# Supplementary material for: Diversity and Expression of MicroRNAs in the Filarial Parasite, Brugia malayi
Source: PLoS One. 2014 May 13;9(5):e96498. doi: 10.1371/journal.pone.0096498 (PMC4019659; doi:10.1371/journal.pone.0096498)
Supplement: Table S1 — B. malayi miRNA read numbers. The total number of reads for each miRNA from the five different libraries are listed in the table. The three CIP libraries (male, female and mf) were generated by treatment of small RNAs with calf intestinal phosphatase followed T4 polynucleotide kinase. This allows ligation and sequencing of all RNAs regardless of phosphorylation status. Two additional microfilarial RNA libraries were also prepared. The mf DIR library was made by direct ligation of linkers without phosphatase treatment. The DIR protocol enables ligation and sequencing of small RNAs processed by Dicer that already have a 5′ phosphate. The mf TAP library was prepared using tobacco acid pyrophosphatase to convert capped and multiphosphorylated small RNA ends to monophosphates prior to ligation. The miRNAs were identified using miRDeep from filtered sequence reads as described in Materials and Methods. The number of reads is not corrected for the size difference of the libraries. The miRNAs identified in the DIR and/or TAP but not the CIP libraries are boxed in this table. (XLSX) [file pone.0096498.s002.xlsx]

## Sheet: Sheet1 (2)
TABLE S1. B.malayi miRNA Read Numbersa
	small RNA library
miRNA	male_CIP	female_CIP	mf_CIP	mf_DIR	mf_TAP
bantam	22424	24840	58764	304670	236884
bantam-b	3858	1935	9875	80235	78295
let-7	3384	966	4	2432	2122
lin-4	1445	230	9	2	0
miR-1	13655	25014	65744	571996	332532
miR-100a	1295	4782	12666	266007	237828
miR-100b	611	768	3307	18262	14808
miR-100c	903	2933	10367	41883	40908
miR-100d	2732	18188	28710	201310	182059
miR-1175	238	113	80	1102	554
miR-124	2517	25406	28025	177332	111625
miR-133	121	21	3	50	45
miR-153	79	42	621	5695	4349
miR-1822	100	44	77	510	337
miR-228	172	322	3150	60787	46097
miR-234	76	185	130	578	318
miR-236-1	5814	5024	207	695	191
miR-239	1027	537	177	305	182
miR-239*	66	10	4	100	63
miR-252	24	11	80	110	97
miR-279	3449	2016	2710	38139	32704
miR-281	45	194	555	1733	1055
miR-281*	7	17	11	148	101
miR-283	5165	1038	32	38	36
miR-2a	434	595	11609	75393	65257
miR-2b	95	1065	23	399	315
miR-2b-2*	180	3909	126	221	156
miR-2c	462	280	230	5	1
miR-2d	65	266	59	905	664
miR-2e	2339	521	5	20	13
miR-2f	7	14	0	30	12
miR-2g	0	0	0	0	5
miR-2h*	5	217	0	13	12
miR-2h	3	18	1	19	10
miR-2i	10	139	52	152	177
miR-2i*	7	25	2	25	18
miR-307	42	51	546	22688	14281
miR-34	5926	4081	70916	106781	138686
miR-36a	622	18569	66	307	305
miR-36b	88	629	12	317	262
miR-36c	216	1765	15	275	311
miR-36c*	27	1058	8	8	6
miR-36d	9	62	1	412	172
miR-36d*	13	241	22	195	153
miR-45	74	136	79	2724	2530
miR-49	1644	2017	12878	28008	23174
miR-50	5129	12398	45368	103294	78116
miR-5360	865	2288	273	2242	2056
miR-5361	244	839	81	218	197
miR-5363	365	75	49	191	184
miR-5363*	27	10	3	64	31
miR-5364	11660	10702	692	5762	4050
miR-5365b	225	19	96	1354	928
miR-5366	200	350	633	1952	968
miR-5366*	0	6	111	381	290
miR-57	1081	236	124	350	354
miR-5838	1040	37	5	78	81
miR-5838*	390	17	0	6	7
miR-5839	25	119	0	8	5
miR-5840	48	505	2	6	3
miR-5841	833	310	75	1005	645
miR-5842	24	10	129	814	652
miR-5842*	10	5	94	342	229
miR-5843	1155	3852	3130	11745	8317
miR-5844	1	1	2	15	8
miR-5845	2	24	195	2657	1384
miR-5847	8	1	0	443	291
miR-5849	550	725	1262	2693	2147
miR-5852	1	1	5	19	7
miR-5855	0	0	3	40	8
miR-5856b	2	0	1	16	5
miR-5858	57	17	29	81	56
miR-5861	70	12	125	3296	2344
miR-5862	0	0	2	362	226
miR-5866	1102	1178	1449	2985	3292
miR-5868	18	47	9	41	21
miR-5871	4	7	25	60	27
miR-5876	0	0	0	2	0
miR-5878	10	9	62	148	83
miR-5879a	994	864	8439	36478	22521
miR-5881b	0	1	1	4	3
miR-5882a	26	5	446	10634	11705
miR-60	1323	702	414	4470	2104
miR-7	194	1760	8267	17208	19622
miR-71	9124	8579	156863	1158993	885686
miR-72	74	85	147	1930	1550
miR-750	609	421	304	1521	1126
miR-79	2005	4304	2742	16234	9806
miR-84	29442	19494	53	78	66
miR-86	1114	2070	4845	25965	14131
miR-87a	506	1105	8551	289477	184680
miR-87b	457	1030	1623	27805	23224
miR-9	940	534	1049	1870	1754
miR-92	61	106	1531	6294	5603
miR-9501	8	7	73	401	238
miR-9502	2	0	10	55	42
miR-9503	2	3	3	6	3
miR-9504	0	0	0	5	4
miR-9505	3	1	1	68	39
miR-9505*	7	2	13	23	15
miR-9506	0	1	0	0	0
miR-9507	3	4	16	87	58
miR-9508	3	0	3	12	12
miR-9509	0	0	0	4	3
miR-9510	0	0	0	9	7
miR-9511	0	1	5	7	10
miR-9512	0	1	0	1	2
miR-9513	1	0	0	0	0
miR-9514	0	2	2	58	24
miR-9515	0	0	3	0	0
miR-9516	0	0	0	4	3
miR-9517	3	23	26	296	153
miR-9517*	1	1	5	88	48
miR-9518	201	256	393	3462	1924
miR-9519	0	0	0	0	2
miR-9520	1	0	0	0	3
miR-9521	0	0	0	5	1
miR-9522	0	4	2	14	13
miR-9523/9524	0	0	0	9	4
miR-9525	2	3	10	9	10
miR-9526	0	0	0	4	0
miR-9527	0	0	0	1	0
miR-9528	0	0	4	5	1
miR-9529	3	3	7	12	8
miR-9530	0	0	7	21	14
miR-9531	0	0	1	2	3
miR-9532	54	93	77	129	53
miR-9533	2	3	5	149	76
miR-9534	8	45	0	0	0
miR-9535	0	0	1	8	3
miR-9536	0	1	0	14	5
miR-9537	0	0	0	8	3
Total miR counts	153794	225608	571934	3759623	2863087
