# Supplementary material for: Diversity and Expression of MicroRNAs in the Filarial Parasite, Brugia malayi
Source: PLoS One. 2014 May 13;9(5):e96498. doi: 10.1371/journal.pone.0096498 (PMC4019659; doi:10.1371/journal.pone.0096498)
Supplement: Table S2 — Prevalence of B. malayi miRNAs in the small RNA libraries. The raw reads numbers (Table S1) for each miRNA were normalized to a theoretical 106 total miR reads and are presented as a % of the total miRNA reads in a given library. Values highlighted red indicate a 5X increase in the relative number of reads in one CIP library over another. (XLSX) [file pone.0096498.s003.xlsx]

## Sheet: Sheet5
TABLE S2. Prevalence of B.malayi miRNAs in the Small RNA Libraries1
	Small RNA Library
miRNA	male_CIP	female_CIP	mf_CIP		mf_DIR	mf_TAP
bantam-b2	2.50855	0.857682	1.7266		2.13412	2.73464
bantam2	14.5805	11.0102	10.2746		8.10374	8.27373
let-72,3	2.20035	0.428176	0.000699381		0.0646873	0.0741158
lin-42,3	0.939569	0.101947	0.00157361		5.31968e-05	0
miR-100a2	0.842035	2.11961	2.21459		7.07536	8.3067
miR-100b2	0.397285	0.340413	0.578214		0.48574	0.517204
miR-100c2	0.587149	1.30004	1.81262		1.11402	1.42881
miR-100d2	1.7764	8.06177	5.01981		5.35453	6.35884
miR-11752	0.154752	0.0500869	0.0139876		0.0293114	0.0193497
miR-12	8.87876	11.0874	11.495		15.2142	11.6145
miR-1242	1.6366	11.2611	4.90004		4.71675	3.89876
miR-1332,3	0.0786767	0.00930818	0.000524536		0.00132992	0.00157173
miR-1532	0.0513674	0.0186164	0.108579		0.151478	0.151899
miR-18222	0.065022	0.0195029	0.0134631		0.0135652	0.0117705
miR-2282	0.111838	0.142725	0.550763		1.61684	1.61005
miR-2342	0.0494168	0.0820006	0.0227299		0.0153739	0.0111069
miR-236-12,3	3.78038	2.22687	0.036193		0.0184859	0.00667112
miR-239*2	0.0429145	0.00443247	0.000699381		0.00265984	0.00220042
miR-2392,3	0.667776	0.238023	0.0309476		0.00811252	0.00635678
miR-2522	0.0156053	0.00487571	0.0139876		0.00292583	0.00338795
miR-2792	2.24261	0.893585	0.473831		1.01444	1.14226
miR-281*2	0.00455154	0.00753519	0.0019233		0.00393656	0.00352766
miR-2812	0.0292599	0.0859899	0.0970392		0.046095	0.0368483
miR-2832,3	3.35839	0.46009	0.00559505		0.00101074	0.00125738
miR-2a2,4	0.282196	0.263732	2.02978		2.00533	2.27925
miR-2b-2*2,3	0.11704	1.73265	0.0220305		0.00587825	0.00544866
miR-2b2,3	0.0617709	0.472058	0.00402144		0.0106128	0.0110021
miR-2c2	0.300402	0.124109	0.0402144		0.000132992	3.49273e-05
miR-2d2	0.0422643	0.117904	0.0103159		0.0240716	0.0231918
miR-2e2,3	1.52087	0.230932	0.000874227		0.000531968	0.000454055
miR-2f	0.00455154	0.00620545	0		0.000797952	0.000419128
miR-2g	0	0	0		0	0.000174637
miR-2h*	0.0032511	0.0961845	0		0.000345779	0.000419128
miR-2h2	0.00195066	0.00797844	0.000174845		0.00050537	0.000349273
miR-2i*	0.0065022	0.0616113	0.00909196		0.00404296	0.00618214
miR-2i2	0.00455154	0.0110812	0.000349691		0.00066496	0.000628692
miR-3072	0.0273093	0.0226056	0.0954656		0.603465	0.498797
miR-342	3.85321	1.80889	12.3993		2.8402	4.84393
miR-36a2,3	0.404437	8.23065	0.0115398		0.00816571	0.0106528
miR-36b2,3	0.0572194	0.278802	0.00209814		0.0084317	0.009
miR-36c/b*2,3	0.017556	0.468955	0.00139876		0.000212787	0.000209564
miR-36c2,3	0.140448	0.78233	0.00262268		0.00731456	0.0108624
miR-36d*2	0.00845287	0.106822	0.0038466		0.00518669	0.00534388
miR-36d2,3	0.00585198	0.0274813	0.000174845		0.0109585	0.0060075
miR-452	0.0481163	0.0602816	0.0138128		0.0724541	0.0883662
miR-492	1.06896	0.894029	2.25166		0.744968	0.809406
miR-502	3.33498	5.49537	7.93238		2.74746	2.72838
miR-53602,3	0.562441	1.01415	0.0477328		0.0596336	0.0718106
miR-53612,3	0.158654	0.371884	0.0141625		0.00579845	0.00688069
miR-5363*	0.017556	0.00443247	0.000524536		0.0017023	0.00108275
miR-53632	0.23733	0.0332435	0.00856742		0.0050803	0.00642663
miR-53642,3	7.58157	4.74363	0.120993		0.15326	0.141456
miR-5365b2	0.1463	0.00842169	0.0167852		0.0360142	0.0324126
miR-5366*2,4	0	0.00265948	0.0194078		0.010134	0.0101289
miR-53662	0.130044	0.155136	0.110677		0.0519201	0.0338097
miR-572,3	0.702888	0.104606	0.0216808		0.00930944	0.0123643
miR-5838*2,3	0.253586	0.00753519	0		0.00015959	0.000244491
miR-58382,3	0.676229	0.0164001	0.000874227		0.00207468	0.00282911
miR-58392,3	0.0162555	0.0527464	0		0.000212787	0.000174637
miR-58402,3	0.0312106	0.22384	0.000349691		0.00015959	0.000104782
miR-58412,3	0.541634	0.137406	0.0131134		0.0267314	0.0225281
miR-5842*2	0.0065022	0.00221623	0.0164355		0.00909666	0.00799836
miR-58422	0.0156053	0.00443247	0.0225551		0.0216511	0.0227726
miR-5843c2	0.751005	1.70739	0.547266		0.312398	0.290491
miR-5844	0.00065022	0.000443247	0.000349691		0.000398976	0.000279419
miR-58452	0.00130044	0.0106379	0.0340948		0.070672	0.0483394
miR-58472	0.00520176	0.000443247	0		0.0117831	0.0101639
miR-58492	0.357621	0.321354	0.220655		0.0716295	0.074989
miR-5852	0.00065022	0.000443247	0.000874227		0.00050537	0.000244491
miR-5855	0	0	0.000524536		0.00106394	0.000279419
miR-5856b	0.00130044	0	0.000174845		0.000425575	0.000174637
miR-5858	0.0370626	0.00753519	0.00507052		0.00215447	0.00195593
miR-58612	0.0455154	0.00531896	0.0218557		0.0876684	0.0818697
miR-58622	0	0	0.000349691		0.00962862	0.00789358
miR-58662	0.716543	0.522145	0.253351		0.0793963	0.114981
miR-5868	0.011704	0.0208326	0.00157361		0.00109053	0.000733474
miR-5871	0.00260088	0.00310273	0.00437113		0.0015959	0.000943038
miR-5876	0	0	0		5.31968e-05	0
miR-58782	0.0065022	0.00398922	0.0108404		0.00393656	0.00289897
miR-5879a	0.646319	0.382965	1.47552		0.970257	0.786599
miR-5881b	0	0.000443247	0.000174845		0.000106394	0.000104782
miR-5882a2	0.0169057	0.00221623	0.077981		0.282848	0.408824
miR-602	0.860242	0.311159	0.072386		0.118895	0.0734871
miR-712,4	5.93261	3.80261	27.4268		30.8274	30.9347
miR-72	0.126143	0.780114	1.44545		0.457705	0.685344
miR-722	0.0481163	0.037676	0.0257023		0.0513349	0.0541374
miR-7502	0.395984	0.186607	0.053153		0.0404562	0.0393282
miR-792	1.30369	1.90773	0.479426		0.431799	0.342497
miR-842,3	19.1438	8.64065	0.0092668		0.00207468	0.0023052
miR-862	0.724346	0.917521	0.847126		0.690628	0.493558
miR-87a2	0.329012	0.489788	1.4951		7.69963	6.45038
miR-87b2	0.297151	0.456544	0.283774		0.739569	0.811152
mir-9*2	0.611207	0.236694	0.183413		0.049739	0.0612625
miR-922,4	0.0396634	0.0469841	0.267688		0.16741	0.195698
mir-95012	0.00520176	0.00310273	0.0127637		0.010666	0.00831271
miR-9502	0.00130044	0	0.00174845		0.00146291	0.00146695
miR-9503	0.00130044	0.00132974	0.000524536		0.00015959	0.000104782
miR-9504	0	0	0		0.000132992	0.000139709
miR-9505	0.00195066	0.000443247	0.000174845		0.00180869	0.00136217
miR-9505*	0.00455154	0.000886493	0.00227299		0.000611763	0.00052391
miR-9506*	0	0.000443247	0		0	0
miR-9507	0.00195066	0.00177299	0.00279753		0.00231406	0.00202579
miR-9508	0.00195066	0	0.000524536		0.000319181	0.000419128
miR-9509	0	0	0		0.000106394	0.000104782
miR-9510	0	0	0		0.000239386	0.000244491
miR-9511	0	0.000443247	0.000874227		0.000186189	0.000349273
miR-9512	0	0.000443247	0		2.65984e-05	6.98547e-05
miR-9513	0.00065022	0	0		0	0
miR-9514	0	0.000886493	0.000349691		0.00154271	0.000838256
miR-9515	0	0	0.000524536		0	0
miR-9516	0	0	0		0.000106394	0.000104782
miR-9517*	0.00065022	0.000443247	0.000874227		0.00234066	0.00167651
miR-95172	0.00195066	0.0101947	0.00454598		0.00787313	0.00534388
miR-95182	0.130694	0.113471	0.0687142		0.0920837	0.0672002
miR-9519	0	0	0		0	6.98547e-05
miR-9520	0.00065022	0	0		0	0.000104782
miR-9521	0	0	0		0.000132992	3.49273e-05
miR-9522	0	0.00177299	0.000349691		0.000372378	0.000454055
miR-9523/9524	0	0	0		0.000239386	0.000139709
miR-9525	0.00130044	0.00132974	0.00174845		0.000239386	0.000349273
miR-9526	0	0	0		0.000106394	0
miR-9527	0	0	0		2.65984e-05	0
miR-9528	0	0	0.000699381		0.000132992	3.49273e-05
miR-9529	0.00195066	0.00132974	0.00122392		0.000319181	0.000279419
miR-9530	0	0	0.00122392		0.000558567	0.000488983
miR-9531	0	0	0.000174845		5.31968e-05	0.000104782
miR-95322	0.0351119	0.0412219	0.0134631		0.0034312	0.00185115
miR-95332	0.00130044	0.00132974	0.000874227		0.00396316	0.00265448
miR-9534	0.00520176	0.0199461	0		0	0
miR-9535	0	0	0.000174845		0.000212787	0.000104782
miR-9536	0	0.000443247	0		0.000372378	0.000174637
miR-9537	0	0	0		0.000212787	0.000104782
Total %	100	100	100		100	100
