# Supplementary material for: Diversity and Expression of MicroRNAs in the Filarial Parasite, Brugia malayi
Source: PLoS One. 2014 May 13;9(5):e96498. doi: 10.1371/journal.pone.0096498 (PMC4019659; doi:10.1371/journal.pone.0096498)
Supplement: Table S5 — B. malayi miRNA paralogues. For each miRNA family, the table lists B. malayi miRNAs that are related by either a 5′ 7 nt match at positions 1–7 or 2–8, a 5′ 6 nt match at positions 1–6 or 2–7 or by overall identity of ≥70% with no 5′ match. In addition, miRNAs with a 5′ nt match that also exhibit overall identity of 60–69% are denoted by a ∧ symbol. (XLSX) [file pone.0096498.s006.xlsx]

## Sheet: Sheet2 (2)
		B.malayi paralogues
miRNA family1	family members1	5' 7 nt match2	5' 6 nt match3	no 5' match but > 70% identity4
bantam	bantam	bantam b	miR-1175^
	bantam-b	bantam	miR-1175^
	miR-1175		bantam^
			bantam b^
let-7	let-7	miR-84	miR-5364
	miR-84	let-7	miR-5364^
	miR-5364		miR-84^
			let-7
miR-1	miR-1		miR-9528
	miR-9528		miR-1
			miR-36d*
	mir-36d*		miR-9528
miR-2	miR-2a	miR-2b
		miR-2c
		miR-2d
		miR-2e
		miR-2f
		miR-2g
	miR-2b	miR-2a	miR-2f^	miR-2i
		miR-2c
		miR-2d
		miR-2e
	miR-2c	miR-2a	miR-2f^
		miR-2b
		miR-2d
		miR-2e
	miR-2d	miR-2a		miR-2i
		miR-2b
		miR-2c
		miR-2e
		miR-2f
		miR-2g
	miR-2e	miR-2a
		miR-2b
		miR-2c
		miR-2d
		miR-2f
		miR-2g
	miR-2f	miR-2a	miR-2b^
		miR-2d	miR-2c^
		miR-2e
		miR-2g
	miR-2g	miR-2a	miR-283
		miR-2d
		miR-2e
		miR-2f
	miR-2i	miR-2h		miR-2b
				miR-2d
	miR-2h	miR-2i
miR-9	miR-9		miR-9526^
	miR-9526	miR-9512	miR-9^
	miR-9512	miR-9526
miR-36	miR-36a	miR-36c
		miR-36b
	miR-36b	miR-36c		miR-36d
		miR-36a
	miR-36c	miR-36b		miR-36d
		miR-36a
	miR-36d			miR-36c
				miR-36b
miR-36*	miR-36b*	miR-36c*	miR-5361^
	miR-36c*	miR-36b*	miR-5361^
	miR-5361		miR-36c*^
			miR-36b*^
miR-45	miR-45	miR-279
	mir-279	miR-45
miR-87	miR-87a	miR-87b
		miR-5843
	miR-87b	miR-87a
		miR-5843
	miR-5843	miR-87a
		miR-87b
miR-92	miR-92		miR-234
	miR-234		miR-92
miR-100	miR-100a	miR-100b
		miR-100c
		miR-100d
	miR-100b	miR-100a
		miR-100c
		miR-100d
	miR-100c	miR-100a
		miR-100b
		miR-100d
	miR-100d	miR-100a
		miR-100b
		miR-100c
miR-153	miR-153		miR-9516*^
	miR-9516*		mir-153^
miR-283	miR-5861	miR-283	miR-5855
	miR-283	miR-5861	miR-2g
	miR-5855		miR-5861
miR-9508	miR-9508	miR-9516
	miR-9516	miR-9508
miR-5852	miR-5852	miR-9525
	miR-9525	miR-5852
miR-9518	miR-9518	miR-9532
	miR-9532	miR-9518
miR-2h*	miR-2h*			miR-2b-2*
	miR-2b-2*			miR-2h*
