# Supplementary material for: Diversity and Expression of MicroRNAs in the Filarial Parasite, Brugia malayi
Source: PLoS One. 2014 May 13;9(5):e96498. doi: 10.1371/journal.pone.0096498 (PMC4019659; doi:10.1371/journal.pone.0096498)
Supplement: Table S6 — C. elegans miRNA paralogues. For each miRNA family, the table lists C. elegans miRNAs that are related by either a 5′ 7 nt match at positions 1–7 or 2–8, a 5′ 6 nt at positions 1–6 or 2–7 or by overall identity of ≥70% with no 5′ match. In addition, miRNAs with a 5′ nt match that also exhibit overall identity of 60–69% are denoted by a ∧ symbol. (XLSX) [file pone.0096498.s007.xlsx]

## Sheet: Sheet3 (2)
		C.elegans paralogues
miRNA family1	family members1	5' 7 nt match2	5' 6 nt match3	no 5' match but >70% identity4
let-7	let-7	miR-48	miR-1821^
		miR-84
		miR-241
		miR-793
		miR-794
		miR-795
	miR-48	let-7	miR-1821^
		miR-84
		miR-241
		miR-793
		miR-794
		miR-795
	miR-84	let-7	miR-1821^
		miR-48
		miR-241
		miR-793
		miR-794
		miR-795
	miR-241	let-7	miR-1821
		miR-48
		miR-84
		miR-793
		miR-794
		miR-795
	miR-793	let-7	miR-1821^	miR-80
		miR-48
		miR-84
		miR-241
		miR-794
		miR-795
	miR-794	let-7	miR-1821^
		miR-48
		miR-84
		miR-241
		miR-793
		miR-795
	miR-795	let-7	miR-1821^
		miR-48
		miR-84
		miR-241
		miR-793
		mir-794
	miR-1821		let-7^
			miR-48^
			miR-84^
			miR-241
			miR-793^
			miR-794^
			miR-795^
lin-4	lin-4	miR-237	miR-789
	miR-237	lin-4	miR-789
	miR-789		lin-4
			miR-237
lin-4*	lin-4*		miR-253*
	miR-253*		lin-4*
lsy-6	lsy-6		miR-238^
			miR-239a
			miR-239b
	miR-238	miR-239a	lsy-6^
		miR-239b
	miR-239a	miR-238	lsy-6
		miR-239b
	miR-239b	miR-238	lsy-6
		miR-239a
miR-1	mir-1	miR-256
		miR-796
		mir-1819
	miR-256	miR-1
		miR-796
		miR-1819
	miR-796	mir-1
		mir-256
		miR-1819
	miR-1819	miR-1
		miR-256
		miR-796
miR-2	miR-2	miR-43	miR-71*^
		miR-250
		miR-797
	miR-43	miR-2	miR-71*^
		miR-250
		miR-797
	miR-71*		miR-2^
			miR-43^
			miR-797
	miR-250	miR-2
		miR-43
		miR-797
	miR-797	miR-2	miR-71*
		miR-43
		miR-250
miR-34	miR-34	miR-1824	miR-2210
	miR-1824	miR-34	mir-2212
	miR-2210	miR-2212	miR-34
	miR-2212	miR-2210	miR-1824
miR-36	miR-35	miR-36		miR-271
		miR-37
		miR-38
		miR-39
		miR-40
		miR-41
		miR-42
	miR-36	miR-35		miR-271
		miR-37
		miR-38
		mir-39
		mir-40
		mir-41
		miR-42
	miR-37	miR-35
		miR-36
		miR-38
		mir-39
		mir-40
		mir-41
		miR-42
	miR-38	miR-35
		miR-36
		miR-37
		miR-39
		miR-40
		miR-41
		miR-42
	miR-39	miR-35
		miR-36
		miR-37
		miR-38
		miR-40
		miR-41
		miR-42
	miR-40	miR-35
		miR-36
		miR-37
		miR-38
		miR-39
		miR-41
		miR-42
	miR-41	miR-35
		miR-36
		miR-37
		miR-38
		miR-39
		miR-40
	miR-42	miR-35
		miR-36
		miR-37
		miR-38
		miR-39
		miR-40
		miR-41
	miR-271			miR-35
				miR-36
miR-37*	miR-37*	miR-42*
	miR-42*	miR-37*
miR-44	miR-44	miR-45
		miR-61
		miR-247
	miR-45	miR-44
		miR-61
		mir-247
	miR-61	miR-44
		miR-45
		mir-247
	miR-247	miR-44
		miR-45
		miR-61
mR-46	miR-46	mir-47
	mir-47	miR-46
miR-46*	miR-46*	miR-47*
	miR-47*	miR-46*
miR-49	miR-49	miR-83
	miR-83	miR-49
miR-50	miR-50	miR-62
		miR-90
	miR-62	miR-50
		miR-90
	miR-90	miR-50
		miR-62
miR-51	miR-51	miR-52
		miR-53
		miR-54
		miR-55
		miR-56
	miR-52	miR-51
		miR-53
		miR-54
		miR-55
		miR-56
	miR-53	miR-51
		miR-52
		miR-54
		miR-55
		miR-56
	miR-54	miR-51
		miR-52
		miR-53
		miR-55
		miR-56
	mir-55	miR-51
		miR-52
		miR-53
		miR-54
		miR-56
	miR-56	miR-51		miR-273
		miR-52
		miR-53
		miR-54
		miR-55
	miR-273			mir-56
miR-56*	miR-56*	miR-2213*
	miR-2213*	miR-56*
miR-60*	miR-60*	miR-1823
		miR-1828
	miR-240		miR-1823
	miR-1823	miR-60*	miR-240
		miR-1828
	miR-1828	miR-60*
		miR-1823
mir-63	mir-63	miR-64
		miR-65
		miR-66
		miR-229
	miR-64	miR-63
		miR-65
		miR-66
		miR-229
	miR-65	miR-63
		miR-64
		miR-66
		miR-229
	miR-66	miR-63
		miR-64
		miR-65
		miR-229
	mir-229	miR-63
		miR-64
		miR-65
		miR-66
miR-64*	miR-64*			miR-65*
	miR-65*			miR-64*
miR-70	miR-70		miR-236^
	miR-236		miR-70^
miR-72	miR-72	miR-73
		miR-74
		miR-266
		miR-268
		miR-269
	miR-73	miR-72		miR-270
		miR-73
		miR-74
		miR-266
		miR-268
		miR-269
	miR-74	miR-72
		miR-73
		miR-266
		miR-268
		miR-269
	miR-266	miR-72
		miR-73
		miR-74
		mir-268
		miR-269
	miR-268	miR-72
		miR-73
		miR-74
		miR-266
		miR-269
	miR-269	miR-72
		miR-73
		miR-74
		miR-266
		miR-268
	miR-270			miR-73
mir-75	miR-75	miR-79
	mir-79	mir-75
miR-78	miR-78			miR-272
	miR-272			miR-78
mir-80	miR-58	miR-80	miR-1834
		miR-81	miR-2209a
		miR-82
	mir-80	mir-58
		miR-81
		miR-82
		miR-1834
		miR-2209a
	miR-81	miR-58
		miR-80
		miR-82
		miR-1834
		miR-2209a
	miR-82	miR-58
		miR-80
		miR-81
		miR-1834
		miR-2209a
	miR-1834	miR-80	miR-58
		miR-81	miR-2209b^
		miR-82
		miR-2209a
	miR-2209a	miR-80	miR-58
		miR-81	miR-2209b^
		miR-82
		miR-1834
	miR-2209b		miR-1834^
			miR-2209a^
miR-81*	miR-81*		miR-258
	miR-258		miR-81*
miR-86	miR-86	miR-785	miR-1021
			miR-2221
	miR-785	miR-86	miR-1021
			miR-2221
	miR-1021		miR-86
			mir-785
			miR-2221
	miR-2221		miR-86
			miR-785
			miR-1021
miR-87	miR-87	miR-233
		miR-356
		miR-1019*
	miR-233	miR-87	miR-1019*
		miR-356
	miR-356	miR-87	miR-1019*
		miR-233
	miR-1019*	miR-87	miR-233
			miR-356
miR-227	miR-227		miR-261
	miR-261		miR-227
miR-232	miR-232	miR-357
	miR-357	miR-232
miR-234	miR-234		miR-235
	miR-235		miR-234
miR-245	mir-245		mir-358^
	mir-358		miR-245^
miR-251	miR-251	miR-252
	miR-252	miR-251
miR-262	miR-262	miR-1822*
	miR-1822*	miR-262
miR-353	miR-353		miR-2220
	miR-2220		miR-353
miR-790	miR-790	miR-791
	miR-791	miR-790
miR-800	miR-800		miR-2218a
	miR-2218a		miR-800
miR-1829	miR-1829b		miR-1829c^
	miR-1829c		miR-1829b^
			miR-1832b*
	miR-1832b*		1829c
miR-1832	miR-1832			miR-1832b
	miR-1832b			miR-1832
miR-2208	miR-2208a	miR-2208b-5p	miR-2209a*^
			miR-2209b*^
			miR-2209c*^
	miR-2208b-5p	miR-2208a	miR-2209a*
			miR-2209b*^
			miR-2209c*
	miR-2209a*	miR-2209b*	miR-2208a^
		miR-2209c*	miR-2208b-5p
	miR-2209b*	miR-2209a*	miR-2208a^
		miR-2209c*	miR-2208b-5p^
	miR-2209c*	miR-2209a*	miR-2208a^
		miR-2209b*	miR-2208b-5p
miR-2208*	miR-2208a*		miR-2208b-3p^
	miR-2208b-3p		miR-2208a*^
