# Supplementary material for: Diversity and Expression of MicroRNAs in the Filarial Parasite, Brugia malayi
Source: PLoS One. 2014 May 13;9(5):e96498. doi: 10.1371/journal.pone.0096498 (PMC4019659; doi:10.1371/journal.pone.0096498)
Supplement: Table S7 — Homologous miRNAs in B. malayi and C. elegans. For each miRNA family, the table lists the B. malayi members that have homologues in C. elegans. The relationship is indicated as either a 5′ 7 nt match at positions 1–7 or 2–8, a 5′ 6 nt at positions 1–6 or 2–7 or by overall identity of ≥70% with no 5′ match. In addition, those miRNAs with a 5′ nt match that also exhibit overall identity of 60–69% are denoted by a ∧ symbol. (XLSX) [file pone.0096498.s008.xlsx]

## Sheet: Sheet1 (2)
		homologous C. elegans miRNAs
miRNA family1	B. malayi miRNAs	5' 7 nt match2	5' 6 nt match3	no 5' match but >70% identity4
bantam	bantam	miR-58
		miR-80
		miR-81
		miR-82
		miR-1834
		miR-2209a
	bantam-b	miR-58
		miR-80
		miR-81
		miR-82
		miR-1834
		miR-2209a
	miR-1175		miR-58^
			miR-80
			miR-81
			miR-82
let-7	let-7	let-7	miR-1821^
		miR-48
		miR-84
		miR-241
		miR-793
		miR-794
		miR-795
	miR-84	let-7	miR-1821^
		miR-48
		miR-84
		miR-241
		miR-793
		miR-794
		miR-795
	miR-5364	miR-793	let-7
			mir-48
			miR-84^
			miR-241
			miR-794
			miR-795^
			miR-1830^
lin-4	lin-4	lin-4	miR-789
		miR-237
lsy-6	miR-5845	lsy-6
miR-1	miR-1	miR-1
		miR-256
		miR-796
		miR-1819
	miR-9528	miR-1819	miR-1
			miR-256
			miR-796
miR-2	miR-2a	miR-2	miR-71*
		miR-43
		miR-250
		miR-797
	miR-2b	miR-2
		miR-43
		miR-250
		miR-797
	miR-2c	miR-2	miR-249
		miR-43
		miR-250
		miR-797
	miR-2d	miR-2	miR-71*
		miR-43
		miR-250
		miR-797
	miR-2e	miR-2	miR-71*
		miR-43
		miR-250
		miR-797
	miR-2f	miR-2	miR-71*
		miR-43	miR-250
		miR-797
	miR-2g	miR-2	miR-71*
		miR-43
		miR-797
miR-3	miR-5840		miR-359^
miR-12	miR-5838		miR-257
miR-34	miR-34	miR-34	miR-2212
		miR-1824
miR-36	miR-36a	miR-35
		miR-36
		miR-37
		miR-38
		miR-39
		miR-40
		miR-41
		miR-42
	miR-36b	miR-35
		miR-36
		miR-37
		miR-38
		miR-39
		miR-40
		miR-41
		miR-42
	miR-36c	miR-35
		miR-36
		miR-37
		miR-38
		miR-39
		miR-40
		miR-41
		miR-42
miR-44	miR-45	miR-44
		miR-45
		miR-61
		miR-247
	miR-279	miR-44
		miR-45
		miR-61
		miR-247
miR-49	miR-49	miR-49		miR-2215*
		miR-83
miR-50	miR-50	miR-50
		miR-62
		miR-90
miR-57	miR-57	miR-57
miR-59	miR-5360	miR-59
miR-60	miR-60	miR-60
miR-71	miR-71	miR-71
miR-72	miR-72	miR-72
		miR-73
		miR-74
		miR-266
		miR-268
		miR-269
miR-79	miR-79	miR-75
		miR-79
miR-86	miR-86	miR-86	miR-1021
		miR-785	miR-2221
miR-87	miR-87a	miR-87
		miR-233
		miR-356
		miR-1019*
	miR-87b	miR-87
		miR-233
		miR-356
		miR-1019*
	miR-5843	miR-87	miR-1019*^
		miR-233
		miR-356
miR-92	miR-92	miR-235	miR-234^
	miR-234	miR-234	miR-235
miR-100	miR-100a	miR-51
		miR-52
		miR-53
		miR-54
		miR-55
		miR-56
	miR-100b	miR-51
		miR-52
		miR-53
		miR-54
		miR-55
		miR-56
	miR-100c	miR-51
		miR-52
		miR-53
		miR-54
		miR-55
		miR-56
	miR-100d	miR-51		miR-57
		miR-52
		miR-53
		miR-54
		miR-55
		miR-56
miR-124	miR-124	miR-124
miR-133	miR-133	miR-245	miR-358^
miR-193	mir-9503	miR-240	miR-1823
miR-216	miR-9504		miR-243*
miR-228	miR-228	miR-228
miR-232	miR-5366	miR-232	miR-357^
miR-232*	miR-5366*			miR-233
miR-236	miR-236-1	miR-236	miR-70^
miR-252	miR-252	miR-251
		miR-252
miR-253	miR-5842	miR-253
miR-260	miR-9505	miR-260
miR-281	miR-281	miR-46
		miR-47
miR-281*	miR-281*	miR-46*
		miR-47*
miR-305	miR-239	miR-238	lys-6
		miR-239a
		mir-239b
miR-305*	miR-239*		miR-253*^
			lin-4*
miR-307	miR-307	miR-67
miR-791	miR-5841	miR-790
		miR-791
miR-1020	miR-9518		miR-1020
miR-1185	miR-9520	miR-240*
miR-1482	miR-9523		let-7*^
miR-1822	miR-1822	miR-1822
miR-1828	miR-9529	miR-1828
miR-2054	miR-9530		miR-1019
miR-5363*	miR-5363*		miR-81*
miR-5365b	miR-5365b			miR-44
				miR-45
