# Supplementary material for: Diversity and Expression of MicroRNAs in the Filarial Parasite, Brugia malayi
Source: PLoS One. 2014 May 13;9(5):e96498. doi: 10.1371/journal.pone.0096498 (PMC4019659; doi:10.1371/journal.pone.0096498)
Supplement: Table S9 — Homologous miRNAs in B. malayi and B. pahangi. For each miRNA family, the table lists the B. malayi members that have homologues in B. pahangi. The relationship is indicated as either a 5′ 7 nt match at positions 1–7 or 2–8, a 5′ 6 nt at positions 1–6 or 2–7 or by overall identity of ≥70% with no 5′ match. In addition, those miRNAs with a 5′ nt match that also exhibit overall identity of 60–69% are denoted by a ∧ symbol. (XLSX) [file pone.0096498.s010.xlsx]

## Sheet: Sheet1
			homologous B. pahangi miRNAs
	miRNA family1	B. malayi miRNA	5' 7 nt match2	5' 6 nt match3	no 5' match but > 70% identity4
	bantam	bantam	bantam	miR-1175
		bantam-b	bantam	miR-1175
		miR-1175	miR-1175	bantam
				miR-5866*^
	let-7	let-7	let-7	miR-5364^
			miR-84-5p-1
			miR-84-5p-2
			miR-84-3p-1*
		miR-84	miR-84-5p-1	miR-5364^
			miR-84-5p-2
			miR-84-3p-1*
			let-7
		miR-5364	miR-5364	let-7^
				miR-84-5p-1^
				miR-84-5p-2^
				miR-84-3p-1*^
	lin-4	lin-4	lin-4
	miR-5845	miR-5845	miR-5845
	miR-1	miR-1	miR-5883-1		miR-268-1
			miR-5883-2		miR-268-2
			miR-5883-3		miR-268-3
		miR-9528		miR-5883-1
				miR-5883-2
				miR-5883-3
	miR-2	miR-2a	miR-2a	miR-71*
			miR-2c
			miR-2d
			miR-250
			miR-5870
		mir-2b	miR-2a		miR-5850*
			miR-2b-1
			miR-2b-2
			miR-2c
			miR-2d
			miR-250
			miR-5870
		miR-2c	miR-2a
			miR-2c
			miR-2d
			miR-250
			miR-5870
		mir-2d	miR-2a	miR-71*	miR-2b-1
			miR-2c		miR-2b-2
			miR-2d		miR-5850*
			miR-250
			miR-5870
		mir-2e	miR-2a	miR-71*
			miR-2c
			miR-2d
			miR-250
			miR-5870
		miR-2f	miR-2a	miR-2c^
			miR-2d	miR-71*
			miR-5870	miR-250
		miR-2g	miR-2a	miR-71*
			miR-2d
			miR-5870
		miR-2i	miR-5850*		miR-2b-1
					miR-2b-2
					miR-2d
					miR-5851
		miR-2h	miR-5850*
	miR-5840	miR-5840	miR-5840-1
			miR-5840-2
	miR-7	miR-7	miR-7
	miR-9	miR-9	miR-9
		miR-9526		miR-9^
	miR-5838	miR-5838	miR-5838
	miR-5838*	miR-5838*	miR-5838*
	miR-34	miR-34	miR-34
	miR-36	miR-36a	miR-36a*
			miR-36b*
			miR-36-1
			miR-36-2
			miR-36-3
			miR-36-4
			miR-36-5
		miR-36b	miR-36a*
			miR-36b*
			miR-36-1
			miR-36-2
			miR-36-3
			miR-36-4
			miR-36-5
		miR-36c	miR-36a*
			miR-36b*
			miR-36-1
			miR-36-2
			miR-36-3
			miR-36-4
			miR-36-5
		miR-36d			miR-36a*
					miR-36b*
	miR-36*	miR-36c/b*	miR-36a	miR-5361^
			miR-36b
		miR-5361	miR-36a
			miR-36b
			miR-5361
	miR-45	miR-45	miR-45
			miR-279
		miR-279	miR-45
			miR-279
	miR-49	miR-49	miR-49
	miR-50	miR-50	miR-50
	miR-57	miR-57	miR-57
	miR-5360	miR-5360	miR-5360
	miR-60	miR-60	miR-60
	miR-71	miR-71	miR-71
	miR-79	miR-79	miR-9*
	miR-86	miR-86	mir-86
	miR-87	miR-87a	miR-87a
			miR-87b
			miR-5843
		miR-87b	miR-87a
			miR-87b
			miR-5843
		miR-5843	miR-87a
			miR-87b
			miR-5843
	miR-92	miR-92	miR-92	miR-137-1
				miR-137-2
		miR-234	miR-137-1	miR-92
			miR-137-2
	miR-100	miR-100a	miR-100a
			miR-100b
			miR-100c
			miR-100d
		miR-100b	miR-100a
			miR-100b
			miR-100c
			miR-100d
		miR-100c	miR-100a
			miR-100b
			miR-100c
			miR-100d
		miR-100d	miR-100a
			miR-100b
			miR-100c
			miR-100d
	miR-133	miR-133	miR-133
	miR-5871	miR-5871	miR-5871
	miR-283	miR-5861	miR-283	miR-5855
			miR-5861-1
			miR-5861-2
		miR-283	miR-283
			miR-5861-1
			miR-5861-2
		miR-5855	miR-5855	miR-5861-1
				miR-5861-2
	miR-5879a	miR-5879a	miR-5879a
	miR-228	miR-228	miR-228
	miR-5366*	miR-5366*	miR-232
			miR-5366*
	miR-5366	miR-5366	miR-5366
	miR-236	miR-236-1	miR-236
	miR-252	miR-252	miR-252
	miR-5842	miR-5842	miR-5842
	miR-5842*	miR-5842*	miR-5842*
	miR-281	miR-281	miR-281
	miR-281*	miR-281*	miR-281*
	miR-239	miR-239	miR-239
	miR-239*	miR-239*	mir-239*
	miR-307	miR-307	miR-307
	miR-5852	miR-5852	miR-5852
	miR-5856b	miR-5856b	miR-5856b
	miR-750	miR-750	miR-750
	miR-5841*	miR-5841*	miR-5841*
	miR-5868	miR-5868	miR-5868
	miR-5882a	miR-5882a	miR-5882a-1		miR-5882b-1
			miR-5882a-2		miR-5882b-2
			miR-5882a-3		miR-5882b-3
	miR-9518	miR-9518			miR-5860
		miR-9532			miR-5868*
	miR-5878	miR-5878	miR-5878
	miR-1822	miR-1822	miR-1822
	miR-9529	miR-9529		mir-45*
	miR-9522	miR-9522		miR-5881c
	miR-2i*	miR-2i*	miR-5850
	miR-5876	miR-5876	miR-5876
	miR-5881b	miR-5881b	miR-5881b
	miR-5849	miR-5849	miR-5849
	miR-5862*	miR-5862*	miR-5862-1*	miR-5880b*^
			miR-5862-2*
	miR-5844	miR-5844	miR-5844
	miR-5866	miR-5866	miR-5866
	miR-5363	miR-5363	miR-5363
			miR-5882b-1
			miR-5882b-2
			miR-5882b-3
	miR-5363*	miR-5363*	miR-5363*
	miR-5365b	miR-5365b	miR-5365b	miR-5867
	miR-5839*	miR-5839*	miR-5839*
	miR-2h*	miR-2b-2*	miR-2b-1*		miR-2d*
			miR-2b-2*
		miR-2h*			miR-2b-1*
					miR-2b-2*
	miR-5847	miR-5847-1	miR-5847-1
		miR-5847-2	miR-5847-2
			miR-5847-3
