# Supplementary material for: Diversity and Expression of MicroRNAs in the Filarial Parasite, Brugia malayi
Source: PLoS One. 2014 May 13;9(5):e96498. doi: 10.1371/journal.pone.0096498 (PMC4019659; doi:10.1371/journal.pone.0096498)
Supplement: File S1 — Female CIP library. Solexa reads from the female B. malayi small RNA library. The RNA for this library was treated with CIP and then T4 PNK prior to linker ligation allowing ligation of all small RNAs regardless of their phosphorylation status. These reads are ≥17 nt long and an exact match to the B. malayi genome. Each sequence in the library is preceded by a line containing the following information: 1) the library from which the sequence is derived (F = female), 2) a unique alphanumeric identifier for that sequence and 3) the number of reads for that sequence in the library. (ZIP) [file pone.0096498.s012.zip]

Archive with 3 entries (2 files):
- File S1_female CIP library.txt
- __MACOSX/
- __MACOSX/._File S1_female CIP library.txt
