# Supplementary material for: Diversity and Expression of MicroRNAs in the Filarial Parasite, Brugia malayi
Source: PLoS One. 2014 May 13;9(5):e96498. doi: 10.1371/journal.pone.0096498 (PMC4019659; doi:10.1371/journal.pone.0096498)
Supplement: File S1 — Female CIP library. Solexa reads from the female B. malayi small RNA library. The RNA for this library was treated with CIP and then T4 PNK prior to linker ligation allowing ligation of all small RNAs regardless of their phosphorylation status. These reads are ≥17 nt long and an exact match to the B. malayi genome. Each sequence in the library is preceded by a line containing the following information: 1) the library from which the sequence is derived (F = female), 2) a unique alphanumeric identifier for that sequence and 3) the number of reads for that sequence in the library. (ZIP) [file pone.0096498.s012.zip › File S1_female CIP library.txt]

File S1. Female CIP library

The sequence of each small RNA isolated from B. malayi females is listed below. 
Each sequence in the library is preceded by a line containing the following information: 1) the library from which the sequence is derived (F=female), 2) a unique alphanumeric identifier for that sequence and 3) the number of reads for that sequence in the library.
Female RNA was first treated with the phosphatase, CIP, and then T4 PNK prior to linker ligation.   This allows ligation of all small RNAs regardless of their phosphorylation status.

>F:00000-180
AAAAAAAAAAAAAAAAA
>F:00001-203
AAAAAAAAAAAAAAAAAA
>F:00002-252
AAAAAAAAAAAAAAAAAAA
>F:00003-254
AAAAAAAAAAAAAAAAAAAA
>F:00004-209
AAAAAAAAAAAAAAAAAAAAA
>F:00005-148
AAAAAAAAAAAAAAAAAAAAAA
>F:00006-96
AAAAAAAAAAAAAAAAAAAAAAA
>F:00007-60
AAAAAAAAAAAAAAAAAAAAAAAA
>F:00008-24
AAAAAAAAAAAAAAAAAAAAAAAAA
>F:00009-19
AAAAAAAAAAAAAAAAAAAAAAAAAA
>F:0000A-8
AAAAAAAAAAAAAAAAAAAAAAAAAAA
>F:0000B-6
AAAAAAAAAAAAAAAAAAAAAAAAAAAA
>F:0000C-4
AAAAAAAAAAAAAAAAAAAAAAAAAAAAA
>F:0000D-2
AAAAAAAAAAAAAAAAAAAAAAAAAAAAAA
>F:0000E-1
AAAAAAAAAAAAAAAAAAAAAAAAACCC
>F:0000F-4
AAAAAAAAAAAAAAAAAAAAAAAAC
>F:0000G-1
AAAAAAAAAAAAAAAAAAAAAAAACA
>F:0000H-1
AAAAAAAAAAAAAAAAAAAAAAAAGA
>F:0000I-1
AAAAAAAAAAAAAAAAAAAAAAAAT
>F:0000J-1
AAAAAAAAAAAAAAAAAAAAAAAATTTA
>F:0000K-3
AAAAAAAAAAAAAAAAAAAAAAAC
>F:0000L-1
AAAAAAAAAAAAAAAAAAAAAAACGAT
>F:0000M-1
AAAAAAAAAAAAAAAAAAAAAAAGG
>F:0000N-1
AAAAAAAAAAAAAAAAAAAAAAAT
>F:0000O-1
AAAAAAAAAAAAAAAAAAAAAAATA
>F:0000P-4
AAAAAAAAAAAAAAAAAAAAAAC
>F:0000Q-1
AAAAAAAAAAAAAAAAAAAAAACC
>F:0000R-2
AAAAAAAAAAAAAAAAAAAAAAGA
>F:0000S-1
AAAAAAAAAAAAAAAAAAAAAAGAC
>F:0000T-1
AAAAAAAAAAAAAAAAAAAAAAGT
>F:0000U-4
AAAAAAAAAAAAAAAAAAAAAAT
>F:0000V-5
AAAAAAAAAAAAAAAAAAAAAC
>F:0000W-1
AAAAAAAAAAAAAAAAAAAAACCA
>F:0000X-1
AAAAAAAAAAAAAAAAAAAAACGAA
>F:0000Y-1
AAAAAAAAAAAAAAAAAAAAACTA
>F:0000Z-3
AAAAAAAAAAAAAAAAAAAAAG
>F:00010-1
AAAAAAAAAAAAAAAAAAAAAGAAA
>F:00011-1
AAAAAAAAAAAAAAAAAAAAAGAT
>F:00012-1
AAAAAAAAAAAAAAAAAAAAAGG
>F:00013-1
AAAAAAAAAAAAAAAAAAAAAGGA
>F:00014-5
AAAAAAAAAAAAAAAAAAAAAT
>F:00015-1
AAAAAAAAAAAAAAAAAAAAATA
>F:00016-1
AAAAAAAAAAAAAAAAAAAAATAAA
>F:00017-1
AAAAAAAAAAAAAAAAAAAAATAC
>F:00018-3
AAAAAAAAAAAAAAAAAAAAC
>F:00019-1
AAAAAAAAAAAAAAAAAAAACAAG
>F:0001A-1
AAAAAAAAAAAAAAAAAAAACC
>F:0001B-2
AAAAAAAAAAAAAAAAAAAACGA
>F:0001C-1
AAAAAAAAAAAAAAAAAAAACTGA
>F:0001D-1
AAAAAAAAAAAAAAAAAAAACTGAA
>F:0001E-1
AAAAAAAAAAAAAAAAAAAACTGAAA
>F:0001F-8
AAAAAAAAAAAAAAAAAAAAGA
>F:0001G-2
AAAAAAAAAAAAAAAAAAAAGAA
>F:0001H-2
AAAAAAAAAAAAAAAAAAAAGAAAA
>F:0001I-1
AAAAAAAAAAAAAAAAAAAAGAAGA
>F:0001J-1
AAAAAAAAAAAAAAAAAAAAGAC
>F:0001K-1
AAAAAAAAAAAAAAAAAAAAGTTA
>F:0001L-1
AAAAAAAAAAAAAAAAAAAAGTTAAA
>F:0001M-2
AAAAAAAAAAAAAAAAAAAAT
>F:0001N-1
AAAAAAAAAAAAAAAAAAAATGAT
>F:0001O-1
AAAAAAAAAAAAAAAAAAAATT
>F:0001P-2
AAAAAAAAAAAAAAAAAAAATTGA
>F:0001Q-10
AAAAAAAAAAAAAAAAAAAC
>F:0001R-1
AAAAAAAAAAAAAAAAAAACAAA
>F:0001S-1
AAAAAAAAAAAAAAAAAAACAACTGAA
>F:0001T-1
AAAAAAAAAAAAAAAAAAACC
>F:0001U-2
AAAAAAAAAAAAAAAAAAACGA
>F:0001V-1
AAAAAAAAAAAAAAAAAAACT
>F:0001W-1
AAAAAAAAAAAAAAAAAAACTAAA
>F:0001X-3
AAAAAAAAAAAAAAAAAAACTGAA
>F:0001Y-4
AAAAAAAAAAAAAAAAAAAGA
>F:0001Z-2
AAAAAAAAAAAAAAAAAAAGAA
>F:00020-2
AAAAAAAAAAAAAAAAAAAGAAA
>F:00021-2
AAAAAAAAAAAAAAAAAAAGAAT
>F:00022-1
AAAAAAAAAAAAAAAAAAAGAATTAA
>F:00023-1
AAAAAAAAAAAAAAAAAAAGAGA
>F:00024-4
AAAAAAAAAAAAAAAAAAAGAT
>F:00025-1
AAAAAAAAAAAAAAAAAAAGGA
>F:00026-1
AAAAAAAAAAAAAAAAAAAGGAA
>F:00027-1
AAAAAAAAAAAAAAAAAAAGTA
>F:00028-1
AAAAAAAAAAAAAAAAAAAGTTA
>F:00029-2
AAAAAAAAAAAAAAAAAAAGTTAA
>F:0002A-1
AAAAAAAAAAAAAAAAAAAGTTAAA
>F:0002B-3
AAAAAAAAAAAAAAAAAAAT
>F:0002C-2
AAAAAAAAAAAAAAAAAAATA
>F:0002D-1
AAAAAAAAAAAAAAAAAAATAAAAT
>F:0002E-1
AAAAAAAAAAAAAAAAAAATAAGA
>F:0002F-1
AAAAAAAAAAAAAAAAAAATCA
>F:0002G-1
AAAAAAAAAAAAAAAAAAATCGA
>F:0002H-1
AAAAAAAAAAAAAAAAAAATGA
>F:0002I-1
AAAAAAAAAAAAAAAAAAATGAA
>F:0002J-6
AAAAAAAAAAAAAAAAAAC
>F:0002K-1
AAAAAAAAAAAAAAAAAACA
>F:0002L-1
AAAAAAAAAAAAAAAAAACAACC
>F:0002M-1
AAAAAAAAAAAAAAAAAACAATTTTT
>F:0002N-1
AAAAAAAAAAAAAAAAAACC
>F:0002O-1
AAAAAAAAAAAAAAAAAACGA
>F:0002P-1
AAAAAAAAAAAAAAAAAACGAA
>F:0002Q-1
AAAAAAAAAAAAAAAAAACGATGAGA
>F:0002R-1
AAAAAAAAAAAAAAAAAACGGGCT
>F:0002S-2
AAAAAAAAAAAAAAAAAACTGAA
>F:0002T-1
AAAAAAAAAAAAAAAAAACTGAAA
>F:0002U-1
AAAAAAAAAAAAAAAAAACTGAAAA
>F:0002V-6
AAAAAAAAAAAAAAAAAAG
>F:0002W-6
AAAAAAAAAAAAAAAAAAGA
>F:0002X-7
AAAAAAAAAAAAAAAAAAGAA
>F:0002Y-3
AAAAAAAAAAAAAAAAAAGAAA
>F:0002Z-2
AAAAAAAAAAAAAAAAAAGAAAA
>F:00030-2
AAAAAAAAAAAAAAAAAAGAAAAA
>F:00031-1
AAAAAAAAAAAAAAAAAAGAAAC
>F:00032-1
AAAAAAAAAAAAAAAAAAGAAG
>F:00033-1
AAAAAAAAAAAAAAAAAAGAAGAAA
>F:00034-1
AAAAAAAAAAAAAAAAAAGAAT
>F:00035-1
AAAAAAAAAAAAAAAAAAGAGT
>F:00036-1
AAAAAAAAAAAAAAAAAAGG
>F:00037-1
AAAAAAAAAAAAAAAAAAGGA
>F:00038-2
AAAAAAAAAAAAAAAAAAGTAAAA
>F:00039-2
AAAAAAAAAAAAAAAAAAGTT
>F:0003A-1
AAAAAAAAAAAAAAAAAAGTTAAA
>F:0003B-1
AAAAAAAAAAAAAAAAAAGTTAAAA
>F:0003C-1
AAAAAAAAAAAAAAAAAAGTTAAAAA
>F:0003D-6
AAAAAAAAAAAAAAAAAAT
>F:0003E-3
AAAAAAAAAAAAAAAAAATA
>F:0003F-1
AAAAAAAAAAAAAAAAAATAA
>F:0003G-1
AAAAAAAAAAAAAAAAAATAAAA
>F:0003H-1
AAAAAAAAAAAAAAAAAATAAAAA
>F:0003I-1
AAAAAAAAAAAAAAAAAATCTA
>F:0003J-2
AAAAAAAAAAAAAAAAAATGA
>F:0003K-3
AAAAAAAAAAAAAAAAAATGAA
>F:0003L-3
AAAAAAAAAAAAAAAAAATGAAAA
>F:0003M-1
AAAAAAAAAAAAAAAAAATGAT
>F:0003N-1
AAAAAAAAAAAAAAAAAATGATGA
>F:0003O-1
AAAAAAAAAAAAAAAAAATGGA
>F:0003P-1
AAAAAAAAAAAAAAAAAATGTGCTCAT
>F:0003Q-1
AAAAAAAAAAAAAAAAAATT
>F:0003R-1
AAAAAAAAAAAAAAAAAATTAAA
>F:0003S-2
AAAAAAAAAAAAAAAAAATTGA
>F:0003T-4
AAAAAAAAAAAAAAAAAATTGAA
>F:0003U-1
AAAAAAAAAAAAAAAAAATTGAAA
>F:0003V-1
AAAAAAAAAAAAAAAAAATTTTAAGA
>F:0003W-2
AAAAAAAAAAAAAAAAAC
>F:0003X-1
AAAAAAAAAAAAAAAAACA
>F:0003Y-1
AAAAAAAAAAAAAAAAACAAAAA
>F:0003Z-1
AAAAAAAAAAAAAAAAACAC
>F:00040-1
AAAAAAAAAAAAAAAAACAGCAA
>F:00041-1
AAAAAAAAAAAAAAAAACCAAAAAA
>F:00042-1
AAAAAAAAAAAAAAAAACCCTCTGTCA
>F:00043-1
AAAAAAAAAAAAAAAAACCTGAA
>F:00044-1
AAAAAAAAAAAAAAAAACGAA
>F:00045-1
AAAAAAAAAAAAAAAAACGAAAAA
>F:00046-1
AAAAAAAAAAAAAAAAACGAAAAAAAA
>F:00047-1
AAAAAAAAAAAAAAAAACGAGTGAA
>F:00048-2
AAAAAAAAAAAAAAAAACTGAA
>F:00049-1
AAAAAAAAAAAAAAAAACTGAAAAAA
>F:0004A-1
AAAAAAAAAAAAAAAAACTGAAAAAGA
>F:0004B-1
AAAAAAAAAAAAAAAAACTGGAA
>F:0004C-1
AAAAAAAAAAAAAAAAACTGGAAT
>F:0004D-1
AAAAAAAAAAAAAAAAACTT
>F:0004E-2
AAAAAAAAAAAAAAAAAG
>F:0004F-15
AAAAAAAAAAAAAAAAAGA
>F:0004G-5
AAAAAAAAAAAAAAAAAGAA
>F:0004H-2
AAAAAAAAAAAAAAAAAGAAA
>F:0004I-2
AAAAAAAAAAAAAAAAAGAAAA
>F:0004J-1
AAAAAAAAAAAAAAAAAGAAAAA
>F:0004K-1
AAAAAAAAAAAAAAAAAGAAAAAAAG
>F:0004L-1
AAAAAAAAAAAAAAAAAGAAAAC
>F:0004M-1
AAAAAAAAAAAAAAAAAGAAAC
>F:0004N-1
AAAAAAAAAAAAAAAAAGAAACT
>F:0004O-1
AAAAAAAAAAAAAAAAAGAAT
>F:0004P-1
AAAAAAAAAAAAAAAAAGAATAC
>F:0004Q-1
AAAAAAAAAAAAAAAAAGAATTA
>F:0004R-1
AAAAAAAAAAAAAAAAAGAC
>F:0004S-1
AAAAAAAAAAAAAAAAAGAGAA
>F:0004T-1
AAAAAAAAAAAAAAAAAGAGTA
>F:0004U-3
AAAAAAAAAAAAAAAAAGAT
>F:0004V-1
AAAAAAAAAAAAAAAAAGGA
>F:0004W-1
AAAAAAAAAAAAAAAAAGGCTC
>F:0004X-1
AAAAAAAAAAAAAAAAAGGGATAC
>F:0004Y-1
AAAAAAAAAAAAAAAAAGTGAAAA
>F:0004Z-2
AAAAAAAAAAAAAAAAAGTTA
>F:00050-1
AAAAAAAAAAAAAAAAAGTTAA
>F:00051-1
AAAAAAAAAAAAAAAAAT
>F:00052-2
AAAAAAAAAAAAAAAAATAAAA
>F:00053-1
AAAAAAAAAAAAAAAAATACTGA
>F:00054-1
AAAAAAAAAAAAAAAAATAGA
>F:00055-1
AAAAAAAAAAAAAAAAATATTTGA
>F:00056-1
AAAAAAAAAAAAAAAAATCTTC
>F:00057-1
AAAAAAAAAAAAAAAAATGA
>F:00058-6
AAAAAAAAAAAAAAAAATGAA
>F:00059-1
AAAAAAAAAAAAAAAAATGAAAA
>F:0005A-3
AAAAAAAAAAAAAAAAATGAT
>F:0005B-2
AAAAAAAAAAAAAAAAATT
>F:0005C-2
AAAAAAAAAAAAAAAAATTA
>F:0005D-1
AAAAAAAAAAAAAAAAATTAAA
>F:0005E-1
AAAAAAAAAAAAAAAAATTAAT
>F:0005F-1
AAAAAAAAAAAAAAAAATTATGAAAA
>F:0005G-2
AAAAAAAAAAAAAAAAATTGA
>F:0005H-1
AAAAAAAAAAAAAAAAATTGAA
>F:0005I-1
AAAAAAAAAAAAAAAAATTGAAA
>F:0005J-1
AAAAAAAAAAAAAAAAATTGAAAA
>F:0005K-1
AAAAAAAAAAAAAAAAATTGAAAAA
>F:0005L-1
AAAAAAAAAAAAAAAAATTGTTTCTA
>F:0005M-1
AAAAAAAAAAAAAAAAATTTCTT
>F:0005N-1
AAAAAAAAAAAAAAAAATTTGCG
>F:0005O-3
AAAAAAAAAAAAAAAAC
>F:0005P-1
AAAAAAAAAAAAAAAACA
>F:0005Q-1
AAAAAAAAAAAAAAAACAA
>F:0005R-1
AAAAAAAAAAAAAAAACAAAAAAA
>F:0005S-1
AAAAAAAAAAAAAAAACAAAAATT
>F:0005T-1
AAAAAAAAAAAAAAAACAACTGA
>F:0005U-1
AAAAAAAAAAAAAAAACACTGAAAG
>F:0005V-1
AAAAAAAAAAAAAAAACAGAAAAAA
>F:0005W-1
AAAAAAAAAAAAAAAACAGTTGAT
>F:0005X-1
AAAAAAAAAAAAAAAACAGTTGATT
>F:0005Y-1
AAAAAAAAAAAAAAAACATATCGTT
>F:0005Z-1
AAAAAAAAAAAAAAAACATGA
>F:00060-1
AAAAAAAAAAAAAAAACATTTTTTTA
>F:00061-1
AAAAAAAAAAAAAAAACCTATGAT
>F:00062-2
AAAAAAAAAAAAAAAACGA
>F:00063-1
AAAAAAAAAAAAAAAACGAA
>F:00064-4
AAAAAAAAAAAAAAAACGAAA
>F:00065-1
AAAAAAAAAAAAAAAACGAAAA
>F:00066-3
AAAAAAAAAAAAAAAACGAAAAAA
>F:00067-1
AAAAAAAAAAAAAAAACGAAAAAAAGA
>F:00068-1
AAAAAAAAAAAAAAAACGAAAAAAGA
>F:00069-1
AAAAAAAAAAAAAAAACGAAAAGA
>F:0006A-1
AAAAAAAAAAAAAAAACGAAAGAT
>F:0006B-1
AAAAAAAAAAAAAAAACGAGGGA
>F:0006C-1
AAAAAAAAAAAAAAAACGAGT
>F:0006D-1
AAAAAAAAAAAAAAAACGAGTGA
>F:0006E-1
AAAAAAAAAAAAAAAACGAGTGAG
>F:0006F-1
AAAAAAAAAAAAAAAACGATGAA
>F:0006G-1
AAAAAAAAAAAAAAAACGATGAGA
>F:0006H-1
AAAAAAAAAAAAAAAACGATGAGAA
>F:0006I-1
AAAAAAAAAAAAAAAACGC
>F:0006J-1
AAAAAAAAAAAAAAAACT
>F:0006K-2
AAAAAAAAAAAAAAAACTA
>F:0006L-1
AAAAAAAAAAAAAAAACTAAATA
>F:0006M-1
AAAAAAAAAAAAAAAACTAAGA
>F:0006N-1
AAAAAAAAAAAAAAAACTG
>F:0006O-2
AAAAAAAAAAAAAAAACTGA
>F:0006P-4
AAAAAAAAAAAAAAAACTGAA
>F:0006Q-1
AAAAAAAAAAAAAAAACTGAAA
>F:0006R-2
AAAAAAAAAAAAAAAACTGAAAA
>F:0006S-1
AAAAAAAAAAAAAAAACTGAAAAA
>F:0006T-2
AAAAAAAAAAAAAAAACTGGAA
>F:0006U-1
AAAAAAAAAAAAAAAACTGGAAT
>F:0006V-1
AAAAAAAAAAAAAAAACTTATTAAA
>F:0006W-5
AAAAAAAAAAAAAAAAGA
>F:0006X-12
AAAAAAAAAAAAAAAAGAA
>F:0006Y-3
AAAAAAAAAAAAAAAAGAAA
>F:0006Z-9
AAAAAAAAAAAAAAAAGAAAA
>F:00070-4
AAAAAAAAAAAAAAAAGAAAAA
>F:00071-7
AAAAAAAAAAAAAAAAGAAAAAA
>F:00072-1
AAAAAAAAAAAAAAAAGAAAAAAA
>F:00073-1
AAAAAAAAAAAAAAAAGAAAAAAAAA
>F:00074-1
AAAAAAAAAAAAAAAAGAAAAAAAAAA
>F:00075-2
AAAAAAAAAAAAAAAAGAAAAAGA
>F:00076-2
AAAAAAAAAAAAAAAAGAAGA
>F:00077-2
AAAAAAAAAAAAAAAAGAAT
>F:00078-1
AAAAAAAAAAAAAAAAGAATTA
>F:00079-2
AAAAAAAAAAAAAAAAGAATTAAA
>F:0007A-2
AAAAAAAAAAAAAAAAGAGA
>F:0007B-1
AAAAAAAAAAAAAAAAGAGAA
>F:0007C-1
AAAAAAAAAAAAAAAAGAT
>F:0007D-2
AAAAAAAAAAAAAAAAGATT
>F:0007E-1
AAAAAAAAAAAAAAAAGCTTTTC
>F:0007F-2
AAAAAAAAAAAAAAAAGGA
>F:0007G-1
AAAAAAAAAAAAAAAAGGAAA
>F:0007H-1
AAAAAAAAAAAAAAAAGGAAAAAA
>F:0007I-1
AAAAAAAAAAAAAAAAGGGA
>F:0007J-1
AAAAAAAAAAAAAAAAGGTTAAAA
>F:0007K-1
AAAAAAAAAAAAAAAAGTAAAA
>F:0007L-1
AAAAAAAAAAAAAAAAGTGAAAAA
>F:0007M-1
AAAAAAAAAAAAAAAAGTTA
>F:0007N-1
AAAAAAAAAAAAAAAAGTTAA
>F:0007O-1
AAAAAAAAAAAAAAAAGTTAAA
>F:0007P-5
AAAAAAAAAAAAAAAAGTTAAAA
>F:0007Q-1
AAAAAAAAAAAAAAAAGTTAAC
>F:0007R-5
AAAAAAAAAAAAAAAAT
>F:0007S-1
AAAAAAAAAAAAAAAATAA
>F:0007T-1
AAAAAAAAAAAAAAAATAAA
>F:0007U-2
AAAAAAAAAAAAAAAATAAAA
>F:0007V-1
AAAAAAAAAAAAAAAATAAAAA
>F:0007W-1
AAAAAAAAAAAAAAAATAAAAATA
>F:0007X-1
AAAAAAAAAAAAAAAATAAAGAAA
>F:0007Y-1
AAAAAAAAAAAAAAAATAAATATA
>F:0007Z-1
AAAAAAAAAAAAAAAATAAC
>F:00080-1
AAAAAAAAAAAAAAAATAAG
>F:00081-1
AAAAAAAAAAAAAAAATAAGGC
>F:00082-2
AAAAAAAAAAAAAAAATAAGT
>F:00083-1
AAAAAAAAAAAAAAAATAAGTT
>F:00084-1
AAAAAAAAAAAAAAAATAC
>F:00085-1
AAAAAAAAAAAAAAAATATATTTT
>F:00086-6
AAAAAAAAAAAAAAAATGA
>F:00087-3
AAAAAAAAAAAAAAAATGAA
>F:00088-2
AAAAAAAAAAAAAAAATGAAA
>F:00089-1
AAAAAAAAAAAAAAAATGAAAAAA
>F:0008A-1
AAAAAAAAAAAAAAAATGAAAAAGA
>F:0008B-1
AAAAAAAAAAAAAAAATGAAGAT
>F:0008C-3
AAAAAAAAAAAAAAAATGAT
>F:0008D-1
AAAAAAAAAAAAAAAATGATGAGA
>F:0008E-1
AAAAAAAAAAAAAAAATGATGCAAA
>F:0008F-1
AAAAAAAAAAAAAAAATGTAAA
>F:0008G-1
AAAAAAAAAAAAAAAATTAAA
>F:0008H-1
AAAAAAAAAAAAAAAATTAAAAA
>F:0008I-1
AAAAAAAAAAAAAAAATTGAAAA
>F:0008J-1
AAAAAAAAAAAAAAAATTGAAAAAGA
>F:0008K-1
AAAAAAAAAAAAAAAATTGGGGGAGC
>F:0008L-1
AAAAAAAAAAAAAAAATTGTTGAA
>F:0008M-1
AAAAAAAAAAAAAAACA
>F:0008N-1
AAAAAAAAAAAAAAACAAA
>F:0008O-1
AAAAAAAAAAAAAAACAAAA
>F:0008P-1
AAAAAAAAAAAAAAACAAAAA
>F:0008Q-1
AAAAAAAAAAAAAAACAAAAAAA
>F:0008R-1
AAAAAAAAAAAAAAACAAAC
>F:0008S-1
AAAAAAAAAAAAAAACAACAGT
>F:0008T-1
AAAAAAAAAAAAAAACACTTTT
>F:0008U-1
AAAAAAAAAAAAAAACAGAAA
>F:0008V-1
AAAAAAAAAAAAAAACAGAAAA
>F:0008W-1
AAAAAAAAAAAAAAACAGAAAACGAATT
>F:0008X-1
AAAAAAAAAAAAAAACAGATGGT
>F:0008Y-1
AAAAAAAAAAAAAAACAGTTATGAAA
>F:0008Z-1
AAAAAAAAAAAAAAACAGTTGA
>F:00090-2
AAAAAAAAAAAAAAACAGTTGAT
>F:00091-2
AAAAAAAAAAAAAAACAGTTGATT
>F:00092-1
AAAAAAAAAAAAAAACATGAAA
>F:00093-1
AAAAAAAAAAAAAAACATGAAAA
>F:00094-1
AAAAAAAAAAAAAAACATTAA
>F:00095-1
AAAAAAAAAAAAAAACATTAAAAAATAA
>F:00096-2
AAAAAAAAAAAAAAACGA
>F:00097-2
AAAAAAAAAAAAAAACGAA
>F:00098-8
AAAAAAAAAAAAAAACGAAA
>F:00099-3
AAAAAAAAAAAAAAACGAAAA
>F:0009A-2
AAAAAAAAAAAAAAACGAAAAA
>F:0009B-4
AAAAAAAAAAAAAAACGAAAAAA
>F:0009C-4
AAAAAAAAAAAAAAACGAAAAAAA
>F:0009D-1
AAAAAAAAAAAAAAACGAAAAAAGA
>F:0009E-1
AAAAAAAAAAAAAAACGAAAAAAGAA
>F:0009F-1
AAAAAAAAAAAAAAACGAAAAAAT
>F:0009G-1
AAAAAAAAAAAAAAACGACAAAA
>F:0009H-1
AAAAAAAAAAAAAAACGAGTGA
>F:0009I-2
AAAAAAAAAAAAAAACGATGA
>F:0009J-2
AAAAAAAAAAAAAAACGATGAGA
>F:0009K-1
AAAAAAAAAAAAAAACGATGAGAA
>F:0009L-1
AAAAAAAAAAAAAAACGT
>F:0009M-1
AAAAAAAAAAAAAAACT
>F:0009N-1
AAAAAAAAAAAAAAACTAAG
>F:0009O-1
AAAAAAAAAAAAAAACTAAGA
>F:0009P-1
AAAAAAAAAAAAAAACTAAGAAT
>F:0009Q-1
AAAAAAAAAAAAAAACTAATA
>F:0009R-3
AAAAAAAAAAAAAAACTGAA
>F:0009S-3
AAAAAAAAAAAAAAACTGAAA
>F:0009T-6
AAAAAAAAAAAAAAACTGAAAA
>F:0009U-3
AAAAAAAAAAAAAAACTGAAAAAA
>F:0009V-1
AAAAAAAAAAAAAAACTGAAAAAGAA
>F:0009W-1
AAAAAAAAAAAAAAACTGAAAC
>F:0009X-1
AAAAAAAAAAAAAAACTGGA
>F:0009Y-3
AAAAAAAAAAAAAAACTGGAAT
>F:0009Z-2
AAAAAAAAAAAAAAACTGGAATAA
>F:000A0-10
AAAAAAAAAAAAAAAGA
>F:000A1-6
AAAAAAAAAAAAAAAGAA
>F:000A2-3
AAAAAAAAAAAAAAAGAAA
>F:000A3-3
AAAAAAAAAAAAAAAGAAAA
>F:000A4-10
AAAAAAAAAAAAAAAGAAAAA
>F:000A5-5
AAAAAAAAAAAAAAAGAAAAAA
>F:000A6-4
AAAAAAAAAAAAAAAGAAAAAAA
>F:000A7-2
AAAAAAAAAAAAAAAGAAAAAAAA
>F:000A8-1
AAAAAAAAAAAAAAAGAAAAAAAAA
>F:000A9-1
AAAAAAAAAAAAAAAGAAAAAAGA
>F:000AA-2
AAAAAAAAAAAAAAAGAAAAAGAA
>F:000AB-1
AAAAAAAAAAAAAAAGAAAAT
>F:000AC-2
AAAAAAAAAAAAAAAGAAAC
>F:000AD-1
AAAAAAAAAAAAAAAGAAACA
>F:000AE-1
AAAAAAAAAAAAAAAGAAAGAAA
>F:000AF-2
AAAAAAAAAAAAAAAGAAAGAGA
>F:000AG-1
AAAAAAAAAAAAAAAGAAAGGGA
>F:000AH-1
AAAAAAAAAAAAAAAGAAG
>F:000AI-1
AAAAAAAAAAAAAAAGAAGAAA
>F:000AJ-2
AAAAAAAAAAAAAAAGAAT
>F:000AK-1
AAAAAAAAAAAAAAAGAATCGGAA
>F:000AL-1
AAAAAAAAAAAAAAAGAATTA
>F:000AM-1
AAAAAAAAAAAAAAAGAATTAA
>F:000AN-1
AAAAAAAAAAAAAAAGAATTAAT
>F:000AO-1
AAAAAAAAAAAAAAAGAATTAATA
>F:000AP-1
AAAAAAAAAAAAAAAGAATTGA
>F:000AQ-3
AAAAAAAAAAAAAAAGAGA
>F:000AR-2
AAAAAAAAAAAAAAAGAGAA
>F:000AS-1
AAAAAAAAAAAAAAAGAGAAAAAA
>F:000AT-1
AAAAAAAAAAAAAAAGAGAAAGA
>F:000AU-1
AAAAAAAAAAAAAAAGAGAGAA
>F:000AV-1
AAAAAAAAAAAAAAAGAGCTAAAA
>F:000AW-2
AAAAAAAAAAAAAAAGAT
>F:000AX-2
AAAAAAAAAAAAAAAGATT
>F:000AY-1
AAAAAAAAAAAAAAAGATTTATGAATAA
>F:000AZ-1
AAAAAAAAAAAAAAAGCAAGAT
>F:000B0-1
AAAAAAAAAAAAAAAGGA
>F:000B1-2
AAAAAAAAAAAAAAAGGAAAATA
>F:000B2-1
AAAAAAAAAAAAAAAGGAAAATAA
>F:000B3-1
AAAAAAAAAAAAAAAGGATT
>F:000B4-1
AAAAAAAAAAAAAAAGGGA
>F:000B5-2
AAAAAAAAAAAAAAAGGGATACAA
>F:000B6-1
AAAAAAAAAAAAAAAGGTA
>F:000B7-1
AAAAAAAAAAAAAAAGGTAA
>F:000B8-1
AAAAAAAAAAAAAAAGGTAATCAA
>F:000B9-1
AAAAAAAAAAAAAAAGTGAT
>F:000BA-5
AAAAAAAAAAAAAAAGTTAAAA
>F:000BB-2
AAAAAAAAAAAAAAAGTTAAAAA
>F:000BC-2
AAAAAAAAAAAAAAAGTTAAAAAA
>F:000BD-1
AAAAAAAAAAAAAAAGTTAC
>F:000BE-1
AAAAAAAAAAAAAAATA
>F:000BF-2
AAAAAAAAAAAAAAATAAAA
>F:000BG-1
AAAAAAAAAAAAAAATAAAAA
>F:000BH-2
AAAAAAAAAAAAAAATAAAAAA
>F:000BI-1
AAAAAAAAAAAAAAATAAAAAAA
>F:000BJ-1
AAAAAAAAAAAAAAATAAAAAAAAAAA
>F:000BK-2
AAAAAAAAAAAAAAATAAGA
>F:000BL-2
AAAAAAAAAAAAAAATAAGT
>F:000BM-1
AAAAAAAAAAAAAAATAAGTT
>F:000BN-2
AAAAAAAAAAAAAAATAAGTTA
>F:000BO-1
AAAAAAAAAAAAAAATAAGTTAA
>F:000BP-1
AAAAAAAAAAAAAAATAAGTTAAC
>F:000BQ-1
AAAAAAAAAAAAAAATAATACCT
>F:000BR-1
AAAAAAAAAAAAAAATAATCCTAGA
>F:000BS-1
AAAAAAAAAAAAAAATAGAAAA
>F:000BT-2
AAAAAAAAAAAAAAATATGT
>F:000BU-1
AAAAAAAAAAAAAAATATGTGAGT
>F:000BV-1
AAAAAAAAAAAAAAATATGTT
>F:000BW-1
AAAAAAAAAAAAAAATC
>F:000BX-1
AAAAAAAAAAAAAAATCGAAAAAC
>F:000BY-1
AAAAAAAAAAAAAAATCGAAGAT
>F:000BZ-1
AAAAAAAAAAAAAAATCGTGCAA
>F:000C0-5
AAAAAAAAAAAAAAATGA
>F:000C1-5
AAAAAAAAAAAAAAATGAA
>F:000C2-3
AAAAAAAAAAAAAAATGAAA
>F:000C3-2
AAAAAAAAAAAAAAATGAAAA
>F:000C4-2
AAAAAAAAAAAAAAATGAAAAA
>F:000C5-2
AAAAAAAAAAAAAAATGAAAAAA
>F:000C6-1
AAAAAAAAAAAAAAATGAAGAAAAAT
>F:000C7-1
AAAAAAAAAAAAAAATGAGA
>F:000C8-3
AAAAAAAAAAAAAAATGAT
>F:000C9-1
AAAAAAAAAAAAAAATGATATAAA
>F:000CA-1
AAAAAAAAAAAAAAATGATGCAA
>F:000CB-1
AAAAAAAAAAAAAAATGGGCAAA
>F:000CC-1
AAAAAAAAAAAAAAATGGGCAAAG
>F:000CD-1
AAAAAAAAAAAAAAATGTCCA
>F:000CE-1
AAAAAAAAAAAAAAATTAATTC
>F:000CF-1
AAAAAAAAAAAAAAATTATCAATGA
>F:000CG-1
AAAAAAAAAAAAAAATTATTAA
>F:000CH-1
AAAAAAAAAAAAAAATTATTAATGA
>F:000CI-3
AAAAAAAAAAAAAAATTGA
>F:000CJ-1
AAAAAAAAAAAAAAATTGAA
>F:000CK-2
AAAAAAAAAAAAAAATTGAAA
>F:000CL-4
AAAAAAAAAAAAAAATTGAAAA
>F:000CM-1
AAAAAAAAAAAAAAATTGAAAAA
>F:000CN-1
AAAAAAAAAAAAAAATTGTTGAA
>F:000CO-1
AAAAAAAAAAAAAAATTGTTGAAA
>F:000CP-1
AAAAAAAAAAAAAAATTTT
>F:000CQ-1
AAAAAAAAAAAAAACAA
>F:000CR-1
AAAAAAAAAAAAAACAAA
>F:000CS-2
AAAAAAAAAAAAAACAAAAAA
>F:000CT-2
AAAAAAAAAAAAAACAAAAAAA
>F:000CU-1
AAAAAAAAAAAAAACAAAAAAAAA
>F:000CV-1
AAAAAAAAAAAAAACAAAAAAAG
>F:000CW-1
AAAAAAAAAAAAAACAAAAATTAA
>F:000CX-1
AAAAAAAAAAAAAACAAAAGCT
>F:000CY-1
AAAAAAAAAAAAAACAAC
>F:000CZ-2
AAAAAAAAAAAAAACAACTGAAT
>F:000D0-1
AAAAAAAAAAAAAACAGAAAAAA
>F:000D1-1
AAAAAAAAAAAAAACAGGAAAAAAC
>F:000D2-1
AAAAAAAAAAAAAACAGTTATTAA
>F:000D3-1
AAAAAAAAAAAAAACAGTTGATT
>F:000D4-1
AAAAAAAAAAAAAACATCAAAGAA
>F:000D5-1
AAAAAAAAAAAAAACCAAAA
>F:000D6-1
AAAAAAAAAAAAAACCAAAAAAAAAAA
>F:000D7-1
AAAAAAAAAAAAAACCCC
>F:000D8-10
AAAAAAAAAAAAAACGA
>F:000D9-1
AAAAAAAAAAAAAACGAA
>F:000DA-9
AAAAAAAAAAAAAACGAAA
>F:000DB-6
AAAAAAAAAAAAAACGAAAA
>F:000DC-13
AAAAAAAAAAAAAACGAAAAA
>F:000DD-15
AAAAAAAAAAAAAACGAAAAAA
>F:000DE-2
AAAAAAAAAAAAAACGAAAAAAA
>F:000DF-1
AAAAAAAAAAAAAACGAAAT
>F:000DG-1
AAAAAAAAAAAAAACGAGTGA
>F:000DH-3
AAAAAAAAAAAAAACGAGTGAGA
>F:000DI-4
AAAAAAAAAAAAAACGAGTGAGAA
>F:000DJ-1
AAAAAAAAAAAAAACGAGTGAGAAC
>F:000DK-2
AAAAAAAAAAAAAACGATGAGAA
>F:000DL-1
AAAAAAAAAAAAAACGATTCGT
>F:000DM-1
AAAAAAAAAAAAAACGATTGA
>F:000DN-1
AAAAAAAAAAAAAACGGAT
>F:000DO-1
AAAAAAAAAAAAAACTAAAAAGAT
>F:000DP-1
AAAAAAAAAAAAAACTAAGA
>F:000DQ-1
AAAAAAAAAAAAAACTGAA
>F:000DR-1
AAAAAAAAAAAAAACTGAAA
>F:000DS-1
AAAAAAAAAAAAAACTGAAAA
>F:000DT-2
AAAAAAAAAAAAAACTGAAAAA
>F:000DU-1
AAAAAAAAAAAAAACTGAAAAAA
>F:000DV-1
AAAAAAAAAAAAAACTGAAAAAAA
>F:000DW-3
AAAAAAAAAAAAAACTGAAAAAGA
>F:000DX-2
AAAAAAAAAAAAAACTGAAAAAGAA
>F:000DY-1
AAAAAAAAAAAAAACTGAATTCAA
>F:000DZ-1
AAAAAAAAAAAAAACTGGAAAAA
>F:000E0-2
AAAAAAAAAAAAAACTGGAAT
>F:000E1-1
AAAAAAAAAAAAAACTGGAATA
>F:000E2-1
AAAAAAAAAAAAAACTGTTAAAA
>F:000E3-1
AAAAAAAAAAAAAACTTAGAAA
>F:000E4-1
AAAAAAAAAAAAAACTTATTAAAA
>F:000E5-17
AAAAAAAAAAAAAAGAA
>F:000E6-16
AAAAAAAAAAAAAAGAAA
>F:000E7-8
AAAAAAAAAAAAAAGAAAA
>F:000E8-5
AAAAAAAAAAAAAAGAAAAA
>F:000E9-9
AAAAAAAAAAAAAAGAAAAAA
>F:000EA-6
AAAAAAAAAAAAAAGAAAAAAA
>F:000EB-3
AAAAAAAAAAAAAAGAAAAAAAA
>F:000EC-1
AAAAAAAAAAAAAAGAAAAAAAAAAA
>F:000ED-1
AAAAAAAAAAAAAAGAAAAAAAGA
>F:000EE-1
AAAAAAAAAAAAAAGAAAAAAAGAA
>F:000EF-1
AAAAAAAAAAAAAAGAAAAAACA
>F:000EG-1
AAAAAAAAAAAAAAGAAAAAATA
>F:000EH-1
AAAAAAAAAAAAAAGAAAAAATT
>F:000EI-5
AAAAAAAAAAAAAAGAAAAAGA
>F:000EJ-4
AAAAAAAAAAAAAAGAAAAAGAA
>F:000EK-2
AAAAAAAAAAAAAAGAAAAAGAAA
>F:000EL-1
AAAAAAAAAAAAAAGAAAAAGAAGA
>F:000EM-1
AAAAAAAAAAAAAAGAAAAAGGAAT
>F:000EN-2
AAAAAAAAAAAAAAGAAAC
>F:000EO-1
AAAAAAAAAAAAAAGAAAGAA
>F:000EP-1
AAAAAAAAAAAAAAGAAATAGAA
>F:000EQ-1
AAAAAAAAAAAAAAGAACTTTTA
>F:000ER-1
AAAAAAAAAAAAAAGAAGA
>F:000ES-1
AAAAAAAAAAAAAAGAAGGA
>F:000ET-1
AAAAAAAAAAAAAAGAAT
>F:000EU-1
AAAAAAAAAAAAAAGAATAGAGA
>F:000EV-1
AAAAAAAAAAAAAAGAATGTA
>F:000EW-1
AAAAAAAAAAAAAAGAATTAA
>F:000EX-1
AAAAAAAAAAAAAAGAGA
>F:000EY-1
AAAAAAAAAAAAAAGAGAA
>F:000EZ-1
AAAAAAAAAAAAAAGAGAAA
>F:000F0-1
AAAAAAAAAAAAAAGAGAAAAAAA
>F:000F1-1
AAAAAAAAAAAAAAGAGAAACGATGA
>F:000F2-1
AAAAAAAAAAAAAAGAGAGAGA
>F:000F3-1
AAAAAAAAAAAAAAGATAGACCGA
>F:000F4-1
AAAAAAAAAAAAAAGATATGAT
>F:000F5-1
AAAAAAAAAAAAAAGATATTATAAA
>F:000F6-1
AAAAAAAAAAAAAAGATTAA
>F:000F7-1
AAAAAAAAAAAAAAGATTAAAA
>F:000F8-1
AAAAAAAAAAAAAAGATTATT
>F:000F9-1
AAAAAAAAAAAAAAGCAAAATC
>F:000FA-1
AAAAAAAAAAAAAAGCGTGCAGTA
>F:000FB-1
AAAAAAAAAAAAAAGGA
>F:000FC-1
AAAAAAAAAAAAAAGGAAAA
>F:000FD-1
AAAAAAAAAAAAAAGGAAAAAAA
>F:000FE-1
AAAAAAAAAAAAAAGGAAAAGAA
>F:000FF-1
AAAAAAAAAAAAAAGGAAAATAA
>F:000FG-1
AAAAAAAAAAAAAAGGAAAATAAA
>F:000FH-1
AAAAAAAAAAAAAAGGAAATGAAAGC
>F:000FI-1
AAAAAAAAAAAAAAGGATGAT
>F:000FJ-1
AAAAAAAAAAAAAAGGGAAA
>F:000FK-1
AAAAAAAAAAAAAAGGGTT
>F:000FL-1
AAAAAAAAAAAAAAGGTAA
>F:000FM-1
AAAAAAAAAAAAAAGGTATTA
>F:000FN-1
AAAAAAAAAAAAAAGGTATTAAAA
>F:000FO-2
AAAAAAAAAAAAAAGTGA
>F:000FP-1
AAAAAAAAAAAAAAGTGAAA
>F:000FQ-1
AAAAAAAAAAAAAAGTGAAAA
>F:000FR-1
AAAAAAAAAAAAAAGTGAAAAAAA
>F:000FS-1
AAAAAAAAAAAAAAGTGAC
>F:000FT-1
AAAAAAAAAAAAAAGTGACAGT
>F:000FU-1
AAAAAAAAAAAAAAGTGAT
>F:000FV-1
AAAAAAAAAAAAAAGTGATACA
>F:000FW-1
AAAAAAAAAAAAAAGTGATACAA
>F:000FX-1
AAAAAAAAAAAAAAGTTA
>F:000FY-1
AAAAAAAAAAAAAAGTTAA
>F:000FZ-4
AAAAAAAAAAAAAAGTTAAA
>F:000G0-4
AAAAAAAAAAAAAAGTTAAAA
>F:000G1-4
AAAAAAAAAAAAAAGTTAAAAA
>F:000G2-1
AAAAAAAAAAAAAAGTTAAAAAA
>F:000G3-1
AAAAAAAAAAAAAAGTTAACC
>F:000G4-1
AAAAAAAAAAAAAAGTTGT
>F:000G5-1
AAAAAAAAAAAAAAGTTGTAGA
>F:000G6-2
AAAAAAAAAAAAAAGTTGTTA
>F:000G7-1
AAAAAAAAAAAAAAGTTGTTAG
>F:000G8-2
AAAAAAAAAAAAAAGTTGTTAGTA
>F:000G9-1
AAAAAAAAAAAAAAGTTGTTAGTAA
>F:000GA-1
AAAAAAAAAAAAAAGTTTTAGAAAT
>F:000GB-5
AAAAAAAAAAAAAATAAA
>F:000GC-2
AAAAAAAAAAAAAATAAAAA
>F:000GD-2
AAAAAAAAAAAAAATAAAAAA
>F:000GE-1
AAAAAAAAAAAAAATAAAAAAAA
>F:000GF-1
AAAAAAAAAAAAAATAAAAAAAAA
>F:000GG-1
AAAAAAAAAAAAAATAAAAGA
>F:000GH-1
AAAAAAAAAAAAAATAAACCTAGAC
>F:000GI-1
AAAAAAAAAAAAAATAAAGAAA
>F:000GJ-1
AAAAAAAAAAAAAATAAATAAATA
>F:000GK-1
AAAAAAAAAAAAAATAACC
>F:000GL-2
AAAAAAAAAAAAAATAAGA
>F:000GM-1
AAAAAAAAAAAAAATAAGT
>F:000GN-2
AAAAAAAAAAAAAATAAGTT
>F:000GO-3
AAAAAAAAAAAAAATAAGTTAA
>F:000GP-2
AAAAAAAAAAAAAATAAGTTAAC
>F:000GQ-1
AAAAAAAAAAAAAATAATAAA
>F:000GR-1
AAAAAAAAAAAAAATAATAAGA
>F:000GS-1
AAAAAAAAAAAAAATAATTTTT
>F:000GT-1
AAAAAAAAAAAAAATACAGTTT
>F:000GU-1
AAAAAAAAAAAAAATACTTTTCT
>F:000GV-1
AAAAAAAAAAAAAATAGA
>F:000GW-1
AAAAAAAAAAAAAATAGAA
>F:000GX-1
AAAAAAAAAAAAAATAGAAAA
>F:000GY-1
AAAAAAAAAAAAAATAGAAAAC
>F:000GZ-1
AAAAAAAAAAAAAATAGAAAACCA
>F:000H0-1
AAAAAAAAAAAAAATAGAAAATCA
>F:000H1-1
AAAAAAAAAAAAAATAGAAAT
>F:000H2-1
AAAAAAAAAAAAAATAGACAAC
>F:000H3-1
AAAAAAAAAAAAAATAGT
>F:000H4-1
AAAAAAAAAAAAAATAGTTAAAAAA
>F:000H5-1
AAAAAAAAAAAAAATATGTTTAA
>F:000H6-1
AAAAAAAAAAAAAATCCAAAA
>F:000H7-1
AAAAAAAAAAAAAATCCTATCT
>F:000H8-1
AAAAAAAAAAAAAATCGAAA
>F:000H9-2
AAAAAAAAAAAAAATCGAAAAA
>F:000HA-1
AAAAAAAAAAAAAATCGAAAAAA
>F:000HB-1
AAAAAAAAAAAAAATCGGAT
>F:000HC-2
AAAAAAAAAAAAAATGA
>F:000HD-3
AAAAAAAAAAAAAATGAAA
>F:000HE-4
AAAAAAAAAAAAAATGAAAAA
>F:000HF-1
AAAAAAAAAAAAAATGAAAAAA
>F:000HG-1
AAAAAAAAAAAAAATGAAAAAAA
>F:000HH-2
AAAAAAAAAAAAAATGAAAAAAAA
>F:000HI-1
AAAAAAAAAAAAAATGAAAATTGG
>F:000HJ-2
AAAAAAAAAAAAAATGAAAATTGGA
>F:000HK-2
AAAAAAAAAAAAAATGAT
>F:000HL-5
AAAAAAAAAAAAAATGATGAGA
>F:000HM-1
AAAAAAAAAAAAAATGATGAGAA
>F:000HN-1
AAAAAAAAAAAAAATGATGAGAAC
>F:000HO-1
AAAAAAAAAAAAAATGCGGCA
>F:000HP-1
AAAAAAAAAAAAAATGCGGGAA
>F:000HQ-1
AAAAAAAAAAAAAATGGGAAATGAA
>F:000HR-1
AAAAAAAAAAAAAATGGGAAATGAATAC
>F:000HS-1
AAAAAAAAAAAAAATGGGAGAAA
>F:000HT-1
AAAAAAAAAAAAAATGTGCGCCAT
>F:000HU-1
AAAAAAAAAAAAAATTAACCTTGAT
>F:000HV-1
AAAAAAAAAAAAAATTATTAAT
>F:000HW-1
AAAAAAAAAAAAAATTATTAATAA
>F:000HX-3
AAAAAAAAAAAAAATTATTAATGA
>F:000HY-1
AAAAAAAAAAAAAATTATTAATGAAAA
>F:000HZ-1
AAAAAAAAAAAAAATTCCGTGA
>F:000I0-1
AAAAAAAAAAAAAATTCGAGAA
>F:000I1-1
AAAAAAAAAAAAAATTGA
>F:000I2-2
AAAAAAAAAAAAAATTGAA
>F:000I3-1
AAAAAAAAAAAAAATTGAAAA
>F:000I4-4
AAAAAAAAAAAAAATTGAAAAA
>F:000I5-3
AAAAAAAAAAAAAATTGAAAAAA
>F:000I6-1
AAAAAAAAAAAAAATTGAAAAAAA
>F:000I7-1
AAAAAAAAAAAAAATTGAAAAAGA
>F:000I8-1
AAAAAAAAAAAAAATTGAAAAT
>F:000I9-1
AAAAAAAAAAAAAATTGAAAATTGA
>F:000IA-1
AAAAAAAAAAAAAATTGAAGAA
>F:000IB-1
AAAAAAAAAAAAAATTGTTAGAT
>F:000IC-1
AAAAAAAAAAAAAATTGTTGAAA
>F:000ID-2
AAAAAAAAAAAAAATTGTTGAAAT
>F:000IE-1
AAAAAAAAAAAAAATTGTTTGAAT
>F:000IF-1
AAAAAAAAAAAAAATTTAAAAAA
>F:000IG-1
AAAAAAAAAAAAAATTTGA
>F:000IH-1
AAAAAAAAAAAAAATTTGGAAAGG
>F:000II-1
AAAAAAAAAAAAAATTTTGTAAAA
>F:000IJ-2
AAAAAAAAAAAAACAAA
>F:000IK-1
AAAAAAAAAAAAACAAAA
>F:000IL-1
AAAAAAAAAAAAACAAAAA
>F:000IM-1
AAAAAAAAAAAAACAAAAAAAA
>F:000IN-1
AAAAAAAAAAAAACAAAAAAAAA
>F:000IO-1
AAAAAAAAAAAAACAAAAAAAAAA
>F:000IP-1
AAAAAAAAAAAAACAAAAAAAAAAAAA
>F:000IQ-1
AAAAAAAAAAAAACAAAAAAAC
>F:000IR-1
AAAAAAAAAAAAACAAAAATTAA
>F:000IS-1
AAAAAAAAAAAAACACAAAAAAA
>F:000IT-1
AAAAAAAAAAAAACACTTTTAAA
>F:000IU-1
AAAAAAAAAAAAACAGGAAAA
>F:000IV-1
AAAAAAAAAAAAACAGTTATTA
>F:000IW-2
AAAAAAAAAAAAACAGTTATTGA
>F:000IX-1
AAAAAAAAAAAAACAGTTGA
>F:000IY-1
AAAAAAAAAAAAACAGTTGATT
>F:000IZ-1
AAAAAAAAAAAAACATA
>F:000J0-2
AAAAAAAAAAAAACATGAA
>F:000J1-1
AAAAAAAAAAAAACCAAAAC
>F:000J2-1
AAAAAAAAAAAAACCGAAAA
>F:000J3-1
AAAAAAAAAAAAACCTAATAAA
>F:000J4-7
AAAAAAAAAAAAACGAA
>F:000J5-8
AAAAAAAAAAAAACGAAA
>F:000J6-12
AAAAAAAAAAAAACGAAAA
>F:000J7-17
AAAAAAAAAAAAACGAAAAA
>F:000J8-7
AAAAAAAAAAAAACGAAAAAA
>F:000J9-3
AAAAAAAAAAAAACGAAAAAAA
>F:000JA-2
AAAAAAAAAAAAACGAAAAAAGA
>F:000JB-2
AAAAAAAAAAAAACGAAAAAAGAA
>F:000JC-1
AAAAAAAAAAAAACGAAAAAAGAAA
>F:000JD-1
AAAAAAAAAAAAACGAAAAAAT
>F:000JE-1
AAAAAAAAAAAAACGAAAAAATT
>F:000JF-1
AAAAAAAAAAAAACGAAAAAATTA
>F:000JG-1
AAAAAAAAAAAAACGAAAAAATTAAA
>F:000JH-1
AAAAAAAAAAAAACGAAAAAATTAAAAAA
>F:000JI-2
AAAAAAAAAAAAACGAAAAAATTAGA
>F:000JJ-1
AAAAAAAAAAAAACGAAC
>F:000JK-1
AAAAAAAAAAAAACGAAG
>F:000JL-1
AAAAAAAAAAAAACGAAGAAAAAAAGA
>F:000JM-1
AAAAAAAAAAAAACGAG
>F:000JN-1
AAAAAAAAAAAAACGAGTGAA
>F:000JO-2
AAAAAAAAAAAAACGAGTGAGA
>F:000JP-1
AAAAAAAAAAAAACGAGTGAGAA
>F:000JQ-1
AAAAAAAAAAAAACGATGA
>F:000JR-1
AAAAAAAAAAAAACGATGAGA
>F:000JS-2
AAAAAAAAAAAAACGATGAGAA
>F:000JT-2
AAAAAAAAAAAAACGATGTTTTGA
>F:000JU-1
AAAAAAAAAAAAACGTTGAGA
>F:000JV-1
AAAAAAAAAAAAACTAAA
>F:000JW-1
AAAAAAAAAAAAACTAAATAAA
>F:000JX-1
AAAAAAAAAAAAACTAAATAAAAA
>F:000JY-3
AAAAAAAAAAAAACTAAATAAAT
>F:000JZ-1
AAAAAAAAAAAAACTAAATAAATA
>F:000K0-1
AAAAAAAAAAAAACTAAGA
>F:000K1-1
AAAAAAAAAAAAACTAAGAAA
>F:000K2-1
AAAAAAAAAAAAACTAAGAAT
>F:000K3-1
AAAAAAAAAAAAACTGAA
>F:000K4-1
AAAAAAAAAAAAACTGAAAA
>F:000K5-2
AAAAAAAAAAAAACTGAAAAA
>F:000K6-4
AAAAAAAAAAAAACTGAAAAAA
>F:000K7-1
AAAAAAAAAAAAACTGAAAAAAA
>F:000K8-6
AAAAAAAAAAAAACTGAAAAAGA
>F:000K9-3
AAAAAAAAAAAAACTGAAAAAGAA
>F:000KA-1
AAAAAAAAAAAAACTGATTAGA
>F:000KB-1
AAAAAAAAAAAAACTGCAAAAAAA
>F:000KC-1
AAAAAAAAAAAAACTGGA
>F:000KD-1
AAAAAAAAAAAAACTGGAA
>F:000KE-1
AAAAAAAAAAAAACTGGAATAA
>F:000KF-1
AAAAAAAAAAAAACTGGAATAAAAAAA
>F:000KG-2
AAAAAAAAAAAAACTGGAATAAGT
>F:000KH-1
AAAAAAAAAAAAACTGTT
>F:000KI-1
AAAAAAAAAAAAACTGTTTAAA
>F:000KJ-1
AAAAAAAAAAAAACTTA
>F:000KK-1
AAAAAAAAAAAAACTTAGAGA
>F:000KL-1
AAAAAAAAAAAAACTTATTAAA
>F:000KM-2
AAAAAAAAAAAAACTTATTAAAAT
>F:000KN-1
AAAAAAAAAAAAACTTCATCTA
>F:000KO-37
AAAAAAAAAAAAAGAAA
>F:000KP-17
AAAAAAAAAAAAAGAAAA
>F:000KQ-6
AAAAAAAAAAAAAGAAAAA
>F:000KR-9
AAAAAAAAAAAAAGAAAAAA
>F:000KS-8
AAAAAAAAAAAAAGAAAAAAA
>F:000KT-5
AAAAAAAAAAAAAGAAAAAAAA
>F:000KU-4
AAAAAAAAAAAAAGAAAAAAAAA
>F:000KV-1
AAAAAAAAAAAAAGAAAAAAAAAA
>F:000KW-3
AAAAAAAAAAAAAGAAAAAAAAAAAAA
>F:000KX-1
AAAAAAAAAAAAAGAAAAAAAAAAAAAA
>F:000KY-1
AAAAAAAAAAAAAGAAAAAAAAAAAAAT
>F:000KZ-2
AAAAAAAAAAAAAGAAAAAAAAGA
>F:000L0-1
AAAAAAAAAAAAAGAAAAAAAAGAA
>F:000L1-1
AAAAAAAAAAAAAGAAAAAAAAGAAG
>F:000L2-4
AAAAAAAAAAAAAGAAAAAAAGA
>F:000L3-2
AAAAAAAAAAAAAGAAAAAAAGAA
>F:000L4-1
AAAAAAAAAAAAAGAAAAAAAT
>F:000L5-1
AAAAAAAAAAAAAGAAAAAACAA
>F:000L6-1
AAAAAAAAAAAAAGAAAAAAGA
>F:000L7-1
AAAAAAAAAAAAAGAAAAAAGAAAA
>F:000L8-1
AAAAAAAAAAAAAGAAAAAAGTTAA
>F:000L9-1
AAAAAAAAAAAAAGAAAAACATT
>F:000LA-7
AAAAAAAAAAAAAGAAAAAGA
>F:000LB-7
AAAAAAAAAAAAAGAAAAAGAA
>F:000LC-2
AAAAAAAAAAAAAGAAAAAGAAA
>F:000LD-1
AAAAAAAAAAAAAGAAAAAGAAAAAAA
>F:000LE-1
AAAAAAAAAAAAAGAAAAAGAAG
>F:000LF-6
AAAAAAAAAAAAAGAAAAAGAAGA
>F:000LG-1
AAAAAAAAAAAAAGAAAAAGAAGAA
>F:000LH-1
AAAAAAAAAAAAAGAAAAAGTTA
>F:000LI-1
AAAAAAAAAAAAAGAAAAC
>F:000LJ-1
AAAAAAAAAAAAAGAAAAG
>F:000LK-1
AAAAAAAAAAAAAGAAAAGA
>F:000LL-1
AAAAAAAAAAAAAGAAAAGAAGAA
>F:000LM-1
AAAAAAAAAAAAAGAAAATAAA
>F:000LN-2
AAAAAAAAAAAAAGAAAATGAAA
>F:000LO-3
AAAAAAAAAAAAAGAAAC
>F:000LP-2
AAAAAAAAAAAAAGAAACA
>F:000LQ-1
AAAAAAAAAAAAAGAAACAAA
>F:000LR-1
AAAAAAAAAAAAAGAAAGAGA
>F:000LS-1
AAAAAAAAAAAAAGAAAGTAC
>F:000LT-1
AAAAAAAAAAAAAGAAATA
>F:000LU-1
AAAAAAAAAAAAAGAACC
>F:000LV-1
AAAAAAAAAAAAAGAACGAAA
>F:000LW-2
AAAAAAAAAAAAAGAACTTTTAAA
>F:000LX-1
AAAAAAAAAAAAAGAACTTTTAAAT
>F:000LY-1
AAAAAAAAAAAAAGAAGA
>F:000LZ-1
AAAAAAAAAAAAAGAAGAAAAAA
>F:000M0-1
AAAAAAAAAAAAAGAAGAAAG
>F:000M1-1
AAAAAAAAAAAAAGAAGAAGAA
>F:000M2-1
AAAAAAAAAAAAAGAAGAG
>F:000M3-1
AAAAAAAAAAAAAGAAGAT
>F:000M4-1
AAAAAAAAAAAAAGAAGCGTGC
>F:000M5-1
AAAAAAAAAAAAAGAAGGACAA
>F:000M6-1
AAAAAAAAAAAAAGAATT
>F:000M7-1
AAAAAAAAAAAAAGAATTAA
>F:000M8-1
AAAAAAAAAAAAAGAATTAAGGA
>F:000M9-1
AAAAAAAAAAAAAGAATTAAT
>F:000MA-5
AAAAAAAAAAAAAGAATTAATGA
>F:000MB-1
AAAAAAAAAAAAAGACGA
>F:000MC-2
AAAAAAAAAAAAAGAGAA
>F:000MD-1
AAAAAAAAAAAAAGAGAAAAA
>F:000ME-1
AAAAAAAAAAAAAGAGAAAGAA
>F:000MF-1
AAAAAAAAAAAAAGAGAAC
>F:000MG-1
AAAAAAAAAAAAAGAGGAAAAT
>F:000MH-1
AAAAAAAAAAAAAGATTAAATT
>F:000MI-1
AAAAAAAAAAAAAGATTT
>F:000MJ-1
AAAAAAAAAAAAAGATTTATGAATA
>F:000MK-1
AAAAAAAAAAAAAGATTTCC
>F:000ML-1
AAAAAAAAAAAAAGATTTCTAAAA
>F:000MM-1
AAAAAAAAAAAAAGCATGCAGTT
>F:000MN-1
AAAAAAAAAAAAAGCCGCAAGA
>F:000MO-1
AAAAAAAAAAAAAGCGTGCAGTA
>F:000MP-2
AAAAAAAAAAAAAGCGTGCAGTAA
>F:000MQ-1
AAAAAAAAAAAAAGGAA
>F:000MR-2
AAAAAAAAAAAAAGGAAAAA
>F:000MS-1
AAAAAAAAAAAAAGGAAAAAAA
>F:000MT-2
AAAAAAAAAAAAAGGAAAATAA
>F:000MU-1
AAAAAAAAAAAAAGGAAAATAAAA
>F:000MV-1
AAAAAAAAAAAAAGGAAAATAAAAA
>F:000MW-1
AAAAAAAAAAAAAGGCGAT
>F:000MX-1
AAAAAAAAAAAAAGGCTGTT
>F:000MY-1
AAAAAAAAAAAAAGGGAAAATGT
>F:000MZ-1
AAAAAAAAAAAAAGGGAAAGAA
>F:000N0-1
AAAAAAAAAAAAAGGGATACAA
>F:000N1-1
AAAAAAAAAAAAAGGGATTAAAAA
>F:000N2-2
AAAAAAAAAAAAAGGTAA
>F:000N3-2
AAAAAAAAAAAAAGGTAATTAAAAT
>F:000N4-2
AAAAAAAAAAAAAGGTATT
>F:000N5-1
AAAAAAAAAAAAAGGTATTAA
>F:000N6-2
AAAAAAAAAAAAAGGTATTAAA
>F:000N7-1
AAAAAAAAAAAAAGGTATTAAAA
>F:000N8-1
AAAAAAAAAAAAAGGTATTAAAAA
>F:000N9-1
AAAAAAAAAAAAAGTAA
>F:000NA-1
AAAAAAAAAAAAAGTAAA
>F:000NB-1
AAAAAAAAAAAAAGTAGCGAAT
>F:000NC-1
AAAAAAAAAAAAAGTAGT
>F:000ND-1
AAAAAAAAAAAAAGTCGTT
>F:000NE-4
AAAAAAAAAAAAAGTGA
>F:000NF-1
AAAAAAAAAAAAAGTGAAAAAA
>F:000NG-2
AAAAAAAAAAAAAGTGAT
>F:000NH-2
AAAAAAAAAAAAAGTGATACAAA
>F:000NI-2
AAAAAAAAAAAAAGTTAAA
>F:000NJ-2
AAAAAAAAAAAAAGTTAAAA
>F:000NK-3
AAAAAAAAAAAAAGTTAAAAA
>F:000NL-1
AAAAAAAAAAAAAGTTAAAAAA
>F:000NM-1
AAAAAAAAAAAAAGTTAAAAAAAA
>F:000NN-1
AAAAAAAAAAAAAGTTAAT
>F:000NO-1
AAAAAAAAAAAAAGTTAGC
>F:000NP-4
AAAAAAAAAAAAAGTTGT
>F:000NQ-1
AAAAAAAAAAAAAGTTGTT
>F:000NR-1
AAAAAAAAAAAAAGTTGTTA
>F:000NS-1
AAAAAAAAAAAAAGTTGTTAG
>F:000NT-2
AAAAAAAAAAAAAGTTGTTAGT
>F:000NU-2
AAAAAAAAAAAAAGTTGTTAGTAA
>F:000NV-1
AAAAAAAAAAAAAGTTTAGAA
>F:000NW-1
AAAAAAAAAAAAAGTTTAGAAAGA
>F:000NX-1
AAAAAAAAAAAAAGTTTTA
>F:000NY-2
AAAAAAAAAAAAAGTTTTAGA
>F:000NZ-1
AAAAAAAAAAAAAGTTTTAGAAA
>F:000O0-1
AAAAAAAAAAAAATAAA
>F:000O1-1
AAAAAAAAAAAAATAAAA
>F:000O2-1
AAAAAAAAAAAAATAAAAA
>F:000O3-1
AAAAAAAAAAAAATAAAAAA
>F:000O4-2
AAAAAAAAAAAAATAAAAAAA
>F:000O5-1
AAAAAAAAAAAAATAAAAAAAAA
>F:000O6-1
AAAAAAAAAAAAATAAAAAAAAAAA
>F:000O7-1
AAAAAAAAAAAAATAAAAAAAAAAAAA
>F:000O8-1
AAAAAAAAAAAAATAAAAAAAAAAAAAC
>F:000O9-1
AAAAAAAAAAAAATAAAAAAACA
>F:000OA-1
AAAAAAAAAAAAATAAAAAAATAAA
>F:000OB-1
AAAAAAAAAAAAATAAAAAAGA
>F:000OC-1
AAAAAAAAAAAAATAAAAAATTAAGA
>F:000OD-1
AAAAAAAAAAAAATAAAAAG
>F:000OE-1
AAAAAAAAAAAAATAAAGAT
>F:000OF-1
AAAAAAAAAAAAATAAATA
>F:000OG-1
AAAAAAAAAAAAATAAATATAC
>F:000OH-1
AAAAAAAAAAAAATAAATGTTGA
>F:000OI-2
AAAAAAAAAAAAATAAG
>F:000OJ-1
AAAAAAAAAAAAATAAGAA
>F:000OK-1
AAAAAAAAAAAAATAAGG
>F:000OL-1
AAAAAAAAAAAAATAAGT
>F:000OM-3
AAAAAAAAAAAAATAAGTT
>F:000ON-1
AAAAAAAAAAAAATAAGTTA
>F:000OO-5
AAAAAAAAAAAAATAAGTTAA
>F:000OP-1
AAAAAAAAAAAAATAAGTTAAA
>F:000OQ-5
AAAAAAAAAAAAATAAGTTAAC
>F:000OR-1
AAAAAAAAAAAAATAAGTTAACC
>F:000OS-1
AAAAAAAAAAAAATAAT
>F:000OT-1
AAAAAAAAAAAAATAATGCTA
>F:000OU-1
AAAAAAAAAAAAATAATTTGGTT
>F:000OV-1
AAAAAAAAAAAAATAGA
>F:000OW-3
AAAAAAAAAAAAATAGAA
>F:000OX-1
AAAAAAAAAAAAATAGAAAA
>F:000OY-1
AAAAAAAAAAAAATAGAAAAA
>F:000OZ-1
AAAAAAAAAAAAATAGAAAACC
>F:000P0-1
AAAAAAAAAAAAATAGTTAAA
>F:000P1-3
AAAAAAAAAAAAATAGTTAAAAA
>F:000P2-1
AAAAAAAAAAAAATATGAAAAGA
>F:000P3-1
AAAAAAAAAAAAATATGTGAGTA
>F:000P4-1
AAAAAAAAAAAAATATGTT
>F:000P5-1
AAAAAAAAAAAAATATGTTTAAA
>F:000P6-1
AAAAAAAAAAAAATCCTGCGT
>F:000P7-1
AAAAAAAAAAAAATCGAAA
>F:000P8-1
AAAAAAAAAAAAATCGAAAA
>F:000P9-1
AAAAAAAAAAAAATCGAAAAAC
>F:000PA-1
AAAAAAAAAAAAATCGAAAAACAA
>F:000PB-1
AAAAAAAAAAAAATCGAAAAGGATT
>F:000PC-1
AAAAAAAAAAAAATCGAAACTTGAA
>F:000PD-1
AAAAAAAAAAAAATCTACTT
>F:000PE-1
AAAAAAAAAAAAATCTCCATGA
>F:000PF-1
AAAAAAAAAAAAATGAA
>F:000PG-1
AAAAAAAAAAAAATGAAA
>F:000PH-1
AAAAAAAAAAAAATGAAAA
>F:000PI-1
AAAAAAAAAAAAATGAAAAA
>F:000PJ-3
AAAAAAAAAAAAATGAAAAAA
>F:000PK-1
AAAAAAAAAAAAATGAAAAAAA
>F:000PL-1
AAAAAAAAAAAAATGAAAAAACGA
>F:000PM-1
AAAAAAAAAAAAATGAAAATTGAAA
>F:000PN-1
AAAAAAAAAAAAATGAAAATTGGA
>F:000PO-3
AAAAAAAAAAAAATGAAAATTGGAA
>F:000PP-1
AAAAAAAAAAAAATGAAAATTGGAAA
>F:000PQ-2
AAAAAAAAAAAAATGAAAGAGAAA
>F:000PR-1
AAAAAAAAAAAAATGAAGA
>F:000PS-1
AAAAAAAAAAAAATGAC
>F:000PT-1
AAAAAAAAAAAAATGAGTAAA
>F:000PU-10
AAAAAAAAAAAAATGAT
>F:000PV-2
AAAAAAAAAAAAATGATGAGA
>F:000PW-1
AAAAAAAAAAAAATGATGAGAAC
>F:000PX-1
AAAAAAAAAAAAATGATTATGT
>F:000PY-1
AAAAAAAAAAAAATGGAAA
>F:000PZ-1
AAAAAAAAAAAAATGGAAAAAT
>F:000Q0-1
AAAAAAAAAAAAATGGACTAT
>F:000Q1-1
AAAAAAAAAAAAATGGGAA
>F:000Q2-1
AAAAAAAAAAAAATGGGAGA
>F:000Q3-1
AAAAAAAAAAAAATGTGAT
>F:000Q4-1
AAAAAAAAAAAAATGTGCGCCC
>F:000Q5-1
AAAAAAAAAAAAATGTGCTCAT
>F:000Q6-1
AAAAAAAAAAAAATGTTTATGTAGAA
>F:000Q7-1
AAAAAAAAAAAAATTAAAA
>F:000Q8-1
AAAAAAAAAAAAATTAAT
>F:000Q9-1
AAAAAAAAAAAAATTAATTTGAA
>F:000QA-1
AAAAAAAAAAAAATTAC
>F:000QB-1
AAAAAAAAAAAAATTATGAAAA
>F:000QC-1
AAAAAAAAAAAAATTATGAATTAA
>F:000QD-1
AAAAAAAAAAAAATTATT
>F:000QE-1
AAAAAAAAAAAAATTATTA
>F:000QF-10
AAAAAAAAAAAAATTATTAATGA
>F:000QG-4
AAAAAAAAAAAAATTATTAATGAA
>F:000QH-1
AAAAAAAAAAAAATTATTAATGAAT
>F:000QI-1
AAAAAAAAAAAAATTCGAAA
>F:000QJ-2
AAAAAAAAAAAAATTGA
>F:000QK-3
AAAAAAAAAAAAATTGAA
>F:000QL-7
AAAAAAAAAAAAATTGAAA
>F:000QM-3
AAAAAAAAAAAAATTGAAAA
>F:000QN-3
AAAAAAAAAAAAATTGAAAAA
>F:000QO-6
AAAAAAAAAAAAATTGAAAAAA
>F:000QP-2
AAAAAAAAAAAAATTGAAAAAAA
>F:000QQ-1
AAAAAAAAAAAAATTGAAAAAT
>F:000QR-2
AAAAAAAAAAAAATTGAAAAT
>F:000QS-2
AAAAAAAAAAAAATTGAAAATTGA
>F:000QT-1
AAAAAAAAAAAAATTGAAAATTGAA
>F:000QU-1
AAAAAAAAAAAAATTGAAAATTGAAA
>F:000QV-1
AAAAAAAAAAAAATTGGAA
>F:000QW-1
AAAAAAAAAAAAATTGGAAA
>F:000QX-1
AAAAAAAAAAAAATTGGAATAAA
>F:000QY-1
AAAAAAAAAAAAATTGTTGA
>F:000QZ-2
AAAAAAAAAAAAATTGTTGAA
>F:000R0-1
AAAAAAAAAAAAATTGTTGAAAA
>F:000R1-1
AAAAAAAAAAAAATTGTTGAAAAAAA
>F:000R2-1
AAAAAAAAAAAAATTTAA
>F:000R3-1
AAAAAAAAAAAAATTTAAAAATTGAAAA
>F:000R4-1
AAAAAAAAAAAAATTTCAAGA
>F:000R5-1
AAAAAAAAAAAAATTTCTTT
>F:000R6-1
AAAAAAAAAAAAATTTGTTGGAA
>F:000R7-1
AAAAAAAAAAAAATTTTCTAAAAAAA
>F:000R8-1
AAAAAAAAAAAAATTTTTT
>F:000R9-1
AAAAAAAAAAAAATTTTTTT
>F:000RA-1
AAAAAAAAAAAACAAAAA
>F:000RB-1
AAAAAAAAAAAACAAAAAA
>F:000RC-1
AAAAAAAAAAAACAAAAAAAAAA
>F:000RD-1
AAAAAAAAAAAACAAAAAAAGAA
>F:000RE-1
AAAAAAAAAAAACAAAAAATCGA
>F:000RF-1
AAAAAAAAAAAACAGCGAATA
>F:000RG-1
AAAAAAAAAAAACAGGACGAC
>F:000RH-1
AAAAAAAAAAAACAGTTATA
>F:000RI-4
AAAAAAAAAAAACAGTTATTGA
>F:000RJ-1
AAAAAAAAAAAACATACATT
>F:000RK-1
AAAAAAAAAAAACATGAAAA
>F:000RL-1
AAAAAAAAAAAACATGAAAAAAA
>F:000RM-1
AAAAAAAAAAAACCTATGGAACC
>F:000RN-9
AAAAAAAAAAAACGAAA
>F:000RO-8
AAAAAAAAAAAACGAAAA
>F:000RP-12
AAAAAAAAAAAACGAAAAA
>F:000RQ-8
AAAAAAAAAAAACGAAAAAA
>F:000RR-1
AAAAAAAAAAAACGAAAAAAG
>F:000RS-6
AAAAAAAAAAAACGAAAAAAGA
>F:000RT-4
AAAAAAAAAAAACGAAAAAAGAA
>F:000RU-2
AAAAAAAAAAAACGAAAAAAGAAA
>F:000RV-1
AAAAAAAAAAAACGAAAAAAGAAAA
>F:000RW-2
AAAAAAAAAAAACGAAAAAAT
>F:000RX-1
AAAAAAAAAAAACGAAAAAATT
>F:000RY-1
AAAAAAAAAAAACGAAAAAATTAGA
>F:000RZ-3
AAAAAAAAAAAACGAGTGAGA
>F:000S0-3
AAAAAAAAAAAACGAGTGAGAA
>F:000S1-2
AAAAAAAAAAAACGATGAGAA
>F:000S2-1
AAAAAAAAAAAACGATGAGAAC
>F:000S3-1
AAAAAAAAAAAACGATGTTTTGA
>F:000S4-1
AAAAAAAAAAAACGATGTTTTGAA
>F:000S5-1
AAAAAAAAAAAACGCGAA
>F:000S6-1
AAAAAAAAAAAACGGAAGGTCCT
>F:000S7-1
AAAAAAAAAAAACGTGTA
>F:000S8-1
AAAAAAAAAAAACTAAAAA
>F:000S9-1
AAAAAAAAAAAACTAAAATTGA
>F:000SA-2
AAAAAAAAAAAACTAAAATTGAA
>F:000SB-1
AAAAAAAAAAAACTAAAATTTA
>F:000SC-1
AAAAAAAAAAAACTAAAATTTAAAA
>F:000SD-1
AAAAAAAAAAAACTAAATAA
>F:000SE-1
AAAAAAAAAAAACTAAATAAA
>F:000SF-1
AAAAAAAAAAAACTAAATAAATAA
>F:000SG-1
AAAAAAAAAAAACTAAGA
>F:000SH-1
AAAAAAAAAAAACTAAGAA
>F:000SI-3
AAAAAAAAAAAACTAAGAATA
>F:000SJ-1
AAAAAAAAAAAACTAAGAATAA
>F:000SK-3
AAAAAAAAAAAACTAAGAATAAA
>F:000SL-1
AAAAAAAAAAAACTAGAAAA
>F:000SM-1
AAAAAAAAAAAACTGAA
>F:000SN-1
AAAAAAAAAAAACTGAAAA
>F:000SO-4
AAAAAAAAAAAACTGAAAAA
>F:000SP-2
AAAAAAAAAAAACTGAAAAAA
>F:000SQ-2
AAAAAAAAAAAACTGAAAAAAA
>F:000SR-1
AAAAAAAAAAAACTGAAAAAAAA
>F:000SS-1
AAAAAAAAAAAACTGAAAAAAGAAAAAA
>F:000ST-2
AAAAAAAAAAAACTGAAAAAG
>F:000SU-16
AAAAAAAAAAAACTGAAAAAGA
>F:000SV-12
AAAAAAAAAAAACTGAAAAAGAA
>F:000SW-2
AAAAAAAAAAAACTGAAAAAGAAA
>F:000SX-1
AAAAAAAAAAAACTGAAAAAGAAAA
>F:000SY-1
AAAAAAAAAAAACTGAAAAAGAAAAAA
>F:000SZ-1
AAAAAAAAAAAACTGAAAAAGAAAT
>F:000T0-1
AAAAAAAAAAAACTGCCCAGATTGAATGT
>F:000T1-1
AAAAAAAAAAAACTGGAATAAA
>F:000T2-1
AAAAAAAAAAAACTGGAATAAGT
>F:000T3-1
AAAAAAAAAAAACTGTTAAA
>F:000T4-1
AAAAAAAAAAAACTGTTAAAA
>F:000T5-2
AAAAAAAAAAAACTGTTAAAAAA
>F:000T6-2
AAAAAAAAAAAACTGTTAAAAAAA
>F:000T7-1
AAAAAAAAAAAACTTAGA
>F:000T8-1
AAAAAAAAAAAACTTATTAA
>F:000T9-6
AAAAAAAAAAAACTTATTAAAA
>F:000TA-1
AAAAAAAAAAAACTTATTAAAAA
>F:000TB-1
AAAAAAAAAAAACTTATTAAAAT
>F:000TC-1
AAAAAAAAAAAACTTGTTGGAA
>F:000TD-1
AAAAAAAAAAAACTTGTTTTGA
>F:000TE-40
AAAAAAAAAAAAGAAAA
>F:000TF-26
AAAAAAAAAAAAGAAAAA
>F:000TG-31
AAAAAAAAAAAAGAAAAAA
>F:000TH-9
AAAAAAAAAAAAGAAAAAAA
>F:000TI-9
AAAAAAAAAAAAGAAAAAAAA
>F:000TJ-10
AAAAAAAAAAAAGAAAAAAAAA
>F:000TK-4
AAAAAAAAAAAAGAAAAAAAAAA
>F:000TL-3
AAAAAAAAAAAAGAAAAAAAAAAA
>F:000TM-1
AAAAAAAAAAAAGAAAAAAAAAAAA
>F:000TN-1
AAAAAAAAAAAAGAAAAAAAAAC
>F:000TO-1
AAAAAAAAAAAAGAAAAAAAAAGA
>F:000TP-1
AAAAAAAAAAAAGAAAAAAAAGAA
>F:000TQ-1
AAAAAAAAAAAAGAAAAAAAG
>F:000TR-11
AAAAAAAAAAAAGAAAAAAAGA
>F:000TS-7
AAAAAAAAAAAAGAAAAAAAGAA
>F:000TT-1
AAAAAAAAAAAAGAAAAAAAGAAA
>F:000TU-1
AAAAAAAAAAAAGAAAAAAAGAAAAC
>F:000TV-1
AAAAAAAAAAAAGAAAAAAAGAAGA
>F:000TW-1
AAAAAAAAAAAAGAAAAAAAGGA
>F:000TX-1
AAAAAAAAAAAAGAAAAAAAT
>F:000TY-1
AAAAAAAAAAAAGAAAAACAA
>F:000TZ-1
AAAAAAAAAAAAGAAAAAG
>F:000U0-15
AAAAAAAAAAAAGAAAAAGA
>F:000U1-20
AAAAAAAAAAAAGAAAAAGAA
>F:000U2-3
AAAAAAAAAAAAGAAAAAGAAA
>F:000U3-2
AAAAAAAAAAAAGAAAAAGAAG
>F:000U4-10
AAAAAAAAAAAAGAAAAAGAAGA
>F:000U5-5
AAAAAAAAAAAAGAAAAAGAAGAA
>F:000U6-1
AAAAAAAAAAAAGAAAAAGAAGAAA
>F:000U7-1
AAAAAAAAAAAAGAAAAAGAAGAAAAA
>F:000U8-1
AAAAAAAAAAAAGAAAAAGGAA
>F:000U9-1
AAAAAAAAAAAAGAAAAAT
>F:000UA-1
AAAAAAAAAAAAGAAAAATGAAGAA
>F:000UB-3
AAAAAAAAAAAAGAAAAGA
>F:000UC-1
AAAAAAAAAAAAGAAAAGAA
>F:000UD-1
AAAAAAAAAAAAGAAAATAAAA
>F:000UE-1
AAAAAAAAAAAAGAAAATAAAAA
>F:000UF-5
AAAAAAAAAAAAGAAAC
>F:000UG-2
AAAAAAAAAAAAGAAACA
>F:000UH-2
AAAAAAAAAAAAGAAACAA
>F:000UI-1
AAAAAAAAAAAAGAAACAAAAA
>F:000UJ-1
AAAAAAAAAAAAGAAAGAAAAA
>F:000UK-1
AAAAAAAAAAAAGAAAGAAAGA
>F:000UL-1
AAAAAAAAAAAAGAAAGAGA
>F:000UM-1
AAAAAAAAAAAAGAAAGAGAG
>F:000UN-1
AAAAAAAAAAAAGAAAGAT
>F:000UO-1
AAAAAAAAAAAAGAAAGGA
>F:000UP-1
AAAAAAAAAAAAGAAAGGAA
>F:000UQ-1
AAAAAAAAAAAAGAAAGGAGA
>F:000UR-1
AAAAAAAAAAAAGAAATAGG
>F:000US-1
AAAAAAAAAAAAGAAATGAAAAA
>F:000UT-1
AAAAAAAAAAAAGAAATTTTAAAC
>F:000UU-1
AAAAAAAAAAAAGAACAT
>F:000UV-1
AAAAAAAAAAAAGAACTTT
>F:000UW-1
AAAAAAAAAAAAGAACTTTTAA
>F:000UX-1
AAAAAAAAAAAAGAACTTTTAAA
>F:000UY-1
AAAAAAAAAAAAGAACTTTTAAAT
>F:000UZ-2
AAAAAAAAAAAAGAAGA
>F:000V0-3
AAAAAAAAAAAAGAAGAA
>F:000V1-1
AAAAAAAAAAAAGAAGAAACAAAAGAAAA
>F:000V2-1
AAAAAAAAAAAAGAAGAAATA
>F:000V3-1
AAAAAAAAAAAAGAAGAAATAAAA
>F:000V4-1
AAAAAAAAAAAAGAAGAGAGAAAGAG
>F:000V5-3
AAAAAAAAAAAAGAATTAATGA
>F:000V6-1
AAAAAAAAAAAAGAATTAATGAA
>F:000V7-1
AAAAAAAAAAAAGAATTTTCTTTT
>F:000V8-1
AAAAAAAAAAAAGACGAAA
>F:000V9-1
AAAAAAAAAAAAGAGAA
>F:000VA-1
AAAAAAAAAAAAGAGAAA
>F:000VB-1
AAAAAAAAAAAAGAGAAGAGA
>F:000VC-1
AAAAAAAAAAAAGAGGAAAAT
>F:000VD-1
AAAAAAAAAAAAGAGGAAAGAC
>F:000VE-1
AAAAAAAAAAAAGAGTAAAAAA
>F:000VF-1
AAAAAAAAAAAAGATAAAAGT
>F:000VG-1
AAAAAAAAAAAAGATAAAG
>F:000VH-1
AAAAAAAAAAAAGATAAAGAATGAA
>F:000VI-1
AAAAAAAAAAAAGATAAC
>F:000VJ-1
AAAAAAAAAAAAGATAAT
>F:000VK-2
AAAAAAAAAAAAGATATTATA
>F:000VL-1
AAAAAAAAAAAAGATATTATAAA
>F:000VM-1
AAAAAAAAAAAAGATTCCAAAAA
>F:000VN-1
AAAAAAAAAAAAGATTGAATAT
>F:000VO-1
AAAAAAAAAAAAGATTTATGAA
>F:000VP-1
AAAAAAAAAAAAGATTTGTATATA
>F:000VQ-1
AAAAAAAAAAAAGCAACTGAA
>F:000VR-1
AAAAAAAAAAAAGCAACTGAAT
>F:000VS-1
AAAAAAAAAAAAGCAATTAAAAAC
>F:000VT-1
AAAAAAAAAAAAGCATGTAAT
>F:000VU-1
AAAAAAAAAAAAGCATTTGCTCA
>F:000VV-1
AAAAAAAAAAAAGCGAT
>F:000VW-1
AAAAAAAAAAAAGCGGA
>F:000VX-1
AAAAAAAAAAAAGCGTGAAAAAA
>F:000VY-1
AAAAAAAAAAAAGCGTGCAG
>F:000VZ-1
AAAAAAAAAAAAGCGTGCAGT
>F:000W0-2
AAAAAAAAAAAAGCGTGCAGTAA
>F:000W1-1
AAAAAAAAAAAAGCGTGCAGTAAA
>F:000W2-2
AAAAAAAAAAAAGGAAA
>F:000W3-1
AAAAAAAAAAAAGGAAAA
>F:000W4-1
AAAAAAAAAAAAGGAAAAAAAAA
>F:000W5-1
AAAAAAAAAAAAGGAAAAAAAGAAA
>F:000W6-1
AAAAAAAAAAAAGGAAAAC
>F:000W7-1
AAAAAAAAAAAAGGAAAAGGAA
>F:000W8-1
AAAAAAAAAAAAGGAAAATA
>F:000W9-2
AAAAAAAAAAAAGGAAAATAA
>F:000WA-1
AAAAAAAAAAAAGGAAAATAAA
>F:000WB-2
AAAAAAAAAAAAGGAAAATAAAA
>F:000WC-1
AAAAAAAAAAAAGGAAAATTC
>F:000WD-1
AAAAAAAAAAAAGGAAAGGAAAA
>F:000WE-1
AAAAAAAAAAAAGGAAATAA
>F:000WF-1
AAAAAAAAAAAAGGAACTTTTAAA
>F:000WG-1
AAAAAAAAAAAAGGAAGAAA
>F:000WH-1
AAAAAAAAAAAAGGAAT
>F:000WI-1
AAAAAAAAAAAAGGAATT
>F:000WJ-1
AAAAAAAAAAAAGGAATTAA
>F:000WK-3
AAAAAAAAAAAAGGACG
>F:000WL-1
AAAAAAAAAAAAGGACGA
>F:000WM-1
AAAAAAAAAAAAGGAGAA
>F:000WN-1
AAAAAAAAAAAAGGATAA
>F:000WO-1
AAAAAAAAAAAAGGATAGGGAAA
>F:000WP-1
AAAAAAAAAAAAGGGAAAA
>F:000WQ-1
AAAAAAAAAAAAGGGAAAATAAA
>F:000WR-1
AAAAAAAAAAAAGGGAATAGAAA
>F:000WS-1
AAAAAAAAAAAAGGGATAGTAA
>F:000WT-1
AAAAAAAAAAAAGGGATTAAAAA
>F:000WU-1
AAAAAAAAAAAAGGGGAAAATAAA
>F:000WV-3
AAAAAAAAAAAAGGTAA
>F:000WW-1
AAAAAAAAAAAAGGTAAT
>F:000WX-1
AAAAAAAAAAAAGGTAATGA
>F:000WY-1
AAAAAAAAAAAAGGTAATTA
>F:000WZ-1
AAAAAAAAAAAAGGTAATTAAAA
>F:000X0-1
AAAAAAAAAAAAGGTAGTCAAAGA
>F:000X1-1
AAAAAAAAAAAAGGTATTA
>F:000X2-1
AAAAAAAAAAAAGGTATTAAA
>F:000X3-1
AAAAAAAAAAAAGGTATTAAAA
>F:000X4-1
AAAAAAAAAAAAGGTATTAAAAA
>F:000X5-1
AAAAAAAAAAAAGGTATTAAAAAA
>F:000X6-1
AAAAAAAAAAAAGGTGAAAATA
>F:000X7-1
AAAAAAAAAAAAGGTGAAAATAA
>F:000X8-1
AAAAAAAAAAAAGGTGATCAAAA
>F:000X9-10
AAAAAAAAAAAAGTAAA
>F:000XA-1
AAAAAAAAAAAAGTAAAA
>F:000XB-1
AAAAAAAAAAAAGTAAAT
>F:000XC-1
AAAAAAAAAAAAGTAAATA
>F:000XD-1
AAAAAAAAAAAAGTAAATAA
>F:000XE-1
AAAAAAAAAAAAGTAAATAAA
>F:000XF-1
AAAAAAAAAAAAGTAAATAAATAAA
>F:000XG-1
AAAAAAAAAAAAGTAAGAA
>F:000XH-1
AAAAAAAAAAAAGTAATAA
>F:000XI-1
AAAAAAAAAAAAGTACTTTTAA
>F:000XJ-1
AAAAAAAAAAAAGTAGTAA
>F:000XK-1
AAAAAAAAAAAAGTATCGAGAATGA
>F:000XL-1
AAAAAAAAAAAAGTGAAAAAAAA
>F:000XM-1
AAAAAAAAAAAAGTGACTTAA
>F:000XN-1
AAAAAAAAAAAAGTGAT
>F:000XO-1
AAAAAAAAAAAAGTGATAAA
>F:000XP-2
AAAAAAAAAAAAGTGATACAAA
>F:000XQ-1
AAAAAAAAAAAAGTGATACAAAA
>F:000XR-2
AAAAAAAAAAAAGTTAAAAA
>F:000XS-1
AAAAAAAAAAAAGTTAAAAAA
>F:000XT-3
AAAAAAAAAAAAGTTAAAAAAA
>F:000XU-2
AAAAAAAAAAAAGTTAAAAAAAA
>F:000XV-2
AAAAAAAAAAAAGTTAAAAAAAAA
>F:000XW-1
AAAAAAAAAAAAGTTAAATCA
>F:000XX-1
AAAAAAAAAAAAGTTAATGAATGA
>F:000XY-2
AAAAAAAAAAAAGTTGA
>F:000XZ-4
AAAAAAAAAAAAGTTGT
>F:000Y0-5
AAAAAAAAAAAAGTTGTT
>F:000Y1-2
AAAAAAAAAAAAGTTGTTA
>F:000Y2-2
AAAAAAAAAAAAGTTGTTAA
>F:000Y3-2
AAAAAAAAAAAAGTTGTTAG
>F:000Y4-2
AAAAAAAAAAAAGTTGTTAGT
>F:000Y5-4
AAAAAAAAAAAAGTTGTTAGTA
>F:000Y6-9
AAAAAAAAAAAAGTTGTTAGTAA
>F:000Y7-1
AAAAAAAAAAAAGTTGTTAGTAAC
>F:000Y8-1
AAAAAAAAAAAAGTTGTTAGTAAT
>F:000Y9-1
AAAAAAAAAAAAGTTGTTGGTGA
>F:000YA-1
AAAAAAAAAAAAGTTTATATAGA
>F:000YB-1
AAAAAAAAAAAAGTTTCTTCTG
>F:000YC-1
AAAAAAAAAAAAGTTTTA
>F:000YD-1
AAAAAAAAAAAAGTTTTAGA
>F:000YE-2
AAAAAAAAAAAAGTTTTAGAA
>F:000YF-1
AAAAAAAAAAAATAAAA
>F:000YG-1
AAAAAAAAAAAATAAAAAA
>F:000YH-1
AAAAAAAAAAAATAAAAAAA
>F:000YI-1
AAAAAAAAAAAATAAAAAAAA
>F:000YJ-1
AAAAAAAAAAAATAAAAAAAAA
>F:000YK-1
AAAAAAAAAAAATAAAAAAAAAAAAT
>F:000YL-1
AAAAAAAAAAAATAAAAAAAATAAAT
>F:000YM-1
AAAAAAAAAAAATAAAAAAAC
>F:000YN-2
AAAAAAAAAAAATAAAAAAACAC
>F:000YO-1
AAAAAAAAAAAATAAAAAAACACG
>F:000YP-1
AAAAAAAAAAAATAAAAAAATAA
>F:000YQ-1
AAAAAAAAAAAATAAAAAAATAAAA
>F:000YR-1
AAAAAAAAAAAATAAAAAAC
>F:000YS-1
AAAAAAAAAAAATAAAAATTGAA
>F:000YT-1
AAAAAAAAAAAATAAAAT
>F:000YU-1
AAAAAAAAAAAATAAAATACAC
>F:000YV-1
AAAAAAAAAAAATAAAATACACA
>F:000YW-1
AAAAAAAAAAAATAAAGGAAA
>F:000YX-1
AAAAAAAAAAAATAAAT
>F:000YY-1
AAAAAAAAAAAATAAATAAATA
>F:000YZ-1
AAAAAAAAAAAATAAATGTTGA
>F:000Z0-1
AAAAAAAAAAAATAAGA
>F:000Z1-1
AAAAAAAAAAAATAAGAA
>F:000Z2-1
AAAAAAAAAAAATAAGAAC
>F:000Z3-1
AAAAAAAAAAAATAAGC
>F:000Z4-1
AAAAAAAAAAAATAAGT
>F:000Z5-1
AAAAAAAAAAAATAAGTT
>F:000Z6-3
AAAAAAAAAAAATAAGTTA
>F:000Z7-5
AAAAAAAAAAAATAAGTTAA
>F:000Z8-3
AAAAAAAAAAAATAAGTTAAC
>F:000Z9-1
AAAAAAAAAAAATAAGTTAACC
>F:000ZA-1
AAAAAAAAAAAATAATAAGAAGA
>F:000ZB-1
AAAAAAAAAAAATAATCCGAAT
>F:000ZC-1
AAAAAAAAAAAATAATTCT
>F:000ZD-1
AAAAAAAAAAAATAATTTGGTT
>F:000ZE-1
AAAAAAAAAAAATACATAAAA
>F:000ZF-8
AAAAAAAAAAAATAGAA
>F:000ZG-3
AAAAAAAAAAAATAGAAA
>F:000ZH-1
AAAAAAAAAAAATAGAAAA
>F:000ZI-1
AAAAAAAAAAAATAGAAAAC
>F:000ZJ-1
AAAAAAAAAAAATAGAAAACC
>F:000ZK-1
AAAAAAAAAAAATAGAAAACCA
>F:000ZL-1
AAAAAAAAAAAATAGATGA
>F:000ZM-1
AAAAAAAAAAAATAGATGAAATGCA
>F:000ZN-1
AAAAAAAAAAAATAGTTAAA
>F:000ZO-3
AAAAAAAAAAAATAGTTAAAA
>F:000ZP-1
AAAAAAAAAAAATAGTTAAAAA
>F:000ZQ-3
AAAAAAAAAAAATAGTTAAAAAT
>F:000ZR-1
AAAAAAAAAAAATAGTTTTA
>F:000ZS-1
AAAAAAAAAAAATAGTTTTACGTTTTA
>F:000ZT-1
AAAAAAAAAAAATATGATATTGT
>F:000ZU-1
AAAAAAAAAAAATATGATTAAA
>F:000ZV-1
AAAAAAAAAAAATATGTTA
>F:000ZW-1
AAAAAAAAAAAATATGTTACTAGTTA
>F:000ZX-1
AAAAAAAAAAAATATGTTTTA
>F:000ZY-1
AAAAAAAAAAAATATTACCTAAC
>F:000ZZ-1
AAAAAAAAAAAATATTAGTAAAAA
>F:00100-1
AAAAAAAAAAAATATTAGTAACAA
>F:00101-1
AAAAAAAAAAAATATTCA
>F:00102-1
AAAAAAAAAAAATCCAAAAAAA
>F:00103-1
AAAAAAAAAAAATCGAAA
>F:00104-2
AAAAAAAAAAAATCGAAAA
>F:00105-4
AAAAAAAAAAAATCGAAAAA
>F:00106-1
AAAAAAAAAAAATCGAAAAAA
>F:00107-3
AAAAAAAAAAAATCGAAAAAC
>F:00108-1
AAAAAAAAAAAATCGAAAAACAA
>F:00109-1
AAAAAAAAAAAATCGAGGGC
>F:0010A-1
AAAAAAAAAAAATCGGAT
>F:0010B-1
AAAAAAAAAAAATCGGATTGCTATC
>F:0010C-1
AAAAAAAAAAAATCTTAAAA
>F:0010D-1
AAAAAAAAAAAATCTTCATGAGAA
>F:0010E-1
AAAAAAAAAAAATCTTTGGAAAT
>F:0010F-2
AAAAAAAAAAAATGAAA
>F:0010G-1
AAAAAAAAAAAATGAAAAA
>F:0010H-1
AAAAAAAAAAAATGAAAAAA
>F:0010I-3
AAAAAAAAAAAATGAAAAAAA
>F:0010J-2
AAAAAAAAAAAATGAAAAAAAAA
>F:0010K-1
AAAAAAAAAAAATGAAAAAAAAGA
>F:0010L-1
AAAAAAAAAAAATGAAAAAGA
>F:0010M-1
AAAAAAAAAAAATGAAAAATGAAAGA
>F:0010N-1
AAAAAAAAAAAATGAAAAATGAC
>F:0010O-1
AAAAAAAAAAAATGAAAATGGCA
>F:0010P-3
AAAAAAAAAAAATGAAAATTGG
>F:0010Q-2
AAAAAAAAAAAATGAAAATTGGA
>F:0010R-4
AAAAAAAAAAAATGAAAATTGGAA
>F:0010S-1
AAAAAAAAAAAATGAAAATTGGAAA
>F:0010T-2
AAAAAAAAAAAATGAAAATTGGAAAAA
>F:0010U-1
AAAAAAAAAAAATGAAAATTGGGA
>F:0010V-2
AAAAAAAAAAAATGAAAGAGAAA
>F:0010W-1
AAAAAAAAAAAATGAAGAAA
>F:0010X-1
AAAAAAAAAAAATGAGCGGAAAGG
>F:0010Y-1
AAAAAAAAAAAATGAGGCATAC
>F:0010Z-1
AAAAAAAAAAAATGATC
>F:00110-1
AAAAAAAAAAAATGATCGAAA
>F:00111-1
AAAAAAAAAAAATGATCGAAAT
>F:00112-1
AAAAAAAAAAAATGATCGAAATT
>F:00113-3
AAAAAAAAAAAATGATGAGAA
>F:00114-1
AAAAAAAAAAAATGATGCAAAAA
>F:00115-3
AAAAAAAAAAAATGCACT
>F:00116-1
AAAAAAAAAAAATGCACTCA
>F:00117-1
AAAAAAAAAAAATGCGGCA
>F:00118-1
AAAAAAAAAAAATGGAATTAATGTC
>F:00119-1
AAAAAAAAAAAATGGCTATTAGA
>F:0011A-1
AAAAAAAAAAAATGGGTTATTAGT
>F:0011B-1
AAAAAAAAAAAATGGTCAAAGAA
>F:0011C-1
AAAAAAAAAAAATGTCTGCTAG
>F:0011D-1
AAAAAAAAAAAATGTCTT
>F:0011E-1
AAAAAAAAAAAATGTGAGAAAA
>F:0011F-1
AAAAAAAAAAAATGTGAGGAAAT
>F:0011G-1
AAAAAAAAAAAATGTGCGCCA
>F:0011H-1
AAAAAAAAAAAATGTGCGCCAA
>F:0011I-1
AAAAAAAAAAAATGTGCTCA
>F:0011J-1
AAAAAAAAAAAATGTGCTCATCA
>F:0011K-1
AAAAAAAAAAAATGTTCTTCGAATAC
>F:0011L-1
AAAAAAAAAAAATTAAAA
>F:0011M-1
AAAAAAAAAAAATTAAAAAAATAAAATA
>F:0011N-1
AAAAAAAAAAAATTAAAAAAATAGG
>F:0011O-1
AAAAAAAAAAAATTAAAAAACGA
>F:0011P-1
AAAAAAAAAAAATTAAAACG
>F:0011Q-1
AAAAAAAAAAAATTAACAAAA
>F:0011R-1
AAAAAAAAAAAATTAACCTTGA
>F:0011S-1
AAAAAAAAAAAATTACCAAAAAA
>F:0011T-1
AAAAAAAAAAAATTACGAGAAA
>F:0011U-1
AAAAAAAAAAAATTACTAAA
>F:0011V-1
AAAAAAAAAAAATTAGAT
>F:0011W-1
AAAAAAAAAAAATTATCAAT
>F:0011X-1
AAAAAAAAAAAATTATTAAT
>F:0011Y-4
AAAAAAAAAAAATTATTAATGA
>F:0011Z-6
AAAAAAAAAAAATTATTAATGAA
>F:00120-1
AAAAAAAAAAAATTATTAATGAAT
>F:00121-2
AAAAAAAAAAAATTCCC
>F:00122-1
AAAAAAAAAAAATTCGAAAAAAA
>F:00123-3
AAAAAAAAAAAATTGAA
>F:00124-1
AAAAAAAAAAAATTGAAA
>F:00125-2
AAAAAAAAAAAATTGAAAA
>F:00126-2
AAAAAAAAAAAATTGAAAAA
>F:00127-1
AAAAAAAAAAAATTGAAAAAA
>F:00128-2
AAAAAAAAAAAATTGAAAAAAAA
>F:00129-1
AAAAAAAAAAAATTGAAAAAAAAT
>F:0012A-1
AAAAAAAAAAAATTGAAAAAGA
>F:0012B-1
AAAAAAAAAAAATTGAAAAAGAA
>F:0012C-1
AAAAAAAAAAAATTGAAAAAGAAAA
>F:0012D-1
AAAAAAAAAAAATTGAAAAATATGA
>F:0012E-2
AAAAAAAAAAAATTGAAAAT
>F:0012F-1
AAAAAAAAAAAATTGAAAATTAAA
>F:0012G-4
AAAAAAAAAAAATTGAAAATTGA
>F:0012H-3
AAAAAAAAAAAATTGAAAATTGAA
>F:0012I-1
AAAAAAAAAAAATTGAAAATTGAAA
>F:0012J-1
AAAAAAAAAAAATTGATAATTA
>F:0012K-1
AAAAAAAAAAAATTGGAAAAAA
>F:0012L-1
AAAAAAAAAAAATTGTGTAAAAA
>F:0012M-1
AAAAAAAAAAAATTGTTAAAC
>F:0012N-1
AAAAAAAAAAAATTGTTGAAATAA
>F:0012O-1
AAAAAAAAAAAATTGTTTCTA
>F:0012P-1
AAAAAAAAAAAATTTAGTCGAAAA
>F:0012Q-1
AAAAAAAAAAAATTTCTTT
>F:0012R-1
AAAAAAAAAAAATTTTAAAAAT
>F:0012S-1
AAAAAAAAAAAATTTTTGGGAATCTC
>F:0012T-1
AAAAAAAAAAAATTTTTTTAAAT
>F:0012U-1
AAAAAAAAAAAATTTTTTTATT
>F:0012V-1
AAAAAAAAAAAATTTTTTTTGA
>F:0012W-1
AAAAAAAAAAAATTTTTTTTTGA
>F:0012X-2
AAAAAAAAAAACAAAAAAAA
>F:0012Y-2
AAAAAAAAAAACAAAAAAAAA
>F:0012Z-1
AAAAAAAAAAACAAAAAAAAAAA
>F:00130-1
AAAAAAAAAAACAAAAATTAA
>F:00131-1
AAAAAAAAAAACAAAAATTAAAT
>F:00132-1
AAAAAAAAAAACAAAAATTAAATA
>F:00133-1
AAAAAAAAAAACAAAAGAA
>F:00134-1
AAAAAAAAAAACACTTTTAAATA
>F:00135-1
AAAAAAAAAAACACTTTTAAATAT
>F:00136-1
AAAAAAAAAAACAGAAAAA
>F:00137-1
AAAAAAAAAAACAGAAAAAGA
>F:00138-1
AAAAAAAAAAACAGAAAAAGTTAA
>F:00139-1
AAAAAAAAAAACAGAAAAC
>F:0013A-1
AAAAAAAAAAACAGAAAGAA
>F:0013B-1
AAAAAAAAAAACAGGAAAAAA
>F:0013C-1
AAAAAAAAAAACAGTTATTAA
>F:0013D-1
AAAAAAAAAAACAGTTGATTTCA
>F:0013E-1
AAAAAAAAAAACATCAAAGGAAAA
>F:0013F-1
AAAAAAAAAAACATGAAAAAAGAA
>F:0013G-1
AAAAAAAAAAACCAAAAAA
>F:0013H-1
AAAAAAAAAAACCAAAAAAA
>F:0013I-1
AAAAAAAAAAACCATGCGGTAA
>F:0013J-1
AAAAAAAAAAACCCATGGATTA
>F:0013K-1
AAAAAAAAAAACCTGGTAAATA
>F:0013L-1
AAAAAAAAAAACGAAAAA
>F:0013M-4
AAAAAAAAAAACGAAAAAA
>F:0013N-1
AAAAAAAAAAACGAAAAAAAAA
>F:0013O-2
AAAAAAAAAAACGAAAAAAGA
>F:0013P-2
AAAAAAAAAAACGAAAAAAGAA
>F:0013Q-1
AAAAAAAAAAACGAAAAAAGAAA
>F:0013R-1
AAAAAAAAAAACGAAAAAAT
>F:0013S-3
AAAAAAAAAAACGAAAAAATTAGA
>F:0013T-1
AAAAAAAAAAACGAAAAATGAA
>F:0013U-1
AAAAAAAAAAACGAATGGCA
>F:0013V-1
AAAAAAAAAAACGACTGTTCC
>F:0013W-1
AAAAAAAAAAACGAGTGAAAAA
>F:0013X-1
AAAAAAAAAAACGAGTGAAAACGA
>F:0013Y-1
AAAAAAAAAAACGAGTGAGAA
>F:0013Z-1
AAAAAAAAAAACGATGAGAACAA
>F:00140-2
AAAAAAAAAAACGATGTTTTGA
>F:00141-1
AAAAAAAAAAACGGGAAAATTAT
>F:00142-1
AAAAAAAAAAACGTGATA
>F:00143-1
AAAAAAAAAAACTAAAAAA
>F:00144-1
AAAAAAAAAAACTAAAAAAA
>F:00145-1
AAAAAAAAAAACTAAAAAAAATTGAA
>F:00146-1
AAAAAAAAAAACTAAAAAATG
>F:00147-1
AAAAAAAAAAACTAAAAAATGGGA
>F:00148-1
AAAAAAAAAAACTAAAACAAAA
>F:00149-1
AAAAAAAAAAACTAAAATTGAAA
>F:0014A-1
AAAAAAAAAAACTAAAGAGAAC
>F:0014B-1
AAAAAAAAAAACTAAATAAAT
>F:0014C-1
AAAAAAAAAAACTAAGA
>F:0014D-2
AAAAAAAAAAACTAAGAAT
>F:0014E-1
AAAAAAAAAAACTAAGAATAAA
>F:0014F-3
AAAAAAAAAAACTAAGAATAAAA
>F:0014G-1
AAAAAAAAAAACTAGGTTTGA
>F:0014H-1
AAAAAAAAAAACTATTATAGTGA
>F:0014I-1
AAAAAAAAAAACTATTGAA
>F:0014J-1
AAAAAAAAAAACTATTGGAA
>F:0014K-1
AAAAAAAAAAACTATTGGAAACAA
>F:0014L-1
AAAAAAAAAAACTATTTTGAT
>F:0014M-14
AAAAAAAAAAACTGAAA
>F:0014N-8
AAAAAAAAAAACTGAAAA
>F:0014O-13
AAAAAAAAAAACTGAAAAA
>F:0014P-2
AAAAAAAAAAACTGAAAAAA
>F:0014Q-4
AAAAAAAAAAACTGAAAAAAAAA
>F:0014R-1
AAAAAAAAAAACTGAAAAAAAAAA
>F:0014S-1
AAAAAAAAAAACTGAAAAAAGA
>F:0014T-1
AAAAAAAAAAACTGAAAAAAGAA
>F:0014U-1
AAAAAAAAAAACTGAAAAACAAA
>F:0014V-2
AAAAAAAAAAACTGAAAAAG
>F:0014W-23
AAAAAAAAAAACTGAAAAAGA
>F:0014X-15
AAAAAAAAAAACTGAAAAAGAA
>F:0014Y-10
AAAAAAAAAAACTGAAAAAGAAA
>F:0014Z-3
AAAAAAAAAAACTGAAAAAGAAAA
>F:00150-1
AAAAAAAAAAACTGAAAAAGAAAAA
>F:00151-1
AAAAAAAAAAACTGAAAAAGGA
>F:00152-1
AAAAAAAAAAACTGAAAAATA
>F:00153-1
AAAAAAAAAAACTGAATAAA
>F:00154-1
AAAAAAAAAAACTGAATT
>F:00155-1
AAAAAAAAAAACTGAATTTAGAAAA
>F:00156-1
AAAAAAAAAAACTGACCTTTGT
>F:00157-1
AAAAAAAAAAACTGAGAAAA
>F:00158-1
AAAAAAAAAAACTGATTAGGAA
>F:00159-1
AAAAAAAAAAACTGTTAA
>F:0015A-3
AAAAAAAAAAACTGTTAAA
>F:0015B-1
AAAAAAAAAAACTGTTAAAA
>F:0015C-1
AAAAAAAAAAACTGTTAAAAA
>F:0015D-2
AAAAAAAAAAACTGTTAAAAAAA
>F:0015E-3
AAAAAAAAAAACTGTTAAAAAAAA
>F:0015F-1
AAAAAAAAAAACTTAGAA
>F:0015G-1
AAAAAAAAAAACTTAGAG
>F:0015H-1
AAAAAAAAAAACTTATTAAA
>F:0015I-1
AAAAAAAAAAACTTATTAAAA
>F:0015J-3
AAAAAAAAAAACTTATTAAAAT
>F:0015K-1
AAAAAAAAAAACTTCGAAAATATA
>F:0015L-1
AAAAAAAAAAACTTGTTGA
>F:0015M-1
AAAAAAAAAAACTTGTTGGATACCAA
>F:0015N-57
AAAAAAAAAAAGAAAAA
>F:0015O-20
AAAAAAAAAAAGAAAAAA
>F:0015P-16
AAAAAAAAAAAGAAAAAAA
>F:0015Q-9
AAAAAAAAAAAGAAAAAAAA
>F:0015R-9
AAAAAAAAAAAGAAAAAAAAA
>F:0015S-11
AAAAAAAAAAAGAAAAAAAAAA
>F:0015T-9
AAAAAAAAAAAGAAAAAAAAAAA
>F:0015U-1
AAAAAAAAAAAGAAAAAAAAAAAAA
>F:0015V-1
AAAAAAAAAAAGAAAAAAAAGA
>F:0015W-1
AAAAAAAAAAAGAAAAAAAAGAA
>F:0015X-1
AAAAAAAAAAAGAAAAAAAAGAAGAAAA
>F:0015Y-1
AAAAAAAAAAAGAAAAAAAAGAT
>F:0015Z-1
AAAAAAAAAAAGAAAAAAACTG
>F:00160-6
AAAAAAAAAAAGAAAAAAAGA
>F:00161-12
AAAAAAAAAAAGAAAAAAAGAA
>F:00162-1
AAAAAAAAAAAGAAAAAAAGAAA
>F:00163-2
AAAAAAAAAAAGAAAAAAAGAAAA
>F:00164-1
AAAAAAAAAAAGAAAAAAAGAAG
>F:00165-1
AAAAAAAAAAAGAAAAAAAGAAGA
>F:00166-1
AAAAAAAAAAAGAAAAAAAGATGGACT
>F:00167-1
AAAAAAAAAAAGAAAAAAGA
>F:00168-24
AAAAAAAAAAAGAAAAAGA
>F:00169-10
AAAAAAAAAAAGAAAAAGAA
>F:0016A-3
AAAAAAAAAAAGAAAAAGAAA
>F:0016B-1
AAAAAAAAAAAGAAAAAGAAAAA
>F:0016C-14
AAAAAAAAAAAGAAAAAGAAGA
>F:0016D-16
AAAAAAAAAAAGAAAAAGAAGAA
>F:0016E-1
AAAAAAAAAAAGAAAAAGAAGAAA
>F:0016F-1
AAAAAAAAAAAGAAAAAGAAGAAG
>F:0016G-1
AAAAAAAAAAAGAAAAAGAAGAG
>F:0016H-1
AAAAAAAAAAAGAAAAAGAGGAA
>F:0016I-1
AAAAAAAAAAAGAAAAAGG
>F:0016J-1
AAAAAAAAAAAGAAAAAGGAA
>F:0016K-1
AAAAAAAAAAAGAAAAAGGAAT
>F:0016L-1
AAAAAAAAAAAGAAAAAGGAGAA
>F:0016M-1
AAAAAAAAAAAGAAAAATAAAACT
>F:0016N-1
AAAAAAAAAAAGAAAACGAAGA
>F:0016O-1
AAAAAAAAAAAGAAAAGAA
>F:0016P-1
AAAAAAAAAAAGAAAAGAAAATGAA
>F:0016Q-1
AAAAAAAAAAAGAAAATA
>F:0016R-1
AAAAAAAAAAAGAAAATAAAA
>F:0016S-1
AAAAAAAAAAAGAAAATAAAAAA
>F:0016T-1
AAAAAAAAAAAGAAAATAGGTT
>F:0016U-1
AAAAAAAAAAAGAAAATATAAC
>F:0016V-1
AAAAAAAAAAAGAAAATTGGAAAT
>F:0016W-9
AAAAAAAAAAAGAAACA
>F:0016X-3
AAAAAAAAAAAGAAACAA
>F:0016Y-2
AAAAAAAAAAAGAAAGAA
>F:0016Z-1
AAAAAAAAAAAGAAAGAAAA
>F:00170-1
AAAAAAAAAAAGAAAGAAAATAAG
>F:00171-1
AAAAAAAAAAAGAAAGTACTATAT
>F:00172-1
AAAAAAAAAAAGAAAGTTAAAA
>F:00173-1
AAAAAAAAAAAGAAATAAAGGAAA
>F:00174-1
AAAAAAAAAAAGAAATTGCT
>F:00175-1
AAAAAAAAAAAGAACGAAAAAATAA
>F:00176-2
AAAAAAAAAAAGAACTT
>F:00177-1
AAAAAAAAAAAGAACTTTTA
>F:00178-1
AAAAAAAAAAAGAACTTTTAA
>F:00179-1
AAAAAAAAAAAGAACTTTTAAAAA
>F:0017A-1
AAAAAAAAAAAGAACTTTTAAAAAA
>F:0017B-2
AAAAAAAAAAAGAAGAA
>F:0017C-1
AAAAAAAAAAAGAAGAGAAAAA
>F:0017D-1
AAAAAAAAAAAGAAGATAAAC
>F:0017E-1
AAAAAAAAAAAGAAGGAGGATT
>F:0017F-1
AAAAAAAAAAAGAATAATCGGAA
>F:0017G-1
AAAAAAAAAAAGAATATA
>F:0017H-2
AAAAAAAAAAAGAATTAATGA
>F:0017I-3
AAAAAAAAAAAGAATTAATGAA
>F:0017J-1
AAAAAAAAAAAGAATTAATGAAT
>F:0017K-1
AAAAAAAAAAAGACGATGAGA
>F:0017L-1
AAAAAAAAAAAGAGAAAAAAAAGAA
>F:0017M-1
AAAAAAAAAAAGAGAAAAAAAGAA
>F:0017N-1
AAAAAAAAAAAGAGAAAAAAATC
>F:0017O-1
AAAAAAAAAAAGAGAAAAATATGAA
>F:0017P-1
AAAAAAAAAAAGAGAAAACATCAACAA
>F:0017Q-1
AAAAAAAAAAAGAGAAAGA
>F:0017R-1
AAAAAAAAAAAGAGAAAGAAAAA
>F:0017S-2
AAAAAAAAAAAGAGAAGA
>F:0017T-1
AAAAAAAAAAAGAGAGAAAGAGA
>F:0017U-1
AAAAAAAAAAAGAGAGAGC
>F:0017V-1
AAAAAAAAAAAGAGATAATAAAG
>F:0017W-1
AAAAAAAAAAAGAGGAA
>F:0017X-2
AAAAAAAAAAAGAGGAAA
>F:0017Y-1
AAAAAAAAAAAGAGGAAAAA
>F:0017Z-1
AAAAAAAAAAAGAGGAAAATAA
>F:00180-1
AAAAAAAAAAAGAGGAAAATAATA
>F:00181-1
AAAAAAAAAAAGATAAAAGTGAAA
>F:00182-1
AAAAAAAAAAAGATAAAGA
>F:00183-1
AAAAAAAAAAAGATATTATAAAAAA
>F:00184-1
AAAAAAAAAAAGATCTGAATTAA
>F:00185-1
AAAAAAAAAAAGATTCCA
>F:00186-1
AAAAAAAAAAAGATTCTAAAAA
>F:00187-1
AAAAAAAAAAAGATTTATCAATA
>F:00188-1
AAAAAAAAAAAGATTTATGGAT
>F:00189-1
AAAAAAAAAAAGATTTATTAA
>F:0018A-1
AAAAAAAAAAAGATTTCCAAAAAT
>F:0018B-1
AAAAAAAAAAAGCAAATAAATA
>F:0018C-1
AAAAAAAAAAAGCAGGGAA
>F:0018D-2
AAAAAAAAAAAGCAGTTGAA
>F:0018E-2
AAAAAAAAAAAGCAGTTGAATTCGA
>F:0018F-1
AAAAAAAAAAAGCGTGA
>F:0018G-3
AAAAAAAAAAAGCGTGCA
>F:0018H-1
AAAAAAAAAAAGCGTGCAGT
>F:0018I-3
AAAAAAAAAAAGCGTGCAGTAA
>F:0018J-2
AAAAAAAAAAAGCGTGCAGTAAA
>F:0018K-2
AAAAAAAAAAAGGAAAA
>F:0018L-2
AAAAAAAAAAAGGAAAAA
>F:0018M-1
AAAAAAAAAAAGGAAAATAAAA
>F:0018N-2
AAAAAAAAAAAGGAAAATAAAAT
>F:0018O-1
AAAAAAAAAAAGGAAAATAAAATA
>F:0018P-1
AAAAAAAAAAAGGAACAA
>F:0018Q-1
AAAAAAAAAAAGGAAGTTAA
>F:0018R-1
AAAAAAAAAAAGGAATA
>F:0018S-2
AAAAAAAAAAAGGAATAC
>F:0018T-1
AAAAAAAAAAAGGAATACTAAA
>F:0018U-1
AAAAAAAAAAAGGACGA
>F:0018V-3
AAAAAAAAAAAGGACGC
>F:0018W-1
AAAAAAAAAAAGGACGCAA
>F:0018X-1
AAAAAAAAAAAGGAGGGAAAAAAAAGAAA
>F:0018Y-1
AAAAAAAAAAAGGCGAT
>F:0018Z-1
AAAAAAAAAAAGGGAGAAACA
>F:00190-1
AAAAAAAAAAAGGGATTTAATATAT
>F:00191-1
AAAAAAAAAAAGGGCCG
>F:00192-1
AAAAAAAAAAAGGGTTAAAAA
>F:00193-3
AAAAAAAAAAAGGTAAA
>F:00194-1
AAAAAAAAAAAGGTAAAA
>F:00195-4
AAAAAAAAAAAGGTAAT
>F:00196-3
AAAAAAAAAAAGGTAATC
>F:00197-1
AAAAAAAAAAAGGTAATCAA
>F:00198-1
AAAAAAAAAAAGGTAATT
>F:00199-1
AAAAAAAAAAAGGTATTAAAA
>F:0019A-1
AAAAAAAAAAAGGTATTAAAAA
>F:0019B-1
AAAAAAAAAAAGGTGAA
>F:0019C-1
AAAAAAAAAAAGGTGAAAA
>F:0019D-1
AAAAAAAAAAAGGTGAAAATAAA
>F:0019E-1
AAAAAAAAAAAGGTGAAAATAAAAT
>F:0019F-1
AAAAAAAAAAAGGTTGTT
>F:0019G-1
AAAAAAAAAAAGGTTTTTA
>F:0019H-1
AAAAAAAAAAAGTAAAA
>F:0019I-3
AAAAAAAAAAAGTAAAAA
>F:0019J-1
AAAAAAAAAAAGTAAAAGAACGC
>F:0019K-8
AAAAAAAAAAAGTAAAT
>F:0019L-6
AAAAAAAAAAAGTAAATA
>F:0019M-5
AAAAAAAAAAAGTAAATAA
>F:0019N-2
AAAAAAAAAAAGTAAATAAA
>F:0019O-1
AAAAAAAAAAAGTAAATAAAA
>F:0019P-2
AAAAAAAAAAAGTAAATAAATA
>F:0019Q-1
AAAAAAAAAAAGTAAATAAATAAA
>F:0019R-1
AAAAAAAAAAAGTAAATATA
>F:0019S-1
AAAAAAAAAAAGTAACTGGAC
>F:0019T-1
AAAAAAAAAAAGTAATT
>F:0019U-1
AAAAAAAAAAAGTAGAAAAAAGA
>F:0019V-1
AAAAAAAAAAAGTAGGAAAAAAAA
>F:0019W-2
AAAAAAAAAAAGTCAGAAAATTGA
>F:0019X-1
AAAAAAAAAAAGTCATAGATTATGA
>F:0019Y-1
AAAAAAAAAAAGTCGTGCAAAA
>F:0019Z-1
AAAAAAAAAAAGTCTCGGAGACA
>F:001A0-1
AAAAAAAAAAAGTGAAAAAAGAA
>F:001A1-1
AAAAAAAAAAAGTGACTTAA
>F:001A2-3
AAAAAAAAAAAGTGATAC
>F:001A3-4
AAAAAAAAAAAGTGATACA
>F:001A4-1
AAAAAAAAAAAGTGATGA
>F:001A5-1
AAAAAAAAAAAGTGTACTCGTT
>F:001A6-1
AAAAAAAAAAAGTGTTAGTA
>F:001A7-1
AAAAAAAAAAAGTTAAA
>F:001A8-1
AAAAAAAAAAAGTTAAAAA
>F:001A9-2
AAAAAAAAAAAGTTAAAAAA
>F:001AA-3
AAAAAAAAAAAGTTAAAAAAA
>F:001AB-3
AAAAAAAAAAAGTTAAAAAAAA
>F:001AC-2
AAAAAAAAAAAGTTAAAAAAAAA
>F:001AD-1
AAAAAAAAAAAGTTAAAAAAAAAAAA
>F:001AE-2
AAAAAAAAAAAGTTAATGAATGA
>F:001AF-1
AAAAAAAAAAAGTTAATGAATGAA
>F:001AG-1
AAAAAAAAAAAGTTAATGAATGAAA
>F:001AH-1
AAAAAAAAAAAGTTATTAATGAA
>F:001AI-2
AAAAAAAAAAAGTTGAA
>F:001AJ-1
AAAAAAAAAAAGTTGGGCG
>F:001AK-1
AAAAAAAAAAAGTTGTAA
>F:001AL-1
AAAAAAAAAAAGTTGTCAGT
>F:001AM-6
AAAAAAAAAAAGTTGTT
>F:001AN-11
AAAAAAAAAAAGTTGTTA
>F:001AO-1
AAAAAAAAAAAGTTGTTAA
>F:001AP-1
AAAAAAAAAAAGTTGTTAATA
>F:001AQ-1
AAAAAAAAAAAGTTGTTAG
>F:001AR-1
AAAAAAAAAAAGTTGTTAGAA
>F:001AS-1
AAAAAAAAAAAGTTGTTAGG
>F:001AT-4
AAAAAAAAAAAGTTGTTAGT
>F:001AU-2
AAAAAAAAAAAGTTGTTAGTA
>F:001AV-13
AAAAAAAAAAAGTTGTTAGTAA
>F:001AW-1
AAAAAAAAAAAGTTGTTAGTAAA
>F:001AX-1
AAAAAAAAAAAGTTGTTAGTAAC
>F:001AY-1
AAAAAAAAAAAGTTTATATAGAAGA
>F:001AZ-2
AAAAAAAAAAAGTTTTAGA
>F:001B0-1
AAAAAAAAAAAGTTTTAGAA
>F:001B1-1
AAAAAAAAAAAGTTTTTGA
>F:001B2-2
AAAAAAAAAAATAAAAA
>F:001B3-2
AAAAAAAAAAATAAAAAAAA
>F:001B4-1
AAAAAAAAAAATAAAAAAAAA
>F:001B5-1
AAAAAAAAAAATAAAAAAAAAAA
>F:001B6-1
AAAAAAAAAAATAAAAAAAAAAAAAAA
>F:001B7-1
AAAAAAAAAAATAAAAAAAAAAAG
>F:001B8-1
AAAAAAAAAAATAAAAAAAAT
>F:001B9-1
AAAAAAAAAAATAAAAAAAC
>F:001BA-1
AAAAAAAAAAATAAAAAAACAC
>F:001BB-2
AAAAAAAAAAATAAAAAAACACGC
>F:001BC-1
AAAAAAAAAAATAAAAAAATAAA
>F:001BD-1
AAAAAAAAAAATAAAAAAATGA
>F:001BE-1
AAAAAAAAAAATAAAAAATAAA
>F:001BF-1
AAAAAAAAAAATAAAAAATAAATGT
>F:001BG-1
AAAAAAAAAAATAAAAAATTAAAA
>F:001BH-1
AAAAAAAAAAATAAAAAT
>F:001BI-1
AAAAAAAAAAATAAAAATAAAAA
>F:001BJ-1
AAAAAAAAAAATAAAAATTAT
>F:001BK-1
AAAAAAAAAAATAAAAATTATAAAAA
>F:001BL-1
AAAAAAAAAAATAAAATAGTAATTAAA
>F:001BM-1
AAAAAAAAAAATAAACCTAGAC
>F:001BN-1
AAAAAAAAAAATAAAGTTTTAAA
>F:001BO-1
AAAAAAAAAAATAAATA
>F:001BP-1
AAAAAAAAAAATAAATAA
>F:001BQ-1
AAAAAAAAAAATAAATAAA
>F:001BR-2
AAAAAAAAAAATAAATAAATA
>F:001BS-1
AAAAAAAAAAATAAATAAATAA
>F:001BT-1
AAAAAAAAAAATAAATAT
>F:001BU-1
AAAAAAAAAAATAAATATA
>F:001BV-1
AAAAAAAAAAATAAATGTTGAT
>F:001BW-1
AAAAAAAAAAATAAATTACTCGA
>F:001BX-1
AAAAAAAAAAATAAATTATCGAAAA
>F:001BY-1
AAAAAAAAAAATAAATTATCGAAAAA
>F:001BZ-1
AAAAAAAAAAATAAGAA
>F:001C0-1
AAAAAAAAAAATAAGAAC
>F:001C1-1
AAAAAAAAAAATAAGATGCTGAGA
>F:001C2-2
AAAAAAAAAAATAAGTTAA
>F:001C3-1
AAAAAAAAAAATAAGTTAAC
>F:001C4-1
AAAAAAAAAAATAAGTTAACC
>F:001C5-1
AAAAAAAAAAATAAGTTAACCT
>F:001C6-2
AAAAAAAAAAATAAGTTAACCTGA
>F:001C7-1
AAAAAAAAAAATAAGTTTTTGA
>F:001C8-1
AAAAAAAAAAATAATAAAACTGAAA
>F:001C9-1
AAAAAAAAAAATAATAAGAAGAA
>F:001CA-1
AAAAAAAAAAATAATAATAAAAA
>F:001CB-1
AAAAAAAAAAATAATATATTAAA
>F:001CC-1
AAAAAAAAAAATAATCGATAGA
>F:001CD-1
AAAAAAAAAAATAATGAAA
>F:001CE-1
AAAAAAAAAAATAATTTGGTT
>F:001CF-1
AAAAAAAAAAATACATTTTTTTTTTT
>F:001CG-1
AAAAAAAAAAATACTAAGCA
>F:001CH-6
AAAAAAAAAAATAGAAA
>F:001CI-5
AAAAAAAAAAATAGAAAA
>F:001CJ-1
AAAAAAAAAAATAGAAAAA
>F:001CK-1
AAAAAAAAAAATAGAAAAC
>F:001CL-1
AAAAAAAAAAATAGAAAACCA
>F:001CM-1
AAAAAAAAAAATAGAAAACCAT
>F:001CN-1
AAAAAAAAAAATAGAAAACCATT
>F:001CO-1
AAAAAAAAAAATAGAAAAT
>F:001CP-1
AAAAAAAAAAATAGAAATTATAAAAA
>F:001CQ-1
AAAAAAAAAAATAGAATTTTGA
>F:001CR-1
AAAAAAAAAAATAGATGAAATGCAT
>F:001CS-1
AAAAAAAAAAATAGATTATAAA
>F:001CT-1
AAAAAAAAAAATAGTAAA
>F:001CU-1
AAAAAAAAAAATAGTTAA
>F:001CV-1
AAAAAAAAAAATAGTTAAA
>F:001CW-1
AAAAAAAAAAATAGTTAAAA
>F:001CX-1
AAAAAAAAAAATAGTTAAAAAAT
>F:001CY-1
AAAAAAAAAAATAGTTAAAAAT
>F:001CZ-1
AAAAAAAAAAATATAAA
>F:001D0-1
AAAAAAAAAAATATACTCCTTAA
>F:001D1-1
AAAAAAAAAAATATACTCCTTAAC
>F:001D2-1
AAAAAAAAAAATATACTTA
>F:001D3-1
AAAAAAAAAAATATATTTTTACGTGA
>F:001D4-1
AAAAAAAAAAATATGCTTTTAA
>F:001D5-1
AAAAAAAAAAATATGGAA
>F:001D6-1
AAAAAAAAAAATATGTAAA
>F:001D7-2
AAAAAAAAAAATATGTTTAAAT
>F:001D8-1
AAAAAAAAAAATATGTTTAAATGT
>F:001D9-2
AAAAAAAAAAATATGTTTAAATGTA
>F:001DA-1
AAAAAAAAAAATATGTTTAAATGTAAA
>F:001DB-1
AAAAAAAAAAATATGTTTTAGTGT
>F:001DC-1
AAAAAAAAAAATATTAGTAA
>F:001DD-1
AAAAAAAAAAATATTAGTAAAA
>F:001DE-1
AAAAAAAAAAATATTAGTAAAAA
>F:001DF-1
AAAAAAAAAAATCAAAAAAA
>F:001DG-1
AAAAAAAAAAATCAAAAAAACAC
>F:001DH-1
AAAAAAAAAAATCAAAAAAC
>F:001DI-1
AAAAAAAAAAATCAAAATTAAAA
>F:001DJ-1
AAAAAAAAAAATCAAAATTAAAAAA
>F:001DK-1
AAAAAAAAAAATCAAAATTGGAA
>F:001DL-1
AAAAAAAAAAATCATGAAA
>F:001DM-1
AAAAAAAAAAATCCAAAAAAAGAA
>F:001DN-1
AAAAAAAAAAATCCATAAAAAGAT
>F:001DO-1
AAAAAAAAAAATCCATAGATTATTT
>F:001DP-3
AAAAAAAAAAATCCCAAAA
>F:001DQ-1
AAAAAAAAAAATCCGAATAA
>F:001DR-1
AAAAAAAAAAATCCTAAAAA
>F:001DS-2
AAAAAAAAAAATCGAAA
>F:001DT-2
AAAAAAAAAAATCGAAAA
>F:001DU-4
AAAAAAAAAAATCGAAAAA
>F:001DV-1
AAAAAAAAAAATCGAAAAAAAA
>F:001DW-1
AAAAAAAAAAATCGAAAAACAAAAA
>F:001DX-1
AAAAAAAAAAATCGAAGAT
>F:001DY-1
AAAAAAAAAAATCGAAGATC
>F:001DZ-1
AAAAAAAAAAATCGAATTGTTTAGA
>F:001E0-1
AAAAAAAAAAATCGGAAGCAA
>F:001E1-1
AAAAAAAAAAATCGGCTCATCAAC
>F:001E2-1
AAAAAAAAAAATCGTGCGAAAAAT
>F:001E3-1
AAAAAAAAAAATCTAAAAAAAGA
>F:001E4-1
AAAAAAAAAAATCTGAAAAC
>F:001E5-1
AAAAAAAAAAATCTGCTC
>F:001E6-1
AAAAAAAAAAATCTGGAAAA
>F:001E7-1
AAAAAAAAAAATCTTAAGT
>F:001E8-1
AAAAAAAAAAATCTTTGGAAAT
>F:001E9-2
AAAAAAAAAAATGAAAA
>F:001EA-3
AAAAAAAAAAATGAAAAAA
>F:001EB-1
AAAAAAAAAAATGAAAAAAAA
>F:001EC-1
AAAAAAAAAAATGAAAAAAAAA
>F:001ED-1
AAAAAAAAAAATGAAAAAAAAAA
>F:001EE-1
AAAAAAAAAAATGAAAAAAAAAAGA
>F:001EF-1
AAAAAAAAAAATGAAAAAAAAAAGAT
>F:001EG-1
AAAAAAAAAAATGAAAAAAGT
>F:001EH-1
AAAAAAAAAAATGAAAAAGAAAAA
>F:001EI-3
AAAAAAAAAAATGAAAAATGAA
>F:001EJ-1
AAAAAAAAAAATGAAAAATGAAA
>F:001EK-1
AAAAAAAAAAATGAAAAATGAAAGAT
>F:001EL-1
AAAAAAAAAAATGAAAAGTGGAA
>F:001EM-1
AAAAAAAAAAATGAAAATGGCA
>F:001EN-3
AAAAAAAAAAATGAAAATTGG
>F:001EO-2
AAAAAAAAAAATGAAAATTGGA
>F:001EP-17
AAAAAAAAAAATGAAAATTGGAA
>F:001EQ-5
AAAAAAAAAAATGAAAATTGGAAA
>F:001ER-1
AAAAAAAAAAATGAAAATTGGAAAA
>F:001ES-1
AAAAAAAAAAATGAAAGAGAA
>F:001ET-1
AAAAAAAAAAATGAAAGAGAAA
>F:001EU-1
AAAAAAAAAAATGAAAGAGAAAA
>F:001EV-1
AAAAAAAAAAATGAAAGAGAAAAAAAAA
>F:001EW-1
AAAAAAAAAAATGAAAGTAACGA
>F:001EX-1
AAAAAAAAAAATGAAGAAAATA
>F:001EY-1
AAAAAAAAAAATGAAGAAGAAAA
>F:001EZ-1
AAAAAAAAAAATGAAGTTTA
>F:001F0-1
AAAAAAAAAAATGAATAAGAC
>F:001F1-2
AAAAAAAAAAATGAATAATTGTGA
>F:001F2-1
AAAAAAAAAAATGAATAATTGTGAT
>F:001F3-1
AAAAAAAAAAATGAATGCAA
>F:001F4-1
AAAAAAAAAAATGAATT
>F:001F5-1
AAAAAAAAAAATGAGAAATTTTAA
>F:001F6-1
AAAAAAAAAAATGAGTAAAATA
>F:001F7-1
AAAAAAAAAAATGATCGAAATTAAA
>F:001F8-1
AAAAAAAAAAATGATGA
>F:001F9-1
AAAAAAAAAAATGATGAGAA
>F:001FA-2
AAAAAAAAAAATGATGAGAACAA
>F:001FB-1
AAAAAAAAAAATGATGCAAAA
>F:001FC-1
AAAAAAAAAAATGCAGA
>F:001FD-1
AAAAAAAAAAATGCAGTTAAA
>F:001FE-1
AAAAAAAAAAATGCGGC
>F:001FF-1
AAAAAAAAAAATGCTCTATTTAA
>F:001FG-1
AAAAAAAAAAATGGAAA
>F:001FH-1
AAAAAAAAAAATGGAAAATGAAA
>F:001FI-1
AAAAAAAAAAATGGAAAATTGA
>F:001FJ-1
AAAAAAAAAAATGGAAT
>F:001FK-1
AAAAAAAAAAATGGGAAA
>F:001FL-1
AAAAAAAAAAATGGGAAATGAATA
>F:001FM-1
AAAAAAAAAAATGGGAGAAGAA
>F:001FN-1
AAAAAAAAAAATGGGCAAAGCA
>F:001FO-1
AAAAAAAAAAATGTAGAAA
>F:001FP-1
AAAAAAAAAAATGTGCGA
>F:001FQ-3
AAAAAAAAAAATGTGCGCCATAA
>F:001FR-3
AAAAAAAAAAATGTGCGCCATAAT
>F:001FS-3
AAAAAAAAAAATGTGCTC
>F:001FT-1
AAAAAAAAAAATGTGCTCAT
>F:001FU-1
AAAAAAAAAAATGTGCTCATCA
>F:001FV-2
AAAAAAAAAAATGTTTATGTA
>F:001FW-1
AAAAAAAAAAATGTTTATGTAGA
>F:001FX-1
AAAAAAAAAAATTAAAA
>F:001FY-1
AAAAAAAAAAATTAAAAAATAA
>F:001FZ-1
AAAAAAAAAAATTAAAAAATAAAA
>F:001G0-1
AAAAAAAAAAATTAAAAAATGGA
>F:001G1-1
AAAAAAAAAAATTAAAACTAAAAA
>F:001G2-4
AAAAAAAAAAATTAAACCTAGA
>F:001G3-1
AAAAAAAAAAATTAAACCTAGAAA
>F:001G4-1
AAAAAAAAAAATTAAAGAATAAAAA
>F:001G5-1
AAAAAAAAAAATTAACAAAATGAA
>F:001G6-2
AAAAAAAAAAATTAACCTTGA
>F:001G7-1
AAAAAAAAAAATTAACCTTGAT
>F:001G8-1
AAAAAAAAAAATTAATA
>F:001G9-1
AAAAAAAAAAATTAATAAA
>F:001GA-1
AAAAAAAAAAATTAATAAAAA
>F:001GB-1
AAAAAAAAAAATTAATAAAGGT
>F:001GC-2
AAAAAAAAAAATTAATTTGAAA
>F:001GD-1
AAAAAAAAAAATTACCAAAAAAA
>F:001GE-1
AAAAAAAAAAATTACCAAAAAAAGA
>F:001GF-1
AAAAAAAAAAATTAGGAAATGAAGAAAAA
>F:001GG-1
AAAAAAAAAAATTATAAA
>F:001GH-1
AAAAAAAAAAATTATATTTTATAT
>F:001GI-1
AAAAAAAAAAATTATGAGA
>F:001GJ-3
AAAAAAAAAAATTATTAATGA
>F:001GK-1
AAAAAAAAAAATTATTAATGAA
>F:001GL-1
AAAAAAAAAAATTATTAATGAAA
>F:001GM-1
AAAAAAAAAAATTCAAAAAAAGA
>F:001GN-1
AAAAAAAAAAATTCAAGAATTAAT
>F:001GO-1
AAAAAAAAAAATTCCCA
>F:001GP-1
AAAAAAAAAAATTCGAAAAA
>F:001GQ-1
AAAAAAAAAAATTCGAGAA
>F:001GR-1
AAAAAAAAAAATTCGGAAATGAA
>F:001GS-1
AAAAAAAAAAATTCTAAAA
>F:001GT-1
AAAAAAAAAAATTCTAAAAA
>F:001GU-1
AAAAAAAAAAATTCTAAAAATC
>F:001GV-1
AAAAAAAAAAATTCTGATTAA
>F:001GW-3
AAAAAAAAAAATTGAAAA
>F:001GX-1
AAAAAAAAAAATTGAAAAA
>F:001GY-3
AAAAAAAAAAATTGAAAAAAA
>F:001GZ-1
AAAAAAAAAAATTGAAAAAAAAAA
>F:001H0-1
AAAAAAAAAAATTGAAAAAAAAT
>F:001H1-1
AAAAAAAAAAATTGAAAAAGA
>F:001H2-2
AAAAAAAAAAATTGAAAAAGAA
>F:001H3-1
AAAAAAAAAAATTGAAAAATATGT
>F:001H4-1
AAAAAAAAAAATTGAAAAATATGTT
>F:001H5-1
AAAAAAAAAAATTGAAAACGCA
>F:001H6-1
AAAAAAAAAAATTGAAAATGAGA
>F:001H7-7
AAAAAAAAAAATTGAAAATTGA
>F:001H8-7
AAAAAAAAAAATTGAAAATTGAA
>F:001H9-4
AAAAAAAAAAATTGAAAATTGAAA
>F:001HA-1
AAAAAAAAAAATTGAAAATTGAAAA
>F:001HB-1
AAAAAAAAAAATTGAAAATTGAAAAA
>F:001HC-2
AAAAAAAAAAATTGAAAATTGAAAAAA
>F:001HD-1
AAAAAAAAAAATTGAAAATTT
>F:001HE-1
AAAAAAAAAAATTGAAATTTGAAC
>F:001HF-1
AAAAAAAAAAATTGAAGAGGCAA
>F:001HG-1
AAAAAAAAAAATTGAAGTAT
>F:001HH-1
AAAAAAAAAAATTGTGTGTAGCAA
>F:001HI-1
AAAAAAAAAAATTGTTGAA
>F:001HJ-1
AAAAAAAAAAATTTAAAAA
>F:001HK-1
AAAAAAAAAAATTTAAAAAAA
>F:001HL-1
AAAAAAAAAAATTTAAAAATTGA
>F:001HM-1
AAAAAAAAAAATTTAAAAATTGAAA
>F:001HN-1
AAAAAAAAAAATTTCGGAGATGA
>F:001HO-1
AAAAAAAAAAATTTGGAACGCTTC
>F:001HP-1
AAAAAAAAAAATTTGGAACGCTTCACGA
>F:001HQ-1
AAAAAAAAAAATTTGTGAAAAAACTA
>F:001HR-1
AAAAAAAAAAATTTTAAAAA
>F:001HS-2
AAAAAAAAAAATTTTTTTATTTGA
>F:001HT-1
AAAAAAAAAAATTTTTTTTTGA
>F:001HU-1
AAAAAAAAAACAAAAAAAA
>F:001HV-1
AAAAAAAAAACAAAAAAACA
>F:001HW-2
AAAAAAAAAACAAAAAAACAC
>F:001HX-1
AAAAAAAAAACAAAAAAACCA
>F:001HY-2
AAAAAAAAAACAAAAAAT
>F:001HZ-1
AAAAAAAAAACAAAAAATAAAAA
>F:001I0-1
AAAAAAAAAACAAAAAATTGAGA
>F:001I1-1
AAAAAAAAAACAAAAATTAAA
>F:001I2-1
AAAAAAAAAACAAACGAAAAAA
>F:001I3-1
AAAAAAAAAACAAAGAAAA
>F:001I4-1
AAAAAAAAAACAAAGAAAAAGA
>F:001I5-1
AAAAAAAAAACAATTTTA
>F:001I6-1
AAAAAAAAAACACAAACAAACCACAACAAC
>F:001I7-1
AAAAAAAAAACACCAAAC
>F:001I8-1
AAAAAAAAAACAGAAAA
>F:001I9-1
AAAAAAAAAACAGAAAAA
>F:001IA-1
AAAAAAAAAACAGAAAAAGCTA
>F:001IB-1
AAAAAAAAAACAGAAAAAGTTA
>F:001IC-1
AAAAAAAAAACAGAAAAAGTTAA
>F:001ID-1
AAAAAAAAAACAGAAAAAGTTAAAA
>F:001IE-1
AAAAAAAAAACAGAAGAAGC
>F:001IF-1
AAAAAAAAAACAGATGCAA
>F:001IG-1
AAAAAAAAAACAGGAAA
>F:001IH-1
AAAAAAAAAACAGTAAATAGTATA
>F:001II-1
AAAAAAAAAACAGTGAAAATTGA
>F:001IJ-1
AAAAAAAAAACATAATATATGTGAAA
>F:001IK-1
AAAAAAAAAACATCAAAGAAAA
>F:001IL-2
AAAAAAAAAACATGAAAAAAGAA
>F:001IM-1
AAAAAAAAAACATGAAAAAAGAAA
>F:001IN-1
AAAAAAAAAACATTACTGAGGCTT
>F:001IO-2
AAAAAAAAAACATTGAGAGTTTTAA
>F:001IP-1
AAAAAAAAAACCAGAGA
>F:001IQ-1
AAAAAAAAAACCAGAGATAA
>F:001IR-1
AAAAAAAAAACGAAAAA
>F:001IS-1
AAAAAAAAAACGAAAAAAAGAA
>F:001IT-2
AAAAAAAAAACGAAAAAAGAA
>F:001IU-1
AAAAAAAAAACGAAAAAAGAAA
>F:001IV-3
AAAAAAAAAACGAAAAAAGAAAA
>F:001IW-2
AAAAAAAAAACGAAAAAATTAGA
>F:001IX-1
AAAAAAAAAACGAAAAAATTAGAAA
>F:001IY-2
AAAAAAAAAACGAAAAAATTAGAT
>F:001IZ-1
AAAAAAAAAACGAAATAATTAGATC
>F:001J0-1
AAAAAAAAAACGAATGAGAACGA
>F:001J1-1
AAAAAAAAAACGAGTGAGAAA
>F:001J2-1
AAAAAAAAAACGAGTGAGAACA
>F:001J3-1
AAAAAAAAAACGAGTGAGATCA
>F:001J4-1
AAAAAAAAAACGATGTTTTGA
>F:001J5-1
AAAAAAAAAACGGAAAACCTGT
>F:001J6-1
AAAAAAAAAACGGTAGAAAGA
>F:001J7-1
AAAAAAAAAACGTGTATT
>F:001J8-1
AAAAAAAAAACGTTGAAAGGGG
>F:001J9-1
AAAAAAAAAACGTTGAAAGGGGAAT
>F:001JA-1
AAAAAAAAAACTAAAAAAAATTGAA
>F:001JB-1
AAAAAAAAAACTAAAAAATGG
>F:001JC-1
AAAAAAAAAACTAAAAAATGGGA
>F:001JD-2
AAAAAAAAAACTAAAATGATCTC
>F:001JE-1
AAAAAAAAAACTAAAATTAAA
>F:001JF-5
AAAAAAAAAACTAAAATTGAA
>F:001JG-1
AAAAAAAAAACTAAAATTGAAAGAA
>F:001JH-1
AAAAAAAAAACTAAAATTGAAAGCA
>F:001JI-1
AAAAAAAAAACTAAAATTT
>F:001JJ-1
AAAAAAAAAACTAAAATTTAA
>F:001JK-1
AAAAAAAAAACTAAAATTTAAA
>F:001JL-4
AAAAAAAAAACTAAAATTTAAAT
>F:001JM-1
AAAAAAAAAACTAAAGAGA
>F:001JN-1
AAAAAAAAAACTAAAGAGAACA
>F:001JO-1
AAAAAAAAAACTAAATAAATAAGA
>F:001JP-1
AAAAAAAAAACTAAATAAATAGAA
>F:001JQ-1
AAAAAAAAAACTAAGAA
>F:001JR-2
AAAAAAAAAACTAAGAATAAA
>F:001JS-1
AAAAAAAAAACTATTGGA
>F:001JT-2
AAAAAAAAAACTATTGGAA
>F:001JU-2
AAAAAAAAAACTATTGGAAA
>F:001JV-1
AAAAAAAAAACTATTGGAAAA
>F:001JW-1
AAAAAAAAAACTATTGGAAAAA
>F:001JX-1
AAAAAAAAAACTATTTTAAGAGA
>F:001JY-10
AAAAAAAAAACTGAAAA
>F:001JZ-11
AAAAAAAAAACTGAAAAA
>F:001K0-4
AAAAAAAAAACTGAAAAAA
>F:001K1-2
AAAAAAAAAACTGAAAAAAAA
>F:001K2-1
AAAAAAAAAACTGAAAAAAAAA
>F:001K3-5
AAAAAAAAAACTGAAAAAG
>F:001K4-26
AAAAAAAAAACTGAAAAAGA
>F:001K5-17
AAAAAAAAAACTGAAAAAGAA
>F:001K6-11
AAAAAAAAAACTGAAAAAGAAA
>F:001K7-5
AAAAAAAAAACTGAAAAAGAAAA
>F:001K8-1
AAAAAAAAAACTGAAAAAGAAAAAA
>F:001K9-2
AAAAAAAAAACTGAAAAAGAAAGA
>F:001KA-1
AAAAAAAAAACTGAAAAAGAAG
>F:001KB-1
AAAAAAAAAACTGAAAAAGAGA
>F:001KC-1
AAAAAAAAAACTGAAATTT
>F:001KD-1
AAAAAAAAAACTGAATTTAGAA
>F:001KE-1
AAAAAAAAAACTGACAAAGAAT
>F:001KF-1
AAAAAAAAAACTGATAAAGAAAAA
>F:001KG-1
AAAAAAAAAACTGGAATAAGTAA
>F:001KH-3
AAAAAAAAAACTGTTAA
>F:001KI-2
AAAAAAAAAACTGTTAAA
>F:001KJ-2
AAAAAAAAAACTGTTAAAA
>F:001KK-2
AAAAAAAAAACTGTTAAAAA
>F:001KL-2
AAAAAAAAAACTGTTAAAAAA
>F:001KM-3
AAAAAAAAAACTGTTAAAAAAA
>F:001KN-1
AAAAAAAAAACTGTTAAAAAAAA
>F:001KO-1
AAAAAAAAAACTGTTAAAAAAAAA
>F:001KP-1
AAAAAAAAAACTGTTAAAAAAAAG
>F:001KQ-1
AAAAAAAAAACTGTTAAAAAAGAA
>F:001KR-1
AAAAAAAAAACTGTTTAAAA
>F:001KS-1
AAAAAAAAAACTTAGTTA
>F:001KT-1
AAAAAAAAAACTTAGTTAT
>F:001KU-1
AAAAAAAAAACTTATTAAAATA
>F:001KV-1
AAAAAAAAAACTTCGAAAA
>F:001KW-1
AAAAAAAAAACTTCGAAAAA
>F:001KX-1
AAAAAAAAAACTTCGAAAATA
>F:001KY-1
AAAAAAAAAACTTCGAAAATATAT
>F:001KZ-2
AAAAAAAAAACTTGTTGGATACC
>F:001L0-1
AAAAAAAAAACTTGTTGGATACCA
>F:001L1-2
AAAAAAAAAACTTGTTGGATACCAA
>F:001L2-1
AAAAAAAAAACTTTCTAGA
>F:001L3-1
AAAAAAAAAACTTTTGA
>F:001L4-8
AAAAAAAAAAGAAAAAA
>F:001L5-5
AAAAAAAAAAGAAAAAAA
>F:001L6-7
AAAAAAAAAAGAAAAAAAA
>F:001L7-6
AAAAAAAAAAGAAAAAAAAA
>F:001L8-1
AAAAAAAAAAGAAAAAAAAAA
>F:001L9-2
AAAAAAAAAAGAAAAAAAAAAA
>F:001LA-2
AAAAAAAAAAGAAAAAAAAAAAA
>F:001LB-1
AAAAAAAAAAGAAAAAAAAAAAAA
>F:001LC-1
AAAAAAAAAAGAAAAAAAAAAAC
>F:001LD-1
AAAAAAAAAAGAAAAAAAAAAGA
>F:001LE-2
AAAAAAAAAAGAAAAAAAAAAT
>F:001LF-1
AAAAAAAAAAGAAAAAAAAAC
>F:001LG-1
AAAAAAAAAAGAAAAAAAACGGT
>F:001LH-1
AAAAAAAAAAGAAAAAAAAGA
>F:001LI-6
AAAAAAAAAAGAAAAAAAGA
>F:001LJ-3
AAAAAAAAAAGAAAAAAAGAA
>F:001LK-1
AAAAAAAAAAGAAAAAAAGAAA
>F:001LL-1
AAAAAAAAAAGAAAAAAAGAAAA
>F:001LM-2
AAAAAAAAAAGAAAAAAAGAAGA
>F:001LN-1
AAAAAAAAAAGAAAAAAAGAAGAGA
>F:001LO-1
AAAAAAAAAAGAAAAAAAGACGA
>F:001LP-1
AAAAAAAAAAGAAAAAATTTAGA
>F:001LQ-1
AAAAAAAAAAGAAAAACAACGGCT
>F:001LR-6
AAAAAAAAAAGAAAAAGA
>F:001LS-1
AAAAAAAAAAGAAAAAGAA
>F:001LT-1
AAAAAAAAAAGAAAAAGAAA
>F:001LU-1
AAAAAAAAAAGAAAAAGAAAAAAAAA
>F:001LV-10
AAAAAAAAAAGAAAAAGAAGA
>F:001LW-4
AAAAAAAAAAGAAAAAGAAGAA
>F:001LX-2
AAAAAAAAAAGAAAAAGAAGAAA
>F:001LY-1
AAAAAAAAAAGAAAAAGGAA
>F:001LZ-1
AAAAAAAAAAGAAAAGAAGAGA
>F:001M0-1
AAAAAAAAAAGAAAATA
>F:001M1-2
AAAAAAAAAAGAAAATAAAA
>F:001M2-1
AAAAAAAAAAGAAAATAAAAAAA
>F:001M3-1
AAAAAAAAAAGAAAATAAAAAAAAT
>F:001M4-1
AAAAAAAAAAGAAAATAAAAAATA
>F:001M5-1
AAAAAAAAAAGAAAATATTGTT
>F:001M6-1
AAAAAAAAAAGAAACAA
>F:001M7-1
AAAAAAAAAAGAAACAAAA
>F:001M8-1
AAAAAAAAAAGAAACTAATTAAAA
>F:001M9-1
AAAAAAAAAAGAAAGAA
>F:001MA-1
AAAAAAAAAAGAAAGAAAAAAAA
>F:001MB-1
AAAAAAAAAAGAAAGAAG
>F:001MC-1
AAAAAAAAAAGAAAGATAAAAAA
>F:001MD-1
AAAAAAAAAAGAAAGATTTTCTC
>F:001ME-1
AAAAAAAAAAGAAAGGAAT
>F:001MF-1
AAAAAAAAAAGAAAGTTGGTTCCAT
>F:001MG-1
AAAAAAAAAAGAAATAA
>F:001MH-1
AAAAAAAAAAGAAATAATAAAAA
>F:001MI-1
AAAAAAAAAAGAAATCTGC
>F:001MJ-1
AAAAAAAAAAGAACCAAA
>F:001MK-1
AAAAAAAAAAGAACGAAAA
>F:001ML-2
AAAAAAAAAAGAACGAAAAAA
>F:001MM-1
AAAAAAAAAAGAACGAAAAAATAA
>F:001MN-1
AAAAAAAAAAGAACTTTTAAA
>F:001MO-1
AAAAAAAAAAGAACTTTTAAAT
>F:001MP-1
AAAAAAAAAAGAACTTTTAAATA
>F:001MQ-1
AAAAAAAAAAGAAGAAAAGAGAGAA
>F:001MR-1
AAAAAAAAAAGAAGAAACTAA
>F:001MS-1
AAAAAAAAAAGAAGAAGAA
>F:001MT-1
AAAAAAAAAAGAAGAAGAAAAA
>F:001MU-1
AAAAAAAAAAGAAGAATGAGAGA
>F:001MV-1
AAAAAAAAAAGAAGAGA
>F:001MW-1
AAAAAAAAAAGAATAAA
>F:001MX-1
AAAAAAAAAAGAATAAAAATAGGG
>F:001MY-1
AAAAAAAAAAGAATAAATAATTGA
>F:001MZ-1
AAAAAAAAAAGAATATATTAA
>F:001N0-1
AAAAAAAAAAGAATGAAAAAAA
>F:001N1-2
AAAAAAAAAAGAATGAT
>F:001N2-1
AAAAAAAAAAGAATGATC
>F:001N3-1
AAAAAAAAAAGAATGATCG
>F:001N4-1
AAAAAAAAAAGAATGATCGG
>F:001N5-2
AAAAAAAAAAGAATGCAGTTAATGA
>F:001N6-1
AAAAAAAAAAGAATTAAAC
>F:001N7-2
AAAAAAAAAAGAATTAATGA
>F:001N8-2
AAAAAAAAAAGAATTAATGAA
>F:001N9-1
AAAAAAAAAAGAATTAATGAAT
>F:001NA-3
AAAAAAAAAAGAATTAATGAATGA
>F:001NB-1
AAAAAAAAAAGAATTAATGAATGAA
>F:001NC-1
AAAAAAAAAAGAATTTAAAAAAC
>F:001ND-1
AAAAAAAAAAGACGATAGT
>F:001NE-1
AAAAAAAAAAGACTTTACA
>F:001NF-1
AAAAAAAAAAGAGAAAA
>F:001NG-1
AAAAAAAAAAGAGAAAAAAAGA
>F:001NH-1
AAAAAAAAAAGAGAAACATAAAA
>F:001NI-1
AAAAAAAAAAGAGAAGAGAA
>F:001NJ-1
AAAAAAAAAAGAGAGAAGAA
>F:001NK-1
AAAAAAAAAAGAGAGAGAAGAGA
>F:001NL-1
AAAAAAAAAAGAGAGAGAGAGA
>F:001NM-1
AAAAAAAAAAGAGAGGAAA
>F:001NN-5
AAAAAAAAAAGAGGAAA
>F:001NO-1
AAAAAAAAAAGAGGAAAA
>F:001NP-1
AAAAAAAAAAGAGGAAAAA
>F:001NQ-1
AAAAAAAAAAGAGGAAAAT
>F:001NR-1
AAAAAAAAAAGAGGACTCGAT
>F:001NS-2
AAAAAAAAAAGAGGTAA
>F:001NT-1
AAAAAAAAAAGAGGTAAT
>F:001NU-1
AAAAAAAAAAGAGGTAATCAAAA
>F:001NV-1
AAAAAAAAAAGAGGTAATGA
>F:001NW-1
AAAAAAAAAAGAGTAATAA
>F:001NX-1
AAAAAAAAAAGATAAAA
>F:001NY-1
AAAAAAAAAAGATAAAAGGGAA
>F:001NZ-1
AAAAAAAAAAGATAAAAGT
>F:001O0-2
AAAAAAAAAAGATAAAAGTGA
>F:001O1-3
AAAAAAAAAAGATAAAAGTGAA
>F:001O2-3
AAAAAAAAAAGATAAAAGTGAAA
>F:001O3-1
AAAAAAAAAAGATAAAAGTGAAAGAA
>F:001O4-1
AAAAAAAAAAGATAAATTAATCGA
>F:001O5-1
AAAAAAAAAAGATAATAAATGA
>F:001O6-1
AAAAAAAAAAGATAATCCAAAAAAT
>F:001O7-1
AAAAAAAAAAGATATAGTTTGAAA
>F:001O8-1
AAAAAAAAAAGATCGAAATATGAG
>F:001O9-1
AAAAAAAAAAGATCGTATG
>F:001OA-1
AAAAAAAAAAGATGAAAAAAAAG
>F:001OB-1
AAAAAAAAAAGATGAAAGGACATAA
>F:001OC-1
AAAAAAAAAAGATGGACTATA
>F:001OD-1
AAAAAAAAAAGATTCCAAA
>F:001OE-1
AAAAAAAAAAGATTCTAAA
>F:001OF-2
AAAAAAAAAAGATTTCCAAAAAT
>F:001OG-1
AAAAAAAAAAGATTTTAACT
>F:001OH-1
AAAAAAAAAAGCAACTGAA
>F:001OI-3
AAAAAAAAAAGCAGGAAA
>F:001OJ-1
AAAAAAAAAAGCAGGAAAAA
>F:001OK-1
AAAAAAAAAAGCAGTTGAA
>F:001OL-1
AAAAAAAAAAGCAGTTGAAT
>F:001OM-1
AAAAAAAAAAGCAGTTGAATTCGA
>F:001ON-1
AAAAAAAAAAGCATGCAGTAAGT
>F:001OO-1
AAAAAAAAAAGCCCTACTAAACTT
>F:001OP-1
AAAAAAAAAAGCCGAAAAAA
>F:001OQ-1
AAAAAAAAAAGCGATAAAATTA
>F:001OR-1
AAAAAAAAAAGCGTGCA
>F:001OS-1
AAAAAAAAAAGCTAATCAATGA
>F:001OT-1
AAAAAAAAAAGCTATGAA
>F:001OU-1
AAAAAAAAAAGGAAAAA
>F:001OV-1
AAAAAAAAAAGGAAAAAAAA
>F:001OW-2
AAAAAAAAAAGGAAAATAAAA
>F:001OX-1
AAAAAAAAAAGGAAAATAAAAT
>F:001OY-1
AAAAAAAAAAGGAAAGAAA
>F:001OZ-1
AAAAAAAAAAGGAAAGAAAAAAAAAAA
>F:001P0-1
AAAAAAAAAAGGAAATGAATGTA
>F:001P1-1
AAAAAAAAAAGGAATTAAAAA
>F:001P2-1
AAAAAAAAAAGGAATTGCTAAAAA
>F:001P3-1
AAAAAAAAAAGGATCAAATCCCA
>F:001P4-1
AAAAAAAAAAGGATTCTTAATA
>F:001P5-1
AAAAAAAAAAGGCATGCATTAATAT
>F:001P6-1
AAAAAAAAAAGGGACGC
>F:001P7-1
AAAAAAAAAAGGGAGTGACAGTA
>F:001P8-1
AAAAAAAAAAGGGATTAAAATAAA
>F:001P9-1
AAAAAAAAAAGGGGAAAATAAAAT
>F:001PA-1
AAAAAAAAAAGGGGGAGAAAGAAA
>F:001PB-1
AAAAAAAAAAGGGTTTAAAAAGG
>F:001PC-1
AAAAAAAAAAGGGTTTTT
>F:001PD-1
AAAAAAAAAAGGTAAAA
>F:001PE-1
AAAAAAAAAAGGTAAAAA
>F:001PF-1
AAAAAAAAAAGGTAAATC
>F:001PG-1
AAAAAAAAAAGGTAATC
>F:001PH-1
AAAAAAAAAAGGTAATCA
>F:001PI-1
AAAAAAAAAAGGTAATGAATGAA
>F:001PJ-1
AAAAAAAAAAGGTAATT
>F:001PK-2
AAAAAAAAAAGGTAATTAAA
>F:001PL-1
AAAAAAAAAAGGTATTAAAA
>F:001PM-2
AAAAAAAAAAGGTATTAAAAA
>F:001PN-1
AAAAAAAAAAGGTATTAAAAAC
>F:001PO-1
AAAAAAAAAAGGTCAAAATTAAA
>F:001PP-1
AAAAAAAAAAGGTGAAAATAA
>F:001PQ-1
AAAAAAAAAAGGTGAAAATAAA
>F:001PR-1
AAAAAAAAAAGGTGAAAATAAAA
>F:001PS-2
AAAAAAAAAAGGTGAAAATAAAAA
>F:001PT-1
AAAAAAAAAAGGTGAAAATAAAAT
>F:001PU-1
AAAAAAAAAAGGTGATCAAA
>F:001PV-1
AAAAAAAAAAGGTGATCAAAGTGAA
>F:001PW-1
AAAAAAAAAAGGTTAAAAAAAA
>F:001PX-1
AAAAAAAAAAGGTTGTTAGTA
>F:001PY-1
AAAAAAAAAAGGTTGTTAGTAA
>F:001PZ-1
AAAAAAAAAAGTAAAAGAAA
>F:001Q0-1
AAAAAAAAAAGTAAAAGAACGGAT
>F:001Q1-10
AAAAAAAAAAGTAAATA
>F:001Q2-4
AAAAAAAAAAGTAAATAA
>F:001Q3-5
AAAAAAAAAAGTAAATAAA
>F:001Q4-1
AAAAAAAAAAGTAAATAAATA
>F:001Q5-1
AAAAAAAAAAGTAAATAAATAAAT
>F:001Q6-1
AAAAAAAAAAGTAGAGGAA
>F:001Q7-2
AAAAAAAAAAGTAGCATTATTA
>F:001Q8-1
AAAAAAAAAAGTAGGAAAA
>F:001Q9-1
AAAAAAAAAAGTAGGTAATAAT
>F:001QA-1
AAAAAAAAAAGTAGTTA
>F:001QB-1
AAAAAAAAAAGTATGTCGGAAAGA
>F:001QC-1
AAAAAAAAAAGTATTATA
>F:001QD-1
AAAAAAAAAAGTATTTA
>F:001QE-1
AAAAAAAAAAGTATTTTGA
>F:001QF-2
AAAAAAAAAAGTCAGAAAATTGA
>F:001QG-1
AAAAAAAAAAGTCAGATATTTCGA
>F:001QH-1
AAAAAAAAAAGTCCCAA
>F:001QI-1
AAAAAAAAAAGTCCGGAAAAAAATT
>F:001QJ-1
AAAAAAAAAAGTCGTGCAAAAA
>F:001QK-1
AAAAAAAAAAGTGACTTA
>F:001QL-1
AAAAAAAAAAGTGACTTAA
>F:001QM-1
AAAAAAAAAAGTGACTTAAAA
>F:001QN-1
AAAAAAAAAAGTGACTTAATATAT
>F:001QO-1
AAAAAAAAAAGTGATAA
>F:001QP-1
AAAAAAAAAAGTGATAAAA
>F:001QQ-2
AAAAAAAAAAGTGATAC
>F:001QR-8
AAAAAAAAAAGTGATACA
>F:001QS-4
AAAAAAAAAAGTGATACAA
>F:001QT-1
AAAAAAAAAAGTGATACAAA
>F:001QU-2
AAAAAAAAAAGTGATACAAAA
>F:001QV-1
AAAAAAAAAAGTGATACAAAATA
>F:001QW-1
AAAAAAAAAAGTGATACAAATTAGA
>F:001QX-1
AAAAAAAAAAGTGATATAAAATA
>F:001QY-1
AAAAAAAAAAGTGTACTCGTTAA
>F:001QZ-1
AAAAAAAAAAGTGTACTCGTTAAC
>F:001R0-1
AAAAAAAAAAGTGTGCTCATCA
>F:001R1-2
AAAAAAAAAAGTGTGCTCATCAA
>F:001R2-1
AAAAAAAAAAGTTAAAAA
>F:001R3-1
AAAAAAAAAAGTTAAAAAA
>F:001R4-2
AAAAAAAAAAGTTAAAAAAA
>F:001R5-1
AAAAAAAAAAGTTAAAAAAAAA
>F:001R6-1
AAAAAAAAAAGTTAAAAAAAAAA
>F:001R7-1
AAAAAAAAAAGTTAAAAAAAAAAA
>F:001R8-1
AAAAAAAAAAGTTAAAAAAAACA
>F:001R9-2
AAAAAAAAAAGTTAAAGTTAAA
>F:001RA-1
AAAAAAAAAAGTTAAGGAAAAA
>F:001RB-1
AAAAAAAAAAGTTAATGAA
>F:001RC-1
AAAAAAAAAAGTTAATGAATGA
>F:001RD-3
AAAAAAAAAAGTTAATGAATGAA
>F:001RE-1
AAAAAAAAAAGTTAATGAATGAAAA
>F:001RF-1
AAAAAAAAAAGTTAATGAATGAAAAA
>F:001RG-1
AAAAAAAAAAGTTAATGAATGCACAC
>F:001RH-1
AAAAAAAAAAGTTAGCTGA
>F:001RI-1
AAAAAAAAAAGTTAGTTGCCCA
>F:001RJ-1
AAAAAAAAAAGTTAGTTGCCCAGA
>F:001RK-1
AAAAAAAAAAGTTAGTTGCCCAGAA
>F:001RL-1
AAAAAAAAAAGTTAGTTGCCCTGA
>F:001RM-1
AAAAAAAAAAGTTATTAAAAA
>F:001RN-2
AAAAAAAAAAGTTGAAA
>F:001RO-1
AAAAAAAAAAGTTGATAT
>F:001RP-1
AAAAAAAAAAGTTGGGCG
>F:001RQ-1
AAAAAAAAAAGTTGGGCGATCA
>F:001RR-1
AAAAAAAAAAGTTGGGCGATCAA
>F:001RS-1
AAAAAAAAAAGTTGGTAGA
>F:001RT-1
AAAAAAAAAAGTTGTAA
>F:001RU-1
AAAAAAAAAAGTTGTAAAA
>F:001RV-12
AAAAAAAAAAGTTGTTA
>F:001RW-3
AAAAAAAAAAGTTGTTAA
>F:001RX-2
AAAAAAAAAAGTTGTTAG
>F:001RY-2
AAAAAAAAAAGTTGTTAGA
>F:001RZ-6
AAAAAAAAAAGTTGTTAGT
>F:001S0-4
AAAAAAAAAAGTTGTTAGTA
>F:001S1-9
AAAAAAAAAAGTTGTTAGTAA
>F:001S2-1
AAAAAAAAAAGTTGTTAGTAAAAAA
>F:001S3-1
AAAAAAAAAAGTTGTTAGTAAC
>F:001S4-1
AAAAAAAAAAGTTTGCTGGGAA
>F:001S5-1
AAAAAAAAAAGTTTGGTT
>F:001S6-1
AAAAAAAAAAGTTTGGTTGA
>F:001S7-2
AAAAAAAAAAGTTTTAGAA
>F:001S8-3
AAAAAAAAAATAAAAAA
>F:001S9-2
AAAAAAAAAATAAAAAAA
>F:001SA-2
AAAAAAAAAATAAAAAAAA
>F:001SB-1
AAAAAAAAAATAAAAAAAAAAAA
>F:001SC-1
AAAAAAAAAATAAAAAAAAAAAAAAAA
>F:001SD-2
AAAAAAAAAATAAAAAAAAAACAC
>F:001SE-1
AAAAAAAAAATAAAAAAAAAGAA
>F:001SF-1
AAAAAAAAAATAAAAAAAACAC
>F:001SG-2
AAAAAAAAAATAAAAAAACACGC
>F:001SH-1
AAAAAAAAAATAAAAAAATA
>F:001SI-1
AAAAAAAAAATAAAAAAATAAA
>F:001SJ-1
AAAAAAAAAATAAAAAAATAAAA
>F:001SK-1
AAAAAAAAAATAAAAAATTAAT
>F:001SL-1
AAAAAAAAAATAAAAAATTAATTT
>F:001SM-1
AAAAAAAAAATAAAAAGACTAAAA
>F:001SN-2
AAAAAAAAAATAAAAATTATAA
>F:001SO-1
AAAAAAAAAATAAAAATTATAAA
>F:001SP-1
AAAAAAAAAATAAAAATTATAAAA
>F:001SQ-1
AAAAAAAAAATAAAAATTTGC
>F:001SR-1
AAAAAAAAAATAAAAGT
>F:001SS-1
AAAAAAAAAATAAAATTGA
>F:001ST-1
AAAAAAAAAATAAAATTGAA
>F:001SU-1
AAAAAAAAAATAAACAAAAAAAAA
>F:001SV-1
AAAAAAAAAATAAACAGTTAA
>F:001SW-1
AAAAAAAAAATAAACCTAGA
>F:001SX-3
AAAAAAAAAATAAATAA
>F:001SY-1
AAAAAAAAAATAAATAAATAAA
>F:001SZ-1
AAAAAAAAAATAAATAAATAAAA
>F:001T0-1
AAAAAAAAAATAAATAAATAAAT
>F:001T1-1
AAAAAAAAAATAAATCCCTAGAGA
>F:001T2-1
AAAAAAAAAATAAATCCCTAGAGAA
>F:001T3-1
AAAAAAAAAATAAATGA
>F:001T4-1
AAAAAAAAAATAAATGAA
>F:001T5-1
AAAAAAAAAATAAATTACTCGAGA
>F:001T6-2
AAAAAAAAAATAAATTATCGAA
>F:001T7-3
AAAAAAAAAATAAATTATCGAAAA
>F:001T8-1
AAAAAAAAAATAACACAAG
>F:001T9-1
AAAAAAAAAATAACTGAAAAAGAA
>F:001TA-1
AAAAAAAAAATAAGTGA
>F:001TB-1
AAAAAAAAAATAAGTGAACTA
>F:001TC-1
AAAAAAAAAATAAGTTAAC
>F:001TD-1
AAAAAAAAAATAAGTTAACCT
>F:001TE-5
AAAAAAAAAATAAGTTAACCTGA
>F:001TF-1
AAAAAAAAAATAAGTTTTTGA
>F:001TG-1
AAAAAAAAAATAATAAAAAAA
>F:001TH-2
AAAAAAAAAATAATAAAAAAAGA
>F:001TI-1
AAAAAAAAAATAATAAAAAAAGAAA
>F:001TJ-1
AAAAAAAAAATAATAAAAACAATAA
>F:001TK-1
AAAAAAAAAATAATAATACTTACTA
>F:001TL-1
AAAAAAAAAATAATGAAAAAAA
>F:001TM-1
AAAAAAAAAATAATTATTCGAA
>F:001TN-1
AAAAAAAAAATAATTGAAA
>F:001TO-1
AAAAAAAAAATAATTTGG
>F:001TP-2
AAAAAAAAAATAATTTGGT
>F:001TQ-1
AAAAAAAAAATAATTTGGTTTA
>F:001TR-1
AAAAAAAAAATACATAAAAATAA
>F:001TS-1
AAAAAAAAAATACGAAT
>F:001TT-1
AAAAAAAAAATACTTGCGTAAAGA
>F:001TU-1
AAAAAAAAAATAGAAAAAG
>F:001TV-1
AAAAAAAAAATAGAAAAAGT
>F:001TW-1
AAAAAAAAAATAGAAAAAGTT
>F:001TX-1
AAAAAAAAAATAGAAAAC
>F:001TY-1
AAAAAAAAAATAGAAAACCA
>F:001TZ-1
AAAAAAAAAATAGAAAACCAT
>F:001U0-1
AAAAAAAAAATAGAAAACCATT
>F:001U1-1
AAAAAAAAAATAGAAAAT
>F:001U2-1
AAAAAAAAAATAGAAATTATA
>F:001U3-1
AAAAAAAAAATAGAAATTATAAA
>F:001U4-1
AAAAAAAAAATAGAATACGAAA
>F:001U5-1
AAAAAAAAAATAGATAAAAAA
>F:001U6-1
AAAAAAAAAATAGATGAAAT
>F:001U7-3
AAAAAAAAAATAGATGAAATGCA
>F:001U8-1
AAAAAAAAAATAGCAGAAAAAT
>F:001U9-1
AAAAAAAAAATAGGATACTAGTTAA
>F:001UA-1
AAAAAAAAAATAGGGTAGAAAAA
>F:001UB-4
AAAAAAAAAATAGTTAAAAA
>F:001UC-1
AAAAAAAAAATAGTTAAAAAT
>F:001UD-1
AAAAAAAAAATATAAGA
>F:001UE-1
AAAAAAAAAATATAGGAAA
>F:001UF-1
AAAAAAAAAATATATAT
>F:001UG-1
AAAAAAAAAATATGGTTAAATGT
>F:001UH-1
AAAAAAAAAATATGGTTGTTGTCGG
>F:001UI-1
AAAAAAAAAATATGTTAAATGT
>F:001UJ-1
AAAAAAAAAATATGTTAAATGTA
>F:001UK-1
AAAAAAAAAATATGTTACTAGTT
>F:001UL-2
AAAAAAAAAATATGTTACTAGTTAAA
>F:001UM-1
AAAAAAAAAATATGTTATTAGC
>F:001UN-1
AAAAAAAAAATATGTTTA
>F:001UO-2
AAAAAAAAAATATGTTTAA
>F:001UP-1
AAAAAAAAAATATGTTTAAA
>F:001UQ-2
AAAAAAAAAATATGTTTAAAT
>F:001UR-2
AAAAAAAAAATATGTTTAAATGA
>F:001US-2
AAAAAAAAAATATGTTTAAATGT
>F:001UT-1
AAAAAAAAAATATGTTTAAATGTA
>F:001UU-1
AAAAAAAAAATATGTTTAAATGTAA
>F:001UV-1
AAAAAAAAAATATGTTTTAATGTAA
>F:001UW-1
AAAAAAAAAATATGTTTTAATGTAAA
>F:001UX-3
AAAAAAAAAATATTAGTAAAA
>F:001UY-2
AAAAAAAAAATATTAGTAAAAAGA
>F:001UZ-1
AAAAAAAAAATATTAGTAAAAAGAAA
>F:001V0-1
AAAAAAAAAATATTCGCTTTTGTT
>F:001V1-1
AAAAAAAAAATATTGTCG
>F:001V2-1
AAAAAAAAAATATTGTTAGAAAA
>F:001V3-1
AAAAAAAAAATATTTTAAAAAA
>F:001V4-1
AAAAAAAAAATCAAATCTAAAAA
>F:001V5-1
AAAAAAAAAATCAGAAAAAA
>F:001V6-1
AAAAAAAAAATCAGAAAAAAACTA
>F:001V7-1
AAAAAAAAAATCAGCTTTTAGA
>F:001V8-1
AAAAAAAAAATCAGTTAAT
>F:001V9-1
AAAAAAAAAATCATAGATTATTT
>F:001VA-2
AAAAAAAAAATCATAGATTATTTC
>F:001VB-1
AAAAAAAAAATCCAAAAAAAGAT
>F:001VC-1
AAAAAAAAAATCCAGGATGAGTC
>F:001VD-1
AAAAAAAAAATCCATGGATTAT
>F:001VE-1
AAAAAAAAAATCCATGGATTATTTAAAA
>F:001VF-1
AAAAAAAAAATCCATGGATTATTTC
>F:001VG-1
AAAAAAAAAATCCCAAAA
>F:001VH-1
AAAAAAAAAATCCCAAAAT
>F:001VI-2
AAAAAAAAAATCCGAATAAA
>F:001VJ-1
AAAAAAAAAATCCGGCAA
>F:001VK-1
AAAAAAAAAATCCTAAAA
>F:001VL-16
AAAAAAAAAATCGAAAA
>F:001VM-22
AAAAAAAAAATCGAAAAA
>F:001VN-14
AAAAAAAAAATCGAAAAAA
>F:001VO-2
AAAAAAAAAATCGAAAAAAA
>F:001VP-1
AAAAAAAAAATCGAAAAAAATTAC
>F:001VQ-10
AAAAAAAAAATCGAAAAAC
>F:001VR-1
AAAAAAAAAATCGAAAAACA
>F:001VS-1
AAAAAAAAAATCGAAAAACAA
>F:001VT-1
AAAAAAAAAATCGAAAAACAAA
>F:001VU-1
AAAAAAAAAATCGAAAAAG
>F:001VV-1
AAAAAAAAAATCGAAAGTAAAAT
>F:001VW-1
AAAAAAAAAATCGAAAT
>F:001VX-1
AAAAAAAAAATCGAACAAC
>F:001VY-1
AAAAAAAAAATCGAAGAA
>F:001VZ-3
AAAAAAAAAATCGAAGAT
>F:001W0-6
AAAAAAAAAATCGAAGATC
>F:001W1-3
AAAAAAAAAATCGAAGATCA
>F:001W2-1
AAAAAAAAAATCGAAGATT
>F:001W3-1
AAAAAAAAAATCGAATT
>F:001W4-1
AAAAAAAAAATCGAATTGTTTA
>F:001W5-1
AAAAAAAAAATCGAATTGTTTAGA
>F:001W6-1
AAAAAAAAAATCGAGAAAC
>F:001W7-1
AAAAAAAAAATCGAGAT
>F:001W8-1
AAAAAAAAAATCGGATTGCTATGA
>F:001W9-1
AAAAAAAAAATCGGGCGATAA
>F:001WA-1
AAAAAAAAAATCTAATTTT
>F:001WB-1
AAAAAAAAAATCTGCTC
>F:001WC-1
AAAAAAAAAATCTGCTCA
>F:001WD-1
AAAAAAAAAATCTTAAAA
>F:001WE-1
AAAAAAAAAATCTTTGGAAA
>F:001WF-2
AAAAAAAAAATCTTTGGAAATCT
>F:001WG-1
AAAAAAAAAATGAAAAAAAA
>F:001WH-1
AAAAAAAAAATGAAAAAAAAA
>F:001WI-2
AAAAAAAAAATGAAAAAAAAAA
>F:001WJ-3
AAAAAAAAAATGAAAAAAAAAAA
>F:001WK-1
AAAAAAAAAATGAAAAAAAAAAAAAGA
>F:001WL-1
AAAAAAAAAATGAAAAAAAAAAAGAA
>F:001WM-1
AAAAAAAAAATGAAAAAAAAAAAGAT
>F:001WN-1
AAAAAAAAAATGAAAAAAGT
>F:001WO-2
AAAAAAAAAATGAAAAATGA
>F:001WP-3
AAAAAAAAAATGAAAAATGAAA
>F:001WQ-1
AAAAAAAAAATGAAAAATGAAAA
>F:001WR-5
AAAAAAAAAATGAAAAATGAAAGA
>F:001WS-1
AAAAAAAAAATGAAAAATGAAAGAA
>F:001WT-2
AAAAAAAAAATGAAAAATGAAAGAT
>F:001WU-1
AAAAAAAAAATGAAAAGAAAAAAGA
>F:001WV-1
AAAAAAAAAATGAAAATTGGA
>F:001WW-13
AAAAAAAAAATGAAAATTGGAA
>F:001WX-12
AAAAAAAAAATGAAAATTGGAAA
>F:001WY-10
AAAAAAAAAATGAAAATTGGAAAA
>F:001WZ-2
AAAAAAAAAATGAAAATTGGAAAAA
>F:001X0-1
AAAAAAAAAATGAAAATTGGAAAAT
>F:001X1-1
AAAAAAAAAATGAAAATTGGAATA
>F:001X2-1
AAAAAAAAAATGAAAATTGGCAA
>F:001X3-1
AAAAAAAAAATGAAAGAAAAA
>F:001X4-3
AAAAAAAAAATGAAAGAGAAAA
>F:001X5-1
AAAAAAAAAATGAAGAAAAT
>F:001X6-1
AAAAAAAAAATGAAGAAAATAAA
>F:001X7-1
AAAAAAAAAATGAAGCAGCTAAATTTCGT
>F:001X8-1
AAAAAAAAAATGAATAAGA
>F:001X9-2
AAAAAAAAAATGAATAATTGTGAT
>F:001XA-1
AAAAAAAAAATGAGAAAT
>F:001XB-1
AAAAAAAAAATGAGAAATCTTAA
>F:001XC-1
AAAAAAAAAATGAGAAATT
>F:001XD-1
AAAAAAAAAATGAGTGCTGAGA
>F:001XE-1
AAAAAAAAAATGATAGTGCTA
>F:001XF-1
AAAAAAAAAATGATCGA
>F:001XG-1
AAAAAAAAAATGATCGAA
>F:001XH-1
AAAAAAAAAATGATGAAAGTGAA
>F:001XI-1
AAAAAAAAAATGATGAGA
>F:001XJ-1
AAAAAAAAAATGATGAGAA
>F:001XK-1
AAAAAAAAAATGATGCAAA
>F:001XL-2
AAAAAAAAAATGATGCAAAAA
>F:001XM-1
AAAAAAAAAATGATTAAAAAAAA
>F:001XN-1
AAAAAAAAAATGATTGAACTA
>F:001XO-1
AAAAAAAAAATGATTTTTAAAA
>F:001XP-1
AAAAAAAAAATGCACTAGTTAGCAA
>F:001XQ-1
AAAAAAAAAATGCATGCATTAATA
>F:001XR-1
AAAAAAAAAATGCATGCATTAATAT
>F:001XS-1
AAAAAAAAAATGCATGTGTTAGCA
>F:001XT-1
AAAAAAAAAATGCCACACGGAT
>F:001XU-1
AAAAAAAAAATGCCGATCACAAAA
>F:001XV-1
AAAAAAAAAATGCGAAT
>F:001XW-1
AAAAAAAAAATGCGCTCATCAAT
>F:001XX-1
AAAAAAAAAATGCGGCAT
>F:001XY-1
AAAAAAAAAATGCGGCATGCTT
>F:001XZ-1
AAAAAAAAAATGCTCTATTTAAC
>F:001Y0-1
AAAAAAAAAATGGATATTTTGAACT
>F:001Y1-1
AAAAAAAAAATGGATCTTCTC
>F:001Y2-1
AAAAAAAAAATGGGAAATGA
>F:001Y3-1
AAAAAAAAAATGGGAAATGAAT
>F:001Y4-1
AAAAAAAAAATGGGCAAAGTGA
>F:001Y5-1
AAAAAAAAAATGGGTTATAAGTT
>F:001Y6-1
AAAAAAAAAATGGTTATGTAGA
>F:001Y7-1
AAAAAAAAAATGTAGAA
>F:001Y8-1
AAAAAAAAAATGTATTCATTTTGAT
>F:001Y9-1
AAAAAAAAAATGTGAGAAAA
>F:001YA-1
AAAAAAAAAATGTGATATT
>F:001YB-1
AAAAAAAAAATGTGATATTTTAAAA
>F:001YC-1
AAAAAAAAAATGTGATATTTTATT
>F:001YD-1
AAAAAAAAAATGTGCAC
>F:001YE-2
AAAAAAAAAATGTGCGC
>F:001YF-2
AAAAAAAAAATGTGCGCC
>F:001YG-1
AAAAAAAAAATGTGCGCCATA
>F:001YH-2
AAAAAAAAAATGTGCGCCATAA
>F:001YI-3
AAAAAAAAAATGTGCGCCATAAT
>F:001YJ-2
AAAAAAAAAATGTGCGCCATAATA
>F:001YK-1
AAAAAAAAAATGTGCTTGTCA
>F:001YL-1
AAAAAAAAAATGTGGGTCGTAGGT
>F:001YM-1
AAAAAAAAAATGTGGTGGAAAAGA
>F:001YN-1
AAAAAAAAAATGTGTTCATTTTGAT
>F:001YO-1
AAAAAAAAAATGTTGCTA
>F:001YP-1
AAAAAAAAAATGTTTAAA
>F:001YQ-1
AAAAAAAAAATGTTTATGT
>F:001YR-1
AAAAAAAAAATGTTTATGTA
>F:001YS-2
AAAAAAAAAATGTTTATGTAGAA
>F:001YT-1
AAAAAAAAAATGTTTATGTAGAAG
>F:001YU-1
AAAAAAAAAATTAAAAAAAAAAAA
>F:001YV-1
AAAAAAAAAATTAAAAAAATAAA
>F:001YW-1
AAAAAAAAAATTAAAAAATAAAAA
>F:001YX-1
AAAAAAAAAATTAAAAAATAATAT
>F:001YY-1
AAAAAAAAAATTAAAAATTGAAA
>F:001YZ-1
AAAAAAAAAATTAAAACTAAAA
>F:001Z0-1
AAAAAAAAAATTAAAACTAAAAA
>F:001Z1-1
AAAAAAAAAATTAAAACTCAAAA
>F:001Z2-1
AAAAAAAAAATTAAAATATGAT
>F:001Z3-1
AAAAAAAAAATTAAACC
>F:001Z4-2
AAAAAAAAAATTAAACCTAGA
>F:001Z5-1
AAAAAAAAAATTAAACCTAGAA
>F:001Z6-1
AAAAAAAAAATTAAACCTAGAAAA
>F:001Z7-1
AAAAAAAAAATTAAATATTA
>F:001Z8-1
AAAAAAAAAATTAAATATTATAAA
>F:001Z9-1
AAAAAAAAAATTAAATATTATAAAAA
>F:001ZA-1
AAAAAAAAAATTAAATATTTTTGA
>F:001ZB-1
AAAAAAAAAATTAAATATTTTTGAGAT
>F:001ZC-1
AAAAAAAAAATTAACCTTGATG
>F:001ZD-1
AAAAAAAAAATTAATAAAA
>F:001ZE-1
AAAAAAAAAATTAATAAAAA
>F:001ZF-1
AAAAAAAAAATTAATGGAAAGTAA
>F:001ZG-1
AAAAAAAAAATTACCAAAAAAAGAA
>F:001ZH-1
AAAAAAAAAATTACCTAATAC
>F:001ZI-1
AAAAAAAAAATTACTTGGAAA
>F:001ZJ-1
AAAAAAAAAATTACTTGGAAAA
>F:001ZK-2
AAAAAAAAAATTACTTGGAAAAT
>F:001ZL-1
AAAAAAAAAATTACTTGGAAAATT
>F:001ZM-1
AAAAAAAAAATTAGAGATA
>F:001ZN-1
AAAAAAAAAATTAGAGTTGTAA
>F:001ZO-1
AAAAAAAAAATTAGCAAGAC
>F:001ZP-1
AAAAAAAAAATTAGGTAAACTAGACAAA
>F:001ZQ-1
AAAAAAAAAATTAGGTTAAATGTA
>F:001ZR-1
AAAAAAAAAATTAGTGAAAAAA
>F:001ZS-1
AAAAAAAAAATTAGTTATTTTGA
>F:001ZT-1
AAAAAAAAAATTATAAATAA
>F:001ZU-1
AAAAAAAAAATTATAATCTGAAT
>F:001ZV-1
AAAAAAAAAATTATGAAAA
>F:001ZW-1
AAAAAAAAAATTATGAAAAC
>F:001ZX-1
AAAAAAAAAATTATGAAAACA
>F:001ZY-1
AAAAAAAAAATTATGAAAACATTA
>F:001ZZ-1
AAAAAAAAAATTATTAA
>F:00200-1
AAAAAAAAAATTATTAATGA
>F:00201-2
AAAAAAAAAATTATTAATGAA
>F:00202-3
AAAAAAAAAATTATTAATGAAT
>F:00203-1
AAAAAAAAAATTATTAATGAATA
>F:00204-1
AAAAAAAAAATTATTAATGAATAA
>F:00205-1
AAAAAAAAAATTATTCGAAGAT
>F:00206-1
AAAAAAAAAATTCAAGAA
>F:00207-1
AAAAAAAAAATTCAAGAAT
>F:00208-1
AAAAAAAAAATTCATGAA
>F:00209-2
AAAAAAAAAATTCGAAAAAAAA
>F:0020A-1
AAAAAAAAAATTCGAAAAAAAAA
>F:0020B-1
AAAAAAAAAATTCGAGA
>F:0020C-2
AAAAAAAAAATTCGAGAAT
>F:0020D-2
AAAAAAAAAATTCGAGAATT
>F:0020E-1
AAAAAAAAAATTCGAGAATTAA
>F:0020F-1
AAAAAAAAAATTCGGAAATGA
>F:0020G-1
AAAAAAAAAATTCGGAAATGAA
>F:0020H-1
AAAAAAAAAATTCGGAAATGAAA
>F:0020I-2
AAAAAAAAAATTGAAAA
>F:0020J-7
AAAAAAAAAATTGAAAAA
>F:0020K-2
AAAAAAAAAATTGAAAAAA
>F:0020L-1
AAAAAAAAAATTGAAAAAAA
>F:0020M-1
AAAAAAAAAATTGAAAAAAAA
>F:0020N-2
AAAAAAAAAATTGAAAAAAAAAA
>F:0020O-2
AAAAAAAAAATTGAAAAAAGCGA
>F:0020P-1
AAAAAAAAAATTGAAAAAGAAAAA
>F:0020Q-1
AAAAAAAAAATTGAAAAAGCAAAA
>F:0020R-1
AAAAAAAAAATTGAAAAAGGAAAA
>F:0020S-1
AAAAAAAAAATTGAAAAATATGA
>F:0020T-2
AAAAAAAAAATTGAAAAATATGT
>F:0020U-1
AAAAAAAAAATTGAAAAATATGTT
>F:0020V-1
AAAAAAAAAATTGAAAACGA
>F:0020W-1
AAAAAAAAAATTGAAAACGCA
>F:0020X-1
AAAAAAAAAATTGAAAAGGAAATA
>F:0020Y-1
AAAAAAAAAATTGAAAATGAA
>F:0020Z-1
AAAAAAAAAATTGAAAATT
>F:00210-1
AAAAAAAAAATTGAAAATTAAAA
>F:00211-10
AAAAAAAAAATTGAAAATTGA
>F:00212-14
AAAAAAAAAATTGAAAATTGAA
>F:00213-13
AAAAAAAAAATTGAAAATTGAAA
>F:00214-3
AAAAAAAAAATTGAAAATTGAAAA
>F:00215-5
AAAAAAAAAATTGAAAATTGAAAAA
>F:00216-2
AAAAAAAAAATTGAAAATTGAAAAAA
>F:00217-1
AAAAAAAAAATTGAAAATTGAAAAAAA
>F:00218-1
AAAAAAAAAATTGAAAATTGACA
>F:00219-1
AAAAAAAAAATTGAAAATTGAGAAAA
>F:0021A-1
AAAAAAAAAATTGAAAATTGTAA
>F:0021B-1
AAAAAAAAAATTGAACT
>F:0021C-1
AAAAAAAAAATTGAAGAGGCA
>F:0021D-2
AAAAAAAAAATTGAAGAGGCAA
>F:0021E-1
AAAAAAAAAATTGAATTGTTTA
>F:0021F-1
AAAAAAAAAATTGAGAAAGA
>F:0021G-1
AAAAAAAAAATTGAGAAATAGG
>F:0021H-2
AAAAAAAAAATTGAGGAAAAGA
>F:0021I-1
AAAAAAAAAATTGAGGAAAAGAA
>F:0021J-1
AAAAAAAAAATTGATATTATGA
>F:0021K-1
AAAAAAAAAATTGGTACCCGGCAT
>F:0021L-1
AAAAAAAAAATTGTAAA
>F:0021M-1
AAAAAAAAAATTGTGTCGTGAAA
>F:0021N-1
AAAAAAAAAATTGTTGAAATAAAA
>F:0021O-1
AAAAAAAAAATTGTTGGATACTA
>F:0021P-1
AAAAAAAAAATTTAAAAATTGA
>F:0021Q-1
AAAAAAAAAATTTAAAAATTGAA
>F:0021R-3
AAAAAAAAAATTTAAAAATTGAAA
>F:0021S-1
AAAAAAAAAATTTAAAAATTGAAAA
>F:0021T-1
AAAAAAAAAATTTAAAAATTGAG
>F:0021U-1
AAAAAAAAAATTTAAAATTTGA
>F:0021V-1
AAAAAAAAAATTTAGTCG
>F:0021W-1
AAAAAAAAAATTTCTTATATAA
>F:0021X-1
AAAAAAAAAATTTCTTATATAAT
>F:0021Y-1
AAAAAAAAAATTTCTTTATGTA
>F:0021Z-1
AAAAAAAAAATTTGGAAC
>F:00220-1
AAAAAAAAAATTTGGAACGCTTCAC
>F:00221-1
AAAAAAAAAATTTGGAACGTTTCA
>F:00222-1
AAAAAAAAAATTTTAATGA
>F:00223-1
AAAAAAAAAATTTTAATT
>F:00224-1
AAAAAAAAAATTTTGTAAAAA
>F:00225-1
AAAAAAAAAATTTTTCGAAAT
>F:00226-1
AAAAAAAAAATTTTTGTAGAT
>F:00227-2
AAAAAAAAAATTTTTTTATTTGA
>F:00228-1
AAAAAAAAAATTTTTTTGAAAA
>F:00229-1
AAAAAAAAAATTTTTTTGATTT
>F:0022A-1
AAAAAAAAAATTTTTTTTATTTGAC
>F:0022B-1
AAAAAAAAACAAAAAAAA
>F:0022C-1
AAAAAAAAACAAAAAAAAA
>F:0022D-1
AAAAAAAAACAAAAAAAAAA
>F:0022E-1
AAAAAAAAACAAAAAAAAAAAA
>F:0022F-1
AAAAAAAAACAAAAAAAAAAAT
>F:0022G-1
AAAAAAAAACAAAAAAATAAAT
>F:0022H-1
AAAAAAAAACAAAAAATCGA
>F:0022I-1
AAAAAAAAACAAAAATTAA
>F:0022J-1
AAAAAAAAACAAAAATTAAAT
>F:0022K-1
AAAAAAAAACAAACACTAAAA
>F:0022L-1
AAAAAAAAACAAATTTTGAAA
>F:0022M-1
AAAAAAAAACAACTGAATTCAA
>F:0022N-1
AAAAAAAAACAACTGAATTCAAAA
>F:0022O-1
AAAAAAAAACAAGTCAAATGA
>F:0022P-1
AAAAAAAAACAATGTTTTTAAA
>F:0022Q-1
AAAAAAAAACAATTTTAAA
>F:0022R-1
AAAAAAAAACAATTTTAAAA
>F:0022S-1
AAAAAAAAACACCAAAAAAAAAAA
>F:0022T-1
AAAAAAAAACACTAAAAAAA
>F:0022U-1
AAAAAAAAACAGAAAAAGCTAA
>F:0022V-1
AAAAAAAAACAGAAAAAGTTAAA
>F:0022W-1
AAAAAAAAACAGAAATGA
>F:0022X-1
AAAAAAAAACAGAAATGAAAA
>F:0022Y-1
AAAAAAAAACAGAGCAGT
>F:0022Z-1
AAAAAAAAACAGATGCAATATGCTT
>F:00230-1
AAAAAAAAACAGATGCCAATC
>F:00231-1
AAAAAAAAACAGCAAATAGTATTAG
>F:00232-1
AAAAAAAAACAGCGAATA
>F:00233-1
AAAAAAAAACAGGAAAA
>F:00234-1
AAAAAAAAACAGTAAATA
>F:00235-1
AAAAAAAAACAGTGATCCAGCAC
>F:00236-1
AAAAAAAAACAGTTATTAAACA
>F:00237-1
AAAAAAAAACAGTTATTAAACTTTAAAAA
>F:00238-1
AAAAAAAAACAGTTGATTT
>F:00239-1
AAAAAAAAACATATGAAAAAA
>F:0023A-3
AAAAAAAAACATGAAAAAAGAA
>F:0023B-1
AAAAAAAAACATGATATTAACA
>F:0023C-1
AAAAAAAAACATGCAGCGAGT
>F:0023D-1
AAAAAAAAACATGGAAA
>F:0023E-1
AAAAAAAAACATTAAGAT
>F:0023F-1
AAAAAAAAACATTAAGTTAAAAA
>F:0023G-1
AAAAAAAAACATTACTGAGGCTT
>F:0023H-1
AAAAAAAAACATTGAGAGTTTTAAGG
>F:0023I-1
AAAAAAAAACATTGTTTTTTGACAT
>F:0023J-1
AAAAAAAAACCAAAAAAAAAAA
>F:0023K-1
AAAAAAAAACCACTTACGTCAGCT
>F:0023L-1
AAAAAAAAACCAGAGAGA
>F:0023M-2
AAAAAAAAACCAGAGATA
>F:0023N-2
AAAAAAAAACCATGCGGTAAGTT
>F:0023O-1
AAAAAAAAACCCTTCAGAAATTGT
>F:0023P-1
AAAAAAAAACGAAAAAA
>F:0023Q-1
AAAAAAAAACGAAAAAAAA
>F:0023R-1
AAAAAAAAACGAAAAAAGAA
>F:0023S-1
AAAAAAAAACGAAAAAAGAAAAC
>F:0023T-1
AAAAAAAAACGAAAAAAT
>F:0023U-1
AAAAAAAAACGAAAAAATTAGAA
>F:0023V-1
AAAAAAAAACGAAAAAATTAGAT
>F:0023W-1
AAAAAAAAACGAAAAAATTAGATC
>F:0023X-1
AAAAAAAAACGAAAACAAATAAT
>F:0023Y-1
AAAAAAAAACGAAACGACTGAAATTGGA
>F:0023Z-1
AAAAAAAAACGAATGAGAC
>F:00240-1
AAAAAAAAACGAGAGAT
>F:00241-1
AAAAAAAAACGAGTGAAAAATA
>F:00242-1
AAAAAAAAACGAGTGAAAAATAA
>F:00243-2
AAAAAAAAACGAGTGAAAAATAAA
>F:00244-2
AAAAAAAAACGAGTGAAAACGAC
>F:00245-1
AAAAAAAAACGAGTGAGAACGA
>F:00246-1
AAAAAAAAACGAGTGGGAACGA
>F:00247-1
AAAAAAAAACGATAGAAAGAATT
>F:00248-1
AAAAAAAAACGATATGTCTT
>F:00249-1
AAAAAAAAACGATGAGAACAACGAA
>F:0024A-1
AAAAAAAAACGATGTTAATAGAAATGAA
>F:0024B-1
AAAAAAAAACGATTAATT
>F:0024C-1
AAAAAAAAACGCATGCGTTAA
>F:0024D-1
AAAAAAAAACGGAAACAGAAAAAAAA
>F:0024E-1
AAAAAAAAACGGACGTGTTGTTT
>F:0024F-1
AAAAAAAAACGTAAGAGTTA
>F:0024G-1
AAAAAAAAACGTGATAC
>F:0024H-1
AAAAAAAAACGTTGAAAGGGGAA
>F:0024I-1
AAAAAAAAACTAAAAAAAATTGA
>F:0024J-1
AAAAAAAAACTAAAAAAAATTGAA
>F:0024K-1
AAAAAAAAACTAAAAAAAGAAAAAA
>F:0024L-1
AAAAAAAAACTAAAAAAATGGGAA
>F:0024M-1
AAAAAAAAACTAAAAAAATTT
>F:0024N-1
AAAAAAAAACTAAAAAATGGGAGA
>F:0024O-1
AAAAAAAAACTAAAAGTTAAAGAAA
>F:0024P-2
AAAAAAAAACTAAAATTGAA
>F:0024Q-3
AAAAAAAAACTAAAATTGAAA
>F:0024R-1
AAAAAAAAACTAAAATTGAAAGA
>F:0024S-2
AAAAAAAAACTAAAATTTAAA
>F:0024T-1
AAAAAAAAACTAAAATTTAAAT
>F:0024U-1
AAAAAAAAACTAAAATTTAAATA
>F:0024V-1
AAAAAAAAACTAAAATTTAAATAA
>F:0024W-1
AAAAAAAAACTAAAATTTAAATAAA
>F:0024X-1
AAAAAAAAACTAAAATTTAAATAAAAA
>F:0024Y-1
AAAAAAAAACTAAAGAGAA
>F:0024Z-1
AAAAAAAAACTAAATAAA
>F:00250-2
AAAAAAAAACTAAATAAATAAGA
>F:00251-1
AAAAAAAAACTAAATAAATAAGAA
>F:00252-1
AAAAAAAAACTAAATAAATAAGAT
>F:00253-1
AAAAAAAAACTAAATATAAGAA
>F:00254-1
AAAAAAAAACTAAGAATAAA
>F:00255-1
AAAAAAAAACTAAGAATAAAA
>F:00256-2
AAAAAAAAACTAAGAATAAAAA
>F:00257-1
AAAAAAAAACTAAGGAATTAT
>F:00258-1
AAAAAAAAACTAAGTTT
>F:00259-1
AAAAAAAAACTAAGTTTGAAAAG
>F:0025A-2
AAAAAAAAACTAAGTTTGAAAAGA
>F:0025B-1
AAAAAAAAACTACTTGGATTCTTGA
>F:0025C-1
AAAAAAAAACTAGAGATAGTTTGAA
>F:0025D-1
AAAAAAAAACTAGGTTAAAA
>F:0025E-1
AAAAAAAAACTATTGGAAA
>F:0025F-3
AAAAAAAAACTATTGGAAAC
>F:0025G-1
AAAAAAAAACTATTGGAAACA
>F:0025H-1
AAAAAAAAACTATTGGAAACACT
>F:0025I-1
AAAAAAAAACTCCTGATCGAAG
>F:0025J-1
AAAAAAAAACTCTTCTTGAA
>F:0025K-1
AAAAAAAAACTCTTCTTGAAT
>F:0025L-3
AAAAAAAAACTGAAAAA
>F:0025M-1
AAAAAAAAACTGAAAAAAAAAAC
>F:0025N-1
AAAAAAAAACTGAAAAAAAAAC
>F:0025O-1
AAAAAAAAACTGAAAAAG
>F:0025P-3
AAAAAAAAACTGAAAAAGA
>F:0025Q-7
AAAAAAAAACTGAAAAAGAA
>F:0025R-11
AAAAAAAAACTGAAAAAGAAA
>F:0025S-6
AAAAAAAAACTGAAAAAGAAAA
>F:0025T-4
AAAAAAAAACTGAAAAAGAAAAA
>F:0025U-4
AAAAAAAAACTGAAAAAGAAAAAC
>F:0025V-1
AAAAAAAAACTGAAAAGAACATAAA
>F:0025W-1
AAAAAAAAACTGAAAAGGAC
>F:0025X-1
AAAAAAAAACTGAAAGTGA
>F:0025Y-1
AAAAAAAAACTGAAGAAGAAAAA
>F:0025Z-1
AAAAAAAAACTGAATAAGAAAAAC
>F:00260-1
AAAAAAAAACTGAGAAAGA
>F:00261-1
AAAAAAAAACTGATAAAGAAA
>F:00262-1
AAAAAAAAACTGATAAAGAAAA
>F:00263-2
AAAAAAAAACTGATAAAGAAAAA
>F:00264-3
AAAAAAAAACTGATAAAGAAAAAA
>F:00265-1
AAAAAAAAACTGATAAAGAAAAAAAAA
>F:00266-1
AAAAAAAAACTGGAATAAGTAA
>F:00267-1
AAAAAAAAACTGGAATAAGTAAA
>F:00268-1
AAAAAAAAACTGGGGTACGGAAA
>F:00269-1
AAAAAAAAACTGTATAAACCCT
>F:0026A-1
AAAAAAAAACTGTTAAAA
>F:0026B-1
AAAAAAAAACTGTTAAAAA
>F:0026C-1
AAAAAAAAACTGTTAAAAAA
>F:0026D-1
AAAAAAAAACTGTTAAAAAAAAA
>F:0026E-1
AAAAAAAAACTTATTAAAA
>F:0026F-1
AAAAAAAAACTTATTAAAATAC
>F:0026G-1
AAAAAAAAACTTCGAAAAT
>F:0026H-1
AAAAAAAAACTTCGAAAATAT
>F:0026I-2
AAAAAAAAACTTCGAAAATATA
>F:0026J-1
AAAAAAAAACTTCGAAAATATATAGA
>F:0026K-2
AAAAAAAAACTTCGTTTTTT
>F:0026L-1
AAAAAAAAACTTGATGGATACCAA
>F:0026M-4
AAAAAAAAACTTGTTGGATACC
>F:0026N-4
AAAAAAAAACTTGTTGGATACCAA
>F:0026O-1
AAAAAAAAACTTGTTGGATACTAAAA
>F:0026P-1
AAAAAAAAACTTGTTTTGA
>F:0026Q-1
AAAAAAAAACTTGTTTTGATT
>F:0026R-1
AAAAAAAAACTTTGTTTTTGG
>F:0026S-1
AAAAAAAAACTTTTGTTATCTTTT
>F:0026T-2
AAAAAAAAACTTTTTTTTGGTT
>F:0026U-1
AAAAAAAAACTTTTTTTTTGGTTT
>F:0026V-2
AAAAAAAAAGAAAAAAAA
>F:0026W-8
AAAAAAAAAGAAAAAAAAA
>F:0026X-2
AAAAAAAAAGAAAAAAAAAA
>F:0026Y-2
AAAAAAAAAGAAAAAAAAAAA
>F:0026Z-1
AAAAAAAAAGAAAAAAAAAAAA
>F:00270-5
AAAAAAAAAGAAAAAAAAAAAAA
>F:00271-2
AAAAAAAAAGAAAAAAAAAAAAAA
>F:00272-1
AAAAAAAAAGAAAAAAAAAAAAAAAA
>F:00273-1
AAAAAAAAAGAAAAAAAAAAAAAGA
>F:00274-1
AAAAAAAAAGAAAAAAAAAAAAAGAA
>F:00275-1
AAAAAAAAAGAAAAAAAAAAAAT
>F:00276-1
AAAAAAAAAGAAAAAAAAAAAGA
>F:00277-2
AAAAAAAAAGAAAAAAAAAAAGAA
>F:00278-2
AAAAAAAAAGAAAAAAAAAAATGA
>F:00279-1
AAAAAAAAAGAAAAAAAAAAATTGTA
>F:0027A-1
AAAAAAAAAGAAAAAAAAAAT
>F:0027B-1
AAAAAAAAAGAAAAAAAAAATGA
>F:0027C-1
AAAAAAAAAGAAAAAAAAAGAAAGGA
>F:0027D-1
AAAAAAAAAGAAAAAAAAATGAA
>F:0027E-1
AAAAAAAAAGAAAAAAAACTGA
>F:0027F-1
AAAAAAAAAGAAAAAAAAGA
>F:0027G-1
AAAAAAAAAGAAAAAAAAGAAAA
>F:0027H-1
AAAAAAAAAGAAAAAAAAGAAAAAGAA
>F:0027I-1
AAAAAAAAAGAAAAAAAAGAGAA
>F:0027J-1
AAAAAAAAAGAAAAAAAAGATGG
>F:0027K-1
AAAAAAAAAGAAAAAAAATAAA
>F:0027L-1
AAAAAAAAAGAAAAAAACGAAT
>F:0027M-1
AAAAAAAAAGAAAAAAACTGAT
>F:0027N-3
AAAAAAAAAGAAAAAAAGA
>F:0027O-1
AAAAAAAAAGAAAAAAAGAA
>F:0027P-1
AAAAAAAAAGAAAAAAAGAAA
>F:0027Q-1
AAAAAAAAAGAAAAAAAGAAAA
>F:0027R-1
AAAAAAAAAGAAAAAAAGAAGAGAA
>F:0027S-1
AAAAAAAAAGAAAAAAAGACGAG
>F:0027T-1
AAAAAAAAAGAAAAAAATA
>F:0027U-1
AAAAAAAAAGAAAAAAATAAAT
>F:0027V-1
AAAAAAAAAGAAAAAAGAAA
>F:0027W-1
AAAAAAAAAGAAAAAGA
>F:0027X-2
AAAAAAAAAGAAAAAGAA
>F:0027Y-4
AAAAAAAAAGAAAAAGAAGA
>F:0027Z-7
AAAAAAAAAGAAAAAGAAGAA
>F:00280-3
AAAAAAAAAGAAAAAGAAGAAA
>F:00281-2
AAAAAAAAAGAAAAAGAAGAAAA
>F:00282-1
AAAAAAAAAGAAAAAGAAGAAAG
>F:00283-1
AAAAAAAAAGAAAAAGGAAAAA
>F:00284-1
AAAAAAAAAGAAAAAGGAATA
>F:00285-1
AAAAAAAAAGAAAAATATAA
>F:00286-1
AAAAAAAAAGAAAAATTGAAAAA
>F:00287-1
AAAAAAAAAGAAAAATTGAAAAAAA
>F:00288-1
AAAAAAAAAGAAAAGAAAAA
>F:00289-1
AAAAAAAAAGAAAAGAAAAAA
>F:0028A-1
AAAAAAAAAGAAAAGAAAGAAAAT
>F:0028B-1
AAAAAAAAAGAAAAGGAAGAAA
>F:0028C-1
AAAAAAAAAGAAAAGGGAG
>F:0028D-1
AAAAAAAAAGAAAAGTGAAGAA
>F:0028E-2
AAAAAAAAAGAAAATAAA
>F:0028F-1
AAAAAAAAAGAAAATAAAA
>F:0028G-2
AAAAAAAAAGAAAATAAAAA
>F:0028H-1
AAAAAAAAAGAAAATGAT
>F:0028I-1
AAAAAAAAAGAAAATGATAAAGTAA
>F:0028J-1
AAAAAAAAAGAAACAAATTTAAC
>F:0028K-1
AAAAAAAAAGAAACGAAAA
>F:0028L-1
AAAAAAAAAGAAACTAATTAAAAAA
>F:0028M-1
AAAAAAAAAGAAAGAAAA
>F:0028N-1
AAAAAAAAAGAAAGAAAGAAGG
>F:0028O-1
AAAAAAAAAGAAAGAAGTGTG
>F:0028P-1
AAAAAAAAAGAAAGAGA
>F:0028Q-1
AAAAAAAAAGAAAGATAAAAA
>F:0028R-1
AAAAAAAAAGAAAGGAAAAC
>F:0028S-1
AAAAAAAAAGAAATAAAAAAAAATGAA
>F:0028T-1
AAAAAAAAAGAAATGAAAGCTGT
>F:0028U-1
AAAAAAAAAGAAATTATTAA
>F:0028V-1
AAAAAAAAAGAAATTGATCAAGG
>F:0028W-1
AAAAAAAAAGAACAGCTAATTC
>F:0028X-1
AAAAAAAAAGAACCAAAAATA
>F:0028Y-1
AAAAAAAAAGAACGAAA
>F:0028Z-2
AAAAAAAAAGAACGAAAAA
>F:00290-1
AAAAAAAAAGAACGAAAAAA
>F:00291-1
AAAAAAAAAGAACGAAAAAAA
>F:00292-1
AAAAAAAAAGAACGAAAAAAATA
>F:00293-1
AAAAAAAAAGAACGAAAAAAT
>F:00294-2
AAAAAAAAAGAACGAAAAAATA
>F:00295-2
AAAAAAAAAGAACGAAAAAATAA
>F:00296-1
AAAAAAAAAGAACGAGAAA
>F:00297-1
AAAAAAAAAGAACGTGGTCAT
>F:00298-1
AAAAAAAAAGAACTAAAAA
>F:00299-1
AAAAAAAAAGAACTAAAAAATGA
>F:0029A-2
AAAAAAAAAGAACTTTTAA
>F:0029B-1
AAAAAAAAAGAACTTTTAAAAA
>F:0029C-1
AAAAAAAAAGAACTTTTAAAT
>F:0029D-3
AAAAAAAAAGAACTTTTAAATA
>F:0029E-6
AAAAAAAAAGAACTTTTAAATAT
>F:0029F-1
AAAAAAAAAGAAGAAAAAAAA
>F:0029G-1
AAAAAAAAAGAAGAACGAAAAA
>F:0029H-1
AAAAAAAAAGAAGAAGAA
>F:0029I-1
AAAAAAAAAGAAGAGAGA
>F:0029J-1
AAAAAAAAAGAAGATAAA
>F:0029K-1
AAAAAAAAAGAAGATAGTA
>F:0029L-1
AAAAAAAAAGAAGGTGAAA
>F:0029M-1
AAAAAAAAAGAAGGTTGTACA
>F:0029N-1
AAAAAAAAAGAATAAAAATTAAGAT
>F:0029O-1
AAAAAAAAAGAATAAAGAATTGAA
>F:0029P-5
AAAAAAAAAGAATAAATAATTGA
>F:0029Q-2
AAAAAAAAAGAATAAATAATTGAA
>F:0029R-1
AAAAAAAAAGAATATATTAA
>F:0029S-2
AAAAAAAAAGAATATATTAAAA
>F:0029T-1
AAAAAAAAAGAATATATTAAAAA
>F:0029U-1
AAAAAAAAAGAATATTAATAAA
>F:0029V-1
AAAAAAAAAGAATGAAA
>F:0029W-1
AAAAAAAAAGAATGATC
>F:0029X-1
AAAAAAAAAGAATGATCG
>F:0029Y-2
AAAAAAAAAGAATGATCGA
>F:0029Z-2
AAAAAAAAAGAATGATCGG
>F:002A0-2
AAAAAAAAAGAATGCAGTTAATGA
>F:002A1-1
AAAAAAAAAGAATGCAGTTAATGTTTT
>F:002A2-1
AAAAAAAAAGAATGCCAATGA
>F:002A3-2
AAAAAAAAAGAATGCCAATGGAAA
>F:002A4-1
AAAAAAAAAGAATGCTGTTTAAT
>F:002A5-1
AAAAAAAAAGAATTAAA
>F:002A6-1
AAAAAAAAAGAATTAATGAA
>F:002A7-1
AAAAAAAAAGAATTAATGAAT
>F:002A8-3
AAAAAAAAAGAATTAATGAATGA
>F:002A9-1
AAAAAAAAAGAATTAATGAATGAA
>F:002AA-1
AAAAAAAAAGACAAGGAAATGT
>F:002AB-1
AAAAAAAAAGACCAGAC
>F:002AC-4
AAAAAAAAAGAGAAAAA
>F:002AD-2
AAAAAAAAAGAGAAAAAA
>F:002AE-2
AAAAAAAAAGAGAAAAAAA
>F:002AF-1
AAAAAAAAAGAGAAAAAAAAA
>F:002AG-1
AAAAAAAAAGAGAAAAAAAAAAGA
>F:002AH-1
AAAAAAAAAGAGAAAAAAAAGAA
>F:002AI-1
AAAAAAAAAGAGAAAAAAAAT
>F:002AJ-1
AAAAAAAAAGAGAAAAAAACAGT
>F:002AK-1
AAAAAAAAAGAGAAAAAAGA
>F:002AL-1
AAAAAAAAAGAGAAGAAGAGATG
>F:002AM-1
AAAAAAAAAGAGAATGCGATAGT
>F:002AN-1
AAAAAAAAAGAGAGAAAA
>F:002AO-1
AAAAAAAAAGAGAGAAGA
>F:002AP-1
AAAAAAAAAGAGAGATAA
>F:002AQ-1
AAAAAAAAAGAGATAAAAAAAAAA
>F:002AR-1
AAAAAAAAAGAGATACA
>F:002AS-1
AAAAAAAAAGAGATACAAA
>F:002AT-4
AAAAAAAAAGAGGAAAA
>F:002AU-2
AAAAAAAAAGAGGAAAAA
>F:002AV-3
AAAAAAAAAGAGGAAAAT
>F:002AW-2
AAAAAAAAAGAGGAAAATAAT
>F:002AX-2
AAAAAAAAAGAGGTAAT
>F:002AY-2
AAAAAAAAAGAGGTAATC
>F:002AZ-1
AAAAAAAAAGAGGTCGTCT
>F:002B0-1
AAAAAAAAAGAGTTGTTAAAAT
>F:002B1-1
AAAAAAAAAGATAAAAA
>F:002B2-3
AAAAAAAAAGATAAAAG
>F:002B3-1
AAAAAAAAAGATAAAAGA
>F:002B4-1
AAAAAAAAAGATAAAAGGAGA
>F:002B5-3
AAAAAAAAAGATAAAAGT
>F:002B6-2
AAAAAAAAAGATAAAAGTA
>F:002B7-5
AAAAAAAAAGATAAAAGTGA
>F:002B8-1
AAAAAAAAAGATAAAAGTGAA
>F:002B9-4
AAAAAAAAAGATAAAAGTGAAA
>F:002BA-2
AAAAAAAAAGATAAAAGTGAAAG
>F:002BB-1
AAAAAAAAAGATAAAAGTTGTT
>F:002BC-1
AAAAAAAAAGATAAAGTTAAAA
>F:002BD-1
AAAAAAAAAGATAAATTAATCGA
>F:002BE-1
AAAAAAAAAGATAACTAATGA
>F:002BF-1
AAAAAAAAAGATAAGAGA
>F:002BG-1
AAAAAAAAAGATAATCGAAAAT
>F:002BH-2
AAAAAAAAAGATAATTA
>F:002BI-2
AAAAAAAAAGATAATTAA
>F:002BJ-1
AAAAAAAAAGATAGGCACTCTCCA
>F:002BK-1
AAAAAAAAAGATATACTTGAAC
>F:002BL-2
AAAAAAAAAGATATTATAAA
>F:002BM-1
AAAAAAAAAGATATTATAAAA
>F:002BN-1
AAAAAAAAAGATGAAAAAAAA
>F:002BO-1
AAAAAAAAAGATGAAAGTCGTTAGTA
>F:002BP-1
AAAAAAAAAGATGGACTATAAAA
>F:002BQ-1
AAAAAAAAAGATGGACTATAAAACT
>F:002BR-1
AAAAAAAAAGATGTTCA
>F:002BS-1
AAAAAAAAAGATTAATAATAAGAAAAAA
>F:002BT-1
AAAAAAAAAGATTCCAAAAA
>F:002BU-1
AAAAAAAAAGATTCCAAAAAAA
>F:002BV-1
AAAAAAAAAGATTCTAAAA
>F:002BW-1
AAAAAAAAAGATTCTAAAAA
>F:002BX-1
AAAAAAAAAGATTCTAAAAAATA
>F:002BY-1
AAAAAAAAAGATTGGTTGACAT
>F:002BZ-1
AAAAAAAAAGATTTATGAATA
>F:002C0-1
AAAAAAAAAGATTTCCAAAAATT
>F:002C1-1
AAAAAAAAAGATTTCTGCGGAA
>F:002C2-1
AAAAAAAAAGATTTGATTTTAAAA
>F:002C3-1
AAAAAAAAAGATTTGTCCG
>F:002C4-1
AAAAAAAAAGATTTTGAT
>F:002C5-1
AAAAAAAAAGATTTTTGATTTTAACT
>F:002C6-3
AAAAAAAAAGCAACTGA
>F:002C7-6
AAAAAAAAAGCAACTGAA
>F:002C8-5
AAAAAAAAAGCAACTGAAT
>F:002C9-1
AAAAAAAAAGCAACTGAATT
>F:002CA-1
AAAAAAAAAGCAACTGAATTTAA
>F:002CB-4
AAAAAAAAAGCAGGAAA
>F:002CC-3
AAAAAAAAAGCAGGAAAA
>F:002CD-3
AAAAAAAAAGCAGGAAAAA
>F:002CE-1
AAAAAAAAAGCAGGAAAAAAC
>F:002CF-1
AAAAAAAAAGCAGGAAAAAC
>F:002CG-1
AAAAAAAAAGCAGTTGAA
>F:002CH-4
AAAAAAAAAGCAGTTGAATTCGA
>F:002CI-1
AAAAAAAAAGCATACAAAAAGA
>F:002CJ-1
AAAAAAAAAGCATGCAAGTAATGAAA
>F:002CK-1
AAAAAAAAAGCATGCACTTAAAA
>F:002CL-1
AAAAAAAAAGCATGCAGTT
>F:002CM-1
AAAAAAAAAGCATGCAGTTAATA
>F:002CN-1
AAAAAAAAAGCATGCAGTTAGTA
>F:002CO-1
AAAAAAAAAGCATGCGTAAAT
>F:002CP-1
AAAAAAAAAGCATGTAATTAATA
>F:002CQ-1
AAAAAAAAAGCATTAATTGCAAAA
>F:002CR-1
AAAAAAAAAGCGAAAAAC
>F:002CS-1
AAAAAAAAAGCGAGTGAGAACAAC
>F:002CT-1
AAAAAAAAAGCGTGCAA
>F:002CU-1
AAAAAAAAAGCGTGCAAAAAA
>F:002CV-1
AAAAAAAAAGCGTGCAGTAAA
>F:002CW-1
AAAAAAAAAGCTAACTCAGTAGAAA
>F:002CX-1
AAAAAAAAAGCTACTTTAAAGG
>F:002CY-1
AAAAAAAAAGCTCATAGTTA
>F:002CZ-1
AAAAAAAAAGCTCTAATGGACT
>F:002D0-1
AAAAAAAAAGCTTATTTTGAAC
>F:002D1-1
AAAAAAAAAGCTTTGAAAT
>F:002D2-1
AAAAAAAAAGGAAAAAA
>F:002D3-1
AAAAAAAAAGGAAAAAAAC
>F:002D4-1
AAAAAAAAAGGAAAATAAAAAAAA
>F:002D5-1
AAAAAAAAAGGAAAATAAAAT
>F:002D6-1
AAAAAAAAAGGAAATAAA
>F:002D7-1
AAAAAAAAAGGAAATAAAAAGCAA
>F:002D8-1
AAAAAAAAAGGAACGAT
>F:002D9-1
AAAAAAAAAGGAACGATTCT
>F:002DA-1
AAAAAAAAAGGACCCGGAT
>F:002DB-1
AAAAAAAAAGGACGAAAAAA
>F:002DC-1
AAAAAAAAAGGAGATGTGAATAATA
>F:002DD-1
AAAAAAAAAGGAGGAAAATAAA
>F:002DE-1
AAAAAAAAAGGATAAATAAGAGCAGGAGC
>F:002DF-1
AAAAAAAAAGGATCGTTAAATTGAT
>F:002DG-1
AAAAAAAAAGGATGCAACAGTCT
>F:002DH-1
AAAAAAAAAGGATGGAATAGTCT
>F:002DI-2
AAAAAAAAAGGCATGCAAGT
>F:002DJ-1
AAAAAAAAAGGCGAAAAGGA
>F:002DK-1
AAAAAAAAAGGGAAGGAGG
>F:002DL-1
AAAAAAAAAGGGAATCAAAA
>F:002DM-1
AAAAAAAAAGGGAGAGA
>F:002DN-3
AAAAAAAAAGGGAGTGA
>F:002DO-1
AAAAAAAAAGGGAGTGAC
>F:002DP-1
AAAAAAAAAGGGAGTGACAGTA
>F:002DQ-2
AAAAAAAAAGGGAGTGACAGTAA
>F:002DR-1
AAAAAAAAAGGGTAATTAAA
>F:002DS-1
AAAAAAAAAGGTAAAAA
>F:002DT-1
AAAAAAAAAGGTAAAAAA
>F:002DU-1
AAAAAAAAAGGTAATAAAA
>F:002DV-3
AAAAAAAAAGGTAATCAA
>F:002DW-1
AAAAAAAAAGGTAATCAAA
>F:002DX-1
AAAAAAAAAGGTAATCAC
>F:002DY-2
AAAAAAAAAGGTAATGA
>F:002DZ-2
AAAAAAAAAGGTAATGAA
>F:002E0-1
AAAAAAAAAGGTAATTA
>F:002E1-1
AAAAAAAAAGGTAATTAA
>F:002E2-1
AAAAAAAAAGGTAATTAAA
>F:002E3-2
AAAAAAAAAGGTAATTAAAATGA
>F:002E4-1
AAAAAAAAAGGTAATTGA
>F:002E5-1
AAAAAAAAAGGTAGAAA
>F:002E6-1
AAAAAAAAAGGTAGGAACGCT
>F:002E7-1
AAAAAAAAAGGTATTAAAA
>F:002E8-2
AAAAAAAAAGGTATTTAAAAA
>F:002E9-1
AAAAAAAAAGGTCATCA
>F:002EA-1
AAAAAAAAAGGTCATCAA
>F:002EB-3
AAAAAAAAAGGTGAAAA
>F:002EC-1
AAAAAAAAAGGTGAAAAAAAAAT
>F:002ED-1
AAAAAAAAAGGTGAAAATAAA
>F:002EE-1
AAAAAAAAAGGTGAAAATAAAA
>F:002EF-1
AAAAAAAAAGGTGAAAATAAAAA
>F:002EG-1
AAAAAAAAAGGTGATCAAAA
>F:002EH-1
AAAAAAAAAGGTGATCAAAATCAA
>F:002EI-1
AAAAAAAAAGGTGATCAAAGTGA
>F:002EJ-1
AAAAAAAAAGGTGATTAAAGTGA
>F:002EK-1
AAAAAAAAAGTAAAAATAATAAA
>F:002EL-1
AAAAAAAAAGTAAAAATTTAGAA
>F:002EM-1
AAAAAAAAAGTAAAAATTTAGAAAA
>F:002EN-3
AAAAAAAAAGTAAAAGAACGGAT
>F:002EO-1
AAAAAAAAAGTAAAAGTAACC
>F:002EP-1
AAAAAAAAAGTAAAATAAATAGA
>F:002EQ-1
AAAAAAAAAGTAAACAGA
>F:002ER-1
AAAAAAAAAGTAAATAA
>F:002ES-1
AAAAAAAAAGTAAATAAATA
>F:002ET-1
AAAAAAAAAGTAAATAAATAAA
>F:002EU-1
AAAAAAAAAGTAAATAAATAAAT
>F:002EV-1
AAAAAAAAAGTAAATAAATAAATA
>F:002EW-1
AAAAAAAAAGTAACTGA
>F:002EX-1
AAAAAAAAAGTAGAAATT
>F:002EY-1
AAAAAAAAAGTATGGAATTAATAAA
>F:002EZ-1
AAAAAAAAAGTATGTAGCTTA
>F:002F0-1
AAAAAAAAAGTATGTAGTTA
>F:002F1-1
AAAAAAAAAGTATTATA
>F:002F2-1
AAAAAAAAAGTATTTTGA
>F:002F3-1
AAAAAAAAAGTCAGAAAATTGAA
>F:002F4-1
AAAAAAAAAGTCATAGACAATCT
>F:002F5-1
AAAAAAAAAGTCATAGACAATCTC
>F:002F6-1
AAAAAAAAAGTCCGGAAAAAAA
>F:002F7-1
AAAAAAAAAGTCTAAAAATAACAGTTAA
>F:002F8-1
AAAAAAAAAGTGAAAAA
>F:002F9-1
AAAAAAAAAGTGAAAAAAGAAA
>F:002FA-1
AAAAAAAAAGTGAAAAGAAAGA
>F:002FB-1
AAAAAAAAAGTGAATTTAGAAAT
>F:002FC-2
AAAAAAAAAGTGACTTA
>F:002FD-2
AAAAAAAAAGTGACTTAA
>F:002FE-1
AAAAAAAAAGTGACTTAAA
>F:002FF-1
AAAAAAAAAGTGACTTAATATA
>F:002FG-1
AAAAAAAAAGTGACTTAATATAT
>F:002FH-2
AAAAAAAAAGTGATAAA
>F:002FI-2
AAAAAAAAAGTGATAAAA
>F:002FJ-1
AAAAAAAAAGTGATAAAAA
>F:002FK-1
AAAAAAAAAGTGATAAAATTA
>F:002FL-1
AAAAAAAAAGTGATAAAATTAG
>F:002FM-1
AAAAAAAAAGTGATAAAATTAGAAA
>F:002FN-1
AAAAAAAAAGTGATAAAGA
>F:002FO-13
AAAAAAAAAGTGATACA
>F:002FP-21
AAAAAAAAAGTGATACAA
>F:002FQ-2
AAAAAAAAAGTGATACAAA
>F:002FR-1
AAAAAAAAAGTGATACAAAAA
>F:002FS-2
AAAAAAAAAGTGATACAAATT
>F:002FT-1
AAAAAAAAAGTGATACAAG
>F:002FU-1
AAAAAAAAAGTGATCAAAGTGAACA
>F:002FV-1
AAAAAAAAAGTGATTAAAATAA
>F:002FW-1
AAAAAAAAAGTGATTAAAATAAAA
>F:002FX-1
AAAAAAAAAGTGATTAAAATAAAAA
>F:002FY-1
AAAAAAAAAGTGCTTACAAAAGTA
>F:002FZ-1
AAAAAAAAAGTGGAAATAAATT
>F:002G0-1
AAAAAAAAAGTGGGGAA
>F:002G1-1
AAAAAAAAAGTGTACACC
>F:002G2-1
AAAAAAAAAGTGTACGC
>F:002G3-1
AAAAAAAAAGTGTACTCGTTAAC
>F:002G4-1
AAAAAAAAAGTGTGCTCATCAA
>F:002G5-1
AAAAAAAAAGTGTGCTT
>F:002G6-1
AAAAAAAAAGTTAAAAAAA
>F:002G7-2
AAAAAAAAAGTTAAAAAAAACAA
>F:002G8-1
AAAAAAAAAGTTAAGGAAAAA
>F:002G9-1
AAAAAAAAAGTTAAGGAAAAAT
>F:002GA-1
AAAAAAAAAGTTAAGGAAAAATA
>F:002GB-1
AAAAAAAAAGTTAAGGAAAAATAA
>F:002GC-1
AAAAAAAAAGTTAATCAA
>F:002GD-1
AAAAAAAAAGTTAATCAAAAAA
>F:002GE-1
AAAAAAAAAGTTAATGAATGA
>F:002GF-3
AAAAAAAAAGTTAATGAATGAA
>F:002GG-2
AAAAAAAAAGTTAATGAATGAAA
>F:002GH-1
AAAAAAAAAGTTAATGAATGAAT
>F:002GI-1
AAAAAAAAAGTTAATGAATGG
>F:002GJ-1
AAAAAAAAAGTTAGTTGCCCA
>F:002GK-2
AAAAAAAAAGTTAGTTGCCCAGA
>F:002GL-1
AAAAAAAAAGTTCGAAAAGAAA
>F:002GM-1
AAAAAAAAAGTTGGGCGAT
>F:002GN-1
AAAAAAAAAGTTGGGCGATA
>F:002GO-1
AAAAAAAAAGTTGGGCGATCA
>F:002GP-1
AAAAAAAAAGTTGGGCGATCAAG
>F:002GQ-1
AAAAAAAAAGTTGTAACTGAAAGT
>F:002GR-1
AAAAAAAAAGTTGTTAGT
>F:002GS-1
AAAAAAAAAGTTGTTAGTA
>F:002GT-5
AAAAAAAAAGTTGTTAGTAA
>F:002GU-1
AAAAAAAAAGTTGTTAGTAAC
>F:002GV-2
AAAAAAAAAGTTGTTAGTAACA
>F:002GW-1
AAAAAAAAAGTTGTTAGTAACAA
>F:002GX-1
AAAAAAAAAGTTTAAAAAAAAAT
>F:002GY-1
AAAAAAAAAGTTTATATAGAAGA
>F:002GZ-1
AAAAAAAAAGTTTCGAGAAATA
>F:002H0-1
AAAAAAAAAGTTTGTGGTTAAGGT
>F:002H1-1
AAAAAAAAAGTTTTAGAAATT
>F:002H2-1
AAAAAAAAAGTTTTCTTTATAGA
>F:002H3-1
AAAAAAAAAGTTTTTTTTTTC
>F:002H4-3
AAAAAAAAATAAAAAAA
>F:002H5-2
AAAAAAAAATAAAAAAAAAAA
>F:002H6-1
AAAAAAAAATAAAAAAAAAAAAAAA
>F:002H7-1
AAAAAAAAATAAAAAAAAAAAAAAAAA
>F:002H8-1
AAAAAAAAATAAAAAAAAAATCC
>F:002H9-1
AAAAAAAAATAAAAAAAAATC
>F:002HA-2
AAAAAAAAATAAAAAAAATC
>F:002HB-2
AAAAAAAAATAAAAAAAATCC
>F:002HC-1
AAAAAAAAATAAAAAAACACGA
>F:002HD-2
AAAAAAAAATAAAAAAATAAA
>F:002HE-1
AAAAAAAAATAAAAAAATAAAA
>F:002HF-1
AAAAAAAAATAAAAAAATAAAAA
>F:002HG-1
AAAAAAAAATAAAAAAATAAAAAAA
>F:002HH-1
AAAAAAAAATAAAAAAATAAATGA
>F:002HI-1
AAAAAAAAATAAAAAAATGAAAAA
>F:002HJ-1
AAAAAAAAATAAAAAACCAAA
>F:002HK-1
AAAAAAAAATAAAAAAT
>F:002HL-1
AAAAAAAAATAAAAAATTAA
>F:002HM-1
AAAAAAAAATAAAAAATTAAA
>F:002HN-1
AAAAAAAAATAAAAAATTAATC
>F:002HO-1
AAAAAAAAATAAAAAGAC
>F:002HP-1
AAAAAAAAATAAAAAGACTAAAAA
>F:002HQ-1
AAAAAAAAATAAAAAGCAGTTGAA
>F:002HR-1
AAAAAAAAATAAAAATTAT
>F:002HS-1
AAAAAAAAATAAAAATTATA
>F:002HT-2
AAAAAAAAATAAAAATTATAAA
>F:002HU-4
AAAAAAAAATAAAAATTATAAAA
>F:002HV-1
AAAAAAAAATAAAAGATCGA
>F:002HW-1
AAAAAAAAATAAAAGTAGAAAA
>F:002HX-1
AAAAAAAAATAAAATAAAGAAA
>F:002HY-1
AAAAAAAAATAAAATGA
>F:002HZ-1
AAAAAAAAATAAACAAAAAAAAAACTGAA
>F:002I0-1
AAAAAAAAATAAACAGTAGGTT
>F:002I1-1
AAAAAAAAATAAACCTAG
>F:002I2-3
AAAAAAAAATAAACCTAGA
>F:002I3-1
AAAAAAAAATAAACCTAGAA
>F:002I4-1
AAAAAAAAATAAACCTAGAC
>F:002I5-1
AAAAAAAAATAAAGAAA
>F:002I6-1
AAAAAAAAATAAAGAAAAA
>F:002I7-1
AAAAAAAAATAAATAAA
>F:002I8-1
AAAAAAAAATAAATAAATAA
>F:002I9-1
AAAAAAAAATAAATAAATAAAAA
>F:002IA-1
AAAAAAAAATAAATAAATAAATAA
>F:002IB-1
AAAAAAAAATAAATAAATAAGAT
>F:002IC-1
AAAAAAAAATAAATAAGGTAA
>F:002ID-1
AAAAAAAAATAAATAGTTT
>F:002IE-1
AAAAAAAAATAAATATATTAAAAA
>F:002IF-1
AAAAAAAAATAAATCTAAAC
>F:002IG-1
AAAAAAAAATAAATCTCTGGAGAAT
>F:002IH-1
AAAAAAAAATAAATTAATCGA
>F:002II-3
AAAAAAAAATAAATTATCGAAA
>F:002IJ-5
AAAAAAAAATAAATTATCGAAAA
>F:002IK-8
AAAAAAAAATAAATTATCGAAAAA
>F:002IL-2
AAAAAAAAATAAATTATCGAAAAAA
>F:002IM-1
AAAAAAAAATAAATTATTGAAAAA
>F:002IN-1
AAAAAAAAATAAATTTGCT
>F:002IO-1
AAAAAAAAATAACGAAAATAA
>F:002IP-1
AAAAAAAAATAACGAAAATGGCA
>F:002IQ-1
AAAAAAAAATAACGAATGTTGG
>F:002IR-1
AAAAAAAAATAACTCAAAAAAAA
>F:002IS-1
AAAAAAAAATAACTGAAAAATT
>F:002IT-1
AAAAAAAAATAAGAAAAACTAAAA
>F:002IU-1
AAAAAAAAATAAGAAATGAA
>F:002IV-1
AAAAAAAAATAAGAACA
>F:002IW-1
AAAAAAAAATAAGAACATTAAATT
>F:002IX-2
AAAAAAAAATAAGTATCGAGCTATA
>F:002IY-1
AAAAAAAAATAAGTGAACTAAA
>F:002IZ-2
AAAAAAAAATAAGTGATTAGTAT
>F:002J0-1
AAAAAAAAATAAGTTAAC
>F:002J1-1
AAAAAAAAATAAGTTAACCT
>F:002J2-6
AAAAAAAAATAAGTTAACCTGA
>F:002J3-3
AAAAAAAAATAAGTTAACCTGAA
>F:002J4-2
AAAAAAAAATAAGTTAACCTGAAA
>F:002J5-1
AAAAAAAAATAATAAAAAAAAAA
>F:002J6-3
AAAAAAAAATAATAAAAAAAGA
>F:002J7-2
AAAAAAAAATAATAAAAAAAGAA
>F:002J8-1
AAAAAAAAATAATAAAAAAAGAAA
>F:002J9-2
AAAAAAAAATAATAAAAAAAGAAAA
>F:002JA-1
AAAAAAAAATAATAAAACTGAAA
>F:002JB-1
AAAAAAAAATAATAAATTCGAAA
>F:002JC-1
AAAAAAAAATAATAAGAAGAA
>F:002JD-1
AAAAAAAAATAATAAGAAGAAT
>F:002JE-1
AAAAAAAAATAATAAGAAGAC
>F:002JF-1
AAAAAAAAATAATAATAAAAATAA
>F:002JG-1
AAAAAAAAATAATAATAAATATA
>F:002JH-1
AAAAAAAAATAATAGAAATATTGA
>F:002JI-1
AAAAAAAAATAATATCTTAAAAC
>F:002JJ-2
AAAAAAAAATAATCCGAATAAA
>F:002JK-1
AAAAAAAAATAATCCGAATAAAA
>F:002JL-1
AAAAAAAAATAATCCGAATAAAAA
>F:002JM-1
AAAAAAAAATAATCCGAATAAAAC
>F:002JN-1
AAAAAAAAATAATGAAAAA
>F:002JO-1
AAAAAAAAATAATGAAAAAA
>F:002JP-1
AAAAAAAAATAATGAAAAAAAAATA
>F:002JQ-1
AAAAAAAAATAATGATCCTTCC
>F:002JR-1
AAAAAAAAATAATTAAAAAAAAGAA
>F:002JS-1
AAAAAAAAATAATTCATGGGAT
>F:002JT-1
AAAAAAAAATAATTCTTAAAAA
>F:002JU-1
AAAAAAAAATAATTGTTATAA
>F:002JV-1
AAAAAAAAATAATTTAC
>F:002JW-1
AAAAAAAAATAATTTGAAGTTAAA
>F:002JX-6
AAAAAAAAATAATTTGG
>F:002JY-1
AAAAAAAAATAATTTGGA
>F:002JZ-1
AAAAAAAAATAATTTGGAA
>F:002K0-1
AAAAAAAAATAATTTGGT
>F:002K1-1
AAAAAAAAATAATTTGGTT
>F:002K2-1
AAAAAAAAATAATTTGGTTAAAAAAAA
>F:002K3-5
AAAAAAAAATAATTTGGTTT
>F:002K4-1
AAAAAAAAATAATTTGGTTTC
>F:002K5-1
AAAAAAAAATACAAAAAAAAAAA
>F:002K6-1
AAAAAAAAATACAAAAAAAAAAAA
>F:002K7-1
AAAAAAAAATACAAAAAATCGA
>F:002K8-1
AAAAAAAAATACATGAATTA
>F:002K9-1
AAAAAAAAATACATGAATTAGT
>F:002KA-1
AAAAAAAAATACCTTCTAGTGA
>F:002KB-1
AAAAAAAAATACGATGGTGTGA
>F:002KC-1
AAAAAAAAATACTGAAAT
>F:002KD-1
AAAAAAAAATAGAAAAAGTTATA
>F:002KE-1
AAAAAAAAATAGAAAACCAT
>F:002KF-1
AAAAAAAAATAGAAATAAATATTA
>F:002KG-1
AAAAAAAAATAGAAATAAATATTGA
>F:002KH-1
AAAAAAAAATAGAAATGATAAA
>F:002KI-1
AAAAAAAAATAGAAATTATA
>F:002KJ-1
AAAAAAAAATAGAAATTATAA
>F:002KK-2
AAAAAAAAATAGAAATTATAAA
>F:002KL-2
AAAAAAAAATAGAAATTATAAAA
>F:002KM-1
AAAAAAAAATAGAAATTATAAAAGA
>F:002KN-1
AAAAAAAAATAGAAATTATGAA
>F:002KO-1
AAAAAAAAATAGAACCAAAAATA
>F:002KP-1
AAAAAAAAATAGATGAAATGCAT
>F:002KQ-1
AAAAAAAAATAGGACTTAAT
>F:002KR-1
AAAAAAAAATAGGGAACACGA
>F:002KS-1
AAAAAAAAATAGTCAAGGA
>F:002KT-1
AAAAAAAAATAGTTAAA
>F:002KU-1
AAAAAAAAATAGTTAAAAA
>F:002KV-1
AAAAAAAAATAGTTAAAAATC
>F:002KW-1
AAAAAAAAATAGTTAAAAATCT
>F:002KX-1
AAAAAAAAATAGTTTTACGTTA
>F:002KY-1
AAAAAAAAATATAAAAA
>F:002KZ-1
AAAAAAAAATATAACTAAT
>F:002L0-1
AAAAAAAAATATAAGAGA
>F:002L1-1
AAAAAAAAATATAAGAGAAA
>F:002L2-1
AAAAAAAAATATAATAATAATAA
>F:002L3-1
AAAAAAAAATATAATAATAATAAAAAAAAA
>F:002L4-1
AAAAAAAAATATAATAGTAAAT
>F:002L5-1
AAAAAAAAATATACTAATA
>F:002L6-1
AAAAAAAAATATATCCCTAGAAAAA
>F:002L7-1
AAAAAAAAATATATGAAAAACAA
>F:002L8-1
AAAAAAAAATATATGGCTAAATACAAC
>F:002L9-1
AAAAAAAAATATATTAATAAAA
>F:002LA-1
AAAAAAAAATATCGAATAAAA
>F:002LB-1
AAAAAAAAATATCGAATAAT
>F:002LC-1
AAAAAAAAATATCGTTGTATAA
>F:002LD-1
AAAAAAAAATATGAAAGTTA
>F:002LE-1
AAAAAAAAATATGAAAGTTATTGGTA
>F:002LF-1
AAAAAAAAATATGATTAAA
>F:002LG-1
AAAAAAAAATATGGAAAATAATGA
>F:002LH-1
AAAAAAAAATATGGTTGGGGGCGG
>F:002LI-1
AAAAAAAAATATGGTTGTCGACGA
>F:002LJ-1
AAAAAAAAATATGTCTA
>F:002LK-2
AAAAAAAAATATGTTACTAGTTA
>F:002LL-3
AAAAAAAAATATGTTACTAGTTAA
>F:002LM-1
AAAAAAAAATATGTTACTAGTTAAA
>F:002LN-6
AAAAAAAAATATGTTTA
>F:002LO-10
AAAAAAAAATATGTTTAA
>F:002LP-9
AAAAAAAAATATGTTTAAA
>F:002LQ-1
AAAAAAAAATATGTTTAAAA
>F:002LR-4
AAAAAAAAATATGTTTAAAT
>F:002LS-2
AAAAAAAAATATGTTTAAATGTA
>F:002LT-1
AAAAAAAAATATTACCTAACAT
>F:002LU-1
AAAAAAAAATATTAGAA
>F:002LV-2
AAAAAAAAATATTAGTA
>F:002LW-1
AAAAAAAAATATTAGTAA
>F:002LX-2
AAAAAAAAATATTAGTAAA
>F:002LY-2
AAAAAAAAATATTAGTAAAA
>F:002LZ-2
AAAAAAAAATATTAGTAAAAA
>F:002M0-1
AAAAAAAAATATTAGTAAAAAA
>F:002M1-1
AAAAAAAAATATTAGTAAAAAAAGA
>F:002M2-2
AAAAAAAAATATTAGTAAAAAGA
>F:002M3-1
AAAAAAAAATATTAGTAAAAAGAA
>F:002M4-1
AAAAAAAAATATTGCTGAATA
>F:002M5-1
AAAAAAAAATATTGTTAGAA
>F:002M6-1
AAAAAAAAATATTGTTAGAAGAG
>F:002M7-1
AAAAAAAAATATTTAAA
>F:002M8-1
AAAAAAAAATATTTAAATGTAA
>F:002M9-1
AAAAAAAAATATTTTAAAAAA
>F:002MA-1
AAAAAAAAATATTTTATGAA
>F:002MB-1
AAAAAAAAATCAGAAAAAA
>F:002MC-1
AAAAAAAAATCATAGATTAT
>F:002MD-1
AAAAAAAAATCATAGATTATTTC
>F:002ME-1
AAAAAAAAATCCAAAAAAA
>F:002MF-1
AAAAAAAAATCCAAAAAAAGAT
>F:002MG-1
AAAAAAAAATCCAAAAAAAGATTCT
>F:002MH-2
AAAAAAAAATCCAGGATTAGTC
>F:002MI-6
AAAAAAAAATCCAGGATTAGTCC
>F:002MJ-1
AAAAAAAAATCCATAGATT
>F:002MK-1
AAAAAAAAATCCATGGATTATT
>F:002ML-1
AAAAAAAAATCCGAAAAAAGAAA
>F:002MM-3
AAAAAAAAATCCGAATAA
>F:002MN-37
AAAAAAAAATCGAAAAA
>F:002MO-6
AAAAAAAAATCGAAAAAA
>F:002MP-2
AAAAAAAAATCGAAAAAAA
>F:002MQ-1
AAAAAAAAATCGAAAAAAAA
>F:002MR-1
AAAAAAAAATCGAAAAAAAAA
>F:002MS-1
AAAAAAAAATCGAAAAAAC
>F:002MT-23
AAAAAAAAATCGAAAAAC
>F:002MU-2
AAAAAAAAATCGAAAAACA
>F:002MV-3
AAAAAAAAATCGAAAAACAA
>F:002MW-1
AAAAAAAAATCGAAAAACAAAAAA
>F:002MX-1
AAAAAAAAATCGAAAAATAAAA
>F:002MY-1
AAAAAAAAATCGAAAAATAAAAT
>F:002MZ-1
AAAAAAAAATCGAAACTT
>F:002N0-1
AAAAAAAAATCGAAACTTT
>F:002N1-1
AAAAAAAAATCGAAAGAC
>F:002N2-1
AAAAAAAAATCGAAATA
>F:002N3-1
AAAAAAAAATCGAAGAAA
>F:002N4-8
AAAAAAAAATCGAAGAT
>F:002N5-5
AAAAAAAAATCGAAGATC
>F:002N6-1
AAAAAAAAATCGAAGATCA
>F:002N7-1
AAAAAAAAATCGAAGATT
>F:002N8-5
AAAAAAAAATCGAATTGT
>F:002N9-3
AAAAAAAAATCGAATTGTTT
>F:002NA-2
AAAAAAAAATCGAATTGTTTA
>F:002NB-1
AAAAAAAAATCGAATTGTTTAATGTGT
>F:002NC-2
AAAAAAAAATCGAATTGTTTAG
>F:002ND-2
AAAAAAAAATCGAATTGTTTAGA
>F:002NE-3
AAAAAAAAATCGAATTGTTTAGAA
>F:002NF-1
AAAAAAAAATCGAGAAAA
>F:002NG-1
AAAAAAAAATCGGAAAAAG
>F:002NH-1
AAAAAAAAATCGGAGAT
>F:002NI-1
AAAAAAAAATCGGATTGCTATCT
>F:002NJ-2
AAAAAAAAATCGGATTGCTATCTT
>F:002NK-1
AAAAAAAAATCGTGCGAAAAATACA
>F:002NL-1
AAAAAAAAATCGTTTGTGCAGA
>F:002NM-1
AAAAAAAAATCTAAGGCTAAATACGAC
>F:002NN-1
AAAAAAAAATCTAATATGAAAGAGA
>F:002NO-1
AAAAAAAAATCTAGGATTAGTCCA
>F:002NP-1
AAAAAAAAATCTCTTTCGCTTCTG
>F:002NQ-2
AAAAAAAAATCTGCTCA
>F:002NR-2
AAAAAAAAATCTGGAAAAT
>F:002NS-1
AAAAAAAAATCTGGAAAATT
>F:002NT-2
AAAAAAAAATCTGGAAAATTGAA
>F:002NU-1
AAAAAAAAATCTGGAAATTAA
>F:002NV-1
AAAAAAAAATCTGGTATCGTTAT
>F:002NW-1
AAAAAAAAATCTTAAAACGGAATT
>F:002NX-1
AAAAAAAAATCTTATTAA
>F:002NY-1
AAAAAAAAATCTTATTAAACTGT
>F:002NZ-1
AAAAAAAAATCTTTGGAAAA
>F:002O0-3
AAAAAAAAATCTTTGGAAATCT
>F:002O1-1
AAAAAAAAATCTTTGGAAATCTA
>F:002O2-1
AAAAAAAAATGAAAAAA
>F:002O3-1
AAAAAAAAATGAAAAAAAAAA
>F:002O4-1
AAAAAAAAATGAAAAAAAAAAAA
>F:002O5-1
AAAAAAAAATGAAAAAAAAAAAAGA
>F:002O6-2
AAAAAAAAATGAAAAAAAAAAAGA
>F:002O7-1
AAAAAAAAATGAAAAAAAAAAAGAA
>F:002O8-7
AAAAAAAAATGAAAAAAAAAAGA
>F:002O9-2
AAAAAAAAATGAAAAAAAAAAGAA
>F:002OA-1
AAAAAAAAATGAAAAAAGTTAGA
>F:002OB-2
AAAAAAAAATGAAAAAAGTTAGAA
>F:002OC-1
AAAAAAAAATGAAAAAAGTTAGAAA
>F:002OD-1
AAAAAAAAATGAAAAACGA
>F:002OE-1
AAAAAAAAATGAAAAACGAAAAC
>F:002OF-2
AAAAAAAAATGAAAAATGAA
>F:002OG-1
AAAAAAAAATGAAAAATGAAA
>F:002OH-2
AAAAAAAAATGAAAAATGAAAG
>F:002OI-6
AAAAAAAAATGAAAAATGAAAGA
>F:002OJ-1
AAAAAAAAATGAAAAATGAAAGAAAAA
>F:002OK-10
AAAAAAAAATGAAAAATGAAAGAT
>F:002OL-1
AAAAAAAAATGAAAATCGGAAA
>F:002OM-1
AAAAAAAAATGAAAATTGG
>F:002ON-1
AAAAAAAAATGAAAATTGGA
>F:002OO-9
AAAAAAAAATGAAAATTGGAA
>F:002OP-8
AAAAAAAAATGAAAATTGGAAA
>F:002OQ-8
AAAAAAAAATGAAAATTGGAAAA
>F:002OR-2
AAAAAAAAATGAAAATTGGAAAAA
>F:002OS-4
AAAAAAAAATGAAAATTGGAAAAT
>F:002OT-1
AAAAAAAAATGAAAATTTGAAA
>F:002OU-1
AAAAAAAAATGAAAGAA
>F:002OV-1
AAAAAAAAATGAAAGAAA
>F:002OW-1
AAAAAAAAATGAAAGAGAAA
>F:002OX-3
AAAAAAAAATGAAAGAGAAAAA
>F:002OY-1
AAAAAAAAATGAAAGAGAAAAAAGA
>F:002OZ-1
AAAAAAAAATGAAGAAAATAAA
>F:002P0-2
AAAAAAAAATGAAGAAAATAAAA
>F:002P1-1
AAAAAAAAATGAAGAAAATAAAAC
>F:002P2-1
AAAAAAAAATGAAGTTTATGGGAA
>F:002P3-1
AAAAAAAAATGAAGTTTATGGGAT
>F:002P4-1
AAAAAAAAATGAATAAGAC
>F:002P5-1
AAAAAAAAATGAATAAGACA
>F:002P6-4
AAAAAAAAATGAATAATTGTGAT
>F:002P7-1
AAAAAAAAATGAATGAATGG
>F:002P8-1
AAAAAAAAATGAATTAA
>F:002P9-1
AAAAAAAAATGAATTAAAAA
>F:002PA-1
AAAAAAAAATGAATTAAAAAAC
>F:002PB-1
AAAAAAAAATGAATTAAAAAACCTT
>F:002PC-1
AAAAAAAAATGACAATTGGAAA
>F:002PD-1
AAAAAAAAATGACGAAAAAAACGA
>F:002PE-9
AAAAAAAAATGAGAAAT
>F:002PF-1
AAAAAAAAATGAGAAATGA
>F:002PG-1
AAAAAAAAATGAGAAATGAA
>F:002PH-2
AAAAAAAAATGAGAAATT
>F:002PI-1
AAAAAAAAATGAGTAAAATAAT
>F:002PJ-1
AAAAAAAAATGAGTGAGAACGA
>F:002PK-1
AAAAAAAAATGAGTGGGGGCAT
>F:002PL-1
AAAAAAAAATGATAGGTA
>F:002PM-1
AAAAAAAAATGATAGTGCTAGTT
>F:002PN-1
AAAAAAAAATGATAGTGCTAGTTAA
>F:002PO-1
AAAAAAAAATGATGAATATGAT
>F:002PP-1
AAAAAAAAATGATGAATATGATA
>F:002PQ-1
AAAAAAAAATGATGAGAACAACGAA
>F:002PR-1
AAAAAAAAATGATTGAACTA
>F:002PS-1
AAAAAAAAATGCACTAGTTAGCAA
>F:002PT-1
AAAAAAAAATGCAGAAATTTGGA
>F:002PU-1
AAAAAAAAATGCATGCAAATGTTA
>F:002PV-1
AAAAAAAAATGCATGCATTAA
>F:002PW-1
AAAAAAAAATGCATGCATTAAT
>F:002PX-1
AAAAAAAAATGCATGTGTTAGCA
>F:002PY-1
AAAAAAAAATGCGCAGAGGGGCCCAAAAA
>F:002PZ-1
AAAAAAAAATGCTATCAGTT
>F:002Q0-1
AAAAAAAAATGCTTGAATGTA
>F:002Q1-1
AAAAAAAAATGGAATCTTTGA
>F:002Q2-1
AAAAAAAAATGGAGATGATACAA
>F:002Q3-1
AAAAAAAAATGGGAAATG
>F:002Q4-2
AAAAAAAAATGGGAAATGA
>F:002Q5-1
AAAAAAAAATGGGAAATGAA
>F:002Q6-1
AAAAAAAAATGGGAAATGAAAA
>F:002Q7-1
AAAAAAAAATGGGAAATGAAT
>F:002Q8-1
AAAAAAAAATGGGAAATGAATAA
>F:002Q9-1
AAAAAAAAATGGGCGCCA
>F:002QA-1
AAAAAAAAATGGGCTATAAGTTCA
>F:002QB-1
AAAAAAAAATGGTAATTAAAGT
>F:002QC-1
AAAAAAAAATGGTAATTAAAGTGAA
>F:002QD-1
AAAAAAAAATGTAAAATGATTACAA
>F:002QE-1
AAAAAAAAATGTACGTGTTAA
>F:002QF-1
AAAAAAAAATGTAGAAAATTTAAT
>F:002QG-1
AAAAAAAAATGTGAAAAAAATT
>F:002QH-1
AAAAAAAAATGTGATATAA
>F:002QI-1
AAAAAAAAATGTGCACCAT
>F:002QJ-11
AAAAAAAAATGTGCGCC
>F:002QK-21
AAAAAAAAATGTGCGCCA
>F:002QL-3
AAAAAAAAATGTGCGCCAA
>F:002QM-5
AAAAAAAAATGTGCGCCAT
>F:002QN-1
AAAAAAAAATGTGCGCCATA
>F:002QO-2
AAAAAAAAATGTGCGCCATAA
>F:002QP-2
AAAAAAAAATGTGCGCCATAAT
>F:002QQ-1
AAAAAAAAATGTGCGCCATAATA
>F:002QR-3
AAAAAAAAATGTGCGCCATAATAA
>F:002QS-1
AAAAAAAAATGTGCGCCATAATCA
>F:002QT-1
AAAAAAAAATGTGCGCTAT
>F:002QU-1
AAAAAAAAATGTGCTTGTCA
>F:002QV-1
AAAAAAAAATGTGCTTGTCAA
>F:002QW-2
AAAAAAAAATGTGCTTGTCAACAA
>F:002QX-1
AAAAAAAAATGTGCTTGTCAGCAT
>F:002QY-1
AAAAAAAAATGTGTTATTTTATT
>F:002QZ-1
AAAAAAAAATGTTAAAATAAAAA
>F:002R0-1
AAAAAAAAATGTTAGTATAAA
>F:002R1-1
AAAAAAAAATGTTCCAAAAATT
>F:002R2-1
AAAAAAAAATGTTTAAA
>F:002R3-1
AAAAAAAAATGTTTATGTAGAA
>F:002R4-1
AAAAAAAAATGTTTATGTAGAAG
>F:002R5-1
AAAAAAAAATGTTTCAAAA
>F:002R6-1
AAAAAAAAATTAAAAAATAAAA
>F:002R7-1
AAAAAAAAATTAAAAAATAAAAAAAA
>F:002R8-1
AAAAAAAAATTAAAAATTTAGTAA
>F:002R9-1
AAAAAAAAATTAAAACTAAAA
>F:002RA-1
AAAAAAAAATTAAAACTAAAAA
>F:002RB-1
AAAAAAAAATTAAAATTTAAATAAGA
>F:002RC-1
AAAAAAAAATTAAAATTTAATAT
>F:002RD-3
AAAAAAAAATTAAACCT
>F:002RE-3
AAAAAAAAATTAAACCTA
>F:002RF-1
AAAAAAAAATTAAACCTAAAG
>F:002RG-5
AAAAAAAAATTAAACCTAGA
>F:002RH-3
AAAAAAAAATTAAACCTAGAA
>F:002RI-1
AAAAAAAAATTAAACCTAGAAAA
>F:002RJ-1
AAAAAAAAATTAAACGAGGAT
>F:002RK-1
AAAAAAAAATTAAAGAATTAGA
>F:002RL-1
AAAAAAAAATTAAAGATTATAA
>F:002RM-1
AAAAAAAAATTAAAGTGAAGA
>F:002RN-1
AAAAAAAAATTAAATATAAGAAAA
>F:002RO-1
AAAAAAAAATTAAATATTAT
>F:002RP-1
AAAAAAAAATTAAATATTATAAA
>F:002RQ-1
AAAAAAAAATTAAATATTTTTGAA
>F:002RR-1
AAAAAAAAATTAAATCTAGA
>F:002RS-1
AAAAAAAAATTAACGGAAAGTA
>F:002RT-1
AAAAAAAAATTAATAAAAAATGA
>F:002RU-1
AAAAAAAAATTAATAAAAAATGAAA
>F:002RV-1
AAAAAAAAATTAATAAAAAGA
>F:002RW-1
AAAAAAAAATTAATAAAAAGAA
>F:002RX-1
AAAAAAAAATTAATGAATGG
>F:002RY-1
AAAAAAAAATTAATGGAAAGT
>F:002RZ-1
AAAAAAAAATTAATGGAAAGTAA
>F:002S0-1
AAAAAAAAATTAATTTGAAA
>F:002S1-2
AAAAAAAAATTACAGAAAAAA
>F:002S2-1
AAAAAAAAATTACATGTCATATTGA
>F:002S3-1
AAAAAAAAATTACCAAAAAA
>F:002S4-2
AAAAAAAAATTACCAAAAAAAAA
>F:002S5-1
AAAAAAAAATTACCAAAAAAAAAAAAA
>F:002S6-1
AAAAAAAAATTACCAAAAAAAGA
>F:002S7-1
AAAAAAAAATTACTAAAA
>F:002S8-1
AAAAAAAAATTACTAATGAATAA
>F:002S9-1
AAAAAAAAATTACTTGGAAA
>F:002SA-1
AAAAAAAAATTACTTGGAAAA
>F:002SB-1
AAAAAAAAATTACTTGGAAAAA
>F:002SC-1
AAAAAAAAATTACTTGGAAAAAA
>F:002SD-3
AAAAAAAAATTACTTGGAAAAT
>F:002SE-2
AAAAAAAAATTACTTGGAAAATTA
>F:002SF-2
AAAAAAAAATTAGAAGGTA
>F:002SG-1
AAAAAAAAATTAGAGAGTTAGA
>F:002SH-1
AAAAAAAAATTAGAGAT
>F:002SI-2
AAAAAAAAATTAGATAATTTGA
>F:002SJ-1
AAAAAAAAATTAGCAAGAAAAA
>F:002SK-1
AAAAAAAAATTAGGTTA
>F:002SL-1
AAAAAAAAATTAGGTTAAAATGT
>F:002SM-1
AAAAAAAAATTAGGTTAAAATGTA
>F:002SN-1
AAAAAAAAATTAGGTTAAATG
>F:002SO-1
AAAAAAAAATTAGGTTAAATGTAA
>F:002SP-1
AAAAAAAAATTAGTAAA
>F:002SQ-1
AAAAAAAAATTAGTCAA
>F:002SR-1
AAAAAAAAATTAGTGTA
>F:002SS-1
AAAAAAAAATTATATTTTATA
>F:002ST-4
AAAAAAAAATTATGAAA
>F:002SU-7
AAAAAAAAATTATGAAAA
>F:002SV-1
AAAAAAAAATTATGAAAAA
>F:002SW-1
AAAAAAAAATTATGAAAACA
>F:002SX-1
AAAAAAAAATTATTAATGA
>F:002SY-1
AAAAAAAAATTATTAATGAAAAAA
>F:002SZ-1
AAAAAAAAATTATTAATGAAT
>F:002T0-1
AAAAAAAAATTATTAATGAATA
>F:002T1-4
AAAAAAAAATTATTAATGAATAA
>F:002T2-1
AAAAAAAAATTATTAATGAATAAAAA
>F:002T3-2
AAAAAAAAATTATTAATGAATAAT
>F:002T4-1
AAAAAAAAATTCAAAATTTAAATT
>F:002T5-3
AAAAAAAAATTCGAAAA
>F:002T6-1
AAAAAAAAATTCGAAAAA
>F:002T7-1
AAAAAAAAATTCGAAAAAA
>F:002T8-1
AAAAAAAAATTCGAAAAAAAAA
>F:002T9-1
AAAAAAAAATTCGAGAATTAAT
>F:002TA-1
AAAAAAAAATTCGGAAATGAA
>F:002TB-1
AAAAAAAAATTCGGAAATGAAA
>F:002TC-1
AAAAAAAAATTCGGAAATGAAATC
>F:002TD-1
AAAAAAAAATTCTTGTCGT
>F:002TE-11
AAAAAAAAATTGAAAAA
>F:002TF-3
AAAAAAAAATTGAAAAAA
>F:002TG-2
AAAAAAAAATTGAAAAAAAA
>F:002TH-1
AAAAAAAAATTGAAAAAAAATA
>F:002TI-1
AAAAAAAAATTGAAAAAACTACT
>F:002TJ-1
AAAAAAAAATTGAAAAAAGAAAA
>F:002TK-1
AAAAAAAAATTGAAAAAATATGA
>F:002TL-1
AAAAAAAAATTGAAAAAATGTT
>F:002TM-1
AAAAAAAAATTGAAAAAG
>F:002TN-1
AAAAAAAAATTGAAAAAGAAAAAA
>F:002TO-1
AAAAAAAAATTGAAAAAGT
>F:002TP-3
AAAAAAAAATTGAAAAAT
>F:002TQ-3
AAAAAAAAATTGAAAAATA
>F:002TR-1
AAAAAAAAATTGAAAAATATGT
>F:002TS-3
AAAAAAAAATTGAAAAATATGTT
>F:002TT-1
AAAAAAAAATTGAAAAGAGAAA
>F:002TU-5
AAAAAAAAATTGAAAAT
>F:002TV-3
AAAAAAAAATTGAAAATT
>F:002TW-1
AAAAAAAAATTGAAAATTAGGAA
>F:002TX-1
AAAAAAAAATTGAAAATTAGGAAAAA
>F:002TY-1
AAAAAAAAATTGAAAATTCAAAAAA
>F:002TZ-16
AAAAAAAAATTGAAAATTGA
>F:002U0-13
AAAAAAAAATTGAAAATTGAA
>F:002U1-14
AAAAAAAAATTGAAAATTGAAA
>F:002U2-10
AAAAAAAAATTGAAAATTGAAAA
>F:002U3-4
AAAAAAAAATTGAAAATTGAAAAA
>F:002U4-3
AAAAAAAAATTGAAAATTGAAAAAA
>F:002U5-1
AAAAAAAAATTGAAAATTGAAAAAAA
>F:002U6-1
AAAAAAAAATTGAAAATTGAACAA
>F:002U7-1
AAAAAAAAATTGAAAATTGAG
>F:002U8-1
AAAAAAAAATTGAAACTTGA
>F:002U9-1
AAAAAAAAATTGAACAAAAATGCA
>F:002UA-1
AAAAAAAAATTGAAGAGG
>F:002UB-1
AAAAAAAAATTGAAGAGGCAA
>F:002UC-1
AAAAAAAAATTGAAGATTGAA
>F:002UD-1
AAAAAAAAATTGAATTATGAAA
>F:002UE-1
AAAAAAAAATTGAGAAATAG
>F:002UF-2
AAAAAAAAATTGAGAAATAGGAA
>F:002UG-1
AAAAAAAAATTGAGAGCGA
>F:002UH-1
AAAAAAAAATTGAGAGCGAA
>F:002UI-1
AAAAAAAAATTGAGATTCGG
>F:002UJ-1
AAAAAAAAATTGAGGAAAA
>F:002UK-2
AAAAAAAAATTGAGGAAAAGA
>F:002UL-4
AAAAAAAAATTGAGGAAAAGAA
>F:002UM-2
AAAAAAAAATTGAGGAAAAGAAA
>F:002UN-1
AAAAAAAAATTGATAAATTAGA
>F:002UO-1
AAAAAAAAATTGATATTA
>F:002UP-2
AAAAAAAAATTGATATTATGAAA
>F:002UQ-1
AAAAAAAAATTGATTAATTA
>F:002UR-1
AAAAAAAAATTGATTAATTAGA
>F:002US-1
AAAAAAAAATTGCTGATGAAGTAAG
>F:002UT-2
AAAAAAAAATTGGGAGCGATTT
>F:002UU-1
AAAAAAAAATTGTAAAAAAA
>F:002UV-2
AAAAAAAAATTGTAAACTAAA
>F:002UW-1
AAAAAAAAATTGTTGAAATAATA
>F:002UX-2
AAAAAAAAATTTAAAAA
>F:002UY-1
AAAAAAAAATTTAAAAAAAGAAA
>F:002UZ-3
AAAAAAAAATTTAAAAATTGA
>F:002V0-1
AAAAAAAAATTTAAAAATTGAA
>F:002V1-4
AAAAAAAAATTTAAAAATTGAAA
>F:002V2-1
AAAAAAAAATTTAAAAATTGAAAA
>F:002V3-3
AAAAAAAAATTTAAAAATTGAAAAA
>F:002V4-1
AAAAAAAAATTTAAAAGGT
>F:002V5-2
AAAAAAAAATTTAAATGT
>F:002V6-1
AAAAAAAAATTTAGTCGAAA
>F:002V7-1
AAAAAAAAATTTCAATTTTTATT
>F:002V8-1
AAAAAAAAATTTCATTGAGGATAT
>F:002V9-1
AAAAAAAAATTTCTAAAAAAAGAT
>F:002VA-1
AAAAAAAAATTTGAAAACGATT
>F:002VB-1
AAAAAAAAATTTGAAATAAAA
>F:002VC-2
AAAAAAAAATTTGAAATAAAAA
>F:002VD-1
AAAAAAAAATTTGAAATAAAAAA
>F:002VE-1
AAAAAAAAATTTGAAATAAAAAAA
>F:002VF-1
AAAAAAAAATTTGATGAATTC
>F:002VG-1
AAAAAAAAATTTGATGAATTCTA
>F:002VH-1
AAAAAAAAATTTGATGTAAAAT
>F:002VI-1
AAAAAAAAATTTGGAACGA
>F:002VJ-1
AAAAAAAAATTTGGAACGCTT
>F:002VK-1
AAAAAAAAATTTGGAACGCTTC
>F:002VL-1
AAAAAAAAATTTGGAACGCTTCACGA
>F:002VM-1
AAAAAAAAATTTGGAACGTTT
>F:002VN-1
AAAAAAAAATTTGTGAAAAAAAAA
>F:002VO-1
AAAAAAAAATTTGTGAAAAAAC
>F:002VP-1
AAAAAAAAATTTGTGAAAAAACTAA
>F:002VQ-1
AAAAAAAAATTTGTGTCGTGAAA
>F:002VR-1
AAAAAAAAATTTGTTTTGGAAGTA
>F:002VS-1
AAAAAAAAATTTTCAGTAAAAAA
>F:002VT-1
AAAAAAAAATTTTGTAAAA
>F:002VU-1
AAAAAAAAATTTTGTAAAAATA
>F:002VV-1
AAAAAAAAATTTTGTAAAAATAGA
>F:002VW-1
AAAAAAAAATTTTGTAAAAGA
>F:002VX-1
AAAAAAAAATTTTGTCGCGAAAGGTT
>F:002VY-1
AAAAAAAAATTTTGTTGTCGTGA
>F:002VZ-1
AAAAAAAAATTTTTAAA
>F:002W0-1
AAAAAAAAATTTTTTAA
>F:002W1-1
AAAAAAAAATTTTTTATTATATA
>F:002W2-2
AAAAAAAAATTTTTTATTTGAAAA
>F:002W3-1
AAAAAAAAATTTTTTATTTGACT
>F:002W4-2
AAAAAAAAATTTTTTTATTTGA
>F:002W5-1
AAAAAAAAATTTTTTTATTTGAA
>F:002W6-1
AAAAAAAAATTTTTTTCTGGAAT
>F:002W7-1
AAAAAAAAATTTTTTTTGA
>F:002W8-1
AAAAAAAAATTTTTTTTGATTTT
>F:002W9-1
AAAAAAAACAAAAAAAA
>F:002WA-2
AAAAAAAACAAAAAAAAA
>F:002WB-2
AAAAAAAACAAAAAAAAAAAA
>F:002WC-2
AAAAAAAACAAAAAAAAAAAAAA
>F:002WD-1
AAAAAAAACAAAAAAAACAAAA
>F:002WE-1
AAAAAAAACAAAAAAGAA
>F:002WF-1
AAAAAAAACAAAAACTCCC
>F:002WG-1
AAAAAAAACAAAAAGATGAAAGTCG
>F:002WH-1
AAAAAAAACAAAAATGCAA
>F:002WI-1
AAAAAAAACAAAACAAA
>F:002WJ-1
AAAAAAAACAAACCTAGA
>F:002WK-1
AAAAAAAACAAAGAAAAA
>F:002WL-1
AAAAAAAACAAAGTTCTA
>F:002WM-1
AAAAAAAACAACCAAAAAAAAA
>F:002WN-1
AAAAAAAACAACTGAATTCAA
>F:002WO-1
AAAAAAAACAACTGAATTCAAAA
>F:002WP-1
AAAAAAAACAACTGAATTCGA
>F:002WQ-1
AAAAAAAACAAGTAATATTACT
>F:002WR-1
AAAAAAAACAAGTCAAATT
>F:002WS-1
AAAAAAAACAATAAGAACT
>F:002WT-1
AAAAAAAACAATCCGAATAAAAAG
>F:002WU-1
AAAAAAAACAATGGTTAAAG
>F:002WV-2
AAAAAAAACAATGTTAATAAA
>F:002WW-1
AAAAAAAACAATGTTAATAAAA
>F:002WX-1
AAAAAAAACAATGTTAATAAAAAA
>F:002WY-1
AAAAAAAACAATGTTTTTAT
>F:002WZ-1
AAAAAAAACAATGTTTTTATTGCA
>F:002X0-1
AAAAAAAACACAACAAACTTGA
>F:002X1-1
AAAAAAAACACCCCCAAAAA
>F:002X2-1
AAAAAAAACACTAAAAA
>F:002X3-1
AAAAAAAACACTTTTAAATATAAAA
>F:002X4-1
AAAAAAAACAGAAAAAAAC
>F:002X5-1
AAAAAAAACAGAAAAAGCTAA
>F:002X6-1
AAAAAAAACAGAAAATA
>F:002X7-1
AAAAAAAACAGAAAATAAGA
>F:002X8-1
AAAAAAAACAGAGAGAATTTGA
>F:002X9-1
AAAAAAAACAGCAAATA
>F:002XA-1
AAAAAAAACAGCTATAA
>F:002XB-1
AAAAAAAACAGCTATAAGA
>F:002XC-1
AAAAAAAACAGTAAAAA
>F:002XD-1
AAAAAAAACAGTAAATA
>F:002XE-1
AAAAAAAACAGTAAATAGA
>F:002XF-1
AAAAAAAACAGTGATAAAAGAT
>F:002XG-1
AAAAAAAACAGTTATAA
>F:002XH-2
AAAAAAAACAGTTATAAGT
>F:002XI-1
AAAAAAAACAGTTATAAGTAGTCA
>F:002XJ-1
AAAAAAAACAGTTATAAGTAGTCAA
>F:002XK-1
AAAAAAAACATAGTTGCTC
>F:002XL-1
AAAAAAAACATGAAAAAAGAAA
>F:002XM-1
AAAAAAAACATGAAAAAAGAAAA
>F:002XN-1
AAAAAAAACATGCAACATGACGA
>F:002XO-1
AAAAAAAACATGCATCAATAGC
>F:002XP-2
AAAAAAAACATGCATGTTAATA
>F:002XQ-1
AAAAAAAACATGCATGTTAATAT
>F:002XR-1
AAAAAAAACATGCATTTAAAT
>F:002XS-1
AAAAAAAACATGTAAAGTT
>F:002XT-1
AAAAAAAACATGTAGTTAGCACAT
>F:002XU-1
AAAAAAAACATTAAGTTAA
>F:002XV-2
AAAAAAAACATTACTGAGGC
>F:002XW-4
AAAAAAAACATTGAGAGTTTTA
>F:002XX-6
AAAAAAAACATTGAGAGTTTTAA
>F:002XY-1
AAAAAAAACATTGAGAGTTTTAAA
>F:002XZ-1
AAAAAAAACATTGAGCGCTTTCA
>F:002Y0-1
AAAAAAAACATTTATAAAATTCAA
>F:002Y1-1
AAAAAAAACATTTTTGTTAATTCAAAA
>F:002Y2-1
AAAAAAAACCAAAAAAAAAAGTTGT
>F:002Y3-1
AAAAAAAACCACACCAAAAAAAAA
>F:002Y4-1
AAAAAAAACCAGAGATA
>F:002Y5-1
AAAAAAAACCAGCGAAAAAGAAA
>F:002Y6-1
AAAAAAAACCAGTGAAAAATAAA
>F:002Y7-1
AAAAAAAACCATGATTAATTTAT
>F:002Y8-1
AAAAAAAACCATGCGGTAAGTT
>F:002Y9-1
AAAAAAAACCATGCGGTAAGTTG
>F:002YA-1
AAAAAAAACCGAGGGAAGATATTT
>F:002YB-1
AAAAAAAACCGGAAGTTGTGTAG
>F:002YC-1
AAAAAAAACCGTATTTGA
>F:002YD-1
AAAAAAAACCGTCCTGCTTGTGCAT
>F:002YE-1
AAAAAAAACCGTGACAT
>F:002YF-1
AAAAAAAACCTAAAAAAAATTGCA
>F:002YG-1
AAAAAAAACCTAACTAGTAACTG
>F:002YH-1
AAAAAAAACCTCAAAAAAAAAAA
>F:002YI-1
AAAAAAAACCTCTTAATATTCGGT
>F:002YJ-1
AAAAAAAACCTGACGTATTG
>F:002YK-1
AAAAAAAACCTGATGTATTGATT
>F:002YL-1
AAAAAAAACCTTACCTTCTGAGC
>F:002YM-1
AAAAAAAACCTTCAAGAAAGTAAT
>F:002YN-1
AAAAAAAACCTTTGATCTTTAAA
>F:002YO-1
AAAAAAAACGAAAAAAGAAA
>F:002YP-2
AAAAAAAACGAAAAAATTAGA
>F:002YQ-2
AAAAAAAACGAAAAAATTAGAT
>F:002YR-1
AAAAAAAACGAAAAAATTAGATC
>F:002YS-1
AAAAAAAACGAAAAGGACGTATAT
>F:002YT-1
AAAAAAAACGAAGCTATAATC
>F:002YU-1
AAAAAAAACGAAGGCAAAAAT
>F:002YV-1
AAAAAAAACGACTTAATGC
>F:002YW-1
AAAAAAAACGAGCGGAAATGACG
>F:002YX-1
AAAAAAAACGAGCGGAAATGGCGA
>F:002YY-1
AAAAAAAACGAGTGAAA
>F:002YZ-1
AAAAAAAACGAGTGAAAA
>F:002Z0-2
AAAAAAAACGAGTGAAAAATAAA
>F:002Z1-3
AAAAAAAACGAGTGAAAAATAAAA
>F:002Z2-1
AAAAAAAACGAGTGAAAAC
>F:002Z3-2
AAAAAAAACGAGTGAAAATGAC
>F:002Z4-1
AAAAAAAACGAGTGAGA
>F:002Z5-1
AAAAAAAACGAGTGAGAAA
>F:002Z6-1
AAAAAAAACGAGTGAGAAC
>F:002Z7-1
AAAAAAAACGAGTGAGAACAA
>F:002Z8-1
AAAAAAAACGAGTGAGAACG
>F:002Z9-1
AAAAAAAACGAGTGGAAATGAC
>F:002ZA-1
AAAAAAAACGAGTGGAT
>F:002ZB-1
AAAAAAAACGAGTGGGAA
>F:002ZC-1
AAAAAAAACGATAGAAAGAATTT
>F:002ZD-1
AAAAAAAACGGATAAAGGAAAAA
>F:002ZE-1
AAAAAAAACGGATGAAAACGA
>F:002ZF-2
AAAAAAAACGGATGAAAACGACAA
>F:002ZG-1
AAAAAAAACGGGTGAAAAATAA
>F:002ZH-1
AAAAAAAACGTGCAATT
>F:002ZI-2
AAAAAAAACGTGCAATTA
>F:002ZJ-1
AAAAAAAACGTGCAATTAAAAA
>F:002ZK-2
AAAAAAAACGTGCAATTAGTA
>F:002ZL-1
AAAAAAAACGTTAAAAGGGGAAT
>F:002ZM-1
AAAAAAAACGTTGAAAGACATT
>F:002ZN-2
AAAAAAAACGTTGAAAGGGGAAT
>F:002ZO-1
AAAAAAAACTAAAAAAA
>F:002ZP-1
AAAAAAAACTAAAAAAAA
>F:002ZQ-2
AAAAAAAACTAAAAAAAAATTGAA
>F:002ZR-3
AAAAAAAACTAAAAAAAATTGA
>F:002ZS-5
AAAAAAAACTAAAAAAAATTGAA
>F:002ZT-1
AAAAAAAACTAAAAAAAATTGAAA
>F:002ZU-1
AAAAAAAACTAAAAAAAATTGAAAA
>F:002ZV-1
AAAAAAAACTAAAAAAAGGGAA
>F:002ZW-1
AAAAAAAACTAAAAAAATTGAA
>F:002ZX-1
AAAAAAAACTAAAAAATGA
>F:002ZY-1
AAAAAAAACTAAAAAATGGGA
>F:002ZZ-5
AAAAAAAACTAAAAAATGGGAA
>F:00300-1
AAAAAAAACTAAAAAATGGGAAA
>F:00301-1
AAAAAAAACTAAAAAATGGGAAAA
>F:00302-4
AAAAAAAACTAAAAAATGGGAAAT
>F:00303-1
AAAAAAAACTAAAAAATGGGAG
>F:00304-1
AAAAAAAACTAAAAAATGGGGAA
>F:00305-1
AAAAAAAACTAAAAAGTTGAAAA
>F:00306-1
AAAAAAAACTAAAACAGAACCTAT
>F:00307-1
AAAAAAAACTAAAATGA
>F:00308-1
AAAAAAAACTAAAATGAAA
>F:00309-1
AAAAAAAACTAAAATGATCT
>F:0030A-1
AAAAAAAACTAAAATGATCTC
>F:0030B-1
AAAAAAAACTAAAATTGA
>F:0030C-3
AAAAAAAACTAAAATTGAA
>F:0030D-4
AAAAAAAACTAAAATTGAAA
>F:0030E-2
AAAAAAAACTAAAATTGAAAA
>F:0030F-1
AAAAAAAACTAAAATTGAAAAA
>F:0030G-1
AAAAAAAACTAAAATTGAAAGC
>F:0030H-2
AAAAAAAACTAAAATTGAAAGCA
>F:0030I-3
AAAAAAAACTAAAATTTAAA
>F:0030J-4
AAAAAAAACTAAAATTTAAATA
>F:0030K-3
AAAAAAAACTAAAATTTAAATAA
>F:0030L-1
AAAAAAAACTAAAATTTAAATAAAA
>F:0030M-1
AAAAAAAACTAAATAAAAAAAAAAAA
>F:0030N-1
AAAAAAAACTAAATAAATAAGA
>F:0030O-5
AAAAAAAACTAAATAAATAAGAT
>F:0030P-1
AAAAAAAACTAAGAAAA
>F:0030Q-1
AAAAAAAACTAAGAATAAA
>F:0030R-1
AAAAAAAACTAAGAATAAAAA
>F:0030S-1
AAAAAAAACTAAGGCATTATTAAAC
>F:0030T-3
AAAAAAAACTAAGTTTGAAAAGA
>F:0030U-1
AAAAAAAACTAATAAAAAAAA
>F:0030V-1
AAAAAAAACTAATAAAAAAAAC
>F:0030W-1
AAAAAAAACTAATAAAAAGA
>F:0030X-1
AAAAAAAACTAATCTGCTTGG
>F:0030Y-1
AAAAAAAACTAATGTTAATAAAAA
>F:0030Z-1
AAAAAAAACTACTTGGACTTCTTGA
>F:00310-2
AAAAAAAACTACTTGGATTT
>F:00311-1
AAAAAAAACTACTTGGATTTCTTGA
>F:00312-1
AAAAAAAACTATAAAAGAAGAAAA
>F:00313-1
AAAAAAAACTATAAATAAG
>F:00314-2
AAAAAAAACTATTGGAA
>F:00315-2
AAAAAAAACTATTGGAAA
>F:00316-2
AAAAAAAACTATTGGAAAC
>F:00317-1
AAAAAAAACTATTGGAAACACTAA
>F:00318-1
AAAAAAAACTATTTTGATATCTTC
>F:00319-1
AAAAAAAACTCAAAAAAATTGAA
>F:0031A-1
AAAAAAAACTCTGGTCTTGA
>F:0031B-1
AAAAAAAACTCTTCTTGAATGAA
>F:0031C-1
AAAAAAAACTCTTTTTTTAT
>F:0031D-1
AAAAAAAACTGAAAAAAAAAACTGAA
>F:0031E-1
AAAAAAAACTGAAAAAGA
>F:0031F-1
AAAAAAAACTGAAAAAGAA
>F:0031G-1
AAAAAAAACTGAAAAAGAAA
>F:0031H-1
AAAAAAAACTGAAAAAGAAAA
>F:0031I-5
AAAAAAAACTGAAAAAGAAAAA
>F:0031J-2
AAAAAAAACTGAAAAAGAAAAAA
>F:0031K-1
AAAAAAAACTGAAAAAGAAAAAAAA
>F:0031L-2
AAAAAAAACTGAAAAAGAAAAAC
>F:0031M-1
AAAAAAAACTGAAAAGGACG
>F:0031N-1
AAAAAAAACTGAAAATACCA
>F:0031O-1
AAAAAAAACTGAATAAGAAAAA
>F:0031P-1
AAAAAAAACTGAATTAAATGAA
>F:0031Q-1
AAAAAAAACTGAATTATTTGTAC
>F:0031R-1
AAAAAAAACTGAATTTAGAAA
>F:0031S-1
AAAAAAAACTGATAAACAAAAAAA
>F:0031T-1
AAAAAAAACTGATAAAGAA
>F:0031U-3
AAAAAAAACTGATAAAGAAA
>F:0031V-2
AAAAAAAACTGATAAAGAAAA
>F:0031W-2
AAAAAAAACTGATAAAGAAAAA
>F:0031X-13
AAAAAAAACTGATAAAGAAAAAA
>F:0031Y-2
AAAAAAAACTGATAAAGAAAAAAA
>F:0031Z-1
AAAAAAAACTGATAAAGAAAAAAAAAAAA
>F:00320-1
AAAAAAAACTGATAAAGAAAAAAC
>F:00321-1
AAAAAAAACTGGAATAAGTAA
>F:00322-1
AAAAAAAACTGGAGTAAT
>F:00323-1
AAAAAAAACTGTTAAAAAAAAA
>F:00324-1
AAAAAAAACTTAACATAAT
>F:00325-1
AAAAAAAACTTACTGTAT
>F:00326-1
AAAAAAAACTTACTGTATGGGT
>F:00327-1
AAAAAAAACTTATCTTAATTGAA
>F:00328-1
AAAAAAAACTTATTAAAATA
>F:00329-1
AAAAAAAACTTCGAAAA
>F:0032A-1
AAAAAAAACTTCGAAAAAA
>F:0032B-1
AAAAAAAACTTCGAAAAT
>F:0032C-1
AAAAAAAACTTCGAAAATA
>F:0032D-1
AAAAAAAACTTCGAAAATAT
>F:0032E-1
AAAAAAAACTTCGAAAATATA
>F:0032F-1
AAAAAAAACTTCGAAAATATATT
>F:0032G-1
AAAAAAAACTTGAAAAAT
>F:0032H-1
AAAAAAAACTTGAAAATATATT
>F:0032I-3
AAAAAAAACTTGTTGGATAC
>F:0032J-2
AAAAAAAACTTGTTGGATACC
>F:0032K-4
AAAAAAAACTTGTTGGATACCA
>F:0032L-9
AAAAAAAACTTGTTGGATACCAA
>F:0032M-1
AAAAAAAACTTGTTGGATACCAAA
>F:0032N-1
AAAAAAAACTTGTTGGATACCAAC
>F:0032O-2
AAAAAAAACTTGTTTTGAT
>F:0032P-1
AAAAAAAACTTGTTTTGATT
>F:0032Q-1
AAAAAAAACTTGTTTTGATTATT
>F:0032R-1
AAAAAAAACTTGTTTTGATTT
>F:0032S-1
AAAAAAAACTTGTTTTGATTTTT
>F:0032T-1
AAAAAAAACTTGTTTTTAT
>F:0032U-1
AAAAAAAACTTTATCGGAAAA
>F:0032V-1
AAAAAAAACTTTCTATCGGAATGT
>F:0032W-1
AAAAAAAACTTTGAAAA
>F:0032X-1
AAAAAAAACTTTGAAAATATA
>F:0032Y-1
AAAAAAAACTTTGCGTTTGGGGACA
>F:0032Z-1
AAAAAAAACTTTTCTTTTGG
>F:00330-1
AAAAAAAACTTTTTAAATCCTAA
>F:00331-1
AAAAAAAACTTTTTTTCTGGT
>F:00332-1
AAAAAAAACTTTTTTTCTGGTTT
>F:00333-1
AAAAAAAACTTTTTTTGG
>F:00334-1
AAAAAAAACTTTTTTTT
>F:00335-2
AAAAAAAACTTTTTTTTGGT
>F:00336-1
AAAAAAAACTTTTTTTTTGGA
>F:00337-1
AAAAAAAACTTTTTTTTTGGTTT
>F:00338-10
AAAAAAAAGAAAAAAAA
>F:00339-3
AAAAAAAAGAAAAAAAAA
>F:0033A-3
AAAAAAAAGAAAAAAAAAA
>F:0033B-5
AAAAAAAAGAAAAAAAAAAA
>F:0033C-2
AAAAAAAAGAAAAAAAAAAAA
>F:0033D-5
AAAAAAAAGAAAAAAAAAAAAA
>F:0033E-2
AAAAAAAAGAAAAAAAAAAAAAA
>F:0033F-2
AAAAAAAAGAAAAAAAAAAAAAAAAA
>F:0033G-1
AAAAAAAAGAAAAAAAAAAAAAGAAA
>F:0033H-1
AAAAAAAAGAAAAAAAAAAAACA
>F:0033I-1
AAAAAAAAGAAAAAAAAAAACA
>F:0033J-2
AAAAAAAAGAAAAAAAAAAATGA
>F:0033K-1
AAAAAAAAGAAAAAAAAAACAAC
>F:0033L-1
AAAAAAAAGAAAAAAAAAAGATGGAC
>F:0033M-1
AAAAAAAAGAAAAAAAAAATGA
>F:0033N-1
AAAAAAAAGAAAAAAAAAGAGA
>F:0033O-1
AAAAAAAAGAAAAAAAAAGG
>F:0033P-1
AAAAAAAAGAAAAAAAAGA
>F:0033Q-1
AAAAAAAAGAAAAAAAAGACGA
>F:0033R-4
AAAAAAAAGAAAAAAAGA
>F:0033S-1
AAAAAAAAGAAAAAAAGAAAAGA
>F:0033T-2
AAAAAAAAGAAAAAAAGAAAAGAAAGA
>F:0033U-1
AAAAAAAAGAAAAAAAGAAGA
>F:0033V-2
AAAAAAAAGAAAAAAAGAAGAGA
>F:0033W-1
AAAAAAAAGAAAAAAAGACAA
>F:0033X-1
AAAAAAAAGAAAAAAAGACGAGTT
>F:0033Y-2
AAAAAAAAGAAAAAAAGATGGA
>F:0033Z-2
AAAAAAAAGAAAAAAAGATGGAC
>F:00340-1
AAAAAAAAGAAAAAAATAAATGCA
>F:00341-1
AAAAAAAAGAAAAAAATTCGTC
>F:00342-1
AAAAAAAAGAAAAAACA
>F:00343-1
AAAAAAAAGAAAAAACAACTGAT
>F:00344-2
AAAAAAAAGAAAAAAGAAAA
>F:00345-1
AAAAAAAAGAAAAAAGTAATTAA
>F:00346-2
AAAAAAAAGAAAAAATA
>F:00347-1
AAAAAAAAGAAAAAATAAAT
>F:00348-1
AAAAAAAAGAAAAAATGGTCAA
>F:00349-1
AAAAAAAAGAAAAAATTGAAAAAAT
>F:0034A-1
AAAAAAAAGAAAAAGAAAA
>F:0034B-1
AAAAAAAAGAAAAAGAAAATA
>F:0034C-2
AAAAAAAAGAAAAAGAAGA
>F:0034D-1
AAAAAAAAGAAAAAGAAGAA
>F:0034E-1
AAAAAAAAGAAAAAGAAGAAA
>F:0034F-1
AAAAAAAAGAAAAAGAAGAAAA
>F:0034G-3
AAAAAAAAGAAAAAGAAGAAAAC
>F:0034H-1
AAAAAAAAGAAAAAGGAA
>F:0034I-2
AAAAAAAAGAAAAAGGAAT
>F:0034J-1
AAAAAAAAGAAAAAGTGAGACT
>F:0034K-1
AAAAAAAAGAAAAATAAAA
>F:0034L-1
AAAAAAAAGAAAAATAAATAGAT
>F:0034M-1
AAAAAAAAGAAAAATGTGCTATT
>F:0034N-1
AAAAAAAAGAAAAATTGAAAAA
>F:0034O-2
AAAAAAAAGAAAAATTGAAAAAT
>F:0034P-1
AAAAAAAAGAAAAATTGAAAAATT
>F:0034Q-1
AAAAAAAAGAAAAATTTC
>F:0034R-1
AAAAAAAAGAAAACTGAAAAAAAAA
>F:0034S-1
AAAAAAAAGAAAAGGAAAGA
>F:0034T-1
AAAAAAAAGAAAAGTTAAAAA
>F:0034U-1
AAAAAAAAGAAAATAAAAAATA
>F:0034V-1
AAAAAAAAGAAAATAAAAAATAGAA
>F:0034W-1
AAAAAAAAGAAAATAAAAGA
>F:0034X-1
AAAAAAAAGAAAATCCT
>F:0034Y-1
AAAAAAAAGAAAATTATTTCTAAA
>F:0034Z-1
AAAAAAAAGAAAATTGAAA
>F:00350-1
AAAAAAAAGAAAATTGTTA
>F:00351-1
AAAAAAAAGAAACAAAAAAAAC
>F:00352-1
AAAAAAAAGAAACAAAATCATTTTTTTTTT
>F:00353-1
AAAAAAAAGAAACGAATGCCA
>F:00354-1
AAAAAAAAGAAACTAATTAAAAA
>F:00355-1
AAAAAAAAGAAACTGTTGGTGAACGGAA
>F:00356-1
AAAAAAAAGAAAGAAAAAGTAGA
>F:00357-1
AAAAAAAAGAAAGAAAGAGAA
>F:00358-1
AAAAAAAAGAAAGAAGGAAAAA
>F:00359-1
AAAAAAAAGAAAGATATGAAGT
>F:0035A-1
AAAAAAAAGAAAGGAATAA
>F:0035B-1
AAAAAAAAGAAAGGTAAT
>F:0035C-1
AAAAAAAAGAAATAATA
>F:0035D-1
AAAAAAAAGAAATAATAAAAGT
>F:0035E-1
AAAAAAAAGAAATAGATTATTTC
>F:0035F-1
AAAAAAAAGAAATGAAA
>F:0035G-1
AAAAAAAAGAAATGAAAG
>F:0035H-1
AAAAAAAAGAAATGAAAGAAA
>F:0035I-1
AAAAAAAAGAAATGAAAGCT
>F:0035J-1
AAAAAAAAGAAATGAAAGCTGT
>F:0035K-1
AAAAAAAAGAAATGACTT
>F:0035L-1
AAAAAAAAGAAATGGGTA
>F:0035M-1
AAAAAAAAGAAATTAACAAAAA
>F:0035N-1
AAAAAAAAGAAATTATTA
>F:0035O-1
AAAAAAAAGAAATTATTAA
>F:0035P-1
AAAAAAAAGAAATTATTAAAA
>F:0035Q-1
AAAAAAAAGAAATTATTAATA
>F:0035R-2
AAAAAAAAGAAATTATTAATAT
>F:0035S-1
AAAAAAAAGAAATTTTTTGATAAAGAAGAT
>F:0035T-1
AAAAAAAAGAACAAAAAAA
>F:0035U-1
AAAAAAAAGAACCAAAA
>F:0035V-3
AAAAAAAAGAACCAAAAA
>F:0035W-18
AAAAAAAAGAACGAAAA
>F:0035X-13
AAAAAAAAGAACGAAAAA
>F:0035Y-14
AAAAAAAAGAACGAAAAAA
>F:0035Z-2
AAAAAAAAGAACGAAAAAAA
>F:00360-1
AAAAAAAAGAACGAAAAAAAAAAAAA
>F:00361-3
AAAAAAAAGAACGAAAAAAT
>F:00362-2
AAAAAAAAGAACGAAAAAATA
>F:00363-2
AAAAAAAAGAACGAAAAAATAAA
>F:00364-1
AAAAAAAAGAACGAAAGAA
>F:00365-1
AAAAAAAAGAACTAAAAAAA
>F:00366-1
AAAAAAAAGAACTAAAAAATGA
>F:00367-2
AAAAAAAAGAACTAAAAAATGAA
>F:00368-1
AAAAAAAAGAACTTTAAAAA
>F:00369-1
AAAAAAAAGAACTTTGAAA
>F:0036A-1
AAAAAAAAGAACTTTTA
>F:0036B-3
AAAAAAAAGAACTTTTAA
>F:0036C-3
AAAAAAAAGAACTTTTAAA
>F:0036D-1
AAAAAAAAGAACTTTTAAAT
>F:0036E-1
AAAAAAAAGAACTTTTAAATAT
>F:0036F-1
AAAAAAAAGAAGAAAAAAAAGA
>F:0036G-1
AAAAAAAAGAAGAAAAAGAAA
>F:0036H-1
AAAAAAAAGAAGAAAAAGAAGA
>F:0036I-1
AAAAAAAAGAAGAAAGAAAAA
>F:0036J-3
AAAAAAAAGAAGAAGAA
>F:0036K-1
AAAAAAAAGAAGAAGAAA
>F:0036L-1
AAAAAAAAGAAGACTGGAGAAAT
>F:0036M-1
AAAAAAAAGAAGAGAAAAC
>F:0036N-1
AAAAAAAAGAAGAGAAAACAT
>F:0036O-1
AAAAAAAAGAAGAGATTATGATGA
>F:0036P-1
AAAAAAAAGAAGAGGAC
>F:0036Q-1
AAAAAAAAGAAGATTTTTATATA
>F:0036R-1
AAAAAAAAGAAGGAAAAA
>F:0036S-1
AAAAAAAAGAAGGAAAAAAT
>F:0036T-1
AAAAAAAAGAAGGGAAAA
>F:0036U-1
AAAAAAAAGAAGGTTGTACAATT
>F:0036V-1
AAAAAAAAGAAGTTGATTGA
>F:0036W-1
AAAAAAAAGAATAAAAATTAAGAT
>F:0036X-2
AAAAAAAAGAATAAATAATTGA
>F:0036Y-3
AAAAAAAAGAATAAATAATTGAA
>F:0036Z-1
AAAAAAAAGAATAAATAATTTA
>F:00370-1
AAAAAAAAGAATACTATA
>F:00371-1
AAAAAAAAGAATATAAA
>F:00372-1
AAAAAAAAGAATATATTA
>F:00373-1
AAAAAAAAGAATATATTAAA
>F:00374-1
AAAAAAAAGAATATATTAAAA
>F:00375-1
AAAAAAAAGAATATATTAAAAAA
>F:00376-1
AAAAAAAAGAATATATTAAAAG
>F:00377-1
AAAAAAAAGAATATTAATAAA
>F:00378-1
AAAAAAAAGAATATTAATAAAAA
>F:00379-1
AAAAAAAAGAATATTAATAAAAAAA
>F:0037A-1
AAAAAAAAGAATCAAAAA
>F:0037B-1
AAAAAAAAGAATGAAAAATAAAGT
>F:0037C-1
AAAAAAAAGAATGAATAGAATGAA
>F:0037D-1
AAAAAAAAGAATGATCG
>F:0037E-6
AAAAAAAAGAATGATCGG
>F:0037F-1
AAAAAAAAGAATGATCGGAA
>F:0037G-3
AAAAAAAAGAATGATCGGAAA
>F:0037H-2
AAAAAAAAGAATGATCGGAAAA
>F:0037I-3
AAAAAAAAGAATGATCGGAAAAA
>F:0037J-1
AAAAAAAAGAATGATCGGAAAAAT
>F:0037K-2
AAAAAAAAGAATGATCGGAAT
>F:0037L-1
AAAAAAAAGAATGCACTAGAATT
>F:0037M-1
AAAAAAAAGAATGCAGTTAAA
>F:0037N-5
AAAAAAAAGAATGCAGTTAATGA
>F:0037O-1
AAAAAAAAGAATTAATGA
>F:0037P-1
AAAAAAAAGAATTAATGAA
>F:0037Q-1
AAAAAAAAGAATTAATGAAT
>F:0037R-2
AAAAAAAAGAATTAATGAATGA
>F:0037S-4
AAAAAAAAGAATTAATGAATGAA
>F:0037T-1
AAAAAAAAGAATTAATGAATGAAA
>F:0037U-1
AAAAAAAAGAATTAATGAATGAAAA
>F:0037V-1
AAAAAAAAGAATTGAAT
>F:0037W-1
AAAAAAAAGAATTGAGAAAAAGGAAAA
>F:0037X-1
AAAAAAAAGACAAAAGTGA
>F:0037Y-1
AAAAAAAAGACATGAAAAAAGA
>F:0037Z-1
AAAAAAAAGACGAAAATAAGAA
>F:00380-2
AAAAAAAAGACGGAATATAAAAAAG
>F:00381-1
AAAAAAAAGACTGAAAA
>F:00382-1
AAAAAAAAGACTGAAAAAGAAA
>F:00383-1
AAAAAAAAGACTTTTGATTTTAACA
>F:00384-1
AAAAAAAAGAGAAAAAA
>F:00385-2
AAAAAAAAGAGAAAAAAA
>F:00386-1
AAAAAAAAGAGAAAAAAAAA
>F:00387-1
AAAAAAAAGAGAAAAAAAAAAGA
>F:00388-1
AAAAAAAAGAGAAAAAAAAGAA
>F:00389-2
AAAAAAAAGAGAAAAAAAAGAAAAAAC
>F:0038A-1
AAAAAAAAGAGAAAAAAAAGAAAATC
>F:0038B-1
AAAAAAAAGAGAAAAAAAG
>F:0038C-6
AAAAAAAAGAGAAAAAAAGA
>F:0038D-1
AAAAAAAAGAGAAAAAAAGAAAA
>F:0038E-4
AAAAAAAAGAGAAAAAAAGAAAAT
>F:0038F-2
AAAAAAAAGAGAAAAAAGA
>F:0038G-1
AAAAAAAAGAGAAAAAAGAGAAAAAA
>F:0038H-1
AAAAAAAAGAGAAAAGAAA
>F:0038I-1
AAAAAAAAGAGAAACACACACA
>F:0038J-1
AAAAAAAAGAGAAAGAA
>F:0038K-1
AAAAAAAAGAGAAAGAAAA
>F:0038L-1
AAAAAAAAGAGAGACGGGACTAAG
>F:0038M-1
AAAAAAAAGAGAGAGAAAAAAGA
>F:0038N-1
AAAAAAAAGAGATTTTTAAACTAGAA
>F:0038O-6
AAAAAAAAGAGGAAAAT
>F:0038P-1
AAAAAAAAGAGGTTAGAGG
>F:0038Q-1
AAAAAAAAGAGTGAAAAAAA
>F:0038R-1
AAAAAAAAGAGTGGCGATGAAGTGAAT
>F:0038S-7
AAAAAAAAGATAAAAAA
>F:0038T-1
AAAAAAAAGATAAAAAAAAA
>F:0038U-1
AAAAAAAAGATAAAAAAAAGAA
>F:0038V-2
AAAAAAAAGATAAAAAAAGAA
>F:0038W-1
AAAAAAAAGATAAAAAT
>F:0038X-9
AAAAAAAAGATAAAAGA
>F:0038Y-2
AAAAAAAAGATAAAAGAA
>F:0038Z-2
AAAAAAAAGATAAAAGCGA
>F:00390-56
AAAAAAAAGATAAAAGT
>F:00391-2
AAAAAAAAGATAAAAGTA
>F:00392-3
AAAAAAAAGATAAAAGTAA
>F:00393-46
AAAAAAAAGATAAAAGTGA
>F:00394-5
AAAAAAAAGATAAAAGTGAA
>F:00395-6
AAAAAAAAGATAAAAGTGAAA
>F:00396-5
AAAAAAAAGATAAAAGTGAAAGA
>F:00397-4
AAAAAAAAGATAAAAGTGAAAGAT
>F:00398-1
AAAAAAAAGATAAAAGTTGTT
>F:00399-1
AAAAAAAAGATAAAAGTTGTTAG
>F:0039A-1
AAAAAAAAGATAAAGGTGAAAGAT
>F:0039B-1
AAAAAAAAGATAAATTAA
>F:0039C-1
AAAAAAAAGATAAATTAAT
>F:0039D-3
AAAAAAAAGATAAATTAATCGA
>F:0039E-1
AAAAAAAAGATAAATTAATCGAT
>F:0039F-1
AAAAAAAAGATAACTAA
>F:0039G-1
AAAAAAAAGATAACTAATGA
>F:0039H-1
AAAAAAAAGATAACTAATGAA
>F:0039I-1
AAAAAAAAGATAACTAATGAAT
>F:0039J-1
AAAAAAAAGATAATTATTTCTAAA
>F:0039K-1
AAAAAAAAGATAGTTGCCGAGCGG
>F:0039L-1
AAAAAAAAGATATAAAAAA
>F:0039M-1
AAAAAAAAGATATAACAATGCAA
>F:0039N-1
AAAAAAAAGATATGATATTGTCC
>F:0039O-2
AAAAAAAAGATATGCAA
>F:0039P-1
AAAAAAAAGATGAAAGGAA
>F:0039Q-1
AAAAAAAAGATGAAAGTCGTTAGTA
>F:0039R-1
AAAAAAAAGATGAAAGTCTTT
>F:0039S-1
AAAAAAAAGATGAGTAAAAA
>F:0039T-1
AAAAAAAAGATGGAACAGCTT
>F:0039U-1
AAAAAAAAGATGGACTATAAAAC
>F:0039V-1
AAAAAAAAGATGGACTATAAAACT
>F:0039W-1
AAAAAAAAGATGTGAAATATAGAAAAAA
>F:0039X-1
AAAAAAAAGATGTTAAAAA
>F:0039Y-1
AAAAAAAAGATGTTCAATGTGA
>F:0039Z-1
AAAAAAAAGATTATTGT
>F:003A0-1
AAAAAAAAGATTCCAAAAAA
>F:003A1-1
AAAAAAAAGATTCCAAAAAATAATCC
>F:003A2-1
AAAAAAAAGATTCCGCTACTTGTT
>F:003A3-1
AAAAAAAAGATTCTAAAA
>F:003A4-1
AAAAAAAAGATTCTAAAAAATA
>F:003A5-1
AAAAAAAAGATTGAGAACTTTAATA
>F:003A6-1
AAAAAAAAGATTTATGAATAA
>F:003A7-1
AAAAAAAAGATTTCCAAAAAT
>F:003A8-1
AAAAAAAAGATTTCTGCGGATTG
>F:003A9-1
AAAAAAAAGATTTCTGCGGATTGGT
>F:003AA-1
AAAAAAAAGATTTCTTCGGATTG
>F:003AB-1
AAAAAAAAGATTTTAACT
>F:003AC-1
AAAAAAAAGATTTTTTTTGA
>F:003AD-1
AAAAAAAAGCAAAGCTTAAAAAA
>F:003AE-1
AAAAAAAAGCAAAGCTTAAAAAAAAA
>F:003AF-1
AAAAAAAAGCAACAAAAAGTTAAA
>F:003AG-1
AAAAAAAAGCAACAAAAAGTTAAAA
>F:003AH-1
AAAAAAAAGCAACTGAA
>F:003AI-1
AAAAAAAAGCAGGAAAAAAAA
>F:003AJ-1
AAAAAAAAGCAGTTGAATTCGA
>F:003AK-1
AAAAAAAAGCATGCAAAGTA
>F:003AL-1
AAAAAAAAGCATGCAAGTAATGA
>F:003AM-1
AAAAAAAAGCATGCAAGTACTGA
>F:003AN-1
AAAAAAAAGCATGCAAT
>F:003AO-1
AAAAAAAAGCATGCAATGTAAAAA
>F:003AP-1
AAAAAAAAGCATGCAATGTTAGAA
>F:003AQ-1
AAAAAAAAGCATGCAATTA
>F:003AR-1
AAAAAAAAGCATGCAATTAAT
>F:003AS-1
AAAAAAAAGCATGCAATTAATAAA
>F:003AT-1
AAAAAAAAGCATGCAATTATT
>F:003AU-3
AAAAAAAAGCATGCAGTTAATAGA
>F:003AV-2
AAAAAAAAGCATGCAGTTAGTA
>F:003AW-1
AAAAAAAAGCATGCAGTTAGTAA
>F:003AX-1
AAAAAAAAGCATGCATTTTTT
>F:003AY-1
AAAAAAAAGCATGCGTAAAT
>F:003AZ-2
AAAAAAAAGCATGCTTTAATATTAAAAA
>F:003B0-1
AAAAAAAAGCATGTAAAGTAAAA
>F:003B1-1
AAAAAAAAGCGAAAAATTTGAT
>F:003B2-1
AAAAAAAAGCGAACGTAA
>F:003B3-1
AAAAAAAAGCGCAAAAATT
>F:003B4-1
AAAAAAAAGCGTGCAGTAAAT
>F:003B5-1
AAAAAAAAGCTAAAAGTTGTT
>F:003B6-1
AAAAAAAAGCTAATTAAAAGAA
>F:003B7-2
AAAAAAAAGCTCATAGTTA
>F:003B8-1
AAAAAAAAGCTCATAGTTAA
>F:003B9-1
AAAAAAAAGCTTAAATTTTTAGA
>F:003BA-1
AAAAAAAAGCTTACCTTCTAAGCAA
>F:003BB-1
AAAAAAAAGCTTATTTTGAAATTA
>F:003BC-1
AAAAAAAAGCTTTAAAAAA
>F:003BD-1
AAAAAAAAGCTTTAAAAATTAAC
>F:003BE-1
AAAAAAAAGGAAAAAATA
>F:003BF-2
AAAAAAAAGGAAAAATTTGAAA
>F:003BG-1
AAAAAAAAGGAAAATAAATAGA
>F:003BH-1
AAAAAAAAGGAAACATCTTAT
>F:003BI-1
AAAAAAAAGGAAACTGA
>F:003BJ-1
AAAAAAAAGGAAAGAAAAGAGA
>F:003BK-1
AAAAAAAAGGAAAGAAGAAGAGG
>F:003BL-1
AAAAAAAAGGAAAGGAT
>F:003BM-1
AAAAAAAAGGAAATAAA
>F:003BN-1
AAAAAAAAGGAAATAAAAAGCAAAA
>F:003BO-1
AAAAAAAAGGAAATGAATGTA
>F:003BP-1
AAAAAAAAGGAAGGAAA
>F:003BQ-1
AAAAAAAAGGAAGGAAATA
>F:003BR-1
AAAAAAAAGGAAGGAAATAGGG
>F:003BS-1
AAAAAAAAGGAATAGAAAATTGA
>F:003BT-1
AAAAAAAAGGAATTAAAA
>F:003BU-1
AAAAAAAAGGAATTAAAAA
>F:003BV-3
AAAAAAAAGGAATTAAT
>F:003BW-1
AAAAAAAAGGACGAAAAAATAAA
>F:003BX-1
AAAAAAAAGGACGCAATCGGTA
>F:003BY-1
AAAAAAAAGGAGAATTGAC
>F:003BZ-1
AAAAAAAAGGAGCTGATGC
>F:003C0-1
AAAAAAAAGGAGGAGAAAAC
>F:003C1-1
AAAAAAAAGGAGGGAAAA
>F:003C2-1
AAAAAAAAGGAGGGAGAAAGG
>F:003C3-1
AAAAAAAAGGAGTAAAAG
>F:003C4-1
AAAAAAAAGGATAAGTGA
>F:003C5-1
AAAAAAAAGGATACATAA
>F:003C6-1
AAAAAAAAGGATCGTTAAATTGA
>F:003C7-1
AAAAAAAAGGATCGTTAAATTGAT
>F:003C8-1
AAAAAAAAGGATGAAAAAACA
>F:003C9-1
AAAAAAAAGGCAATTAAAATGA
>F:003CA-1
AAAAAAAAGGCATGCAA
>F:003CB-1
AAAAAAAAGGCTCAAAAGGATA
>F:003CC-1
AAAAAAAAGGCTCAAAGGATA
>F:003CD-1
AAAAAAAAGGGAACTAAAAGAAA
>F:003CE-1
AAAAAAAAGGGACCCCT
>F:003CF-1
AAAAAAAAGGGAGAAAAATTT
>F:003CG-1
AAAAAAAAGGGAGTGAC
>F:003CH-1
AAAAAAAAGGGAGTGACAGTA
>F:003CI-1
AAAAAAAAGGGAGTGAT
>F:003CJ-1
AAAAAAAAGGGATAAGAA
>F:003CK-1
AAAAAAAAGGGATGAAAAAAAAA
>F:003CL-1
AAAAAAAAGGGCTGAGATGAGCA
>F:003CM-1
AAAAAAAAGGGGAAGAAA
>F:003CN-1
AAAAAAAAGGGTTTTTAGCTGT
>F:003CO-1
AAAAAAAAGGTAATCAAAA
>F:003CP-1
AAAAAAAAGGTAATTAAAATGA
>F:003CQ-1
AAAAAAAAGGTAATTAAAGTGA
>F:003CR-1
AAAAAAAAGGTAATTAAAGTGAAAA
>F:003CS-1
AAAAAAAAGGTATTAAAAA
>F:003CT-1
AAAAAAAAGGTATTAAAAAA
>F:003CU-1
AAAAAAAAGGTATTAAAAACA
>F:003CV-1
AAAAAAAAGGTCAAAATTAATTGA
>F:003CW-2
AAAAAAAAGGTCATCAAAGTGGAT
>F:003CX-1
AAAAAAAAGGTCGGGAAAG
>F:003CY-1
AAAAAAAAGGTGAAAATAAA
>F:003CZ-1
AAAAAAAAGGTGAAAATAAAA
>F:003D0-1
AAAAAAAAGGTGAAAATAAAATA
>F:003D1-1
AAAAAAAAGGTGAAAATAAAATAAAA
>F:003D2-4
AAAAAAAAGGTGATCAA
>F:003D3-3
AAAAAAAAGGTGATCAAA
>F:003D4-1
AAAAAAAAGGTGATCAAAAAA
>F:003D5-1
AAAAAAAAGGTGATCCAAAAA
>F:003D6-2
AAAAAAAAGTAAAAAAA
>F:003D7-1
AAAAAAAAGTAAAAACA
>F:003D8-1
AAAAAAAAGTAAAAAGAGG
>F:003D9-1
AAAAAAAAGTAAAAATTTAGA
>F:003DA-4
AAAAAAAAGTAAAAATTTAGAA
>F:003DB-2
AAAAAAAAGTAAAAATTTAGAAAT
>F:003DC-4
AAAAAAAAGTAAAAGAA
>F:003DD-2
AAAAAAAAGTAAAAGAAC
>F:003DE-1
AAAAAAAAGTAAAAGAACGA
>F:003DF-1
AAAAAAAAGTAAAAGAACGGA
>F:003DG-5
AAAAAAAAGTAAAAGAACGGAT
>F:003DH-1
AAAAAAAAGTAAAAGAACGGATGA
>F:003DI-1
AAAAAAAAGTAAAATAAATAGAT
>F:003DJ-1
AAAAAAAAGTAAAATCAGTTTTTTATT
>F:003DK-1
AAAAAAAAGTAAAGAAA
>F:003DL-1
AAAAAAAAGTAAATAAATAAAT
>F:003DM-2
AAAAAAAAGTAAATAAATAAATAA
>F:003DN-1
AAAAAAAAGTAAGAGAACGGATGAA
>F:003DO-1
AAAAAAAAGTAATAGAAAAAAA
>F:003DP-1
AAAAAAAAGTAATAGAAAAAAAA
>F:003DQ-1
AAAAAAAAGTAATATTAC
>F:003DR-1
AAAAAAAAGTACGCTTGGTCTCA
>F:003DS-1
AAAAAAAAGTAGAAAATAAT
>F:003DT-1
AAAAAAAAGTAGCATTA
>F:003DU-3
AAAAAAAAGTAGCATTATTA
>F:003DV-1
AAAAAAAAGTATGCAGTTAAT
>F:003DW-1
AAAAAAAAGTATGTAGAA
>F:003DX-1
AAAAAAAAGTATGTAGT
>F:003DY-1
AAAAAAAAGTATGTAGTTA
>F:003DZ-1
AAAAAAAAGTATGTTTAAAT
>F:003E0-1
AAAAAAAAGTATTAAAAA
>F:003E1-1
AAAAAAAAGTATTAAAAATTA
>F:003E2-1
AAAAAAAAGTATTATAC
>F:003E3-1
AAAAAAAAGTATTATACAGTA
>F:003E4-1
AAAAAAAAGTATTATACAGTAAA
>F:003E5-1
AAAAAAAAGTCACGCAGAAAT
>F:003E6-1
AAAAAAAAGTCATAGACAAT
>F:003E7-1
AAAAAAAAGTCATAGACAATCT
>F:003E8-1
AAAAAAAAGTCATAGACAATCTC
>F:003E9-1
AAAAAAAAGTCATGTACGGAATGG
>F:003EA-1
AAAAAAAAGTCCGGAAAAA
>F:003EB-1
AAAAAAAAGTCCGGAAAAAAATT
>F:003EC-1
AAAAAAAAGTCCGTGTTT
>F:003ED-1
AAAAAAAAGTCGTGCAAAAA
>F:003EE-1
AAAAAAAAGTGAAAAAATTA
>F:003EF-1
AAAAAAAAGTGAAATAAAAAAAT
>F:003EG-1
AAAAAAAAGTGACTTAA
>F:003EH-1
AAAAAAAAGTGACTTAATATA
>F:003EI-1
AAAAAAAAGTGACTTAATATAT
>F:003EJ-1
AAAAAAAAGTGAGAAAAAA
>F:003EK-9
AAAAAAAAGTGATAAAA
>F:003EL-2
AAAAAAAAGTGATAAAAA
>F:003EM-1
AAAAAAAAGTGATAAAAAA
>F:003EN-2
AAAAAAAAGTGATAAAAAAA
>F:003EO-1
AAAAAAAAGTGATAAAAAAAAAAAA
>F:003EP-1
AAAAAAAAGTGATAAAAT
>F:003EQ-1
AAAAAAAAGTGATAAAATAA
>F:003ER-2
AAAAAAAAGTGATAAAATTAAA
>F:003ES-1
AAAAAAAAGTGATACAA
>F:003ET-1
AAAAAAAAGTGATACAAATTAGT
>F:003EU-2
AAAAAAAAGTGATCAAAGTGAACA
>F:003EV-3
AAAAAAAAGTGATTAAAATAA
>F:003EW-1
AAAAAAAAGTGATTAAAATAAA
>F:003EX-1
AAAAAAAAGTGATTAAAATAAAAA
>F:003EY-1
AAAAAAAAGTGGAACCGAATTTAG
>F:003EZ-1
AAAAAAAAGTGGAACCGAATTTAGA
>F:003F0-1
AAAAAAAAGTGTACGCCTTAATAA
>F:003F1-1
AAAAAAAAGTGTACGCCTTAATAAA
>F:003F2-1
AAAAAAAAGTGTACTCGTTAA
>F:003F3-4
AAAAAAAAGTGTACTCGTTAACA
>F:003F4-2
AAAAAAAAGTGTACTCGTTAACAA
>F:003F5-1
AAAAAAAAGTGTGCAAA
>F:003F6-4
AAAAAAAAGTGTGCTCA
>F:003F7-1
AAAAAAAAGTGTGCTCAA
>F:003F8-4
AAAAAAAAGTGTGCTCAT
>F:003F9-3
AAAAAAAAGTGTGCTCATC
>F:003FA-2
AAAAAAAAGTGTGCTCATCAA
>F:003FB-1
AAAAAAAAGTGTGCTCATCAAC
>F:003FC-1
AAAAAAAAGTGTTGCTATTT
>F:003FD-1
AAAAAAAAGTTAAAAAGAGCTTGGAGG
>F:003FE-1
AAAAAAAAGTTAAAAATGTAAGAA
>F:003FF-1
AAAAAAAAGTTAAAGTTAA
>F:003FG-1
AAAAAAAAGTTAAAGTTAAAA
>F:003FH-1
AAAAAAAAGTTAAAGTTAAAAGG
>F:003FI-1
AAAAAAAAGTTAAGCTA
>F:003FJ-1
AAAAAAAAGTTAAGGAAA
>F:003FK-1
AAAAAAAAGTTAAGGAAAA
>F:003FL-3
AAAAAAAAGTTAAGGAAAAA
>F:003FM-1
AAAAAAAAGTTAAGGAAAAAT
>F:003FN-1
AAAAAAAAGTTAAGGAAAAATA
>F:003FO-2
AAAAAAAAGTTAAGGAAAAATAA
>F:003FP-1
AAAAAAAAGTTAAGGAAAAATAAA
>F:003FQ-1
AAAAAAAAGTTAATAAA
>F:003FR-1
AAAAAAAAGTTAATAAAAAAA
>F:003FS-1
AAAAAAAAGTTAATACTA
>F:003FT-5
AAAAAAAAGTTAATCAA
>F:003FU-1
AAAAAAAAGTTAATCAAA
>F:003FV-7
AAAAAAAAGTTAATCAAAA
>F:003FW-5
AAAAAAAAGTTAATCAAAAA
>F:003FX-1
AAAAAAAAGTTAATCAAAAAAA
>F:003FY-5
AAAAAAAAGTTAATCAAAAGT
>F:003FZ-2
AAAAAAAAGTTAATGAATGA
>F:003G0-2
AAAAAAAAGTTAATGAATGAA
>F:003G1-1
AAAAAAAAGTTAATGAATGAAA
>F:003G2-1
AAAAAAAAGTTAATGAATGAAAA
>F:003G3-1
AAAAAAAAGTTAATGAATGAAAAAA
>F:003G4-1
AAAAAAAAGTTAGAAGATT
>F:003G5-1
AAAAAAAAGTTAGTTGCCCAG
>F:003G6-4
AAAAAAAAGTTAGTTGCCCAGA
>F:003G7-1
AAAAAAAAGTTAGTTGCCCAGAGA
>F:003G8-1
AAAAAAAAGTTAGTTGCTC
>F:003G9-1
AAAAAAAAGTTAGTTGCTCAGAGA
>F:003GA-1
AAAAAAAAGTTATAAAAA
>F:003GB-1
AAAAAAAAGTTATAACTGAAAGTAA
>F:003GC-1
AAAAAAAAGTTCAGTGACTTT
>F:003GD-1
AAAAAAAAGTTCGAAAA
>F:003GE-1
AAAAAAAAGTTCGAAAAAAAA
>F:003GF-1
AAAAAAAAGTTCGAAAAGAAAATT
>F:003GG-1
AAAAAAAAGTTCGAAAC
>F:003GH-1
AAAAAAAAGTTCTCAGCAAAAG
>F:003GI-1
AAAAAAAAGTTCTTAGCAATAG
>F:003GJ-1
AAAAAAAAGTTGAAAAGGGAAT
>F:003GK-1
AAAAAAAAGTTGAAAAGGGAATAG
>F:003GL-1
AAAAAAAAGTTGAAAAGGGAATAGA
>F:003GM-1
AAAAAAAAGTTGAAGAGGAAATA
>F:003GN-2
AAAAAAAAGTTGGGCGA
>F:003GO-1
AAAAAAAAGTTGGGCGACCAAGA
>F:003GP-4
AAAAAAAAGTTGGGCGATCAA
>F:003GQ-1
AAAAAAAAGTTGGGCGATCAAGAA
>F:003GR-1
AAAAAAAAGTTGGGCGATCAAGAAAA
>F:003GS-1
AAAAAAAAGTTGTAACTGAA
>F:003GT-1
AAAAAAAAGTTGTCGTCTTTT
>F:003GU-1
AAAAAAAAGTTGTCGTCTTTTATT
>F:003GV-1
AAAAAAAAGTTGTTAGTA
>F:003GW-1
AAAAAAAAGTTGTTAGTAA
>F:003GX-1
AAAAAAAAGTTGTTAGTAAA
>F:003GY-1
AAAAAAAAGTTGTTAGTAAC
>F:003GZ-1
AAAAAAAAGTTGTTAGTAACAAAA
>F:003H0-1
AAAAAAAAGTTTATATAGAAGA
>F:003H1-1
AAAAAAAAGTTTATATAGAAGAA
>F:003H2-1
AAAAAAAAGTTTATATAGAAGAGA
>F:003H3-1
AAAAAAAAGTTTCGTTAAAA
>F:003H4-1
AAAAAAAAGTTTGCTGGGTTTT
>F:003H5-1
AAAAAAAAGTTTGTCAAAAA
>F:003H6-1
AAAAAAAAGTTTTTTTTT
>F:003H7-1
AAAAAAAAGTTTTTTTTTACGAAA
>F:003H8-2
AAAAAAAATAAAAAAAAA
>F:003H9-1
AAAAAAAATAAAAAAAAAAAA
>F:003HA-2
AAAAAAAATAAAAAAAAAAAAAA
>F:003HB-1
AAAAAAAATAAAAAAAAAAAAAAAAA
>F:003HC-1
AAAAAAAATAAAAAAAAAAAT
>F:003HD-1
AAAAAAAATAAAAAAAATCGAAAAA
>F:003HE-1
AAAAAAAATAAAAAAAGA
>F:003HF-1
AAAAAAAATAAAAAAATAAA
>F:003HG-1
AAAAAAAATAAAAAAATAAAA
>F:003HH-2
AAAAAAAATAAAAAAATAAAAAA
>F:003HI-1
AAAAAAAATAAAAAAATCGA
>F:003HJ-1
AAAAAAAATAAAAAAATCGAAAA
>F:003HK-1
AAAAAAAATAAAAAAATCGAAAAA
>F:003HL-1
AAAAAAAATAAAAAAATGAA
>F:003HM-1
AAAAAAAATAAAAAAATGAAAAA
>F:003HN-1
AAAAAAAATAAAAAAATGAAAAAA
>F:003HO-1
AAAAAAAATAAAAAAATGGGAA
>F:003HP-1
AAAAAAAATAAAAAAATTAAAT
>F:003HQ-1
AAAAAAAATAAAAAACCAAAAC
>F:003HR-1
AAAAAAAATAAAAAAGAA
>F:003HS-1
AAAAAAAATAAAAAAGAGTAAA
>F:003HT-1
AAAAAAAATAAAAAAGTCGAAAA
>F:003HU-1
AAAAAAAATAAAAAATCGAAA
>F:003HV-1
AAAAAAAATAAAAAATGAAAGAT
>F:003HW-2
AAAAAAAATAAAAAATTAA
>F:003HX-1
AAAAAAAATAAAAAATTAATC
>F:003HY-1
AAAAAAAATAAAAAATTTAAATAA
>F:003HZ-1
AAAAAAAATAAAAAGAAAA
>F:003I0-1
AAAAAAAATAAAAAGAAAAGA
>F:003I1-1
AAAAAAAATAAAAAGACTAAA
>F:003I2-2
AAAAAAAATAAAAAGACTAAAAA
>F:003I3-1
AAAAAAAATAAAAAGACTAAAAAA
>F:003I4-1
AAAAAAAATAAAAATGAAA
>F:003I5-1
AAAAAAAATAAAAATGC
>F:003I6-1
AAAAAAAATAAAAATTATAAAA
>F:003I7-1
AAAAAAAATAAAACAGTAATTA
>F:003I8-1
AAAAAAAATAAAAGAAA
>F:003I9-1
AAAAAAAATAAAAGTAGAAAATATT
>F:003IA-1
AAAAAAAATAAAATAAATAAAAA
>F:003IB-1
AAAAAAAATAAAATAAATAAAAAAT
>F:003IC-1
AAAAAAAATAAAATAATGAGA
>F:003ID-2
AAAAAAAATAAAATAATGTGAATA
>F:003IE-1
AAAAAAAATAAAATAATTCT
>F:003IF-1
AAAAAAAATAAAATAATTCTTA
>F:003IG-1
AAAAAAAATAAAATCGAAATTTAAAA
>F:003IH-2
AAAAAAAATAAAATGATGATTGTC
>F:003II-1
AAAAAAAATAAAATGATGATTGTCC
>F:003IJ-1
AAAAAAAATAAAATTAAA
>F:003IK-1
AAAAAAAATAAAATTAAAAAA
>F:003IL-1
AAAAAAAATAAAATTAAAAAAAA
>F:003IM-1
AAAAAAAATAAAATTAATAAAAAA
>F:003IN-1
AAAAAAAATAAAATTTGGTTAAA
>F:003IO-2
AAAAAAAATAAACAAAAAAAA
>F:003IP-1
AAAAAAAATAAACAAAAAAAAAA
>F:003IQ-1
AAAAAAAATAAACAATAGTTT
>F:003IR-1
AAAAAAAATAAACAATAGTTTTGA
>F:003IS-1
AAAAAAAATAAACAGTTAT
>F:003IT-1
AAAAAAAATAAACAGTTATT
>F:003IU-11
AAAAAAAATAAACCTAGA
>F:003IV-2
AAAAAAAATAAACCTAGAA
>F:003IW-2
AAAAAAAATAAACCTAGAC
>F:003IX-1
AAAAAAAATAAACCTAGACA
>F:003IY-1
AAAAAAAATAAAGAAAAAA
>F:003IZ-1
AAAAAAAATAAAGAAAAAAA
>F:003J0-1
AAAAAAAATAAAGAAAAAAGTTAT
>F:003J1-1
AAAAAAAATAAAGAAACTGCCGAG
>F:003J2-2
AAAAAAAATAAAGTGCTAAAGAGA
>F:003J3-1
AAAAAAAATAAAGTTTATGGGATAAA
>F:003J4-2
AAAAAAAATAAATAAAT
>F:003J5-1
AAAAAAAATAAATAAATA
>F:003J6-4
AAAAAAAATAAATAAATAAA
>F:003J7-2
AAAAAAAATAAATAAATAAAAA
>F:003J8-1
AAAAAAAATAAATAAATAAAAAA
>F:003J9-1
AAAAAAAATAAATAAATAAAAAC
>F:003JA-1
AAAAAAAATAAATAAATAAAATT
>F:003JB-1
AAAAAAAATAAATAAATAAGGT
>F:003JC-1
AAAAAAAATAAATATAGAATAAGA
>F:003JD-1
AAAAAAAATAAATCCCTAGAGA
>F:003JE-1
AAAAAAAATAAATCCCTAGAGAA
>F:003JF-1
AAAAAAAATAAATCCCTAGAGAAG
>F:003JG-2
AAAAAAAATAAATCTAGA
>F:003JH-1
AAAAAAAATAAATGAAA
>F:003JI-1
AAAAAAAATAAATGATTTTGTGA
>F:003JJ-1
AAAAAAAATAAATGTATAAAAA
>F:003JK-2
AAAAAAAATAAATGTTGATA
>F:003JL-1
AAAAAAAATAAATGTTGATAT
>F:003JM-3
AAAAAAAATAAATTATCGAAA
>F:003JN-7
AAAAAAAATAAATTATCGAAAA
>F:003JO-3
AAAAAAAATAAATTATCGAAAAA
>F:003JP-1
AAAAAAAATAAATTATCGAAAAAT
>F:003JQ-1
AAAAAAAATAAATTTAGA
>F:003JR-2
AAAAAAAATAACAGAAAAATTA
>F:003JS-1
AAAAAAAATAACGAAAATA
>F:003JT-1
AAAAAAAATAACGAAAATAATA
>F:003JU-1
AAAAAAAATAACGAAAATAATATA
>F:003JV-1
AAAAAAAATAACGAAAATGGCAT
>F:003JW-1
AAAAAAAATAACGAATGT
>F:003JX-1
AAAAAAAATAACGCGAT
>F:003JY-2
AAAAAAAATAACTAAAAAAAA
>F:003JZ-1
AAAAAAAATAAGAACCGTCC
>F:003K0-1
AAAAAAAATAAGATTACAGGAA
>F:003K1-1
AAAAAAAATAAGCTAACCTGAAA
>F:003K2-1
AAAAAAAATAAGTATCGAGCTA
>F:003K3-1
AAAAAAAATAAGTATCGAGCTATA
>F:003K4-1
AAAAAAAATAAGTATCGTGCTATA
>F:003K5-1
AAAAAAAATAAGTGAACTAAA
>F:003K6-1
AAAAAAAATAAGTGAACTAAAC
>F:003K7-1
AAAAAAAATAAGTGCGAAATA
>F:003K8-4
AAAAAAAATAAGTTAACCTGA
>F:003K9-2
AAAAAAAATAAGTTAACCTGAA
>F:003KA-2
AAAAAAAATAAGTTAACCTGAAA
>F:003KB-2
AAAAAAAATAAGTTAACCTGAAAA
>F:003KC-1
AAAAAAAATAAGTTAACTTGAA
>F:003KD-1
AAAAAAAATAAGTTTTTGAAC
>F:003KE-3
AAAAAAAATAATAAAAAAAGA
>F:003KF-6
AAAAAAAATAATAAAAAAAGAA
>F:003KG-5
AAAAAAAATAATAAAAAAAGAAA
>F:003KH-2
AAAAAAAATAATAAAAAAAGAAAA
>F:003KI-1
AAAAAAAATAATAAAAAAAGAAAAA
>F:003KJ-1
AAAAAAAATAATAAAAAAAGAAAAAA
>F:003KK-1
AAAAAAAATAATAAAATAAGAA
>F:003KL-2
AAAAAAAATAATAAATAAAA
>F:003KM-1
AAAAAAAATAATAAATTCGAAA
>F:003KN-1
AAAAAAAATAATAAATTCGAAAA
>F:003KO-1
AAAAAAAATAATAAGAAA
>F:003KP-1
AAAAAAAATAATAAGAAAAAGGAA
>F:003KQ-1
AAAAAAAATAATAATAAAAA
>F:003KR-1
AAAAAAAATAATAATAAAAAT
>F:003KS-1
AAAAAAAATAATATGAAATAGT
>F:003KT-1
AAAAAAAATAATATTAATAAAAA
>F:003KU-1
AAAAAAAATAATCCGAATA
>F:003KV-1
AAAAAAAATAATCCGAATAAA
>F:003KW-1
AAAAAAAATAATCCGAATAAAAA
>F:003KX-1
AAAAAAAATAATCCGAATAAAAC
>F:003KY-1
AAAAAAAATAATCTCCTTGT
>F:003KZ-1
AAAAAAAATAATCTTTAGTTAGT
>F:003L0-3
AAAAAAAATAATGAAAA
>F:003L1-3
AAAAAAAATAATGAAAAA
>F:003L2-4
AAAAAAAATAATGAAAAAA
>F:003L3-1
AAAAAAAATAATGCTGATAAAA
>F:003L4-1
AAAAAAAATAATGCTGATAAAAA
>F:003L5-1
AAAAAAAATAATGCTGATAAAAAA
>F:003L6-1
AAAAAAAATAATGGATAAAGTAAA
>F:003L7-1
AAAAAAAATAATTAAAA
>F:003L8-1
AAAAAAAATAATTAAAAAAAAAGAA
>F:003L9-2
AAAAAAAATAATTAAAAAAAAGA
>F:003LA-1
AAAAAAAATAATTAATAAAA
>F:003LB-1
AAAAAAAATAATTGAAC
>F:003LC-1
AAAAAAAATAATTGTCTAGT
>F:003LD-1
AAAAAAAATAATTTAAA
>F:003LE-1
AAAAAAAATAATTTAAAAGA
>F:003LF-1
AAAAAAAATAATTTGAAGTT
>F:003LG-7
AAAAAAAATAATTTGAAGTTAAA
>F:003LH-1
AAAAAAAATAATTTGAAGTTAAAA
>F:003LI-1
AAAAAAAATAATTTGGTTT
>F:003LJ-1
AAAAAAAATAATTTGGTTTCACAA
>F:003LK-1
AAAAAAAATACAAAAAAATGTG
>F:003LL-1
AAAAAAAATACGTTAATA
>F:003LM-1
AAAAAAAATACTAAGTTGA
>F:003LN-1
AAAAAAAATACTAAGTTGCAAA
>F:003LO-1
AAAAAAAATACTGATAGTTTAAAA
>F:003LP-1
AAAAAAAATACTGTTTTACT
>F:003LQ-1
AAAAAAAATACTTGATGATCTC
>F:003LR-1
AAAAAAAATACTTGCGTAAA
>F:003LS-1
AAAAAAAATAGAAAAAGTTA
>F:003LT-1
AAAAAAAATAGAAAAAGTTATA
>F:003LU-1
AAAAAAAATAGAAAACCATTAGT
>F:003LV-1
AAAAAAAATAGAAAAGTTATT
>F:003LW-1
AAAAAAAATAGAAAGAAAA
>F:003LX-1
AAAAAAAATAGAAATAAATATT
>F:003LY-1
AAAAAAAATAGAAATAAATATTAA
>F:003LZ-1
AAAAAAAATAGAAATAAATATTGA
>F:003M0-2
AAAAAAAATAGAAATTA
>F:003M1-1
AAAAAAAATAGAAATTAAA
>F:003M2-1
AAAAAAAATAGAAATTAAAA
>F:003M3-2
AAAAAAAATAGAAATTAT
>F:003M4-1
AAAAAAAATAGAAATTATA
>F:003M5-1
AAAAAAAATAGAAATTATAA
>F:003M6-2
AAAAAAAATAGAAATTATAAA
>F:003M7-4
AAAAAAAATAGAAATTATAAAA
>F:003M8-1
AAAAAAAATAGAAATTATAAAAA
>F:003M9-3
AAAAAAAATAGAAATTATAAAAGA
>F:003MA-1
AAAAAAAATAGAACCAAAA
>F:003MB-1
AAAAAAAATAGAACCAAAAAT
>F:003MC-1
AAAAAAAATAGAACTTAGTTGATT
>F:003MD-1
AAAAAAAATAGAATACGAAAAT
>F:003ME-1
AAAAAAAATAGAATACGAAAATT
>F:003MF-1
AAAAAAAATAGACTGAAAAA
>F:003MG-2
AAAAAAAATAGATGAAATGCA
>F:003MH-1
AAAAAAAATAGATGAAATGCATGA
>F:003MI-1
AAAAAAAATAGATGTTTAAGAC
>F:003MJ-1
AAAAAAAATAGATTAATACTTTTGT
>F:003MK-1
AAAAAAAATAGATTAATTA
>F:003ML-1
AAAAAAAATAGCAGAAAAATTA
>F:003MM-1
AAAAAAAATAGCGAATGTTGGA
>F:003MN-1
AAAAAAAATAGGAAAAATTC
>F:003MO-1
AAAAAAAATAGGAAATTAAGG
>F:003MP-1
AAAAAAAATAGGATAATCTCGA
>F:003MQ-1
AAAAAAAATAGGATAATCTCGAA
>F:003MR-1
AAAAAAAATAGTTAAAAAT
>F:003MS-1
AAAAAAAATAGTTATTTTGA
>F:003MT-2
AAAAAAAATAGTTTTACGT
>F:003MU-1
AAAAAAAATATAAAAGA
>F:003MV-2
AAAAAAAATATAAAAGAA
>F:003MW-1
AAAAAAAATATAAAAGAAA
>F:003MX-1
AAAAAAAATATAAAAGAAAC
>F:003MY-1
AAAAAAAATATAAGAGA
>F:003MZ-1
AAAAAAAATATACTCCTT
>F:003N0-1
AAAAAAAATATACTTAAAAATGAA
>F:003N1-1
AAAAAAAATATACTTAAAAATGAAA
>F:003N2-1
AAAAAAAATATAGGAAATTAA
>F:003N3-1
AAAAAAAATATAGTAATAAT
>F:003N4-1
AAAAAAAATATATGGAAAA
>F:003N5-1
AAAAAAAATATATTAAATATTAA
>F:003N6-1
AAAAAAAATATATTATGAGAA
>F:003N7-1
AAAAAAAATATATTTAAAAATGA
>F:003N8-1
AAAAAAAATATCCTTAAAAAT
>F:003N9-1
AAAAAAAATATCCTTAAAAATGAA
>F:003NA-1
AAAAAAAATATCGAATAAAA
>F:003NB-1
AAAAAAAATATGAAAAAAAA
>F:003NC-1
AAAAAAAATATGAAAGTTATTGGT
>F:003ND-1
AAAAAAAATATGAAGATC
>F:003NE-1
AAAAAAAATATGAAGGACTGT
>F:003NF-1
AAAAAAAATATGCAGTTAGTCGA
>F:003NG-1
AAAAAAAATATGCCAAAAAATGA
>F:003NH-1
AAAAAAAATATGCGTTTTACGAC
>F:003NI-1
AAAAAAAATATGCTTAAA
>F:003NJ-2
AAAAAAAATATGGAAAACAATGA
>F:003NK-3
AAAAAAAATATGGAAAATAATGA
>F:003NL-3
AAAAAAAATATGGTTGTCGACG
>F:003NM-1
AAAAAAAATATGGTTGTCGACGA
>F:003NN-1
AAAAAAAATATGGTTGTTGGCGGA
>F:003NO-1
AAAAAAAATATGTCGTAATGATT
>F:003NP-1
AAAAAAAATATGTCGTAATGATTA
>F:003NQ-1
AAAAAAAATATGTGAGTAAAA
>F:003NR-2
AAAAAAAATATGTTACTAGT
>F:003NS-4
AAAAAAAATATGTTACTAGTTAA
>F:003NT-4
AAAAAAAATATGTTACTAGTTAAA
>F:003NU-2
AAAAAAAATATGTTACTAGTTAAAA
>F:003NV-1
AAAAAAAATATGTTCAAAT
>F:003NW-1
AAAAAAAATATGTTCTA
>F:003NX-9
AAAAAAAATATGTTTAA
>F:003NY-8
AAAAAAAATATGTTTAAA
>F:003NZ-2
AAAAAAAATATGTTTAAATGTAA
>F:003O0-1
AAAAAAAATATGTTTAAGA
>F:003O1-8
AAAAAAAATATGTTTTA
>F:003O2-4
AAAAAAAATATGTTTTAA
>F:003O3-1
AAAAAAAATATGTTTTAAT
>F:003O4-2
AAAAAAAATATGTTTTAATGTA
>F:003O5-1
AAAAAAAATATGTTTTAGA
>F:003O6-2
AAAAAAAATATGTTTTAGT
>F:003O7-1
AAAAAAAATATTAAAACAAAAAA
>F:003O8-2
AAAAAAAATATTAAAATAAAAA
>F:003O9-1
AAAAAAAATATTAAAATAAAAAAT
>F:003OA-1
AAAAAAAATATTAAAGA
>F:003OB-1
AAAAAAAATATTAAATTATTGG
>F:003OC-1
AAAAAAAATATTAATAA
>F:003OD-1
AAAAAAAATATTACTTAAAAA
>F:003OE-14
AAAAAAAATATTAGTAA
>F:003OF-13
AAAAAAAATATTAGTAAA
>F:003OG-11
AAAAAAAATATTAGTAAAA
>F:003OH-7
AAAAAAAATATTAGTAAAAA
>F:003OI-3
AAAAAAAATATTAGTAAAAAA
>F:003OJ-2
AAAAAAAATATTAGTAAAAAG
>F:003OK-9
AAAAAAAATATTAGTAAAAAGA
>F:003OL-1
AAAAAAAATATTAGTAAAAAGAA
>F:003OM-1
AAAAAAAATATTAGTAAAAAGAAA
>F:003ON-1
AAAAAAAATATTGAAAATAAT
>F:003OO-1
AAAAAAAATATTGACTTATGGTA
>F:003OP-1
AAAAAAAATATTGTTAGAAA
>F:003OQ-1
AAAAAAAATATTGTTAGAAAAG
>F:003OR-2
AAAAAAAATATTGTTAGAAAAGT
>F:003OS-1
AAAAAAAATATTGTTAGAAAAGTT
>F:003OT-1
AAAAAAAATATTTAAACGTAAAA
>F:003OU-1
AAAAAAAATATTTAAATGTAA
>F:003OV-2
AAAAAAAATATTTAAATGTAAA
>F:003OW-2
AAAAAAAATATTTAAATGTAAAA
>F:003OX-2
AAAAAAAATATTTAAATGTAAAAA
>F:003OY-1
AAAAAAAATATTTTAAAAA
>F:003OZ-1
AAAAAAAATATTTTAAAAAA
>F:003P0-1
AAAAAAAATATTTTAAAAAAAAT
>F:003P1-1
AAAAAAAATCAAAATTAAAAC
>F:003P2-1
AAAAAAAATCAAGAAATAATAAA
>F:003P3-1
AAAAAAAATCAATCGATTAAAAA
>F:003P4-1
AAAAAAAATCAGAAAAA
>F:003P5-2
AAAAAAAATCAGAAAAAA
>F:003P6-1
AAAAAAAATCAGAAAAAAACTAA
>F:003P7-1
AAAAAAAATCAGAAAAAAAT
>F:003P8-1
AAAAAAAATCAGATTAACGTCTGG
>F:003P9-1
AAAAAAAATCAGGATTAGTCC
>F:003PA-1
AAAAAAAATCATCCATAATTGAA
>F:003PB-1
AAAAAAAATCATCTTAAAATGTAA
>F:003PC-1
AAAAAAAATCCAAAAAAAGATT
>F:003PD-1
AAAAAAAATCCAGAAAATTGAA
>F:003PE-1
AAAAAAAATCCAGGAAA
>F:003PF-1
AAAAAAAATCCAGGATTAGTC
>F:003PG-5
AAAAAAAATCCAGGATTAGTCC
>F:003PH-1
AAAAAAAATCCATAGATTAT
>F:003PI-1
AAAAAAAATCCATAGATTATTT
>F:003PJ-1
AAAAAAAATCCATAGATTATTTC
>F:003PK-1
AAAAAAAATCCATAGATTATTTG
>F:003PL-2
AAAAAAAATCCATGGATTATTT
>F:003PM-1
AAAAAAAATCCATGGATTATTTC
>F:003PN-1
AAAAAAAATCCCCTTAGAT
>F:003PO-7
AAAAAAAATCCGAATAA
>F:003PP-3
AAAAAAAATCCGAATAAA
>F:003PQ-2
AAAAAAAATCCGAATAAAA
>F:003PR-1
AAAAAAAATCCGAATAAAAA
>F:003PS-1
AAAAAAAATCCGAATAAAAAAAA
>F:003PT-1
AAAAAAAATCCGAATAAAT
>F:003PU-1
AAAAAAAATCCGAATAAG
>F:003PV-1
AAAAAAAATCCGGAAAAT
>F:003PW-1
AAAAAAAATCCTTGATGATCTC
>F:003PX-1
AAAAAAAATCCTTTGATTGGACGACTTG
>F:003PY-1
AAAAAAAATCGAAAAAA
>F:003PZ-1
AAAAAAAATCGAAAAAAA
>F:003Q0-1
AAAAAAAATCGAAAAAAAA
>F:003Q1-1
AAAAAAAATCGAAAAAAATT
>F:003Q2-1
AAAAAAAATCGAAAAAACAAG
>F:003Q3-1
AAAAAAAATCGAAAAAACAAGATT
>F:003Q4-1
AAAAAAAATCGAAAAATTAAT
>F:003Q5-1
AAAAAAAATCGAAACTT
>F:003Q6-2
AAAAAAAATCGAAATGTCTTCTA
>F:003Q7-1
AAAAAAAATCGAAATGTCTTCTAA
>F:003Q8-1
AAAAAAAATCGAAGATC
>F:003Q9-1
AAAAAAAATCGAATAAAAAAAAAAAA
>F:003QA-1
AAAAAAAATCGAATTGA
>F:003QB-7
AAAAAAAATCGAATTGT
>F:003QC-9
AAAAAAAATCGAATTGTT
>F:003QD-9
AAAAAAAATCGAATTGTTT
>F:003QE-3
AAAAAAAATCGAATTGTTTA
>F:003QF-2
AAAAAAAATCGAATTGTTTAG
>F:003QG-3
AAAAAAAATCGAATTGTTTAGA
>F:003QH-3
AAAAAAAATCGAATTGTTTAGAA
>F:003QI-3
AAAAAAAATCGAATTGTTTAGAAA
>F:003QJ-1
AAAAAAAATCGAATTGTTTT
>F:003QK-1
AAAAAAAATCGGATTATT
>F:003QL-1
AAAAAAAATCGGATTGCTAT
>F:003QM-1
AAAAAAAATCGGATTGCTGTCTT
>F:003QN-1
AAAAAAAATCGTAAAAAAA
>F:003QO-1
AAAAAAAATCGTAAAAAAAA
>F:003QP-1
AAAAAAAATCGTAAAAAAAAA
>F:003QQ-1
AAAAAAAATCGTAAAAAAAAATT
>F:003QR-1
AAAAAAAATCGTAAAAAAAAATTAAA
>F:003QS-1
AAAAAAAATCGTGCAAGATAGTAA
>F:003QT-1
AAAAAAAATCGTGCGAAAAAT
>F:003QU-1
AAAAAAAATCGTGCGAAAAATACAT
>F:003QV-1
AAAAAAAATCTAATAATTAGTAAC
>F:003QW-1
AAAAAAAATCTAGGATT
>F:003QX-1
AAAAAAAATCTAGGATTAGTCCA
>F:003QY-2
AAAAAAAATCTGGAAAA
>F:003QZ-1
AAAAAAAATCTGGAAAAA
>F:003R0-4
AAAAAAAATCTGGAAAAT
>F:003R1-2
AAAAAAAATCTGGAAAATT
>F:003R2-1
AAAAAAAATCTGGAAAATTG
>F:003R3-3
AAAAAAAATCTGGAAAATTGA
>F:003R4-1
AAAAAAAATCTGGAGAATT
>F:003R5-1
AAAAAAAATCTGTAAAATTGAAA
>F:003R6-1
AAAAAAAATCTTATTAAAC
>F:003R7-1
AAAAAAAATCTTATTAAACTGT
>F:003R8-1
AAAAAAAATCTTATTAAACTGTA
>F:003R9-1
AAAAAAAATCTTCGAAAAAA
>F:003RA-1
AAAAAAAATCTTTGAAAAAATA
>F:003RB-1
AAAAAAAATCTTTGGAAAT
>F:003RC-1
AAAAAAAATCTTTGGAAATCTAT
>F:003RD-1
AAAAAAAATGAAAAAAAA
>F:003RE-3
AAAAAAAATGAAAAAAAAAA
>F:003RF-1
AAAAAAAATGAAAAAAAAAAAA
>F:003RG-2
AAAAAAAATGAAAAAAAAAAAAA
>F:003RH-1
AAAAAAAATGAAAAAAAAAAAAAC
>F:003RI-1
AAAAAAAATGAAAAAAAAAAAAGA
>F:003RJ-1
AAAAAAAATGAAAAAAAAAAAGA
>F:003RK-1
AAAAAAAATGAAAAAAAAAAAGAA
>F:003RL-2
AAAAAAAATGAAAAAAAAAAAGAT
>F:003RM-7
AAAAAAAATGAAAAAAAAAAGA
>F:003RN-1
AAAAAAAATGAAAAAAAAAAGAA
>F:003RO-1
AAAAAAAATGAAAAAAAAAAGAGAAAA
>F:003RP-9
AAAAAAAATGAAAAAAAAAAGAT
>F:003RQ-2
AAAAAAAATGAAAAAAAAAGA
>F:003RR-2
AAAAAAAATGAAAAAAAAAGAT
>F:003RS-1
AAAAAAAATGAAAAAAAAATA
>F:003RT-1
AAAAAAAATGAAAAAAGAAA
>F:003RU-1
AAAAAAAATGAAAAAAGTTAG
>F:003RV-1
AAAAAAAATGAAAAAAGTTAGA
>F:003RW-5
AAAAAAAATGAAAAAAGTTAGAA
>F:003RX-3
AAAAAAAATGAAAAACGAAAAC
>F:003RY-1
AAAAAAAATGAAAAATGAAA
>F:003RZ-3
AAAAAAAATGAAAAATGAAAGA
>F:003S0-12
AAAAAAAATGAAAAATGAAAGAT
>F:003S1-1
AAAAAAAATGAAAAATGAAAGATT
>F:003S2-1
AAAAAAAATGAAAAATGGAAGA
>F:003S3-1
AAAAAAAATGAAAAGGAA
>F:003S4-1
AAAAAAAATGAAAAGTGAAAGAT
>F:003S5-2
AAAAAAAATGAAAATGGAT
>F:003S6-2
AAAAAAAATGAAAATTGGAA
>F:003S7-6
AAAAAAAATGAAAATTGGAAA
>F:003S8-4
AAAAAAAATGAAAATTGGAAAA
>F:003S9-3
AAAAAAAATGAAAATTGGAAAAA
>F:003SA-1
AAAAAAAATGAAAATTGGAAAAAA
>F:003SB-13
AAAAAAAATGAAAATTGGAAAAT
>F:003SC-2
AAAAAAAATGAAAATTGGAAAATT
>F:003SD-1
AAAAAAAATGAAAATTGGAAAATTAA
>F:003SE-1
AAAAAAAATGAAACCTAGA
>F:003SF-1
AAAAAAAATGAAAGAAA
>F:003SG-1
AAAAAAAATGAAAGAAAAGAT
>F:003SH-1
AAAAAAAATGAAAGTAACGA
>F:003SI-1
AAAAAAAATGAACGACATAA
>F:003SJ-1
AAAAAAAATGAACTAAGTAGTTAAAA
>F:003SK-1
AAAAAAAATGAAGAAAA
>F:003SL-2
AAAAAAAATGAAGAAAATAAA
>F:003SM-3
AAAAAAAATGAAGAAAATAAAA
>F:003SN-1
AAAAAAAATGAAGAAAATAAAAA
>F:003SO-1
AAAAAAAATGAAGAAAATAAAAC
>F:003SP-1
AAAAAAAATGAAGAAAATAAAACAA
>F:003SQ-1
AAAAAAAATGAAGTTATGGGAT
>F:003SR-1
AAAAAAAATGAAGTTATGTGAT
>F:003SS-1
AAAAAAAATGAAGTTTATGGGA
>F:003ST-7
AAAAAAAATGAAGTTTATGGGAT
>F:003SU-1
AAAAAAAATGAATAAGAC
>F:003SV-1
AAAAAAAATGAATAATT
>F:003SW-1
AAAAAAAATGAATAATTGAT
>F:003SX-1
AAAAAAAATGAATAATTGT
>F:003SY-3
AAAAAAAATGAATAATTGTGA
>F:003SZ-5
AAAAAAAATGAATAATTGTGAT
>F:003T0-1
AAAAAAAATGAATAATTGTGATAA
>F:003T1-1
AAAAAAAATGAATAGAGAT
>F:003T2-2
AAAAAAAATGAATGAGCTGCCT
>F:003T3-1
AAAAAAAATGAATTAAAAAA
>F:003T4-1
AAAAAAAATGACAAAAAAAGA
>F:003T5-1
AAAAAAAATGACCGAGAG
>F:003T6-2
AAAAAAAATGACCGAGAGT
>F:003T7-1
AAAAAAAATGAGAAAAAAAAA
>F:003T8-1
AAAAAAAATGAGAAAATGAGATA
>F:003T9-1
AAAAAAAATGAGAGAAATGATTGA
>F:003TA-1
AAAAAAAATGAGCATTA
>F:003TB-1
AAAAAAAATGAGCGCCAT
>F:003TC-1
AAAAAAAATGAGTGAGAACGAC
>F:003TD-2
AAAAAAAATGAGTGAGAACGACA
>F:003TE-1
AAAAAAAATGAGTGGGGGCATCTA
>F:003TF-1
AAAAAAAATGATAAAGAAAAAA
>F:003TG-1
AAAAAAAATGATAATAAAATATAT
>F:003TH-2
AAAAAAAATGATAGAAA
>F:003TI-1
AAAAAAAATGATAGTGA
>F:003TJ-1
AAAAAAAATGATAGTGCTAGT
>F:003TK-1
AAAAAAAATGATAGTGCTAGTT
>F:003TL-1
AAAAAAAATGATATAAAACA
>F:003TM-1
AAAAAAAATGATGAAATC
>F:003TN-1
AAAAAAAATGATGAATATGATAA
>F:003TO-2
AAAAAAAATGATGAGAACAACGA
>F:003TP-1
AAAAAAAATGATGCAAAAA
>F:003TQ-1
AAAAAAAATGATGCAAAAAATGA
>F:003TR-1
AAAAAAAATGATTAAGTAAAAAAGA
>F:003TS-1
AAAAAAAATGATTACGAAT
>F:003TT-1
AAAAAAAATGATTAGATGGGATCAA
>F:003TU-1
AAAAAAAATGATTGAGAATATAAAT
>F:003TV-1
AAAAAAAATGATTGGTTGTTGCT
>F:003TW-1
AAAAAAAATGCAAATTGGAAAATT
>F:003TX-1
AAAAAAAATGCACTAGT
>F:003TY-1
AAAAAAAATGCACTAGTT
>F:003TZ-1
AAAAAAAATGCACTAGTTAGCAA
>F:003U0-1
AAAAAAAATGCAGGAAAAAAC
>F:003U1-1
AAAAAAAATGCATGCAAAACAACGCA
>F:003U2-1
AAAAAAAATGCATGCAAATGTTA
>F:003U3-1
AAAAAAAATGCATGCATTAATA
>F:003U4-1
AAAAAAAATGCATGCATTAATAA
>F:003U5-3
AAAAAAAATGCATGCATTAATAT
>F:003U6-1
AAAAAAAATGCATGCATTTAAT
>F:003U7-1
AAAAAAAATGCCCTTTA
>F:003U8-1
AAAAAAAATGCGATCCGTTTGAA
>F:003U9-1
AAAAAAAATGCGCGCCAT
>F:003UA-1
AAAAAAAATGCGGCATGA
>F:003UB-1
AAAAAAAATGCGGCATGCT
>F:003UC-1
AAAAAAAATGCGGCATGCTTT
>F:003UD-1
AAAAAAAATGCGGCATGCTTTT
>F:003UE-1
AAAAAAAATGCGGCGAAAAAGGA
>F:003UF-1
AAAAAAAATGCGTAATACGACACC
>F:003UG-1
AAAAAAAATGCGTGTTAA
>F:003UH-1
AAAAAAAATGCTAATAAAAAACGAA
>F:003UI-1
AAAAAAAATGCTCCGACCCGTTGC
>F:003UJ-1
AAAAAAAATGCTCTATTTAA
>F:003UK-1
AAAAAAAATGCTCTATTTAACT
>F:003UL-2
AAAAAAAATGCTGAAGAAACA
>F:003UM-1
AAAAAAAATGCTTCTTTGCTTGT
>F:003UN-3
AAAAAAAATGCTTGAATGTAAAAA
>F:003UO-1
AAAAAAAATGGAAATTGCGTTTAAAA
>F:003UP-1
AAAAAAAATGGAATTAA
>F:003UQ-1
AAAAAAAATGGACTAAGTAGAAAA
>F:003UR-1
AAAAAAAATGGATAAAAA
>F:003US-1
AAAAAAAATGGATGTAAAAATAAAA
>F:003UT-1
AAAAAAAATGGATTATTTC
>F:003UU-1
AAAAAAAATGGGAAATAAATACAA
>F:003UV-3
AAAAAAAATGGGAAATGAA
>F:003UW-1
AAAAAAAATGGGAAATGAAT
>F:003UX-1
AAAAAAAATGGGAAATGAATACA
>F:003UY-2
AAAAAAAATGGGAAATGAATACAA
>F:003UZ-2
AAAAAAAATGGGTTATAAGTT
>F:003V0-1
AAAAAAAATGGGTTATAAGTTCA
>F:003V1-1
AAAAAAAATGGTAAAGTTACAAAA
>F:003V2-1
AAAAAAAATGGTAACAATTAAA
>F:003V3-1
AAAAAAAATGGTCAAAGAAGACA
>F:003V4-1
AAAAAAAATGGTGTAAA
>F:003V5-1
AAAAAAAATGGTGTAAATAGGT
>F:003V6-1
AAAAAAAATGGTTAAAGA
>F:003V7-1
AAAAAAAATGGTTAAAGT
>F:003V8-1
AAAAAAAATGGTTAGAGAATT
>F:003V9-1
AAAAAAAATGGTTGGGAACTAAA
>F:003VA-1
AAAAAAAATGGTTTTTCTTGA
>F:003VB-1
AAAAAAAATGTAAAAAAAA
>F:003VC-1
AAAAAAAATGTAAAATGATTACAA
>F:003VD-1
AAAAAAAATGTAAAATGATTACAAAA
>F:003VE-1
AAAAAAAATGTAAGTGAAAT
>F:003VF-1
AAAAAAAATGTAATAATAGGAATAAA
>F:003VG-1
AAAAAAAATGTACGTGTTAATA
>F:003VH-1
AAAAAAAATGTACGTGTTAATT
>F:003VI-1
AAAAAAAATGTAGAAAATTTAA
>F:003VJ-1
AAAAAAAATGTAGAAAATTTAATGA
>F:003VK-3
AAAAAAAATGTATTCATTTTGAT
>F:003VL-1
AAAAAAAATGTCTTCTAGTGATAT
>F:003VM-3
AAAAAAAATGTGATATT
>F:003VN-2
AAAAAAAATGTGATATTT
>F:003VO-1
AAAAAAAATGTGATATTTTA
>F:003VP-1
AAAAAAAATGTGATATTTTAT
>F:003VQ-2
AAAAAAAATGTGATATTTTATTA
>F:003VR-4
AAAAAAAATGTGATATTTTATTAA
>F:003VS-4
AAAAAAAATGTGATGAAAAAGA
>F:003VT-7
AAAAAAAATGTGATGAAAAAGAT
>F:003VU-1
AAAAAAAATGTGATGAAAAAGATA
>F:003VV-1
AAAAAAAATGTGATGAAAAAGATAT
>F:003VW-45
AAAAAAAATGTGCGCCA
>F:003VX-3
AAAAAAAATGTGCGCCAA
>F:003VY-1
AAAAAAAATGTGCGCCAAAA
>F:003VZ-14
AAAAAAAATGTGCGCCAT
>F:003W0-1
AAAAAAAATGTGCGCCATA
>F:003W1-6
AAAAAAAATGTGCGCCATAA
>F:003W2-2
AAAAAAAATGTGCGCCATAAA
>F:003W3-1
AAAAAAAATGTGCGCCATAAAGA
>F:003W4-4
AAAAAAAATGTGCGCCATAAT
>F:003W5-3
AAAAAAAATGTGCGCCATAATA
>F:003W6-2
AAAAAAAATGTGCGCCATAATAA
>F:003W7-1
AAAAAAAATGTGCGCCATACA
>F:003W8-1
AAAAAAAATGTGCGGCGCCGAGAAAAA
>F:003W9-1
AAAAAAAATGTGCTCATCAATAAC
>F:003WA-1
AAAAAAAATGTGCTTGT
>F:003WB-1
AAAAAAAATGTGCTTGTCA
>F:003WC-4
AAAAAAAATGTGCTTGTCAACA
>F:003WD-1
AAAAAAAATGTGCTTGTCAACAA
>F:003WE-1
AAAAAAAATGTTAAAATAAAA
>F:003WF-1
AAAAAAAATGTTAAAATAAAAA
>F:003WG-1
AAAAAAAATGTTAAAATAAAAAA
>F:003WH-1
AAAAAAAATGTTAATAAAAA
>F:003WI-1
AAAAAAAATGTTCCAAAA
>F:003WJ-1
AAAAAAAATGTTCCAAAAA
>F:003WK-1
AAAAAAAATGTTTAAATGTA
>F:003WL-1
AAAAAAAATGTTTATGTAGA
>F:003WM-1
AAAAAAAATGTTTATGTAGAA
>F:003WN-1
AAAAAAAATGTTTATGTAGAAGA
>F:003WO-1
AAAAAAAATGTTTATGTAGAAGAA
>F:003WP-1
AAAAAAAATGTTTCAAAA
>F:003WQ-1
AAAAAAAATTAAAAAAA
>F:003WR-1
AAAAAAAATTAAAAAAAAAGAGAA
>F:003WS-1
AAAAAAAATTAAAAAAATAGGGTA
>F:003WT-1
AAAAAAAATTAAAAAAATTGAAGAGA
>F:003WU-1
AAAAAAAATTAAAAAACGTTG
>F:003WV-1
AAAAAAAATTAAAAAAGAAAAACAA
>F:003WW-1
AAAAAAAATTAAAAAATTGAAGA
>F:003WX-1
AAAAAAAATTAAAAATGAATATAGA
>F:003WY-1
AAAAAAAATTAAAAATTAAA
>F:003WZ-1
AAAAAAAATTAAAAATTTGCACT
>F:003X0-1
AAAAAAAATTAAAACTAAAAAA
>F:003X1-1
AAAAAAAATTAAACATCGAA
>F:003X2-5
AAAAAAAATTAAACCTA
>F:003X3-18
AAAAAAAATTAAACCTAGA
>F:003X4-6
AAAAAAAATTAAACCTAGAA
>F:003X5-2
AAAAAAAATTAAACCTAGAAA
>F:003X6-1
AAAAAAAATTAAACCTAGAAAA
>F:003X7-1
AAAAAAAATTAAACCTAGAAAAAA
>F:003X8-4
AAAAAAAATTAAACCTAGAC
>F:003X9-1
AAAAAAAATTAAACCTAGACATT
>F:003XA-1
AAAAAAAATTAAACCTAGATAT
>F:003XB-1
AAAAAAAATTAAACCTT
>F:003XC-1
AAAAAAAATTAAACTTAGA
>F:003XD-1
AAAAAAAATTAAATAAAAAAAAAAA
>F:003XE-1
AAAAAAAATTAAATATAAGA
>F:003XF-2
AAAAAAAATTAAATATAAGAA
>F:003XG-1
AAAAAAAATTAAATATAAGAAAA
>F:003XH-1
AAAAAAAATTAAATATTATAAA
>F:003XI-1
AAAAAAAATTAAATATTATAAAAA
>F:003XJ-1
AAAAAAAATTAAATATTATAAAT
>F:003XK-1
AAAAAAAATTAAATATTATAAATA
>F:003XL-1
AAAAAAAATTAAATATTTGTGAGA
>F:003XM-1
AAAAAAAATTAAATATTTTTGAA
>F:003XN-1
AAAAAAAATTAAATATTTTTGAAA
>F:003XO-1
AAAAAAAATTAAATCGACGAAA
>F:003XP-1
AAAAAAAATTAAATTAGTTGCT
>F:003XQ-1
AAAAAAAATTAAATTTAGAC
>F:003XR-1
AAAAAAAATTAACCTTGATGA
>F:003XS-1
AAAAAAAATTAAGTTTTAATCAA
>F:003XT-1
AAAAAAAATTAATAAAAAAG
>F:003XU-3
AAAAAAAATTAATAAAAAATGAA
>F:003XV-1
AAAAAAAATTAATAAAAAGAA
>F:003XW-2
AAAAAAAATTAATAAAAAGAAA
>F:003XX-1
AAAAAAAATTAATAAAGAA
>F:003XY-1
AAAAAAAATTAATAATGTAGAA
>F:003XZ-2
AAAAAAAATTAATAATGTAGAAC
>F:003Y0-1
AAAAAAAATTAATCAAAA
>F:003Y1-1
AAAAAAAATTAATGGAAAGT
>F:003Y2-1
AAAAAAAATTAATTTATTATTTGA
>F:003Y3-1
AAAAAAAATTACCAAAA
>F:003Y4-4
AAAAAAAATTACCAAAAA
>F:003Y5-1
AAAAAAAATTACCAAAAAA
>F:003Y6-3
AAAAAAAATTACCAAAAAAAA
>F:003Y7-1
AAAAAAAATTACCAAAAAAAAA
>F:003Y8-1
AAAAAAAATTACCAAAAAAAAAA
>F:003Y9-2
AAAAAAAATTACCAAAAAAAGAA
>F:003YA-5
AAAAAAAATTACTTGGAA
>F:003YB-3
AAAAAAAATTACTTGGAAA
>F:003YC-1
AAAAAAAATTACTTGGAAAA
>F:003YD-1
AAAAAAAATTACTTGGAAAAT
>F:003YE-1
AAAAAAAATTACTTGGAAAATT
>F:003YF-1
AAAAAAAATTACTTGGAAAATTA
>F:003YG-1
AAAAAAAATTACTTGGAAAATTAT
>F:003YH-1
AAAAAAAATTAGAAAAA
>F:003YI-1
AAAAAAAATTAGAAAAAAAACTAA
>F:003YJ-1
AAAAAAAATTAGAACATTTTTAGT
>F:003YK-1
AAAAAAAATTAGCAAGATGTTG
>F:003YL-1
AAAAAAAATTAGCGTTCCTT
>F:003YM-1
AAAAAAAATTAGGTAGTTGGAAC
>F:003YN-1
AAAAAAAATTAGGTTAAAAA
>F:003YO-1
AAAAAAAATTAGGTTAAAAT
>F:003YP-1
AAAAAAAATTAGGTTAAAATGAA
>F:003YQ-2
AAAAAAAATTAGGTTAAAATGTA
>F:003YR-1
AAAAAAAATTAGGTTAAAATTTAA
>F:003YS-1
AAAAAAAATTAGGTTAAAT
>F:003YT-2
AAAAAAAATTAGGTTAAATGT
>F:003YU-1
AAAAAAAATTAGTCATTTTGAA
>F:003YV-1
AAAAAAAATTAGTGAAAAATATA
>F:003YW-2
AAAAAAAATTAGTTATTTTGAA
>F:003YX-1
AAAAAAAATTATAATCTGAATTA
>F:003YY-1
AAAAAAAATTATAGTTAACGTC
>F:003YZ-1
AAAAAAAATTATCAAAAAAAAA
>F:003Z0-1
AAAAAAAATTATCGAAAAA
>F:003Z1-63
AAAAAAAATTATGAAAA
>F:003Z2-14
AAAAAAAATTATGAAAAA
>F:003Z3-4
AAAAAAAATTATGAAAAAA
>F:003Z4-1
AAAAAAAATTATGAAAAAAAA
>F:003Z5-2
AAAAAAAATTATGAAAAAAAAA
>F:003Z6-10
AAAAAAAATTATGAAAAC
>F:003Z7-5
AAAAAAAATTATGAAAACA
>F:003Z8-1
AAAAAAAATTATGAAAACATT
>F:003Z9-1
AAAAAAAATTATGAAAACTATT
>F:003ZA-1
AAAAAAAATTATGAAAAG
>F:003ZB-2
AAAAAAAATTATGAAAAGAA
>F:003ZC-1
AAAAAAAATTATGAAAAGAAA
>F:003ZD-1
AAAAAAAATTATGAAAATAA
>F:003ZE-1
AAAAAAAATTATGAAACA
>F:003ZF-1
AAAAAAAATTATGAAGA
>F:003ZG-1
AAAAAAAATTATGAATTAATTA
>F:003ZH-2
AAAAAAAATTATGAGAA
>F:003ZI-1
AAAAAAAATTATGCAACGCAT
>F:003ZJ-1
AAAAAAAATTATGCAACGCATTA
>F:003ZK-1
AAAAAAAATTATGCCACCC
>F:003ZL-1
AAAAAAAATTATGGACTGGTTGAAAAA
>F:003ZM-1
AAAAAAAATTATGGCGTTATGGCAT
>F:003ZN-1
AAAAAAAATTATTAATGAA
>F:003ZO-1
AAAAAAAATTATTAATGAAT
>F:003ZP-1
AAAAAAAATTATTAATGAATA
>F:003ZQ-2
AAAAAAAATTATTAATGAATAA
>F:003ZR-1
AAAAAAAATTATTAATGAATAAAA
>F:003ZS-2
AAAAAAAATTATTAATGAATAAT
>F:003ZT-1
AAAAAAAATTATTAATGAATCA
>F:003ZU-1
AAAAAAAATTATTAGCA
>F:003ZV-1
AAAAAAAATTATTCGAAGATAA
>F:003ZW-3
AAAAAAAATTATTCGAAGATAAA
>F:003ZX-1
AAAAAAAATTATTGGATATT
>F:003ZY-1
AAAAAAAATTATTGGTAAATTAA
>F:003ZZ-1
AAAAAAAATTCAAAAAA
>F:00400-1
AAAAAAAATTCAAAATTTAAAT
>F:00401-1
AAAAAAAATTCAAAATTTAAATTT
>F:00402-2
AAAAAAAATTCAAAATTTAAATTTGA
>F:00403-1
AAAAAAAATTCAGGATTAGTCC
>F:00404-1
AAAAAAAATTCAGTCGAAAAAA
>F:00405-1
AAAAAAAATTCCAATTTTTAT
>F:00406-1
AAAAAAAATTCGAAAAA
>F:00407-1
AAAAAAAATTCGAAAAAAAAAAACT
>F:00408-1
AAAAAAAATTCGAATAA
>F:00409-1
AAAAAAAATTCGAGAATTAATA
>F:0040A-1
AAAAAAAATTCGGAAATGAAA
>F:0040B-1
AAAAAAAATTCGGAAATGAAATC
>F:0040C-1
AAAAAAAATTCGGTTAAAATGTAAAAA
>F:0040D-1
AAAAAAAATTCTAAATTAGA
>F:0040E-1
AAAAAAAATTCTTGTCGTGAAAG
>F:0040F-1
AAAAAAAATTCTTGTCGTGAAAGGAA
>F:0040G-19
AAAAAAAATTGAAAAAA
>F:0040H-5
AAAAAAAATTGAAAAAAA
>F:0040I-1
AAAAAAAATTGAAAAAAAA
>F:0040J-1
AAAAAAAATTGAAAAAAAAT
>F:0040K-2
AAAAAAAATTGAAAAAAAATGCA
>F:0040L-1
AAAAAAAATTGAAAAAACTA
>F:0040M-6
AAAAAAAATTGAAAAAGA
>F:0040N-1
AAAAAAAATTGAAAAAGAAAAA
>F:0040O-5
AAAAAAAATTGAAAAATATGTT
>F:0040P-1
AAAAAAAATTGAAAACGCAGAAAAAA
>F:0040Q-1
AAAAAAAATTGAAAAGGAAATAAA
>F:0040R-1
AAAAAAAATTGAAAATCGA
>F:0040S-1
AAAAAAAATTGAAAATCGAAAAA
>F:0040T-1
AAAAAAAATTGAAAATT
>F:0040U-2
AAAAAAAATTGAAAATTAGGAA
>F:0040V-1
AAAAAAAATTGAAAATTAGGAAA
>F:0040W-2
AAAAAAAATTGAAAATTAGGAAACCA
>F:0040X-6
AAAAAAAATTGAAAATTGA
>F:0040Y-3
AAAAAAAATTGAAAATTGAA
>F:0040Z-13
AAAAAAAATTGAAAATTGAAA
>F:00410-10
AAAAAAAATTGAAAATTGAAAA
>F:00411-14
AAAAAAAATTGAAAATTGAAAAA
>F:00412-5
AAAAAAAATTGAAAATTGAAAAAA
>F:00413-1
AAAAAAAATTGAAAATTGAAAAAAA
>F:00414-1
AAAAAAAATTGAAAATTGAAAAAAAAA
>F:00415-1
AAAAAAAATTGAAAATTGAAAAGA
>F:00416-1
AAAAAAAATTGAAACGCAAAAATT
>F:00417-1
AAAAAAAATTGAAACTTGAAAAA
>F:00418-1
AAAAAAAATTGAAAGAAATGAT
>F:00419-1
AAAAAAAATTGAAAGAAATGATCAT
>F:0041A-1
AAAAAAAATTGAAAGTTGAAAAAAA
>F:0041B-2
AAAAAAAATTGAAGAGG
>F:0041C-1
AAAAAAAATTGAAGAGGCAA
>F:0041D-1
AAAAAAAATTGAAGAGGCAATA
>F:0041E-1
AAAAAAAATTGAATAATTTGA
>F:0041F-1
AAAAAAAATTGAATCTGAA
>F:0041G-1
AAAAAAAATTGAATGTAATAAGTT
>F:0041H-1
AAAAAAAATTGAATTGTTAAGAA
>F:0041I-1
AAAAAAAATTGAGAAATAGGAA
>F:0041J-2
AAAAAAAATTGAGAAATAGGAAA
>F:0041K-1
AAAAAAAATTGAGAAATAGGAAAAA
>F:0041L-2
AAAAAAAATTGAGAAATAGGAAAC
>F:0041M-1
AAAAAAAATTGAGAAATAGGAAACC
>F:0041N-1
AAAAAAAATTGAGAGAT
>F:0041O-8
AAAAAAAATTGAGAGCGA
>F:0041P-1
AAAAAAAATTGAGAGCGAA
>F:0041Q-1
AAAAAAAATTGAGAGCGATTTT
>F:0041R-3
AAAAAAAATTGAGGAAAAGA
>F:0041S-2
AAAAAAAATTGAGGAAAAGAA
>F:0041T-1
AAAAAAAATTGAGGAAAAGAAA
>F:0041U-2
AAAAAAAATTGAGGAAAAGAAAA
>F:0041V-2
AAAAAAAATTGAGGAAAAGAAAAA
>F:0041W-1
AAAAAAAATTGAGGAAAAGAAAAATT
>F:0041X-1
AAAAAAAATTGATATTATGA
>F:0041Y-1
AAAAAAAATTGATATTATGAA
>F:0041Z-3
AAAAAAAATTGATATTATGAAAT
>F:00420-1
AAAAAAAATTGATATTATGAAATA
>F:00421-2
AAAAAAAATTGATTAATTA
>F:00422-1
AAAAAAAATTGATTAATTAGA
>F:00423-1
AAAAAAAATTGATTAATTAGAACC
>F:00424-1
AAAAAAAATTGATTAATTTG
>F:00425-1
AAAAAAAATTGATTGAA
>F:00426-1
AAAAAAAATTGATTGAAATC
>F:00427-1
AAAAAAAATTGATTGAAATCA
>F:00428-1
AAAAAAAATTGATTTTAATAT
>F:00429-1
AAAAAAAATTGATTTTAATATA
>F:0042A-1
AAAAAAAATTGATTTTAATATATA
>F:0042B-1
AAAAAAAATTGCACTTAGTGCAAAAAAAA
>F:0042C-1
AAAAAAAATTGCTAAAA
>F:0042D-2
AAAAAAAATTGCTATTTTTAGCAG
>F:0042E-1
AAAAAAAATTGCTCTAT
>F:0042F-1
AAAAAAAATTGGAAACTAAAAAC
>F:0042G-1
AAAAAAAATTGGAAACTAGAACA
>F:0042H-1
AAAAAAAATTGGAAATTTC
>F:0042I-1
AAAAAAAATTGGATAAAATAA
>F:0042J-1
AAAAAAAATTGGATAAAATAATA
>F:0042K-1
AAAAAAAATTGGCTAAGTA
>F:0042L-1
AAAAAAAATTGGGGAAGATTT
>F:0042M-1
AAAAAAAATTGGGGAAGATTTT
>F:0042N-1
AAAAAAAATTGGTACCCAGTATAT
>F:0042O-1
AAAAAAAATTGGTACCCGGCATAT
>F:0042P-1
AAAAAAAATTGTAAACACAAA
>F:0042Q-4
AAAAAAAATTGTAAACTAAAAA
>F:0042R-1
AAAAAAAATTGTAAACTAAAAAA
>F:0042S-2
AAAAAAAATTGTAAACTAAAAAC
>F:0042T-3
AAAAAAAATTGTAAACTAAAAACT
>F:0042U-1
AAAAAAAATTGTGAACTAAAAA
>F:0042V-1
AAAAAAAATTGTGCAAAA
>F:0042W-1
AAAAAAAATTGTGCACATTCCTC
>F:0042X-1
AAAAAAAATTGTTGAAATAATAAA
>F:0042Y-1
AAAAAAAATTGTTGTACTATGTT
>F:0042Z-2
AAAAAAAATTTAAAAAA
>F:00430-1
AAAAAAAATTTAAAAAAA
>F:00431-1
AAAAAAAATTTAAAAAAAA
>F:00432-1
AAAAAAAATTTAAAAAAAAAA
>F:00433-1
AAAAAAAATTTAAAAAAAGAAT
>F:00434-1
AAAAAAAATTTAAAAAAAGAATAA
>F:00435-1
AAAAAAAATTTAAAAAAAGG
>F:00436-1
AAAAAAAATTTAAAAAATTGA
>F:00437-3
AAAAAAAATTTAAAAAT
>F:00438-10
AAAAAAAATTTAAAAATTGA
>F:00439-11
AAAAAAAATTTAAAAATTGAA
>F:0043A-4
AAAAAAAATTTAAAAATTGAAA
>F:0043B-4
AAAAAAAATTTAAAAATTGAAAA
>F:0043C-3
AAAAAAAATTTAAAAATTGAAAAAA
>F:0043D-1
AAAAAAAATTTAAAACTAGAAA
>F:0043E-3
AAAAAAAATTTAAAACTTAAA
>F:0043F-1
AAAAAAAATTTAAAATTAAAAGTA
>F:0043G-1
AAAAAAAATTTAAATTT
>F:0043H-1
AAAAAAAATTTAAATTTGA
>F:0043I-1
AAAAAAAATTTAATGAAAGAAT
>F:0043J-2
AAAAAAAATTTACAAAAAAGTAAA
>F:0043K-1
AAAAAAAATTTACTAACCCGCTTG
>F:0043L-1
AAAAAAAATTTAGACGA
>F:0043M-1
AAAAAAAATTTAGACGACGATGAA
>F:0043N-1
AAAAAAAATTTAGAGCGA
>F:0043O-1
AAAAAAAATTTAGTCGAAA
>F:0043P-1
AAAAAAAATTTATAAAATT
>F:0043Q-2
AAAAAAAATTTATGAAAA
>F:0043R-1
AAAAAAAATTTATGAGAAAAAGT
>F:0043S-1
AAAAAAAATTTATTGATCTTC
>F:0043T-1
AAAAAAAATTTATTTTTGTCGT
>F:0043U-1
AAAAAAAATTTCAAGATTGGAT
>F:0043V-2
AAAAAAAATTTCAATTTTTATT
>F:0043W-2
AAAAAAAATTTCAGGATAGAAAA
>F:0043X-1
AAAAAAAATTTCCAAAAAA
>F:0043Y-1
AAAAAAAATTTCCAAAAAAAGAT
>F:0043Z-1
AAAAAAAATTTCCTTTTTTG
>F:00440-1
AAAAAAAATTTCGATTATAATA
>F:00441-1
AAAAAAAATTTCGGAAATGAAAAA
>F:00442-1
AAAAAAAATTTCTAATTTTG
>F:00443-2
AAAAAAAATTTCTTATATAAT
>F:00444-1
AAAAAAAATTTGAAAAAAAAAAGA
>F:00445-1
AAAAAAAATTTGAAAAAATTATAA
>F:00446-1
AAAAAAAATTTGAAAAGGAAATAAA
>F:00447-1
AAAAAAAATTTGAAAAT
>F:00448-1
AAAAAAAATTTGAAATAAAAAA
>F:00449-2
AAAAAAAATTTGAAATAAAAAAA
>F:0044A-1
AAAAAAAATTTGAAGTTA
>F:0044B-1
AAAAAAAATTTGAGAAATGTATTTTAAA
>F:0044C-1
AAAAAAAATTTGATGAATTTTAA
>F:0044D-1
AAAAAAAATTTGCGCCA
>F:0044E-1
AAAAAAAATTTGGAAAATT
>F:0044F-1
AAAAAAAATTTGGAACGCCTCA
>F:0044G-1
AAAAAAAATTTGGAACGCT
>F:0044H-4
AAAAAAAATTTGGAACGCTTCA
>F:0044I-1
AAAAAAAATTTGGTAATTT
>F:0044J-1
AAAAAAAATTTGTGAAAAAAA
>F:0044K-1
AAAAAAAATTTGTTGGA
>F:0044L-1
AAAAAAAATTTTCGAAACTTAGCGA
>F:0044M-1
AAAAAAAATTTTGATTAAATGAT
>F:0044N-2
AAAAAAAATTTTGGAAAAGACT
>F:0044O-5
AAAAAAAATTTTGTAAA
>F:0044P-2
AAAAAAAATTTTGTAAAA
>F:0044Q-2
AAAAAAAATTTTGTAAAAA
>F:0044R-1
AAAAAAAATTTTGTAAAAAA
>F:0044S-1
AAAAAAAATTTTGTAAAAAAA
>F:0044T-1
AAAAAAAATTTTGTAAAAATAAGA
>F:0044U-2
AAAAAAAATTTTGTAAAAATAGA
>F:0044V-1
AAAAAAAATTTTGTCGCGAAAGG
>F:0044W-1
AAAAAAAATTTTGTCGCGAAAGGT
>F:0044X-1
AAAAAAAATTTTTAAAAAGAAT
>F:0044Y-1
AAAAAAAATTTTTAGAAA
>F:0044Z-1
AAAAAAAATTTTTATTTAAATTGTT
>F:00450-1
AAAAAAAATTTTTGATTGAATT
>F:00451-1
AAAAAAAATTTTTGTCGTGAAAG
>F:00452-1
AAAAAAAATTTTTTAAATTTTGAGA
>F:00453-1
AAAAAAAATTTTTTCATTTGA
>F:00454-2
AAAAAAAATTTTTTTATTTGA
>F:00455-1
AAAAAAAATTTTTTTATTTGAAA
>F:00456-2
AAAAAAAATTTTTTTATTTGAC
>F:00457-3
AAAAAAAATTTTTTTATTTGACT
>F:00458-1
AAAAAAAATTTTTTTCAAAAT
>F:00459-1
AAAAAAAATTTTTTTCACTA
>F:0045A-1
AAAAAAAATTTTTTTCACTAA
>F:0045B-1
AAAAAAAATTTTTTTTATTTGACTA
>F:0045C-1
AAAAAAAATTTTTTTTATTTGAGTA
>F:0045D-1
AAAAAAAATTTTTTTTTATTT
>F:0045E-1
AAAAAAAATTTTTTTTTATTTTATT
>F:0045F-3
AAAAAAACAAAAAAAAA
>F:0045G-2
AAAAAAACAAAAAAAAAA
>F:0045H-2
AAAAAAACAAAAAAAAAAA
>F:0045I-1
AAAAAAACAAAAAAAAAAAA
>F:0045J-2
AAAAAAACAAAAAAAAAAAAA
>F:0045K-2
AAAAAAACAAAAAAAAAAAAAA
>F:0045L-1
AAAAAAACAAAAAAAAAAC
>F:0045M-1
AAAAAAACAAAAAAAAAC
>F:0045N-1
AAAAAAACAAAAAAAAACAAAAA
>F:0045O-2
AAAAAAACAAAAAAAACAAAA
>F:0045P-1
AAAAAAACAAAAAAAACAAC
>F:0045Q-1
AAAAAAACAAAAAAAAGAA
>F:0045R-1
AAAAAAACAAAAAAAGAAAAAA
>F:0045S-1
AAAAAAACAAAAAAAGAAAAAAAA
>F:0045T-1
AAAAAAACAAAAAAAGAGAAA
>F:0045U-1
AAAAAAACAAAAAAAGAGAAAGA
>F:0045V-1
AAAAAAACAAAAAACAACAAA
>F:0045W-1
AAAAAAACAAAAAACTAAAGAGA
>F:0045X-1
AAAAAAACAAAAAACTAAGAAA
>F:0045Y-1
AAAAAAACAAAAAAGAAAAAAA
>F:0045Z-1
AAAAAAACAAAAAATCGAAAAA
>F:00460-1
AAAAAAACAAAAAATCGAAAAAA
>F:00461-1
AAAAAAACAAAAAGACAGTTA
>F:00462-1
AAAAAAACAAAAAGATGAA
>F:00463-1
AAAAAAACAAAAAGATGAAAGT
>F:00464-1
AAAAAAACAAAAAGATGAAAGTCG
>F:00465-1
AAAAAAACAAAAAGATGAAAGTCGT
>F:00466-1
AAAAAAACAAAAATTAAAACC
>F:00467-1
AAAAAAACAAAATTAATAAA
>F:00468-1
AAAAAAACAAAATTAATAAAAAA
>F:00469-1
AAAAAAACAAAATTGATAAA
>F:0046A-1
AAAAAAACAAAATTTTTTTGGAC
>F:0046B-1
AAAAAAACAAACAAGAATGATT
>F:0046C-1
AAAAAAACAAAGAACTATGTA
>F:0046D-1
AAAAAAACAAAGAACTTTTAGAA
>F:0046E-1
AAAAAAACAAAGAGAGATATA
>F:0046F-1
AAAAAAACAAAGTAAAATGA
>F:0046G-2
AAAAAAACAAGAAAGTTAAAA
>F:0046H-1
AAAAAAACAAGAAAGTTAAAAAA
>F:0046I-1
AAAAAAACAAGAGTTGTGA
>F:0046J-1
AAAAAAACAATAATTGTGATAAA
>F:0046K-1
AAAAAAACAATGAAATTAGGAAA
>F:0046L-1
AAAAAAACAATGCTAATAAAAA
>F:0046M-1
AAAAAAACAATGTCAGAAA
>F:0046N-5
AAAAAAACAATGTTAATAAAAA
>F:0046O-1
AAAAAAACAATGTTAATAAAAAAAA
>F:0046P-1
AAAAAAACAATGTTTTTA
>F:0046Q-2
AAAAAAACAATGTTTTTAT
>F:0046R-2
AAAAAAACAATTCCAGTAGGAA
>F:0046S-1
AAAAAAACAATTTTCGAGAAAAG
>F:0046T-1
AAAAAAACAATTTTTGTTGATAG
>F:0046U-1
AAAAAAACACCGATTTAC
>F:0046V-1
AAAAAAACACGAGAACATTA
>F:0046W-1
AAAAAAACACGGTGTTAAAAGAAATGAA
>F:0046X-1
AAAAAAACACTAAAAAA
>F:0046Y-1
AAAAAAACACTAAAAAAA
>F:0046Z-1
AAAAAAACACTAAAATTAATATTA
>F:00470-1
AAAAAAACACTCAAAAAAAAA
>F:00471-1
AAAAAAACACTGGAAGGCAGA
>F:00472-1
AAAAAAACACTTTTAAATATA
>F:00473-1
AAAAAAACACTTTTAAATATAAAA
>F:00474-1
AAAAAAACAGAAAAAGCTAAAA
>F:00475-1
AAAAAAACAGAAAAAGCTAAAAT
>F:00476-1
AAAAAAACAGAAAATGGTA
>F:00477-1
AAAAAAACAGAAACGAAG
>F:00478-1
AAAAAAACAGAATTGGAAT
>F:00479-1
AAAAAAACAGACAACTA
>F:0047A-1
AAAAAAACAGCAAATAAGA
>F:0047B-4
AAAAAAACAGCAAATAGA
>F:0047C-2
AAAAAAACAGCAAATGA
>F:0047D-3
AAAAAAACAGCAATTAGA
>F:0047E-1
AAAAAAACAGCGAATAA
>F:0047F-4
AAAAAAACAGCGAATAGA
>F:0047G-1
AAAAAAACAGCGAATAGTATAAA
>F:0047H-1
AAAAAAACAGCTATAAA
>F:0047I-1
AAAAAAACAGCTATAAGA
>F:0047J-1
AAAAAAACAGCTTGGATACCT
>F:0047K-1
AAAAAAACAGCTTGGATACCTTCCA
>F:0047L-1
AAAAAAACAGGAATAAAA
>F:0047M-1
AAAAAAACAGGGTACATTATGAAA
>F:0047N-1
AAAAAAACAGGTAACAAGGAGATA
>F:0047O-1
AAAAAAACAGTAAATAA
>F:0047P-7
AAAAAAACAGTAAATAGA
>F:0047Q-1
AAAAAAACAGTAAATAGT
>F:0047R-1
AAAAAAACAGTAAATAGTA
>F:0047S-1
AAAAAAACAGTCTTAAGTAATATT
>F:0047T-1
AAAAAAACAGTGATACAA
>F:0047U-1
AAAAAAACAGTGTTAATAAAAAA
>F:0047V-1
AAAAAAACAGTGTTAATAAAAAAA
>F:0047W-1
AAAAAAACAGTGTTAATGAAAAAC
>F:0047X-1
AAAAAAACAGTTATAAA
>F:0047Y-4
AAAAAAACAGTTATAAGA
>F:0047Z-4
AAAAAAACAGTTATAAGT
>F:00480-4
AAAAAAACAGTTATAAGTA
>F:00481-1
AAAAAAACAGTTATAAGTAGTCAA
>F:00482-2
AAAAAAACAGTTATTAAACAGTT
>F:00483-1
AAAAAAACAGTTGATTTCAAAGA
>F:00484-2
AAAAAAACAGTTTTAGA
>F:00485-1
AAAAAAACATAATATACGTGAAA
>F:00486-2
AAAAAAACATAATATATGTGAAAA
>F:00487-1
AAAAAAACATGAAAAAAGAAA
>F:00488-1
AAAAAAACATGAAAAAAGAAAAA
>F:00489-1
AAAAAAACATGCAGTTAATAAAAC
>F:0048A-1
AAAAAAACATGCATCAA
>F:0048B-2
AAAAAAACATGCATGTTA
>F:0048C-1
AAAAAAACATGCATGTTAA
>F:0048D-1
AAAAAAACATGCATGTTAAT
>F:0048E-1
AAAAAAACATGCATGTTAATAAA
>F:0048F-1
AAAAAAACATGCATTGA
>F:0048G-1
AAAAAAACATGCATTGAGTAAGT
>F:0048H-1
AAAAAAACATGCATTGAGTAAGTT
>F:0048I-1
AAAAAAACATGCGCTGCATGTGCT
>F:0048J-1
AAAAAAACATGCGTGTTAATATA
>F:0048K-1
AAAAAAACATGCTGTAAGTCAGAA
>F:0048L-1
AAAAAAACATGGACACACA
>F:0048M-2
AAAAAAACATGGATCAA
>F:0048N-2
AAAAAAACATGGATCAAA
>F:0048O-2
AAAAAAACATGGATCAAAG
>F:0048P-1
AAAAAAACATGGATCAAAGAAT
>F:0048Q-1
AAAAAAACATGTACTTA
>F:0048R-1
AAAAAAACATTAAGTTAAAAA
>F:0048S-1
AAAAAAACATTAAGTTAAAAAAA
>F:0048T-1
AAAAAAACATTAAGTTAAAAAAAAA
>F:0048U-1
AAAAAAACATTATTTAAAATT
>F:0048V-1
AAAAAAACATTGAGAGTT
>F:0048W-10
AAAAAAACATTGAGAGTTTTA
>F:0048X-11
AAAAAAACATTGAGAGTTTTAA
>F:0048Y-1
AAAAAAACATTGAGAGTTTTAAA
>F:0048Z-1
AAAAAAACATTGAGAGTTTTAAG
>F:00490-1
AAAAAAACATTGAGAGTTTTAAGA
>F:00491-3
AAAAAAACATTGAGAGTTTTAAGG
>F:00492-1
AAAAAAACATTTCTTGGAGAAA
>F:00493-1
AAAAAAACATTTTGATT
>F:00494-1
AAAAAAACATTTTGATTA
>F:00495-1
AAAAAAACCAAAAAAAA
>F:00496-1
AAAAAAACCAAAAAAAAAA
>F:00497-1
AAAAAAACCAAAAAAAAAAGTT
>F:00498-1
AAAAAAACCAAAAAAAAAAGTTGAAG
>F:00499-1
AAAAAAACCAAAAAAAAAATTGAA
>F:0049A-1
AAAAAAACCAAAAAAAAATTGA
>F:0049B-2
AAAAAAACCAAAAAAAAATTGAA
>F:0049C-1
AAAAAAACCAAAAAAAAATTGAAAAAAAA
>F:0049D-1
AAAAAAACCAGAGATAATTTGAA
>F:0049E-1
AAAAAAACCAGTAAAAAATTAAA
>F:0049F-1
AAAAAAACCAGTGAAAAAA
>F:0049G-2
AAAAAAACCAGTGAAAAATAAAA
>F:0049H-1
AAAAAAACCAGTGAAAAATAAAAA
>F:0049I-2
AAAAAAACCATCTTGCTTGTGT
>F:0049J-1
AAAAAAACCATGCAAGTAGT
>F:0049K-1
AAAAAAACCATGCGGTAAGTTGG
>F:0049L-1
AAAAAAACCATGCGGTAAGTTGGAA
>F:0049M-1
AAAAAAACCCCAGGATCAAC
>F:0049N-1
AAAAAAACCGCATGCAA
>F:0049O-1
AAAAAAACCGGAAAGACCCT
>F:0049P-1
AAAAAAACCGTCCTGTTTATGCT
>F:0049Q-2
AAAAAAACCGTCCTGTTTATGCTT
>F:0049R-1
AAAAAAACCTATAAAAAATGA
>F:0049S-1
AAAAAAACCTATTAGCTTAAGA
>F:0049T-1
AAAAAAACCTCTTAATATGCGGTA
>F:0049U-1
AAAAAAACCTCTTAATATGCGGTAC
>F:0049V-2
AAAAAAACCTTACCTTCT
>F:0049W-1
AAAAAAACCTTACCTTCTGAAAA
>F:0049X-1
AAAAAAACCTTCTTGCTCATGCAT
>F:0049Y-1
AAAAAAACCTTCTTGCTTA
>F:0049Z-1
AAAAAAACCTTGAAAGTT
>F:004A0-1
AAAAAAACCTTGTTTTATCGA
>F:004A1-1
AAAAAAACGAAAAAAGAAA
>F:004A2-1
AAAAAAACGAAAAAATTAGA
>F:004A3-3
AAAAAAACGAAAAAATTAGAT
>F:004A4-1
AAAAAAACGAAAAAGCATGC
>F:004A5-1
AAAAAAACGAAAATGATCT
>F:004A6-1
AAAAAAACGAAAGATCCTTTAA
>F:004A7-1
AAAAAAACGAAATTAAAAAAAAGCAC
>F:004A8-1
AAAAAAACGAAATTAATAAAA
>F:004A9-1
AAAAAAACGAAATTAATAAAAAAAAAAA
>F:004AA-1
AAAAAAACGAACGAAGGAAATTT
>F:004AB-1
AAAAAAACGAATAAAAA
>F:004AC-2
AAAAAAACGAATGAGAA
>F:004AD-1
AAAAAAACGAATGAGAAA
>F:004AE-1
AAAAAAACGAATGAGAAC
>F:004AF-1
AAAAAAACGAGAACGTG
>F:004AG-1
AAAAAAACGAGAATTCAATGATT
>F:004AH-1
AAAAAAACGAGAATTTAATGAT
>F:004AI-1
AAAAAAACGAGTAAAAAATTAAA
>F:004AJ-11
AAAAAAACGAGTGAAAA
>F:004AK-5
AAAAAAACGAGTGAAAAA
>F:004AL-1
AAAAAAACGAGTGAAAAATA
>F:004AM-1
AAAAAAACGAGTGAAAAATAA
>F:004AN-5
AAAAAAACGAGTGAAAAATAAA
>F:004AO-3
AAAAAAACGAGTGAAAAATAAAA
>F:004AP-1
AAAAAAACGAGTGAAAAATAAAAAAA
>F:004AQ-1
AAAAAAACGAGTGAAAAC
>F:004AR-2
AAAAAAACGAGTGAAAACAACGA
>F:004AS-1
AAAAAAACGAGTGAAAACAACGAA
>F:004AT-2
AAAAAAACGAGTGAAAACGA
>F:004AU-1
AAAAAAACGAGTGAAAACGAA
>F:004AV-1
AAAAAAACGAGTGAAAACGAC
>F:004AW-2
AAAAAAACGAGTGAGAA
>F:004AX-3
AAAAAAACGAGTGAGAACAACGA
>F:004AY-1
AAAAAAACGAGTGAGAACAACGAAAA
>F:004AZ-1
AAAAAAACGAGTGAGAACG
>F:004B0-5
AAAAAAACGAGTGAGAACGA
>F:004B1-1
AAAAAAACGAGTGAGAT
>F:004B2-1
AAAAAAACGAGTGGGAA
>F:004B3-1
AAAAAAACGAGTGGGAAA
>F:004B4-1
AAAAAAACGAGTGGGAACAA
>F:004B5-1
AAAAAAACGAGTGGGAACGA
>F:004B6-1
AAAAAAACGATAGAAAA
>F:004B7-1
AAAAAAACGATAGAAAGA
>F:004B8-1
AAAAAAACGATAGAAAGAAT
>F:004B9-1
AAAAAAACGATATGTAAATAA
>F:004BA-1
AAAAAAACGATGAGAACAACGA
>F:004BB-1
AAAAAAACGATGAGAACAACGAA
>F:004BC-1
AAAAAAACGATGTTCTAA
>F:004BD-1
AAAAAAACGATTGAAAA
>F:004BE-1
AAAAAAACGCACGCGTTATTATTA
>F:004BF-1
AAAAAAACGCACTAGTTAGCA
>F:004BG-1
AAAAAAACGCATGCAATTAATAAA
>F:004BH-1
AAAAAAACGCATGCGTTATTAT
>F:004BI-1
AAAAAAACGGAAAACCTGTGAGTT
>F:004BJ-1
AAAAAAACGGAAAAGAACATAA
>F:004BK-1
AAAAAAACGGAATACCTGTGAGT
>F:004BL-1
AAAAAAACGGATGAAAA
>F:004BM-2
AAAAAAACGGATGAAAACGAC
>F:004BN-2
AAAAAAACGGGTGAAAA
>F:004BO-1
AAAAAAACGGGTGAAAAA
>F:004BP-1
AAAAAAACGGGTGAAAAATAAA
>F:004BQ-1
AAAAAAACGGGTGAAAAATAAAA
>F:004BR-1
AAAAAAACGGTAACGTTTTATATT
>F:004BS-1
AAAAAAACGGTAGAAAAA
>F:004BT-1
AAAAAAACGGTTGTCTTCGACT
>F:004BU-1
AAAAAAACGTGATATTT
>F:004BV-3
AAAAAAACGTGCAATTA
>F:004BW-1
AAAAAAACGTGCAATTAGTA
>F:004BX-1
AAAAAAACGTGGTAGTTGGCAA
>F:004BY-1
AAAAAAACGTTCAAAGGGGAA
>F:004BZ-3
AAAAAAACGTTGAAAGGGGAAT
>F:004C0-1
AAAAAAACGTTGAAAGGGGAATGA
>F:004C1-1
AAAAAAACGTTGAAAGGGGCAA
>F:004C2-3
AAAAAAACTAAAAAAAAA
>F:004C3-1
AAAAAAACTAAAAAAAAAA
>F:004C4-1
AAAAAAACTAAAAAAAAATTGAA
>F:004C5-1
AAAAAAACTAAAAAAAAATTGT
>F:004C6-2
AAAAAAACTAAAAAAAATTGA
>F:004C7-9
AAAAAAACTAAAAAAAATTGAA
>F:004C8-4
AAAAAAACTAAAAAAAATTGAAA
>F:004C9-1
AAAAAAACTAAAAAAAATTGAAAA
>F:004CA-1
AAAAAAACTAAAAAAAATTGAAAAA
>F:004CB-1
AAAAAAACTAAAAAAAATTGAAAAAA
>F:004CC-1
AAAAAAACTAAAAAAAATTGAAAAT
>F:004CD-2
AAAAAAACTAAAAAAAT
>F:004CE-3
AAAAAAACTAAAAAAATGGGAA
>F:004CF-1
AAAAAAACTAAAAAAATGGGAAA
>F:004CG-1
AAAAAAACTAAAAAAATTGA
>F:004CH-1
AAAAAAACTAAAAAAATTGAAA
>F:004CI-1
AAAAAAACTAAAAAATGA
>F:004CJ-1
AAAAAAACTAAAAAATGG
>F:004CK-1
AAAAAAACTAAAAAATGGA
>F:004CL-5
AAAAAAACTAAAAAATGGGAA
>F:004CM-8
AAAAAAACTAAAAAATGGGAAA
>F:004CN-3
AAAAAAACTAAAAAATGGGAAAT
>F:004CO-1
AAAAAAACTAAAAAATGGGAAATGA
>F:004CP-3
AAAAAAACTAAAAAGTTGAA
>F:004CQ-2
AAAAAAACTAAAAAGTTGAAA
>F:004CR-1
AAAAAAACTAAAAAGTTGAAAAGGG
>F:004CS-1
AAAAAAACTAAAAAGTTGAAAAGGGA
>F:004CT-1
AAAAAAACTAAAACAGAACCT
>F:004CU-2
AAAAAAACTAAAATGAA
>F:004CV-1
AAAAAAACTAAAATGAAAA
>F:004CW-3
AAAAAAACTAAAATGAT
>F:004CX-2
AAAAAAACTAAAATGATC
>F:004CY-2
AAAAAAACTAAAATGATCT
>F:004CZ-44
AAAAAAACTAAAATTGA
>F:004D0-46
AAAAAAACTAAAATTGAA
>F:004D1-16
AAAAAAACTAAAATTGAAA
>F:004D2-3
AAAAAAACTAAAATTGAAAA
>F:004D3-3
AAAAAAACTAAAATTGAAAAA
>F:004D4-1
AAAAAAACTAAAATTGAAAAAA
>F:004D5-5
AAAAAAACTAAAATTGAAAG
>F:004D6-1
AAAAAAACTAAAATTGAAAGAT
>F:004D7-1
AAAAAAACTAAAATTGAAAGCA
>F:004D8-1
AAAAAAACTAAAATTGTAAAC
>F:004D9-1
AAAAAAACTAAAATTTA
>F:004DA-1
AAAAAAACTAAAATTTAAA
>F:004DB-1
AAAAAAACTAAAATTTAAATA
>F:004DC-3
AAAAAAACTAAAATTTAAATAA
>F:004DD-1
AAAAAAACTAAAATTTAAATAAA
>F:004DE-1
AAAAAAACTAAAATTTAAATAAAA
>F:004DF-1
AAAAAAACTAAAATTTAAATAAC
>F:004DG-1
AAAAAAACTAAACCAAAAGTCGA
>F:004DH-1
AAAAAAACTAAAGAAAA
>F:004DI-1
AAAAAAACTAAAGAAAAAAA
>F:004DJ-4
AAAAAAACTAAAGAGAA
>F:004DK-1
AAAAAAACTAAAGAGAAA
>F:004DL-1
AAAAAAACTAAAGAGAAAAA
>F:004DM-6
AAAAAAACTAAAGAGAAC
>F:004DN-1
AAAAAAACTAAAGAGAACAA
>F:004DO-1
AAAAAAACTAAAGAGAGAA
>F:004DP-1
AAAAAAACTAAAGTTGAA
>F:004DQ-3
AAAAAAACTAAATAAATAAGA
>F:004DR-5
AAAAAAACTAAATAAATAAGAT
>F:004DS-2
AAAAAAACTAAGAAAAA
>F:004DT-1
AAAAAAACTAAGAAAAAA
>F:004DU-1
AAAAAAACTAAGAAAAAC
>F:004DV-1
AAAAAAACTAAGAAAAT
>F:004DW-1
AAAAAAACTAAGAAATGGGAAAT
>F:004DX-1
AAAAAAACTAAGAATAAA
>F:004DY-1
AAAAAAACTAAGAATAAAAAAAA
>F:004DZ-1
AAAAAAACTAAGCTTGAAAAGA
>F:004E0-1
AAAAAAACTAAGTTTGAA
>F:004E1-3
AAAAAAACTAAGTTTGAAA
>F:004E2-1
AAAAAAACTAAGTTTGAAAA
>F:004E3-6
AAAAAAACTAAGTTTGAAAAGA
>F:004E4-1
AAAAAAACTAATAAAAA
>F:004E5-2
AAAAAAACTAATGAAATTAAAAA
>F:004E6-1
AAAAAAACTAATGAAATTAAAAAA
>F:004E7-1
AAAAAAACTAATGAAGCGGTAT
>F:004E8-1
AAAAAAACTACAACAACGAAAAGA
>F:004E9-1
AAAAAAACTACATAACGCTGTAAT
>F:004EA-1
AAAAAAACTACATTTGTTGA
>F:004EB-1
AAAAAAACTACTTGGATTTCTTGAA
>F:004EC-1
AAAAAAACTACTTGGATTTGA
>F:004ED-1
AAAAAAACTAGATTTAAA
>F:004EE-1
AAAAAAACTAGGTTAAAA
>F:004EF-1
AAAAAAACTAGTGAAAA
>F:004EG-1
AAAAAAACTATAAATGAGA
>F:004EH-1
AAAAAAACTATGATTGAAAAGA
>F:004EI-1
AAAAAAACTATGTCTCGATTGAAC
>F:004EJ-1
AAAAAAACTATTATGCTTTAAA
>F:004EK-1
AAAAAAACTATTCGAAA
>F:004EL-14
AAAAAAACTATTGGAAA
>F:004EM-2
AAAAAAACTATTGGAAAA
>F:004EN-1
AAAAAAACTATTGGAAAAA
>F:004EO-1
AAAAAAACTATTGGAAAAAAA
>F:004EP-3
AAAAAAACTATTGGAAAC
>F:004EQ-2
AAAAAAACTATTGGAAACA
>F:004ER-2
AAAAAAACTATTGGAAACAA
>F:004ES-1
AAAAAAACTATTGGAAACAC
>F:004ET-1
AAAAAAACTATTGGAAACACTA
>F:004EU-3
AAAAAAACTATTTTGATATCTT
>F:004EV-1
AAAAAAACTATTTTGATATCTTC
>F:004EW-3
AAAAAAACTATTTTGATATCTTCC
>F:004EX-1
AAAAAAACTATTTTGATATCTTCCA
>F:004EY-1
AAAAAAACTCCAAGAAAACCGGAAA
>F:004EZ-1
AAAAAAACTCCATCCTCCTTTCT
>F:004F0-1
AAAAAAACTCTAATTTTTTGTAT
>F:004F1-1
AAAAAAACTCTTCTTGAATGA
>F:004F2-1
AAAAAAACTCTTCTTGAATGAAAAAAAA
>F:004F3-1
AAAAAAACTCTTTTTTTATTAT
>F:004F4-1
AAAAAAACTGAAAAAAAAAACTGA
>F:004F5-1
AAAAAAACTGAAAAAAAGGTTGGGA
>F:004F6-1
AAAAAAACTGAAAAAGA
>F:004F7-2
AAAAAAACTGAAAAAGAA
>F:004F8-1
AAAAAAACTGAAAAAGAAAA
>F:004F9-3
AAAAAAACTGAAAAAGAAAAA
>F:004FA-1
AAAAAAACTGAAAAAGAAAAAAAA
>F:004FB-2
AAAAAAACTGAAAAAGAAAAAC
>F:004FC-1
AAAAAAACTGAAAAAGAAAAACA
>F:004FD-20
AAAAAAACTGAAAAGAA
>F:004FE-3
AAAAAAACTGAAAAGAAA
>F:004FF-1
AAAAAAACTGAAAAGAAAA
>F:004FG-1
AAAAAAACTGAAAAGAAAGAAA
>F:004FH-9
AAAAAAACTGAAAAGAAC
>F:004FI-1
AAAAAAACTGAAAAGAACA
>F:004FJ-1
AAAAAAACTGAAAAGAACAA
>F:004FK-3
AAAAAAACTGAAAAGGA
>F:004FL-4
AAAAAAACTGAAAAGGAC
>F:004FM-2
AAAAAAACTGAAAAGGACA
>F:004FN-1
AAAAAAACTGAAAAGGAT
>F:004FO-1
AAAAAAACTGAAATGAT
>F:004FP-1
AAAAAAACTGAAATTAATTGAGT
>F:004FQ-1
AAAAAAACTGAAATTGA
>F:004FR-1
AAAAAAACTGAATTATTTGTACTC
>F:004FS-1
AAAAAAACTGACTGAGTGGAA
>F:004FT-1
AAAAAAACTGATAAAAA
>F:004FU-1
AAAAAAACTGATAAACAAAAAAA
>F:004FV-13
AAAAAAACTGATAAAGA
>F:004FW-5
AAAAAAACTGATAAAGAA
>F:004FX-11
AAAAAAACTGATAAAGAAA
>F:004FY-5
AAAAAAACTGATAAAGAAAA
>F:004FZ-11
AAAAAAACTGATAAAGAAAAAA
>F:004G0-1
AAAAAAACTGATAAAGAAAAAAA
>F:004G1-1
AAAAAAACTGATAAAGAAAAAAAA
>F:004G2-1
AAAAAAACTGATAAAGAAAAAAAAAAAA
>F:004G3-1
AAAAAAACTGATAAAGAAAAAAAC
>F:004G4-3
AAAAAAACTGATAAAGAAAAAAC
>F:004G5-1
AAAAAAACTGATAAAGAAAAAGA
>F:004G6-1
AAAAAAACTGATAAAGAAT
>F:004G7-1
AAAAAAACTGATGTATGAGGAGA
>F:004G8-1
AAAAAAACTGATTTGTCGAAC
>F:004G9-1
AAAAAAACTGGAGTTATTTCGGAC
>F:004GA-1
AAAAAAACTGGAGTTATTTCGGAT
>F:004GB-1
AAAAAAACTGTAAAGAA
>F:004GC-1
AAAAAAACTGTAAAGAAC
>F:004GD-1
AAAAAAACTGTAAAGGAC
>F:004GE-2
AAAAAAACTGTATAAAC
>F:004GF-1
AAAAAAACTGTATAAACCCT
>F:004GG-1
AAAAAAACTGTATAAACCCTAA
>F:004GH-1
AAAAAAACTGTCAGTAAAAA
>F:004GI-1
AAAAAAACTGTTCTCATTGAGCAA
>F:004GJ-2
AAAAAAACTGTTCTCGTTGAGCAA
>F:004GK-1
AAAAAAACTTAAAATTTTGAATTTGA
>F:004GL-2
AAAAAAACTTAACTAGAACGCG
>F:004GM-2
AAAAAAACTTAACTAGAACGCGA
>F:004GN-1
AAAAAAACTTACTGTAAA
>F:004GO-4
AAAAAAACTTACTGTAT
>F:004GP-2
AAAAAAACTTACTGTATGGGT
>F:004GQ-1
AAAAAAACTTATCTTAATTGAA
>F:004GR-1
AAAAAAACTTATCTTAATTGAAC
>F:004GS-1
AAAAAAACTTATTAAATGTAA
>F:004GT-1
AAAAAAACTTCGAAAATATA
>F:004GU-2
AAAAAAACTTCGAAAATATAT
>F:004GV-1
AAAAAAACTTCGAAAATATATT
>F:004GW-1
AAAAAAACTTCGATTGGTT
>F:004GX-1
AAAAAAACTTCTAAAGGAAGGAGA
>F:004GY-1
AAAAAAACTTGAAAAGAGAG
>F:004GZ-1
AAAAAAACTTGCGAAAAAA
>F:004H0-1
AAAAAAACTTGCGTAAAAAGGA
>F:004H1-1
AAAAAAACTTGTCGGATACCAA
>F:004H2-1
AAAAAAACTTGTTGATT
>F:004H3-2
AAAAAAACTTGTTGGAA
>F:004H4-1
AAAAAAACTTGTTGGAAA
>F:004H5-19
AAAAAAACTTGTTGGAT
>F:004H6-11
AAAAAAACTTGTTGGATA
>F:004H7-1
AAAAAAACTTGTTGGATAA
>F:004H8-1
AAAAAAACTTGTTGGATAAA
>F:004H9-6
AAAAAAACTTGTTGGATAC
>F:004HA-9
AAAAAAACTTGTTGGATACC
>F:004HB-5
AAAAAAACTTGTTGGATACCA
>F:004HC-16
AAAAAAACTTGTTGGATACCAA
>F:004HD-1
AAAAAAACTTGTTGGATACCAAAA
>F:004HE-2
AAAAAAACTTGTTGGATACCAAC
>F:004HF-1
AAAAAAACTTGTTGGATACGAAC
>F:004HG-1
AAAAAAACTTGTTGGATATT
>F:004HH-1
AAAAAAACTTGTTGTAT
>F:004HI-1
AAAAAAACTTGTTGTCC
>F:004HJ-1
AAAAAAACTTGTTGTTT
>F:004HK-1
AAAAAAACTTGTTTTGATTA
>F:004HL-1
AAAAAAACTTGTTTTGATTAAAAAA
>F:004HM-1
AAAAAAACTTGTTTTGATTAT
>F:004HN-1
AAAAAAACTTGTTTTGATTATT
>F:004HO-1
AAAAAAACTTGTTTTGATTTTTT
>F:004HP-1
AAAAAAACTTTAAAAAAAAAA
>F:004HQ-1
AAAAAAACTTTACTGTGGATTA
>F:004HR-1
AAAAAAACTTTATTGTGGATTA
>F:004HS-1
AAAAAAACTTTTTTTTTTGG
>F:004HT-29
AAAAAAAGAAAAAAAAA
>F:004HU-15
AAAAAAAGAAAAAAAAAA
>F:004HV-10
AAAAAAAGAAAAAAAAAAA
>F:004HW-6
AAAAAAAGAAAAAAAAAAAA
>F:004HX-2
AAAAAAAGAAAAAAAAAAAAA
>F:004HY-3
AAAAAAAGAAAAAAAAAAAAAA
>F:004HZ-4
AAAAAAAGAAAAAAAAAAAAAAA
>F:004I0-1
AAAAAAAGAAAAAAAAAAAAAAAA
>F:004I1-1
AAAAAAAGAAAAAAAAAAAAAAAC
>F:004I2-1
AAAAAAAGAAAAAAAAAAAAAAGA
>F:004I3-3
AAAAAAAGAAAAAAAAAAAAAGA
>F:004I4-2
AAAAAAAGAAAAAAAAAAAAAGAA
>F:004I5-6
AAAAAAAGAAAAAAAAAAAAGA
>F:004I6-1
AAAAAAAGAAAAAAAAAAGA
>F:004I7-1
AAAAAAAGAAAAAAAAAAGAA
>F:004I8-2
AAAAAAAGAAAAAAAAAATGAA
>F:004I9-1
AAAAAAAGAAAAAAAAAATGAAA
>F:004IA-1
AAAAAAAGAAAAAAAAAGATGGA
>F:004IB-1
AAAAAAAGAAAAAAAAATGAAA
>F:004IC-1
AAAAAAAGAAAAAAAACAGTTAT
>F:004ID-1
AAAAAAAGAAAAAAAACTAGA
>F:004IE-1
AAAAAAAGAAAAAAAAG
>F:004IF-1
AAAAAAAGAAAAAAAAGAA
>F:004IG-1
AAAAAAAGAAAAAAAAGAAA
>F:004IH-1
AAAAAAAGAAAAAAAAGAC
>F:004II-1
AAAAAAAGAAAAAAAAGACGAA
>F:004IJ-1
AAAAAAAGAAAAAAAAGACGAG
>F:004IK-4
AAAAAAAGAAAAAAAAGATGGA
>F:004IL-1
AAAAAAAGAAAAAAAAGATGGAC
>F:004IM-1
AAAAAAAGAAAAAAAAGATGGACT
>F:004IN-1
AAAAAAAGAAAAAAAATGAAAA
>F:004IO-1
AAAAAAAGAAAAAAACTGATC
>F:004IP-19
AAAAAAAGAAAAAAAGA
>F:004IQ-2
AAAAAAAGAAAAAAAGAA
>F:004IR-1
AAAAAAAGAAAAAAAGAAAA
>F:004IS-4
AAAAAAAGAAAAAAAGAAGAGA
>F:004IT-3
AAAAAAAGAAAAAAAGAAGAGAA
>F:004IU-5
AAAAAAAGAAAAAAAGACGA
>F:004IV-1
AAAAAAAGAAAAAAAGACGAGT
>F:004IW-1
AAAAAAAGAAAAAAAGACGAGTT
>F:004IX-8
AAAAAAAGAAAAAAAGAT
>F:004IY-3
AAAAAAAGAAAAAAAGATGG
>F:004IZ-2
AAAAAAAGAAAAAAAGATGGA
>F:004J0-4
AAAAAAAGAAAAAAAGATGGAC
>F:004J1-4
AAAAAAAGAAAAAAAGATGGACT
>F:004J2-2
AAAAAAAGAAAAAAAGATGGACTA
>F:004J3-1
AAAAAAAGAAAAAAAGTGTA
>F:004J4-1
AAAAAAAGAAAAAAATAAAT
>F:004J5-1
AAAAAAAGAAAAAAATCC
>F:004J6-2
AAAAAAAGAAAAAAATCCA
>F:004J7-1
AAAAAAAGAAAAAAATGA
>F:004J8-1
AAAAAAAGAAAAAAATTA
>F:004J9-1
AAAAAAAGAAAAAAATTAAAAA
>F:004JA-1
AAAAAAAGAAAAAAATTAAAAAGA
>F:004JB-1
AAAAAAAGAAAAAACCCCC
>F:004JC-1
AAAAAAAGAAAAAACGATGGAC
>F:004JD-1
AAAAAAAGAAAAAACTAAGAA
>F:004JE-1
AAAAAAAGAAAAAAGAA
>F:004JF-1
AAAAAAAGAAAAAAGAAA
>F:004JG-1
AAAAAAAGAAAAAAGGAA
>F:004JH-4
AAAAAAAGAAAAAATAA
>F:004JI-3
AAAAAAAGAAAAAATAAA
>F:004JJ-1
AAAAAAAGAAAAAATAAAT
>F:004JK-1
AAAAAAAGAAAAAATGG
>F:004JL-1
AAAAAAAGAAAAACAACTGAATTC
>F:004JM-1
AAAAAAAGAAAAAGAAA
>F:004JN-1
AAAAAAAGAAAAAGAAGAAAA
>F:004JO-1
AAAAAAAGAAAAAGAAGAAAACA
>F:004JP-1
AAAAAAAGAAAAAGAATATTGAAA
>F:004JQ-1
AAAAAAAGAAAAAGGAAA
>F:004JR-1
AAAAAAAGAAAAATAAAACTA
>F:004JS-1
AAAAAAAGAAAAATCGAAGATCAA
>F:004JT-1
AAAAAAAGAAAAATTAAGTTAGA
>F:004JU-6
AAAAAAAGAAAAATTGA
>F:004JV-3
AAAAAAAGAAAAATTGAA
>F:004JW-3
AAAAAAAGAAAAATTGAAA
>F:004JX-4
AAAAAAAGAAAAATTGAAAA
>F:004JY-7
AAAAAAAGAAAAATTGAAAAA
>F:004JZ-1
AAAAAAAGAAAAATTGAAAAAT
>F:004K0-1
AAAAAAAGAAAACAAAAAAAAAA
>F:004K1-1
AAAAAAAGAAAACGAAAAAAT
>F:004K2-1
AAAAAAAGAAAAGAAAA
>F:004K3-2
AAAAAAAGAAAAGAAAAA
>F:004K4-2
AAAAAAAGAAAAGAAAAAAAAA
>F:004K5-1
AAAAAAAGAAAAGAAAAAAGA
>F:004K6-1
AAAAAAAGAAAAGAAAGAAAA
>F:004K7-1
AAAAAAAGAAAAGAAGATAAAAC
>F:004K8-1
AAAAAAAGAAAAGGGAAAAA
>F:004K9-1
AAAAAAAGAAAAGGGTAA
>F:004KA-1
AAAAAAAGAAAATAAAAAATA
>F:004KB-1
AAAAAAAGAAAATAAAAGGA
>F:004KC-1
AAAAAAAGAAAATAAAATTTTTA
>F:004KD-1
AAAAAAAGAAAATGTACT
>F:004KE-1
AAAAAAAGAAAATTGGAA
>F:004KF-1
AAAAAAAGAAAATTTTAAAAAA
>F:004KG-1
AAAAAAAGAAACATCTTA
>F:004KH-1
AAAAAAAGAAACATCTTATAAA
>F:004KI-1
AAAAAAAGAAACGAAAAAAAA
>F:004KJ-1
AAAAAAAGAAACGAATAATCGA
>F:004KK-1
AAAAAAAGAAACTATATTTAAGAAGA
>F:004KL-3
AAAAAAAGAAACTATTTTAAGAA
>F:004KM-1
AAAAAAAGAAACTGAAAAA
>F:004KN-1
AAAAAAAGAAACTTTTTTAA
>F:004KO-1
AAAAAAAGAAAGAAAGAAA
>F:004KP-1
AAAAAAAGAAAGACTGAAA
>F:004KQ-1
AAAAAAAGAAAGATAAAAA
>F:004KR-1
AAAAAAAGAAAGATAAAAAGGAGT
>F:004KS-1
AAAAAAAGAAAGATATGAAG
>F:004KT-1
AAAAAAAGAAAGATGATTTATGAT
>F:004KU-1
AAAAAAAGAAAGGAAAAAAAA
>F:004KV-1
AAAAAAAGAAAGGAAAAAAGGGC
>F:004KW-1
AAAAAAAGAAAGGAAAAAAGGGCT
>F:004KX-1
AAAAAAAGAAAGGAGGT
>F:004KY-1
AAAAAAAGAAAGGGAAAA
>F:004KZ-1
AAAAAAAGAAATAATAAAAATAGG
>F:004L0-1
AAAAAAAGAAATCTTCGAAAAG
>F:004L1-4
AAAAAAAGAAATGAAAA
>F:004L2-3
AAAAAAAGAAATGAAAGA
>F:004L3-1
AAAAAAAGAAATGAAAGAGGAAAAAA
>F:004L4-2
AAAAAAAGAAATGAAAGCT
>F:004L5-1
AAAAAAAGAAATGAAAGCTGA
>F:004L6-6
AAAAAAAGAAATGAAAGCTGT
>F:004L7-2
AAAAAAAGAAATGAAAGCTGTA
>F:004L8-2
AAAAAAAGAAATGAAAGCTGTAA
>F:004L9-1
AAAAAAAGAAATGAAATAAACT
>F:004LA-1
AAAAAAAGAAATGAGTTAG
>F:004LB-2
AAAAAAAGAAATGATATAAGTA
>F:004LC-1
AAAAAAAGAAATTAACAAAAAA
>F:004LD-1
AAAAAAAGAAATTAGCCGCA
>F:004LE-5
AAAAAAAGAAATTATTA
>F:004LF-9
AAAAAAAGAAATTATTAA
>F:004LG-2
AAAAAAAGAAATTATTAAA
>F:004LH-1
AAAAAAAGAAATTATTAAAA
>F:004LI-1
AAAAAAAGAAATTATTAAAAAA
>F:004LJ-7
AAAAAAAGAAATTATTAAT
>F:004LK-2
AAAAAAAGAAATTATTAATA
>F:004LL-1
AAAAAAAGAAATTATTAATAT
>F:004LM-1
AAAAAAAGAAATTATTAATATA
>F:004LN-2
AAAAAAAGAAATTATTAATATAA
>F:004LO-1
AAAAAAAGAAATTATTAATATATGAA
>F:004LP-1
AAAAAAAGAAATTCGAAAAC
>F:004LQ-1
AAAAAAAGAAATTCGAAAACTA
>F:004LR-1
AAAAAAAGAAATTCGAAAACTAGA
>F:004LS-1
AAAAAAAGAAATTCGAAAACTAGAA
>F:004LT-1
AAAAAAAGAAATTCGAATACTA
>F:004LU-2
AAAAAAAGAACGAAAAAATAAAC
>F:004LV-1
AAAAAAAGAACGAAAAAATAAACGA
>F:004LW-2
AAAAAAAGAACTAAAAA
>F:004LX-2
AAAAAAAGAACTAAAAAA
>F:004LY-2
AAAAAAAGAACTAAAAAATGA
>F:004LZ-1
AAAAAAAGAACTAAAAAATGAA
>F:004M0-3
AAAAAAAGAACTAAAAAATGAAA
>F:004M1-1
AAAAAAAGAACTGAAAAAGAA
>F:004M2-1
AAAAAAAGAACTTGAATTAAAT
>F:004M3-1
AAAAAAAGAACTTTTAAATAT
>F:004M4-1
AAAAAAAGAAGAAAAAAAAA
>F:004M5-1
AAAAAAAGAAGAAAAAGAA
>F:004M6-1
AAAAAAAGAAGAAAACAAAAAACT
>F:004M7-1
AAAAAAAGAAGAAAGGAGGAAT
>F:004M8-1
AAAAAAAGAAGAAATTTATAAA
>F:004M9-1
AAAAAAAGAAGACTGGA
>F:004MA-1
AAAAAAAGAAGACTGGAGAAAT
>F:004MB-1
AAAAAAAGAAGAGAGGGAAAAAA
>F:004MC-1
AAAAAAAGAAGATAAACAGCTTTA
>F:004MD-1
AAAAAAAGAAGATATGAA
>F:004ME-1
AAAAAAAGAAGATGGCGGG
>F:004MF-2
AAAAAAAGAAGATTAGAT
>F:004MG-1
AAAAAAAGAAGATTAGATGA
>F:004MH-2
AAAAAAAGAAGATTAGATGAATA
>F:004MI-1
AAAAAAAGAAGATTAGATGAATAA
>F:004MJ-1
AAAAAAAGAAGGAGGAA
>F:004MK-1
AAAAAAAGAAGGTTGTACAAT
>F:004ML-1
AAAAAAAGAAGGTTGTACAATTT
>F:004MM-1
AAAAAAAGAAGTATAAAATGTGA
>F:004MN-2
AAAAAAAGAAGTATAAAATGTGATA
>F:004MO-1
AAAAAAAGAAGTTAAAA
>F:004MP-1
AAAAAAAGAAGTTATAAACA
>F:004MQ-1
AAAAAAAGAAGTTGAAAAAAAA
>F:004MR-4
AAAAAAAGAATAAATAATTGA
>F:004MS-1
AAAAAAAGAATAAATAATTGAA
>F:004MT-4
AAAAAAAGAATAAATAATTGAAA
>F:004MU-1
AAAAAAAGAATAATTAATTGAAA
>F:004MV-1
AAAAAAAGAATACATGAATGAAA
>F:004MW-1
AAAAAAAGAATAGAAGAG
>F:004MX-1
AAAAAAAGAATATATTAAAAA
>F:004MY-1
AAAAAAAGAATATTAATAAAA
>F:004MZ-1
AAAAAAAGAATATTAATAAAAAA
>F:004N0-1
AAAAAAAGAATGAAAAATAAAGT
>F:004N1-1
AAAAAAAGAATGAAAAATAAAGTA
>F:004N2-1
AAAAAAAGAATGATCGGAAAA
>F:004N3-1
AAAAAAAGAATGATCGGAAAAAA
>F:004N4-4
AAAAAAAGAATGATCGGAAAAAT
>F:004N5-1
AAAAAAAGAATGATCGGAAAAATT
>F:004N6-1
AAAAAAAGAATGCAGTTAA
>F:004N7-1
AAAAAAAGAATGCAGTTAAT
>F:004N8-1
AAAAAAAGAATGCAGTTAATGA
>F:004N9-2
AAAAAAAGAATGCCAATGGAAA
>F:004NA-1
AAAAAAAGAATGCCAATGGAT
>F:004NB-2
AAAAAAAGAATTAATGAATGAA
>F:004NC-2
AAAAAAAGAATTAATGAATGAAA
>F:004ND-1
AAAAAAAGAATTAATGAATGAAAA
>F:004NE-1
AAAAAAAGAATTCGAGAAATT
>F:004NF-2
AAAAAAAGAATTCGAGAAATTA
>F:004NG-1
AAAAAAAGAATTCGAGAAATTAA
>F:004NH-1
AAAAAAAGAATTCGAGAAATTAC
>F:004NI-2
AAAAAAAGAATTCGAGAAATTACC
>F:004NJ-1
AAAAAAAGAATTGTTGAAAAGTT
>F:004NK-1
AAAAAAAGACAAAAAAAAAAGAAAAA
>F:004NL-1
AAAAAAAGACAAAAAGT
>F:004NM-1
AAAAAAAGACACGAAAATAGTGA
>F:004NN-1
AAAAAAAGACACGAAAATAGTGAC
>F:004NO-1
AAAAAAAGACACTCTCTAAA
>F:004NP-1
AAAAAAAGACCGATTAAT
>F:004NQ-1
AAAAAAAGACGAGTTAGAT
>F:004NR-1
AAAAAAAGACGGAAATTAA
>F:004NS-1
AAAAAAAGACTAAAAAAAATTGA
>F:004NT-1
AAAAAAAGACTAAATTATGAAT
>F:004NU-1
AAAAAAAGACTAATCCTAAGA
>F:004NV-2
AAAAAAAGACTAATCCTAAGAAT
>F:004NW-1
AAAAAAAGACTATAAAATAAGTA
>F:004NX-1
AAAAAAAGACTATAAAATAAGTAA
>F:004NY-1
AAAAAAAGAGAAAAAAATCTAAA
>F:004NZ-1
AAAAAAAGAGAAAGAAAATG
>F:004O0-1
AAAAAAAGAGAAAGAAT
>F:004O1-1
AAAAAAAGAGAAAGAATT
>F:004O2-3
AAAAAAAGAGAAAGAATTGA
>F:004O3-1
AAAAAAAGAGAAAGAATTGAAAA
>F:004O4-1
AAAAAAAGAGAAAGAATTGAAAAA
>F:004O5-1
AAAAAAAGAGAAAGAATTGGA
>F:004O6-1
AAAAAAAGAGAAAGGAGAAGGGAGA
>F:004O7-1
AAAAAAAGAGAATGCGATAGT
>F:004O8-1
AAAAAAAGAGAATTTATA
>F:004O9-1
AAAAAAAGAGAATTTATAAC
>F:004OA-2
AAAAAAAGAGACAGTAGTCATAC
>F:004OB-1
AAAAAAAGAGAGAAAAAAAGAA
>F:004OC-1
AAAAAAAGAGAGAAAATT
>F:004OD-1
AAAAAAAGAGAGGAAAAAAAAAA
>F:004OE-1
AAAAAAAGAGAGTGATGA
>F:004OF-1
AAAAAAAGAGAGTTTGAGCGTACCA
>F:004OG-1
AAAAAAAGAGATTCCTAAACTAGA
>F:004OH-1
AAAAAAAGAGCGCAAATA
>F:004OI-1
AAAAAAAGAGGAAAAGAAAAA
>F:004OJ-1
AAAAAAAGAGGAAAATAAT
>F:004OK-1
AAAAAAAGAGGGCAATTTATCAC
>F:004OL-1
AAAAAAAGAGGTTAGAGGTAGG
>F:004OM-1
AAAAAAAGAGTAAGAAAAAGAA
>F:004ON-1
AAAAAAAGAGTAGTAGAAA
>F:004OO-1
AAAAAAAGAGTGAGAAA
>F:004OP-1
AAAAAAAGAGTGAGAACAACGAAAA
>F:004OQ-1
AAAAAAAGATAAAAAAAA
>F:004OR-1
AAAAAAAGATAAAAAAAGA
>F:004OS-2
AAAAAAAGATAAAAAAAGAA
>F:004OT-1
AAAAAAAGATAAAAAAAGAAA
>F:004OU-1
AAAAAAAGATAAAAAAAGAAAAA
>F:004OV-1
AAAAAAAGATAAAAAAAGAGA
>F:004OW-1
AAAAAAAGATAAAAAATAAAT
>F:004OX-1
AAAAAAAGATAAAAGAT
>F:004OY-1
AAAAAAAGATAAAAGTAAA
>F:004OZ-2
AAAAAAAGATAAAAGTGA
>F:004P0-2
AAAAAAAGATAAAAGTGAAAG
>F:004P1-3
AAAAAAAGATAAAAGTGAAAGA
>F:004P2-6
AAAAAAAGATAAAAGTGAAAGAT
>F:004P3-4
AAAAAAAGATAAAAGTT
>F:004P4-1
AAAAAAAGATAAAAGTTCTTAGTA
>F:004P5-1
AAAAAAAGATAAAAGTTGATAGT
>F:004P6-2
AAAAAAAGATAAAAGTTGT
>F:004P7-2
AAAAAAAGATAAAAGTTGTT
>F:004P8-2
AAAAAAAGATAAAAGTTGTTAGT
>F:004P9-1
AAAAAAAGATAAAGAAC
>F:004PA-2
AAAAAAAGATAAATTAATCGAT
>F:004PB-1
AAAAAAAGATAACTAATGAA
>F:004PC-1
AAAAAAAGATAACTAATGAATAGG
>F:004PD-1
AAAAAAAGATAGAAAATCTAGA
>F:004PE-1
AAAAAAAGATAGAAATAGA
>F:004PF-1
AAAAAAAGATATAATATAA
>F:004PG-1
AAAAAAAGATATACTTGAATAAT
>F:004PH-1
AAAAAAAGATATGCAAT
>F:004PI-2
AAAAAAAGATATGCAATGT
>F:004PJ-1
AAAAAAAGATATGCAATGTTCTT
>F:004PK-1
AAAAAAAGATATGTTTA
>F:004PL-1
AAAAAAAGATATTATAAAATTGA
>F:004PM-1
AAAAAAAGATATTATAAAATTGAA
>F:004PN-1
AAAAAAAGATATTATGAAT
>F:004PO-1
AAAAAAAGATCGTATGCAAT
>F:004PP-1
AAAAAAAGATCTAAAGGTTAAAA
>F:004PQ-1
AAAAAAAGATCTTTATGTAA
>F:004PR-1
AAAAAAAGATGAAAAAAAAGAA
>F:004PS-1
AAAAAAAGATGAAAGGACATAAT
>F:004PT-3
AAAAAAAGATGAAAGTCGTTAG
>F:004PU-2
AAAAAAAGATGAAAGTCGTTAGT
>F:004PV-1
AAAAAAAGATGGACTATAAAA
>F:004PW-1
AAAAAAAGATGGACTATAAAAC
>F:004PX-1
AAAAAAAGATGGACTATAAAACT
>F:004PY-1
AAAAAAAGATGGGCGATCAAGAA
>F:004PZ-1
AAAAAAAGATGTTATGATAACT
>F:004Q0-1
AAAAAAAGATGTTATTGGCCTGGAAA
>F:004Q1-1
AAAAAAAGATGTTCAATGTGAA
>F:004Q2-1
AAAAAAAGATGTTTAAA
>F:004Q3-1
AAAAAAAGATTAAGAACTCTA
>F:004Q4-1
AAAAAAAGATTAAGAACTCTAA
>F:004Q5-1
AAAAAAAGATTAAGAACTCTAAA
>F:004Q6-1
AAAAAAAGATTAAGAACTCTAATA
>F:004Q7-1
AAAAAAAGATTCCAAAAAATAA
>F:004Q8-1
AAAAAAAGATTCCAAAAAATAAAAA
>F:004Q9-3
AAAAAAAGATTCCAAAT
>F:004QA-6
AAAAAAAGATTCTAAAA
>F:004QB-5
AAAAAAAGATTCTAAAAA
>F:004QC-3
AAAAAAAGATTCTAAAAAA
>F:004QD-1
AAAAAAAGATTCTAAAAAATAAAAAAA
>F:004QE-1
AAAAAAAGATTCTAAAAAGAA
>F:004QF-1
AAAAAAAGATTGAGAACTCTAAT
>F:004QG-1
AAAAAAAGATTGGTACCCGGCAT
>F:004QH-1
AAAAAAAGATTTAAAAGTGACAGTT
>F:004QI-1
AAAAAAAGATTTCAAAA
>F:004QJ-1
AAAAAAAGATTTCTGATTTTAAC
>F:004QK-1
AAAAAAAGATTTCTGCGGAT
>F:004QL-2
AAAAAAAGATTTCTGCGGATTGGT
>F:004QM-1
AAAAAAAGATTTCTGCGGATTGGTA
>F:004QN-1
AAAAAAAGATTTGAGAAATGAT
>F:004QO-1
AAAAAAAGATTTGGAAAAAAAAA
>F:004QP-1
AAAAAAAGATTTTCTAATTGAAA
>F:004QQ-1
AAAAAAAGATTTTCTCTCTTAC
>F:004QR-1
AAAAAAAGATTTTTGAT
>F:004QS-1
AAAAAAAGATTTTTGATTTTAAC
>F:004QT-1
AAAAAAAGATTTTTGATTTTAACT
>F:004QU-1
AAAAAAAGCAAAGCTTAAA
>F:004QV-1
AAAAAAAGCAAAGCTTAAAAA
>F:004QW-1
AAAAAAAGCAAAGCTTAAAAAA
>F:004QX-3
AAAAAAAGCAAAGCTTAAAAAAA
>F:004QY-2
AAAAAAAGCAAAGCTTAAAAAAAA
>F:004QZ-1
AAAAAAAGCAACAAAAA
>F:004R0-2
AAAAAAAGCAACAAAAAGTTAAA
>F:004R1-1
AAAAAAAGCAATTATTA
>F:004R2-1
AAAAAAAGCAGACACTAA
>F:004R3-1
AAAAAAAGCAGCGAATA
>F:004R4-1
AAAAAAAGCAGGCAGGCA
>F:004R5-1
AAAAAAAGCAGTTGAATTCGAGAA
>F:004R6-1
AAAAAAAGCAGTTGAATTCGAGAT
>F:004R7-1
AAAAAAAGCATAAAGCTTTGTCT
>F:004R8-1
AAAAAAAGCATACAAAAAGAAGTAT
>F:004R9-1
AAAAAAAGCATACGAAA
>F:004RA-1
AAAAAAAGCATATGTAATAAAAA
>F:004RB-1
AAAAAAAGCATGAGTTAAA
>F:004RC-2
AAAAAAAGCATGAGTTAAAT
>F:004RD-1
AAAAAAAGCATGCAAAGT
>F:004RE-1
AAAAAAAGCATGCAAAGTAAA
>F:004RF-1
AAAAAAAGCATGCAAAGTAAAA
>F:004RG-1
AAAAAAAGCATGCAAAT
>F:004RH-1
AAAAAAAGCATGCAAGT
>F:004RI-1
AAAAAAAGCATGCAAGTA
>F:004RJ-1
AAAAAAAGCATGCAAGTAATGA
>F:004RK-1
AAAAAAAGCATGCAATAAGCTAGA
>F:004RL-1
AAAAAAAGCATGCAATAAGTTAGA
>F:004RM-1
AAAAAAAGCATGCAATGTAAAA
>F:004RN-2
AAAAAAAGCATGCAATGTAAAAAA
>F:004RO-1
AAAAAAAGCATGCAATGTAAGAAA
>F:004RP-1
AAAAAAAGCATGCAATGTTAGAA
>F:004RQ-3
AAAAAAAGCATGCAATTA
>F:004RR-2
AAAAAAAGCATGCAATTAGTAAA
>F:004RS-1
AAAAAAAGCATGCAATTAT
>F:004RT-1
AAAAAAAGCATGCAATTGATAAA
>F:004RU-1
AAAAAAAGCATGCACTT
>F:004RV-1
AAAAAAAGCATGCAGTA
>F:004RW-3
AAAAAAAGCATGCAGTAA
>F:004RX-1
AAAAAAAGCATGCAGTAAAA
>F:004RY-1
AAAAAAAGCATGCAGTAAGA
>F:004RZ-1
AAAAAAAGCATGCAGTAAGT
>F:004S0-1
AAAAAAAGCATGCAGTCAA
>F:004S1-1
AAAAAAAGCATGCAGTTA
>F:004S2-1
AAAAAAAGCATGCAGTTAAT
>F:004S3-1
AAAAAAAGCATGCAGTTAATAAAATA
>F:004S4-1
AAAAAAAGCATGCAGTTAATAGAC
>F:004S5-3
AAAAAAAGCATGCAGTTAGTAA
>F:004S6-2
AAAAAAAGCATGCATTTAAA
>F:004S7-1
AAAAAAAGCATGCCATCGGTAAG
>F:004S8-1
AAAAAAAGCATGCGAAAA
>F:004S9-1
AAAAAAAGCATGCGTAA
>F:004SA-3
AAAAAAAGCATGCGTAAA
>F:004SB-1
AAAAAAAGCATGCGTAAAT
>F:004SC-1
AAAAAAAGCATGCGTAAATA
>F:004SD-1
AAAAAAAGCATGCGTAAATATA
>F:004SE-1
AAAAAAAGCATGCTGTTAATAGA
>F:004SF-1
AAAAAAAGCATGCTTTAATATAA
>F:004SG-1
AAAAAAAGCATGCTTTAATATTAA
>F:004SH-1
AAAAAAAGCATGGAATTAAT
>F:004SI-1
AAAAAAAGCATGGAATTAATAAAC
>F:004SJ-1
AAAAAAAGCATGGAATTACTAAAC
>F:004SK-1
AAAAAAAGCATGTATTTAAATA
>F:004SL-1
AAAAAAAGCATTCAGTAAGTAA
>F:004SM-1
AAAAAAAGCCCAGTGGCAATTT
>F:004SN-1
AAAAAAAGCCCCTAAAGAACC
>F:004SO-1
AAAAAAAGCCCGGAAAAA
>F:004SP-1
AAAAAAAGCCTATTTTGAACCT
>F:004SQ-1
AAAAAAAGCGAACAAAA
>F:004SR-1
AAAAAAAGCGACATCGAAAGG
>F:004SS-1
AAAAAAAGCGCAAAAATTTGA
>F:004ST-1
AAAAAAAGCGCAAAAGTTTGATA
>F:004SU-1
AAAAAAAGCGCCATCGAAAGGT
>F:004SV-1
AAAAAAAGCGCGCAAAAAA
>F:004SW-1
AAAAAAAGCGGGGATATAAAATA
>F:004SX-1
AAAAAAAGCGGGTAGTAT
>F:004SY-2
AAAAAAAGCGTACATGAGAAAA
>F:004SZ-1
AAAAAAAGCGTACATGAGAAAAA
>F:004T0-1
AAAAAAAGCGTACATGAGAAAAAA
>F:004T1-2
AAAAAAAGCGTGCAAAA
>F:004T2-1
AAAAAAAGCGTGCAAAAA
>F:004T3-11
AAAAAAAGCGTGCAAAT
>F:004T4-1
AAAAAAAGCGTGCAAATA
>F:004T5-1
AAAAAAAGCGTGCAAATAGT
>F:004T6-1
AAAAAAAGCGTGCAACTAA
>F:004T7-1
AAAAAAAGCGTGCAACTAATAGA
>F:004T8-1
AAAAAAAGCGTGCAACTAATAGAA
>F:004T9-1
AAAAAAAGCTAAAAAGTTGAA
>F:004TA-1
AAAAAAAGCTAAAAGCAAAAAAT
>F:004TB-1
AAAAAAAGCTAAAAGCGAAAAAA
>F:004TC-1
AAAAAAAGCTAAAATTTAAATAAAA
>F:004TD-2
AAAAAAAGCTAATTCAGCA
>F:004TE-1
AAAAAAAGCTAATTCAGCAA
>F:004TF-1
AAAAAAAGCTACCAGTA
>F:004TG-1
AAAAAAAGCTAGACGCCCAAA
>F:004TH-1
AAAAAAAGCTAGTTGCCCAGAGA
>F:004TI-4
AAAAAAAGCTCCAGGAAAT
>F:004TJ-1
AAAAAAAGCTGCGAAATCGCAGAA
>F:004TK-1
AAAAAAAGCTTACCTTCTAAGCA
>F:004TL-1
AAAAAAAGCTTATCTTAGTAAT
>F:004TM-1
AAAAAAAGCTTATTTTGA
>F:004TN-2
AAAAAAAGCTTATTTTGAA
>F:004TO-1
AAAAAAAGCTTCTTTTGAGA
>F:004TP-1
AAAAAAAGCTTGAAAAAA
>F:004TQ-1
AAAAAAAGCTTGAAAAATTACTA
>F:004TR-1
AAAAAAAGGAAAAAAAAAA
>F:004TS-1
AAAAAAAGGAAAAAAAAAAAAAA
>F:004TT-1
AAAAAAAGGAAAAAAAAAAT
>F:004TU-1
AAAAAAAGGAAAAAAAGATGGACT
>F:004TV-1
AAAAAAAGGAAAAAAGGGA
>F:004TW-1
AAAAAAAGGAAAAATCTGAAAAC
>F:004TX-1
AAAAAAAGGAAAAATTGAAAAC
>F:004TY-1
AAAAAAAGGAAAAATTTGAA
>F:004TZ-1
AAAAAAAGGAAAAATTTGAAA
>F:004U0-1
AAAAAAAGGAAAAATTTGAAAACT
>F:004U1-1
AAAAAAAGGAAAAGAGAAAAATG
>F:004U2-1
AAAAAAAGGAAAATATTAGTA
>F:004U3-1
AAAAAAAGGAAAATTCCCTTT
>F:004U4-1
AAAAAAAGGAAACATCTTAT
>F:004U5-1
AAAAAAAGGAAACATCTTATAA
>F:004U6-1
AAAAAAAGGAAAGAATAAA
>F:004U7-1
AAAAAAAGGAAAGATTTGA
>F:004U8-1
AAAAAAAGGAAAGATTTGAAAAT
>F:004U9-2
AAAAAAAGGAAAGATTTGAAAATT
>F:004UA-25
AAAAAAAGGAAATAAAA
>F:004UB-18
AAAAAAAGGAAATAAAAA
>F:004UC-5
AAAAAAAGGAAATAAAAAA
>F:004UD-3
AAAAAAAGGAAATAAAAAAA
>F:004UE-1
AAAAAAAGGAAATAAAAAGA
>F:004UF-1
AAAAAAAGGAAATAAAAAGC
>F:004UG-1
AAAAAAAGGAAATAAAAAGCA
>F:004UH-1
AAAAAAAGGAAATAAAAAGCAA
>F:004UI-1
AAAAAAAGGAAATGATGGGTTATA
>F:004UJ-1
AAAAAAAGGAAGCTAGA
>F:004UK-1
AAAAAAAGGAAGGAAAAAAAAAAGA
>F:004UL-1
AAAAAAAGGAAGGAAAT
>F:004UM-1
AAAAAAAGGAAGGAAATAGGGCA
>F:004UN-2
AAAAAAAGGAAGGAAATAGGGCAC
>F:004UO-1
AAAAAAAGGAATCAATC
>F:004UP-1
AAAAAAAGGAATTAAAA
>F:004UQ-1
AAAAAAAGGAATTAAAAAAA
>F:004UR-1
AAAAAAAGGAATTAAGA
>F:004US-1
AAAAAAAGGAATTAATA
>F:004UT-2
AAAAAAAGGAATTAATAA
>F:004UU-1
AAAAAAAGGAATTAATC
>F:004UV-1
AAAAAAAGGAATTAATTA
>F:004UW-1
AAAAAAAGGAATTGTTGAA
>F:004UX-1
AAAAAAAGGACGCAATCGGTAAG
>F:004UY-1
AAAAAAAGGAGAAAATAAAAT
>F:004UZ-1
AAAAAAAGGAGAAGGAATTGAAA
>F:004V0-1
AAAAAAAGGAGTAATGCA
>F:004V1-1
AAAAAAAGGAGTATGAGGGGAAATATC
>F:004V2-2
AAAAAAAGGAGTGTCAATTGATA
>F:004V3-1
AAAAAAAGGATATAAAAA
>F:004V4-1
AAAAAAAGGATCAAAGAGAAAA
>F:004V5-1
AAAAAAAGGATCAAAGAGAAAAA
>F:004V6-1
AAAAAAAGGATCCTTTTTTA
>F:004V7-2
AAAAAAAGGATCGTTAAAT
>F:004V8-5
AAAAAAAGGATCGTTAAATT
>F:004V9-1
AAAAAAAGGATCGTTAAATTG
>F:004VA-3
AAAAAAAGGATCGTTAAATTGAT
>F:004VB-1
AAAAAAAGGATCGTTAAATTGATG
>F:004VC-1
AAAAAAAGGATGCAACAGTCTCCA
>F:004VD-1
AAAAAAAGGATGCAACGG
>F:004VE-1
AAAAAAAGGATGTCGTGCGCTC
>F:004VF-1
AAAAAAAGGATTAAAAAA
>F:004VG-1
AAAAAAAGGATTTTACTCGA
>F:004VH-1
AAAAAAAGGCACCCACCC
>F:004VI-1
AAAAAAAGGCAGGGAACGCAAA
>F:004VJ-1
AAAAAAAGGCATCAAAACGAGGCACCA
>F:004VK-1
AAAAAAAGGCATGCAAGA
>F:004VL-1
AAAAAAAGGCATGCAAGAA
>F:004VM-1
AAAAAAAGGCATGCAAGAAA
>F:004VN-1
AAAAAAAGGCATGCAAGT
>F:004VO-2
AAAAAAAGGCATGCAAGTA
>F:004VP-1
AAAAAAAGGCATGCAGTATTAACA
>F:004VQ-1
AAAAAAAGGCATGCATTAAA
>F:004VR-1
AAAAAAAGGCATGCATTAATG
>F:004VS-1
AAAAAAAGGCATGCATTAATGT
>F:004VT-1
AAAAAAAGGCATGCATTAATGTTA
>F:004VU-1
AAAAAAAGGCCATCATTGTCGAAA
>F:004VV-1
AAAAAAAGGCGTTGAACA
>F:004VW-1
AAAAAAAGGCGTTGAAT
>F:004VX-1
AAAAAAAGGCGTTGAATTTA
>F:004VY-1
AAAAAAAGGCTAAAAAACTAAGTT
>F:004VZ-1
AAAAAAAGGCTCAAAAGGATA
>F:004W0-1
AAAAAAAGGCTCAAAGGGAT
>F:004W1-1
AAAAAAAGGGAAAAAAAGA
>F:004W2-1
AAAAAAAGGGAATAGAAAATTGA
>F:004W3-4
AAAAAAAGGGAGTGACA
>F:004W4-2
AAAAAAAGGGAGTGACAA
>F:004W5-2
AAAAAAAGGGAGTGACAGTAAGT
>F:004W6-1
AAAAAAAGGGATAATGAAAAACGA
>F:004W7-1
AAAAAAAGGGATTATATAATT
>F:004W8-1
AAAAAAAGGGCTAAATATTC
>F:004W9-2
AAAAAAAGGGCTGAGATGAGCAA
>F:004WA-1
AAAAAAAGGGCTGTGGGTATGCA
>F:004WB-1
AAAAAAAGGGGAAAATAAAAT
>F:004WC-1
AAAAAAAGGGGATCAAAAT
>F:004WD-1
AAAAAAAGGGGATGATATTACTC
>F:004WE-1
AAAAAAAGGGGCTGAGA
>F:004WF-1
AAAAAAAGGGGCTGAGATAAA
>F:004WG-1
AAAAAAAGGGGCTGAGATGAGA
>F:004WH-1
AAAAAAAGGGGCTGAGATTTA
>F:004WI-1
AAAAAAAGGGGCTGGGATGAGCA
>F:004WJ-1
AAAAAAAGGGGGGAAAAGA
>F:004WK-1
AAAAAAAGGGGTAAGCTTAA
>F:004WL-1
AAAAAAAGGGGTCAAAA
>F:004WM-1
AAAAAAAGGGGTCAAGGAGGCAC
>F:004WN-1
AAAAAAAGGGGTTGAATTT
>F:004WO-1
AAAAAAAGGGTCGTTAAATTGGT
>F:004WP-1
AAAAAAAGGTAAATCATTA
>F:004WQ-1
AAAAAAAGGTAAATCATTATC
>F:004WR-1
AAAAAAAGGTAAGAGGAACATAA
>F:004WS-2
AAAAAAAGGTAATCAAAGTGA
>F:004WT-1
AAAAAAAGGTAATCAAAGTGAATA
>F:004WU-1
AAAAAAAGGTAATCAAAGTGAGTA
>F:004WV-1
AAAAAAAGGTAATGAAAATGATT
>F:004WW-1
AAAAAAAGGTAATGAAAGTGA
>F:004WX-1
AAAAAAAGGTAATTAAAATGA
>F:004WY-3
AAAAAAAGGTAATTAAAATGAA
>F:004WZ-1
AAAAAAAGGTATATTTTTTCA
>F:004X0-1
AAAAAAAGGTCAAAATT
>F:004X1-2
AAAAAAAGGTCAAAATTAATTGA
>F:004X2-1
AAAAAAAGGTGAAAATAAA
>F:004X3-1
AAAAAAAGGTGAAAATAAAA
>F:004X4-2
AAAAAAAGGTGAAAATAAAATAA
>F:004X5-1
AAAAAAAGGTGAAAATAAAATAAT
>F:004X6-1
AAAAAAAGGTGAAGTCCC
>F:004X7-1
AAAAAAAGGTGATCAAAATCAA
>F:004X8-1
AAAAAAAGGTGATCAAAGTGAA
>F:004X9-1
AAAAAAAGGTTCCAGGA
>F:004XA-1
AAAAAAAGGTTGGGATTGATCG
>F:004XB-2
AAAAAAAGGTTGGGATTGATCGAT
>F:004XC-1
AAAAAAAGGTTTCTGCGGAT
>F:004XD-1
AAAAAAAGGTTTCTGCGGATTGG
>F:004XE-1
AAAAAAAGGTTTCTGCGGATTGGT
>F:004XF-1
AAAAAAAGGTTTCTGCGGATTGGTT
>F:004XG-1
AAAAAAAGTAAAAATATTAAA
>F:004XH-4
AAAAAAAGTAAAAATTTAGA
>F:004XI-1
AAAAAAAGTAAAAATTTAGAAA
>F:004XJ-2
AAAAAAAGTAAAAATTTAGAAAA
>F:004XK-1
AAAAAAAGTAAAAATTTAGAAAT
>F:004XL-1
AAAAAAAGTAAAAGAACGGATGA
>F:004XM-1
AAAAAAAGTAAAAGACTTGCCTAT
>F:004XN-1
AAAAAAAGTAAAAGTACTAA
>F:004XO-1
AAAAAAAGTAAAAGTACTAAAAT
>F:004XP-1
AAAAAAAGTAAAATAAATAGA
>F:004XQ-1
AAAAAAAGTAAAGATTATCTT
>F:004XR-1
AAAAAAAGTAAATAAATAAAA
>F:004XS-1
AAAAAAAGTAAATAAATAAATA
>F:004XT-1
AAAAAAAGTAAATATTATA
>F:004XU-1
AAAAAAAGTAAATGTTTTA
>F:004XV-1
AAAAAAAGTAAATGTTTTAA
>F:004XW-1
AAAAAAAGTAAATTAAA
>F:004XX-2
AAAAAAAGTAAATTAAAA
>F:004XY-1
AAAAAAAGTAAATTAAAAA
>F:004XZ-1
AAAAAAAGTAAATTGTCGT
>F:004Y0-1
AAAAAAAGTAATTGTTTTTTA
>F:004Y1-1
AAAAAAAGTACACCGATA
>F:004Y2-1
AAAAAAAGTACGAAAAAAGTGG
>F:004Y3-1
AAAAAAAGTACGAAAAAAGTGGAA
>F:004Y4-1
AAAAAAAGTAGAAAATATA
>F:004Y5-1
AAAAAAAGTAGATGTTTTA
>F:004Y6-1
AAAAAAAGTAGCGAATGT
>F:004Y7-1
AAAAAAAGTATAATAATAATAGA
>F:004Y8-1
AAAAAAAGTATGCAGTTAAT
>F:004Y9-1
AAAAAAAGTATGCAGTTAATAAAA
>F:004YA-1
AAAAAAAGTATTAAAAAT
>F:004YB-1
AAAAAAAGTATTAAAAATTATTGGTA
>F:004YC-1
AAAAAAAGTATTAGTAAA
>F:004YD-1
AAAAAAAGTCAAAAAAAAAATCGA
>F:004YE-1
AAAAAAAGTCAAAAAAAAATCGA
>F:004YF-2
AAAAAAAGTCAATAAAATGA
>F:004YG-1
AAAAAAAGTCAATAAAATGT
>F:004YH-1
AAAAAAAGTCAGATATTTGA
>F:004YI-1
AAAAAAAGTCAGTGGATTACA
>F:004YJ-1
AAAAAAAGTCATAGACAAT
>F:004YK-1
AAAAAAAGTCATAGACAATC
>F:004YL-2
AAAAAAAGTCATAGACAATCT
>F:004YM-1
AAAAAAAGTCATAGACAATCTCT
>F:004YN-1
AAAAAAAGTCATAGACAATCTCTC
>F:004YO-1
AAAAAAAGTCATAGACAATTTCT
>F:004YP-1
AAAAAAAGTCCGAAAAAAAAT
>F:004YQ-1
AAAAAAAGTCCGGAAAAA
>F:004YR-1
AAAAAAAGTCCGGAAAAAA
>F:004YS-1
AAAAAAAGTCCGGAAAAAAATTGA
>F:004YT-1
AAAAAAAGTCCGGAAAAAAATTGAGG
>F:004YU-1
AAAAAAAGTCCTTTTGTAAAAAAA
>F:004YV-1
AAAAAAAGTCGAACAAAAAAAAAA
>F:004YW-1
AAAAAAAGTCGTGCAAAA
>F:004YX-1
AAAAAAAGTCGTGCAAAAA
>F:004YY-2
AAAAAAAGTCGTGCAAAAAGTTA
>F:004YZ-2
AAAAAAAGTCGTGCAAAAAGTTAA
>F:004Z0-1
AAAAAAAGTCTGGAAAATT
>F:004Z1-1
AAAAAAAGTCTTCTCAGACGATAA
>F:004Z2-1
AAAAAAAGTCTTGTTAGAATAA
>F:004Z3-1
AAAAAAAGTGAAAAAAGAAACTTG
>F:004Z4-1
AAAAAAAGTGAAAAATGA
>F:004Z5-1
AAAAAAAGTGAAACAGAGTTA
>F:004Z6-1
AAAAAAAGTGAAAGAAA
>F:004Z7-2
AAAAAAAGTGAAAGAAAACTAA
>F:004Z8-1
AAAAAAAGTGAAAGAAAACTAAA
>F:004Z9-1
AAAAAAAGTGAACGATTAATAAAAACA
>F:004ZA-1
AAAAAAAGTGAAGGAATATGTGA
>F:004ZB-1
AAAAAAAGTGAATGGTGTGGAAA
>F:004ZC-1
AAAAAAAGTGAGATAAAACCA
>F:004ZD-1
AAAAAAAGTGATAAAAA
>F:004ZE-1
AAAAAAAGTGATCAAAG
>F:004ZF-1
AAAAAAAGTGATCAAAGT
>F:004ZG-2
AAAAAAAGTGATCAAAGTGAAC
>F:004ZH-1
AAAAAAAGTGATCAAAGTGAACA
>F:004ZI-1
AAAAAAAGTGATCAAAGTGAT
>F:004ZJ-1
AAAAAAAGTGATGTGGAGCAAGAA
>F:004ZK-1
AAAAAAAGTGATTAAAATAA
>F:004ZL-5
AAAAAAAGTGATTAAAATAAA
>F:004ZM-2
AAAAAAAGTGATTAAAATAAAA
>F:004ZN-1
AAAAAAAGTGATTAAAG
>F:004ZO-1
AAAAAAAGTGCTATCCATCTTTGA
>F:004ZP-1
AAAAAAAGTGCTGGGGAA
>F:004ZQ-1
AAAAAAAGTGGAACCGAAT
>F:004ZR-1
AAAAAAAGTGGAATTGTAAAGTGAA
>F:004ZS-1
AAAAAAAGTGGTAGGTCCT
>F:004ZT-1
AAAAAAAGTGGTTGCGA
>F:004ZU-1
AAAAAAAGTGTAATGTAA
>F:004ZV-2
AAAAAAAGTGTACATGAGAAA
>F:004ZW-1
AAAAAAAGTGTACGCCTTA
>F:004ZX-1
AAAAAAAGTGTACGCCTTAATAAT
>F:004ZY-2
AAAAAAAGTGTACTCGTTAACA
>F:004ZZ-1
AAAAAAAGTGTACTCGTTAACAA
>F:00500-1
AAAAAAAGTGTACTTGTTAACAA
>F:00501-1
AAAAAAAGTGTATGGGCGATACCTGA
>F:00502-1
AAAAAAAGTGTCGATGTAAAAA
>F:00503-1
AAAAAAAGTGTGCGCCTTAATAA
>F:00504-1
AAAAAAAGTTAAAAAAAA
>F:00505-1
AAAAAAAGTTAAAAATGTAAGAA
>F:00506-1
AAAAAAAGTTAAAAATTGA
>F:00507-1
AAAAAAAGTTAAGCAGA
>F:00508-1
AAAAAAAGTTAAGCTACA
>F:00509-1
AAAAAAAGTTAAGGAAA
>F:0050A-1
AAAAAAAGTTAAGGAAAAAT
>F:0050B-2
AAAAAAAGTTAAGGAAAAATA
>F:0050C-4
AAAAAAAGTTAAGGAAAAATAA
>F:0050D-1
AAAAAAAGTTAAGGAAAAATAAGT
>F:0050E-1
AAAAAAAGTTAATAGAATTAACCA
>F:0050F-1
AAAAAAAGTTAATCAAAA
>F:0050G-1
AAAAAAAGTTAATGAATGA
>F:0050H-1
AAAAAAAGTTAATGAATGAAA
>F:0050I-1
AAAAAAAGTTAATGAATGAAAA
>F:0050J-4
AAAAAAAGTTAATGAATGAAAAA
>F:0050K-1
AAAAAAAGTTAATGAATGAAAAAA
>F:0050L-1
AAAAAAAGTTAATGAATGAAAAAAAA
>F:0050M-1
AAAAAAAGTTACAATAT
>F:0050N-1
AAAAAAAGTTACAATATAGAA
>F:0050O-1
AAAAAAAGTTACTGATTAATGA
>F:0050P-1
AAAAAAAGTTAGTGCAA
>F:0050Q-1
AAAAAAAGTTAGTGGCCTAGAGA
>F:0050R-7
AAAAAAAGTTAGTTGCCCAGA
>F:0050S-1
AAAAAAAGTTAGTTGCCCAGAA
>F:0050T-13
AAAAAAAGTTAGTTGCCCAGAGA
>F:0050U-3
AAAAAAAGTTAGTTGCCCAGAGAA
>F:0050V-1
AAAAAAAGTTAGTTGCCCAGAGAT
>F:0050W-2
AAAAAAAGTTAGTTGCCCAGCGA
>F:0050X-2
AAAAAAAGTTAGTTGCCTAGAGA
>F:0050Y-1
AAAAAAAGTTAGTTGCTCAGAGA
>F:0050Z-1
AAAAAAAGTTAGTTGCTTAGAGA
>F:00510-1
AAAAAAAGTTATAACTGAAAGTAA
>F:00511-1
AAAAAAAGTTATAGACAATCTCT
>F:00512-1
AAAAAAAGTTCAAAAAGAA
>F:00513-1
AAAAAAAGTTCAAAAAGATA
>F:00514-1
AAAAAAAGTTCTAGAGAA
>F:00515-2
AAAAAAAGTTCTCAGCAA
>F:00516-1
AAAAAAAGTTGAAAAGGGAAT
>F:00517-1
AAAAAAAGTTGAAATGATAGTCA
>F:00518-1
AAAAAAAGTTGAAGAGGGAATA
>F:00519-3
AAAAAAAGTTGGGCGAT
>F:0051A-1
AAAAAAAGTTGGGCGATA
>F:0051B-1
AAAAAAAGTTGGGCGATC
>F:0051C-1
AAAAAAAGTTGGGCGATCAA
>F:0051D-1
AAAAAAAGTTGGGCGATCAAAA
>F:0051E-1
AAAAAAAGTTGGGCGATCAAG
>F:0051F-6
AAAAAAAGTTGGGCGATCAAGA
>F:0051G-2
AAAAAAAGTTGGGCGATCAAGAA
>F:0051H-3
AAAAAAAGTTGGGCGATT
>F:0051I-1
AAAAAAAGTTGGGCGATTT
>F:0051J-1
AAAAAAAGTTGGGCGCTCCA
>F:0051K-1
AAAAAAAGTTGGTAATATACA
>F:0051L-2
AAAAAAAGTTGTAACTGAAAGT
>F:0051M-1
AAAAAAAGTTGTCGTCTTTTATT
>F:0051N-1
AAAAAAAGTTGTTAGTAACAAC
>F:0051O-1
AAAAAAAGTTGTTAGTAACAACT
>F:0051P-2
AAAAAAAGTTTAGTGAGTTTAA
>F:0051Q-1
AAAAAAAGTTTAGTGAGTTTAAAATAA
>F:0051R-1
AAAAAAAGTTTAGTGAGTTTACAA
>F:0051S-1
AAAAAAAGTTTCGTGAGTTTAAA
>F:0051T-1
AAAAAAAGTTTCTTAATTTGAGA
>F:0051U-1
AAAAAAAGTTTCTTAGTTTGAGAA
>F:0051V-1
AAAAAAAGTTTGCACTACAATAA
>F:0051W-1
AAAAAAAGTTTGGTGATTATCG
>F:0051X-1
AAAAAAAGTTTGTCAAAAATA
>F:0051Y-2
AAAAAAAGTTTGTCAAAAATACAA
>F:0051Z-1
AAAAAAAGTTTTTTTTTTTAATTTT
>F:00520-2
AAAAAAATAAAAAAAAAA
>F:00521-2
AAAAAAATAAAAAAAAAAA
>F:00522-1
AAAAAAATAAAAAAAAAAAAA
>F:00523-1
AAAAAAATAAAAAAAAAAAAAA
>F:00524-1
AAAAAAATAAAAAAAAAAAAAAAA
>F:00525-1
AAAAAAATAAAAAAAAAATAAAAA
>F:00526-1
AAAAAAATAAAAAAAAAGAA
>F:00527-1
AAAAAAATAAAAAAAAAGAAAAA
>F:00528-1
AAAAAAATAAAAAAAAATAAAAA
>F:00529-1
AAAAAAATAAAAAAAAGAA
>F:0052A-2
AAAAAAATAAAAAAAATAAA
>F:0052B-1
AAAAAAATAAAAAAAATCTAGGAT
>F:0052C-1
AAAAAAATAAAAAAACACGCAAG
>F:0052D-1
AAAAAAATAAAAAAACGATAAATA
>F:0052E-2
AAAAAAATAAAAAAACTAAAA
>F:0052F-1
AAAAAAATAAAAAAAGAAAAAA
>F:0052G-2
AAAAAAATAAAAAAATAAAAA
>F:0052H-1
AAAAAAATAAAAAAATAAATGTTGA
>F:0052I-1
AAAAAAATAAAAAAATCGA
>F:0052J-1
AAAAAAATAAAAAAATCGAAA
>F:0052K-4
AAAAAAATAAAAAAATCGAAAA
>F:0052L-2
AAAAAAATAAAAAAATCGAAAAA
>F:0052M-1
AAAAAAATAAAAAAATCGAAAAAA
>F:0052N-1
AAAAAAATAAAAAAATCGAAAAGA
>F:0052O-1
AAAAAAATAAAAAAATGA
>F:0052P-1
AAAAAAATAAAAAAATGAAA
>F:0052Q-2
AAAAAAATAAAAAAATGAAAAA
>F:0052R-2
AAAAAAATAAAAAAATGAAAAAA
>F:0052S-1
AAAAAAATAAAAAAATTAAATTAC
>F:0052T-1
AAAAAAATAAAAAACCAAA
>F:0052U-1
AAAAAAATAAAAAACCAAAA
>F:0052V-1
AAAAAAATAAAAAACGAAGAA
>F:0052W-1
AAAAAAATAAAAAAGAATAAAA
>F:0052X-1
AAAAAAATAAAAAATAGAAATAA
>F:0052Y-1
AAAAAAATAAAAAATAGAAATAAA
>F:0052Z-1
AAAAAAATAAAAAATTTAAAT
>F:00530-1
AAAAAAATAAAAAGAAAAAGAATA
>F:00531-1
AAAAAAATAAAAAGACTAA
>F:00532-3
AAAAAAATAAAAAGACTAAAAA
>F:00533-1
AAAAAAATAAAAAGACTAAAAAA
>F:00534-1
AAAAAAATAAAAAGACTAAAAAAA
>F:00535-1
AAAAAAATAAAAAGACTAAAAAAT
>F:00536-1
AAAAAAATAAAAAGCAGTTGAA
>F:00537-1
AAAAAAATAAAAAGCAGTTGAAT
>F:00538-1
AAAAAAATAAAAATATGCCAAAA
>F:00539-1
AAAAAAATAAAAATATGCCAAAAA
>F:0053A-1
AAAAAAATAAAAATGAAAA
>F:0053B-1
AAAAAAATAAAAATGAAAAACA
>F:0053C-1
AAAAAAATAAAAATTATAAA
>F:0053D-3
AAAAAAATAAAAATTATAAAAGA
>F:0053E-2
AAAAAAATAAAAATTATAAAAGAT
>F:0053F-1
AAAAAAATAAAAATTGAT
>F:0053G-1
AAAAAAATAAAAATTTAAAAGGT
>F:0053H-1
AAAAAAATAAAACTGAAA
>F:0053I-1
AAAAAAATAAAAGAAATTTTTTT
>F:0053J-1
AAAAAAATAAAAGAAGGAAAAA
>F:0053K-1
AAAAAAATAAAAGAGTTGTTA
>F:0053L-2
AAAAAAATAAAAGTAGAAAA
>F:0053M-1
AAAAAAATAAAAGTAGAAAAAA
>F:0053N-1
AAAAAAATAAAAGTAGAAAATA
>F:0053O-3
AAAAAAATAAAAGTAGAAAATAT
>F:0053P-1
AAAAAAATAAAAGTAGAAAATATA
>F:0053Q-1
AAAAAAATAAAATAAAAAAGC
>F:0053R-1
AAAAAAATAAAATAAAAAAGCA
>F:0053S-1
AAAAAAATAAAATAAATAAA
>F:0053T-1
AAAAAAATAAAATAAATAAAAAA
>F:0053U-1
AAAAAAATAAAATAAATAAAAAAA
>F:0053V-2
AAAAAAATAAAATAAATAAAAAAAAA
>F:0053W-1
AAAAAAATAAAATAAATAAAAAGA
>F:0053X-1
AAAAAAATAAAATAAATGAAAAGA
>F:0053Y-1
AAAAAAATAAAATAATA
>F:0053Z-1
AAAAAAATAAAATAATGTGAA
>F:00540-2
AAAAAAATAAAATAATT
>F:00541-5
AAAAAAATAAAATAATTCT
>F:00542-2
AAAAAAATAAAATAATTCTT
>F:00543-1
AAAAAAATAAAATAATTCTTAT
>F:00544-1
AAAAAAATAAAATAGTA
>F:00545-1
AAAAAAATAAAATAGTC
>F:00546-1
AAAAAAATAAAATGATGAGTGTCC
>F:00547-2
AAAAAAATAAAATGATGATTGTC
>F:00548-1
AAAAAAATAAAATGATGATTGTCCT
>F:00549-1
AAAAAAATAAAATGTTT
>F:0054A-2
AAAAAAATAAAATTAAAAAAAA
>F:0054B-1
AAAAAAATAAAATTAAAAAAAAT
>F:0054C-1
AAAAAAATAAAATTAATAAAA
>F:0054D-1
AAAAAAATAAAATTGAA
>F:0054E-1
AAAAAAATAAAATTGAAAAA
>F:0054F-1
AAAAAAATAAAATTGAAAAATGCAT
>F:0054G-1
AAAAAAATAAAATTGTATA
>F:0054H-1
AAAAAAATAAAATTTGGTTAA
>F:0054I-1
AAAAAAATAAAATTTGGTTAAA
>F:0054J-1
AAAAAAATAAAATTTGGTTAAAC
>F:0054K-1
AAAAAAATAAACAAAAAAAA
>F:0054L-1
AAAAAAATAAACAAAAAAAAA
>F:0054M-1
AAAAAAATAAACAAAAAAAAAAAA
>F:0054N-1
AAAAAAATAAACAAAAAAAAAAAC
>F:0054O-1
AAAAAAATAAACAATAGTTT
>F:0054P-1
AAAAAAATAAACAATAGTTTT
>F:0054Q-2
AAAAAAATAAACAATAGTTTTGA
>F:0054R-1
AAAAAAATAAACAATATTTAAGA
>F:0054S-1
AAAAAAATAAACCCCTAGA
>F:0054T-2
AAAAAAATAAACCTAGA
>F:0054U-1
AAAAAAATAAACCTAGAC
>F:0054V-1
AAAAAAATAAACCTAGACAA
>F:0054W-1
AAAAAAATAAACTACAAGACC
>F:0054X-1
AAAAAAATAAAGCCCTAGAG
>F:0054Y-1
AAAAAAATAAAGGGGTAAGCA
>F:0054Z-1
AAAAAAATAAAGGTTTATT
>F:00550-1
AAAAAAATAAAGTGCTAAAGA
>F:00551-2
AAAAAAATAAAGTGCTAAAGAGA
>F:00552-2
AAAAAAATAAAGTGCTAAAGAGAC
>F:00553-1
AAAAAAATAAATAAAAAAAA
>F:00554-1
AAAAAAATAAATAAAATTATGAA
>F:00555-1
AAAAAAATAAATAAAGA
>F:00556-1
AAAAAAATAAATAAATA
>F:00557-1
AAAAAAATAAATAAATAAA
>F:00558-1
AAAAAAATAAATAAATAAAAAA
>F:00559-1
AAAAAAATAAATAAATAAAAAAAA
>F:0055A-2
AAAAAAATAAATAAATAAAAACT
>F:0055B-1
AAAAAAATAAATAAATAAAAACTA
>F:0055C-1
AAAAAAATAAATAAATAAAATT
>F:0055D-1
AAAAAAATAAATAAATAAATAAT
>F:0055E-1
AAAAAAATAAATAAATAAGG
>F:0055F-1
AAAAAAATAAATAAATAAGGAA
>F:0055G-1
AAAAAAATAAATAAGAATCTAGA
>F:0055H-1
AAAAAAATAAATAGATAAATAAAT
>F:0055I-1
AAAAAAATAAATATAAAAATAAA
>F:0055J-1
AAAAAAATAAATATAGA
>F:0055K-1
AAAAAAATAAATATAGAATA
>F:0055L-1
AAAAAAATAAATATAGAATAAGT
>F:0055M-2
AAAAAAATAAATATATTAAA
>F:0055N-1
AAAAAAATAAATATCGA
>F:0055O-6
AAAAAAATAAATCCCTA
>F:0055P-2
AAAAAAATAAATCCCTAA
>F:0055Q-1
AAAAAAATAAATCCCTAGAA
>F:0055R-2
AAAAAAATAAATCCCTAGAGAA
>F:0055S-1
AAAAAAATAAATCTAAACAA
>F:0055T-1
AAAAAAATAAATCTCTGG
>F:0055U-1
AAAAAAATAAATGAATTTGTCCG
>F:0055V-3
AAAAAAATAAATGTTGA
>F:0055W-4
AAAAAAATAAATGTTGAT
>F:0055X-1
AAAAAAATAAATGTTGATAA
>F:0055Y-3
AAAAAAATAAATGTTGATAT
>F:0055Z-1
AAAAAAATAAATTAAACTAATGAA
>F:00560-1
AAAAAAATAAATTAGCGAAAA
>F:00561-1
AAAAAAATAAATTAGGGAGGAAT
>F:00562-4
AAAAAAATAAATTATCG
>F:00563-28
AAAAAAATAAATTATCGA
>F:00564-2
AAAAAAATAAATTATCGAA
>F:00565-10
AAAAAAATAAATTATCGAAA
>F:00566-3
AAAAAAATAAATTATCGAAAA
>F:00567-5
AAAAAAATAAATTATCGAAAAA
>F:00568-5
AAAAAAATAAATTATCGAAAAAA
>F:00569-13
AAAAAAATAAATTATCGAAAAAT
>F:0056A-1
AAAAAAATAAATTATCGAAAAATGA
>F:0056B-1
AAAAAAATAAATTATCGAAAAT
>F:0056C-1
AAAAAAATAAATTATCGAG
>F:0056D-1
AAAAAAATAAATTGAATATGGA
>F:0056E-1
AAAAAAATAAATTGTCGAAAAAT
>F:0056F-1
AAAAAAATAAATTTAAATTTGGA
>F:0056G-1
AAAAAAATAAATTTGAATT
>F:0056H-1
AAAAAAATAAATTTTTTAAAAGA
>F:0056I-1
AAAAAAATAACAGAAAAAAA
>F:0056J-2
AAAAAAATAACAGAAAAATT
>F:0056K-1
AAAAAAATAACAGAAAAATTAA
>F:0056L-1
AAAAAAATAACAGAAAAATTAAT
>F:0056M-1
AAAAAAATAACAGATAAAGTAA
>F:0056N-2
AAAAAAATAACGAAAATA
>F:0056O-1
AAAAAAATAACGAAAATAA
>F:0056P-1
AAAAAAATAACGAAAATAATA
>F:0056Q-1
AAAAAAATAACGAATAAAA
>F:0056R-3
AAAAAAATAACGAATAAAATAA
>F:0056S-1
AAAAAAATAACGAATAAAATAAT
>F:0056T-1
AAAAAAATAACTAAAAAAAA
>F:0056U-2
AAAAAAATAACTAAAAAAAAAA
>F:0056V-1
AAAAAAATAACTAAAAAAAAAAA
>F:0056W-1
AAAAAAATAACTTAAGA
>F:0056X-1
AAAAAAATAAGAAAAAA
>F:0056Y-1
AAAAAAATAAGAAAAAAA
>F:0056Z-1
AAAAAAATAAGAAAAAG
>F:00570-1
AAAAAAATAAGAAATAAGG
>F:00571-1
AAAAAAATAAGAACATT
>F:00572-1
AAAAAAATAAGAACATTAAATTA
>F:00573-1
AAAAAAATAAGAACCGTCC
>F:00574-1
AAAAAAATAAGAACCGTCCAT
>F:00575-1
AAAAAAATAAGACTTTAAA
>F:00576-2
AAAAAAATAAGACTTTAAAAAA
>F:00577-1
AAAAAAATAAGAGAAAAA
>F:00578-1
AAAAAAATAAGCCTAGA
>F:00579-1
AAAAAAATAAGGTTAAAAG
>F:0057A-1
AAAAAAATAAGGTTAAAAGAA
>F:0057B-1
AAAAAAATAAGTAAAAA
>F:0057C-1
AAAAAAATAAGTATCGAGCTAT
>F:0057D-1
AAAAAAATAAGTATCGAGCTATA
>F:0057E-1
AAAAAAATAAGTGAAAAAAA
>F:0057F-1
AAAAAAATAAGTGAACTA
>F:0057G-2
AAAAAAATAAGTGATTAGTATGT
>F:0057H-1
AAAAAAATAAGTGCAAAACAAA
>F:0057I-1
AAAAAAATAAGTGTAAAAAGTGA
>F:0057J-2
AAAAAAATAAGTTAACCTGAAA
>F:0057K-4
AAAAAAATAAGTTAACCTGAAAA
>F:0057L-2
AAAAAAATAAGTTAACCTGAAAAA
>F:0057M-1
AAAAAAATAAGTTAACCTGAAAAAAAAAA
>F:0057N-1
AAAAAAATAAGTTAACCTGAAAAC
>F:0057O-1
AAAAAAATAAGTTAATAAAAAAT
>F:0057P-1
AAAAAAATAAGTTTTTGAA
>F:0057Q-1
AAAAAAATAAGTTTTTGAACAAAAAA
>F:0057R-7
AAAAAAATAATAAAAAA
>F:0057S-5
AAAAAAATAATAAAAAAA
>F:0057T-1
AAAAAAATAATAAAAAAAA
>F:0057U-1
AAAAAAATAATAAAAAAAAAGAA
>F:0057V-1
AAAAAAATAATAAAAAAAAGAA
>F:0057W-1
AAAAAAATAATAAAAAAAATAGAA
>F:0057X-6
AAAAAAATAATAAAAAAAGA
>F:0057Y-9
AAAAAAATAATAAAAAAAGAA
>F:0057Z-3
AAAAAAATAATAAAAAAAGAAA
>F:00580-7
AAAAAAATAATAAAAAAAGAAAA
>F:00581-3
AAAAAAATAATAAAAAAAGAAAAA
>F:00582-2
AAAAAAATAATAAAAAAGA
>F:00583-1
AAAAAAATAATAAAATGGA
>F:00584-1
AAAAAAATAATAAATAAAA
>F:00585-1
AAAAAAATAATAAATAAAAA
>F:00586-1
AAAAAAATAATAAATATAATAA
>F:00587-1
AAAAAAATAATAAATATTGTTAG
>F:00588-1
AAAAAAATAATAAATTCGAAA
>F:00589-1
AAAAAAATAATAAATTCGAAAT
>F:0058A-1
AAAAAAATAATAAGAAAAAAAATA
>F:0058B-1
AAAAAAATAATAAGAAAAAGGAA
>F:0058C-1
AAAAAAATAATAAGAAGAAT
>F:0058D-1
AAAAAAATAATAAGTCTAAAAA
>F:0058E-1
AAAAAAATAATAGGAAATGGA
>F:0058F-1
AAAAAAATAATAGGAAATGGAAA
>F:0058G-2
AAAAAAATAATAGGAAATGGAAAA
>F:0058H-1
AAAAAAATAATATAAAATATTGT
>F:0058I-1
AAAAAAATAATATAAAATATTGTCC
>F:0058J-1
AAAAAAATAATATATGGAAAAA
>F:0058K-1
AAAAAAATAATATGGTAAGGTAA
>F:0058L-1
AAAAAAATAATATTAAA
>F:0058M-1
AAAAAAATAATATTAATAATTAGAT
>F:0058N-1
AAAAAAATAATCCGAAT
>F:0058O-2
AAAAAAATAATCCGAATA
>F:0058P-1
AAAAAAATAATCCGAATAA
>F:0058Q-1
AAAAAAATAATCCGAATAAA
>F:0058R-3
AAAAAAATAATCCGAATAAAA
>F:0058S-1
AAAAAAATAATCCGAATAAAAA
>F:0058T-1
AAAAAAATAATCCGAATAAAAAA
>F:0058U-1
AAAAAAATAATCCGAGAA
>F:0058V-1
AAAAAAATAATGAAAAAAAATATA
>F:0058W-1
AAAAAAATAATGAAAAAATATA
>F:0058X-1
AAAAAAATAATGAATAAAATA
>F:0058Y-2
AAAAAAATAATGCTAATAAAA
>F:0058Z-1
AAAAAAATAATGCTAATAAAAA
>F:00590-1
AAAAAAATAATGCTGATA
>F:00591-1
AAAAAAATAATGCTGATAAA
>F:00592-2
AAAAAAATAATGCTGATAAAA
>F:00593-1
AAAAAAATAATGGAAAAGTAAA
>F:00594-2
AAAAAAATAATGTTAATAAAA
>F:00595-1
AAAAAAATAATGTTAATAAAAAA
>F:00596-1
AAAAAAATAATGTTAATAAAAAAA
>F:00597-1
AAAAAAATAATTAAAAAAAAAA
>F:00598-2
AAAAAAATAATTAAAAAAAAGA
>F:00599-5
AAAAAAATAATTAAAAAAAAGAA
>F:0059A-1
AAAAAAATAATTAAAAAAAAGAAT
>F:0059B-1
AAAAAAATAATTAATAAA
>F:0059C-1
AAAAAAATAATTAATAAAAAAA
>F:0059D-1
AAAAAAATAATTAATAAAAAAG
>F:0059E-1
AAAAAAATAATTGAAGTAAT
>F:0059F-1
AAAAAAATAATTGGTTT
>F:0059G-1
AAAAAAATAATTTAAAA
>F:0059H-1
AAAAAAATAATTTAAAAGA
>F:0059I-1
AAAAAAATAATTTAAAAGAAA
>F:0059J-1
AAAAAAATAATTTGAAAAAA
>F:0059K-1
AAAAAAATAATTTGAAGA
>F:0059L-4
AAAAAAATAATTTGAAGT
>F:0059M-5
AAAAAAATAATTTGAAGTTA
>F:0059N-2
AAAAAAATAATTTGAAGTTAA
>F:0059O-6
AAAAAAATAATTTGAAGTTAAAA
>F:0059P-1
AAAAAAATACAAAAAAA
>F:0059Q-1
AAAAAAATACATATATATAATAT
>F:0059R-1
AAAAAAATACATGAATTAGTAA
>F:0059S-1
AAAAAAATACATTTTATCTAAAAA
>F:0059T-1
AAAAAAATACGTAAAAA
>F:0059U-1
AAAAAAATACTAAAGGAAAC
>F:0059V-1
AAAAAAATACTATGTTGTAAAA
>F:0059W-3
AAAAAAATACTTGCGTAAAGAT
>F:0059X-1
AAAAAAATACTTTTAAATGTT
>F:0059Y-1
AAAAAAATAGAAAAAAAGG
>F:0059Z-1
AAAAAAATAGAAAAAACAA
>F:005A0-1
AAAAAAATAGAAAAAGT
>F:005A1-4
AAAAAAATAGAAAAAGTT
>F:005A2-2
AAAAAAATAGAAAAAGTTATA
>F:005A3-1
AAAAAAATAGAAAAAGTTATATA
>F:005A4-1
AAAAAAATAGAAAAATTGAAC
>F:005A5-1
AAAAAAATAGAAATAAA
>F:005A6-1
AAAAAAATAGAAATAAATAT
>F:005A7-1
AAAAAAATAGAAATAAATATTAA
>F:005A8-1
AAAAAAATAGAAATAAATATTAAA
>F:005A9-1
AAAAAAATAGAAATAAATATTAAAA
>F:005AA-1
AAAAAAATAGAAATTATA
>F:005AB-2
AAAAAAATAGAAATTATAAAA
>F:005AC-1
AAAAAAATAGAAATTATAAAAA
>F:005AD-1
AAAAAAATAGAAATTATAAAAGAA
>F:005AE-1
AAAAAAATAGAACAAAAA
>F:005AF-1
AAAAAAATAGAACCAAA
>F:005AG-1
AAAAAAATAGAACCAAAA
>F:005AH-3
AAAAAAATAGAACCAAAAA
>F:005AI-1
AAAAAAATAGAACCAAAAAT
>F:005AJ-1
AAAAAAATAGAACCAAAAATAA
>F:005AK-1
AAAAAAATAGATAAAAGAGAAA
>F:005AL-2
AAAAAAATAGATGAAATGCA
>F:005AM-1
AAAAAAATAGATGAAATGCATGT
>F:005AN-1
AAAAAAATAGCAGAAAA
>F:005AO-1
AAAAAAATAGGGAAAAGAA
>F:005AP-1
AAAAAAATAGGTTTAAA
>F:005AQ-1
AAAAAAATAGTAAAAATA
>F:005AR-1
AAAAAAATAGTAAAAATATGA
>F:005AS-1
AAAAAAATAGTAAAAATATGAAA
>F:005AT-1
AAAAAAATAGTAAAAATATGAAAA
>F:005AU-1
AAAAAAATAGTAAAAGAAA
>F:005AV-1
AAAAAAATAGTAAATAGAATGTC
>F:005AW-1
AAAAAAATAGTAGAAAAAAAAA
>F:005AX-1
AAAAAAATAGTTAAAAAAAA
>F:005AY-1
AAAAAAATAGTTAAAAAGATTTGAAAAA
>F:005AZ-1
AAAAAAATAGTTAAAAATC
>F:005B0-1
AAAAAAATAGTTAAAAATCTCAA
>F:005B1-1
AAAAAAATAGTTTTACGTTACT
>F:005B2-1
AAAAAAATAGTTTTTAAAAA
>F:005B3-1
AAAAAAATATAAAAAAA
>F:005B4-1
AAAAAAATATAAAAAAAA
>F:005B5-4
AAAAAAATATAAAAAATAAAAAGA
>F:005B6-13
AAAAAAATATAAAAGAA
>F:005B7-19
AAAAAAATATAAAAGAAA
>F:005B8-2
AAAAAAATATAAAAGAAAA
>F:005B9-2
AAAAAAATATAAAAGAAAAA
>F:005BA-1
AAAAAAATATAAAAGAAAAAA
>F:005BB-5
AAAAAAATATAAAAGAAAC
>F:005BC-1
AAAAAAATATAATAATAAAAAAA
>F:005BD-1
AAAAAAATATAATAATAAT
>F:005BE-1
AAAAAAATATAATAATAATAAAAAA
>F:005BF-1
AAAAAAATATAATTTAATTTGA
>F:005BG-1
AAAAAAATATAATTTGAAAATGTA
>F:005BH-1
AAAAAAATATAATTTTAAATTAT
>F:005BI-4
AAAAAAATATACTCCTT
>F:005BJ-1
AAAAAAATATACTCCTTA
>F:005BK-1
AAAAAAATATACTCCTTAA
>F:005BL-1
AAAAAAATATACTCCTTAAA
>F:005BM-2
AAAAAAATATACTCGAAGCT
>F:005BN-1
AAAAAAATATACTTAAA
>F:005BO-1
AAAAAAATATACTTAAAAA
>F:005BP-2
AAAAAAATATACTTAAAAATGA
>F:005BQ-1
AAAAAAATATACTTCAAAATGAAT
>F:005BR-1
AAAAAAATATAGGAAATTAAGGA
>F:005BS-1
AAAAAAATATATATATATAATAT
>F:005BT-1
AAAAAAATATATATTTCCTAAAGT
>F:005BU-1
AAAAAAATATATCCCTAGAGAAGT
>F:005BV-1
AAAAAAATATATGAAGA
>F:005BW-1
AAAAAAATATATGAAGAA
>F:005BX-1
AAAAAAATATATTAAATATTA
>F:005BY-2
AAAAAAATATATTAAATATTAAA
>F:005BZ-1
AAAAAAATATATTAAATATTAAAA
>F:005C0-1
AAAAAAATATATTAAATATTAAAAAAAA
>F:005C1-1
AAAAAAATATATTTAAAAATGAA
>F:005C2-2
AAAAAAATATATTTTTCTGG
>F:005C3-1
AAAAAAATATCCAAAAAA
>F:005C4-1
AAAAAAATATCCTTAAAAA
>F:005C5-1
AAAAAAATATCCTTAAAAAA
>F:005C6-4
AAAAAAATATCCTTAAAAATGA
>F:005C7-1
AAAAAAATATCCTTAAAAATGAA
>F:005C8-1
AAAAAAATATCGAATAAAAT
>F:005C9-1
AAAAAAATATCGATTGGC
>F:005CA-1
AAAAAAATATCTCAGGATAAAAA
>F:005CB-1
AAAAAAATATCTTGTTA
>F:005CC-1
AAAAAAATATGAAAGAAAAA
>F:005CD-6
AAAAAAATATGAAAGTTA
>F:005CE-2
AAAAAAATATGAAAGTTAT
>F:005CF-1
AAAAAAATATGAAAGTTATGGGG
>F:005CG-3
AAAAAAATATGAAAGTTATT
>F:005CH-1
AAAAAAATATGAAAGTTATTG
>F:005CI-2
AAAAAAATATGAAAGTTATTGA
>F:005CJ-1
AAAAAAATATGAAAGTTATTGGTA
>F:005CK-1
AAAAAAATATGAAAGTTATTGGTC
>F:005CL-1
AAAAAAATATGAATGAAACGTTA
>F:005CM-1
AAAAAAATATGATACTAGTTAAAA
>F:005CN-1
AAAAAAATATGCCAAAAAATGA
>F:005CO-1
AAAAAAATATGCCAAAAAATGAGA
>F:005CP-1
AAAAAAATATGCGGAAATGAAAT
>F:005CQ-1
AAAAAAATATGCTCCTTAAC
>F:005CR-1
AAAAAAATATGCTCTAAGTAA
>F:005CS-1
AAAAAAATATGGAAAAC
>F:005CT-1
AAAAAAATATGGAAAACAA
>F:005CU-1
AAAAAAATATGGAAAACAAAA
>F:005CV-1
AAAAAAATATGGAAAACAATGA
>F:005CW-7
AAAAAAATATGGAAAAGA
>F:005CX-1
AAAAAAATATGGAAAAGAA
>F:005CY-1
AAAAAAATATGGAAAAGAAA
>F:005CZ-1
AAAAAAATATGGAAAATAACGAA
>F:005D0-1
AAAAAAATATGGAAAATAATGAA
>F:005D1-1
AAAAAAATATGGAAGTTAT
>F:005D2-1
AAAAAAATATGGACGGAAAAAAAA
>F:005D3-1
AAAAAAATATGGTTATAT
>F:005D4-1
AAAAAAATATGGTTGTCGACG
>F:005D5-1
AAAAAAATATGGTTGTCGGCGAT
>F:005D6-1
AAAAAAATATGTCAAAAAATGA
>F:005D7-1
AAAAAAATATGTCGTAATGATTAAA
>F:005D8-1
AAAAAAATATGTTAAATGTA
>F:005D9-1
AAAAAAATATGTTACGGAACTTT
>F:005DA-1
AAAAAAATATGTTACGGATAGTT
>F:005DB-4
AAAAAAATATGTTACTA
>F:005DC-1
AAAAAAATATGTTACTAGATAA
>F:005DD-1
AAAAAAATATGTTACTAGTT
>F:005DE-3
AAAAAAATATGTTACTAGTTA
>F:005DF-5
AAAAAAATATGTTACTAGTTAA
>F:005DG-4
AAAAAAATATGTTACTAGTTAAA
>F:005DH-1
AAAAAAATATGTTACTAGTTAAAA
>F:005DI-1
AAAAAAATATGTTACTAGTTGAA
>F:005DJ-1
AAAAAAATATGTTACTATCTAA
>F:005DK-1
AAAAAAATATGTTATTAGTTAA
>F:005DL-1
AAAAAAATATGTTATTAGTTAAAA
>F:005DM-46
AAAAAAATATGTTTAAA
>F:005DN-6
AAAAAAATATGTTTAAAA
>F:005DO-2
AAAAAAATATGTTTAAAAA
>F:005DP-35
AAAAAAATATGTTTAAAT
>F:005DQ-2
AAAAAAATATGTTTAAATATGGA
>F:005DR-2
AAAAAAATATGTTTAAATATGGAA
>F:005DS-5
AAAAAAATATGTTTAAATGT
>F:005DT-3
AAAAAAATATGTTTAAATGTA
>F:005DU-2
AAAAAAATATGTTTAAATGTAAAA
>F:005DV-1
AAAAAAATATGTTTAAATGTAAAAA
>F:005DW-1
AAAAAAATATGTTTAAG
>F:005DX-1
AAAAAAATATGTTTAAGA
>F:005DY-1
AAAAAAATATGTTTATAT
>F:005DZ-1
AAAAAAATATGTTTTAA
>F:005E0-1
AAAAAAATATGTTTTAATGTAA
>F:005E1-1
AAAAAAATATGTTTTAG
>F:005E2-1
AAAAAAATATGTTTTAGTGTAAA
>F:005E3-1
AAAAAAATATTAAAAAAATATAA
>F:005E4-1
AAAAAAATATTAAAAGA
>F:005E5-1
AAAAAAATATTAAAATAAAAAAC
>F:005E6-1
AAAAAAATATTAAATATTCCGAGA
>F:005E7-2
AAAAAAATATTAAATTATTGG
>F:005E8-1
AAAAAAATATTAAATTATTGGC
>F:005E9-1
AAAAAAATATTAAATTATTGGCAA
>F:005EA-1
AAAAAAATATTAATATAAAAAA
>F:005EB-6
AAAAAAATATTACCTAA
>F:005EC-5
AAAAAAATATTACCTAAA
>F:005ED-1
AAAAAAATATTACCTAAAA
>F:005EE-1
AAAAAAATATTACTTAA
>F:005EF-1
AAAAAAATATTACTTGTATGAA
>F:005EG-2
AAAAAAATATTAGTAAA
>F:005EH-2
AAAAAAATATTAGTAAAAA
>F:005EI-4
AAAAAAATATTAGTAAAAAGA
>F:005EJ-1
AAAAAAATATTAGTAAAAAGAAAA
>F:005EK-1
AAAAAAATATTAGTAAAAAGAGAA
>F:005EL-3
AAAAAAATATTAGTAAAAAGAGG
>F:005EM-1
AAAAAAATATTAGTAAAGAA
>F:005EN-1
AAAAAAATATTATCTAAT
>F:005EO-1
AAAAAAATATTCGAAAA
>F:005EP-1
AAAAAAATATTCGATGTATACA
>F:005EQ-1
AAAAAAATATTCTAGAAATTAGA
>F:005ER-1
AAAAAAATATTCTAGAAATTAGAAA
>F:005ES-2
AAAAAAATATTGTTAGAAAAG
>F:005ET-2
AAAAAAATATTGTTAGAAAAGT
>F:005EU-1
AAAAAAATATTGTTAGAAAAGTT
>F:005EV-1
AAAAAAATATTGTTAGAAAAGTTAAAAA
>F:005EW-1
AAAAAAATATTTAAAAA
>F:005EX-3
AAAAAAATATTTAAATGA
>F:005EY-1
AAAAAAATATTTAAATGAA
>F:005EZ-7
AAAAAAATATTTAAATGT
>F:005F0-4
AAAAAAATATTTAAATGTA
>F:005F1-4
AAAAAAATATTTAAATGTAA
>F:005F2-2
AAAAAAATATTTAAATGTAAA
>F:005F3-4
AAAAAAATATTTAAATGTAAAA
>F:005F4-1
AAAAAAATATTTAATTA
>F:005F5-1
AAAAAAATATTTCTGAAAT
>F:005F6-1
AAAAAAATATTTCTGAAATTGAA
>F:005F7-1
AAAAAAATATTTGAATT
>F:005F8-1
AAAAAAATATTTTAAAA
>F:005F9-1
AAAAAAATATTTTAAAAA
>F:005FA-1
AAAAAAATATTTTAAAAAAA
>F:005FB-1
AAAAAAATATTTTAAAAAAAT
>F:005FC-1
AAAAAAATATTTTAAAAAAATT
>F:005FD-1
AAAAAAATATTTTAAATCT
>F:005FE-1
AAAAAAATATTTTAAATCTTA
>F:005FF-1
AAAAAAATCAAAAAAAAAAAAAAAA
>F:005FG-1
AAAAAAATCAAAATAAA
>F:005FH-1
AAAAAAATCAAAATTGAGA
>F:005FI-1
AAAAAAATCAAAATTGGA
>F:005FJ-4
AAAAAAATCAAAATTGGAT
>F:005FK-1
AAAAAAATCAAAATTGGATA
>F:005FL-1
AAAAAAATCAAAATTGGATATGA
>F:005FM-1
AAAAAAATCAAAATTGGATT
>F:005FN-1
AAAAAAATCAAATATTAA
>F:005FO-2
AAAAAAATCAAGAAATAA
>F:005FP-1
AAAAAAATCAAGAAGCC
>F:005FQ-1
AAAAAAATCACATATGTGAGGGAT
>F:005FR-3
AAAAAAATCAGAAAAAA
>F:005FS-1
AAAAAAATCAGAAAAAAA
>F:005FT-1
AAAAAAATCAGAAAAAAAAA
>F:005FU-2
AAAAAAATCAGAAAAAAACTAAA
>F:005FV-1
AAAAAAATCAGAAAAAAACTAAAA
>F:005FW-1
AAAAAAATCAGAAGTGTAATT
>F:005FX-1
AAAAAAATCAGATTAACGTCTGGT
>F:005FY-1
AAAAAAATCATCTCAAGATGATGAA
>F:005FZ-1
AAAAAAATCATGAAAAA
>F:005G0-1
AAAAAAATCATTTTTTAAAAATA
>F:005G1-1
AAAAAAATCCAAAAAAAGATT
>F:005G2-1
AAAAAAATCCAAAAAAAGATTC
>F:005G3-1
AAAAAAATCCAAAAAAAGATTCCA
>F:005G4-1
AAAAAAATCCAGAAAATTGA
>F:005G5-1
AAAAAAATCCAGAAAATTGAAA
>F:005G6-4
AAAAAAATCCAGGATTAGTCC
>F:005G7-1
AAAAAAATCCATAAAAAGATTCC
>F:005G8-1
AAAAAAATCCATGGATTA
>F:005G9-1
AAAAAAATCCATGGATTATTT
>F:005GA-1
AAAAAAATCCCTTGCTGCTTTGC
>F:005GB-1
AAAAAAATCCGCTAAAAA
>F:005GC-1
AAAAAAATCCGGAAAAAA
>F:005GD-1
AAAAAAATCCGGAAAAAAATTGA
>F:005GE-1
AAAAAAATCCTATCTAATTTT
>F:005GF-1
AAAAAAATCCTTCAGACTGTATAT
>F:005GG-1
AAAAAAATCGAAAAAAA
>F:005GH-1
AAAAAAATCGAAAAAAAAAA
>F:005GI-2
AAAAAAATCGAAAAAACAAGAT
>F:005GJ-1
AAAAAAATCGAAAAAATTACGC
>F:005GK-1
AAAAAAATCGAAAAATTA
>F:005GL-1
AAAAAAATCGAAAATTTATAAAAA
>F:005GM-1
AAAAAAATCGAAAGTATAGTAAA
>F:005GN-1
AAAAAAATCGAAGAACAAAATTTT
>F:005GO-5
AAAAAAATCGAATAAAA
>F:005GP-2
AAAAAAATCGAATAAAAT
>F:005GQ-4
AAAAAAATCGAATAAAATT
>F:005GR-1
AAAAAAATCGAATAAAATTA
>F:005GS-1
AAAAAAATCGAATAAAATTAC
>F:005GT-1
AAAAAAATCGAATAATT
>F:005GU-1
AAAAAAATCGAATTGTT
>F:005GV-3
AAAAAAATCGAATTGTTTA
>F:005GW-1
AAAAAAATCGAATTGTTTAG
>F:005GX-4
AAAAAAATCGAATTGTTTAGA
>F:005GY-4
AAAAAAATCGAATTGTTTAGAA
>F:005GZ-6
AAAAAAATCGAATTGTTTAGAAA
>F:005H0-1
AAAAAAATCGAATTGTTTAGAAAA
>F:005H1-1
AAAAAAATCGAGGCGCTCTTTTA
>F:005H2-1
AAAAAAATCGAGGGACAACTA
>F:005H3-1
AAAAAAATCGAGGGCTTG
>F:005H4-1
AAAAAAATCGAGGGCTTGTT
>F:005H5-1
AAAAAAATCGATATGTC
>F:005H6-1
AAAAAAATCGATATGTCTTCTA
>F:005H7-2
AAAAAAATCGATATGTCTTCTAA
>F:005H8-1
AAAAAAATCGCCAGCAT
>F:005H9-1
AAAAAAATCGGATTGCTAT
>F:005HA-1
AAAAAAATCGGATTGCTATCTTAAA
>F:005HB-1
AAAAAAATCGTAAAAAA
>F:005HC-1
AAAAAAATCGTAAAAAAAA
>F:005HD-1
AAAAAAATCGTAAAAAAAAA
>F:005HE-1
AAAAAAATCGTAAAAAAAAAA
>F:005HF-1
AAAAAAATCGTAAAAAAAAAATT
>F:005HG-1
AAAAAAATCGTAAAAAAAAAATTAAAAAA
>F:005HH-1
AAAAAAATCGTAAAAAAAAAT
>F:005HI-1
AAAAAAATCGTAAAAAAAAATTA
>F:005HJ-1
AAAAAAATCGTAAAAAAAAATTAA
>F:005HK-1
AAAAAAATCGTCTGCAATAA
>F:005HL-2
AAAAAAATCGTGCAAGATAGTAAA
>F:005HM-2
AAAAAAATCGTGCGAAA
>F:005HN-1
AAAAAAATCGTGCGAAAA
>F:005HO-1
AAAAAAATCGTGCGAAAAAAA
>F:005HP-5
AAAAAAATCGTGCGAAAAAT
>F:005HQ-1
AAAAAAATCGTGCGAAAAATA
>F:005HR-1
AAAAAAATCGTGCGAAAAATAC
>F:005HS-3
AAAAAAATCGTGCGAAAAATACA
>F:005HT-1
AAAAAAATCGTGCGAAAAATACAA
>F:005HU-2
AAAAAAATCGTGCGAAAAATACAT
>F:005HV-1
AAAAAAATCTAAAAAAATGAGAA
>F:005HW-1
AAAAAAATCTAAATATA
>F:005HX-3
AAAAAAATCTAATAATTAGTAA
>F:005HY-1
AAAAAAATCTAATAATTAGTAAA
>F:005HZ-2
AAAAAAATCTAATAATTAGTAAC
>F:005I0-1
AAAAAAATCTAGAACCTTCTATGA
>F:005I1-1
AAAAAAATCTAGGATTAGTCC
>F:005I2-1
AAAAAAATCTCAAGGCTTCTGCGT
>F:005I3-8
AAAAAAATCTGAAAACGA
>F:005I4-1
AAAAAAATCTGGAAAATT
>F:005I5-1
AAAAAAATCTGGAAAATTGAAAAT
>F:005I6-1
AAAAAAATCTGTCGAAATACCTGT
>F:005I7-1
AAAAAAATCTGTTTAAAT
>F:005I8-1
AAAAAAATCTTAATTTGAAAA
>F:005I9-1
AAAAAAATCTTACTACTGGTAATT
>F:005IA-1
AAAAAAATCTTATTAAA
>F:005IB-1
AAAAAAATCTTATTAAACTGT
>F:005IC-1
AAAAAAATCTTATTAAATT
>F:005ID-1
AAAAAAATCTTATTAAATTGCG
>F:005IE-1
AAAAAAATCTTCAGTAAAAAA
>F:005IF-1
AAAAAAATCTTCTTTTTCTTCTA
>F:005IG-1
AAAAAAATCTTTCTCCA
>F:005IH-1
AAAAAAATCTTTGGAAATATAT
>F:005II-1
AAAAAAATCTTTGGAAATCT
>F:005IJ-2
AAAAAAATCTTTGGAAATCTA
>F:005IK-3
AAAAAAATCTTTGGAAATCTAT
>F:005IL-1
AAAAAAATCTTTTCTCC
>F:005IM-1
AAAAAAATCTTTTCTCCA
>F:005IN-2
AAAAAAATGAAAAAAAA
>F:005IO-1
AAAAAAATGAAAAAAAAA
>F:005IP-2
AAAAAAATGAAAAAAAAAA
>F:005IQ-1
AAAAAAATGAAAAAAAAAAAAAGA
>F:005IR-1
AAAAAAATGAAAAAAAAAAACT
>F:005IS-1
AAAAAAATGAAAAAAAAAAAGA
>F:005IT-1
AAAAAAATGAAAAAAAAAAAGATAA
>F:005IU-1
AAAAAAATGAAAAAAAAAACTAA
>F:005IV-3
AAAAAAATGAAAAAAAAAAGA
>F:005IW-3
AAAAAAATGAAAAAAAAAAGAT
>F:005IX-1
AAAAAAATGAAAAAAAAAATTTGCTGAAAA
>F:005IY-1
AAAAAAATGAAAAAAAAAGA
>F:005IZ-1
AAAAAAATGAAAAAAAAGTTAAA
>F:005J0-1
AAAAAAATGAAAAAAAGATGACCGT
>F:005J1-1
AAAAAAATGAAAAAACGAAAAA
>F:005J2-1
AAAAAAATGAAAAAAGA
>F:005J3-3
AAAAAAATGAAAAAAGTT
>F:005J4-1
AAAAAAATGAAAAAAGTTA
>F:005J5-1
AAAAAAATGAAAAAAGTTAGA
>F:005J6-1
AAAAAAATGAAAAAAGTTAGAA
>F:005J7-2
AAAAAAATGAAAAAAGTTAGAAA
>F:005J8-1
AAAAAAATGAAAAAAGTTAGAAGA
>F:005J9-1
AAAAAAATGAAAAAAGTTAGAAGAA
>F:005JA-1
AAAAAAATGAAAAACATATGTGA
>F:005JB-1
AAAAAAATGAAAAACGAAA
>F:005JC-1
AAAAAAATGAAAAACGAAAA
>F:005JD-1
AAAAAAATGAAAAACGAAAAC
>F:005JE-1
AAAAAAATGAAAAACGAAAACA
>F:005JF-1
AAAAAAATGAAAAACGAAAACAGT
>F:005JG-1
AAAAAAATGAAAAAGAAA
>F:005JH-1
AAAAAAATGAAAAAGGATA
>F:005JI-1
AAAAAAATGAAAAATGA
>F:005JJ-2
AAAAAAATGAAAAATGAAA
>F:005JK-1
AAAAAAATGAAAAATGAAAA
>F:005JL-7
AAAAAAATGAAAAATGAAAGAT
>F:005JM-2
AAAAAAATGAAAAATGAAAGATT
>F:005JN-1
AAAAAAATGAAAAATTAAAGAA
>F:005JO-1
AAAAAAATGAAAAATTAAAGAAT
>F:005JP-1
AAAAAAATGAAAACAAA
>F:005JQ-5
AAAAAAATGAAAACAAGA
>F:005JR-1
AAAAAAATGAAAACAAGAT
>F:005JS-1
AAAAAAATGAAAACGAAA
>F:005JT-1
AAAAAAATGAAAAGAAA
>F:005JU-1
AAAAAAATGAAAAGGAA
>F:005JV-1
AAAAAAATGAAAATAAGAT
>F:005JW-2
AAAAAAATGAAAATGGATAATCGA
>F:005JX-1
AAAAAAATGAAAATTCTCAGTAA
>F:005JY-1
AAAAAAATGAAAATTCTCTAA
>F:005JZ-4
AAAAAAATGAAAATTGGAA
>F:005K0-1
AAAAAAATGAAAATTGGAAA
>F:005K1-6
AAAAAAATGAAAATTGGAAAA
>F:005K2-3
AAAAAAATGAAAATTGGAAAAT
>F:005K3-4
AAAAAAATGAAAATTGGAAAATT
>F:005K4-1
AAAAAAATGAAAATTGGAAAATTC
>F:005K5-1
AAAAAAATGAAAATTGGAATT
>F:005K6-2
AAAAAAATGAAACAAAAGAGAA
>F:005K7-1
AAAAAAATGAAAGAGAAAA
>F:005K8-2
AAAAAAATGAAAGAGAAAAA
>F:005K9-1
AAAAAAATGAAAGAGAAAAAAT
>F:005KA-1
AAAAAAATGAAAGATTCGAGAAGT
>F:005KB-1
AAAAAAATGAAAGCTGTAAGTA
>F:005KC-1
AAAAAAATGAAATAAAA
>F:005KD-1
AAAAAAATGAAATAAAAATAA
>F:005KE-1
AAAAAAATGAAATAAAAATAAT
>F:005KF-1
AAAAAAATGAAATTAATAAAAA
>F:005KG-1
AAAAAAATGAAATTAATAAAAAA
>F:005KH-1
AAAAAAATGAACTAAATAG
>F:005KI-1
AAAAAAATGAACTAAATAGTTA
>F:005KJ-3
AAAAAAATGAACTAAATAGTTAA
>F:005KK-3
AAAAAAATGAACTAAATAGTTAAA
>F:005KL-1
AAAAAAATGAACTAAATAGTTAAAA
>F:005KM-2
AAAAAAATGAAGAAAAT
>F:005KN-7
AAAAAAATGAAGAAAATA
>F:005KO-2
AAAAAAATGAAGAAAATAA
>F:005KP-2
AAAAAAATGAAGAAAATAAA
>F:005KQ-4
AAAAAAATGAAGAAAATAAAA
>F:005KR-2
AAAAAAATGAAGAAAATAAAAA
>F:005KS-1
AAAAAAATGAAGAAAATAAAAC
>F:005KT-1
AAAAAAATGAAGAAGAA
>F:005KU-1
AAAAAAATGAAGAGGGTAGAA
>F:005KV-1
AAAAAAATGAAGGAATAA
>F:005KW-1
AAAAAAATGAAGTATAAG
>F:005KX-1
AAAAAAATGAAGTTATGGGAT
>F:005KY-1
AAAAAAATGAAGTTTATGGGAGA
>F:005KZ-7
AAAAAAATGAAGTTTATGGGAT
>F:005L0-2
AAAAAAATGAAGTTTATGGGATA
>F:005L1-3
AAAAAAATGAAGTTTATGGGATAA
>F:005L2-1
AAAAAAATGAAGTTTATGGTAT
>F:005L3-1
AAAAAAATGAATAATTGTGA
>F:005L4-1
AAAAAAATGAATAATTGTGAT
>F:005L5-1
AAAAAAATGAATACTAACACTAAT
>F:005L6-1
AAAAAAATGAATACTCT
>F:005L7-1
AAAAAAATGAATAGTGA
>F:005L8-1
AAAAAAATGAATTAAAA
>F:005L9-1
AAAAAAATGAATTAAAAAA
>F:005LA-1
AAAAAAATGAATTAAAAAAACCT
>F:005LB-1
AAAAAAATGAATTAAAAAACC
>F:005LC-1
AAAAAAATGAATTAAAAAACCT
>F:005LD-1
AAAAAAATGAATTAAAAAGA
>F:005LE-2
AAAAAAATGAATTCGAATATGTGT
>F:005LF-1
AAAAAAATGAATTGGAAAAT
>F:005LG-1
AAAAAAATGACACAGCTGGATAT
>F:005LH-1
AAAAAAATGACGAATAGT
>F:005LI-1
AAAAAAATGACGGCACTGCCAT
>F:005LJ-1
AAAAAAATGAGAAAAAAA
>F:005LK-1
AAAAAAATGAGAAAAAAAA
>F:005LL-1
AAAAAAATGAGAAAAAAAAAAAATC
>F:005LM-1
AAAAAAATGAGAAAAATTTAAT
>F:005LN-1
AAAAAAATGAGAAATTTTAATT
>F:005LO-1
AAAAAAATGAGATATTT
>F:005LP-1
AAAAAAATGAGCCAAAAAAAA
>F:005LQ-1
AAAAAAATGAGCGATGACTTTGTT
>F:005LR-1
AAAAAAATGAGCGATGACTTTGTTT
>F:005LS-1
AAAAAAATGAGCTTGTGA
>F:005LT-1
AAAAAAATGAGGCTGTCGTGAAA
>F:005LU-1
AAAAAAATGAGTGAAATTTATT
>F:005LV-1
AAAAAAATGAGTGAGAA
>F:005LW-1
AAAAAAATGAGTGAGAAAA
>F:005LX-1
AAAAAAATGAGTGAGAACGACA
>F:005LY-1
AAAAAAATGAGTGGGGGCATA
>F:005LZ-2
AAAAAAATGAGTGTTGGATACC
>F:005M0-1
AAAAAAATGATAAAAATACTA
>F:005M1-1
AAAAAAATGATAAAACGATTTGT
>F:005M2-1
AAAAAAATGATAAAGAAAAAA
>F:005M3-1
AAAAAAATGATGAAAGTGAA
>F:005M4-1
AAAAAAATGATGAATATGAT
>F:005M5-2
AAAAAAATGATGAGAACAACGA
>F:005M6-1
AAAAAAATGATGAGAACAACGGA
>F:005M7-1
AAAAAAATGATGATTGTCC
>F:005M8-1
AAAAAAATGATTAATTAGTTTTA
>F:005M9-1
AAAAAAATGATTAATTAGTTTTATTA
>F:005MA-1
AAAAAAATGATTGCTAAATTGATT
>F:005MB-1
AAAAAAATGCAAAAATGCAAA
>F:005MC-1
AAAAAAATGCAAAATTTAAATTTGA
>F:005MD-1
AAAAAAATGCAAATTTTGTTAAA
>F:005ME-3
AAAAAAATGCACTAGTT
>F:005MF-3
AAAAAAATGCACTAGTTA
>F:005MG-2
AAAAAAATGCACTAGTTAA
>F:005MH-5
AAAAAAATGCACTAGTTAGCA
>F:005MI-5
AAAAAAATGCACTAGTTAGCAA
>F:005MJ-1
AAAAAAATGCACTAGTTAGCAAA
>F:005MK-1
AAAAAAATGCACTAGTTT
>F:005ML-1
AAAAAAATGCAGAAGCATAAAA
>F:005MM-1
AAAAAAATGCAGCACATGCAGCGCATA
>F:005MN-1
AAAAAAATGCATGCAAAAAC
>F:005MO-1
AAAAAAATGCATGCAGTAAGAAAA
>F:005MP-1
AAAAAAATGCATGCATTAA
>F:005MQ-1
AAAAAAATGCATGCATTAATA
>F:005MR-2
AAAAAAATGCATGCATTAATAT
>F:005MS-1
AAAAAAATGCATGCATTTAATGA
>F:005MT-1
AAAAAAATGCATGCATTTAATGAA
>F:005MU-1
AAAAAAATGCCATAATA
>F:005MV-1
AAAAAAATGCCATAATAA
>F:005MW-1
AAAAAAATGCGAAAATCTCTGAAA
>F:005MX-1
AAAAAAATGCGATATTC
>F:005MY-1
AAAAAAATGCGATATTT
>F:005MZ-2
AAAAAAATGCGATCTATGAGAAT
>F:005N0-1
AAAAAAATGCGCTAAGAAGAGC
>F:005N1-1
AAAAAAATGCGGCACGCT
>F:005N2-3
AAAAAAATGCGGCATGCT
>F:005N3-1
AAAAAAATGCGGCATGCTT
>F:005N4-1
AAAAAAATGCGGCATGCTTT
>F:005N5-1
AAAAAAATGCGGCATGCTTTTTA
>F:005N6-2
AAAAAAATGCGGCATGCTTTTTAA
>F:005N7-1
AAAAAAATGCGGCGAAAAA
>F:005N8-1
AAAAAAATGCTACATCACAAAGTA
>F:005N9-1
AAAAAAATGCTCCGACC
>F:005NA-2
AAAAAAATGCTCCGACCC
>F:005NB-1
AAAAAAATGCTCTATTTAACTAT
>F:005NC-2
AAAAAAATGCTGAGGAGAAATA
>F:005ND-1
AAAAAAATGCTTGAATGTA
>F:005NE-1
AAAAAAATGCTTGAATGTAA
>F:005NF-1
AAAAAAATGCTTGAATGTAAAAA
>F:005NG-1
AAAAAAATGCTTGGATTTCTTGAA
>F:005NH-1
AAAAAAATGGAAAAAAA
>F:005NI-1
AAAAAAATGGAAAAAAAAAA
>F:005NJ-1
AAAAAAATGGAAAAAAAAAAAGT
>F:005NK-1
AAAAAAATGGAAAAAAAAAAATCC
>F:005NL-1
AAAAAAATGGAAAAAAAAAAATCCA
>F:005NM-1
AAAAAAATGGAAAAAAAATCCAT
>F:005NN-1
AAAAAAATGGAAAAAAGATAGAAA
>F:005NO-1
AAAAAAATGGAAATTGCGTTT
>F:005NP-3
AAAAAAATGGAAATTGCGTTTAA
>F:005NQ-2
AAAAAAATGGAAATTGCGTTTAAA
>F:005NR-1
AAAAAAATGGAAGGAAGAAT
>F:005NS-2
AAAAAAATGGAATTAACCAAAA
>F:005NT-1
AAAAAAATGGACTAAGTAGT
>F:005NU-1
AAAAAAATGGACTAAGTAGTCAAA
>F:005NV-1
AAAAAAATGGAGAGTTAGGAAAC
>F:005NW-1
AAAAAAATGGAGCGTCAT
>F:005NX-1
AAAAAAATGGATATTTTGA
>F:005NY-1
AAAAAAATGGATGTAAAAA
>F:005NZ-1
AAAAAAATGGATGTAAAAAAA
>F:005O0-1
AAAAAAATGGCATGCTGCAACGA
>F:005O1-1
AAAAAAATGGGAAAAAAA
>F:005O2-1
AAAAAAATGGGAAAATTTAT
>F:005O3-1
AAAAAAATGGGAAATGA
>F:005O4-1
AAAAAAATGGGAAATGAAT
>F:005O5-2
AAAAAAATGGGAAATGAATA
>F:005O6-1
AAAAAAATGGGAAATGAATAC
>F:005O7-5
AAAAAAATGGGAAATGAATACA
>F:005O8-1
AAAAAAATGGGAAATGAATACAA
>F:005O9-1
AAAAAAATGGGAAATGAATACAAA
>F:005OA-1
AAAAAAATGGGATATTTT
>F:005OB-3
AAAAAAATGGGTGAGCTAAGTAA
>F:005OC-1
AAAAAAATGGGTTATAAGT
>F:005OD-1
AAAAAAATGGGTTATAAGTTA
>F:005OE-1
AAAAAAATGGTAAAGTTAC
>F:005OF-1
AAAAAAATGGTAAAGTTACA
>F:005OG-1
AAAAAAATGGTAACAATTAAA
>F:005OH-1
AAAAAAATGGTAACAATTAAAT
>F:005OI-1
AAAAAAATGGTAACAATTAAATTGGAA
>F:005OJ-1
AAAAAAATGGTCAAAGAA
>F:005OK-3
AAAAAAATGGTCAAAGAAGACA
>F:005OL-1
AAAAAAATGGTCACTGTATTGT
>F:005OM-1
AAAAAAATGGTGGACTATAAGA
>F:005ON-1
AAAAAAATGGTGTAAATAGGT
>F:005OO-1
AAAAAAATGGTGTAAATAGGTT
>F:005OP-1
AAAAAAATGGTTGAATACCGA
>F:005OQ-1
AAAAAAATGGTTGGGAACTAA
>F:005OR-1
AAAAAAATGTAAAAAAA
>F:005OS-1
AAAAAAATGTAAAAGCTA
>F:005OT-1
AAAAAAATGTAAAATGTGAAAA
>F:005OU-1
AAAAAAATGTAAAGCGAGAGA
>F:005OV-1
AAAAAAATGTAAGAATAAT
>F:005OW-1
AAAAAAATGTAAGAATAATCGA
>F:005OX-1
AAAAAAATGTAAGAATAATCGAA
>F:005OY-1
AAAAAAATGTAAGTCAT
>F:005OZ-2
AAAAAAATGTAAGTCATAATAA
>F:005P0-1
AAAAAAATGTAATATTT
>F:005P1-1
AAAAAAATGTACGTGTTAATA
>F:005P2-2
AAAAAAATGTACGTGTTAATAG
>F:005P3-2
AAAAAAATGTACGTGTTAATAGCA
>F:005P4-1
AAAAAAATGTAGAAAAA
>F:005P5-1
AAAAAAATGTAGAAAAAAA
>F:005P6-1
AAAAAAATGTAGAAAATT
>F:005P7-1
AAAAAAATGTAGAAAATTTA
>F:005P8-1
AAAAAAATGTAGAAAATTTAAT
>F:005P9-1
AAAAAAATGTAGAAAATTTAATGA
>F:005PA-1
AAAAAAATGTAGAAGAAAAA
>F:005PB-2
AAAAAAATGTAGCACCGGTAA
>F:005PC-1
AAAAAAATGTAGGTGCTAAAAGC
>F:005PD-1
AAAAAAATGTATCGGGT
>F:005PE-1
AAAAAAATGTATGCAGCTTTT
>F:005PF-2
AAAAAAATGTATTCATTTTGAT
>F:005PG-1
AAAAAAATGTCGTAATGATTAAA
>F:005PH-1
AAAAAAATGTCTGCTAGTGAT
>F:005PI-2
AAAAAAATGTGAAAAAA
>F:005PJ-1
AAAAAAATGTGAAAAATGGAAAAA
>F:005PK-1
AAAAAAATGTGAAAAATGGAAAAAA
>F:005PL-1
AAAAAAATGTGAAACTAAAAA
>F:005PM-1
AAAAAAATGTGAGCCATCATCA
>F:005PN-1
AAAAAAATGTGATATAAA
>F:005PO-1
AAAAAAATGTGATATAAAAA
>F:005PP-1
AAAAAAATGTGATATGA
>F:005PQ-2
AAAAAAATGTGATATTA
>F:005PR-1
AAAAAAATGTGATATTC
>F:005PS-42
AAAAAAATGTGATATTT
>F:005PT-1
AAAAAAATGTGATATTTA
>F:005PU-4
AAAAAAATGTGATATTTAA
>F:005PV-4
AAAAAAATGTGATATTTAAA
>F:005PW-2
AAAAAAATGTGATATTTAAAA
>F:005PX-1
AAAAAAATGTGATATTTCGT
>F:005PY-6
AAAAAAATGTGATATTTT
>F:005PZ-6
AAAAAAATGTGATATTTTA
>F:005Q0-3
AAAAAAATGTGATATTTTAA
>F:005Q1-1
AAAAAAATGTGATATTTTAAA
>F:005Q2-1
AAAAAAATGTGATATTTTAGA
>F:005Q3-2
AAAAAAATGTGATATTTTAT
>F:005Q4-1
AAAAAAATGTGATATTTTATT
>F:005Q5-1
AAAAAAATGTGATATTTTATTAAT
>F:005Q6-1
AAAAAAATGTGATATTTTGA
>F:005Q7-1
AAAAAAATGTGATGAAAAAGAA
>F:005Q8-1
AAAAAAATGTGATGAAAAAGAAAAAAA
>F:005Q9-2
AAAAAAATGTGATGAAAAAGAT
>F:005QA-2
AAAAAAATGTGATGAAAAAGATA
>F:005QB-1
AAAAAAATGTGATTAAAATAAAAA
>F:005QC-1
AAAAAAATGTGCGCCAT
>F:005QD-2
AAAAAAATGTGCGCCATAATA
>F:005QE-4
AAAAAAATGTGCGCCATAATAA
>F:005QF-1
AAAAAAATGTGCGCCATAATAAGG
>F:005QG-1
AAAAAAATGTGCTTCAACAAGAA
>F:005QH-4
AAAAAAATGTGCTTGTC
>F:005QI-18
AAAAAAATGTGCTTGTCA
>F:005QJ-8
AAAAAAATGTGCTTGTCAA
>F:005QK-1
AAAAAAATGTGCTTGTCAAC
>F:005QL-1
AAAAAAATGTGCTTGTCAACA
>F:005QM-1
AAAAAAATGTGCTTGTCAACAA
>F:005QN-1
AAAAAAATGTGGTACGGATAT
>F:005QO-2
AAAAAAATGTTAAAATAAAAA
>F:005QP-1
AAAAAAATGTTAAAATAAAAAAC
>F:005QQ-1
AAAAAAATGTTAATAAAGTTA
>F:005QR-1
AAAAAAATGTTCAAAAATATA
>F:005QS-7
AAAAAAATGTTCCAAAA
>F:005QT-2
AAAAAAATGTTCCAAAAA
>F:005QU-1
AAAAAAATGTTCCAAAAAA
>F:005QV-1
AAAAAAATGTTCCAAAAATTGA
>F:005QW-1
AAAAAAATGTTCCAAAAATTGT
>F:005QX-1
AAAAAAATGTTCCAAAGAA
>F:005QY-1
AAAAAAATGTTCCGAAA
>F:005QZ-2
AAAAAAATGTTCTAAAA
>F:005R0-1
AAAAAAATGTTCTAAAAA
>F:005R1-1
AAAAAAATGTTCTATAA
>F:005R2-1
AAAAAAATGTTGAAATTTACATGT
>F:005R3-1
AAAAAAATGTTGCAAAA
>F:005R4-1
AAAAAAATGTTTAAATGTAAA
>F:005R5-1
AAAAAAATGTTTAAGACTAAGC
>F:005R6-1
AAAAAAATGTTTATGTAG
>F:005R7-1
AAAAAAATGTTTATGTAGA
>F:005R8-1
AAAAAAATGTTTGTAATGAAAA
>F:005R9-1
AAAAAAATGTTTTTGGAA
>F:005RA-2
AAAAAAATTAAAAAAAA
>F:005RB-1
AAAAAAATTAAAAAAAAAAAA
>F:005RC-1
AAAAAAATTAAAAAAATACTA
>F:005RD-1
AAAAAAATTAAAAAAATAGGGTA
>F:005RE-2
AAAAAAATTAAAAAACGTTGAA
>F:005RF-2
AAAAAAATTAAAAAACGTTGAAA
>F:005RG-1
AAAAAAATTAAAAAACGTTGAAAGAAAA
>F:005RH-1
AAAAAAATTAAAAAACTGAAA
>F:005RI-1
AAAAAAATTAAAAAATAAAA
>F:005RJ-1
AAAAAAATTAAAAAATAAAATTGAA
>F:005RK-1
AAAAAAATTAAAAAATCAGAAA
>F:005RL-1
AAAAAAATTAAAAAATTGA
>F:005RM-1
AAAAAAATTAAAAAATTGAAGAGG
>F:005RN-1
AAAAAAATTAAAAAATTGAAGAGGCAA
>F:005RO-1
AAAAAAATTAAAAAGAAAATTATT
>F:005RP-1
AAAAAAATTAAAAAGTTAAAAA
>F:005RQ-1
AAAAAAATTAAAAAGTTAAAAC
>F:005RR-1
AAAAAAATTAAAAATAT
>F:005RS-1
AAAAAAATTAAAAATTGAAAA
>F:005RT-1
AAAAAAATTAAAAATTTAGTCG
>F:005RU-1
AAAAAAATTAAAAATTTAGTCGAAAAAA
>F:005RV-1
AAAAAAATTAAAAATTTGAAAAGG
>F:005RW-1
AAAAAAATTAAAACATTTTTAAT
>F:005RX-1
AAAAAAATTAAAACCATTAGA
>F:005RY-1
AAAAAAATTAAAAGATGTAACTTGA
>F:005RZ-1
AAAAAAATTAAAAGTAAA
>F:005S0-1
AAAAAAATTAAAATATAT
>F:005S1-1
AAAAAAATTAAAATCATTAGAAAT
>F:005S2-1
AAAAAAATTAAAATCCT
>F:005S3-1
AAAAAAATTAAAATCCTGCCA
>F:005S4-1
AAAAAAATTAAAATCCTGCCAGTT
>F:005S5-1
AAAAAAATTAAAATGTTGAAA
>F:005S6-1
AAAAAAATTAAAATTGA
>F:005S7-1
AAAAAAATTAAAATTGAA
>F:005S8-2
AAAAAAATTAAAATTGGAT
>F:005S9-1
AAAAAAATTAAACATTTTTGAT
>F:005SA-1
AAAAAAATTAAACCTAGAA
>F:005SB-2
AAAAAAATTAAACCTAGAAA
>F:005SC-1
AAAAAAATTAAACCTAGAAATT
>F:005SD-1
AAAAAAATTAAACCTAGAAATTA
>F:005SE-1
AAAAAAATTAAAGAATTAGAT
>F:005SF-1
AAAAAAATTAAAGAGAAC
>F:005SG-1
AAAAAAATTAAAGCAAAAATGCA
>F:005SH-1
AAAAAAATTAAAGTTGATAA
>F:005SI-2
AAAAAAATTAAATATAAGAAA
>F:005SJ-2
AAAAAAATTAAATATAAGAAAAT
>F:005SK-1
AAAAAAATTAAATATAAGAAAATA
>F:005SL-6
AAAAAAATTAAATATTA
>F:005SM-1
AAAAAAATTAAATATTAA
>F:005SN-1
AAAAAAATTAAATATTAAAA
>F:005SO-6
AAAAAAATTAAATATTAT
>F:005SP-2
AAAAAAATTAAATATTATA
>F:005SQ-2
AAAAAAATTAAATATTATAA
>F:005SR-6
AAAAAAATTAAATATTATAAA
>F:005SS-1
AAAAAAATTAAATATTATAAAAA
>F:005ST-1
AAAAAAATTAAATATTATAAAT
>F:005SU-1
AAAAAAATTAAATATTTTGAAAT
>F:005SV-1
AAAAAAATTAAATATTTTTGA
>F:005SW-4
AAAAAAATTAAATATTTTTGAA
>F:005SX-2
AAAAAAATTAAATATTTTTGAAAT
>F:005SY-2
AAAAAAATTAAATATTTTTGAGA
>F:005SZ-1
AAAAAAATTAAATCGACGAAAA
>F:005T0-1
AAAAAAATTAAATCGTTTTTAATAT
>F:005T1-1
AAAAAAATTAAATGAAGG
>F:005T2-1
AAAAAAATTAAATTAAAAA
>F:005T3-1
AAAAAAATTAACAAAATCGGGTA
>F:005T4-1
AAAAAAATTAACAGGAAAGAATTA
>F:005T5-1
AAAAAAATTAACGGCAA
>F:005T6-1
AAAAAAATTAAGAAAAAAGA
>F:005T7-1
AAAAAAATTAAGAAAAAC
>F:005T8-1
AAAAAAATTAAGAAAATA
>F:005T9-1
AAAAAAATTAAGAACATGGAA
>F:005TA-1
AAAAAAATTAAGTATTATA
>F:005TB-1
AAAAAAATTAAGTTAAAA
>F:005TC-1
AAAAAAATTAAGTTAAAAAAAAA
>F:005TD-23
AAAAAAATTAATAAAAA
>F:005TE-4
AAAAAAATTAATAAAAAA
>F:005TF-2
AAAAAAATTAATAAAAAAA
>F:005TG-4
AAAAAAATTAATAAAAAAT
>F:005TH-2
AAAAAAATTAATAAAAAATGA
>F:005TI-5
AAAAAAATTAATAAAAAATGAA
>F:005TJ-4
AAAAAAATTAATAAAAAGA
>F:005TK-2
AAAAAAATTAATAAAAAGAA
>F:005TL-1
AAAAAAATTAATAAAAAGAAA
>F:005TM-1
AAAAAAATTAATAAAAAGAAAA
>F:005TN-1
AAAAAAATTAATAATGTAGA
>F:005TO-2
AAAAAAATTAATAATGTAGAACC
>F:005TP-2
AAAAAAATTAATCAAAAAAAAA
>F:005TQ-1
AAAAAAATTAATCAAAAAAAAAA
>F:005TR-1
AAAAAAATTAATGGAAAGA
>F:005TS-2
AAAAAAATTAATGGAAAGTA
>F:005TT-1
AAAAAAATTAATGGAAAGTAA
>F:005TU-1
AAAAAAATTAATGGAAAGTAAT
>F:005TV-1
AAAAAAATTAATTGAAAATTT
>F:005TW-1
AAAAAAATTAATTTATTATTTGA
>F:005TX-1
AAAAAAATTAATTTGAAATTAAT
>F:005TY-1
AAAAAAATTAATTTTAACTGT
>F:005TZ-1
AAAAAAATTACATGTCATATTGT
>F:005U0-1
AAAAAAATTACCAAAAA
>F:005U1-1
AAAAAAATTACCAAAAAAAA
>F:005U2-1
AAAAAAATTACCAAAAAAAAAA
>F:005U3-1
AAAAAAATTACGAAAAAACGGAA
>F:005U4-1
AAAAAAATTACGAAAAACGGAAA
>F:005U5-1
AAAAAAATTACGAAAGACA
>F:005U6-1
AAAAAAATTACTCAATAAAAAC
>F:005U7-1
AAAAAAATTACTTAGCGCTGTT
>F:005U8-1
AAAAAAATTACTTGGAA
>F:005U9-2
AAAAAAATTACTTGGAAAATTA
>F:005UA-1
AAAAAAATTACTTGGAAAATTAT
>F:005UB-1
AAAAAAATTACTTGGATGAAAAAA
>F:005UC-1
AAAAAAATTAGAAAAAA
>F:005UD-1
AAAAAAATTAGAGATAT
>F:005UE-2
AAAAAAATTAGAGATATCCAAAA
>F:005UF-2
AAAAAAATTAGATAATTTGA
>F:005UG-1
AAAAAAATTAGATAGGATTTTTT
>F:005UH-1
AAAAAAATTAGCAAAAGAAATA
>F:005UI-1
AAAAAAATTAGCAAGAAAA
>F:005UJ-2
AAAAAAATTAGCAAGAAAAAAGA
>F:005UK-5
AAAAAAATTAGGTTAAA
>F:005UL-1
AAAAAAATTAGGTTAAAA
>F:005UM-2
AAAAAAATTAGGTTAAAAT
>F:005UN-2
AAAAAAATTAGGTTAAAATGTA
>F:005UO-3
AAAAAAATTAGGTTAAAATGTAA
>F:005UP-1
AAAAAAATTAGGTTAAAT
>F:005UQ-1
AAAAAAATTAGGTTAAATGTA
>F:005UR-2
AAAAAAATTAGGTTAAATGTAA
>F:005US-1
AAAAAAATTAGGTTAAATGTAAA
>F:005UT-2
AAAAAAATTAGGTTAAATGTAAG
>F:005UU-1
AAAAAAATTAGGTTAAATGTAAGA
>F:005UV-1
AAAAAAATTAGTAATATAAAAAA
>F:005UW-1
AAAAAAATTAGTGAAAAATATAT
>F:005UX-1
AAAAAAATTAGTGGGAAATTAAT
>F:005UY-1
AAAAAAATTAGTGGTGATATAACA
>F:005UZ-1
AAAAAAATTATAAAAGATAAGA
>F:005V0-1
AAAAAAATTATAAGACGAAACT
>F:005V1-1
AAAAAAATTATAATCTGAAT
>F:005V2-1
AAAAAAATTATAATCTGAATTATA
>F:005V3-1
AAAAAAATTATAATTAGAGAAAA
>F:005V4-1
AAAAAAATTATGAAAAA
>F:005V5-2
AAAAAAATTATGAAAAAA
>F:005V6-1
AAAAAAATTATGAAAAAAA
>F:005V7-2
AAAAAAATTATGAAAACA
>F:005V8-1
AAAAAAATTATGAAAATA
>F:005V9-1
AAAAAAATTATGAGAAA
>F:005VA-1
AAAAAAATTATGAGGAACTCGCGA
>F:005VB-1
AAAAAAATTATGGCGTTATG
>F:005VC-1
AAAAAAATTATTAATGA
>F:005VD-2
AAAAAAATTATTAATGAAT
>F:005VE-3
AAAAAAATTATTAATGAATAA
>F:005VF-2
AAAAAAATTATTAATGAATAAT
>F:005VG-1
AAAAAAATTATTATTAA
>F:005VH-2
AAAAAAATTATTCGAAGATA
>F:005VI-2
AAAAAAATTATTCGAAGATAAA
>F:005VJ-3
AAAAAAATTATTCGAAGATAAAC
>F:005VK-1
AAAAAAATTATTCGCAGATAAA
>F:005VL-1
AAAAAAATTATTGGCAAATTAA
>F:005VM-1
AAAAAAATTATTGGTAAATTA
>F:005VN-1
AAAAAAATTATTGGTAAATTAA
>F:005VO-2
AAAAAAATTATTGGTAAATTAAT
>F:005VP-1
AAAAAAATTATTTTGATATCTTCCA
>F:005VQ-1
AAAAAAATTATTTTTTCAC
>F:005VR-1
AAAAAAATTCAAAATTTAAATGTGA
>F:005VS-10
AAAAAAATTCAAAATTTAAATTTGA
>F:005VT-2
AAAAAAATTCAAAATTTAAATTTGAA
>F:005VU-1
AAAAAAATTCAAAATTTAAATTTGAT
>F:005VV-1
AAAAAAATTCAAGATTTAAATTTGAA
>F:005VW-1
AAAAAAATTCAATTTAAATTTGA
>F:005VX-1
AAAAAAATTCACAATTTCAGAT
>F:005VY-1
AAAAAAATTCAGAGAAAGTGA
>F:005VZ-1
AAAAAAATTCATAGAAGTCTAT
>F:005W0-1
AAAAAAATTCGAAAAAAAAAAAA
>F:005W1-1
AAAAAAATTCGAAAAAAAAAAAAA
>F:005W2-1
AAAAAAATTCGAAAATA
>F:005W3-1
AAAAAAATTCGACTTACTAAGAAAA
>F:005W4-1
AAAAAAATTCGAGAATTAATAAA
>F:005W5-1
AAAAAAATTCGATTGTTCGGTACA
>F:005W6-1
AAAAAAATTCGGAAATGAAATC
>F:005W7-1
AAAAAAATTCGGAAATGAAATCAA
>F:005W8-4
AAAAAAATTCTAAAAAA
>F:005W9-2
AAAAAAATTCTAAAAAAA
>F:005WA-2
AAAAAAATTCTAAAAAT
>F:005WB-1
AAAAAAATTCTAAAAATC
>F:005WC-1
AAAAAAATTCTAGTGGT
>F:005WD-1
AAAAAAATTCTCGGCAGATAAAT
>F:005WE-1
AAAAAAATTCTCGGCAGATAAATTT
>F:005WF-2
AAAAAAATTCTTACGATTTGAAA
>F:005WG-1
AAAAAAATTCTTGCGGCTGGGGAT
>F:005WH-1
AAAAAAATTCTTGTCGT
>F:005WI-1
AAAAAAATTCTTGTCGTGAAA
>F:005WJ-1
AAAAAAATTCTTTGAAGTCC
>F:005WK-15
AAAAAAATTGAAAAAAA
>F:005WL-4
AAAAAAATTGAAAAAAAA
>F:005WM-2
AAAAAAATTGAAAAAAAAA
>F:005WN-4
AAAAAAATTGAAAAAAAAAA
>F:005WO-1
AAAAAAATTGAAAAAAAC
>F:005WP-1
AAAAAAATTGAAAAAAACTAAA
>F:005WQ-1
AAAAAAATTGAAAAAAAT
>F:005WR-4
AAAAAAATTGAAAAAAC
>F:005WS-1
AAAAAAATTGAAAAAACCTGA
>F:005WT-1
AAAAAAATTGAAAAAACT
>F:005WU-1
AAAAAAATTGAAAAAACTA
>F:005WV-1
AAAAAAATTGAAAAAACTACTG
>F:005WW-1
AAAAAAATTGAAAAAACTACTGT
>F:005WX-1
AAAAAAATTGAAAAAACTACTGTA
>F:005WY-1
AAAAAAATTGAAAAAAGA
>F:005WZ-1
AAAAAAATTGAAAAACAAA
>F:005X0-1
AAAAAAATTGAAAAAGAA
>F:005X1-1
AAAAAAATTGAAAAATATGTTT
>F:005X2-1
AAAAAAATTGAAAAATATGTTTA
>F:005X3-1
AAAAAAATTGAAAAATATGTTTAA
>F:005X4-1
AAAAAAATTGAAAACGCA
>F:005X5-1
AAAAAAATTGAAAACTAA
>F:005X6-1
AAAAAAATTGAAAAGGAAAT
>F:005X7-2
AAAAAAATTGAAAAGGAAATA
>F:005X8-1
AAAAAAATTGAAAAGGAAATAA
>F:005X9-3
AAAAAAATTGAAAAGGAAATAAA
>F:005XA-1
AAAAAAATTGAAAATTAGGA
>F:005XB-2
AAAAAAATTGAAAATTAGGAAA
>F:005XC-1
AAAAAAATTGAAAATTAGGAAAA
>F:005XD-1
AAAAAAATTGAAAATTAGGAAAAAA
>F:005XE-1
AAAAAAATTGAAAATTAGGAAACC
>F:005XF-2
AAAAAAATTGAAAATTGA
>F:005XG-2
AAAAAAATTGAAAATTGAA
>F:005XH-3
AAAAAAATTGAAAATTGAAA
>F:005XI-2
AAAAAAATTGAAAATTGAAAA
>F:005XJ-10
AAAAAAATTGAAAATTGAAAAA
>F:005XK-7
AAAAAAATTGAAAATTGAAAAAA
>F:005XL-2
AAAAAAATTGAAAATTGAAAAAAA
>F:005XM-1
AAAAAAATTGAAAATTGAAAAAAAA
>F:005XN-1
AAAAAAATTGAAAATTGAAAAAAAAA
>F:005XO-1
AAAAAAATTGAAAATTGAAAAAAAAGAA
>F:005XP-1
AAAAAAATTGAAAATTGTAT
>F:005XQ-1
AAAAAAATTGAAACGCAAAAATT
>F:005XR-1
AAAAAAATTGAAACGCAAAAATTAAAA
>F:005XS-1
AAAAAAATTGAAAGACTGAAAA
>F:005XT-1
AAAAAAATTGAAAGGAATGAT
>F:005XU-1
AAAAAAATTGAAATCGAAAACGAA
>F:005XV-1
AAAAAAATTGAACTTTCGATT
>F:005XW-1
AAAAAAATTGAAGAGGAAATA
>F:005XX-2
AAAAAAATTGAAGAGGCAATAA
>F:005XY-2
AAAAAAATTGAAGAGGCAATAAA
>F:005XZ-1
AAAAAAATTGAAGAGGCAATAAAA
>F:005Y0-1
AAAAAAATTGAAGAGGCAATAAAAA
>F:005Y1-1
AAAAAAATTGAAGATTGAAAAAA
>F:005Y2-1
AAAAAAATTGAAGATTGCACAAC
>F:005Y3-1
AAAAAAATTGAATACTTAAATTTGAA
>F:005Y4-1
AAAAAAATTGAATTACTTGTAC
>F:005Y5-2
AAAAAAATTGAATTACTTGTACT
>F:005Y6-1
AAAAAAATTGACACTGTATTAAA
>F:005Y7-1
AAAAAAATTGACATTATGAAA
>F:005Y8-1
AAAAAAATTGAGAAATAGGAA
>F:005Y9-1
AAAAAAATTGAGAAATAGGAAA
>F:005YA-2
AAAAAAATTGAGAAATAGGAAAC
>F:005YB-2
AAAAAAATTGAGAAATAGGAAACC
>F:005YC-1
AAAAAAATTGAGAATATGT
>F:005YD-1
AAAAAAATTGAGAGCGA
>F:005YE-1
AAAAAAATTGAGAGCGATTT
>F:005YF-1
AAAAAAATTGAGATTCAATAGA
>F:005YG-1
AAAAAAATTGAGATTCAATAGAA
>F:005YH-2
AAAAAAATTGAGGAAAAGAA
>F:005YI-2
AAAAAAATTGAGGAAAAGAAA
>F:005YJ-4
AAAAAAATTGAGGAAAAGAAAA
>F:005YK-1
AAAAAAATTGAGGAAAAGAAAAA
>F:005YL-1
AAAAAAATTGATAAAAGAA
>F:005YM-1
AAAAAAATTGATAAATATGTTTAA
>F:005YN-1
AAAAAAATTGATAAATTAACAA
>F:005YO-1
AAAAAAATTGATATGGATGAGCTA
>F:005YP-1
AAAAAAATTGATATTATGA
>F:005YQ-2
AAAAAAATTGATATTATGAAAT
>F:005YR-2
AAAAAAATTGATATTATGAAATA
>F:005YS-1
AAAAAAATTGATATTATGAAATAA
>F:005YT-1
AAAAAAATTGATATTATT
>F:005YU-1
AAAAAAATTGATGTACTATGTT
>F:005YV-2
AAAAAAATTGATTAATTAGAA
>F:005YW-1
AAAAAAATTGATTAATTAGAAC
>F:005YX-1
AAAAAAATTGATTAATTAGAACC
>F:005YY-1
AAAAAAATTGATTAATTAGAACCAA
>F:005YZ-1
AAAAAAATTGATTTTAATATATAA
>F:005Z0-1
AAAAAAATTGCAAATAAAGCAAAA
>F:005Z1-1
AAAAAAATTGCACTTAGTGCAA
>F:005Z2-1
AAAAAAATTGCACTTAGTGCAAA
>F:005Z3-3
AAAAAAATTGCTATTTTTA
>F:005Z4-1
AAAAAAATTGCTATTTTTAGCAGA
>F:005Z5-1
AAAAAAATTGCTTTTGAAAAAAAA
>F:005Z6-1
AAAAAAATTGGAAAAAA
>F:005Z7-1
AAAAAAATTGGAAAATCTAATA
>F:005Z8-1
AAAAAAATTGGAAAATCTAATAA
>F:005Z9-1
AAAAAAATTGGAAAATCTAATAAC
>F:005ZA-1
AAAAAAATTGGAACGTCCTGCA
>F:005ZB-1
AAAAAAATTGGAGAGGTGAATCT
>F:005ZC-1
AAAAAAATTGGAGAGGTGAATCTA
>F:005ZD-1
AAAAAAATTGGATAAAATAATA
>F:005ZE-1
AAAAAAATTGGATAAAATAATAAA
>F:005ZF-1
AAAAAAATTGGATATGAA
>F:005ZG-1
AAAAAAATTGGCTGAAAGTTC
>F:005ZH-1
AAAAAAATTGGGGAAATGAAAAAAAT
>F:005ZI-1
AAAAAAATTGGGGAAGATTTTCTT
>F:005ZJ-1
AAAAAAATTGGGGAAGATTTTT
>F:005ZK-1
AAAAAAATTGGTACCCAGCATATAC
>F:005ZL-1
AAAAAAATTGGTACCCAGTATATA
>F:005ZM-1
AAAAAAATTGGTACCCGGCAT
>F:005ZN-1
AAAAAAATTGGTACCCGGCATAA
>F:005ZO-1
AAAAAAATTGGTACCCGGCATAT
>F:005ZP-1
AAAAAAATTGGTATCCGGCATAT
>F:005ZQ-1
AAAAAAATTGGTTAGAAGTTTTC
>F:005ZR-1
AAAAAAATTGGTTTATT
>F:005ZS-8
AAAAAAATTGTAAACTA
>F:005ZT-2
AAAAAAATTGTAAACTAA
>F:005ZU-4
AAAAAAATTGTAAACTAAA
>F:005ZV-1
AAAAAAATTGTAAACTAAAA
>F:005ZW-3
AAAAAAATTGTAAACTAAAAA
>F:005ZX-1
AAAAAAATTGTAAACTAAAAAA
>F:005ZY-1
AAAAAAATTGTAAACTAAAAAC
>F:005ZZ-1
AAAAAAATTGTAAACTAAAAACT
>F:00600-1
AAAAAAATTGTAAACTAAAAACTA
>F:00601-1
AAAAAAATTGTAAAGTAAAA
>F:00602-1
AAAAAAATTGTAAAGTAAAATATA
>F:00603-1
AAAAAAATTGTATTTTTCC
>F:00604-1
AAAAAAATTGTATTTTTCCTC
>F:00605-1
AAAAAAATTGTCCTACTACTGA
>F:00606-1
AAAAAAATTGTCTGAATTAAATA
>F:00607-1
AAAAAAATTGTGCAAAA
>F:00608-3
AAAAAAATTGTGCGCCA
>F:00609-1
AAAAAAATTGTGCGCCAA
>F:0060A-1
AAAAAAATTGTGCTCCTTTGGAT
>F:0060B-1
AAAAAAATTGTTGTACTATGT
>F:0060C-1
AAAAAAATTTAAAAAAAAGAA
>F:0060D-1
AAAAAAATTTAAAAAAAATAGAA
>F:0060E-1
AAAAAAATTTAAAAAAAGA
>F:0060F-1
AAAAAAATTTAAAAAAAGAATAA
>F:0060G-1
AAAAAAATTTAAAAAAAGGGGCT
>F:0060H-2
AAAAAAATTTAAAAATTGA
>F:0060I-3
AAAAAAATTTAAAAATTGAA
>F:0060J-2
AAAAAAATTTAAAAATTGAAA
>F:0060K-6
AAAAAAATTTAAAAATTGAAAAA
>F:0060L-1
AAAAAAATTTAAAAATTGAG
>F:0060M-1
AAAAAAATTTAAAACTAGAAAC
>F:0060N-3
AAAAAAATTTAAAACTTAAATTTGA
>F:0060O-1
AAAAAAATTTAAAACTTAAATTTGAA
>F:0060P-1
AAAAAAATTTAAAACTTAAATTTGAAAA
>F:0060Q-1
AAAAAAATTTAAAAGTTGAAATA
>F:0060R-1
AAAAAAATTTAAAATTAAAAGT
>F:0060S-3
AAAAAAATTTAAAATTAAAAGTA
>F:0060T-2
AAAAAAATTTAAAATTAAAAGTAA
>F:0060U-1
AAAAAAATTTAAAATTGAAAAA
>F:0060V-2
AAAAAAATTTAAATAAAAAAAT
>F:0060W-1
AAAAAAATTTAAATAAAAAAATA
>F:0060X-1
AAAAAAATTTAAATAAAAAAATAA
>F:0060Y-1
AAAAAAATTTAAATGTTGAAAA
>F:0060Z-1
AAAAAAATTTAAATTATGAACTTAT
>F:00610-2
AAAAAAATTTAAATTTGA
>F:00611-1
AAAAAAATTTAACACCGCTAGT
>F:00612-1
AAAAAAATTTAACTCAGTT
>F:00613-1
AAAAAAATTTAAGAATTAGCTA
>F:00614-1
AAAAAAATTTAAGGGAAGAAT
>F:00615-1
AAAAAAATTTAAGTTGGGAAA
>F:00616-1
AAAAAAATTTAATAAGCTTAA
>F:00617-1
AAAAAAATTTAATGAAAGA
>F:00618-2
AAAAAAATTTAATGAAAGAAT
>F:00619-1
AAAAAAATTTAATGAAAGAATA
>F:0061A-1
AAAAAAATTTAATTGAG
>F:0061B-2
AAAAAAATTTAATTGAGAT
>F:0061C-1
AAAAAAATTTACAAAAAAGTAAAA
>F:0061D-1
AAAAAAATTTACGTTCAAAAGAA
>F:0061E-1
AAAAAAATTTACTTCATGAATGA
>F:0061F-1
AAAAAAATTTAGAAAGAAATATTGGAA
>F:0061G-1
AAAAAAATTTAGACGACG
>F:0061H-1
AAAAAAATTTAGACGACGA
>F:0061I-1
AAAAAAATTTAGACGACGAT
>F:0061J-1
AAAAAAATTTAGTCGAAAAAA
>F:0061K-1
AAAAAAATTTATGAATTGCCAAAA
>F:0061L-1
AAAAAAATTTATGAGAA
>F:0061M-1
AAAAAAATTTATTTCTTTTAAT
>F:0061N-1
AAAAAAATTTATTTTAAAA
>F:0061O-1
AAAAAAATTTCAAAAAATTTAGAA
>F:0061P-1
AAAAAAATTTCAAGATAGAAGTA
>F:0061Q-1
AAAAAAATTTCAAGCAATGACGGT
>F:0061R-1
AAAAAAATTTCAATTTTTA
>F:0061S-1
AAAAAAATTTCAATTTTTATTTGA
>F:0061T-1
AAAAAAATTTCAGGAAAA
>F:0061U-1
AAAAAAATTTCAGGATAGAAA
>F:0061V-1
AAAAAAATTTCAGGATAGAAAA
>F:0061W-1
AAAAAAATTTCAGGATAGAAAAC
>F:0061X-1
AAAAAAATTTCCAAAAAAAGAT
>F:0061Y-1
AAAAAAATTTCCGTCTTAATTTAGA
>F:0061Z-1
AAAAAAATTTCCTTTTTT
>F:00620-1
AAAAAAATTTCCTTTTTTGAA
>F:00621-1
AAAAAAATTTCGAAAAAA
>F:00622-1
AAAAAAATTTCGAAATTTC
>F:00623-1
AAAAAAATTTCGATTATAATAA
>F:00624-1
AAAAAAATTTCGTTCGT
>F:00625-1
AAAAAAATTTCTAAATAA
>F:00626-1
AAAAAAATTTCTTATATAAT
>F:00627-1
AAAAAAATTTCTTTGTAAATACTT
>F:00628-1
AAAAAAATTTGAAAAAAAA
>F:00629-1
AAAAAAATTTGAAAAGGAA
>F:0062A-1
AAAAAAATTTGAAAAGGAAATA
>F:0062B-1
AAAAAAATTTGAAAATTGAAAA
>F:0062C-2
AAAAAAATTTGAAATAAAA
>F:0062D-1
AAAAAAATTTGAAATAAAAAAA
>F:0062E-1
AAAAAAATTTGAAATAAAAAAAAA
>F:0062F-1
AAAAAAATTTGAAGAGGAAATAAA
>F:0062G-1
AAAAAAATTTGAAGAGGTAGAATA
>F:0062H-1
AAAAAAATTTGATAATTCTTAA
>F:0062I-1
AAAAAAATTTGATCTAGAGAAAAAT
>F:0062J-4
AAAAAAATTTGATGAAT
>F:0062K-1
AAAAAAATTTGATGAATT
>F:0062L-1
AAAAAAATTTGATGAATTC
>F:0062M-2
AAAAAAATTTGATGAATTCT
>F:0062N-1
AAAAAAATTTGATGAATTCTA
>F:0062O-1
AAAAAAATTTGATGAATTCTAA
>F:0062P-1
AAAAAAATTTGATGTAAAAT
>F:0062Q-1
AAAAAAATTTGATTTATTAAAAGT
>F:0062R-1
AAAAAAATTTGATTTTGTTATATT
>F:0062S-1
AAAAAAATTTGCACCAA
>F:0062T-1
AAAAAAATTTGCACCAAA
>F:0062U-1
AAAAAAATTTGCACCAAAA
>F:0062V-3
AAAAAAATTTGCACCAC
>F:0062W-1
AAAAAAATTTGCACCACA
>F:0062X-2
AAAAAAATTTGCGGAGTTTGCC
>F:0062Y-2
AAAAAAATTTGCTGCTACAAAA
>F:0062Z-1
AAAAAAATTTGCTGCTACAAAC
>F:00630-1
AAAAAAATTTGCTTCTATGGTCGAGTAT
>F:00631-1
AAAAAAATTTGGAAAGTCTTA
>F:00632-1
AAAAAAATTTGGAACACTTCACGA
>F:00633-2
AAAAAAATTTGGAACGCT
>F:00634-1
AAAAAAATTTGGAACGCTT
>F:00635-1
AAAAAAATTTGGAACGCTTC
>F:00636-1
AAAAAAATTTGGAACGCTTCAC
>F:00637-1
AAAAAAATTTGGAAGGGTGGGCA
>F:00638-3
AAAAAAATTTGGAAGGGTGGGCAA
>F:00639-1
AAAAAAATTTGGTCGTGTTCACAC
>F:0063A-1
AAAAAAATTTGTCTGCACAAAA
>F:0063B-1
AAAAAAATTTGTGAAAA
>F:0063C-2
AAAAAAATTTGTGAAAAAA
>F:0063D-1
AAAAAAATTTGTGAAAAAAC
>F:0063E-1
AAAAAAATTTGTGAAAAAACTA
>F:0063F-1
AAAAAAATTTGTGAAAAAACTAA
>F:0063G-1
AAAAAAATTTGTGGAATTA
>F:0063H-1
AAAAAAATTTGTGTCGTGAAAG
>F:0063I-1
AAAAAAATTTGTGTCGTGAAAGGA
>F:0063J-1
AAAAAAATTTGTTTTGGAA
>F:0063K-1
AAAAAAATTTGTTTTGGAAGT
>F:0063L-1
AAAAAAATTTTAAAAAA
>F:0063M-1
AAAAAAATTTTAAAAAAA
>F:0063N-1
AAAAAAATTTTAAAAATTAA
>F:0063O-1
AAAAAAATTTTAAAAATTGA
>F:0063P-1
AAAAAAATTTTAAAATTTGTAATA
>F:0063Q-1
AAAAAAATTTTAATTAA
>F:0063R-1
AAAAAAATTTTAGGATAGA
>F:0063S-1
AAAAAAATTTTATTTTTCCTCA
>F:0063T-1
AAAAAAATTTTCAAAAAT
>F:0063U-1
AAAAAAATTTTCAAAAATT
>F:0063V-1
AAAAAAATTTTCAGTAAA
>F:0063W-6
AAAAAAATTTTCAGTAAAAA
>F:0063X-2
AAAAAAATTTTCAGTAAAAAA
>F:0063Y-1
AAAAAAATTTTCAGTAAAAAAA
>F:0063Z-1
AAAAAAATTTTCAGTAAAAAATA
>F:00640-1
AAAAAAATTTTCAGTAAAGA
>F:00641-1
AAAAAAATTTTCAGTATAAA
>F:00642-1
AAAAAAATTTTCAGTTTAAAT
>F:00643-1
AAAAAAATTTTCGAAACTTAGCG
>F:00644-1
AAAAAAATTTTCGAAACTTAGCGA
>F:00645-2
AAAAAAATTTTCGAGACTTAAC
>F:00646-1
AAAAAAATTTTCGGACAGGGCT
>F:00647-1
AAAAAAATTTTCTAGCTCCGAGTAGAA
>F:00648-1
AAAAAAATTTTCTTTTTCTTC
>F:00649-1
AAAAAAATTTTGGAAATTAGAAA
>F:0064A-1
AAAAAAATTTTGGCTTATTGAA
>F:0064B-1
AAAAAAATTTTGGCTTATTGAATT
>F:0064C-1
AAAAAAATTTTGTAAAAA
>F:0064D-1
AAAAAAATTTTGTAAAAAT
>F:0064E-1
AAAAAAATTTTGTAAAAATA
>F:0064F-1
AAAAAAATTTTGTAAAAATAGA
>F:0064G-1
AAAAAAATTTTGTCGCGAAAGG
>F:0064H-2
AAAAAAATTTTGTCGCGAAAGGT
>F:0064I-2
AAAAAAATTTTGTTGTTAGAAAGA
>F:0064J-1
AAAAAAATTTTTAAAAAGA
>F:0064K-1
AAAAAAATTTTTAAAACAGAAT
>F:0064L-1
AAAAAAATTTTTAAATGTA
>F:0064M-1
AAAAAAATTTTTAGTAA
>F:0064N-1
AAAAAAATTTTTATTTAAATTGTAA
>F:0064O-1
AAAAAAATTTTTCTGAATAACGA
>F:0064P-1
AAAAAAATTTTTGATTGAATTC
>F:0064Q-2
AAAAAAATTTTTGATTGAATTCA
>F:0064R-1
AAAAAAATTTTTGCGTTTGGGGAT
>F:0064S-1
AAAAAAATTTTTGTCGCGAAAGGT
>F:0064T-1
AAAAAAATTTTTTAAAGTCCTA
>F:0064U-1
AAAAAAATTTTTTAAAGTTCTAA
>F:0064V-1
AAAAAAATTTTTTAAATTTTGAGA
>F:0064W-1
AAAAAAATTTTTTAAATTTTGAGAAA
>F:0064X-1
AAAAAAATTTTTTGATTTGAAAC
>F:0064Y-1
AAAAAAATTTTTTTATTTGA
>F:0064Z-2
AAAAAAATTTTTTTATTTGACT
>F:00650-1
AAAAAAATTTTTTTATTTGACTT
>F:00651-1
AAAAAAATTTTTTTTAT
>F:00652-1
AAAAAAATTTTTTTTCA
>F:00653-1
AAAAAAATTTTTTTTTAAA
>F:00654-3
AAAAAAATTTTTTTTTAT
>F:00655-3
AAAAAAATTTTTTTTTATT
>F:00656-1
AAAAAAATTTTTTTTTATTT
>F:00657-1
AAAAAAATTTTTTTTTATTTT
>F:00658-1
AAAAAAATTTTTTTTTATTTTTT
>F:00659-1
AAAAAAATTTTTTTTTGATTTT
>F:0065A-1
AAAAAAATTTTTTTTTTATTTTCTA
>F:0065B-1
AAAAAAATTTTTTTTTTTA
>F:0065C-3
AAAAAACAAAAAAAAAAAAA
>F:0065D-1
AAAAAACAAAAAAAAAAAAGC
>F:0065E-1
AAAAAACAAAAAAAAAAAT
>F:0065F-1
AAAAAACAAAAAAAAAATCGA
>F:0065G-1
AAAAAACAAAAAAAACCCAAAA
>F:0065H-1
AAAAAACAAAAAAAAGAAAAAATA
>F:0065I-2
AAAAAACAAAAAAAATAT
>F:0065J-1
AAAAAACAAAAAAAATATTA
>F:0065K-1
AAAAAACAAAAAAAATATTAG
>F:0065L-1
AAAAAACAAAAAAAATATTAGA
>F:0065M-1
AAAAAACAAAAAAAATATTAGT
>F:0065N-1
AAAAAACAAAAAAAATGAAAGAA
>F:0065O-1
AAAAAACAAAAAAAATTATGAAA
>F:0065P-1
AAAAAACAAAAAAACTAATAAAA
>F:0065Q-1
AAAAAACAAAAAAAGAA
>F:0065R-3
AAAAAACAAAAAAAGAAA
>F:0065S-1
AAAAAACAAAAAAAGAAAA
>F:0065T-3
AAAAAACAAAAAAAGAAAAA
>F:0065U-2
AAAAAACAAAAAAAGAAAAAAA
>F:0065V-1
AAAAAACAAAAAAAGAAAAAGA
>F:0065W-1
AAAAAACAAAAAAAGAGA
>F:0065X-1
AAAAAACAAAAAAAGAGAAAGAA
>F:0065Y-1
AAAAAACAAAAAAAGCTTGCACT
>F:0065Z-1
AAAAAACAAAAAAATTGAAAAAA
>F:00660-1
AAAAAACAAAAAAATTGAAAAAAA
>F:00661-1
AAAAAACAAAAAACAAAAA
>F:00662-1
AAAAAACAAAAAACCAAAAAAAA
>F:00663-1
AAAAAACAAAAAACTAAAGAG
>F:00664-1
AAAAAACAAAAAACTAAAGAGA
>F:00665-1
AAAAAACAAAAAACTAAAGAGAA
>F:00666-1
AAAAAACAAAAAACTAAGAAAA
>F:00667-1
AAAAAACAAAAAACTGAAAAGAA
>F:00668-1
AAAAAACAAAAAAGAAATAATA
>F:00669-1
AAAAAACAAAAAAGTTTGCA
>F:0066A-1
AAAAAACAAAAAATCGA
>F:0066B-1
AAAAAACAAAAAATCGAAAAAA
>F:0066C-2
AAAAAACAAAAAATTAAGAAAA
>F:0066D-1
AAAAAACAAAAAGAAAAAAAAGAAA
>F:0066E-1
AAAAAACAAAAAGATGAAAGTAAA
>F:0066F-2
AAAAAACAAAAAGATGAAAGTC
>F:0066G-1
AAAAAACAAAAAGATGAAAGTCGT
>F:0066H-1
AAAAAACAAAAAGTGAGAACGA
>F:0066I-1
AAAAAACAAAAATTAAATATTTTTGA
>F:0066J-1
AAAAAACAAAAATTACGA
>F:0066K-1
AAAAAACAAAAGAGAATTGTTGAA
>F:0066L-1
AAAAAACAAAAGGAAAAACTAA
>F:0066M-1
AAAAAACAAAATAAAAAAA
>F:0066N-1
AAAAAACAAAATAAAAATTA
>F:0066O-1
AAAAAACAAAATAAGAAA
>F:0066P-1
AAAAAACAAAATAAGTTA
>F:0066Q-1
AAAAAACAAAATTAATAAAAAAG
>F:0066R-1
AAAAAACAAAATTAATAAGA
>F:0066S-1
AAAAAACAAAATTAGTAAAAA
>F:0066T-1
AAAAAACAAAATTATTACAAGA
>F:0066U-2
AAAAAACAAACAAGAATGATTGTT
>F:0066V-1
AAAAAACAAACGGAATTT
>F:0066W-1
AAAAAACAAAGAAAGATGAA
>F:0066X-1
AAAAAACAAAGAAAGGT
>F:0066Y-1
AAAAAACAAAGAAAGTTT
>F:0066Z-4
AAAAAACAAAGAAAGTTTA
>F:00670-2
AAAAAACAAAGAAAGTTTAA
>F:00671-2
AAAAAACAAAGAAAGTTTAAA
>F:00672-1
AAAAAACAAAGTGAATTGA
>F:00673-1
AAAAAACAAATAAAAAAAA
>F:00674-1
AAAAAACAAATATAATAGTAAA
>F:00675-1
AAAAAACAAATCTGTTGAAA
>F:00676-1
AAAAAACAAATGAAACGGAAAAA
>F:00677-1
AAAAAACAACATGAAAAAGTTTTA
>F:00678-1
AAAAAACAACCCCTAAA
>F:00679-1
AAAAAACAACGTTAATAAAAAAA
>F:0067A-1
AAAAAACAACTAGTAAAAAAATAAA
>F:0067B-1
AAAAAACAACTCGAGTGAGTAA
>F:0067C-1
AAAAAACAACTGAATTCGAAAAA
>F:0067D-1
AAAAAACAACTGATTTCAAAGT
>F:0067E-1
AAAAAACAACTTAGAAGTTTTA
>F:0067F-1
AAAAAACAAGAAAAGCTATT
>F:0067G-1
AAAAAACAAGAAAAGCTATTAA
>F:0067H-1
AAAAAACAAGAAAGTTAAAA
>F:0067I-1
AAAAAACAAGAGAAAAGCAT
>F:0067J-1
AAAAAACAAGAGAAAAT
>F:0067K-1
AAAAAACAAGATAAAAAACTGA
>F:0067L-1
AAAAAACAAGATAAAAACTGAT
>F:0067M-1
AAAAAACAAGCCGACTCTAAGAA
>F:0067N-1
AAAAAACAAGTAATATTACT
>F:0067O-1
AAAAAACAAGTAATATTACTAAAAA
>F:0067P-1
AAAAAACAAGTCACGAAAAAA
>F:0067Q-2
AAAAAACAAGTGAAAAA
>F:0067R-1
AAAAAACAAGTGAAAAATAA
>F:0067S-1
AAAAAACAAGTGAAAAATAAA
>F:0067T-1
AAAAAACAAGTGAAAAATAAAAA
>F:0067U-1
AAAAAACAAGTGAGAAC
>F:0067V-1
AAAAAACAATAAAAAAATAAATGA
>F:0067W-1
AAAAAACAATAAAAAATTAAAA
>F:0067X-1
AAAAAACAATAAATGTGATAAGTTA
>F:0067Y-1
AAAAAACAATAATTGTGATAAGT
>F:0067Z-1
AAAAAACAATACGATTGCTTCT
>F:00680-1
AAAAAACAATAGTGGTATA
>F:00681-1
AAAAAACAATGCTAATAAAAAA
>F:00682-1
AAAAAACAATGCTAGTA
>F:00683-1
AAAAAACAATGGACGGTTA
>F:00684-1
AAAAAACAATGGTTAAAGTA
>F:00685-1
AAAAAACAATGTTAATA
>F:00686-2
AAAAAACAATGTTAATAAAA
>F:00687-2
AAAAAACAATGTTAATAAAAA
>F:00688-2
AAAAAACAATGTTAATAAAAAA
>F:00689-9
AAAAAACAATGTTAATAAAAAAA
>F:0068A-2
AAAAAACAATGTTAATAAAAAAAA
>F:0068B-1
AAAAAACAATGTTAATAAAAAAAC
>F:0068C-1
AAAAAACAATGTTAATAACAAA
>F:0068D-1
AAAAAACAATGTTAATTAAAAAA
>F:0068E-2
AAAAAACAATGTTAGCA
>F:0068F-1
AAAAAACAATGTTTAAAA
>F:0068G-1
AAAAAACAATGTTTTAA
>F:0068H-4
AAAAAACAATGTTTTTA
>F:0068I-2
AAAAAACAATGTTTTTAA
>F:0068J-10
AAAAAACAATGTTTTTAT
>F:0068K-6
AAAAAACAATGTTTTTATT
>F:0068L-1
AAAAAACAATGTTTTTATTAAA
>F:0068M-1
AAAAAACAATGTTTTTATTGA
>F:0068N-1
AAAAAACAATGTTTTTATTGAA
>F:0068O-1
AAAAAACAATGTTTTTATTGAAAA
>F:0068P-1
AAAAAACAATTCCAGTAAGAA
>F:0068Q-1
AAAAAACAATTGAAAAA
>F:0068R-1
AAAAAACAATTGAGGAAAAGAAA
>F:0068S-1
AAAAAACAATTGATCAGTGATT
>F:0068T-1
AAAAAACAATTTGAAGTTAAAAAAAA
>F:0068U-2
AAAAAACAATTTTAAAAAA
>F:0068V-1
AAAAAACAATTTTGGTAAGGTTGTAAA
>F:0068W-1
AAAAAACACAAAAAAAA
>F:0068X-2
AAAAAACACATGCTTGTTAATA
>F:0068Y-1
AAAAAACACCACAAGAGAAAGAA
>F:0068Z-1
AAAAAACACGGGATAAAAGAA
>F:00690-2
AAAAAACACGTGATAAA
>F:00691-2
AAAAAACACGTGATAAAA
>F:00692-1
AAAAAACACGTGATAAAAA
>F:00693-1
AAAAAACACGTGATAAAAG
>F:00694-4
AAAAAACACGTGATAAAAGA
>F:00695-1
AAAAAACACGTGATAAAAGAA
>F:00696-1
AAAAAACACGTGATAAAAGAAAAA
>F:00697-1
AAAAAACACGTGATAAAAGAC
>F:00698-1
AAAAAACACGTGATAAAAGACCA
>F:00699-1
AAAAAACACGTTACATCCGACT
>F:0069A-1
AAAAAACACTAAAAAAATGTA
>F:0069B-1
AAAAAACACTAAATTAAG
>F:0069C-1
AAAAAACACTATAGTCGTAG
>F:0069D-1
AAAAAACAGAAAAAAAA
>F:0069E-1
AAAAAACAGAAAAAAAAA
>F:0069F-2
AAAAAACAGAAAAAAAAGA
>F:0069G-1
AAAAAACAGAAAAAAAAGT
>F:0069H-1
AAAAAACAGAAAAAAAGTCATAGA
>F:0069I-1
AAAAAACAGAAAAAAATTCGAAA
>F:0069J-1
AAAAAACAGAAAAAGTTAA
>F:0069K-1
AAAAAACAGAAAAATTCAGAA
>F:0069L-1
AAAAAACAGAGGAGACAGAT
>F:0069M-1
AAAAAACAGAGTTAGTAAAA
>F:0069N-1
AAAAAACAGATAAAGAAA
>F:0069O-1
AAAAAACAGATAATATAC
>F:0069P-1
AAAAAACAGATAGTTTTAC
>F:0069Q-1
AAAAAACAGATGCAATAA
>F:0069R-1
AAAAAACAGATTGAAAA
>F:0069S-1
AAAAAACAGATTTGAGATGTTGTA
>F:0069T-1
AAAAAACAGCAAATGGTATAAAG
>F:0069U-2
AAAAAACAGCATGCAAAATGAAAT
>F:0069V-1
AAAAAACAGCCAAGGGAACGGGCT
>F:0069W-2
AAAAAACAGCGGATAGCGT
>F:0069X-1
AAAAAACAGGAATGATAA
>F:0069Y-1
AAAAAACAGGAGAAAAACAAA
>F:0069Z-1
AAAAAACAGGGCTGCGATGCGCC
>F:006A0-1
AAAAAACAGTAAAGGAGTTT
>F:006A1-1
AAAAAACAGTAATCTGATCAGTAGA
>F:006A2-1
AAAAAACAGTAGAAAGAATAATA
>F:006A3-1
AAAAAACAGTCTACTGTTCTTGAT
>F:006A4-1
AAAAAACAGTGAGAGTTTTA
>F:006A5-1
AAAAAACAGTGATAAAAGA
>F:006A6-1
AAAAAACAGTGATAAAAGATT
>F:006A7-1
AAAAAACAGTGTACGCCTTAATAAC
>F:006A8-1
AAAAAACAGTGTTAATAAAAAA
>F:006A9-5
AAAAAACAGTTATAAGTAGTCA
>F:006AA-1
AAAAAACAGTTATAAGTAGTCAA
>F:006AB-1
AAAAAACAGTTATTAAACAGTT
>F:006AC-1
AAAAAACATAACTGTTGA
>F:006AD-1
AAAAAACATAAGTTTAA
>F:006AE-1
AAAAAACATAATATATGTGAA
>F:006AF-5
AAAAAACATAATATATGTGAAAA
>F:006AG-1
AAAAAACATACCTGTTAA
>F:006AH-1
AAAAAACATACCTTCTGAGTA
>F:006AI-3
AAAAAACATATGTAATAAAAA
>F:006AJ-3
AAAAAACATATGTAATAAAAAA
>F:006AK-1
AAAAAACATATGTGATAAAAAA
>F:006AL-1
AAAAAACATATGTGATAAAAAAA
>F:006AM-1
AAAAAACATATGTTATAAAA
>F:006AN-1
AAAAAACATATTACATCTTTC
>F:006AO-1
AAAAAACATGAAAAAAGAAAAA
>F:006AP-1
AAAAAACATGAAAAAAGAAAAAA
>F:006AQ-1
AAAAAACATGATCGGAAATGAGA
>F:006AR-1
AAAAAACATGATTGTTTTCAG
>F:006AS-1
AAAAAACATGCACTTAATAGAAGTA
>F:006AT-4
AAAAAACATGCAGTAAA
>F:006AU-1
AAAAAACATGCAGTAAAAAA
>F:006AV-1
AAAAAACATGCAGTAAAAAAAAA
>F:006AW-1
AAAAAACATGCAGTAAATAAAGA
>F:006AX-1
AAAAAACATGCAGTAAATGA
>F:006AY-1
AAAAAACATGCAGTAAATGAAGA
>F:006AZ-5
AAAAAACATGCAGTTAA
>F:006B0-6
AAAAAACATGCAGTTAAT
>F:006B1-10
AAAAAACATGCATGTTA
>F:006B2-15
AAAAAACATGCATGTTAA
>F:006B3-1
AAAAAACATGCATGTTAAA
>F:006B4-1
AAAAAACATGCATGTTAAAA
>F:006B5-1
AAAAAACATGCATGTTAAAAAA
>F:006B6-1
AAAAAACATGCATGTTAAG
>F:006B7-5
AAAAAACATGCATGTTAAT
>F:006B8-6
AAAAAACATGCATGTTAATA
>F:006B9-2
AAAAAACATGCATGTTAATAA
>F:006BA-3
AAAAAACATGCATGTTAATAAA
>F:006BB-1
AAAAAACATGCATGTTAATAAAAA
>F:006BC-5
AAAAAACATGCATGTTAATAT
>F:006BD-1
AAAAAACATGCATGTTAATATA
>F:006BE-2
AAAAAACATGCATGTTAATATAA
>F:006BF-1
AAAAAACATGCATGTTATT
>F:006BG-1
AAAAAACATGCATTGAG
>F:006BH-1
AAAAAACATGCATTGAGTAAGTT
>F:006BI-1
AAAAAACATGCATTGAT
>F:006BJ-1
AAAAAACATGCATTGATTAAAAA
>F:006BK-1
AAAAAACATGCATTTATT
>F:006BL-1
AAAAAACATGCATTTATTAAG
>F:006BM-2
AAAAAACATGCGTGTTAA
>F:006BN-1
AAAAAACATGCGTGTTAAAA
>F:006BO-1
AAAAAACATGCGTGTTAATAGA
>F:006BP-1
AAAAAACATGCGTGTTAATAT
>F:006BQ-1
AAAAAACATGCTGTAAGTCAG
>F:006BR-1
AAAAAACATGCTGTAAGTCAGA
>F:006BS-1
AAAAAACATGGATGTTA
>F:006BT-2
AAAAAACATGTAGTAAA
>F:006BU-1
AAAAAACATGTAGTTAATA
>F:006BV-1
AAAAAACATGTATGTTAA
>F:006BW-1
AAAAAACATGTATGTTAATA
>F:006BX-1
AAAAAACATGTTATTAGCTAAAAC
>F:006BY-1
AAAAAACATGTTGATAGATTTCAT
>F:006BZ-1
AAAAAACATTAAAAAATAAAAT
>F:006C0-1
AAAAAACATTAAATTACATTAGCCAG
>F:006C1-2
AAAAAACATTAACAAATGTTAA
>F:006C2-1
AAAAAACATTAAGAGTTTTGA
>F:006C3-1
AAAAAACATTAAGATTAAAAAA
>F:006C4-1
AAAAAACATTAAGTTAAAA
>F:006C5-4
AAAAAACATTAAGTTAAAAA
>F:006C6-1
AAAAAACATTAAGTTAAAAAA
>F:006C7-4
AAAAAACATTAAGTTAAAAAAAT
>F:006C8-1
AAAAAACATTACTGAGGCTT
>F:006C9-2
AAAAAACATTCAACAAATGTTAA
>F:006CA-1
AAAAAACATTCAACAAATGTTAAT
>F:006CB-1
AAAAAACATTCAGTAAATAAAGTGAA
>F:006CC-1
AAAAAACATTGAAGTTTTA
>F:006CD-1
AAAAAACATTGAAGTTTTAA
>F:006CE-1
AAAAAACATTGAAGTTTTAAGGGT
>F:006CF-1
AAAAAACATTGAGAAAAA
>F:006CG-1
AAAAAACATTGAGAGTA
>F:006CH-1
AAAAAACATTGAGAGTAA
>F:006CI-5
AAAAAACATTGAGAGTT
>F:006CJ-1
AAAAAACATTGAGAGTTC
>F:006CK-8
AAAAAACATTGAGAGTTT
>F:006CL-11
AAAAAACATTGAGAGTTTT
>F:006CM-64
AAAAAACATTGAGAGTTTTA
>F:006CN-37
AAAAAACATTGAGAGTTTTAA
>F:006CO-1
AAAAAACATTGAGAGTTTTAAA
>F:006CP-1
AAAAAACATTGAGAGTTTTAAAA
>F:006CQ-8
AAAAAACATTGAGAGTTTTAAG
>F:006CR-2
AAAAAACATTGAGAGTTTTAAGA
>F:006CS-8
AAAAAACATTGAGAGTTTTAAGG
>F:006CT-1
AAAAAACATTGAGAGTTTTAAGGA
>F:006CU-1
AAAAAACATTGAGAGTTTTAAGGAA
>F:006CV-1
AAAAAACATTGAGAGTTTTAAGGGA
>F:006CW-1
AAAAAACATTGAGAGTTTTAAGGGT
>F:006CX-1
AAAAAACATTGAGAGTTTTAAGGT
>F:006CY-1
AAAAAACATTGAGAGTTTTT
>F:006CZ-1
AAAAAACATTGAGAGTTTTTA
>F:006D0-1
AAAAAACATTGAGTGAA
>F:006D1-1
AAAAAACATTGGGAGTTTTA
>F:006D2-1
AAAAAACATTGTAAAAATTA
>F:006D3-1
AAAAAACATTTACTTTTTTAAA
>F:006D4-1
AAAAAACATTTTTAGAAAAAT
>F:006D5-1
AAAAAACATTTTTCGTTATTTGGAAA
>F:006D6-4
AAAAAACATTTTTGTTAA
>F:006D7-1
AAAAAACATTTTTGTTAAAAA
>F:006D8-2
AAAAAACATTTTTGTTAAT
>F:006D9-15
AAAAAACCAAAAAAAAA
>F:006DA-2
AAAAAACCAAAAAAAAAA
>F:006DB-1
AAAAAACCAAAAAAAAAAAGTTGA
>F:006DC-1
AAAAAACCAAAAAAAAAAAGTTGT
>F:006DD-1
AAAAAACCAAAAAAAAAAAGTTGTT
>F:006DE-1
AAAAAACCAAAAAAAAAAC
>F:006DF-1
AAAAAACCAAAAAAAAAAGT
>F:006DG-1
AAAAAACCAAAAAAAAAAGTTGAA
>F:006DH-3
AAAAAACCAAAAAAAAAAGTTGT
>F:006DI-1
AAAAAACCAAAAAAAAAAGTTGTTAA
>F:006DJ-1
AAAAAACCAAAAAAAAAAT
>F:006DK-2
AAAAAACCAAAAAAAAAATTGA
>F:006DL-1
AAAAAACCAAAAAAAAAGTTGT
>F:006DM-2
AAAAAACCAAAAAAAAAT
>F:006DN-2
AAAAAACCAAAAAAAAATT
>F:006DO-4
AAAAAACCAAAAAAAAATTGA
>F:006DP-8
AAAAAACCAAAAAAAAATTGAA
>F:006DQ-1
AAAAAACCAAAAAAAAATTGAAA
>F:006DR-1
AAAAAACCAAAAAAAAATTGAAAA
>F:006DS-2
AAAAAACCAAAAAAAATTTAAA
>F:006DT-1
AAAAAACCAAAAAAAGA
>F:006DU-1
AAAAAACCAAAAAAATTGA
>F:006DV-1
AAAAAACCAAAAATCGAGC
>F:006DW-1
AAAAAACCAAAAATTAAAAAAA
>F:006DX-1
AAAAAACCAAGTTTGAAAAGAA
>F:006DY-1
AAAAAACCAATTGCATGCAAAA
>F:006DZ-1
AAAAAACCACAAGTTGGTGTGGG
>F:006E0-1
AAAAAACCACACACGATTTT
>F:006E1-2
AAAAAACCACACACGATTTTAT
>F:006E2-2
AAAAAACCAGAGATAATTTGAA
>F:006E3-1
AAAAAACCAGTGAAAAA
>F:006E4-1
AAAAAACCAGTGAAAAATAAAA
>F:006E5-1
AAAAAACCAGTGAAAAATAAAAA
>F:006E6-1
AAAAAACCAGTGACGTAACT
>F:006E7-1
AAAAAACCATCCTGCTTATGC
>F:006E8-1
AAAAAACCATCTTGCTTATGT
>F:006E9-1
AAAAAACCATCTTGCTTGTGTGTT
>F:006EA-1
AAAAAACCATCTTTGTGTGT
>F:006EB-4
AAAAAACCATGATTAATTT
>F:006EC-2
AAAAAACCATGATTAATTTAT
>F:006ED-1
AAAAAACCATGATTAATTTATT
>F:006EE-1
AAAAAACCATGCGGTAAAAA
>F:006EF-3
AAAAAACCATGCGGTAAGTTGGAA
>F:006EG-1
AAAAAACCATGCGGTAAGTTGGCA
>F:006EH-1
AAAAAACCATTAAAAAAA
>F:006EI-1
AAAAAACCATTATGGAAGAA
>F:006EJ-1
AAAAAACCATTCTAACCTATCA
>F:006EK-1
AAAAAACCATTCTAATCT
>F:006EL-1
AAAAAACCCACGGATGTTGA
>F:006EM-1
AAAAAACCGAAAAGATCGGTGCA
>F:006EN-1
AAAAAACCGAGATGACA
>F:006EO-1
AAAAAACCGATCTACGTGAAAAAG
>F:006EP-1
AAAAAACCGATTAGAAAAGGAAA
>F:006EQ-1
AAAAAACCGCCGTATGAAGTGACC
>F:006ER-2
AAAAAACCGGAAAGTTGAAA
>F:006ES-1
AAAAAACCGGAAAGTTGAAAAAA
>F:006ET-1
AAAAAACCGGAAAGTTGAAAAAAT
>F:006EU-1
AAAAAACCGGAACAAAAAC
>F:006EV-1
AAAAAACCGGAAGACTGGGATGATGAA
>F:006EW-1
AAAAAACCGGATGATGCACATATAA
>F:006EX-1
AAAAAACCGTATTTGAGTT
>F:006EY-1
AAAAAACCGTATTTGAGTTA
>F:006EZ-1
AAAAAACCGTCCTGCCTG
>F:006F0-2
AAAAAACCGTCCTGCCTGTGCA
>F:006F1-2
AAAAAACCGTCCTGCTTGTGCAT
>F:006F2-1
AAAAAACCGTCCTGTTCATGCT
>F:006F3-1
AAAAAACCGTCCTGTTTATGC
>F:006F4-3
AAAAAACCGTCCTGTTTATGCT
>F:006F5-1
AAAAAACCGTCCTGTTTATGCTA
>F:006F6-3
AAAAAACCGTCCTGTTTATGCTT
>F:006F7-1
AAAAAACCGTCCTGTTTATGCTTC
>F:006F8-1
AAAAAACCGTGATTAAA
>F:006F9-2
AAAAAACCGTTCTGCTTGTGC
>F:006FA-1
AAAAAACCTATAAAAAACGAACGG
>F:006FB-1
AAAAAACCTATAAAAAATGAA
>F:006FC-1
AAAAAACCTATAAAAAATGAACG
>F:006FD-1
AAAAAACCTCAAAAAAAAAA
>F:006FE-1
AAAAAACCTCAAAAAAAAAAGA
>F:006FF-1
AAAAAACCTCAAAAAGA
>F:006FG-1
AAAAAACCTCAAAAAGAGAA
>F:006FH-2
AAAAAACCTCTTAATATGCGGTAC
>F:006FI-1
AAAAAACCTGATGTATTGAA
>F:006FJ-1
AAAAAACCTGATTTATTGA
>F:006FK-1
AAAAAACCTGCTAACCCGCTTGA
>F:006FL-1
AAAAAACCTTAAATTATATAAGA
>F:006FM-4
AAAAAACCTTACCTTCT
>F:006FN-1
AAAAAACCTTACCTTCTA
>F:006FO-1
AAAAAACCTTACCTTCTG
>F:006FP-2
AAAAAACCTTACCTTCTGA
>F:006FQ-1
AAAAAACCTTCTTGCTTATG
>F:006FR-1
AAAAAACCTTCTTTTAAAT
>F:006FS-1
AAAAAACCTTGAAAGTTTAC
>F:006FT-1
AAAAAACCTTGAGAGTTTTAA
>F:006FU-1
AAAAAACGAAAAAAGAAAAC
>F:006FV-1
AAAAAACGAAAAAATTAGA
>F:006FW-1
AAAAAACGAAAACAGTATCGA
>F:006FX-1
AAAAAACGAAAACAGTATCGAAAA
>F:006FY-1
AAAAAACGAAAACAGTATCGAGTACA
>F:006FZ-2
AAAAAACGAAAACTGGAACTA
>F:006G0-1
AAAAAACGAAACGACTGAAATTGAAA
>F:006G1-1
AAAAAACGAAACGCAGATTA
>F:006G2-1
AAAAAACGAAAGAGAAC
>F:006G3-1
AAAAAACGAAAGATCCTTTA
>F:006G4-1
AAAAAACGAAATTAAAAAAAA
>F:006G5-1
AAAAAACGAAATTAATAAA
>F:006G6-1
AAAAAACGAAATTAATAAAAAAAAAA
>F:006G7-1
AAAAAACGAAATTATTAAT
>F:006G8-3
AAAAAACGAACTAAGTAGTTAAA
>F:006G9-1
AAAAAACGAACTAAGTAGTTAAAA
>F:006GA-1
AAAAAACGAAGAAAACAAAGA
>F:006GB-1
AAAAAACGAAGAATGACT
>F:006GC-1
AAAAAACGAAGTAAAAC
>F:006GD-1
AAAAAACGAATAAAAAA
>F:006GE-5
AAAAAACGAATGAGAAA
>F:006GF-1
AAAAAACGAATGAGAAAAA
>F:006GG-6
AAAAAACGAATGAGAAC
>F:006GH-1
AAAAAACGAATGAGAACAAA
>F:006GI-1
AAAAAACGAATGAGAACAAC
>F:006GJ-1
AAAAAACGAATGAGAACAACGA
>F:006GK-1
AAAAAACGAATGAGAACGA
>F:006GL-1
AAAAAACGAATGAGAACGACAAAA
>F:006GM-1
AAAAAACGAATGAGAACGT
>F:006GN-1
AAAAAACGAATGAGAAGAAA
>F:006GO-11
AAAAAACGAATGAGACC
>F:006GP-1
AAAAAACGAATGAGACT
>F:006GQ-1
AAAAAACGAATTTGCGTGTCAT
>F:006GR-1
AAAAAACGAGAGAAAAATAAAA
>F:006GS-1
AAAAAACGAGAGAGGAA
>F:006GT-1
AAAAAACGAGCGGAAACGA
>F:006GU-5
AAAAAACGAGCGGAAAT
>F:006GV-1
AAAAAACGAGCGGAAATA
>F:006GW-1
AAAAAACGAGCGGAAATGA
>F:006GX-1
AAAAAACGAGCGGAAATGAA
>F:006GY-4
AAAAAACGAGCGGAAATGAC
>F:006GZ-3
AAAAAACGAGCGGAAATGACGA
>F:006H0-1
AAAAAACGAGCTGAGAGCT
>F:006H1-1
AAAAAACGAGCTGAGTG
>F:006H2-1
AAAAAACGAGCTGAGTGC
>F:006H3-1
AAAAAACGAGCTGAGTGCG
>F:006H4-7
AAAAAACGAGCTGAGTGCT
>F:006H5-1
AAAAAACGAGGAAAAAAA
>F:006H6-1
AAAAAACGAGGAAAAAT
>F:006H7-1
AAAAAACGAGGCGAAAAGTCAT
>F:006H8-1
AAAAAACGAGGGTATGATTAGAC
>F:006H9-1
AAAAAACGAGGTAAAAA
>F:006HA-1
AAAAAACGAGGTAAAAAGCCCAA
>F:006HB-1
AAAAAACGAGTAAAAAAA
>F:006HC-26
AAAAAACGAGTGAAAAA
>F:006HD-12
AAAAAACGAGTGAAAAAA
>F:006HE-5
AAAAAACGAGTGAAAAAAA
>F:006HF-2
AAAAAACGAGTGAAAAAAAA
>F:006HG-1
AAAAAACGAGTGAAAAAATAAAA
>F:006HH-1
AAAAAACGAGTGAAAAACAAAA
>F:006HI-1
AAAAAACGAGTGAAAAAT
>F:006HJ-4
AAAAAACGAGTGAAAAATA
>F:006HK-5
AAAAAACGAGTGAAAAATAAA
>F:006HL-7
AAAAAACGAGTGAAAAATAAAA
>F:006HM-1
AAAAAACGAGTGAAAAATAAAAA
>F:006HN-2
AAAAAACGAGTGAAAAC
>F:006HO-2
AAAAAACGAGTGAAAACAA
>F:006HP-3
AAAAAACGAGTGAAAACAACGA
>F:006HQ-1
AAAAAACGAGTGAAAAGAA
>F:006HR-4
AAAAAACGAGTGAAAAT
>F:006HS-1
AAAAAACGAGTGAAAATGA
>F:006HT-3
AAAAAACGAGTGAAAATGAC
>F:006HU-1
AAAAAACGAGTGAAAATGACA
>F:006HV-1
AAAAAACGAGTGAAGAATAAAAAAAAA
>F:006HW-2
AAAAAACGAGTGAGAAA
>F:006HX-2
AAAAAACGAGTGAGAAAA
>F:006HY-1
AAAAAACGAGTGAGAAAAA
>F:006HZ-3
AAAAAACGAGTGAGAAC
>F:006I0-2
AAAAAACGAGTGAGAACAACGA
>F:006I1-1
AAAAAACGAGTGAGAACAACGAAA
>F:006I2-1
AAAAAACGAGTGAGAACGACA
>F:006I3-1
AAAAAACGAGTGAGAATAACGAA
>F:006I4-1
AAAAAACGAGTGAGATC
>F:006I5-1
AAAAAACGAGTGAGATCA
>F:006I6-1
AAAAAACGAGTGAGATCAAT
>F:006I7-1
AAAAAACGAGTGAGATCAATGAA
>F:006I8-1
AAAAAACGAGTGATAAA
>F:006I9-1
AAAAAACGATACTGATGGGT
>F:006IA-1
AAAAAACGATAGAAAAAA
>F:006IB-40
AAAAAACGATAGAAAGA
>F:006IC-34
AAAAAACGATAGAAAGAA
>F:006ID-2
AAAAAACGATAGAAAGAAA
>F:006IE-1
AAAAAACGATAGAAAGAAAAAAAA
>F:006IF-8
AAAAAACGATAGAAAGAAT
>F:006IG-1
AAAAAACGATAGAAAGAATTTAGA
>F:006IH-1
AAAAAACGATAGAAAGAG
>F:006II-1
AAAAAACGATAGAAAGAT
>F:006IJ-1
AAAAAACGATAGACAGA
>F:006IK-1
AAAAAACGATAGTAAGA
>F:006IL-1
AAAAAACGATATGTAAAAAA
>F:006IM-1
AAAAAACGATGAGAACAACAAAA
>F:006IN-1
AAAAAACGATGAGAACAACGA
>F:006IO-1
AAAAAACGATGTTAATAGAA
>F:006IP-1
AAAAAACGATGTTAATAGAAAT
>F:006IQ-1
AAAAAACGATGTTAATAGAAATGA
>F:006IR-1
AAAAAACGATTAATTAGTTTTATT
>F:006IS-1
AAAAAACGATTCGTTGGAATA
>F:006IT-1
AAAAAACGATTGCTGACGGAA
>F:006IU-1
AAAAAACGATTGTAAGAAATAAA
>F:006IV-1
AAAAAACGCAGAAGCATAAAAGAA
>F:006IW-2
AAAAAACGCATGAGTGA
>F:006IX-2
AAAAAACGCATGAGTGAA
>F:006IY-1
AAAAAACGCATGCGTTATTATTAA
>F:006IZ-1
AAAAAACGCCATGCAATTAGTAGA
>F:006J0-1
AAAAAACGCGTTAAGGACC
>F:006J1-1
AAAAAACGCTAGAAAGAATTTAGA
>F:006J2-1
AAAAAACGCTATAGAAAAAA
>F:006J3-1
AAAAAACGCTGAAATAAAAACCA
>F:006J4-1
AAAAAACGCTTAATTGAATAAT
>F:006J5-1
AAAAAACGGAAAAGGAA
>F:006J6-1
AAAAAACGGAAATAAAAA
>F:006J7-1
AAAAAACGGAAGGACATCT
>F:006J8-1
AAAAAACGGAGAAAGAAAAAAC
>F:006J9-2
AAAAAACGGATAAAGAA
>F:006JA-1
AAAAAACGGATATAGAAAA
>F:006JB-1
AAAAAACGGATGAAAAA
>F:006JC-1
AAAAAACGGATGAAAAAA
>F:006JD-5
AAAAAACGGATGAAAAC
>F:006JE-5
AAAAAACGGATGAAAACGA
>F:006JF-1
AAAAAACGGATGAAAACGACA
>F:006JG-1
AAAAAACGGATGAAAACGACAA
>F:006JH-1
AAAAAACGGCACGGTGATTTCCA
>F:006JI-1
AAAAAACGGCATTAAGA
>F:006JJ-1
AAAAAACGGCGGCGTTTCACCTGTC
>F:006JK-1
AAAAAACGGGAAGATTGTT
>F:006JL-1
AAAAAACGGGGGAAAAATAA
>F:006JM-5
AAAAAACGGGTGAAAAA
>F:006JN-2
AAAAAACGGGTGAAAAAA
>F:006JO-1
AAAAAACGGGTGAAAAAAA
>F:006JP-1
AAAAAACGGGTGAAAAAAAAA
>F:006JQ-1
AAAAAACGGGTGAAAAAAAAAA
>F:006JR-1
AAAAAACGGGTGAAAAAAAAAAA
>F:006JS-2
AAAAAACGGGTGAAAAATAA
>F:006JT-4
AAAAAACGGGTGAAAAATAAA
>F:006JU-5
AAAAAACGGGTGAAAAATAAAA
>F:006JV-1
AAAAAACGGGTGAGAAAA
>F:006JW-1
AAAAAACGGTTGAAAGAGGAAA
>F:006JX-1
AAAAAACGGTTGGTTTTA
>F:006JY-1
AAAAAACGTAAAAAAAA
>F:006JZ-1
AAAAAACGTAAAATAAA
>F:006K0-1
AAAAAACGTAAAATGCACTTA
>F:006K1-1
AAAAAACGTAAGAATGA
>F:006K2-1
AAAAAACGTAGCCGATGTGGAA
>F:006K3-1
AAAAAACGTATGAGTGAACAA
>F:006K4-1
AAAAAACGTGAATCTTTGAAGGCA
>F:006K5-1
AAAAAACGTGCAATTAGTAAA
>F:006K6-1
AAAAAACGTGCATGTTAATA
>F:006K7-1
AAAAAACGTGCTGGAGTACCTGT
>F:006K8-1
AAAAAACGTGGAGTACTCGCA
>F:006K9-1
AAAAAACGTTAAACAAGTACCCTTGTTAT
>F:006KA-1
AAAAAACGTTACCGATTTAA
>F:006KB-1
AAAAAACGTTAGTGTTTT
>F:006KC-1
AAAAAACGTTAGTGTTTTTA
>F:006KD-1
AAAAAACGTTATAAGGTATAAAA
>F:006KE-1
AAAAAACGTTCTTTGTCTACGT
>F:006KF-1
AAAAAACGTTGAAAAAAA
>F:006KG-1
AAAAAACGTTGAAAGAA
>F:006KH-1
AAAAAACGTTGAAAGGG
>F:006KI-1
AAAAAACGTTGAAAGGGGA
>F:006KJ-1
AAAAAACGTTGAAAGGGGAA
>F:006KK-4
AAAAAACGTTGAAAGGGGAATGA
>F:006KL-1
AAAAAACGTTGAAAGGGGAATGAA
>F:006KM-1
AAAAAACGTTGAAAGGGGTATGA
>F:006KN-1
AAAAAACGTTGATTGCGA
>F:006KO-1
AAAAAACGTTTGGTTTTA
>F:006KP-1
AAAAAACGTTTGGTTTTAGAA
>F:006KQ-1
AAAAAACGTTTGGTTTTAGAAA
>F:006KR-1
AAAAAACTAAAAAAAAAAAAA
>F:006KS-1
AAAAAACTAAAAAAAAAAAAAAA
>F:006KT-1
AAAAAACTAAAAAAAAGAT
>F:006KU-1
AAAAAACTAAAAAAAATTGA
>F:006KV-9
AAAAAACTAAAAAAAATTGAA
>F:006KW-7
AAAAAACTAAAAAAAATTGAAA
>F:006KX-1
AAAAAACTAAAAAAAATTGAAAA
>F:006KY-1
AAAAAACTAAAAAAAATTGAAAAA
>F:006KZ-1
AAAAAACTAAAAAAAATTGAAAAAAA
>F:006L0-1
AAAAAACTAAAAAAAATTGAAAAAAAAA
>F:006L1-1
AAAAAACTAAAAAAATGCGGCA
>F:006L2-1
AAAAAACTAAAAAAATGCGGCAT
>F:006L3-1
AAAAAACTAAAAAAATGGGAAAT
>F:006L4-2
AAAAAACTAAAAAATGGGAA
>F:006L5-4
AAAAAACTAAAAAATGGGAAA
>F:006L6-5
AAAAAACTAAAAAATGGGAAAT
>F:006L7-1
AAAAAACTAAAAAATGGGAAATGA
>F:006L8-1
AAAAAACTAAAAAATGGGAAATGAA
>F:006L9-1
AAAAAACTAAAAAATGGGGA
>F:006LA-1
AAAAAACTAAAAAATTGAA
>F:006LB-1
AAAAAACTAAAAAGTTGAA
>F:006LC-2
AAAAAACTAAAAAGTTGAAAA
>F:006LD-1
AAAAAACTAAAAAGTTGAAAAGG
>F:006LE-1
AAAAAACTAAAAAGTTGAAAAGGG
>F:006LF-1
AAAAAACTAAAAAGTTGAAAAGGT
>F:006LG-1
AAAAAACTAAAAAGTTGACAAGGAA
>F:006LH-1
AAAAAACTAAAACAGAACCTATAA
>F:006LI-1
AAAAAACTAAAATGATCTCA
>F:006LJ-1
AAAAAACTAAAATTGAAA
>F:006LK-1
AAAAAACTAAAATTGAAAGC
>F:006LL-1
AAAAAACTAAAATTTAAAA
>F:006LM-2
AAAAAACTAAAATTTAAAT
>F:006LN-2
AAAAAACTAAAATTTAAATAA
>F:006LO-1
AAAAAACTAAAATTTAAATAACT
>F:006LP-1
AAAAAACTAAAATTTATATAAC
>F:006LQ-1
AAAAAACTAAACTAAAAGTCGAAA
>F:006LR-1
AAAAAACTAAACTATGAA
>F:006LS-5
AAAAAACTAAAGAGAAA
>F:006LT-3
AAAAAACTAAAGAGAAAA
>F:006LU-3
AAAAAACTAAAGAGAAAAA
>F:006LV-48
AAAAAACTAAAGAGAAC
>F:006LW-4
AAAAAACTAAAGAGAACA
>F:006LX-2
AAAAAACTAAAGAGAAG
>F:006LY-1
AAAAAACTAAATAAATAAG
>F:006LZ-1
AAAAAACTAAATAAATAAGA
>F:006M0-1
AAAAAACTAAATAAATAAGAT
>F:006M1-1
AAAAAACTAAATAAATAAGATTAAAA
>F:006M2-1
AAAAAACTAAATAAATATTAAA
>F:006M3-1
AAAAAACTAAATCAAAAGTCGA
>F:006M4-1
AAAAAACTAACATTCTTTTAAGTA
>F:006M5-7
AAAAAACTAAGAAAAAA
>F:006M6-7
AAAAAACTAAGAAAAAAA
>F:006M7-2
AAAAAACTAAGAAAAAAAAA
>F:006M8-25
AAAAAACTAAGAAAAAC
>F:006M9-8
AAAAAACTAAGAAAAACA
>F:006MA-6
AAAAAACTAAGAAAAACAA
>F:006MB-1
AAAAAACTAAGAAAAACAAC
>F:006MC-1
AAAAAACTAAGAAAAACAACT
>F:006MD-1
AAAAAACTAAGAAAAACAACTG
>F:006ME-1
AAAAAACTAAGAAAAACG
>F:006MF-1
AAAAAACTAAGAAAAAGAA
>F:006MG-1
AAAAAACTAAGAAAAATAA
>F:006MH-1
AAAAAACTAAGAAAGAC
>F:006MI-1
AAAAAACTAAGAAATCTATTGTTAAAA
>F:006MJ-1
AAAAAACTAAGAATAAAAAAC
>F:006MK-1
AAAAAACTAAGAGAAAAA
>F:006ML-3
AAAAAACTAAGTTTGAA
>F:006MM-10
AAAAAACTAAGTTTGAAA
>F:006MN-5
AAAAAACTAAGTTTGAAAA
>F:006MO-8
AAAAAACTAAGTTTGAAAAGA
>F:006MP-1
AAAAAACTAAGTTTGAAAAGAA
>F:006MQ-1
AAAAAACTAAGTTTGAG
>F:006MR-15
AAAAAACTAATAAAAAA
>F:006MS-11
AAAAAACTAATAAAAAAA
>F:006MT-7
AAAAAACTAATAAAAAAAA
>F:006MU-3
AAAAAACTAATAAAAAAAAA
>F:006MV-3
AAAAAACTAATAAAAAAAAAA
>F:006MW-2
AAAAAACTAATAAAAAAAAC
>F:006MX-1
AAAAAACTAATAAAAAAAACAAAAA
>F:006MY-1
AAAAAACTAATAAAAAGA
>F:006MZ-1
AAAAAACTAATAAAGAAAA
>F:006N0-1
AAAAAACTAATGAAAGTATTGAA
>F:006N1-5
AAAAAACTAATGAAATTAAAA
>F:006N2-1
AAAAAACTAATGAAATTAAAAA
>F:006N3-1
AAAAAACTAATGAAATTAAAAAAA
>F:006N4-1
AAAAAACTAATGAAATTAAAAAAAA
>F:006N5-1
AAAAAACTACAAAACAGAAGAAA
>F:006N6-1
AAAAAACTACAACAACGAAA
>F:006N7-1
AAAAAACTACAACAACGAAAAG
>F:006N8-3
AAAAAACTACAACAACGAAAAGA
>F:006N9-1
AAAAAACTACTATTGGACATTTT
>F:006NA-2
AAAAAACTACTGCTTTGTATGA
>F:006NB-1
AAAAAACTACTGCTTTGTATGAT
>F:006NC-2
AAAAAACTACTTGGATT
>F:006ND-4
AAAAAACTACTTGGATTTCTTGA
>F:006NE-1
AAAAAACTACTTGGATTTCTTGAA
>F:006NF-1
AAAAAACTACTTTGTATGAT
>F:006NG-1
AAAAAACTAGAAAGAAA
>F:006NH-1
AAAAAACTAGAATTGAAAGCA
>F:006NI-1
AAAAAACTAGAGATTTCTTC
>F:006NJ-1
AAAAAACTAGATCAGTCCA
>F:006NK-1
AAAAAACTAGATGAAATGCATGT
>F:006NL-1
AAAAAACTAGCAAAAAAA
>F:006NM-1
AAAAAACTAGCAAAAAAAAA
>F:006NN-1
AAAAAACTAGCAAAACAA
>F:006NO-1
AAAAAACTAGGTAAGAAGTT
>F:006NP-1
AAAAAACTAGGTCTAAA
>F:006NQ-1
AAAAAACTAGGTTAAAA
>F:006NR-1
AAAAAACTAGGTTAAAAA
>F:006NS-1
AAAAAACTAGGTTAAAAT
>F:006NT-1
AAAAAACTAGGTTAAAATGTA
>F:006NU-1
AAAAAACTAGTGAAAAA
>F:006NV-1
AAAAAACTAGTGAAAAC
>F:006NW-1
AAAAAACTATTATCAACCGATA
>F:006NX-1
AAAAAACTATTATCAACCGATAT
>F:006NY-1
AAAAAACTATTCCTGAAGAATTAT
>F:006NZ-1
AAAAAACTATTCTAACCTA
>F:006O0-1
AAAAAACTATTGGAAACACTA
>F:006O1-2
AAAAAACTATTGGAAACACTAA
>F:006O2-1
AAAAAACTATTGGAAACACTAAA
>F:006O3-1
AAAAAACTATTGTTAAGA
>F:006O4-1
AAAAAACTATTTTGATATCT
>F:006O5-3
AAAAAACTATTTTGATATCTTCC
>F:006O6-1
AAAAAACTATTTTGATATCTTCT
>F:006O7-1
AAAAAACTATTTTTTATCTT
>F:006O8-1
AAAAAACTATTTTTTATCTTTA
>F:006O9-1
AAAAAACTCAAAATTTAAATTTGG
>F:006OA-1
AAAAAACTCATAAAGAAA
>F:006OB-1
AAAAAACTCCAAGAAAACCGGAAA
>F:006OC-1
AAAAAACTCCAAGAAAACCGGAAAA
>F:006OD-1
AAAAAACTCCATCCCTTTTCTC
>F:006OE-1
AAAAAACTCCATCCTCCTTTCTC
>F:006OF-1
AAAAAACTCCATCCTCCTTTTT
>F:006OG-1
AAAAAACTCGCAACTGGGACA
>F:006OH-2
AAAAAACTCGTTAGAAATAT
>F:006OI-1
AAAAAACTCTATAAATCT
>F:006OJ-1
AAAAAACTCTCTGAAATCG
>F:006OK-1
AAAAAACTCTTCTTGAA
>F:006OL-1
AAAAAACTCTTCTTGAATGA
>F:006OM-2
AAAAAACTCTTCTTGAATGAAAT
>F:006ON-1
AAAAAACTGAAAAAAAAAACT
>F:006OO-2
AAAAAACTGAAAAAAAAACTGA
>F:006OP-1
AAAAAACTGAAAAAAAAACTGAA
>F:006OQ-1
AAAAAACTGAAAAAAATGGTTGGGA
>F:006OR-2
AAAAAACTGAAAAAATGGTTGGG
>F:006OS-1
AAAAAACTGAAAAAATGGTTGGGAC
>F:006OT-1
AAAAAACTGAAAAAGAA
>F:006OU-2
AAAAAACTGAAAAAGAAAA
>F:006OV-1
AAAAAACTGAAAAAGAAAAA
>F:006OW-1
AAAAAACTGAAAAAGAAAAAAAAAA
>F:006OX-1
AAAAAACTGAAAAAGAAAAAAC
>F:006OY-2
AAAAAACTGAAAAAGAAAAAC
>F:006OZ-1
AAAAAACTGAAAAAGAAAAACA
>F:006P0-2
AAAAAACTGAAAAAGAAAAACAA
>F:006P1-1
AAAAAACTGAAAAAGAC
>F:006P2-1
AAAAAACTGAAAAAGGA
>F:006P3-24
AAAAAACTGAAAAGAAA
>F:006P4-6
AAAAAACTGAAAAGAAAA
>F:006P5-2
AAAAAACTGAAAAGAAAAA
>F:006P6-2
AAAAAACTGAAAAGAAAAAA
>F:006P7-1
AAAAAACTGAAAAGAAAAAAA
>F:006P8-46
AAAAAACTGAAAAGAAC
>F:006P9-4
AAAAAACTGAAAAGAACA
>F:006PA-2
AAAAAACTGAAAAGAACAA
>F:006PB-1
AAAAAACTGAAAAGAACAT
>F:006PC-1
AAAAAACTGAAAAGAACATAA
>F:006PD-1
AAAAAACTGAAAAGAACATAATC
>F:006PE-2
AAAAAACTGAAAAGAAGA
>F:006PF-1
AAAAAACTGAAAAGAAT
>F:006PG-1
AAAAAACTGAAAAGACA
>F:006PH-1
AAAAAACTGAAAAGAGA
>F:006PI-1
AAAAAACTGAAAAGATAAA
>F:006PJ-15
AAAAAACTGAAAAGGAA
>F:006PK-3
AAAAAACTGAAAAGGAAA
>F:006PL-3
AAAAAACTGAAAAGGAAAA
>F:006PM-1
AAAAAACTGAAAAGGAAAAAA
>F:006PN-1
AAAAAACTGAAAAGGAAAAAAA
>F:006PO-83
AAAAAACTGAAAAGGAC
>F:006PP-8
AAAAAACTGAAAAGGACA
>F:006PQ-3
AAAAAACTGAAAAGGACAT
>F:006PR-1
AAAAAACTGAAAAGGACATAATC
>F:006PS-1
AAAAAACTGAAAAGGACGATCC
>F:006PT-1
AAAAAACTGAAAAGGAG
>F:006PU-1
AAAAAACTGAAAAGGAGA
>F:006PV-1
AAAAAACTGAAAAGGATA
>F:006PW-2
AAAAAACTGAAAATACC
>F:006PX-1
AAAAAACTGAAACGAAC
>F:006PY-1
AAAAAACTGAAATAACG
>F:006PZ-1
AAAAAACTGAAGAAGTCGCGCCT
>F:006Q0-1
AAAAAACTGAAGAGAAC
>F:006Q1-1
AAAAAACTGAATACCGGCTC
>F:006Q2-1
AAAAAACTGAATTATTTGTACTC
>F:006Q3-1
AAAAAACTGACAAGGAC
>F:006Q4-1
AAAAAACTGAGAAAGAAA
>F:006Q5-1
AAAAAACTGAGGAGCAAAGAA
>F:006Q6-4
AAAAAACTGATAAAAAA
>F:006Q7-3
AAAAAACTGATAAAAAAAA
>F:006Q8-1
AAAAAACTGATAAAAAAAAAAAA
>F:006Q9-1
AAAAAACTGATAAAAACA
>F:006QA-1
AAAAAACTGATAAACAAAAA
>F:006QB-1
AAAAAACTGATAAACAAAAAA
>F:006QC-3
AAAAAACTGATAAACAAAAAAA
>F:006QD-1
AAAAAACTGATAAACAAAAAAAA
>F:006QE-1
AAAAAACTGATAAACAAAAAAAAAA
>F:006QF-159
AAAAAACTGATAAAGAA
>F:006QG-167
AAAAAACTGATAAAGAAA
>F:006QH-125
AAAAAACTGATAAAGAAAA
>F:006QI-62
AAAAAACTGATAAAGAAAAA
>F:006QJ-39
AAAAAACTGATAAAGAAAAAA
>F:006QK-15
AAAAAACTGATAAAGAAAAAAA
>F:006QL-2
AAAAAACTGATAAAGAAAAAAAA
>F:006QM-4
AAAAAACTGATAAAGAAAAAAAAA
>F:006QN-1
AAAAAACTGATAAAGAAAAAAAAAA
>F:006QO-2
AAAAAACTGATAAAGAAAAAAAAAAAA
>F:006QP-6
AAAAAACTGATAAAGAAAAAAC
>F:006QQ-1
AAAAAACTGATAAAGAAAAAACA
>F:006QR-1
AAAAAACTGATAAAGAAAAAAGA
>F:006QS-1
AAAAAACTGATAAAGAAAT
>F:006QT-1
AAAAAACTGATAAAGAAGA
>F:006QU-1
AAAAAACTGATAAAGAAGAA
>F:006QV-1
AAAAAACTGATAAAGAAGAAA
>F:006QW-1
AAAAAACTGATAAAGAAT
>F:006QX-1
AAAAAACTGATAAAGAG
>F:006QY-1
AAAAAACTGATAAAGAGA
>F:006QZ-1
AAAAAACTGATAAAGAGAA
>F:006R0-1
AAAAAACTGATAAAGATAAA
>F:006R1-1
AAAAAACTGATAAAGGAAA
>F:006R2-1
AAAAAACTGATAACGAAAA
>F:006R3-3
AAAAAACTGATAAGAAA
>F:006R4-1
AAAAAACTGATAAGGAAAAAA
>F:006R5-1
AAAAAACTGATAATGAA
>F:006R6-1
AAAAAACTGATAATGAAAAA
>F:006R7-1
AAAAAACTGATAATGTAA
>F:006R8-2
AAAAAACTGCACAGTTAAT
>F:006R9-1
AAAAAACTGCTAAGGTTGTTGGAA
>F:006RA-1
AAAAAACTGCTATCCAATAA
>F:006RB-1
AAAAAACTGCTATCCAATAATAGC
>F:006RC-1
AAAAAACTGCTATCCAATAATAGCT
>F:006RD-1
AAAAAACTGCTTCTTGAAAGAT
>F:006RE-1
AAAAAACTGGAAAAGAAAAACAA
>F:006RF-1
AAAAAACTGGAGTTATTTCGGAA
>F:006RG-1
AAAAAACTGGAGTTATTTCGGAC
>F:006RH-1
AAAAAACTGGATAAAATAATAATA
>F:006RI-1
AAAAAACTGGATTCCATGACTTT
>F:006RJ-1
AAAAAACTGTAAACTAAA
>F:006RK-1
AAAAAACTGTAAAGAAC
>F:006RL-1
AAAAAACTGTAAGAAAATGATGT
>F:006RM-1
AAAAAACTGTAAGATTG
>F:006RN-1
AAAAAACTGTAGAAAAT
>F:006RO-2
AAAAAACTGTATAAAAAA
>F:006RP-5
AAAAAACTGTATAAACT
>F:006RQ-1
AAAAAACTGTATAAACTA
>F:006RR-2
AAAAAACTGTATAAACTAT
>F:006RS-1
AAAAAACTGTCGAAATTTCTTAA
>F:006RT-1
AAAAAACTGTCGAAATTTCTTAAA
>F:006RU-1
AAAAAACTGTGAAATGGAGCTAAAA
>F:006RV-1
AAAAAACTGTGATAGTTTGCCA
>F:006RW-1
AAAAAACTGTTAAAAAAAAAAA
>F:006RX-1
AAAAAACTGTTAAAAAAAAAAC
>F:006RY-1
AAAAAACTGTTAAAGAAAA
>F:006RZ-1
AAAAAACTGTTAAATAATGTTA
>F:006S0-1
AAAAAACTGTTAGATAAAAGAAAA
>F:006S1-1
AAAAAACTGTTCCAAAATTGTCG
>F:006S2-1
AAAAAACTGTTCCAAAATTGTCGA
>F:006S3-3
AAAAAACTGTTCTCGTTGAGCAA
>F:006S4-1
AAAAAACTGTTTAAAATAAT
>F:006S5-1
AAAAAACTTAAAATAAGTCATAAA
>F:006S6-1
AAAAAACTTAAATTGCTGGAACA
>F:006S7-1
AAAAAACTTAAATTTGAAAT
>F:006S8-1
AAAAAACTTAACTAGAACGCAA
>F:006S9-2
AAAAAACTTAACTAGAACGCGA
>F:006SA-2
AAAAAACTTAACTAGAACGCGAG
>F:006SB-1
AAAAAACTTAACTAGAACGCGAGTTA
>F:006SC-1
AAAAAACTTAATTATAAAAA
>F:006SD-1
AAAAAACTTAATTATAAAAAT
>F:006SE-1
AAAAAACTTACTGTATGGGTTCT
>F:006SF-1
AAAAAACTTAGCTCAGCGTTCTT
>F:006SG-1
AAAAAACTTATAGCTAATCC
>F:006SH-1
AAAAAACTTATATTAATTGAA
>F:006SI-2
AAAAAACTTATCTTAATTGA
>F:006SJ-2
AAAAAACTTATCTTAATTGAA
>F:006SK-1
AAAAAACTTATCTTAATTGAACA
>F:006SL-1
AAAAAACTTATTAAATGTAAAA
>F:006SM-1
AAAAAACTTATTAAGATACC
>F:006SN-1
AAAAAACTTCGAAAATATAT
>F:006SO-1
AAAAAACTTCGAAAATATATTAA
>F:006SP-2
AAAAAACTTCGAAAATATATTAAA
>F:006SQ-1
AAAAAACTTCTAAGTTGTTTTGG
>F:006SR-1
AAAAAACTTCTGTTCAGTCTTCT
>F:006SS-1
AAAAAACTTGAAAAAAC
>F:006ST-1
AAAAAACTTGAAAAGAGAGTTAGT
>F:006SU-1
AAAAAACTTGCGTCAAAATGA
>F:006SV-1
AAAAAACTTGTATGACGACCTTTC
>F:006SW-8
AAAAAACTTGTTGGATACCAA
>F:006SX-1
AAAAAACTTGTTGGATACCAAAAA
>F:006SY-1
AAAAAACTTGTTGGATACCAAC
>F:006SZ-5
AAAAAACTTGTTGGATACCAACT
>F:006T0-1
AAAAAACTTGTTGGATACCAACTA
>F:006T1-1
AAAAAACTTGTTGGATACCAACTT
>F:006T2-1
AAAAAACTTGTTTTGATTA
>F:006T3-1
AAAAAACTTGTTTTGATTATT
>F:006T4-1
AAAAAACTTGTTTTGATTATTT
>F:006T5-1
AAAAAACTTGTTTTGATTATTTTT
>F:006T6-1
AAAAAACTTGTTTTGATTTT
>F:006T7-2
AAAAAACTTGTTTTGATTTTTT
>F:006T8-1
AAAAAACTTTACTGTGGATTA
>F:006T9-1
AAAAAACTTTATTTTCTTG
>F:006TA-1
AAAAAACTTTCAAGTGAAAGTAA
>F:006TB-1
AAAAAACTTTCTGAAAT
>F:006TC-1
AAAAAACTTTCTGCAGAT
>F:006TD-1
AAAAAACTTTCTGCAGATAAACTA
>F:006TE-1
AAAAAACTTTCTTTGTCTACGT
>F:006TF-1
AAAAAACTTTGAAAAAAA
>F:006TG-1
AAAAAACTTTGAAAATC
>F:006TH-1
AAAAAACTTTGAAAGTTGCTA
>F:006TI-1
AAAAAACTTTTAGGAAAAAA
>F:006TJ-1
AAAAAACTTTTGCTTGTAA
>F:006TK-1
AAAAAACTTTTTAAATCCTAAAG
>F:006TL-1
AAAAAACTTTTTAAATCCTAAAGA
>F:006TM-1
AAAAAACTTTTTTTTTGG
>F:006TN-1
AAAAAACTTTTTTTTTGGAA
>F:006TO-1
AAAAAACTTTTTTTTTGGTTT
>F:006TP-2
AAAAAAGAAAAAAAAAA
>F:006TQ-2
AAAAAAGAAAAAAAAAAA
>F:006TR-1
AAAAAAGAAAAAAAAAAAAA
>F:006TS-1
AAAAAAGAAAAAAAAAAAAAA
>F:006TT-2
AAAAAAGAAAAAAAAAAAAAAAA
>F:006TU-1
AAAAAAGAAAAAAAAAAAAAAAAA
>F:006TV-1
AAAAAAGAAAAAAAAAAAAAAAAAAA
>F:006TW-1
AAAAAAGAAAAAAAAAAAAAAAAG
>F:006TX-1
AAAAAAGAAAAAAAAAAAAAACT
>F:006TY-2
AAAAAAGAAAAAAAAAAAAAAGA
>F:006TZ-2
AAAAAAGAAAAAAAAAAAAAGA
>F:006U0-1
AAAAAAGAAAAAAAAAAAAAGAA
>F:006U1-1
AAAAAAGAAAAAAAAAAAAAGAAA
>F:006U2-1
AAAAAAGAAAAAAAAAAAAAGAAAAAA
>F:006U3-1
AAAAAAGAAAAAAAAAAAACAGTTATT
>F:006U4-1
AAAAAAGAAAAAAAAAAAAGAA
>F:006U5-3
AAAAAAGAAAAAAAAAAAGA
>F:006U6-2
AAAAAAGAAAAAAAAAAAGAA
>F:006U7-1
AAAAAAGAAAAAAAAAAAGAGA
>F:006U8-1
AAAAAAGAAAAAAAAAAGAA
>F:006U9-1
AAAAAAGAAAAAAAAAAGAGAA
>F:006UA-1
AAAAAAGAAAAAAAAAAGAGAAA
>F:006UB-1
AAAAAAGAAAAAAAAAAGAGAAAA
>F:006UC-1
AAAAAAGAAAAAAAAAATAA
>F:006UD-1
AAAAAAGAAAAAAAAAATCAC
>F:006UE-2
AAAAAAGAAAAAAAAAATGA
>F:006UF-1
AAAAAAGAAAAAAAAAGAAAAAAAAAA
>F:006UG-2
AAAAAAGAAAAAAAAAT
>F:006UH-2
AAAAAAGAAAAAAAAATA
>F:006UI-1
AAAAAAGAAAAAAAAATAC
>F:006UJ-1
AAAAAAGAAAAAAAAATGAAAA
>F:006UK-1
AAAAAAGAAAAAAAACAAAGA
>F:006UL-1
AAAAAAGAAAAAAAAGAT
>F:006UM-1
AAAAAAGAAAAAAAAGATGGACA
>F:006UN-3
AAAAAAGAAAAAAAAGATGGACT
>F:006UO-1
AAAAAAGAAAAAAAAGATGGACTATT
>F:006UP-1
AAAAAAGAAAAAAAATAAAAAAA
>F:006UQ-1
AAAAAAGAAAAAAAATAC
>F:006UR-1
AAAAAAGAAAAAAAATACAA
>F:006US-1
AAAAAAGAAAAAAAATATGGACT
>F:006UT-1
AAAAAAGAAAAAAACAGTTTAGA
>F:006UU-2
AAAAAAGAAAAAAACGAAGA
>F:006UV-1
AAAAAAGAAAAAAAGAA
>F:006UW-1
AAAAAAGAAAAAAAGAAAAA
>F:006UX-1
AAAAAAGAAAAAAAGAAGAG
>F:006UY-1
AAAAAAGAAAAAAAGAAGAGAA
>F:006UZ-2
AAAAAAGAAAAAAAGAAGAGAAA
>F:006V0-1
AAAAAAGAAAAAAAGAAGAGAAAA
>F:006V1-1
AAAAAAGAAAAAAAGACGAGT
>F:006V2-1
AAAAAAGAAAAAAAGAGAAAGTAGAAAA
>F:006V3-1
AAAAAAGAAAAAAAGATGAACTA
>F:006V4-2
AAAAAAGAAAAAAAGATGGACT
>F:006V5-1
AAAAAAGAAAAAAAGCGTACATGAA
>F:006V6-1
AAAAAAGAAAAAAAGTGTACATGA
>F:006V7-1
AAAAAAGAAAAAAAGTTAT
>F:006V8-1
AAAAAAGAAAAAAATCCATAAAA
>F:006V9-1
AAAAAAGAAAAAAATGAG
>F:006VA-1
AAAAAAGAAAAAAATGGTCAA
>F:006VB-1
AAAAAAGAAAAAAATTA
>F:006VC-2
AAAAAAGAAAAAACAACTGAT
>F:006VD-1
AAAAAAGAAAAAACAACTGATTT
>F:006VE-1
AAAAAAGAAAAAACCCCTAAAAAAA
>F:006VF-1
AAAAAAGAAAAAACGCGTACA
>F:006VG-1
AAAAAAGAAAAAACGCTTTAATAA
>F:006VH-2
AAAAAAGAAAAAACGTAAATTA
>F:006VI-1
AAAAAAGAAAAAACTAAGAATA
>F:006VJ-1
AAAAAAGAAAAAAGAAAAAAAA
>F:006VK-1
AAAAAAGAAAAAAGACT
>F:006VL-1
AAAAAAGAAAAAAGCGTACATGAGAA
>F:006VM-1
AAAAAAGAAAAAAGCGTACATGAGTA
>F:006VN-1
AAAAAAGAAAAAAGGTA
>F:006VO-1
AAAAAAGAAAAAAGTGTACACCA
>F:006VP-1
AAAAAAGAAAAAAGTTGT
>F:006VQ-1
AAAAAAGAAAAAATGATAAAAATT
>F:006VR-1
AAAAAAGAAAAAATGGGCAAAG
>F:006VS-2
AAAAAAGAAAAAATGGTCAAAGA
>F:006VT-2
AAAAAAGAAAAAATGGTCAAAGAA
>F:006VU-1
AAAAAAGAAAAACGATA
>F:006VV-1
AAAAAAGAAAAACGATTTAGAAAA
>F:006VW-1
AAAAAAGAAAAAGAAAATATTTA
>F:006VX-1
AAAAAAGAAAAAGAAAGATATGA
>F:006VY-1
AAAAAAGAAAAAGAAGAA
>F:006VZ-1
AAAAAAGAAAAAGAAGAAAAC
>F:006W0-1
AAAAAAGAAAAAGAATGAT
>F:006W1-1
AAAAAAGAAAAAGCTGTTAGTAAC
>F:006W2-1
AAAAAAGAAAAAGGAAGGTAAAA
>F:006W3-1
AAAAAAGAAAAAGGTTAAAAA
>F:006W4-1
AAAAAAGAAAAAGTGAGACT
>F:006W5-1
AAAAAAGAAAAAGTGAGACTAA
>F:006W6-2
AAAAAAGAAAAAGTGAGACTAAA
>F:006W7-1
AAAAAAGAAAAAGTTGT
>F:006W8-1
AAAAAAGAAAAATAGGGGAGAA
>F:006W9-1
AAAAAAGAAAAATCGAAAA
>F:006WA-1
AAAAAAGAAAAATCTAAACTGA
>F:006WB-1
AAAAAAGAAAAATGGAAA
>F:006WC-1
AAAAAAGAAAAATTGAAAAA
>F:006WD-1
AAAAAAGAAAAATTGAAAATCGG
>F:006WE-1
AAAAAAGAAAAATTGAAAATCGGTA
>F:006WF-1
AAAAAAGAAAAATTTGTTTGTA
>F:006WG-1
AAAAAAGAAAACAAAAA
>F:006WH-1
AAAAAAGAAAACAAAAAACCGA
>F:006WI-1
AAAAAAGAAAACTGACTGAGTGGA
>F:006WJ-6
AAAAAAGAAAAGAAAAA
>F:006WK-7
AAAAAAGAAAAGAAAAAA
>F:006WL-3
AAAAAAGAAAAGAAAAAAA
>F:006WM-3
AAAAAAGAAAAGAAAAAAAA
>F:006WN-1
AAAAAAGAAAAGAAAAAAAAAC
>F:006WO-1
AAAAAAGAAAAGAAAAAAACAGA
>F:006WP-1
AAAAAAGAAAAGAAAAAGAAGAAA
>F:006WQ-2
AAAAAAGAAAAGAAAAT
>F:006WR-1
AAAAAAGAAAAGAAAATA
>F:006WS-1
AAAAAAGAAAAGAAAATAAAA
>F:006WT-1
AAAAAAGAAAAGAAAATAT
>F:006WU-1
AAAAAAGAAAAGAAAATATA
>F:006WV-1
AAAAAAGAAAAGAAAGAAAAC
>F:006WW-1
AAAAAAGAAAAGTAAGTAA
>F:006WX-1
AAAAAAGAAAAGTGGGGTAT
>F:006WY-1
AAAAAAGAAAATAAAAAATAACT
>F:006WZ-1
AAAAAAGAAAATAAAATTAA
>F:006X0-1
AAAAAAGAAAATCTAAAAAAAGAGAAAA
>F:006X1-6
AAAAAAGAAAATGTACT
>F:006X2-1
AAAAAAGAAAATGTACTCA
>F:006X3-1
AAAAAAGAAAATGTTTTA
>F:006X4-1
AAAAAAGAAAATTATTCGAAGATAAA
>F:006X5-1
AAAAAAGAAAATTATTTAAAAAAAAA
>F:006X6-1
AAAAAAGAAAATTATTTCTAAA
>F:006X7-2
AAAAAAGAAAATTATTTCTAAAA
>F:006X8-2
AAAAAAGAAAATTATTTCTAAAAA
>F:006X9-1
AAAAAAGAAACAAAATTAAAAAAT
>F:006XA-1
AAAAAAGAAACATCTTATAAC
>F:006XB-1
AAAAAAGAAACGTGCTGTATTT
>F:006XC-1
AAAAAAGAAACTATCTTAAGA
>F:006XD-1
AAAAAAGAAACTATTTT
>F:006XE-1
AAAAAAGAAACTATTTTA
>F:006XF-2
AAAAAAGAAACTATTTTAA
>F:006XG-1
AAAAAAGAAACTATTTTAAG
>F:006XH-1
AAAAAAGAAACTATTTTAAGA
>F:006XI-3
AAAAAAGAAACTATTTTAAGAA
>F:006XJ-1
AAAAAAGAAAGAAAAAAAAAA
>F:006XK-1
AAAAAAGAAAGAAAAAAAAAAGAAAA
>F:006XL-1
AAAAAAGAAAGAAAAGGTAAGTT
>F:006XM-1
AAAAAAGAAAGAATAAATGAATA
>F:006XN-1
AAAAAAGAAAGAGAAAC
>F:006XO-1
AAAAAAGAAAGATAAAAAGGAGTG
>F:006XP-1
AAAAAAGAAAGCTAAAAAGGA
>F:006XQ-1
AAAAAAGAAAGCTATCTCCT
>F:006XR-1
AAAAAAGAAAGGAAAAAAGGGCT
>F:006XS-1
AAAAAAGAAAGGCTGTGATTACTT
>F:006XT-1
AAAAAAGAAAGGGAATTAAAAA
>F:006XU-1
AAAAAAGAAAGTCTAGTA
>F:006XV-1
AAAAAAGAAAGTCTAGTAAA
>F:006XW-1
AAAAAAGAAAGTGAAATAATA
>F:006XX-1
AAAAAAGAAAGTGAGAAAT
>F:006XY-1
AAAAAAGAAATAAAAAAA
>F:006XZ-1
AAAAAAGAAATAAAAAAGT
>F:006Y0-6
AAAAAAGAAATAATAAA
>F:006Y1-5
AAAAAAGAAATAATAAAA
>F:006Y2-4
AAAAAAGAAATAATAAAAA
>F:006Y3-2
AAAAAAGAAATAATAAAAAA
>F:006Y4-1
AAAAAAGAAATAATAAAAAT
>F:006Y5-2
AAAAAAGAAATAATAAAAATAGGTA
>F:006Y6-1
AAAAAAGAAATAATAAAAGT
>F:006Y7-1
AAAAAAGAAATAATAAAAGTA
>F:006Y8-1
AAAAAAGAAATAATAAAAGTAGA
>F:006Y9-1
AAAAAAGAAATAATAAAAGTAGGT
>F:006YA-1
AAAAAAGAAATAATAAAAT
>F:006YB-1
AAAAAAGAAATGAAAAAAAAAA
>F:006YC-1
AAAAAAGAAATGAAAGCTGT
>F:006YD-1
AAAAAAGAAATGAAAGCTGTA
>F:006YE-1
AAAAAAGAAATGAAAGTTGTAAAA
>F:006YF-1
AAAAAAGAAATGAAGGAGTAAAA
>F:006YG-1
AAAAAAGAAATGACTAAGTATAA
>F:006YH-2
AAAAAAGAAATGATATA
>F:006YI-4
AAAAAAGAAATGATATAAA
>F:006YJ-1
AAAAAAGAAATGATATAAAA
>F:006YK-1
AAAAAAGAAATGATATAAAAA
>F:006YL-1
AAAAAAGAAATGATATAAG
>F:006YM-3
AAAAAAGAAATGATATAAGT
>F:006YN-1
AAAAAAGAAATGATATAAGTAA
>F:006YO-1
AAAAAAGAAATGATATAAGTAAA
>F:006YP-2
AAAAAAGAAATGATATAAGTAAAA
>F:006YQ-1
AAAAAAGAAATTACTTAT
>F:006YR-1
AAAAAAGAAATTATTAATAT
>F:006YS-1
AAAAAAGAAATTCGAAAAC
>F:006YT-1
AAAAAAGAAATTGGAAATTGA
>F:006YU-1
AAAAAAGAAATTGGTCTTA
>F:006YV-1
AAAAAAGAACAATCCTAAATT
>F:006YW-2
AAAAAAGAACAGCTAATTCCAA
>F:006YX-2
AAAAAAGAACGAAAAAATAAA
>F:006YY-2
AAAAAAGAACGAAAAAATAAACGA
>F:006YZ-1
AAAAAAGAACGAAAAAATAAACGAA
>F:006Z0-1
AAAAAAGAACGAAAGAAAAA
>F:006Z1-3
AAAAAAGAACTAAAAAA
>F:006Z2-1
AAAAAAGAACTAAAAAAA
>F:006Z3-1
AAAAAAGAACTAAAAAAAAAA
>F:006Z4-16
AAAAAAGAACTAAAAAATGA
>F:006Z5-3
AAAAAAGAACTAAAAAATGAA
>F:006Z6-6
AAAAAAGAACTAAAAAATGAAA
>F:006Z7-2
AAAAAAGAACTAAAAAATGAAAA
>F:006Z8-3
AAAAAAGAACTAAAAAATGAAAT
>F:006Z9-1
AAAAAAGAACTAAAAAATGAATT
>F:006ZA-1
AAAAAAGAACTAAAAAATGAT
>F:006ZB-1
AAAAAAGAACTAAAAAGAAAAA
>F:006ZC-1
AAAAAAGAACTAAATAATGAA
>F:006ZD-1
AAAAAAGAACTAAGAAA
>F:006ZE-1
AAAAAAGAACTAAGGAGCTA
>F:006ZF-1
AAAAAAGAACTAAGTAGTTAAA
>F:006ZG-2
AAAAAAGAACTAATAAA
>F:006ZH-1
AAAAAAGAACTCCAAAAAA
>F:006ZI-1
AAAAAAGAACTCCAAGAAA
>F:006ZJ-1
AAAAAAGAACTGACTGAATGAAA
>F:006ZK-1
AAAAAAGAACTTTTAAATAT
>F:006ZL-1
AAAAAAGAACTTTTAAATATTA
>F:006ZM-1
AAAAAAGAACTTTTAAATATTAA
>F:006ZN-1
AAAAAAGAAGAAAAAAAT
>F:006ZO-1
AAAAAAGAAGAAAAAAATA
>F:006ZP-1
AAAAAAGAAGAAAACAAAAAA
>F:006ZQ-1
AAAAAAGAAGAAAATAAA
>F:006ZR-1
AAAAAAGAAGAAAGAAAAATGATA
>F:006ZS-1
AAAAAAGAAGAAATGAGA
>F:006ZT-1
AAAAAAGAAGAAATTTATAAAAGA
>F:006ZU-1
AAAAAAGAAGACGAATA
>F:006ZV-7
AAAAAAGAAGACTGGAGA
>F:006ZW-5
AAAAAAGAAGACTGGAGAA
>F:006ZX-5
AAAAAAGAAGACTGGAGAAA
>F:006ZY-1
AAAAAAGAAGACTGGAGAAAT
>F:006ZZ-1
AAAAAAGAAGACTGGAGAAATTGAA
>F:00700-1
AAAAAAGAAGACTGGAGAAATTGC
>F:00701-1
AAAAAAGAAGAGAAAAAAAAAC
>F:00702-1
AAAAAAGAAGAGAGTAA
>F:00703-1
AAAAAAGAAGAGATTATGATGAGA
>F:00704-1
AAAAAAGAAGAGGGAAAAGA
>F:00705-1
AAAAAAGAAGAGGTTATGA
>F:00706-6
AAAAAAGAAGATTAGAT
>F:00707-1
AAAAAAGAAGATTAGATAA
>F:00708-1
AAAAAAGAAGATTAGATG
>F:00709-3
AAAAAAGAAGATTAGATGA
>F:0070A-1
AAAAAAGAAGATTAGATGAA
>F:0070B-1
AAAAAAGAAGATTATGTGAT
>F:0070C-1
AAAAAAGAAGATTGGAGA
>F:0070D-1
AAAAAAGAAGATTGGAGAA
>F:0070E-1
AAAAAAGAAGATTTTTATA
>F:0070F-1
AAAAAAGAAGATTTTTTAAA
>F:0070G-1
AAAAAAGAAGCGAGTGGGAAAGT
>F:0070H-1
AAAAAAGAAGCGTTGAAATTAAA
>F:0070I-1
AAAAAAGAAGGAAAAAAAA
>F:0070J-1
AAAAAAGAAGGAATAAT
>F:0070K-1
AAAAAAGAAGGTTCAGTAAAAA
>F:0070L-1
AAAAAAGAAGGTTCATTAGACAC
>F:0070M-1
AAAAAAGAAGGTTGTACAATTT
>F:0070N-2
AAAAAAGAAGTATAAAATGTGA
>F:0070O-1
AAAAAAGAAGTATAAAATGTGAAA
>F:0070P-1
AAAAAAGAAGTGAGAACAACGA
>F:0070Q-1
AAAAAAGAAGTGAGAACAACGAA
>F:0070R-1
AAAAAAGAAGTTAAAAAGGAA
>F:0070S-1
AAAAAAGAATAAAAATAAGAAAAA
>F:0070T-1
AAAAAAGAATAAAAATTAAGA
>F:0070U-2
AAAAAAGAATAAAAATTAAGAT
>F:0070V-1
AAAAAAGAATAAAATTAAGAT
>F:0070W-1
AAAAAAGAATAAAATTGAAA
>F:0070X-1
AAAAAAGAATAAAATTTTTAAAAA
>F:0070Y-1
AAAAAAGAATAAATAATTGA
>F:0070Z-3
AAAAAAGAATAAATAATTGAA
>F:00710-2
AAAAAAGAATAAATAATTGAAA
>F:00711-4
AAAAAAGAATAAATAATTGAAAA
>F:00712-2
AAAAAAGAATAAATAATTGAAAAA
>F:00713-1
AAAAAAGAATAAATAATTGAAAAAA
>F:00714-1
AAAAAAGAATAAATATTTGTAA
>F:00715-1
AAAAAAGAATAATTCGTAGGATA
>F:00716-1
AAAAAAGAATAGGAAAAAA
>F:00717-1
AAAAAAGAATATATTAAAAACTA
>F:00718-2
AAAAAAGAATATTAAAA
>F:00719-1
AAAAAAGAATATTAAAAA
>F:0071A-3
AAAAAAGAATATTAAAAAA
>F:0071B-7
AAAAAAGAATATTAATA
>F:0071C-4
AAAAAAGAATATTAATAA
>F:0071D-4
AAAAAAGAATATTAATAAA
>F:0071E-3
AAAAAAGAATATTAATAAAA
>F:0071F-5
AAAAAAGAATATTAATAAAAA
>F:0071G-1
AAAAAAGAATATTAATAAAAAA
>F:0071H-2
AAAAAAGAATATTAATAAAAAAA
>F:0071I-1
AAAAAAGAATATTAATAAAAAAAA
>F:0071J-1
AAAAAAGAATATTATTTCTAAGAA
>F:0071K-1
AAAAAAGAATCAAAAAA
>F:0071L-2
AAAAAAGAATGAAAGAAAA
>F:0071M-1
AAAAAAGAATGAAGCTGATAAAGAA
>F:0071N-1
AAAAAAGAATGACATATTTTATGA
>F:0071O-2
AAAAAAGAATGATCGGAAAAAT
>F:0071P-1
AAAAAAGAATGATCGGAAAAATA
>F:0071Q-1
AAAAAAGAATGATCGGAAAAATTA
>F:0071R-1
AAAAAAGAATGATGAATATGAT
>F:0071S-1
AAAAAAGAATGCAGTTAATGA
>F:0071T-1
AAAAAAGAATGCAGTTAATGAAAT
>F:0071U-1
AAAAAAGAATGCCAATGGAAAAC
>F:0071V-1
AAAAAAGAATGCTAATAAAAAAAA
>F:0071W-1
AAAAAAGAATGGAAAAAA
>F:0071X-1
AAAAAAGAATGGAAAAAAA
>F:0071Y-1
AAAAAAGAATGGTAAAAAT
>F:0071Z-1
AAAAAAGAATGGTTAATGTGAA
>F:00720-1
AAAAAAGAATTAAAATAAAGAAAAACT
>F:00721-1
AAAAAAGAATTAAATTAAA
>F:00722-1
AAAAAAGAATTAATAAA
>F:00723-2
AAAAAAGAATTAATGAATGA
>F:00724-1
AAAAAAGAATTAATGAATGAA
>F:00725-4
AAAAAAGAATTAATGAATGAAA
>F:00726-1
AAAAAAGAATTAATGAATGAAAA
>F:00727-1
AAAAAAGAATTAATGAATGAAAAA
>F:00728-1
AAAAAAGAATTAATGAATGAAACA
>F:00729-1
AAAAAAGAATTAATTTCAAAAA
>F:0072A-1
AAAAAAGAATTAATTTCAAAAAA
>F:0072B-1
AAAAAAGAATTAATTTCAAAAAAAAA
>F:0072C-1
AAAAAAGAATTAGAAACTATTTAAA
>F:0072D-3
AAAAAAGAATTCGAGAAAT
>F:0072E-2
AAAAAAGAATTCGAGAAATTACC
>F:0072F-1
AAAAAAGAATTCTGTTCAACGAAT
>F:0072G-1
AAAAAAGAATTGAAAAAAGCGA
>F:0072H-1
AAAAAAGAATTGAAAAAT
>F:0072I-1
AAAAAAGAATTTAAAAA
>F:0072J-1
AAAAAAGAATTTAAGGTTTTGATC
>F:0072K-1
AAAAAAGAATTTATTTTTTTTTTTAAATT
>F:0072L-1
AAAAAAGAATTTCGGTGATCT
>F:0072M-1
AAAAAAGAATTTCTAAT
>F:0072N-1
AAAAAAGAATTTTATTCAGTCC
>F:0072O-1
AAAAAAGACAAAAATTAATTGA
>F:0072P-1
AAAAAAGACAAACAAATTAATGT
>F:0072Q-1
AAAAAAGACAGTTATAAGTAATA
>F:0072R-1
AAAAAAGACATACTTGA
>F:0072S-1
AAAAAAGACCGGAAAAA
>F:0072T-1
AAAAAAGACGAAAAGTATGCGG
>F:0072U-1
AAAAAAGACGAACAACA
>F:0072V-1
AAAAAAGACGAGTTAGATTAA
>F:0072W-1
AAAAAAGACGAGTTAGATTAAT
>F:0072X-1
AAAAAAGACGAGTTAGATTAATG
>F:0072Y-1
AAAAAAGACGAGTTAGATTAATGA
>F:0072Z-1
AAAAAAGACGCGCGAAAAGGTA
>F:00730-1
AAAAAAGACGTGCAAAAA
>F:00731-1
AAAAAAGACTAAAAGACAGC
>F:00732-1
AAAAAAGACTAATCCTAAGA
>F:00733-1
AAAAAAGACTAATCCTAAGAA
>F:00734-5
AAAAAAGACTAATCCTAAGAAT
>F:00735-2
AAAAAAGACTAATCCTAAGAATC
>F:00736-1
AAAAAAGAGAAAAAAATCTAAA
>F:00737-1
AAAAAAGAGAAAAAAGAGAAAAAAC
>F:00738-1
AAAAAAGAGAAAAACGA
>F:00739-1
AAAAAAGAGAAAACATCAA
>F:0073A-1
AAAAAAGAGAAACATAAACGGAAA
>F:0073B-1
AAAAAAGAGAAACATAAACGTAAA
>F:0073C-1
AAAAAAGAGAAAGAATTGAAAAAA
>F:0073D-1
AAAAAAGAGAAAGATATTTGAAA
>F:0073E-1
AAAAAAGAGAAAGGAGAATATAG
>F:0073F-1
AAAAAAGAGAAGAAGCAGAAAAA
>F:0073G-1
AAAAAAGAGAAGAGAGAT
>F:0073H-1
AAAAAAGAGAAGGAAAAAAA
>F:0073I-3
AAAAAAGAGAATGCGATAGTGA
>F:0073J-1
AAAAAAGAGAATGCGATAGTGAA
>F:0073K-1
AAAAAAGAGAATGCGATAGTGAAAA
>F:0073L-1
AAAAAAGAGAATTTAAA
>F:0073M-1
AAAAAAGAGAATTTAAAA
>F:0073N-1
AAAAAAGAGAATTTAAAATAA
>F:0073O-1
AAAAAAGAGACGAAATAAAG
>F:0073P-1
AAAAAAGAGAGAAAATTTA
>F:0073Q-1
AAAAAAGAGAGACGGGACTAAGA
>F:0073R-1
AAAAAAGAGAGAGGGGACAGATA
>F:0073S-1
AAAAAAGAGAGATAATTTATGA
>F:0073T-1
AAAAAAGAGAGATAATTTATGAT
>F:0073U-1
AAAAAAGAGAGTCCTAAACTAGA
>F:0073V-1
AAAAAAGAGATTCCTAAACT
>F:0073W-1
AAAAAAGAGATTCCTAAACTAGA
>F:0073X-1
AAAAAAGAGCCGAATTTT
>F:0073Y-1
AAAAAAGAGCTACCAATAG
>F:0073Z-1
AAAAAAGAGCTACCAATAGCA
>F:00740-2
AAAAAAGAGCTACCAATAGCAA
>F:00741-1
AAAAAAGAGCTACCCATAGCAAGT
>F:00742-1
AAAAAAGAGCTTGAGGACGTGAT
>F:00743-1
AAAAAAGAGGAAAGCTAT
>F:00744-1
AAAAAAGAGGCCAGTAA
>F:00745-1
AAAAAAGAGGGCAATTTATCACA
>F:00746-1
AAAAAAGAGGGTGGTTTA
>F:00747-1
AAAAAAGAGGTAGTCTTG
>F:00748-1
AAAAAAGAGGTAGTCTTGATA
>F:00749-1
AAAAAAGAGTAACCAAT
>F:0074A-1
AAAAAAGAGTAACCACCTTTTTGTTGAC
>F:0074B-2
AAAAAAGAGTAATCAAT
>F:0074C-1
AAAAAAGAGTACCACATGAAAAGA
>F:0074D-1
AAAAAAGAGTGAGAACAACGAAA
>F:0074E-1
AAAAAAGAGTGAGGATGA
>F:0074F-1
AAAAAAGAGTGATTAGATGTTTT
>F:0074G-1
AAAAAAGAGTGTTAGAAGATAA
>F:0074H-1
AAAAAAGAGTTCTGCGGATTGGT
>F:0074I-4
AAAAAAGATAAAAAAAA
>F:0074J-1
AAAAAAGATAAAAAAAAA
>F:0074K-1
AAAAAAGATAAAAAAAAAA
>F:0074L-1
AAAAAAGATAAAAAAAAGA
>F:0074M-5
AAAAAAGATAAAAAAAGA
>F:0074N-12
AAAAAAGATAAAAAAAGAA
>F:0074O-11
AAAAAAGATAAAAAAAGAAA
>F:0074P-2
AAAAAAGATAAAAAAAGAAAA
>F:0074Q-2
AAAAAAGATAAAAAAAGAAAAA
>F:0074R-1
AAAAAAGATAAAAAAAGAAAAAA
>F:0074S-1
AAAAAAGATAAAAAAAGAAAAAAA
>F:0074T-1
AAAAAAGATAAAAAAAGAAAAAT
>F:0074U-1
AAAAAAGATAAAAAAAT
>F:0074V-1
AAAAAAGATAAAAAATAAATA
>F:0074W-1
AAAAAAGATAAAAAATAAATAT
>F:0074X-1
AAAAAAGATAAAAGAGAAAGATTT
>F:0074Y-1
AAAAAAGATAAAAGATAT
>F:0074Z-1
AAAAAAGATAAAAGATGTTAGAA
>F:00750-1
AAAAAAGATAAAAGCTGT
>F:00751-1
AAAAAAGATAAAAGTGAAA
>F:00752-1
AAAAAAGATAAAAGTGAAAG
>F:00753-8
AAAAAAGATAAAAGTGAAAGAT
>F:00754-3
AAAAAAGATAAAAGTGAAAGATT
>F:00755-6
AAAAAAGATAAAAGTTG
>F:00756-8
AAAAAAGATAAAAGTTGA
>F:00757-1
AAAAAAGATAAAAGTTGC
>F:00758-148
AAAAAAGATAAAAGTTGT
>F:00759-1
AAAAAAGATAAAAGTTGTA
>F:0075A-1
AAAAAAGATAAAAGTTGTGAAA
>F:0075B-15
AAAAAAGATAAAAGTTGTT
>F:0075C-8
AAAAAAGATAAAAGTTGTTA
>F:0075D-2
AAAAAAGATAAAAGTTGTTAA
>F:0075E-4
AAAAAAGATAAAAGTTGTTAGT
>F:0075F-3
AAAAAAGATAAAAGTTGTTAGTA
>F:0075G-1
AAAAAAGATAAAAGTTGTTATATATT
>F:0075H-1
AAAAAAGATAAAAGTTGTTT
>F:0075I-1
AAAAAAGATAAAAGTTTT
>F:0075J-1
AAAAAAGATAAACGCTGTT
>F:0075K-1
AAAAAAGATAAAGAAAAAC
>F:0075L-1
AAAAAAGATAAAGGTTGT
>F:0075M-1
AAAAAAGATAAAGTTGTTA
>F:0075N-1
AAAAAAGATAAATAAAGA
>F:0075O-1
AAAAAAGATAAATTAATCGAT
>F:0075P-1
AAAAAAGATAAATTAATCGATC
>F:0075Q-1
AAAAAAGATAAGAAAATAATAGA
>F:0075R-1
AAAAAAGATAAGAAATAAATA
>F:0075S-1
AAAAAAGATAAGTAACATAAAC
>F:0075T-1
AAAAAAGATAATTACAAGAT
>F:0075U-1
AAAAAAGATACACGTTGG
>F:0075V-1
AAAAAAGATACGCTTAA
>F:0075W-1
AAAAAAGATAGAAATAGA
>F:0075X-1
AAAAAAGATAGTTTATGCTA
>F:0075Y-7
AAAAAAGATATAAAAAA
>F:0075Z-1
AAAAAAGATATAAAAAAA
>F:00760-1
AAAAAAGATATAAAAAATT
>F:00761-1
AAAAAAGATATAAAAAATTTTT
>F:00762-1
AAAAAAGATATAAAAAATTTTTT
>F:00763-9
AAAAAAGATATACTTGA
>F:00764-4
AAAAAAGATATACTTGAA
>F:00765-1
AAAAAAGATATACTTGAAA
>F:00766-5
AAAAAAGATATACTTGAAC
>F:00767-1
AAAAAAGATATACTTGAG
>F:00768-1
AAAAAAGATATATAAAAA
>F:00769-1
AAAAAAGATATATTTGAA
>F:0076A-15
AAAAAAGATATGCTTAA
>F:0076B-6
AAAAAAGATATGCTTAAA
>F:0076C-2
AAAAAAGATATGCTTAAAA
>F:0076D-2
AAAAAAGATATGCTTAAAC
>F:0076E-4
AAAAAAGATATGCTTAAACA
>F:0076F-1
AAAAAAGATATGTTTAAAC
>F:0076G-1
AAAAAAGATATTATAAAATTGA
>F:0076H-1
AAAAAAGATATTATAAAATTGAAAA
>F:0076I-1
AAAAAAGATATTATAAAATTGACTAT
>F:0076J-1
AAAAAAGATATTCTTAAAC
>F:0076K-1
AAAAAAGATCAATTAAGTTGA
>F:0076L-1
AAAAAAGATCAGGTTGGGAAAGC
>F:0076M-1
AAAAAAGATCCATACAGATCAAA
>F:0076N-1
AAAAAAGATCCATACAGATCAAAA
>F:0076O-1
AAAAAAGATCCGAACTTGTGTT
>F:0076P-1
AAAAAAGATCCGAATTT
>F:0076Q-1
AAAAAAGATCCTATATATAAA
>F:0076R-1
AAAAAAGATCGGGACGAGT
>F:0076S-1
AAAAAAGATCGGGAGAAAAT
>F:0076T-1
AAAAAAGATCGGGATTGGAAT
>F:0076U-1
AAAAAAGATCGTATGCAAT
>F:0076V-1
AAAAAAGATCGTATGCACC
>F:0076W-1
AAAAAAGATCGTGCAGTTAATATA
>F:0076X-1
AAAAAAGATCTTAATAAAAATA
>F:0076Y-1
AAAAAAGATCTTAGTTATAAAA
>F:0076Z-1
AAAAAAGATGAAAGCCGTTAGT
>F:00770-1
AAAAAAGATGAAAGCTAT
>F:00771-3
AAAAAAGATGAAAGGAC
>F:00772-1
AAAAAAGATGAAAGGACATAATT
>F:00773-1
AAAAAAGATGAAAGTCGT
>F:00774-1
AAAAAAGATGAAAGTCGTCAGTAAAA
>F:00775-2
AAAAAAGATGAAAGTCGTTAG
>F:00776-4
AAAAAAGATGAAAGTCGTTAGT
>F:00777-7
AAAAAAGATGAAAGTCGTTAGTA
>F:00778-1
AAAAAAGATGAAAGTCGTTAGTAA
>F:00779-1
AAAAAAGATGAAAGTCGTTAGTAAAAAA
>F:0077A-2
AAAAAAGATGAAAGTCGTTAGTAT
>F:0077B-3
AAAAAAGATGAAAGTTGT
>F:0077C-1
AAAAAAGATGAAGGTCGTTAGTAA
>F:0077D-1
AAAAAAGATGACCAATGGTCCGT
>F:0077E-1
AAAAAAGATGAGTACAAAAAAA
>F:0077F-1
AAAAAAGATGATTAGAACAA
>F:0077G-1
AAAAAAGATGATTGAATCA
>F:0077H-1
AAAAAAGATGCCAAAATATGGCCT
>F:0077I-1
AAAAAAGATGCCAGTAA
>F:0077J-1
AAAAAAGATGCCAGTAAAA
>F:0077K-1
AAAAAAGATGCTAGTAA
>F:0077L-1
AAAAAAGATGGAACAGCTT
>F:0077M-1
AAAAAAGATGGACTATAAAACT
>F:0077N-1
AAAAAAGATGGATTTTATGT
>F:0077O-1
AAAAAAGATGTAACTTGTAAAA
>F:0077P-1
AAAAAAGATGTTATTGGCCTGGA
>F:0077Q-2
AAAAAAGATGTTATTGGCCTGGAA
>F:0077R-1
AAAAAAGATGTTATTGGCCTGGAAC
>F:0077S-1
AAAAAAGATGTTCAATGTGAATA
>F:0077T-1
AAAAAAGATTAAAAGAGACC
>F:0077U-1
AAAAAAGATTAAACATAAAAAT
>F:0077V-1
AAAAAAGATTAAAGTGAAAGAT
>F:0077W-3
AAAAAAGATTAAGAAAA
>F:0077X-1
AAAAAAGATTAAGAAAAA
>F:0077Y-1
AAAAAAGATTAAGAAAAAAAA
>F:0077Z-1
AAAAAAGATTAAGAAATC
>F:00780-1
AAAAAAGATTAAGAACC
>F:00781-12
AAAAAAGATTAAGAACT
>F:00782-7
AAAAAAGATTAAGAACTC
>F:00783-2
AAAAAAGATTAAGAACTCT
>F:00784-5
AAAAAAGATTAAGAACTCTA
>F:00785-2
AAAAAAGATTAAGAACTCTAA
>F:00786-1
AAAAAAGATTAATCCTAAGAAT
>F:00787-1
AAAAAAGATTAATTAGTTTTAT
>F:00788-1
AAAAAAGATTATGACAA
>F:00789-1
AAAAAAGATTATTCGAAGATAAAC
>F:0078A-1
AAAAAAGATTCCAAAAAAT
>F:0078B-2
AAAAAAGATTCTAAAAA
>F:0078C-1
AAAAAAGATTCTAAAAAA
>F:0078D-1
AAAAAAGATTCTAAAAAATAAAA
>F:0078E-1
AAAAAAGATTCTCGAACGGTGC
>F:0078F-1
AAAAAAGATTGAAAAAA
>F:0078G-3
AAAAAAGATTGAGAAAA
>F:0078H-1
AAAAAAGATTGAGAAAAAAA
>F:0078I-1
AAAAAAGATTGAGAACT
>F:0078J-1
AAAAAAGATTGAGAACTC
>F:0078K-3
AAAAAAGATTGAGAACTCT
>F:0078L-1
AAAAAAGATTGAGAACTCTA
>F:0078M-1
AAAAAAGATTGAGAACTCTAAA
>F:0078N-1
AAAAAAGATTGCCAATAATTAAGAAA
>F:0078O-1
AAAAAAGATTGGACGGAAAAAGC
>F:0078P-1
AAAAAAGATTTAAAAAAAAAA
>F:0078Q-3
AAAAAAGATTTAGTAAA
>F:0078R-1
AAAAAAGATTTAGTAAAA
>F:0078S-1
AAAAAAGATTTCAAAAAATAA
>F:0078T-1
AAAAAAGATTTCTCAATATTAGCT
>F:0078U-1
AAAAAAGATTTCTGCGGATTGG
>F:0078V-1
AAAAAAGATTTCTGCGGATTGGAA
>F:0078W-1
AAAAAAGATTTCTGCGGATTGGT
>F:0078X-1
AAAAAAGATTTCTGCGGATTGGTC
>F:0078Y-1
AAAAAAGATTTCTGGAA
>F:0078Z-1
AAAAAAGATTTGAAAAGGATAAAT
>F:00790-1
AAAAAAGATTTTAAAAA
>F:00791-4
AAAAAAGATTTTAACTC
>F:00792-2
AAAAAAGATTTTAACTGA
>F:00793-7
AAAAAAGATTTTTGATT
>F:00794-1
AAAAAAGATTTTTGATTTT
>F:00795-1
AAAAAAGATTTTTGATTTTAA
>F:00796-1
AAAAAAGATTTTTGATTTTAAC
>F:00797-3
AAAAAAGATTTTTGATTTTAACT
>F:00798-1
AAAAAAGATTTTTGCGGATTGGT
>F:00799-1
AAAAAAGCAAAAAATTTGCAACGA
>F:0079A-1
AAAAAAGCAAAAAGTTAAAGA
>F:0079B-1
AAAAAAGCAAAAATTTAGACTGA
>F:0079C-1
AAAAAAGCAAACCTTAAA
>F:0079D-3
AAAAAAGCAAAGCTTAA
>F:0079E-2
AAAAAAGCAAAGCTTAAA
>F:0079F-2
AAAAAAGCAAAGCTTAAAA
>F:0079G-3
AAAAAAGCAAAGCTTAAAAA
>F:0079H-2
AAAAAAGCAAAGCTTAAAAAAA
>F:0079I-1
AAAAAAGCAAATGTTTTA
>F:0079J-1
AAAAAAGCAAATGTTTTAT
>F:0079K-1
AAAAAAGCAACAAAAAGTTAAA
>F:0079L-1
AAAAAAGCAACGCTGAATGAAAAA
>F:0079M-1
AAAAAAGCAAGAAAAAACAACTGA
>F:0079N-1
AAAAAAGCAAGAATAGAATGAA
>F:0079O-1
AAAAAAGCAATGACTTTTGGAT
>F:0079P-1
AAAAAAGCACAGAATTAATA
>F:0079Q-1
AAAAAAGCACAGAATTTT
>F:0079R-1
AAAAAAGCACATGGTCTTTGAG
>F:0079S-1
AAAAAAGCACTTCGTTGAATGT
>F:0079T-1
AAAAAAGCAGAAAACGA
>F:0079U-1
AAAAAAGCAGCGAATAAA
>F:0079V-1
AAAAAAGCAGCGAATAGTACCA
>F:0079W-1
AAAAAAGCAGGAAAAAACAACTGA
>F:0079X-1
AAAAAAGCAGGAAAGAATGATAC
>F:0079Y-1
AAAAAAGCAGTAAAAGA
>F:0079Z-1
AAAAAAGCAGTCACGTGA
>F:007A0-1
AAAAAAGCAGTTGAATT
>F:007A1-1
AAAAAAGCAGTTGAATTCGA
>F:007A2-3
AAAAAAGCAGTTGAATTCGAGAT
>F:007A3-1
AAAAAAGCATACAAAAA
>F:007A4-6
AAAAAAGCATACAAAAAGA
>F:007A5-4
AAAAAAGCATACAAAAAGAA
>F:007A6-1
AAAAAAGCATACAAAAGA
>F:007A7-1
AAAAAAGCATACAATGTTAGAAAT
>F:007A8-1
AAAAAAGCATACAATTAA
>F:007A9-1
AAAAAAGCATACAATTAAGAA
>F:007AA-1
AAAAAAGCATACAATTAAT
>F:007AB-1
AAAAAAGCATACAATTAATA
>F:007AC-1
AAAAAAGCATACAATTCCGAA
>F:007AD-1
AAAAAAGCATGCAAAGTAAAA
>F:007AE-1
AAAAAAGCATGCAAAGTATA
>F:007AF-1
AAAAAAGCATGCAAAGTTAAA
>F:007AG-1
AAAAAAGCATGCAAGAACAAAA
>F:007AH-1
AAAAAAGCATGCAAGAACAAG
>F:007AI-1
AAAAAAGCATGCAAGGAATGAAA
>F:007AJ-1
AAAAAAGCATGCAAGTAGTGAAC
>F:007AK-1
AAAAAAGCATGCAAGTGATGA
>F:007AL-1
AAAAAAGCATGCAATAAATGAA
>F:007AM-1
AAAAAAGCATGCAATGA
>F:007AN-1
AAAAAAGCATGCAATGAATAAA
>F:007AO-1
AAAAAAGCATGCAATGAATAAAA
>F:007AP-2
AAAAAAGCATGCAATGTAA
>F:007AQ-1
AAAAAAGCATGCAATGTAAA
>F:007AR-1
AAAAAAGCATGCAATGTAAAAA
>F:007AS-1
AAAAAAGCATGCAATGTTAGAAA
>F:007AT-5
AAAAAAGCATGCAATTA
>F:007AU-2
AAAAAAGCATGCAATTAA
>F:007AV-2
AAAAAAGCATGCAATTAAT
>F:007AW-3
AAAAAAGCATGCAATTAATA
>F:007AX-1
AAAAAAGCATGCAATTAATAAA
>F:007AY-1
AAAAAAGCATGCAATTAATAAAA
>F:007AZ-2
AAAAAAGCATGCAATTAATAAAT
>F:007B0-1
AAAAAAGCATGCAATTAATAG
>F:007B1-1
AAAAAAGCATGCAATTAATCGA
>F:007B2-1
AAAAAAGCATGCAATTAGTAAA
>F:007B3-1
AAAAAAGCATGCAATTAGTAGAA
>F:007B4-2
AAAAAAGCATGCAATTATTAAA
>F:007B5-1
AAAAAAGCATGCAATTATTGAAA
>F:007B6-1
AAAAAAGCATGCAATTATTGGCA
>F:007B7-1
AAAAAAGCATGCAATTCATAA
>F:007B8-1
AAAAAAGCATGCAGGTAA
>F:007B9-1
AAAAAAGCATGCAGTAAAACCAG
>F:007BA-1
AAAAAAGCATGCAGTAATTATAA
>F:007BB-2
AAAAAAGCATGCAGTCA
>F:007BC-3
AAAAAAGCATGCAGTCAA
>F:007BD-1
AAAAAAGCATGCAGTCAATAAA
>F:007BE-1
AAAAAAGCATGCAGTCAGAA
>F:007BF-17
AAAAAAGCATGCAGTCAGT
>F:007BG-16
AAAAAAGCATGCAGTCAGTA
>F:007BH-1
AAAAAAGCATGCAGTCAGTAA
>F:007BI-1
AAAAAAGCATGCAGTGA
>F:007BJ-1
AAAAAAGCATGCAGTTAACAGAA
>F:007BK-1
AAAAAAGCATGCAGTTAATAAA
>F:007BL-1
AAAAAAGCATGCAGTTAATAAAA
>F:007BM-1
AAAAAAGCATGCAGTTAATAGA
>F:007BN-1
AAAAAAGCATGCAGTTAATAGAC
>F:007BO-1
AAAAAAGCATGCAGTTAG
>F:007BP-1
AAAAAAGCATGCAGTTAGA
>F:007BQ-3
AAAAAAGCATGCAGTTAGT
>F:007BR-1
AAAAAAGCATGCAGTTAGTA
>F:007BS-1
AAAAAAGCATGCAGTTGCGCGTAG
>F:007BT-1
AAAAAAGCATGCATAAA
>F:007BU-1
AAAAAAGCATGCATAAATAT
>F:007BV-3
AAAAAAGCATGCATAAATGCAA
>F:007BW-1
AAAAAAGCATGCATAAATGCAAA
>F:007BX-1
AAAAAAGCATGCATTTTTTTTT
>F:007BY-2
AAAAAAGCATGCGGTTAAT
>F:007BZ-1
AAAAAAGCATGCTGTTAATAGA
>F:007C0-1
AAAAAAGCATGCTGTTAATAGAA
>F:007C1-1
AAAAAAGCATGCTTAATAA
>F:007C2-11
AAAAAAGCATGCTTTAA
>F:007C3-4
AAAAAAGCATGCTTTAAA
>F:007C4-2
AAAAAAGCATGCTTTAAAA
>F:007C5-1
AAAAAAGCATGCTTTAAAAA
>F:007C6-1
AAAAAAGCATGCTTTAAAAAA
>F:007C7-1
AAAAAAGCATGCTTTAAAAAAA
>F:007C8-7
AAAAAAGCATGCTTTAAT
>F:007C9-3
AAAAAAGCATGCTTTAATA
>F:007CA-1
AAAAAAGCATGCTTTAATAA
>F:007CB-1
AAAAAAGCATGCTTTAATAAAAAA
>F:007CC-1
AAAAAAGCATGCTTTAATAC
>F:007CD-7
AAAAAAGCATGCTTTAATAT
>F:007CE-1
AAAAAAGCATGCTTTAATATT
>F:007CF-1
AAAAAAGCATGCTTTAATATTAA
>F:007CG-1
AAAAAAGCATGCTTTAATATTAAAA
>F:007CH-1
AAAAAAGCATGCTTTTATATT
>F:007CI-1
AAAAAAGCATGGAAAAA
>F:007CJ-1
AAAAAAGCATGGAAATA
>F:007CK-1
AAAAAAGCATGGAAATAAT
>F:007CL-1
AAAAAAGCATGGAACTA
>F:007CM-1
AAAAAAGCATGGAATTAA
>F:007CN-2
AAAAAAGCATGGAATTAAT
>F:007CO-2
AAAAAAGCATGGAATTAATA
>F:007CP-2
AAAAAAGCATGGAATTAATAAAC
>F:007CQ-1
AAAAAAGCATGGAATTAATATAC
>F:007CR-1
AAAAAAGCATGGAATTAATATACA
>F:007CS-1
AAAAAAGCATGGAGTCAGT
>F:007CT-1
AAAAAAGCATGGGATTAA
>F:007CU-1
AAAAAAGCATGGGATTAATA
>F:007CV-1
AAAAAAGCATGTAAAGTAA
>F:007CW-1
AAAAAAGCATTAAAGAA
>F:007CX-3
AAAAAAGCATTTAAAGAT
>F:007CY-1
AAAAAAGCCAATTATAAA
>F:007CZ-1
AAAAAAGCCGGAAAAGCAAC
>F:007D0-1
AAAAAAGCCGTCCTGCTTATGCAA
>F:007D1-1
AAAAAAGCCTATTAAAAAA
>F:007D2-1
AAAAAAGCCTCGGGAATT
>F:007D3-1
AAAAAAGCGAAAAAGGAAGGAAA
>F:007D4-2
AAAAAAGCGAAAGAAAAA
>F:007D5-2
AAAAAAGCGAAAGTCCTTTGTTAT
>F:007D6-1
AAAAAAGCGAAGAACTTAAAAA
>F:007D7-1
AAAAAAGCGACATCGAAA
>F:007D8-1
AAAAAAGCGCAAAAAAATGCA
>F:007D9-1
AAAAAAGCGCAAAAATTTGATA
>F:007DA-4
AAAAAAGCGCCATCGAAA
>F:007DB-8
AAAAAAGCGCCATCGAAAGG
>F:007DC-4
AAAAAAGCGCCATCGAAAGGT
>F:007DD-1
AAAAAAGCGCCATCGAAAGGTA
>F:007DE-1
AAAAAAGCGCTATCGAAAAGT
>F:007DF-1
AAAAAAGCGCTATCGAAAGG
>F:007DG-1
AAAAAAGCGGAAGTAATAA
>F:007DH-1
AAAAAAGCGGACGCCTTAATAA
>F:007DI-1
AAAAAAGCGGAGACTGCTGTTTCA
>F:007DJ-1
AAAAAAGCGGCCAACTAATAGAC
>F:007DK-1
AAAAAAGCGGTCGTGAAAAATCAT
>F:007DL-1
AAAAAAGCGGTTAGGATAAAAAA
>F:007DM-1
AAAAAAGCGTACATGAGAAAA
>F:007DN-1
AAAAAAGCGTACATGAGAAAAA
>F:007DO-1
AAAAAAGCGTATTTCAA
>F:007DP-2
AAAAAAGCGTATTTTAA
>F:007DQ-1
AAAAAAGCGTATTTTAATATT
>F:007DR-1
AAAAAAGCGTCATCGAAAGG
>F:007DS-1
AAAAAAGCGTCATCGAAAGGT
>F:007DT-1
AAAAAAGCGTGCAAATAGTGAAC
>F:007DU-1
AAAAAAGCGTGCAAATAGTGAACT
>F:007DV-1
AAAAAAGCGTGCAACTAATAG
>F:007DW-1
AAAAAAGCGTGCAACTAATAGA
>F:007DX-1
AAAAAAGCGTGCAACTAATAGAA
>F:007DY-1
AAAAAAGCGTGCAACTAATAGAAT
>F:007DZ-3
AAAAAAGCGTGCAGTTA
>F:007E0-1
AAAAAAGCGTGCAGTTAATAGAC
>F:007E1-1
AAAAAAGCGTGCAGTTAG
>F:007E2-1
AAAAAAGCGTGCAGTTAGCAAA
>F:007E3-1
AAAAAAGCGTGCAGTTAGT
>F:007E4-1
AAAAAAGCGTTATCGAAAGGT
>F:007E5-1
AAAAAAGCTAAAAGAAAGTCGAT
>F:007E6-1
AAAAAAGCTAAGCTATGTATATCT
>F:007E7-1
AAAAAAGCTAAGGAAAAAGGCTA
>F:007E8-1
AAAAAAGCTAATTCAGCAGAA
>F:007E9-1
AAAAAAGCTAATTCAGCAGAAAAA
>F:007EA-1
AAAAAAGCTATAAATGGTTTATA
>F:007EB-1
AAAAAAGCTCAGAATTTTA
>F:007EC-2
AAAAAAGCTCATAGTTAAAT
>F:007ED-2
AAAAAAGCTCCAGGAAATA
>F:007EE-1
AAAAAAGCTCCAGGAAATAGC
>F:007EF-1
AAAAAAGCTCCAGGAAATAGCAC
>F:007EG-1
AAAAAAGCTCTGAATTT
>F:007EH-2
AAAAAAGCTCTTGAAAA
>F:007EI-1
AAAAAAGCTGACGGCTTTT
>F:007EJ-1
AAAAAAGCTGAGGAGAA
>F:007EK-1
AAAAAAGCTGATAAAGAAAAAAT
>F:007EL-1
AAAAAAGCTGATAGATAAAAGGT
>F:007EM-1
AAAAAAGCTGCGAAATCGCAGA
>F:007EN-1
AAAAAAGCTGCGAAATCGCAGAA
>F:007EO-1
AAAAAAGCTGTGGTCCA
>F:007EP-1
AAAAAAGCTTAATGTTTCCAACGA
>F:007EQ-1
AAAAAAGCTTACAAAAAGAAGTAT
>F:007ER-1
AAAAAAGCTTACCTTCT
>F:007ES-3
AAAAAAGCTTACCTTCTA
>F:007ET-1
AAAAAAGCTTACCTTCTAA
>F:007EU-1
AAAAAAGCTTACCTTCTAAA
>F:007EV-1
AAAAAAGCTTACCTTCTAAGCAT
>F:007EW-1
AAAAAAGCTTAGAAAAA
>F:007EX-1
AAAAAAGCTTATATAAACTTTC
>F:007EY-1
AAAAAAGCTTCACGATTTAAG
>F:007EZ-1
AAAAAAGCTTCACGATTTAAGAA
>F:007F0-1
AAAAAAGCTTCTTTGGTCATGTTGT
>F:007F1-1
AAAAAAGCTTGAAAAATTAC
>F:007F2-1
AAAAAAGCTTGAAAAATTACTA
>F:007F3-1
AAAAAAGGAAAAAAAAA
>F:007F4-1
AAAAAAGGAAAAAAAAAGGAACATGAAA
>F:007F5-1
AAAAAAGGAAAAAAAAGGGGAAA
>F:007F6-1
AAAAAAGGAAAAAAAGTTGGAAAA
>F:007F7-1
AAAAAAGGAAAAACTAAAGA
>F:007F8-1
AAAAAAGGAAAAACTAAAGAA
>F:007F9-1
AAAAAAGGAAAAACTAAAGAAAACAA
>F:007FA-1
AAAAAAGGAAAAACTAGAGAA
>F:007FB-1
AAAAAAGGAAAAACTTGAAAA
>F:007FC-1
AAAAAAGGAAAAAGATGAAAC
>F:007FD-3
AAAAAAGGAAAAATTTGAA
>F:007FE-1
AAAAAAGGAAAAATTTGAAA
>F:007FF-3
AAAAAAGGAAAAATTTGAAAA
>F:007FG-1
AAAAAAGGAAAAATTTGAAAAC
>F:007FH-3
AAAAAAGGAAAAATTTGAAAACT
>F:007FI-1
AAAAAAGGAAAAATTTGAAAACTGAA
>F:007FJ-1
AAAAAAGGAAAAGAAAAAATAAAAAA
>F:007FK-1
AAAAAAGGAAAAGAAGGAGGGGAAC
>F:007FL-1
AAAAAAGGAAAATAAAATAAATAA
>F:007FM-1
AAAAAAGGAAAATATGTAA
>F:007FN-1
AAAAAAGGAAAATTTTCAGAAATTAA
>F:007FO-1
AAAAAAGGAAACCGAGGTTAT
>F:007FP-1
AAAAAAGGAAAGAAAAA
>F:007FQ-1
AAAAAAGGAAAGACATCGTC
>F:007FR-1
AAAAAAGGAAAGATGTTG
>F:007FS-1
AAAAAAGGAAAGTCGAGAAAA
>F:007FT-1
AAAAAAGGAAATGGTTTAT
>F:007FU-1
AAAAAAGGAAATGTAGCGTATAGGTATAAC
>F:007FV-1
AAAAAAGGAAATGTTTTATTTGA
>F:007FW-1
AAAAAAGGAACTCTCTTAAATCGG
>F:007FX-1
AAAAAAGGAAGAATTTAGAAAT
>F:007FY-1
AAAAAAGGAAGGAAAGAGGGCGT
>F:007FZ-4
AAAAAAGGAAGGAAATA
>F:007G0-1
AAAAAAGGAAGGAAATAG
>F:007G1-2
AAAAAAGGAAGGAAATAGG
>F:007G2-2
AAAAAAGGAAGGAAATAGGG
>F:007G3-1
AAAAAAGGAAGGAAATAGGGC
>F:007G4-1
AAAAAAGGAAGGAAATAGGGCA
>F:007G5-1
AAAAAAGGAAGGAAATAGGGCAC
>F:007G6-1
AAAAAAGGAAGGAAATAGGGCAT
>F:007G7-1
AAAAAAGGAAGGAAATAGGTCA
>F:007G8-1
AAAAAAGGAAGGGAGCGAATCC
>F:007G9-1
AAAAAAGGAATAGAAAATGGA
>F:007GA-1
AAAAAAGGAATATTAATAGAAA
>F:007GB-1
AAAAAAGGAATGGGAATTAA
>F:007GC-1
AAAAAAGGACCGTGTGGTTTAGTCGCAA
>F:007GD-1
AAAAAAGGACCGTTAAAT
>F:007GE-1
AAAAAAGGACGGTGTGGGAAAGTTGCA
>F:007GF-1
AAAAAAGGACTAAAAAA
>F:007GG-1
AAAAAAGGACTAAAAAAAAATA
>F:007GH-1
AAAAAAGGAGAAAACCCCTCCAAA
>F:007GI-1
AAAAAAGGAGAAAACCCCTCCAAAAAA
>F:007GJ-2
AAAAAAGGAGAAAACCCCTCCAAAAAAA
>F:007GK-1
AAAAAAGGAGAAAACTCTCC
>F:007GL-1
AAAAAAGGAGAAATGCTTCTTGA
>F:007GM-1
AAAAAAGGAGAAGATGGAAAACTTATT
>F:007GN-1
AAAAAAGGAGAGAAGAAACTTATA
>F:007GO-2
AAAAAAGGAGAGATGATTTA
>F:007GP-1
AAAAAAGGAGATGTGAATAATA
>F:007GQ-1
AAAAAAGGAGATGTGAATAATAAGAAAAA
>F:007GR-1
AAAAAAGGAGGAAACACCTGCAG
>F:007GS-1
AAAAAAGGAGGACTGAAAAA
>F:007GT-1
AAAAAAGGAGGGAAAAGGGATGA
>F:007GU-1
AAAAAAGGAGTGTCAATTGATAT
>F:007GV-1
AAAAAAGGATAAAATGAGT
>F:007GW-1
AAAAAAGGATAATAAACTTTTCGA
>F:007GX-2
AAAAAAGGATAGTTAAATT
>F:007GY-1
AAAAAAGGATATACCTGCTACA
>F:007GZ-1
AAAAAAGGATATGTATTGGTCAAT
>F:007H0-2
AAAAAAGGATCAAAGAGA
>F:007H1-3
AAAAAAGGATCAAAGAGAA
>F:007H2-7
AAAAAAGGATCAAAGAGAAA
>F:007H3-1
AAAAAAGGATCAAAGAGAAAA
>F:007H4-1
AAAAAAGGATCAAAGAGAAAAA
>F:007H5-1
AAAAAAGGATCAAAGAGAAAAAA
>F:007H6-1
AAAAAAGGATCAAAGAGAAAAAT
>F:007H7-1
AAAAAAGGATCAAAGAGAT
>F:007H8-1
AAAAAAGGATCATTAAAT
>F:007H9-1
AAAAAAGGATCGCTAAATAA
>F:007HA-8
AAAAAAGGATCGTTAAA
>F:007HB-1
AAAAAAGGATCGTTAAAAA
>F:007HC-1
AAAAAAGGATCGTTAAAAAA
>F:007HD-1
AAAAAAGGATCGTTAAAAT
>F:007HE-73
AAAAAAGGATCGTTAAAT
>F:007HF-45
AAAAAAGGATCGTTAAATT
>F:007HG-1
AAAAAAGGATCGTTAAATTC
>F:007HH-2
AAAAAAGGATCGTTAAATTGAA
>F:007HI-1
AAAAAAGGATCGTTAAATTGAAA
>F:007HJ-1
AAAAAAGGATCGTTAAATTGAAAA
>F:007HK-6
AAAAAAGGATCGTTAAATTGAT
>F:007HL-1
AAAAAAGGATCGTTAAATTGATG
>F:007HM-1
AAAAAAGGATCGTTAATT
>F:007HN-1
AAAAAAGGATCTCTAAA
>F:007HO-1
AAAAAAGGATCTTAAAT
>F:007HP-1
AAAAAAGGATGAAAGAAAA
>F:007HQ-1
AAAAAAGGATGCAACAGTCTCC
>F:007HR-1
AAAAAAGGATGCAACAGTCTCCA
>F:007HS-1
AAAAAAGGATGCAACAGTCTCCAT
>F:007HT-1
AAAAAAGGATGCAATTCATAA
>F:007HU-1
AAAAAAGGATGGAATAGTCT
>F:007HV-1
AAAAAAGGATGTTAAATTGA
>F:007HW-1
AAAAAAGGATTAAAGAGAAA
>F:007HX-1
AAAAAAGGCAAAAAATTGTAA
>F:007HY-1
AAAAAAGGCACTAGAAAAAAGGAA
>F:007HZ-2
AAAAAAGGCATACAACAA
>F:007I0-1
AAAAAAGGCATGCAACAA
>F:007I1-1
AAAAAAGGCATGCAAGTACTGAC
>F:007I2-1
AAAAAAGGCATGCAATAAAA
>F:007I3-3
AAAAAAGGCATGCAATT
>F:007I4-1
AAAAAAGGCATGCAATTAA
>F:007I5-1
AAAAAAGGCATGCAATTAGTAA
>F:007I6-1
AAAAAAGGCATGCAATTAGTAAA
>F:007I7-1
AAAAAAGGCATGCAGGG
>F:007I8-2
AAAAAAGGCATGCATTAA
>F:007I9-1
AAAAAAGGCATGCATTAAA
>F:007IA-1
AAAAAAGGCATGCATTAATGTA
>F:007IB-2
AAAAAAGGCATGCATTAATGTTAA
>F:007IC-1
AAAAAAGGCATGCGAAAAATA
>F:007ID-1
AAAAAAGGCATGTAAGTAGT
>F:007IE-4
AAAAAAGGCCGGAAAAA
>F:007IF-1
AAAAAAGGCCGGAAAAAAA
>F:007IG-1
AAAAAAGGCCGGAAAAAAAT
>F:007IH-1
AAAAAAGGCGGGAAAACA
>F:007II-1
AAAAAAGGCGTGCATTAA
>F:007IJ-1
AAAAAAGGCGTGTAAAAAGAA
>F:007IK-1
AAAAAAGGCGTGTAAGA
>F:007IL-2
AAAAAAGGCGTGTAAGC
>F:007IM-6
AAAAAAGGCGTGTAAGT
>F:007IN-2
AAAAAAGGCGTGTAAGTAG
>F:007IO-1
AAAAAAGGCGTGTAAGTAGA
>F:007IP-6
AAAAAAGGCGTGTAAGTAGT
>F:007IQ-2
AAAAAAGGCGTGTAAGTAGTT
>F:007IR-1
AAAAAAGGCGTGTAAGTGT
>F:007IS-1
AAAAAAGGCTAAAAAACTAAGTTTGAA
>F:007IT-1
AAAAAAGGCTAAATACGAC
>F:007IU-1
AAAAAAGGCTAAATATAAAGAT
>F:007IV-1
AAAAAAGGCTCGTTAAA
>F:007IW-1
AAAAAAGGCTGTATCTATCCAAT
>F:007IX-1
AAAAAAGGCTTCCGCGTTC
>F:007IY-1
AAAAAAGGCTTTGATTTA
>F:007IZ-1
AAAAAAGGGAAAGAAAAGA
>F:007J0-2
AAAAAAGGGAACTAAAA
>F:007J1-1
AAAAAAGGGAACTGAAAGAAA
>F:007J2-1
AAAAAAGGGAATGAAAATGAT
>F:007J3-1
AAAAAAGGGAATGCTGAGAATTTATTAA
>F:007J4-1
AAAAAAGGGACCAGTTTGAGAT
>F:007J5-4
AAAAAAGGGAGAGATTGTAC
>F:007J6-1
AAAAAAGGGAGAGATTGTACCC
>F:007J7-1
AAAAAAGGGAGAGATTGTACT
>F:007J8-1
AAAAAAGGGAGAGATTGTACTC
>F:007J9-1
AAAAAAGGGAGAGATTGTACTCA
>F:007JA-1
AAAAAAGGGAGATAAAA
>F:007JB-1
AAAAAAGGGAGTAATTT
>F:007JC-1
AAAAAAGGGAGTGACAGTAAGTT
>F:007JD-1
AAAAAAGGGCAAAAGCTCGCTTGAT
>F:007JE-1
AAAAAAGGGCTAAATATTCA
>F:007JF-1
AAAAAAGGGCTAAATATTCAT
>F:007JG-1
AAAAAAGGGCTAAATATTCATT
>F:007JH-1
AAAAAAGGGCTACCAATAGA
>F:007JI-1
AAAAAAGGGCTGAGATGAGCAAA
>F:007JJ-1
AAAAAAGGGGAATAGCGAAGAAAGA
>F:007JK-1
AAAAAAGGGGAGAAGAGAGAC
>F:007JL-1
AAAAAAGGGGCTGAGATGAGCA
>F:007JM-1
AAAAAAGGGGGAATGAA
>F:007JN-1
AAAAAAGGGGGAGCTAAA
>F:007JO-1
AAAAAAGGGGGGGAGGGGGGCGAGT
>F:007JP-1
AAAAAAGGGTAAAAAAACTAAGTTTGAAA
>F:007JQ-1
AAAAAAGGGTATTGGACCAAT
>F:007JR-1
AAAAAAGGGTCGATATTAGGTAGAT
>F:007JS-1
AAAAAAGGGTGCACAAGTTGTAT
>F:007JT-1
AAAAAAGGTAAGTAGAAGA
>F:007JU-1
AAAAAAGGTAATCAAAGTGAATA
>F:007JV-1
AAAAAAGGTAATTAAAATGA
>F:007JW-1
AAAAAAGGTAATTAAAATGAA
>F:007JX-1
AAAAAAGGTAATTAAAATGAATA
>F:007JY-1
AAAAAAGGTAGTCAAAGTGAAT
>F:007JZ-1
AAAAAAGGTATTAAAAACAAAAA
>F:007K0-1
AAAAAAGGTATTAAACT
>F:007K1-1
AAAAAAGGTATTATGGCTAGGTAA
>F:007K2-1
AAAAAAGGTCAAAATTAATTGAA
>F:007K3-1
AAAAAAGGTCAAAATTAATTGAAA
>F:007K4-2
AAAAAAGGTCATCAAAGTGGAT
>F:007K5-1
AAAAAAGGTCATCAAAGTGGATAAC
>F:007K6-1
AAAAAAGGTGAAAAATGGAAAAA
>F:007K7-1
AAAAAAGGTGAAAATAAAA
>F:007K8-1
AAAAAAGGTGAAAATAAAATAAT
>F:007K9-1
AAAAAAGGTGATCAAAATCAAC
>F:007KA-1
AAAAAAGGTGCGATAAAT
>F:007KB-1
AAAAAAGGTGTCGAGTTTTTCT
>F:007KC-1
AAAAAAGGTGTTAAATATTCAA
>F:007KD-1
AAAAAAGGTGTTGTTGG
>F:007KE-1
AAAAAAGGTTAAAGTTAAAA
>F:007KF-1
AAAAAAGGTTAATGAAAGAATA
>F:007KG-1
AAAAAAGGTTCAGTAAAAAGTA
>F:007KH-1
AAAAAAGGTTCCAGGAA
>F:007KI-1
AAAAAAGGTTCCAGGAAA
>F:007KJ-1
AAAAAAGGTTCCAGGAAAAAT
>F:007KK-1
AAAAAAGGTTCCGGGCGCAGCG
>F:007KL-1
AAAAAAGGTTCTCCAGAA
>F:007KM-1
AAAAAAGGTTGAATCTGAC
>F:007KN-1
AAAAAAGGTTGGGGGTATT
>F:007KO-1
AAAAAAGGTTTCTGCGGAT
>F:007KP-1
AAAAAAGGTTTCTGCGGATT
>F:007KQ-1
AAAAAAGGTTTTCAAAT
>F:007KR-1
AAAAAAGGTTTTTATTATTTTA
>F:007KS-1
AAAAAAGTAAAAAATTTAGAAATA
>F:007KT-1
AAAAAAGTAAAAATTTAGA
>F:007KU-9
AAAAAAGTAAAAATTTAGAA
>F:007KV-3
AAAAAAGTAAAAATTTAGAAA
>F:007KW-2
AAAAAAGTAAAAATTTAGAAAA
>F:007KX-1
AAAAAAGTAAAAATTTAGAAAAA
>F:007KY-1
AAAAAAGTAAAAATTTAGAAAT
>F:007KZ-1
AAAAAAGTAAAAATTTAGAAATA
>F:007L0-1
AAAAAAGTAAAAATTTAGAAATAT
>F:007L1-1
AAAAAAGTAAAACCAAAAACTGC
>F:007L2-2
AAAAAAGTAAAAGAACGGATGAA
>F:007L3-1
AAAAAAGTAAAAGTTACTGAGAA
>F:007L4-1
AAAAAAGTAAAATAAATAGA
>F:007L5-1
AAAAAAGTAAAATAAATAGAA
>F:007L6-1
AAAAAAGTAAATAAATAAATAA
>F:007L7-1
AAAAAAGTAAATAAATAAATAAA
>F:007L8-1
AAAAAAGTAAATGAAAA
>F:007L9-1
AAAAAAGTAAATGAAAAAA
>F:007LA-1
AAAAAAGTAAATGAGAAA
>F:007LB-1
AAAAAAGTAAATGGTTTA
>F:007LC-1
AAAAAAGTAAATGTTCTA
>F:007LD-2
AAAAAAGTAAATGTTTT
>F:007LE-35
AAAAAAGTAAATGTTTTA
>F:007LF-1
AAAAAAGTAAATGTTTTAATTGA
>F:007LG-1
AAAAAAGTAAATGTTTTAC
>F:007LH-30
AAAAAAGTAAATGTTTTAT
>F:007LI-14
AAAAAAGTAAATGTTTTATT
>F:007LJ-2
AAAAAAGTAAATGTTTTATTT
>F:007LK-1
AAAAAAGTAAATGTTTTATTTG
>F:007LL-33
AAAAAAGTAAATGTTTTATTTGA
>F:007LM-43
AAAAAAGTAAATGTTTTATTTGAT
>F:007LN-3
AAAAAAGTAAATGTTTTATTTGATA
>F:007LO-1
AAAAAAGTAAATGTTTTATTTGATATTTC
>F:007LP-1
AAAAAAGTAAATGTTTTC
>F:007LQ-1
AAAAAAGTAACTGTTTTATTC
>F:007LR-1
AAAAAAGTAAGAACTAT
>F:007LS-1
AAAAAAGTAAGCAGTTGAATTCGA
>F:007LT-1
AAAAAAGTAAGGGAAAAGGGAAAAAA
>F:007LU-1
AAAAAAGTAATAAAACTGAAGA
>F:007LV-1
AAAAAAGTAATATTATGAAATAT
>F:007LW-1
AAAAAAGTAATGGAAGAAAAAAA
>F:007LX-1
AAAAAAGTAATTTTAGA
>F:007LY-1
AAAAAAGTACCGTGAGGGAAAGTTGCA
>F:007LZ-1
AAAAAAGTACGAAAAAAGTGGAAC
>F:007M0-1
AAAAAAGTACGGAAAAGA
>F:007M1-1
AAAAAAGTACTAAAAAAA
>F:007M2-1
AAAAAAGTACTAAGGAA
>F:007M3-1
AAAAAAGTACTGCAAGTGGTAAA
>F:007M4-1
AAAAAAGTAGAAAAGGAAAAAAT
>F:007M5-1
AAAAAAGTAGAAAGAACCGAAA
>F:007M6-2
AAAAAAGTAGAATAAAACAAGAT
>F:007M7-1
AAAAAAGTAGAATTACATAATTAA
>F:007M8-1
AAAAAAGTAGAATTACATAATTAAA
>F:007M9-1
AAAAAAGTAGCATTATTA
>F:007MA-1
AAAAAAGTAGCGCGGATA
>F:007MB-1
AAAAAAGTAGGGTTGAAT
>F:007MC-1
AAAAAAGTAGGTGCGAAAT
>F:007MD-1
AAAAAAGTAGGTTAAAT
>F:007ME-1
AAAAAAGTAGGTTGATTATAAGGA
>F:007MF-1
AAAAAAGTAGTTGAATTCGAGAT
>F:007MG-1
AAAAAAGTATATAATTATAGCT
>F:007MH-1
AAAAAAGTATATAATTATAGCTGA
>F:007MI-1
AAAAAAGTATATGTGTAAAGA
>F:007MJ-1
AAAAAAGTATCAAAAAATTAAA
>F:007MK-1
AAAAAAGTATCAAAAAT
>F:007ML-1
AAAAAAGTATCATTAAGAA
>F:007MM-1
AAAAAAGTATCGCCCTTTCCC
>F:007MN-1
AAAAAAGTATCGCCTTACTTTCCC
>F:007MO-1
AAAAAAGTATGCAAAAAAGCAA
>F:007MP-1
AAAAAAGTATGTAGTTAGTAAAA
>F:007MQ-1
AAAAAAGTATGTGGTTA
>F:007MR-1
AAAAAAGTATGTTTTATTTGAT
>F:007MS-8
AAAAAAGTATTAAAAAA
>F:007MT-3
AAAAAAGTATTAAAAAAA
>F:007MU-1
AAAAAAGTATTAAAAAAAA
>F:007MV-1
AAAAAAGTATTAAAAAAGA
>F:007MW-1
AAAAAAGTATTAAAAAGA
>F:007MX-13
AAAAAAGTATTAAAAAT
>F:007MY-1
AAAAAAGTATTAAAAATAAA
>F:007MZ-1
AAAAAAGTATTAAAAATAAAA
>F:007N0-1
AAAAAAGTATTAAAAATTA
>F:007N1-1
AAAAAAGTATTAAAAATTAC
>F:007N2-1
AAAAAAGTATTAAAAATTAT
>F:007N3-1
AAAAAAGTATTAAAAATTATTG
>F:007N4-5
AAAAAAGTATTAAAAATTATTGG
>F:007N5-1
AAAAAAGTATTAATAATAATAA
>F:007N6-1
AAAAAAGTATTAGTGTATAAT
>F:007N7-1
AAAAAAGTATTATACAGTA
>F:007N8-1
AAAAAAGTATTATACAGTAA
>F:007N9-1
AAAAAAGTATTGAATAAAGTCCC
>F:007NA-1
AAAAAAGTATTTAAGAA
>F:007NB-1
AAAAAAGTCAAAAAAAAAATCGA
>F:007NC-2
AAAAAAGTCAAAAAAAAATCGA
>F:007ND-1
AAAAAAGTCAAAATTGA
>F:007NE-1
AAAAAAGTCAAAATTGGA
>F:007NF-1
AAAAAAGTCAGAAAAAAAAAA
>F:007NG-1
AAAAAAGTCAGAAAAAAAAAAAA
>F:007NH-1
AAAAAAGTCAGAAAAAAAAAACT
>F:007NI-1
AAAAAAGTCAGAAAATTGA
>F:007NJ-1
AAAAAAGTCAGCAAACCTTGA
>F:007NK-1
AAAAAAGTCATAGACAATC
>F:007NL-1
AAAAAAGTCATAGACAATCCCT
>F:007NM-1
AAAAAAGTCATAGACAATCTCT
>F:007NN-1
AAAAAAGTCATATTAAAATAATAGA
>F:007NO-2
AAAAAAGTCCGAAAAAAAA
>F:007NP-1
AAAAAAGTCCGAAAAAAAAT
>F:007NQ-1
AAAAAAGTCCGAAAAAAAATT
>F:007NR-1
AAAAAAGTCCGAAAAAAAATTGA
>F:007NS-106
AAAAAAGTCCGGAAAAA
>F:007NT-68
AAAAAAGTCCGGAAAAAA
>F:007NU-24
AAAAAAGTCCGGAAAAAAA
>F:007NV-7
AAAAAAGTCCGGAAAAAAAA
>F:007NW-1
AAAAAAGTCCGGAAAAAAAAA
>F:007NX-1
AAAAAAGTCCGGAAAAAAAATTGA
>F:007NY-18
AAAAAAGTCCGGAAAAAAAT
>F:007NZ-1
AAAAAAGTCCGGAAAAAAATA
>F:007O0-6
AAAAAAGTCCGGAAAAAAATT
>F:007O1-1
AAAAAAGTCCGGAAAAAAATTA
>F:007O2-11
AAAAAAGTCCGGAAAAAAATTGA
>F:007O3-3
AAAAAAGTCCGGAAAAAAATTGAA
>F:007O4-1
AAAAAAGTCCGGAAAAAAATTGAAAA
>F:007O5-1
AAAAAAGTCCGGAAAAAAATTTGA
>F:007O6-1
AAAAAAGTCCGGAAAAAAGA
>F:007O7-1
AAAAAAGTCCGGAAAAAAT
>F:007O8-1
AAAAAAGTCCGGAAAAAATTGA
>F:007O9-2
AAAAAAGTCCGGAAAAAGA
>F:007OA-2
AAAAAAGTCCGGAAACA
>F:007OB-1
AAAAAAGTCCGGAAACTAA
>F:007OC-1
AAAAAAGTCCGGAAGAA
>F:007OD-1
AAAAAAGTCCGGAGATA
>F:007OE-1
AAAAAAGTCCGGGAAAAA
>F:007OF-1
AAAAAAGTCGAAGAGAAATTTTA
>F:007OG-1
AAAAAAGTCGGGAAAAA
>F:007OH-1
AAAAAAGTCGGGCAAAAAGTT
>F:007OI-6
AAAAAAGTCGTGCAAAA
>F:007OJ-14
AAAAAAGTCGTGCAAAAA
>F:007OK-1
AAAAAAGTCGTGCAAAAAA
>F:007OL-1
AAAAAAGTCGTGCAAAAAAA
>F:007OM-1
AAAAAAGTCGTGCAAAAAGT
>F:007ON-1
AAAAAAGTCGTGCAAAAAGTT
>F:007OO-3
AAAAAAGTCGTGCAAAAAGTTA
>F:007OP-4
AAAAAAGTCGTGCAAAAAGTTAA
>F:007OQ-1
AAAAAAGTCGTGCAAAAAGTTAAAA
>F:007OR-1
AAAAAAGTCGTGCAAAAGA
>F:007OS-1
AAAAAAGTCGTGCAATTTTAA
>F:007OT-1
AAAAAAGTCTCAAAATTGTGAGTT
>F:007OU-2
AAAAAAGTCTGGAAAAA
>F:007OV-2
AAAAAAGTCTGGAAAAAA
>F:007OW-2
AAAAAAGTCTGGAAAAAAA
>F:007OX-1
AAAAAAGTCTGGAAAAAAAT
>F:007OY-1
AAAAAAGTCTGGAAAAAAATTGA
>F:007OZ-1
AAAAAAGTCTGGTGTGTAGGTTC
>F:007P0-1
AAAAAAGTCTGTCAAAAATACAA
>F:007P1-1
AAAAAAGTCTTAACTTGC
>F:007P2-1
AAAAAAGTCTTCTTAGACGATAA
>F:007P3-1
AAAAAAGTCTTGTTAGA
>F:007P4-3
AAAAAAGTCTTGTTAGAAT
>F:007P5-1
AAAAAAGTCTTGTTAGAATAAC
>F:007P6-1
AAAAAAGTGAAAAAAAAA
>F:007P7-1
AAAAAAGTGAAAAAAGAATGGT
>F:007P8-1
AAAAAAGTGAAAAGGAC
>F:007P9-47
AAAAAAGTGAAAGAAAA
>F:007PA-4
AAAAAAGTGAAAGAAAAA
>F:007PB-2
AAAAAAGTGAAAGAAAAAA
>F:007PC-4
AAAAAAGTGAAAGAAAAC
>F:007PD-2
AAAAAAGTGAAAGAAAACT
>F:007PE-3
AAAAAAGTGAAAGAAAACTA
>F:007PF-2
AAAAAAGTGAAAGAAAACTAAAAA
>F:007PG-1
AAAAAAGTGAAAGAGGAAGGAAAT
>F:007PH-1
AAAAAAGTGAAAGGAAGT
>F:007PI-1
AAAAAAGTGAAAGGAAGTAA
>F:007PJ-1
AAAAAAGTGAAATTTAAAGAGAA
>F:007PK-1
AAAAAAGTGAACATGGGTAGTG
>F:007PL-1
AAAAAAGTGAACGATTAATA
>F:007PM-1
AAAAAAGTGAAGAATTCGAGAGG
>F:007PN-1
AAAAAAGTGAATATATGGTGTGGAA
>F:007PO-1
AAAAAAGTGACCAGTTTGAGATT
>F:007PP-1
AAAAAAGTGACGAAAAATATT
>F:007PQ-2
AAAAAAGTGACTTAATATATAA
>F:007PR-1
AAAAAAGTGACTTAATATATAAA
>F:007PS-1
AAAAAAGTGAGAAAGAAAA
>F:007PT-1
AAAAAAGTGAGAAATAGGAAAA
>F:007PU-4
AAAAAAGTGAGATAAAA
>F:007PV-1
AAAAAAGTGAGATAAAACC
>F:007PW-1
AAAAAAGTGAGATAAAACCA
>F:007PX-1
AAAAAAGTGAGTGAAAA
>F:007PY-1
AAAAAAGTGATAAAATTAGTGGTA
>F:007PZ-1
AAAAAAGTGATACAAATTA
>F:007Q0-1
AAAAAAGTGATACAAATTAGT
>F:007Q1-1
AAAAAAGTGATCAAAGTGAACA
>F:007Q2-2
AAAAAAGTGATCAAAGTGAACAA
>F:007Q3-1
AAAAAAGTGATCAATCA
>F:007Q4-1
AAAAAAGTGATCTAAGTCTGGAAT
>F:007Q5-1
AAAAAAGTGATGGAAAAGTCTCCA
>F:007Q6-1
AAAAAAGTGATGGAACCTA
>F:007Q7-1
AAAAAAGTGATTAAAATAA
>F:007Q8-1
AAAAAAGTGATTAAAATAAA
>F:007Q9-1
AAAAAAGTGATTAAAATAAAAA
>F:007QA-1
AAAAAAGTGATTAAAGT
>F:007QB-1
AAAAAAGTGCAAGGAAGTAATA
>F:007QC-1
AAAAAAGTGCCATCGAAAGG
>F:007QD-1
AAAAAAGTGCGGTGCATAAAGA
>F:007QE-4
AAAAAAGTGCTATCCATCTTTTGA
>F:007QF-1
AAAAAAGTGCTGATTTACGTTA
>F:007QG-1
AAAAAAGTGGAAAAGGGAATAGA
>F:007QH-1
AAAAAAGTGGAACCGAATTTAGA
>F:007QI-1
AAAAAAGTGGAACCGAATTTAGAA
>F:007QJ-1
AAAAAAGTGGAACCGAATTTAGAG
>F:007QK-2
AAAAAAGTGGAAGGAAGT
>F:007QL-1
AAAAAAGTGGAAGGAAGTA
>F:007QM-1
AAAAAAGTGGGACATTAGGAAA
>F:007QN-1
AAAAAAGTGGGGTTTGAC
>F:007QO-1
AAAAAAGTGGTAAGATCGAG
>F:007QP-1
AAAAAAGTGGTTTCGAGAAT
>F:007QQ-1
AAAAAAGTGTAAGGTACAGAATA
>F:007QR-1
AAAAAAGTGTAATGCAACTAGT
>F:007QS-1
AAAAAAGTGTAATTTGCATA
>F:007QT-1
AAAAAAGTGTACACCTTAATAA
>F:007QU-1
AAAAAAGTGTACTCGTTAACA
>F:007QV-1
AAAAAAGTGTACTCGTTAACAA
>F:007QW-1
AAAAAAGTGTGATATTT
>F:007QX-1
AAAAAAGTGTGCTCATCAACAA
>F:007QY-1
AAAAAAGTGTTCATGAGAAAAAGAA
>F:007QZ-1
AAAAAAGTGTTTCGAAAATGACAA
>F:007R0-1
AAAAAAGTTAAAAATAA
>F:007R1-1
AAAAAAGTTAAAAATGTA
>F:007R2-1
AAAAAAGTTAAAAATGTAAGA
>F:007R3-2
AAAAAAGTTAAAAATGTAAGAA
>F:007R4-1
AAAAAAGTTAAAAATGTAAGAATA
>F:007R5-1
AAAAAAGTTAAAACTAGAAACTAA
>F:007R6-1
AAAAAAGTTAAAAGTTGT
>F:007R7-1
AAAAAAGTTAAAGAAAAA
>F:007R8-2
AAAAAAGTTAAAGTTAAAA
>F:007R9-1
AAAAAAGTTAAAGTTAAAAGG
>F:007RA-1
AAAAAAGTTAAAGTTAAAAGGC
>F:007RB-1
AAAAAAGTTAAATAGAAATA
>F:007RC-1
AAAAAAGTTAAATGGACTTAC
>F:007RD-4
AAAAAAGTTAAGCTACA
>F:007RE-4
AAAAAAGTTAAGCTACAA
>F:007RF-1
AAAAAAGTTAAGCTACAAA
>F:007RG-9
AAAAAAGTTAAGGAAAA
>F:007RH-4
AAAAAAGTTAAGGAAAAA
>F:007RI-2
AAAAAAGTTAAGGAAAAAA
>F:007RJ-1
AAAAAAGTTAAGGAAAAAATAAA
>F:007RK-1
AAAAAAGTTAAGGAAAAAATAAGAAA
>F:007RL-4
AAAAAAGTTAAGGAAAAAT
>F:007RM-2
AAAAAAGTTAAGGAAAAATA
>F:007RN-5
AAAAAAGTTAAGGAAAAATAA
>F:007RO-1
AAAAAAGTTAAGGAAAAATAAA
>F:007RP-3
AAAAAAGTTAAGGAAAAATAAG
>F:007RQ-4
AAAAAAGTTAAGGAAAAATAAGT
>F:007RR-1
AAAAAAGTTAAGGAAAAATAAGTTAA
>F:007RS-1
AAAAAAGTTAATGAAAAAA
>F:007RT-1
AAAAAAGTTAATGAATGAAA
>F:007RU-3
AAAAAAGTTAATGAATGAAAAA
>F:007RV-2
AAAAAAGTTAATGAATGAAAAAA
>F:007RW-1
AAAAAAGTTAATGAATGAAAAAT
>F:007RX-1
AAAAAAGTTAATGTTTTATTTGAT
>F:007RY-1
AAAAAAGTTAATTGAATTAACCA
>F:007RZ-1
AAAAAAGTTACCACAGGGAT
>F:007S0-1
AAAAAAGTTACGGTAGGT
>F:007S1-1
AAAAAAGTTACGGTAGGTT
>F:007S2-7
AAAAAAGTTACGGTAGGTTA
>F:007S3-2
AAAAAAGTTACGGTAGGTTAT
>F:007S4-3
AAAAAAGTTACGGTAGGTTATT
>F:007S5-1
AAAAAAGTTACGGTAGGTTATTCC
>F:007S6-1
AAAAAAGTTACGGTAGGTTATTCCT
>F:007S7-8
AAAAAAGTTACGGTAGGTTATTCCTT
>F:007S8-1
AAAAAAGTTAGAAGATTTTTGG
>F:007S9-1
AAAAAAGTTAGAAGTAC
>F:007SA-1
AAAAAAGTTAGACGCCCAAAA
>F:007SB-2
AAAAAAGTTAGACGCCCAAAATG
>F:007SC-1
AAAAAAGTTAGATAAGTCTACAA
>F:007SD-1
AAAAAAGTTAGATAAGTCTACAAAA
>F:007SE-1
AAAAAAGTTAGCTGCCCAGAGA
>F:007SF-1
AAAAAAGTTAGTTAAAA
>F:007SG-1
AAAAAAGTTAGTTCCCCAGAAAA
>F:007SH-1
AAAAAAGTTAGTTGAAAAA
>F:007SI-1
AAAAAAGTTAGTTGCAA
>F:007SJ-1
AAAAAAGTTAGTTGCCA
>F:007SK-1
AAAAAAGTTAGTTGCCAAGAGA
>F:007SL-7
AAAAAAGTTAGTTGCCC
>F:007SM-10
AAAAAAGTTAGTTGCCCA
>F:007SN-1
AAAAAAGTTAGTTGCCCAGA
>F:007SO-1
AAAAAAGTTAGTTGCCCAGAAA
>F:007SP-22
AAAAAAGTTAGTTGCCCAGAGA
>F:007SQ-1
AAAAAAGTTAGTTGCCCAGAGAA
>F:007SR-3
AAAAAAGTTAGTTGCCCAGAGAGA
>F:007SS-8
AAAAAAGTTAGTTGCCCAGCGA
>F:007ST-1
AAAAAAGTTAGTTGCCGAGATA
>F:007SU-1
AAAAAAGTTAGTTGCTTAGA
>F:007SV-2
AAAAAAGTTAGTTGCTTAGAGA
>F:007SW-1
AAAAAAGTTAGTTGCTTAGAGAG
>F:007SX-2
AAAAAAGTTATAAATTATTTGTA
>F:007SY-2
AAAAAAGTTATAAATTATTTGTAAA
>F:007SZ-1
AAAAAAGTTATAACTGAAAGT
>F:007T0-1
AAAAAAGTTATAACTGAAAGTA
>F:007T1-1
AAAAAAGTTATAACTGAAAGTAA
>F:007T2-1
AAAAAAGTTATAATGTACTTGATGTTTA
>F:007T3-1
AAAAAAGTTATATCGAATAAAA
>F:007T4-1
AAAAAAGTTATATCGAATAAAAT
>F:007T5-1
AAAAAAGTTATCTAAGAAATAA
>F:007T6-1
AAAAAAGTTATGAATTAGGTGGGAA
>F:007T7-1
AAAAAAGTTCAGAAATAGGAAAC
>F:007T8-1
AAAAAAGTTCCTTAATTTAAGA
>F:007T9-1
AAAAAAGTTCCTTAATTTAAGAA
>F:007TA-1
AAAAAAGTTCCTTAATTTAAGAATT
>F:007TB-1
AAAAAAGTTCCTTAATTTAATAA
>F:007TC-1
AAAAAAGTTCGGAAAAA
>F:007TD-1
AAAAAAGTTCGGAAAAAA
>F:007TE-1
AAAAAAGTTCTCAAAAAGAAA
>F:007TF-1
AAAAAAGTTGAAAAGGGAAT
>F:007TG-1
AAAAAAGTTGAAAAGGGAATA
>F:007TH-1
AAAAAAGTTGAAAAGGGAATAGA
>F:007TI-1
AAAAAAGTTGAAATTAA
>F:007TJ-1
AAAAAAGTTGAAGAGGGAA
>F:007TK-1
AAAAAAGTTGATAATCTAGA
>F:007TL-1
AAAAAAGTTGCCATTATGGATATT
>F:007TM-1
AAAAAAGTTGCGCACAATTCTTT
>F:007TN-1
AAAAAAGTTGCTGAAGAAATCC
>F:007TO-1
AAAAAAGTTGGAGCAAAATT
>F:007TP-1
AAAAAAGTTGGATGAACCA
>F:007TQ-1
AAAAAAGTTGGCGTATTTTA
>F:007TR-1
AAAAAAGTTGGGCGATCAA
>F:007TS-2
AAAAAAGTTGGGCGATCAAGAA
>F:007TT-2
AAAAAAGTTGGGCGATCAAGAAA
>F:007TU-1
AAAAAAGTTGGGCGATCAAGAAAA
>F:007TV-1
AAAAAAGTTGGGGACAA
>F:007TW-1
AAAAAAGTTGGGGACAAT
>F:007TX-1
AAAAAAGTTGGGGCAGTGTA
>F:007TY-1
AAAAAAGTTGGGGCAGTGTAAT
>F:007TZ-1
AAAAAAGTTGGGGCAGTGTAC
>F:007U0-1
AAAAAAGTTGGTCCTATGATTGTTAA
>F:007U1-1
AAAAAAGTTGGTTGCGAAAGGG
>F:007U2-1
AAAAAAGTTGTCGTCTT
>F:007U3-2
AAAAAAGTTGTCGTCTTT
>F:007U4-16
AAAAAAGTTGTCGTCTTTT
>F:007U5-9
AAAAAAGTTGTCGTCTTTTA
>F:007U6-5
AAAAAAGTTGTCGTCTTTTAT
>F:007U7-1
AAAAAAGTTGTCGTCTTTTATT
>F:007U8-1
AAAAAAGTTGTCGTCTTTTATTT
>F:007U9-1
AAAAAAGTTGTCGTCTTTTATTTT
>F:007UA-1
AAAAAAGTTGTCGTCTTTTT
>F:007UB-1
AAAAAAGTTGTCTCATGGGAAAGA
>F:007UC-1
AAAAAAGTTGTGTCGGAATA
>F:007UD-1
AAAAAAGTTGTGTCGGAATAACC
>F:007UE-1
AAAAAAGTTGTGTCTTTT
>F:007UF-1
AAAAAAGTTGTTAATTTA
>F:007UG-1
AAAAAAGTTGTTCGTCGATAGCAA
>F:007UH-1
AAAAAAGTTGTTTGAATAGTTGG
>F:007UI-2
AAAAAAGTTTAAAAAAA
>F:007UJ-1
AAAAAAGTTTAAAAAATAA
>F:007UK-1
AAAAAAGTTTAAAAAATAAC
>F:007UL-1
AAAAAAGTTTAAAAAATT
>F:007UM-2
AAAAAAGTTTAAAAAGA
>F:007UN-27
AAAAAAGTTTAAAAATA
>F:007UO-17
AAAAAAGTTTAAAAATAA
>F:007UP-3
AAAAAAGTTTAAAAATAAA
>F:007UQ-4
AAAAAAGTTTAAAAATAAAAA
>F:007UR-2
AAAAAAGTTTAAAAATAACAGA
>F:007US-2
AAAAAAGTTTAAAAATAACAGAT
>F:007UT-2
AAAAAAGTTTAAAAATT
>F:007UU-1
AAAAAAGTTTAAAAATTA
>F:007UV-2
AAAAAAGTTTAAAAATTAC
>F:007UW-2
AAAAAAGTTTAAAAATTACA
>F:007UX-1
AAAAAAGTTTAAAAATTAT
>F:007UY-3
AAAAAAGTTTAGTGAGTTTAA
>F:007UZ-2
AAAAAAGTTTAGTGAGTTTAAA
>F:007V0-2
AAAAAAGTTTAGTGAGTTTAAAA
>F:007V1-1
AAAAAAGTTTATTGTGAATTAA
>F:007V2-1
AAAAAAGTTTCTGCGGATC
>F:007V3-1
AAAAAAGTTTCTGTGAGAAGAGAT
>F:007V4-1
AAAAAAGTTTCTTAATTTGAGA
>F:007V5-4
AAAAAAGTTTCTTAGTTTGAGAA
>F:007V6-1
AAAAAAGTTTCTTAGTTTGCGAA
>F:007V7-1
AAAAAAGTTTGAAAATTTTAAAAAAA
>F:007V8-1
AAAAAAGTTTGCTGGGTGACATGA
>F:007V9-1
AAAAAAGTTTGGAAAAA
>F:007VA-1
AAAAAAGTTTGGATGCTGAAAT
>F:007VB-1
AAAAAAGTTTGGCAGAA
>F:007VC-2
AAAAAAGTTTGGGTATA
>F:007VD-1
AAAAAAGTTTGGTGATTAT
>F:007VE-1
AAAAAAGTTTGTCAAAAAT
>F:007VF-1
AAAAAAGTTTGTGATAGT
>F:007VG-1
AAAAAAGTTTTAATAAATTAAAT
>F:007VH-1
AAAAAAGTTTTCATGTGCTGA
>F:007VI-1
AAAAAAGTTTTTGCGTGTGGGGT
>F:007VJ-1
AAAAAAGTTTTTGTTCTGTAAAT
>F:007VK-1
AAAAAAGTTTTTTTTTC
>F:007VL-5
AAAAAATAAAAAAAAAA
>F:007VM-4
AAAAAATAAAAAAAAAAA
>F:007VN-2
AAAAAATAAAAAAAAAAAA
>F:007VO-4
AAAAAATAAAAAAAAAAAAA
>F:007VP-2
AAAAAATAAAAAAAAAAAAAA
>F:007VQ-2
AAAAAATAAAAAAAAAAAAAAA
>F:007VR-1
AAAAAATAAAAAAAAAAAAAAAAAA
>F:007VS-1
AAAAAATAAAAAAAAAAAAGA
>F:007VT-1
AAAAAATAAAAAAAAAAAAGAAAA
>F:007VU-1
AAAAAATAAAAAAAAAAAATTG
>F:007VV-1
AAAAAATAAAAAAAAAAACAGTTGATTTCA
>F:007VW-2
AAAAAATAAAAAAAAAAAGAA
>F:007VX-1
AAAAAATAAAAAAAAAAGA
>F:007VY-1
AAAAAATAAAAAAAAACGGATAAA
>F:007VZ-1
AAAAAATAAAAAAAAAGAAAA
>F:007W0-1
AAAAAATAAAAAAAAAGAGA
>F:007W1-1
AAAAAATAAAAAAAAAT
>F:007W2-1
AAAAAATAAAAAAAAATAAA
>F:007W3-1
AAAAAATAAAAAAAAATAAAAAA
>F:007W4-1
AAAAAATAAAAAAAAATAAAAAAA
>F:007W5-1
AAAAAATAAAAAAAAATCCAGGAAAAAAA
>F:007W6-1
AAAAAATAAAAAAAACGAAAAAGC
>F:007W7-2
AAAAAATAAAAAAAAGA
>F:007W8-2
AAAAAATAAAAAAAATA
>F:007W9-1
AAAAAATAAAAAAAATAA
>F:007WA-5
AAAAAATAAAAAAAATAAA
>F:007WB-1
AAAAAATAAAAAAAATAAAA
>F:007WC-1
AAAAAATAAAAAAAATAAAAAA
>F:007WD-3
AAAAAATAAAAAAAATAAAT
>F:007WE-1
AAAAAATAAAAAAAATAAATAA
>F:007WF-1
AAAAAATAAAAAAAATAAATAAA
>F:007WG-1
AAAAAATAAAAAAAATAATAA
>F:007WH-1
AAAAAATAAAAAAAATAATAAAAAAAA
>F:007WI-1
AAAAAATAAAAAAAATC
>F:007WJ-5
AAAAAATAAAAAAAATCC
>F:007WK-1
AAAAAATAAAAAAAATCGAAAA
>F:007WL-1
AAAAAATAAAAAAAATCGAAAAA
>F:007WM-2
AAAAAATAAAAAAAATCGAAAAAA
>F:007WN-3
AAAAAATAAAAAAAATGA
>F:007WO-1
AAAAAATAAAAAAAATGAAAAAA
>F:007WP-1
AAAAAATAAAAAAAATGAAAAAAGTTAGA
>F:007WQ-1
AAAAAATAAAAAAACGAAAAAGC
>F:007WR-1
AAAAAATAAAAAAACTAAAAAA
>F:007WS-2
AAAAAATAAAAAAACTAAAAAAA
>F:007WT-1
AAAAAATAAAAAAACTAAAAAAAAA
>F:007WU-1
AAAAAATAAAAAAAGAAATAATAA
>F:007WV-1
AAAAAATAAAAAAAGAT
>F:007WW-1
AAAAAATAAAAAAATAAAAAA
>F:007WX-2
AAAAAATAAAAAAATAAATGTTGA
>F:007WY-1
AAAAAATAAAAAAATAAATGTTGAA
>F:007WZ-1
AAAAAATAAAAAAATCGA
>F:007X0-3
AAAAAATAAAAAAATCGAAAA
>F:007X1-4
AAAAAATAAAAAAATCGAAAAA
>F:007X2-5
AAAAAATAAAAAAATCGAAAAAA
>F:007X3-1
AAAAAATAAAAAAATCGAAAAAAA
>F:007X4-1
AAAAAATAAAAAAATCGAAAAAAAA
>F:007X5-2
AAAAAATAAAAAAATCGGAAAAA
>F:007X6-1
AAAAAATAAAAAAATCGTATG
>F:007X7-30
AAAAAATAAAAAAATGA
>F:007X8-9
AAAAAATAAAAAAATGAA
>F:007X9-1
AAAAAATAAAAAAATGAAAA
>F:007XA-1
AAAAAATAAAAAAATGAAAAA
>F:007XB-3
AAAAAATAAAAAAATGAAAAAA
>F:007XC-1
AAAAAATAAAAAAATGAAAAAAGT
>F:007XD-1
AAAAAATAAAAAAATGAC
>F:007XE-1
AAAAAATAAAAAAATTAATA
>F:007XF-1
AAAAAATAAAAAACTAAAAA
>F:007XG-1
AAAAAATAAAAAAGAAATAATA
>F:007XH-1
AAAAAATAAAAAAGAAATAATAA
>F:007XI-1
AAAAAATAAAAAAGAAATAATAAAA
>F:007XJ-1
AAAAAATAAAAAAGAAATGATA
>F:007XK-1
AAAAAATAAAAAAGTGA
>F:007XL-1
AAAAAATAAAAAATAGAAATA
>F:007XM-1
AAAAAATAAAAAATAGAAATAAAT
>F:007XN-1
AAAAAATAAAAAATTAATAATGTA
>F:007XO-1
AAAAAATAAAAAATTAATAATGTAGA
>F:007XP-1
AAAAAATAAAAAATTAATCAA
>F:007XQ-1
AAAAAATAAAAAATTTAA
>F:007XR-1
AAAAAATAAAAAATTTAAA
>F:007XS-1
AAAAAATAAAAAATTTAAATAA
>F:007XT-1
AAAAAATAAAAAATTTAAATAAA
>F:007XU-1
AAAAAATAAAAACAGTATGAA
>F:007XV-1
AAAAAATAAAAACTGTTAAAAAA
>F:007XW-3
AAAAAATAAAAAGACTA
>F:007XX-1
AAAAAATAAAAAGACTAAA
>F:007XY-2
AAAAAATAAAAAGACTAAAAA
>F:007XZ-1
AAAAAATAAAAAGACTAAAAAA
>F:007Y0-2
AAAAAATAAAAAGCAGTTGAA
>F:007Y1-1
AAAAAATAAAAAGCAGTTGAAAA
>F:007Y2-3
AAAAAATAAAAAGCAGTTGAAT
>F:007Y3-1
AAAAAATAAAAAGCAGTTGAATT
>F:007Y4-1
AAAAAATAAAAAGCAGTTGAATTCGA
>F:007Y5-1
AAAAAATAAAAAGTTGA
>F:007Y6-1
AAAAAATAAAAAGTTGAA
>F:007Y7-4
AAAAAATAAAAATAAAAA
>F:007Y8-1
AAAAAATAAAAATAAAAAAAA
>F:007Y9-1
AAAAAATAAAAATAATAGAA
>F:007YA-1
AAAAAATAAAAATACTTGCGT
>F:007YB-1
AAAAAATAAAAATATAAAAAA
>F:007YC-1
AAAAAATAAAAATATGCCAA
>F:007YD-1
AAAAAATAAAAATATGCCAAAA
>F:007YE-1
AAAAAATAAAAATGAAAACATACGA
>F:007YF-1
AAAAAATAAAAATTATAAAAGAA
>F:007YG-5
AAAAAATAAAAATTATAAAAGAT
>F:007YH-1
AAAAAATAAAAATTGATTA
>F:007YI-1
AAAAAATAAAAATTGATTAATTA
>F:007YJ-1
AAAAAATAAAAATTGATTTTA
>F:007YK-1
AAAAAATAAAAGAAAAAAAAAAT
>F:007YL-1
AAAAAATAAAAGAAAAAAAGA
>F:007YM-1
AAAAAATAAAAGAAGAAAAC
>F:007YN-1
AAAAAATAAAAGAATGA
>F:007YO-1
AAAAAATAAAAGACTAAAAAAA
>F:007YP-1
AAAAAATAAAAGAGGAAAA
>F:007YQ-1
AAAAAATAAAAGATATAA
>F:007YR-1
AAAAAATAAAAGATTTAGATAA
>F:007YS-1
AAAAAATAAAAGTAAAAAAAAAA
>F:007YT-1
AAAAAATAAAAGTAATG
>F:007YU-1
AAAAAATAAAAGTAATTG
>F:007YV-3
AAAAAATAAAAGTAATTGA
>F:007YW-1
AAAAAATAAAAGTAGAA
>F:007YX-1
AAAAAATAAAAGTAGAAAATATA
>F:007YY-1
AAAAAATAAAATAAAAA
>F:007YZ-2
AAAAAATAAAATAAAAAA
>F:007Z0-1
AAAAAATAAAATAAAAAAGA
>F:007Z1-3
AAAAAATAAAATAAATAAAA
>F:007Z2-2
AAAAAATAAAATAAATAAAAA
>F:007Z3-1
AAAAAATAAAATAAATAAAAAAGA
>F:007Z4-1
AAAAAATAAAATAAATAAAAAGG
>F:007Z5-1
AAAAAATAAAATAAATGAAAA
>F:007Z6-1
AAAAAATAAAATAATGTCGAAA
>F:007Z7-1
AAAAAATAAAATAATGTGAA
>F:007Z8-1
AAAAAATAAAATAATGTGAAT
>F:007Z9-2
AAAAAATAAAATAATGTGAATA
>F:007ZA-1
AAAAAATAAAATAATGTGAATAA
>F:007ZB-1
AAAAAATAAAATAGTAA
>F:007ZC-1
AAAAAATAAAATATAGTAAAAA
>F:007ZD-1
AAAAAATAAAATATATATTAAA
>F:007ZE-2
AAAAAATAAAATATATATTAAAA
>F:007ZF-2
AAAAAATAAAATGAAAA
>F:007ZG-1
AAAAAATAAAATGAAAAA
>F:007ZH-1
AAAAAATAAAATGATGATTGT
>F:007ZI-1
AAAAAATAAAATGATGATTGTC
>F:007ZJ-8
AAAAAATAAAATGATGATTGTCC
>F:007ZK-1
AAAAAATAAAATGATGATTTTCCT
>F:007ZL-1
AAAAAATAAAATGCATGCAAATA
>F:007ZM-1
AAAAAATAAAATGTCGATA
>F:007ZN-1
AAAAAATAAAATGTTGAA
>F:007ZO-1
AAAAAATAAAATTAAAA
>F:007ZP-1
AAAAAATAAAATTAAAAA
>F:007ZQ-1
AAAAAATAAAATTAAAAAAA
>F:007ZR-2
AAAAAATAAAATTAAAAAAAA
>F:007ZS-2
AAAAAATAAAATTAAAAAAAAA
>F:007ZT-1
AAAAAATAAAATTAAAAAAAAAT
>F:007ZU-1
AAAAAATAAAATTAAAAAAAAT
>F:007ZV-1
AAAAAATAAAATTAATAAA
>F:007ZW-1
AAAAAATAAAATTAGTAAAAA
>F:007ZX-2
AAAAAATAAAATTGAAA
>F:007ZY-1
AAAAAATAAAATTGAAAA
>F:007ZZ-4
AAAAAATAAAATTGAAAAA
>F:00800-2
AAAAAATAAAATTGAAAAATGC
>F:00801-2
AAAAAATAAAATTGAAAAATGCA
>F:00802-1
AAAAAATAAAATTGAAAAATGTAA
>F:00803-1
AAAAAATAAAATTGGAAAA
>F:00804-1
AAAAAATAAAATTTGAA
>F:00805-16
AAAAAATAAAATTTGGT
>F:00806-2
AAAAAATAAAATTTGGTT
>F:00807-1
AAAAAATAAAATTTGGTTA
>F:00808-2
AAAAAATAAAATTTGGTTAA
>F:00809-2
AAAAAATAAAATTTGGTTAAA
>F:0080A-1
AAAAAATAAAATTTGGTTAAAC
>F:0080B-1
AAAAAATAAAATTTGGTTAAACAA
>F:0080C-1
AAAAAATAAAATTTGGTTAAACC
>F:0080D-1
AAAAAATAAACAAAAAAAAAAA
>F:0080E-1
AAAAAATAAACAAAAAAAAAAAA
>F:0080F-1
AAAAAATAAACAATAGA
>F:0080G-2
AAAAAATAAACAATAGTTT
>F:0080H-1
AAAAAATAAACAATAGTTTAA
>F:0080I-2
AAAAAATAAACAATAGTTTT
>F:0080J-5
AAAAAATAAACAATAGTTTTGA
>F:0080K-1
AAAAAATAAACAATAGTTTTGAA
>F:0080L-3
AAAAAATAAACAATAGTTTTGAGA
>F:0080M-1
AAAAAATAAACAATAGTTTTGAGAA
>F:0080N-1
AAAAAATAAACAATATTTA
>F:0080O-2
AAAAAATAAACAATATTTAA
>F:0080P-1
AAAAAATAAACAATATTTAAA
>F:0080Q-1
AAAAAATAAACAATATTTAAGAA
>F:0080R-1
AAAAAATAAACAGCTCTTCGGTT
>F:0080S-1
AAAAAATAAACCTAGACATTGTAA
>F:0080T-1
AAAAAATAAACGAAAAAGCA
>F:0080U-1
AAAAAATAAACGATAGTTTT
>F:0080V-1
AAAAAATAAAGAAAAAAAAA
>F:0080W-1
AAAAAATAAAGAAAAAGAATGA
>F:0080X-1
AAAAAATAAAGAAAAAGGAAA
>F:0080Y-1
AAAAAATAAAGAACAAA
>F:0080Z-1
AAAAAATAAAGAACAAAGAATGA
>F:00810-1
AAAAAATAAAGGTTTAT
>F:00811-1
AAAAAATAAAGGTTTATGTT
>F:00812-1
AAAAAATAAAGGTTTATTAAAA
>F:00813-1
AAAAAATAAAGTAGCGAAAAAG
>F:00814-2
AAAAAATAAAGTGCTAAAGA
>F:00815-1
AAAAAATAAAGTGCTAAAGAGA
>F:00816-1
AAAAAATAAAGTGCTAAAGAGAC
>F:00817-1
AAAAAATAAAGTTAATAAAAAAAA
>F:00818-1
AAAAAATAAAGTTAATCAA
>F:00819-1
AAAAAATAAAGTTAATCAAATAAA
>F:0081A-1
AAAAAATAAAGTTGGTAA
>F:0081B-1
AAAAAATAAAGTTGTTAGTA
>F:0081C-1
AAAAAATAAATAAAAAA
>F:0081D-1
AAAAAATAAATAAAATAATAAAA
>F:0081E-1
AAAAAATAAATAAAATTATGA
>F:0081F-2
AAAAAATAAATAAATAA
>F:0081G-6
AAAAAATAAATAAATAAA
>F:0081H-4
AAAAAATAAATAAATAAAA
>F:0081I-3
AAAAAATAAATAAATAAAAA
>F:0081J-1
AAAAAATAAATAAATAAAAAA
>F:0081K-1
AAAAAATAAATAAATAAATAAAA
>F:0081L-1
AAAAAATAAATAAATAAATAAT
>F:0081M-1
AAAAAATAAATAAATAAGGTAA
>F:0081N-1
AAAAAATAAATAAATAAGGTAAAAA
>F:0081O-1
AAAAAATAAATAAATAAGGTAAC
>F:0081P-1
AAAAAATAAATAAATGTAAA
>F:0081Q-1
AAAAAATAAATAAATTAATAAT
>F:0081R-1
AAAAAATAAATAATAGAA
>F:0081S-1
AAAAAATAAATAGATAAATAAA
>F:0081T-1
AAAAAATAAATAGATAAATAAAT
>F:0081U-1
AAAAAATAAATAGATATTTGAAAA
>F:0081V-1
AAAAAATAAATATAAGA
>F:0081W-1
AAAAAATAAATATACAGTA
>F:0081X-1
AAAAAATAAATATACAGTAA
>F:0081Y-13
AAAAAATAAATATAGAA
>F:0081Z-1
AAAAAATAAATATAGAAA
>F:00820-2
AAAAAATAAATATAGAAAA
>F:00821-4
AAAAAATAAATATAGAAT
>F:00822-2
AAAAAATAAATATAGAATA
>F:00823-1
AAAAAATAAATATAGAATAAGA
>F:00824-3
AAAAAATAAATATAGAATAAGT
>F:00825-1
AAAAAATAAATATAGAATAAGTAAAA
>F:00826-2
AAAAAATAAATATAGAATAAGTT
>F:00827-1
AAAAAATAAATATATTAAAAA
>F:00828-2
AAAAAATAAATATATTAAAAAAA
>F:00829-3
AAAAAATAAATATATTAAAAAAT
>F:0082A-1
AAAAAATAAATATTAGAAA
>F:0082B-2
AAAAAATAAATCCCTAA
>F:0082C-15
AAAAAATAAATCCCTAGA
>F:0082D-2
AAAAAATAAATCCCTAGAA
>F:0082E-1
AAAAAATAAATCCCTAGAAA
>F:0082F-1
AAAAAATAAATCCCTAGAGA
>F:0082G-1
AAAAAATAAATCCCTAGAGAA
>F:0082H-1
AAAAAATAAATCCCTAGAGAAGTTA
>F:0082I-1
AAAAAATAAATCCCTAGAGAT
>F:0082J-1
AAAAAATAAATCCTTAG
>F:0082K-1
AAAAAATAAATCCTTAGAGA
>F:0082L-4
AAAAAATAAATCTAAAA
>F:0082M-2
AAAAAATAAATCTAAAAA
>F:0082N-6
AAAAAATAAATCTAAAC
>F:0082O-1
AAAAAATAAATCTAAACA
>F:0082P-1
AAAAAATAAATCTAAACAA
>F:0082Q-1
AAAAAATAAATCTAAAGA
>F:0082R-1
AAAAAATAAATCTCTAGAGC
>F:0082S-21
AAAAAATAAATCTCTGG
>F:0082T-1
AAAAAATAAATCTCTGGA
>F:0082U-10
AAAAAATAAATCTCTGGAA
>F:0082V-4
AAAAAATAAATCTCTGGAG
>F:0082W-3
AAAAAATAAATCTCTGGAGA
>F:0082X-1
AAAAAATAAATCTCTGGAT
>F:0082Y-2
AAAAAATAAATCTCTGT
>F:0082Z-1
AAAAAATAAATCTCTTGAGA
>F:00830-1
AAAAAATAAATCTTTGGAA
>F:00831-1
AAAAAATAAATGAAGAAATTTGA
>F:00832-1
AAAAAATAAATGAGGAAGC
>F:00833-1
AAAAAATAAATGATGTTGTA
>F:00834-1
AAAAAATAAATGATTTTGTGA
>F:00835-1
AAAAAATAAATGATTTTGTGATAA
>F:00836-2
AAAAAATAAATGTATAA
>F:00837-1
AAAAAATAAATGTCTGAACTGC
>F:00838-1
AAAAAATAAATGTTGAAAGA
>F:00839-2
AAAAAATAAATGTTGATAT
>F:0083A-1
AAAAAATAAATTAAAAA
>F:0083B-2
AAAAAATAAATTAAAAAA
>F:0083C-1
AAAAAATAAATTAAAAAAA
>F:0083D-1
AAAAAATAAATTAAACTAAT
>F:0083E-1
AAAAAATAAATTAAACTAATGAA
>F:0083F-1
AAAAAATAAATTATAGAAAAA
>F:0083G-4
AAAAAATAAATTATCGAAAAA
>F:0083H-1
AAAAAATAAATTATCGAAAAAA
>F:0083I-2
AAAAAATAAATTATCGAAAAAAA
>F:0083J-12
AAAAAATAAATTATCGAAAAAT
>F:0083K-2
AAAAAATAAATTATCGAAAAATGA
>F:0083L-1
AAAAAATAAATTATCGAAAAATGAAA
>F:0083M-1
AAAAAATAAATTATCGAAAAATGAAAA
>F:0083N-1
AAAAAATAAATTATCGAAAT
>F:0083O-1
AAAAAATAAATTCCTAGA
>F:0083P-1
AAAAAATAAATTCCTAGAA
>F:0083Q-1
AAAAAATAAATTGAATATGGAA
>F:0083R-1
AAAAAATAAATTGTTTTTAAAA
>F:0083S-1
AAAAAATAAATTTCGCTTT
>F:0083T-1
AAAAAATAAATTTCGCTTTA
>F:0083U-1
AAAAAATAAATTTCGCTTTAC
>F:0083V-1
AAAAAATAAATTTCGCTTTACGTAA
>F:0083W-1
AAAAAATAAATTTCGCTTTACGTAT
>F:0083X-2
AAAAAATAAATTTCTGGAA
>F:0083Y-1
AAAAAATAACAAAAGCTAATAA
>F:0083Z-1
AAAAAATAACAGAAAAATTAAAAAA
>F:00840-1
AAAAAATAACATGTATGAATGA
>F:00841-1
AAAAAATAACCATAAAAAAT
>F:00842-1
AAAAAATAACCCCTAAAA
>F:00843-1
AAAAAATAACGAAAATA
>F:00844-1
AAAAAATAACGAAAATAATA
>F:00845-1
AAAAAATAACGAAAATAATATAAAAA
>F:00846-1
AAAAAATAACGAATAAA
>F:00847-1
AAAAAATAACGAATAAAA
>F:00848-1
AAAAAATAACGAATAAAAT
>F:00849-2
AAAAAATAACGAATAAAATA
>F:0084A-1
AAAAAATAACGAATAAAATAAA
>F:0084B-2
AAAAAATAACGAATAAAATAAT
>F:0084C-2
AAAAAATAACGAATAAAATAATAT
>F:0084D-1
AAAAAATAACGAATGCTGAGA
>F:0084E-1
AAAAAATAACGAATGTTGGAA
>F:0084F-1
AAAAAATAACGAATGTTGGAG
>F:0084G-1
AAAAAATAACGAGACCGTT
>F:0084H-1
AAAAAATAACGTGCTCAAGC
>F:0084I-1
AAAAAATAACTAAAAAAA
>F:0084J-1
AAAAAATAACTAAAAAAAAA
>F:0084K-1
AAAAAATAACTAAAAAATGAAAT
>F:0084L-1
AAAAAATAACTAATTTTTTTC
>F:0084M-1
AAAAAATAACTGTTCTTATACGA
>F:0084N-1
AAAAAATAACTTATATAAA
>F:0084O-1
AAAAAATAACTTATTGGATACCA
>F:0084P-1
AAAAAATAACTTGTTGGGTACCA
>F:0084Q-1
AAAAAATAAGAAAAAAA
>F:0084R-1
AAAAAATAAGAAAAATAAGAA
>F:0084S-1
AAAAAATAAGAAAAGGTAA
>F:0084T-1
AAAAAATAAGAACATTA
>F:0084U-2
AAAAAATAAGAACCGTA
>F:0084V-2
AAAAAATAAGAACCGTC
>F:0084W-6
AAAAAATAAGAACCGTCC
>F:0084X-1
AAAAAATAAGAACCGTCCA
>F:0084Y-1
AAAAAATAAGAACCGTCCAT
>F:0084Z-1
AAAAAATAAGAACCGTCT
>F:00850-1
AAAAAATAAGAACCGTCTAT
>F:00851-1
AAAAAATAAGAACCGTTCATTG
>F:00852-1
AAAAAATAAGAATGATAAAATGG
>F:00853-1
AAAAAATAAGAGTGAAC
>F:00854-1
AAAAAATAAGAGTGAACA
>F:00855-1
AAAAAATAAGATTATAGGT
>F:00856-1
AAAAAATAAGCATGCAGTTAA
>F:00857-1
AAAAAATAAGCTTTTTTTAGTAG
>F:00858-1
AAAAAATAAGGATAACTGGGCGA
>F:00859-1
AAAAAATAAGGGTATTTATAA
>F:0085A-1
AAAAAATAAGGTATGCAATACCTCCTTGT
>F:0085B-1
AAAAAATAAGGTTTATGAATAT
>F:0085C-1
AAAAAATAAGTAAAAATAAGTTAAAAA
>F:0085D-1
AAAAAATAAGTAATAAAATAGAT
>F:0085E-1
AAAAAATAAGTAATGATAAAATA
>F:0085F-2
AAAAAATAAGTATAAACTAAGTA
>F:0085G-1
AAAAAATAAGTATAAAGCAAG
>F:0085H-1
AAAAAATAAGTATAAAGTAAGTA
>F:0085I-2
AAAAAATAAGTATCGAGC
>F:0085J-3
AAAAAATAAGTATCGAGCT
>F:0085K-1
AAAAAATAAGTATCGAGCTA
>F:0085L-2
AAAAAATAAGTATCGAGCTATA
>F:0085M-1
AAAAAATAAGTATCGAGCTATAAA
>F:0085N-1
AAAAAATAAGTATCGAGTTATA
>F:0085O-2
AAAAAATAAGTATCTAGCT
>F:0085P-1
AAAAAATAAGTCAAGAATATCGA
>F:0085Q-1
AAAAAATAAGTGATAAAATTGA
>F:0085R-1
AAAAAATAAGTGATCAAATCTA
>F:0085S-1
AAAAAATAAGTGATTAGTATGTT
>F:0085T-1
AAAAAATAAGTGCAATAAA
>F:0085U-1
AAAAAATAAGTGCGAAACAAAA
>F:0085V-1
AAAAAATAAGTTAACCTGA
>F:0085W-1
AAAAAATAAGTTAACCTGAAAA
>F:0085X-1
AAAAAATAAGTTAACCTGAAAAA
>F:0085Y-1
AAAAAATAAGTTAATAAAA
>F:0085Z-1
AAAAAATAAGTTAATAATGAA
>F:00860-1
AAAAAATAAGTTAATAATGAAGT
>F:00861-1
AAAAAATAATAAAAAAA
>F:00862-1
AAAAAATAATAAAAAAAAAA
>F:00863-5
AAAAAATAATAAAAAAAGA
>F:00864-6
AAAAAATAATAAAAAAAGAA
>F:00865-5
AAAAAATAATAAAAAAAGAAA
>F:00866-4
AAAAAATAATAAAAAAAGAAAA
>F:00867-5
AAAAAATAATAAAAAAAGAAAAA
>F:00868-1
AAAAAATAATAAAAAAATAAAA
>F:00869-1
AAAAAATAATAAAAAAGATATA
>F:0086A-1
AAAAAATAATAAAAATAATAAT
>F:0086B-1
AAAAAATAATAAAATAAAAAGAT
>F:0086C-1
AAAAAATAATAAAATTAATAA
>F:0086D-1
AAAAAATAATAAACAACGCAAAA
>F:0086E-1
AAAAAATAATAAAGCGAAAAATA
>F:0086F-1
AAAAAATAATAAATCGAAA
>F:0086G-1
AAAAAATAATAAATGCGAA
>F:0086H-1
AAAAAATAATAAATTCG
>F:0086I-4
AAAAAATAATAAATTCGA
>F:0086J-7
AAAAAATAATAAATTCGAA
>F:0086K-5
AAAAAATAATAAATTCGAAA
>F:0086L-2
AAAAAATAATAAATTCGAAAA
>F:0086M-1
AAAAAATAATAAATTCGAAAAA
>F:0086N-1
AAAAAATAATAAATTCGAAAAAA
>F:0086O-2
AAAAAATAATAAATTCGAAAT
>F:0086P-1
AAAAAATAATAAATTCGAAATTC
>F:0086Q-1
AAAAAATAATAAATTCGAG
>F:0086R-1
AAAAAATAATAAATTCTAA
>F:0086S-1
AAAAAATAATAAGAAAAAGGAA
>F:0086T-2
AAAAAATAATAAGAAAAAGGAAA
>F:0086U-1
AAAAAATAATAAGAAAAAGGAAAAA
>F:0086V-1
AAAAAATAATAAGAATTGATA
>F:0086W-1
AAAAAATAATAATAAAAATA
>F:0086X-2
AAAAAATAATAATAATA
>F:0086Y-1
AAAAAATAATAATAATAAA
>F:0086Z-1
AAAAAATAATAATAATAAAAA
>F:00870-1
AAAAAATAATAATAATAAAAATA
>F:00871-1
AAAAAATAATAATAATAATAAA
>F:00872-1
AAAAAATAATAATGAAA
>F:00873-1
AAAAAATAATAATGAAAA
>F:00874-1
AAAAAATAATAATGAAAAAA
>F:00875-2
AAAAAATAATAATGAAAAAAAA
>F:00876-1
AAAAAATAATAATGAAAAAAAAAA
>F:00877-1
AAAAAATAATAATGAAAAAAATA
>F:00878-1
AAAAAATAATACTATTTAA
>F:00879-1
AAAAAATAATAGAAATATTGAAA
>F:0087A-1
AAAAAATAATAGATAAA
>F:0087B-1
AAAAAATAATAGATAAAGTAAC
>F:0087C-1
AAAAAATAATAGGAAATGG
>F:0087D-1
AAAAAATAATAGGAAATGGAAA
>F:0087E-2
AAAAAATAATAGGAAATGGAAAA
>F:0087F-1
AAAAAATAATATAAAATATTGTC
>F:0087G-1
AAAAAATAATATAAAATATTGTCC
>F:0087H-1
AAAAAATAATATAAATAAAAAA
>F:0087I-2
AAAAAATAATATATGGAAAA
>F:0087J-1
AAAAAATAATATATGGAAAAAAA
>F:0087K-1
AAAAAATAATATATGGAAAAAATA
>F:0087L-1
AAAAAATAATATATGTGAAAAAA
>F:0087M-1
AAAAAATAATATGAAGTTA
>F:0087N-1
AAAAAATAATATTAACTAACT
>F:0087O-1
AAAAAATAATATTAATAAAAA
>F:0087P-1
AAAAAATAATATTTTAGTAAT
>F:0087Q-1
AAAAAATAATCACAAGATCT
>F:0087R-1
AAAAAATAATCCGAAAAA
>F:0087S-1
AAAAAATAATCCGAAAAAA
>F:0087T-1
AAAAAATAATCCGAACAAA
>F:0087U-25
AAAAAATAATCCGAATA
>F:0087V-7
AAAAAATAATCCGAATAA
>F:0087W-8
AAAAAATAATCCGAATAAA
>F:0087X-5
AAAAAATAATCCGAATAAAA
>F:0087Y-1
AAAAAATAATCCGAATAAAAA
>F:0087Z-1
AAAAAATAATCCGAATAAAAAA
>F:00880-1
AAAAAATAATCCGAATAAAAAG
>F:00881-1
AAAAAATAATCCGAATAAAAAGA
>F:00882-3
AAAAAATAATCCGAATAAAAC
>F:00883-1
AAAAAATAATCCGAATAAGA
>F:00884-1
AAAAAATAATCCGAATG
>F:00885-1
AAAAAATAATCCTACAAGTTAC
>F:00886-1
AAAAAATAATCGAAAAAC
>F:00887-1
AAAAAATAATCTCCTTGTC
>F:00888-1
AAAAAATAATCTGAAGT
>F:00889-1
AAAAAATAATCTGAATA
>F:0088A-1
AAAAAATAATGAAAAAAATAT
>F:0088B-1
AAAAAATAATGAAACTGGAGAA
>F:0088C-1
AAAAAATAATGCTAATAAAAA
>F:0088D-1
AAAAAATAATGCTAATAAAAAA
>F:0088E-2
AAAAAATAATGCTGATAAA
>F:0088F-1
AAAAAATAATGCTGATAAAA
>F:0088G-2
AAAAAATAATGCTGATAAAAA
>F:0088H-1
AAAAAATAATGCTGATAAAAAA
>F:0088I-3
AAAAAATAATGCTGATAAAAAAA
>F:0088J-1
AAAAAATAATGGTAAATAGGAA
>F:0088K-1
AAAAAATAATGTCGAAATTGAA
>F:0088L-1
AAAAAATAATGTCGAAATTGAAA
>F:0088M-1
AAAAAATAATGTCGAAATTGAAAA
>F:0088N-2
AAAAAATAATGTTAATAAA
>F:0088O-1
AAAAAATAATGTTAATAAAA
>F:0088P-1
AAAAAATAATGTTAATAAAAA
>F:0088Q-1
AAAAAATAATGTTAATAAAAAAA
>F:0088R-1
AAAAAATAATGTTAATAAAAAAAA
>F:0088S-1
AAAAAATAATGTTAATAAAAAAC
>F:0088T-2
AAAAAATAATTAAAAAAAAGAA
>F:0088U-1
AAAAAATAATTAAAAAAAAGAAT
>F:0088V-1
AAAAAATAATTATTGAGTGTATAA
>F:0088W-1
AAAAAATAATTCCAGTAGGAA
>F:0088X-5
AAAAAATAATTCGAAGT
>F:0088Y-1
AAAAAATAATTCTGATTATTTGA
>F:0088Z-1
AAAAAATAATTGAAATCAAT
>F:00890-1
AAAAAATAATTGAAGTT
>F:00891-1
AAAAAATAATTGAAGTTA
>F:00892-1
AAAAAATAATTGCGCCATTATGGA
>F:00893-1
AAAAAATAATTGTCTAGTAAA
>F:00894-1
AAAAAATAATTTAATAAAAAA
>F:00895-1
AAAAAATAATTTAATTGTAAGGA
>F:00896-1
AAAAAATAATTTCTGGTAT
>F:00897-3
AAAAAATAATTTGAAAA
>F:00898-1
AAAAAATAATTTGAAAAA
>F:00899-1
AAAAAATAATTTGAAAAAAAA
>F:0089A-1
AAAAAATAATTTGAAAT
>F:0089B-3
AAAAAATAATTTGAAGA
>F:0089C-2
AAAAAATAATTTGAAGAAA
>F:0089D-1
AAAAAATAATTTGAAGC
>F:0089E-1
AAAAAATAATTTGAAGGC
>F:0089F-76
AAAAAATAATTTGAAGT
>F:0089G-1
AAAAAATAATTTGAAGTA
>F:0089H-1
AAAAAATAATTTGAAGTAGA
>F:0089I-41
AAAAAATAATTTGAAGTT
>F:0089J-59
AAAAAATAATTTGAAGTTA
>F:0089K-15
AAAAAATAATTTGAAGTTAA
>F:0089L-10
AAAAAATAATTTGAAGTTAAA
>F:0089M-5
AAAAAATAATTTGAAGTTAAAA
>F:0089N-3
AAAAAATAATTTGAAGTTAAAAA
>F:0089O-3
AAAAAATAATTTGAAGTTT
>F:0089P-1
AAAAAATAATTTGAATT
>F:0089Q-1
AAAAAATAATTTGTAGTT
>F:0089R-2
AAAAAATAATTTTAAAA
>F:0089S-2
AAAAAATAATTTTAAAAAA
>F:0089T-2
AAAAAATAATTTTAAAC
>F:0089U-1
AAAAAATAATTTTAAACGA
>F:0089V-2
AAAAAATAATTTTAAACT
>F:0089W-1
AAAAAATAATTTTAAACTGCA
>F:0089X-3
AAAAAATAATTTTAAACTGCT
>F:0089Y-1
AAAAAATAATTTTAAACTGCTA
>F:0089Z-1
AAAAAATAATTTTAAACTGCTAA
>F:008A0-1
AAAAAATAATTTTAAGT
>F:008A1-1
AAAAAATAATTTTAAGTTA
>F:008A2-1
AAAAAATAATTTTAAGTTTTGTGT
>F:008A3-1
AAAAAATAATTTTATTTTTAAAA
>F:008A4-1
AAAAAATAATTTTGAAGTTA
>F:008A5-1
AAAAAATAATTTTTTCTTTCTTT
>F:008A6-1
AAAAAATACAAAAAATAAA
>F:008A7-1
AAAAAATACAAAATTTAAATTTGA
>F:008A8-1
AAAAAATACAACAACGA
>F:008A9-2
AAAAAATACAATTGAAAA
>F:008AA-1
AAAAAATACAGAAATTCTCGATTTT
>F:008AB-1
AAAAAATACATAAAATTA
>F:008AC-1
AAAAAATACATAAAATTAAAAA
>F:008AD-1
AAAAAATACATCCCTAGAGA
>F:008AE-1
AAAAAATACCATTAGAAAA
>F:008AF-1
AAAAAATACCTTGTTAA
>F:008AG-1
AAAAAATACGAAAGTTATT
>F:008AH-1
AAAAAATACGAACTAAAA
>F:008AI-1
AAAAAATACGGAAAGAAAAAAAA
>F:008AJ-1
AAAAAATACGTGATAAAA
>F:008AK-2
AAAAAATACGTGATAAAAG
>F:008AL-11
AAAAAATACGTGATAAAAGA
>F:008AM-1
AAAAAATACGTGATAAAAGAAA
>F:008AN-2
AAAAAATACGTGATAAAAGAC
>F:008AO-1
AAAAAATACGTGATAAAAGACCA
>F:008AP-2
AAAAAATACGTTACTAGTTA
>F:008AQ-1
AAAAAATACTAACGCTCTAT
>F:008AR-1
AAAAAATACTAAGTTGAAAAA
>F:008AS-1
AAAAAATACTACGATTTATTCAGA
>F:008AT-1
AAAAAATACTACTGCATTGCA
>F:008AU-1
AAAAAATACTATGACGTTA
>F:008AV-1
AAAAAATACTCAATTGTTTTGTA
>F:008AW-1
AAAAAATACTTAAAAAAGAAA
>F:008AX-1
AAAAAATACTTAAAAATGAAT
>F:008AY-1
AAAAAATACTTCGAAAACTACAAC
>F:008AZ-1
AAAAAATACTTGAAATTAACTGA
>F:008B0-1
AAAAAATACTTGCGTAAAGAT
>F:008B1-5
AAAAAATACTTGCGTAAAGATGA
>F:008B2-1
AAAAAATACTTGCGTAAAGATGAA
>F:008B3-2
AAAAAATACTTGCGTAAAGATGAAA
>F:008B4-1
AAAAAATACTTGCGTAAAGATGAGA
>F:008B5-1
AAAAAATACTTGGATTGCT
>F:008B6-1
AAAAAATACTTTGAAGTT
>F:008B7-1
AAAAAATAGAAAAAGATTGAC
>F:008B8-1
AAAAAATAGAAAAAGTTATAT
>F:008B9-1
AAAAAATAGAAAAAGTTATATA
>F:008BA-1
AAAAAATAGAAAAAGTTATATAA
>F:008BB-1
AAAAAATAGAAAAATAGA
>F:008BC-1
AAAAAATAGAAAAATAT
>F:008BD-6
AAAAAATAGAAAAATATTGA
>F:008BE-1
AAAAAATAGAAAAATATTGAA
>F:008BF-1
AAAAAATAGAAAAATTGAATTA
>F:008BG-1
AAAAAATAGAAAAGGAAGGTAA
>F:008BH-1
AAAAAATAGAAAATAAATTGTT
>F:008BI-1
AAAAAATAGAAAATAAATTGTTT
>F:008BJ-1
AAAAAATAGAAAATAAATTGTTTTT
>F:008BK-1
AAAAAATAGAAAATAAGAA
>F:008BL-1
AAAAAATAGAAAGGAAAAC
>F:008BM-1
AAAAAATAGAAATAAACATTAAA
>F:008BN-3
AAAAAATAGAAATAAAT
>F:008BO-1
AAAAAATAGAAATAAATA
>F:008BP-1
AAAAAATAGAAATAAATAT
>F:008BQ-1
AAAAAATAGAAATAAATATTA
>F:008BR-1
AAAAAATAGAAATAAATATTAAAA
>F:008BS-1
AAAAAATAGAAATAAATATTAAAAAAAA
>F:008BT-2
AAAAAATAGAAATAAATATTGA
>F:008BU-1
AAAAAATAGAAATAAATATTGAA
>F:008BV-1
AAAAAATAGAAATGAAATGAAAAAT
>F:008BW-1
AAAAAATAGAAATGTTGTGCTAA
>F:008BX-3
AAAAAATAGAAATTATAAAAGA
>F:008BY-2
AAAAAATAGAAATTATAAAAGAA
>F:008BZ-2
AAAAAATAGAAATTATAAAAGAT
>F:008C0-1
AAAAAATAGAACTTAGTTGATT
>F:008C1-1
AAAAAATAGAACTTAGTTGATTA
>F:008C2-1
AAAAAATAGAACTTAGTTGATTAT
>F:008C3-1
AAAAAATAGAAGGACGACAATC
>F:008C4-1
AAAAAATAGAATTAAAAATA
>F:008C5-1
AAAAAATAGACGAAAAATTGAA
>F:008C6-1
AAAAAATAGAGATTGCTT
>F:008C7-1
AAAAAATAGAGCGAAAAT
>F:008C8-1
AAAAAATAGAGCTTGGATGATAATC
>F:008C9-1
AAAAAATAGAGTATGTTTAAA
>F:008CA-1
AAAAAATAGAGTCTATCTGCA
>F:008CB-1
AAAAAATAGAGTTTGTGAAATA
>F:008CC-1
AAAAAATAGATAGATTGTTTTAT
>F:008CD-1
AAAAAATAGATGAAATGCATGT
>F:008CE-1
AAAAAATAGATGCCGGAATTGT
>F:008CF-1
AAAAAATAGATTAAATATTA
>F:008CG-1
AAAAAATAGATTAACTGAACTGGAAA
>F:008CH-1
AAAAAATAGCAACATTTTGAA
>F:008CI-1
AAAAAATAGCAATATTTTGA
>F:008CJ-1
AAAAAATAGCAATATTTTGAA
>F:008CK-1
AAAAAATAGCTGAATGCGA
>F:008CL-1
AAAAAATAGGAAGAAAAGTC
>F:008CM-1
AAAAAATAGGATTGAAAATCTC
>F:008CN-1
AAAAAATAGGGCATGCAAAAAT
>F:008CO-1
AAAAAATAGGTAAACTAGA
>F:008CP-1
AAAAAATAGGTTTTTCAATGGA
>F:008CQ-1
AAAAAATAGTAAAAAGG
>F:008CR-1
AAAAAATAGTAAAATTTAA
>F:008CS-1
AAAAAATAGTAAATAAAATGTCA
>F:008CT-1
AAAAAATAGTAAATTTGTG
>F:008CU-1
AAAAAATAGTAGAAAGATTGA
>F:008CV-1
AAAAAATAGTATGTCGATGAATAA
>F:008CW-1
AAAAAATAGTATTAAGTAAAAA
>F:008CX-1
AAAAAATAGTCGCAAACGA
>F:008CY-1
AAAAAATAGTGGAAAATGGAT
>F:008CZ-1
AAAAAATAGTGGTATTTTCGGTA
>F:008D0-1
AAAAAATAGTGTATTTAAAGA
>F:008D1-1
AAAAAATAGTTAAAAAAAT
>F:008D2-1
AAAAAATAGTTAAAAAGATTTGAA
>F:008D3-1
AAAAAATAGTTAAAAATCT
>F:008D4-1
AAAAAATAGTTAAAGATAAAAAAA
>F:008D5-1
AAAAAATAGTTATGGATATACTA
>F:008D6-1
AAAAAATAGTTTCTAAGTATT
>F:008D7-1
AAAAAATAGTTTGAAGTTA
>F:008D8-1
AAAAAATAGTTTTTAAAAAAGTT
>F:008D9-2
AAAAAATAGTTTTTAAAAAGTT
>F:008DA-1
AAAAAATATAAAAAATAAAA
>F:008DB-1
AAAAAATATAAAAAATAAAAAGAA
>F:008DC-1
AAAAAATATAAAAAATAAAAAGAC
>F:008DD-1
AAAAAATATAAAAATAAACGGGT
>F:008DE-1
AAAAAATATAAAAGAAAA
>F:008DF-1
AAAAAATATAAAAGTTA
>F:008DG-1
AAAAAATATAAAAGTTATT
>F:008DH-1
AAAAAATATAAAATGATATTTTAAA
>F:008DI-1
AAAAAATATAAAGAAAAATGA
>F:008DJ-1
AAAAAATATAAAGAAAAATGAA
>F:008DK-1
AAAAAATATAAATTTGA
>F:008DL-1
AAAAAATATAATAATAAAA
>F:008DM-1
AAAAAATATAATAATAAAAAA
>F:008DN-1
AAAAAATATAATAATAATAAAAA
>F:008DO-1
AAAAAATATAATAATTTGAAAAA
>F:008DP-1
AAAAAATATAATAGTAAAT
>F:008DQ-1
AAAAAATATAATAGTAAATA
>F:008DR-1
AAAAAATATAATATATAAATAAAT
>F:008DS-1
AAAAAATATAATTAAAAA
>F:008DT-1
AAAAAATATAATTTAATTTGAA
>F:008DU-1
AAAAAATATAATTTGAAA
>F:008DV-1
AAAAAATATACCCCTAGAA
>F:008DW-1
AAAAAATATACTCGAAGCTGGT
>F:008DX-11
AAAAAATATACTTAAAA
>F:008DY-13
AAAAAATATACTTAAAAA
>F:008DZ-4
AAAAAATATACTTAAAAAA
>F:008E0-1
AAAAAATATACTTAAAAAAA
>F:008E1-3
AAAAAATATACTTAAAAAAAA
>F:008E2-3
AAAAAATATACTTAAAAAT
>F:008E3-1
AAAAAATATACTTAAAAATGA
>F:008E4-2
AAAAAATATACTTAAAAATGAA
>F:008E5-1
AAAAAATATACTTAAAAGAAT
>F:008E6-1
AAAAAATATACTTAAAAGAATG
>F:008E7-1
AAAAAATATACTTAAAGAAAAAAAA
>F:008E8-1
AAAAAATATAGAACCTTCTATGAC
>F:008E9-1
AAAAAATATAGAGAATT
>F:008EA-1
AAAAAATATAGCGTATAGTT
>F:008EB-1
AAAAAATATATAATAGAA
>F:008EC-1
AAAAAATATATAATAGTAA
>F:008ED-1
AAAAAATATATAGACGAAAGA
>F:008EE-1
AAAAAATATATATAGAAT
>F:008EF-1
AAAAAATATATATAGGAAAAA
>F:008EG-1
AAAAAATATATATATTAAAAGA
>F:008EH-4
AAAAAATATATCCCTAGA
>F:008EI-8
AAAAAATATATCCCTAGAA
>F:008EJ-1
AAAAAATATATCCCTAGAAA
>F:008EK-1
AAAAAATATATCCCTAGAAAAAA
>F:008EL-1
AAAAAATATATCCCTAGAAAAGT
>F:008EM-1
AAAAAATATATCCCTAGAGA
>F:008EN-1
AAAAAATATATCCCTAGAGAA
>F:008EO-1
AAAAAATATATCCCTGA
>F:008EP-2
AAAAAATATATCCCTGG
>F:008EQ-1
AAAAAATATATCCCTGGA
>F:008ER-1
AAAAAATATATCCCTGGAA
>F:008ES-1
AAAAAATATATCCCTGGAGA
>F:008ET-1
AAAAAATATATGAAAAATA
>F:008EU-1
AAAAAATATATGTAATAAAAAAGA
>F:008EV-1
AAAAAATATATGTATATTAA
>F:008EW-1
AAAAAATATATTAAATAAAAA
>F:008EX-1
AAAAAATATATTAAATAT
>F:008EY-1
AAAAAATATATTAAATATT
>F:008EZ-2
AAAAAATATATTAAATATTAA
>F:008F0-3
AAAAAATATATTAAATATTAAAA
>F:008F1-2
AAAAAATATATTAAATATTAAAAAA
>F:008F2-1
AAAAAATATATTAAATATTACA
>F:008F3-1
AAAAAATATATTAGGAAAA
>F:008F4-1
AAAAAATATATTATGAGAAC
>F:008F5-1
AAAAAATATATTATGAGAACATTGAAA
>F:008F6-1
AAAAAATATATTCATATGAAGA
>F:008F7-1
AAAAAATATATTCATATGAAGAA
>F:008F8-1
AAAAAATATATTCATATGAAGAAA
>F:008F9-1
AAAAAATATATTGACTGATTGTGGA
>F:008FA-4
AAAAAATATATTTAAAAA
>F:008FB-2
AAAAAATATATTTAAAAAA
>F:008FC-1
AAAAAATATATTTAAAAAT
>F:008FD-1
AAAAAATATATTTAAAAATGAA
>F:008FE-1
AAAAAATATATTTAAATTATGCTT
>F:008FF-1
AAAAAATATCAAAAATC
>F:008FG-1
AAAAAATATCAAAAATCAAAAA
>F:008FH-1
AAAAAATATCAAATAACTA
>F:008FI-1
AAAAAATATCAAGGAAAA
>F:008FJ-1
AAAAAATATCATACGAAAAGTA
>F:008FK-1
AAAAAATATCCCTGGAGA
>F:008FL-1
AAAAAATATCCGGATGCTCTGGAA
>F:008FM-1
AAAAAATATCCTAAAAAAA
>F:008FN-15
AAAAAATATCCTTAAAA
>F:008FO-10
AAAAAATATCCTTAAAAA
>F:008FP-5
AAAAAATATCCTTAAAAAA
>F:008FQ-1
AAAAAATATCCTTAAAAAAA
>F:008FR-1
AAAAAATATCCTTAAAAAAAA
>F:008FS-1
AAAAAATATCCTTAAAAAAAATGA
>F:008FT-1
AAAAAATATCCTTAAAAAAG
>F:008FU-1
AAAAAATATCCTTAAAAAT
>F:008FV-1
AAAAAATATCCTTAAAAATGA
>F:008FW-1
AAAAAATATCCTTAAAAATGAA
>F:008FX-1
AAAAAATATCGAAATTAGTGCA
>F:008FY-1
AAAAAATATCGACTATAAAAAA
>F:008FZ-1
AAAAAATATCTAGAATTTAA
>F:008G0-1
AAAAAATATCTTCAAAGATTCAA
>F:008G1-1
AAAAAATATCTTCTAGTGATC
>F:008G2-3
AAAAAATATCTTGTTAA
>F:008G3-7
AAAAAATATCTTGTTAAC
>F:008G4-1
AAAAAATATCTTGTTAACA
>F:008G5-2
AAAAAATATGAAAAAAAA
>F:008G6-1
AAAAAATATGAAAAAAAAA
>F:008G7-1
AAAAAATATGAAAAATGAAGATGA
>F:008G8-1
AAAAAATATGAAAGAAA
>F:008G9-1
AAAAAATATGAAAGAAAA
>F:008GA-1
AAAAAATATGAAAGATAT
>F:008GB-1
AAAAAATATGAAAGCTA
>F:008GC-1
AAAAAATATGAAAGCTATT
>F:008GD-1
AAAAAATATGAAAGTAAA
>F:008GE-70
AAAAAATATGAAAGTTA
>F:008GF-2
AAAAAATATGAAAGTTAA
>F:008GG-1
AAAAAATATGAAAGTTAAAAAA
>F:008GH-112
AAAAAATATGAAAGTTAT
>F:008GI-1
AAAAAATATGAAAGTTATA
>F:008GJ-2
AAAAAATATGAAAGTTATAA
>F:008GK-1
AAAAAATATGAAAGTTATGGGTA
>F:008GL-65
AAAAAATATGAAAGTTATT
>F:008GM-1
AAAAAATATGAAAGTTATTA
>F:008GN-2
AAAAAATATGAAAGTTATTAAA
>F:008GO-2
AAAAAATATGAAAGTTATTAAAAA
>F:008GP-5
AAAAAATATGAAAGTTATTG
>F:008GQ-3
AAAAAATATGAAAGTTATTGA
>F:008GR-1
AAAAAATATGAAAGTTATTGGA
>F:008GS-3
AAAAAATATGAAAGTTATTGGT
>F:008GT-4
AAAAAATATGAAAGTTATTGGTA
>F:008GU-1
AAAAAATATGAAAGTTATTGGTCAAA
>F:008GV-1
AAAAAATATGAAAGTTATTGT
>F:008GW-1
AAAAAATATGAAAGTTATTT
>F:008GX-1
AAAAAATATGAAAGTTATTTAA
>F:008GY-1
AAAAAATATGAAAGTTGT
>F:008GZ-1
AAAAAATATGAAATTTA
>F:008H0-1
AAAAAATATGAAATTTAT
>F:008H1-1
AAAAAATATGAACGTTA
>F:008H2-1
AAAAAATATGAATGAAACGTTAA
>F:008H3-1
AAAAAATATGAGCTAATT
>F:008H4-1
AAAAAATATGAGTGGGAT
>F:008H5-1
AAAAAATATGATAAATAGAATAA
>F:008H6-1
AAAAAATATGATAATATT
>F:008H7-1
AAAAAATATGATATTGTCCTATT
>F:008H8-1
AAAAAATATGATGTTATT
>F:008H9-1
AAAAAATATGATTGTTTTGAGA
>F:008HA-1
AAAAAATATGCAAGTTAT
>F:008HB-1
AAAAAATATGCAGTAAAT
>F:008HC-1
AAAAAATATGCAGTTAA
>F:008HD-1
AAAAAATATGCAGTTAGTCGA
>F:008HE-1
AAAAAATATGCAGTTAGTCGAAC
>F:008HF-1
AAAAAATATGCATGTTAAAA
>F:008HG-2
AAAAAATATGCCAAAAAATGA
>F:008HH-3
AAAAAATATGCCAAAAAATGAGA
>F:008HI-4
AAAAAATATGCCAAAAAATGAGAT
>F:008HJ-1
AAAAAATATGCCTGACGC
>F:008HK-1
AAAAAATATGCTTAAAAAA
>F:008HL-1
AAAAAATATGCTTTGCAACAAC
>F:008HM-1
AAAAAATATGCTTTTAAGATAGCA
>F:008HN-1
AAAAAATATGGAAAAAA
>F:008HO-5
AAAAAATATGGAAAACA
>F:008HP-1
AAAAAATATGGAAAACAATGAA
>F:008HQ-2
AAAAAATATGGAAAACAATGAAA
>F:008HR-1
AAAAAATATGGAAAACGA
>F:008HS-2
AAAAAATATGGAAAATA
>F:008HT-2
AAAAAATATGGAAAATAA
>F:008HU-1
AAAAAATATGGAAAATAAA
>F:008HV-3
AAAAAATATGGAAAATAAT
>F:008HW-7
AAAAAATATGGAAAATAATGA
>F:008HX-7
AAAAAATATGGAAAATAATGAA
>F:008HY-4
AAAAAATATGGAAAATAATGAAA
>F:008HZ-1
AAAAAATATGGAAAATAATGAAAA
>F:008I0-1
AAAAAATATGGAAAATAGA
>F:008I1-1
AAAAAATATGGACGGAAAA
>F:008I2-1
AAAAAATATGGACGGAAAAAA
>F:008I3-1
AAAAAATATGGACGGAAAAAAAA
>F:008I4-1
AAAAAATATGGACGGAAAAAAAAAA
>F:008I5-1
AAAAAATATGGCGATCACT
>F:008I6-1
AAAAAATATGGCGATCACTCAA
>F:008I7-1
AAAAAATATGGCGATCACTCAATA
>F:008I8-1
AAAAAATATGGTACAAAAGAT
>F:008I9-1
AAAAAATATGGTACTAGTTAAAA
>F:008IA-1
AAAAAATATGGTATGACAA
>F:008IB-1
AAAAAATATGGTATGACAAATGA
>F:008IC-1
AAAAAATATGGTTGTCGACGATA
>F:008ID-1
AAAAAATATGTAAAATAATGAA
>F:008IE-1
AAAAAATATGTAAGAAACTA
>F:008IF-2
AAAAAATATGTAAGAAACTAAA
>F:008IG-1
AAAAAATATGTAAGTTATT
>F:008IH-1
AAAAAATATGTAGTTAGTCG
>F:008II-1
AAAAAATATGTCGTAATGATTA
>F:008IJ-4
AAAAAATATGTCGTAATGATTAA
>F:008IK-1
AAAAAATATGTGAAAATGA
>F:008IL-1
AAAAAATATGTGAGTAAAA
>F:008IM-1
AAAAAATATGTGTGGGAAA
>F:008IN-1
AAAAAATATGTGTGGGAAAGA
>F:008IO-1
AAAAAATATGTGTGGGAAAGAA
>F:008IP-1
AAAAAATATGTTAATAGTTAAAA
>F:008IQ-1
AAAAAATATGTTACGAT
>F:008IR-3
AAAAAATATGTTACTAGTT
>F:008IS-1
AAAAAATATGTTACTAGTTA
>F:008IT-2
AAAAAATATGTTACTAGTTAA
>F:008IU-9
AAAAAATATGTTACTAGTTAAA
>F:008IV-10
AAAAAATATGTTACTAGTTAAAA
>F:008IW-1
AAAAAATATGTTACTATCTAATA
>F:008IX-1
AAAAAATATGTTATTAGCTAA
>F:008IY-1
AAAAAATATGTTATTAGCTAAAA
>F:008IZ-1
AAAAAATATGTTTAAAA
>F:008J0-4
AAAAAATATGTTTAAAT
>F:008J1-1
AAAAAATATGTTTAAATA
>F:008J2-1
AAAAAATATGTTTAAATATGGA
>F:008J3-1
AAAAAATATGTTTAAATATGGAA
>F:008J4-3
AAAAAATATGTTTAAATATGGAC
>F:008J5-1
AAAAAATATGTTTAAATGT
>F:008J6-1
AAAAAATATGTTTAAATGTA
>F:008J7-1
AAAAAATATGTTTAAATGTAA
>F:008J8-2
AAAAAATATGTTTAAATGTAAA
>F:008J9-1
AAAAAATATGTTTAAATGTAAAA
>F:008JA-1
AAAAAATATGTTTTAAA
>F:008JB-1
AAAAAATATGTTTTAATGTAA
>F:008JC-1
AAAAAATATGTTTTAGTGTAAAA
>F:008JD-2
AAAAAATATTAAAAAAAA
>F:008JE-1
AAAAAATATTAAAAAAAATATAAAT
>F:008JF-1
AAAAAATATTAAAAAAATATAA
>F:008JG-1
AAAAAATATTAAAAAAATATAAA
>F:008JH-1
AAAAAATATTAAAAAAATATAAAAGA
>F:008JI-1
AAAAAATATTAAAAAAATATAAAT
>F:008JJ-1
AAAAAATATTAAAAACTAAACCA
>F:008JK-1
AAAAAATATTAAAACAA
>F:008JL-1
AAAAAATATTAAAATAA
>F:008JM-11
AAAAAATATTAAAATAAA
>F:008JN-4
AAAAAATATTAAAATAAAA
>F:008JO-2
AAAAAATATTAAAATAAAAA
>F:008JP-1
AAAAAATATTAAAATAAAAAGA
>F:008JQ-1
AAAAAATATTAAAGTTATTGA
>F:008JR-1
AAAAAATATTAAATTATTGACAA
>F:008JS-1
AAAAAATATTAAATTATTGG
>F:008JT-1
AAAAAATATTAAATTATTGGC
>F:008JU-1
AAAAAATATTAATTGTATGAAGAA
>F:008JV-1
AAAAAATATTACAAAATAATAAA
>F:008JW-1
AAAAAATATTACGCAAAAAAAAAA
>F:008JX-1
AAAAAATATTACTTGTATGAA
>F:008JY-1
AAAAAATATTACTTGTATGAAGA
>F:008JZ-1
AAAAAATATTAGAAACTACC
>F:008K0-1
AAAAAATATTAGAAATGTTAGA
>F:008K1-2
AAAAAATATTAGTAAAAA
>F:008K2-2
AAAAAATATTAGTAAAAAGAA
>F:008K3-1
AAAAAATATTAGTAAAAAGAGAA
>F:008K4-4
AAAAAATATTAGTAAAAAGAGG
>F:008K5-1
AAAAAATATTAGTAAAAAGAGGC
>F:008K6-1
AAAAAATATTATACCAAAGGCT
>F:008K7-1
AAAAAATATTATATGAGAAT
>F:008K8-1
AAAAAATATTCATTTTGGCGT
>F:008K9-1
AAAAAATATTCCCGGTACTACCGGAA
>F:008KA-1
AAAAAATATTCGAAAAA
>F:008KB-3
AAAAAATATTCGAAACT
>F:008KC-2
AAAAAATATTCGAAACTG
>F:008KD-1
AAAAAATATTCGAAACTGTAA
>F:008KE-1
AAAAAATATTCGAAACTGTAAG
>F:008KF-1
AAAAAATATTCGAAACTGTAAGAAAA
>F:008KG-1
AAAAAATATTCGCCCTTCTTATT
>F:008KH-1
AAAAAATATTCTAGAAATTAAAAA
>F:008KI-1
AAAAAATATTCTAGTAAGAC
>F:008KJ-1
AAAAAATATTCTGAAATTGAAGA
>F:008KK-1
AAAAAATATTCTTAAAA
>F:008KL-1
AAAAAATATTCTTAAAAA
>F:008KM-1
AAAAAATATTGAAAAAA
>F:008KN-1
AAAAAATATTGAAAATAATAATAA
>F:008KO-1
AAAAAATATTGAAATGA
>F:008KP-2
AAAAAATATTGAAATGAAAGAA
>F:008KQ-1
AAAAAATATTGAAATTTAT
>F:008KR-1
AAAAAATATTGAAGAAGTCAA
>F:008KS-1
AAAAAATATTGACTTTTGTTGATA
>F:008KT-1
AAAAAATATTGAGAGATTTA
>F:008KU-1
AAAAAATATTGAGAGCGT
>F:008KV-1
AAAAAATATTGAGAGTTTTA
>F:008KW-1
AAAAAATATTGCCCAATAAT
>F:008KX-1
AAAAAATATTGCTATTTTTAG
>F:008KY-1
AAAAAATATTGCTGAATACA
>F:008KZ-1
AAAAAATATTGGAAACTGTAAA
>F:008L0-1
AAAAAATATTGGAAACTGTAAGT
>F:008L1-1
AAAAAATATTGGAAACTGTAAGTA
>F:008L2-2
AAAAAATATTGGAAATTGTAAGTA
>F:008L3-1
AAAAAATATTGGCAATATTAGAGAT
>F:008L4-1
AAAAAATATTGGTTATTACACA
>F:008L5-1
AAAAAATATTGGTTTGA
>F:008L6-1
AAAAAATATTGTCGTATTTTTA
>F:008L7-5
AAAAAATATTGTTAGAA
>F:008L8-3
AAAAAATATTGTTAGAAA
>F:008L9-3
AAAAAATATTGTTAGAAAA
>F:008LA-1
AAAAAATATTGTTAGAAAAAAAAA
>F:008LB-1
AAAAAATATTGTTAGAAAAG
>F:008LC-4
AAAAAATATTGTTAGAAAAGT
>F:008LD-1
AAAAAATATTGTTAGAAAAGTA
>F:008LE-2
AAAAAATATTGTTAGAAAAGTT
>F:008LF-1
AAAAAATATTGTTAGAAAAGTTA
>F:008LG-1
AAAAAATATTGTTAGAAG
>F:008LH-1
AAAAAATATTTAAATGTAAAA
>F:008LI-1
AAAAAATATTTAAATGTAAAAAAA
>F:008LJ-1
AAAAAATATTTAATTGTTACTT
>F:008LK-1
AAAAAATATTTCGCTTTACGT
>F:008LL-1
AAAAAATATTTCTGAAATTGAA
>F:008LM-1
AAAAAATATTTCTGAAATTGAAGAA
>F:008LN-1
AAAAAATATTTCTGTTAATT
>F:008LO-1
AAAAAATATTTGAAAACAA
>F:008LP-1
AAAAAATATTTGTTGTTGTGATGT
>F:008LQ-1
AAAAAATATTTTAAATCTTAC
>F:008LR-1
AAAAAATATTTTAAATGTAAAAT
>F:008LS-1
AAAAAATATTTTAGAACTTGAA
>F:008LT-1
AAAAAATATTTTATGAGTGGA
>F:008LU-1
AAAAAATATTTTTAGAGAA
>F:008LV-1
AAAAAATATTTTTGTTAA
>F:008LW-1
AAAAAATATTTTTGTTAAT
>F:008LX-1
AAAAAATATTTTTGTTAATTC
>F:008LY-1
AAAAAATCAAAAAAAAAAAA
>F:008LZ-1
AAAAAATCAAAAAAAAAAAAA
>F:008M0-1
AAAAAATCAAAAAATGAAT
>F:008M1-1
AAAAAATCAAAAAATGAATTAAA
>F:008M2-1
AAAAAATCAAAAAATGAATTAAAA
>F:008M3-1
AAAAAATCAAAATTAGTAAAAAAA
>F:008M4-1
AAAAAATCAAAATTGGATAAAAAA
>F:008M5-1
AAAAAATCAAAATTGGATATGAA
>F:008M6-1
AAAAAATCAATCGATTAAAAAAAAAA
>F:008M7-1
AAAAAATCAATGGATAAGGTAAC
>F:008M8-1
AAAAAATCACATGTGTGAGGAA
>F:008M9-1
AAAAAATCACTCCCATAAATA
>F:008MA-1
AAAAAATCAGAAAAAAAAACTAA
>F:008MB-1
AAAAAATCAGAAAAAAACTAAA
>F:008MC-1
AAAAAATCAGAAAAAGTCAAAA
>F:008MD-1
AAAAAATCAGAAAGATTCAAAAAA
>F:008ME-1
AAAAAATCAGAAATGATAGAT
>F:008MF-1
AAAAAATCAGAAGTGGTAATTTGT
>F:008MG-1
AAAAAATCAGGCAAATGTAC
>F:008MH-1
AAAAAATCAGGTGATGA
>F:008MI-18
AAAAAATCAGGTTAAAT
>F:008MJ-1
AAAAAATCAGGTTAAATGAA
>F:008MK-1
AAAAAATCAGGTTAAATGTAGGAA
>F:008ML-3
AAAAAATCAGTACGAAA
>F:008MM-1
AAAAAATCAGTACGAAATTAATAAAAA
>F:008MN-1
AAAAAATCAGTTAATAAGTA
>F:008MO-1
AAAAAATCATAAAAAAAA
>F:008MP-1
AAAAAATCATAGATTATTTC
>F:008MQ-1
AAAAAATCATAGATTATTTCA
>F:008MR-1
AAAAAATCATCTCAAAAT
>F:008MS-1
AAAAAATCATCTTAAAA
>F:008MT-1
AAAAAATCATCTTAAAAT
>F:008MU-1
AAAAAATCATCTTAAAATGTAA
>F:008MV-1
AAAAAATCATCTTAAAATGTAAA
>F:008MW-1
AAAAAATCATGGAATTAA
>F:008MX-1
AAAAAATCATGGAATTAAT
>F:008MY-1
AAAAAATCATGGAATTAATAAAAAAA
>F:008MZ-1
AAAAAATCATGGAATTAATAAACA
>F:008N0-1
AAAAAATCATGTAATTAAT
>F:008N1-2
AAAAAATCATTGTTGGGT
>F:008N2-1
AAAAAATCATTTTTTAAAAATAT
>F:008N3-1
AAAAAATCATTTTTTTTTTTT
>F:008N4-1
AAAAAATCCAAAAAAAGAA
>F:008N5-1
AAAAAATCCAAAAAAAGAT
>F:008N6-1
AAAAAATCCAAAAATCATTATTGGA
>F:008N7-1
AAAAAATCCAAAAGATT
>F:008N8-2
AAAAAATCCAGAAAATT
>F:008N9-6
AAAAAATCCAGAAAATTGA
>F:008NA-1
AAAAAATCCAGAAAATTGAAAA
>F:008NB-2
AAAAAATCCAGAAAATTGAAAAT
>F:008NC-1
AAAAAATCCAGGATTAGTCC
>F:008ND-2
AAAAAATCCATAGATTATTTC
>F:008NE-1
AAAAAATCCATGGATTATT
>F:008NF-4
AAAAAATCCATGGATTATTT
>F:008NG-1
AAAAAATCCATGGATTATTTC
>F:008NH-1
AAAAAATCCCCCTAGAAAATTT
>F:008NI-3
AAAAAATCCCCTTAGAA
>F:008NJ-2
AAAAAATCCCCTTAGAAA
>F:008NK-2
AAAAAATCCCCTTAGAAAA
>F:008NL-2
AAAAAATCCCCTTAGAAAAA
>F:008NM-4
AAAAAATCCCCTTAGAAAAT
>F:008NN-5
AAAAAATCCCCTTAGAAAATT
>F:008NO-1
AAAAAATCCCCTTAGAGA
>F:008NP-1
AAAAAATCCCCTTAGTAAAT
>F:008NQ-1
AAAAAATCCCTTAGAAAATT
>F:008NR-1
AAAAAATCCCTTGCCGCTTTGCC
>F:008NS-1
AAAAAATCCGGCGAAAAAGGAA
>F:008NT-1
AAAAAATCCGGTACATCTCCGG
>F:008NU-1
AAAAAATCCGGTACATCTCCGGCT
>F:008NV-1
AAAAAATCCTAAAAAAGATTCTAT
>F:008NW-1
AAAAAATCCTAGCGGGTCATAT
>F:008NX-1
AAAAAATCCTAGCGGGTCATATTAT
>F:008NY-1
AAAAAATCCTAGTGGGTCA
>F:008NZ-1
AAAAAATCCTAGTGGGTCATA
>F:008O0-1
AAAAAATCCTAGTGGGTCATAT
>F:008O1-1
AAAAAATCCTAGTGGGTCATATT
>F:008O2-1
AAAAAATCCTATTGGAT
>F:008O3-1
AAAAAATCCTATTGGATTATATTGT
>F:008O4-1
AAAAAATCCTCTCCATGGTTTTGAA
>F:008O5-1
AAAAAATCCTTGACTACTACGAAAAT
>F:008O6-4
AAAAAATCGAAAAAAAA
>F:008O7-1
AAAAAATCGAAAAAAAAAAAAAAA
>F:008O8-1
AAAAAATCGAAAAAAAAT
>F:008O9-4
AAAAAATCGAAAAAAAT
>F:008OA-2
AAAAAATCGAAAAAAATTA
>F:008OB-3
AAAAAATCGAAAAAAATTAC
>F:008OC-2
AAAAAATCGAAAAAAATTACGC
>F:008OD-5
AAAAAATCGAAAAAATT
>F:008OE-7
AAAAAATCGAAAAAATTA
>F:008OF-1
AAAAAATCGAAAAAATTAA
>F:008OG-3
AAAAAATCGAAAAAATTAC
>F:008OH-1
AAAAAATCGAAAAAATTACG
>F:008OI-1
AAAAAATCGAAAAAATTATGGCGT
>F:008OJ-1
AAAAAATCGAAAAACAAAATTT
>F:008OK-1
AAAAAATCGAAAAACAAAATTTT
>F:008OL-1
AAAAAATCGAAAATTTATAAAAAA
>F:008OM-1
AAAAAATCGAAAATTTATAAACTA
>F:008ON-1
AAAAAATCGAAAATTTATAAACTAAAAA
>F:008OO-1
AAAAAATCGAATAAAATTAC
>F:008OP-1
AAAAAATCGAATTGCTTAGAAA
>F:008OQ-4
AAAAAATCGAATTGTTTAGAA
>F:008OR-3
AAAAAATCGAATTGTTTAGAAA
>F:008OS-6
AAAAAATCGAATTGTTTAGAAAA
>F:008OT-1
AAAAAATCGAATTGTTTAGAAAAA
>F:008OU-1
AAAAAATCGAATTGTTTAGAAAAAAA
>F:008OV-1
AAAAAATCGAGCAAAAAAGGAT
>F:008OW-2
AAAAAATCGAGTAAAAAAGGAT
>F:008OX-1
AAAAAATCGAGTTTTGAG
>F:008OY-1
AAAAAATCGATAATGACGGTAAA
>F:008OZ-1
AAAAAATCGATATGTCTTCTA
>F:008P0-1
AAAAAATCGATTTAATC
>F:008P1-1
AAAAAATCGCGCGAAAAAG
>F:008P2-1
AAAAAATCGCGCGCAAAAC
>F:008P3-1
AAAAAATCGCTCTTGAAAAGG
>F:008P4-1
AAAAAATCGCTTCTTTGAGAAAAA
>F:008P5-1
AAAAAATCGGAAAAAGCT
>F:008P6-1
AAAAAATCGGAAAACGA
>F:008P7-1
AAAAAATCGGAAACAAACGAGAAA
>F:008P8-1
AAAAAATCGGACCGATGT
>F:008P9-1
AAAAAATCGGAGGAAATTGAGTTT
>F:008PA-1
AAAAAATCGGAGGAAATTTAGATC
>F:008PB-1
AAAAAATCGGAGGAAATTTAGG
>F:008PC-1
AAAAAATCGGAGGAAATTTAGGTT
>F:008PD-1
AAAAAATCGGATGATTGTAATGT
>F:008PE-1
AAAAAATCGGATTATTAATT
>F:008PF-1
AAAAAATCGGGCGAAAAAAA
>F:008PG-1
AAAAAATCGGTAAAAGAAAATTCT
>F:008PH-1
AAAAAATCGGTAAAGAACTTA
>F:008PI-1
AAAAAATCGGTGAGAGACCGTATAT
>F:008PJ-1
AAAAAATCGTAAAAAAAAAT
>F:008PK-1
AAAAAATCGTAAAACTTGACGC
>F:008PL-1
AAAAAATCGTAGCAAAGAAT
>F:008PM-1
AAAAAATCGTATTCCTGAGTTCT
>F:008PN-1
AAAAAATCGTCCTCAGCAATAAA
>F:008PO-1
AAAAAATCGTGAGAAAAA
>F:008PP-1
AAAAAATCGTGCAAGAAA
>F:008PQ-1
AAAAAATCGTGCAAGAT
>F:008PR-7
AAAAAATCGTGCGAAAA
>F:008PS-5
AAAAAATCGTGCGAAAAA
>F:008PT-1
AAAAAATCGTGCGAAAAAA
>F:008PU-1
AAAAAATCGTGCGAAAAAAA
>F:008PV-15
AAAAAATCGTGCGAAAAAT
>F:008PW-1
AAAAAATCGTGCGAAAAATAAA
>F:008PX-4
AAAAAATCGTGCGAAAAATAC
>F:008PY-3
AAAAAATCGTGCGAAAAATACAT
>F:008PZ-1
AAAAAATCGTGCGAAAAATATAT
>F:008Q0-1
AAAAAATCGTGCGTAAAAT
>F:008Q1-1
AAAAAATCGTGCTGTGGTGAGTTGCGTGGT
>F:008Q2-1
AAAAAATCGTTGAAAATTTTGTAT
>F:008Q3-1
AAAAAATCGTTTGTGCA
>F:008Q4-1
AAAAAATCGTTTGTGCAGAAA
>F:008Q5-1
AAAAAATCTAACAATTAGTAACCA
>F:008Q6-1
AAAAAATCTAATAATTAGT
>F:008Q7-1
AAAAAATCTAATAATTAGTA
>F:008Q8-1
AAAAAATCTAATAATTAGTAA
>F:008Q9-1
AAAAAATCTAATAATTAGTAAA
>F:008QA-2
AAAAAATCTAATAATTAGTAACC
>F:008QB-1
AAAAAATCTAATAATTAGTAACCA
>F:008QC-1
AAAAAATCTACTCCTTAATTCTGA
>F:008QD-1
AAAAAATCTACTTTTTCT
>F:008QE-1
AAAAAATCTAGAACCTTCTATGA
>F:008QF-1
AAAAAATCTAGAACCTTCTATGAC
>F:008QG-1
AAAAAATCTAGACGACGATGA
>F:008QH-1
AAAAAATCTAGCTTAAAAA
>F:008QI-1
AAAAAATCTAGGATTAGTCCA
>F:008QJ-1
AAAAAATCTATGTGCATAATTA
>F:008QK-1
AAAAAATCTATTAAAAA
>F:008QL-1
AAAAAATCTCAGACTCTATTA
>F:008QM-1
AAAAAATCTCAGACTCTATTAAT
>F:008QN-1
AAAAAATCTCAGACTTTACTAATT
>F:008QO-1
AAAAAATCTCCATGAGCGCGAA
>F:008QP-1
AAAAAATCTCCTTAGAAA
>F:008QQ-1
AAAAAATCTCTATGTCGATAAC
>F:008QR-3
AAAAAATCTGAAAAAAAA
>F:008QS-1
AAAAAATCTGAAAAAGAAAAAC
>F:008QT-69
AAAAAATCTGAAAACGA
>F:008QU-1
AAAAAATCTGAAAACGAAA
>F:008QV-1
AAAAAATCTGAAAACGAAAAA
>F:008QW-1
AAAAAATCTGAAAACGAAG
>F:008QX-8
AAAAAATCTGAAAACGAT
>F:008QY-1
AAAAAATCTGAAAACGATT
>F:008QZ-1
AAAAAATCTGAAAACTA
>F:008R0-1
AAAAAATCTGAAAAGAA
>F:008R1-1
AAAAAATCTGAAAAGAAA
>F:008R2-1
AAAAAATCTGAATTAAATT
>F:008R3-1
AAAAAATCTGACAGGACAGAGGAT
>F:008R4-1
AAAAAATCTGAGAAAAA
>F:008R5-1
AAAAAATCTGAGCGTAAGGAAT
>F:008R6-1
AAAAAATCTGAGCGTGAGGAGT
>F:008R7-1
AAAAAATCTGAGCGTGAGGAGTAA
>F:008R8-1
AAAAAATCTGATAAAAAAAAGCG
>F:008R9-1
AAAAAATCTGCAAACGAT
>F:008RA-1
AAAAAATCTGCATTAATTAAT
>F:008RB-1
AAAAAATCTGCTTCGGAATAATT
>F:008RC-2
AAAAAATCTGGAAAATTGAAA
>F:008RD-1
AAAAAATCTGGAAGAGT
>F:008RE-1
AAAAAATCTGGTTGGTAGTTTTT
>F:008RF-1
AAAAAATCTGTTACTAGTTACAA
>F:008RG-1
AAAAAATCTTAAAACGA
>F:008RH-1
AAAAAATCTTAAATTGAATTAAA
>F:008RI-1
AAAAAATCTTAAGAAACCAA
>F:008RJ-1
AAAAAATCTTACTATTAGTAATT
>F:008RK-1
AAAAAATCTTATAATTTGTAAGA
>F:008RL-1
AAAAAATCTTATTAAATTGTGCA
>F:008RM-1
AAAAAATCTTCAGTAAAAAAAA
>F:008RN-1
AAAAAATCTTCTAGTGAT
>F:008RO-1
AAAAAATCTTCTTGCTTATGCAT
>F:008RP-1
AAAAAATCTTCTTTTTCTTC
>F:008RQ-1
AAAAAATCTTCTTTTTCTTCT
>F:008RR-2
AAAAAATCTTCTTTTTCTTCTA
>F:008RS-1
AAAAAATCTTCTTTTTCTTCTAT
>F:008RT-1
AAAAAATCTTCTTTTTCTTCTATT
>F:008RU-1
AAAAAATCTTGATCGAGAGCAAGTT
>F:008RV-1
AAAAAATCTTTAGTTAGA
>F:008RW-1
AAAAAATCTTTAGTTAGAAA
>F:008RX-1
AAAAAATCTTTGAAAAAAT
>F:008RY-1
AAAAAATCTTTGGAAAT
>F:008RZ-1
AAAAAATCTTTGGAAATCT
>F:008S0-1
AAAAAATCTTTGGAAATCTATT
>F:008S1-4
AAAAAATCTTTGGAAATCTATTC
>F:008S2-1
AAAAAATCTTTTAACAAGAATTAC
>F:008S3-1
AAAAAATCTTTTGGAAACGGTACAA
>F:008S4-1
AAAAAATCTTTTTTTGTTATTT
>F:008S5-1
AAAAAATGAAAAAAAAA
>F:008S6-2
AAAAAATGAAAAAAAAAA
>F:008S7-1
AAAAAATGAAAAAAAAAAAA
>F:008S8-1
AAAAAATGAAAAAAAAAAAGA
>F:008S9-1
AAAAAATGAAAAAAAAAAAGAT
>F:008SA-1
AAAAAATGAAAAAAAAAAATCCATAAAAAA
>F:008SB-1
AAAAAATGAAAAAAAAAAGAT
>F:008SC-1
AAAAAATGAAAAAAAAAAGATAT
>F:008SD-1
AAAAAATGAAAAAAAAGA
>F:008SE-1
AAAAAATGAAAAAAATAAATTAAT
>F:008SF-1
AAAAAATGAAAAAAGGTA
>F:008SG-1
AAAAAATGAAAAAAGTTAGAA
>F:008SH-1
AAAAAATGAAAAAAGTTAGAAA
>F:008SI-1
AAAAAATGAAAAAAGTTAGAAGAT
>F:008SJ-1
AAAAAATGAAAAACATATGT
>F:008SK-1
AAAAAATGAAAAACATATGTA
>F:008SL-2
AAAAAATGAAAAACGAAAAC
>F:008SM-1
AAAAAATGAAAAATGAAAGAA
>F:008SN-3
AAAAAATGAAAAATGAAAGAT
>F:008SO-1
AAAAAATGAAAAATGAAAGATT
>F:008SP-2
AAAAAATGAAAAATGAAAGATTCGA
>F:008SQ-1
AAAAAATGAAAAATTAAAGAA
>F:008SR-1
AAAAAATGAAAAATTAAAGAAT
>F:008SS-4
AAAAAATGAAAACATACGTAGTA
>F:008ST-1
AAAAAATGAAAATGGATAA
>F:008SU-4
AAAAAATGAAAATGGATAATCGA
>F:008SV-1
AAAAAATGAAAATGGATAATCGAA
>F:008SW-1
AAAAAATGAAAATTGGAAAAA
>F:008SX-3
AAAAAATGAAAATTGGAAAAT
>F:008SY-5
AAAAAATGAAAATTGGAAAATT
>F:008SZ-4
AAAAAATGAAAATTGGAAAATTC
>F:008T0-1
AAAAAATGAAAATTGGCAAAT
>F:008T1-1
AAAAAATGAAAATTGGGAAAT
>F:008T2-2
AAAAAATGAAAGAAAAGT
>F:008T3-1
AAAAAATGAAAGATTCGAGA
>F:008T4-1
AAAAAATGAAAGATTCGAGAA
>F:008T5-1
AAAAAATGAAAGATTCGAGAAA
>F:008T6-3
AAAAAATGAAAGATTCGAGAAGT
>F:008T7-2
AAAAAATGAAATCAAAAAA
>F:008T8-2
AAAAAATGAAATCAAAAAAA
>F:008T9-1
AAAAAATGAAATCAAAAAAATTGA
>F:008TA-1
AAAAAATGAAATCAAAAAAT
>F:008TB-1
AAAAAATGAAATGAATGA
>F:008TC-1
AAAAAATGAAATGAATTATGA
>F:008TD-1
AAAAAATGAAATGAGTTAAAT
>F:008TE-1
AAAAAATGAAATTAAAAA
>F:008TF-1
AAAAAATGAAATTAAAAAGAAG
>F:008TG-1
AAAAAATGAAATTAATA
>F:008TH-1
AAAAAATGAAATTAGAA
>F:008TI-1
AAAAAATGAAATTAGAAGA
>F:008TJ-1
AAAAAATGAAATTAGAAT
>F:008TK-1
AAAAAATGAACGAAAGGTTAAGA
>F:008TL-1
AAAAAATGAACGAATATAACAC
>F:008TM-3
AAAAAATGAACGGGGGCAT
>F:008TN-1
AAAAAATGAACGGTATCA
>F:008TO-1
AAAAAATGAACTAAATAGTTA
>F:008TP-1
AAAAAATGAACTAAATAGTTAA
>F:008TQ-1
AAAAAATGAACTAAATAGTTAAA
>F:008TR-2
AAAAAATGAACTAAATAGTTAAAA
>F:008TS-1
AAAAAATGAACTAAGTAGTTAAAA
>F:008TT-1
AAAAAATGAACTAAGTAGTTAAAAA
>F:008TU-1
AAAAAATGAAGAAAAAAAAAAAAAAA
>F:008TV-1
AAAAAATGAAGCTCGAGTTTCA
>F:008TW-1
AAAAAATGAAGTTATGGGATAA
>F:008TX-1
AAAAAATGAAGTTCATGGGATAA
>F:008TY-2
AAAAAATGAAGTTTAAAGAAT
>F:008TZ-1
AAAAAATGAAGTTTATGGGA
>F:008U0-2
AAAAAATGAAGTTTATGGGAT
>F:008U1-3
AAAAAATGAAGTTTATGGGATA
>F:008U2-4
AAAAAATGAAGTTTATGGGATAA
>F:008U3-1
AAAAAATGAAGTTTATGGGCTAA
>F:008U4-1
AAAAAATGAATAAAAATCTGCATTAA
>F:008U5-1
AAAAAATGAATACTAAAA
>F:008U6-1
AAAAAATGAATACTAACAC
>F:008U7-1
AAAAAATGAATACTAACACT
>F:008U8-1
AAAAAATGAATACTAACACTA
>F:008U9-4
AAAAAATGAATACTCTA
>F:008UA-1
AAAAAATGAATACTCTACAGTAA
>F:008UB-1
AAAAAATGAATAGCTATGT
>F:008UC-1
AAAAAATGAATAGCTATGTATTC
>F:008UD-1
AAAAAATGAATAGTGATTAAGAAA
>F:008UE-1
AAAAAATGAATATAGAAAA
>F:008UF-5
AAAAAATGAATCAAAAA
>F:008UG-1
AAAAAATGAATCAAAAATA
>F:008UH-1
AAAAAATGAATCAAAAATAAA
>F:008UI-1
AAAAAATGAATCTATTCGAAGAA
>F:008UJ-1
AAAAAATGAATCTTATTTAATT
>F:008UK-2
AAAAAATGAATGAAAAA
>F:008UL-16
AAAAAATGAATTAAAAA
>F:008UM-13
AAAAAATGAATTAAAAAA
>F:008UN-5
AAAAAATGAATTAAAAAAA
>F:008UO-3
AAAAAATGAATTAAAAAAAA
>F:008UP-1
AAAAAATGAATTAAAAAAAAA
>F:008UQ-1
AAAAAATGAATTAAAAAAAAAAAA
>F:008UR-4
AAAAAATGAATTAAAAAACC
>F:008US-1
AAAAAATGAATTAAAACGA
>F:008UT-1
AAAAAATGAATTAATAAAAA
>F:008UU-1
AAAAAATGAATTCATGTGTTTGGG
>F:008UV-1
AAAAAATGAATTTGTTACA
>F:008UW-1
AAAAAATGAATTTTATAAATTA
>F:008UX-1
AAAAAATGACAGAGGAAAC
>F:008UY-1
AAAAAATGACATTTGAT
>F:008UZ-1
AAAAAATGACGAAAAAAACGAAAC
>F:008V0-1
AAAAAATGACTAGTTGTGATTAA
>F:008V1-1
AAAAAATGACTGAAAAATTGTCA
>F:008V2-1
AAAAAATGACTGAAAAATTGTCAT
>F:008V3-1
AAAAAATGACTTAAATTGTGCG
>F:008V4-1
AAAAAATGACTTAAATTGTGCGA
>F:008V5-1
AAAAAATGAGAAAAAAAATCCGA
>F:008V6-2
AAAAAATGAGAAAATGAA
>F:008V7-1
AAAAAATGAGAAAATGAG
>F:008V8-1
AAAAAATGAGAAAATGAGA
>F:008V9-1
AAAAAATGAGAAAATGAGATAAA
>F:008VA-1
AAAAAATGAGAAATGAAATT
>F:008VB-2
AAAAAATGAGAAATTTTAATTTGA
>F:008VC-1
AAAAAATGAGAACGAATCC
>F:008VD-3
AAAAAATGAGATCAATTTAA
>F:008VE-2
AAAAAATGAGATCAATTTAAT
>F:008VF-1
AAAAAATGAGATTTTTCGAAT
>F:008VG-1
AAAAAATGAGCAAAAGA
>F:008VH-1
AAAAAATGAGCGATGACTT
>F:008VI-1
AAAAAATGAGCGATGACTTTGTTT
>F:008VJ-1
AAAAAATGAGCGATGACTTTGTTTC
>F:008VK-1
AAAAAATGAGGAAAGAAATTGTAC
>F:008VL-1
AAAAAATGAGGAAGAGA
>F:008VM-1
AAAAAATGAGGTCAAATGTA
>F:008VN-1
AAAAAATGAGTAAGGATCGCC
>F:008VO-1
AAAAAATGAGTAATATTCTAC
>F:008VP-1
AAAAAATGAGTACAAAT
>F:008VQ-1
AAAAAATGAGTACAAATATAA
>F:008VR-1
AAAAAATGAGTAGGCTTTT
>F:008VS-2
AAAAAATGAGTGAAAAA
>F:008VT-1
AAAAAATGAGTGAAAAACAAAA
>F:008VU-1
AAAAAATGAGTGAAAATGA
>F:008VV-1
AAAAAATGAGTGAAAATGAC
>F:008VW-2
AAAAAATGAGTGAGAAAA
>F:008VX-1
AAAAAATGAGTGAGAAAAA
>F:008VY-1
AAAAAATGAGTGAGAAAAAA
>F:008VZ-2
AAAAAATGAGTGAGAAC
>F:008W0-1
AAAAAATGAGTGAGAACGA
>F:008W1-1
AAAAAATGAGTGAGAACGAC
>F:008W2-1
AAAAAATGAGTGAGAACGACA
>F:008W3-1
AAAAAATGAGTGGGGAA
>F:008W4-1
AAAAAATGAGTGGGGGCAA
>F:008W5-1
AAAAAATGAGTGGGGGCATCT
>F:008W6-1
AAAAAATGAGTGGGGGCATCTAA
>F:008W7-1
AAAAAATGAGTTGGCTTTT
>F:008W8-1
AAAAAATGAGTTTATCAGTGT
>F:008W9-1
AAAAAATGATAAAAAGAA
>F:008WA-1
AAAAAATGATAAAAATAATAAAA
>F:008WB-2
AAAAAATGATAAAAATTAGT
>F:008WC-1
AAAAAATGATAACATACGTAGTA
>F:008WD-2
AAAAAATGATAATAAAATA
>F:008WE-1
AAAAAATGATAATAAAATATAT
>F:008WF-1
AAAAAATGATAATTTAGAA
>F:008WG-1
AAAAAATGATACTTTTCGAGCGT
>F:008WH-1
AAAAAATGATAGAAAAGAAT
>F:008WI-1
AAAAAATGATAGGAAAGGATAGA
>F:008WJ-2
AAAAAATGATAGTAAGT
>F:008WK-1
AAAAAATGATAGTGCTAGT
>F:008WL-1
AAAAAATGATAGTGCTAGTTAAGAAAA
>F:008WM-1
AAAAAATGATATAATTTAATGAA
>F:008WN-1
AAAAAATGATATTTTATCAAAAAA
>F:008WO-1
AAAAAATGATCAAATAT
>F:008WP-1
AAAAAATGATCAAATATTGA
>F:008WQ-1
AAAAAATGATCGATTGAAA
>F:008WR-1
AAAAAATGATCGGGATAATT
>F:008WS-1
AAAAAATGATGAATATGAT
>F:008WT-1
AAAAAATGATGAATATGATA
>F:008WU-1
AAAAAATGATGAATATGATAAA
>F:008WV-1
AAAAAATGATGAGAACAACGA
>F:008WW-1
AAAAAATGATGAGAACAACGAAA
>F:008WX-1
AAAAAATGATGAGAACAACGAAAA
>F:008WY-1
AAAAAATGATGAGAATAACGAAA
>F:008WZ-1
AAAAAATGATGAGATGTCTA
>F:008X0-1
AAAAAATGATTAAAAATA
>F:008X1-1
AAAAAATGATTAATTAGT
>F:008X2-1
AAAAAATGATTAATTAGTTTTA
>F:008X3-1
AAAAAATGATTAATTATTTTTA
>F:008X4-1
AAAAAATGATTATCTGGCGAAT
>F:008X5-1
AAAAAATGATTGTAATCCGTTCT
>F:008X6-1
AAAAAATGATTTAAAAAA
>F:008X7-1
AAAAAATGATTTATTAGTTTTAT
>F:008X8-2
AAAAAATGCAAAAATGCAAAA
>F:008X9-1
AAAAAATGCAAAAATGCAAAAACGA
>F:008XA-1
AAAAAATGCAAAATTGCGATATA
>F:008XB-1
AAAAAATGCAAAATTTTT
>F:008XC-1
AAAAAATGCACTAGTTA
>F:008XD-1
AAAAAATGCACTAGTTAGCAAGA
>F:008XE-1
AAAAAATGCAGAAAAAGTAAA
>F:008XF-1
AAAAAATGCAGAAAATTGAAAA
>F:008XG-1
AAAAAATGCAGAAAGAATAAAGA
>F:008XH-1
AAAAAATGCAGAAATTTGGAAGG
>F:008XI-1
AAAAAATGCAGAAGCATAAAAGA
>F:008XJ-1
AAAAAATGCAGCACATGCAAGT
>F:008XK-1
AAAAAATGCAGCAGTAAAAAAGA
>F:008XL-1
AAAAAATGCAGCCGTTATGAT
>F:008XM-1
AAAAAATGCAGCCGTTATGATGCTGA
>F:008XN-1
AAAAAATGCATACAAAAA
>F:008XO-1
AAAAAATGCATAGAAATTAAGCAA
>F:008XP-13
AAAAAATGCATGCAAAA
>F:008XQ-3
AAAAAATGCATGCAAAAA
>F:008XR-1
AAAAAATGCATGCAAAAAA
>F:008XS-1
AAAAAATGCATGCAAAAAAA
>F:008XT-3
AAAAAATGCATGCAAAAAAAA
>F:008XU-1
AAAAAATGCATGCAAAAACA
>F:008XV-2
AAAAAATGCATGCAAAAACAA
>F:008XW-1
AAAAAATGCATGCAAAAAGCATGCAATTA
>F:008XX-1
AAAAAATGCATGCAAAAC
>F:008XY-1
AAAAAATGCATGCAAAACA
>F:008XZ-1
AAAAAATGCATGCAAAACT
>F:008Y0-1
AAAAAATGCATGCAAATAAA
>F:008Y1-2
AAAAAATGCATGCAAATGTTAA
>F:008Y2-1
AAAAAATGCATGCAAATGTTAAAT
>F:008Y3-1
AAAAAATGCATGCAAATGTTAAGT
>F:008Y4-1
AAAAAATGCATGCAACTAAAC
>F:008Y5-1
AAAAAATGCATGCAAGAAC
>F:008Y6-1
AAAAAATGCATGCAAGGATA
>F:008Y7-1
AAAAAATGCATGCATTAATAT
>F:008Y8-1
AAAAAATGCATGCATTAATATT
>F:008Y9-3
AAAAAATGCATGCATTAATATTGA
>F:008YA-1
AAAAAATGCATGCATTAATATTGAA
>F:008YB-1
AAAAAATGCATGCATTTAAA
>F:008YC-1
AAAAAATGCATGCATTTAATGA
>F:008YD-1
AAAAAATGCATGTAAAA
>F:008YE-1
AAAAAATGCATGTAGAAATA
>F:008YF-1
AAAAAATGCCATAATAA
>F:008YG-1
AAAAAATGCCCTTGCATATTTGA
>F:008YH-1
AAAAAATGCCCTTTACAAGA
>F:008YI-1
AAAAAATGCCTAAATGCGTGGGA
>F:008YJ-2
AAAAAATGCCTGCTCCTGAGGCA
>F:008YK-1
AAAAAATGCCTGCTCCTGAGGCAC
>F:008YL-1
AAAAAATGCCTGCTCCTGAGGCACC
>F:008YM-1
AAAAAATGCCTTGAATTGTTCGACGA
>F:008YN-1
AAAAAATGCGAATTCTGCAT
>F:008YO-1
AAAAAATGCGATCCGTTTGAA
>F:008YP-1
AAAAAATGCGATCCGTTTGAAA
>F:008YQ-1
AAAAAATGCGATCCGTTTGAAAAA
>F:008YR-2
AAAAAATGCGATCCGTTTGAAAC
>F:008YS-1
AAAAAATGCGATCTATGAGAATTAA
>F:008YT-1
AAAAAATGCGGCATGCTTTTTAAA
>F:008YU-1
AAAAAATGCGGCATGCTTTTTAAT
>F:008YV-4
AAAAAATGCGGCGAAAA
>F:008YW-1
AAAAAATGCGGCGAAAAA
>F:008YX-1
AAAAAATGCGGCGAAAAAGAA
>F:008YY-1
AAAAAATGCGGCGAGAA
>F:008YZ-1
AAAAAATGCTAAAGGCATAAAAA
>F:008Z0-2
AAAAAATGCTAATAAAAAACGA
>F:008Z1-1
AAAAAATGCTAATAAAAGACGA
>F:008Z2-1
AAAAAATGCTAATATTATAATAT
>F:008Z3-1
AAAAAATGCTACTTAAATA
>F:008Z4-1
AAAAAATGCTATAAAGAAATAGG
>F:008Z5-1
AAAAAATGCTATAAAGAAATAGGT
>F:008Z6-2
AAAAAATGCTATTTTTAA
>F:008Z7-1
AAAAAATGCTATTTTTAAT
>F:008Z8-1
AAAAAATGCTATTTTTAT
>F:008Z9-1
AAAAAATGCTCCGACCCGTTGA
>F:008ZA-1
AAAAAATGCTCGTTACATTGCTG
>F:008ZB-1
AAAAAATGCTCTATTTAAAA
>F:008ZC-1
AAAAAATGCTCTATTTAACT
>F:008ZD-1
AAAAAATGCTCTATTTAACTAT
>F:008ZE-1
AAAAAATGCTCTATTTAACTATCTA
>F:008ZF-1
AAAAAATGCTGAGACCA
>F:008ZG-1
AAAAAATGCTGAGGAGAAA
>F:008ZH-1
AAAAAATGCTGCGGACTCAA
>F:008ZI-1
AAAAAATGCTGCGTTACATAAA
>F:008ZJ-1
AAAAAATGCTGTTGTTAAA
>F:008ZK-1
AAAAAATGCTTAAAAAAAAA
>F:008ZL-1
AAAAAATGCTTACAAAA
>F:008ZM-1
AAAAAATGCTTGAATGCAAAAAA
>F:008ZN-1
AAAAAATGCTTGAATGTAA
>F:008ZO-1
AAAAAATGCTTGAATGTAAA
>F:008ZP-5
AAAAAATGCTTGAATGTAAAAA
>F:008ZQ-1
AAAAAATGCTTGAATGTAAAAAT
>F:008ZR-1
AAAAAATGCTTGAATGTAAAAATAA
>F:008ZS-1
AAAAAATGCTTGCGCTCATTCAA
>F:008ZT-1
AAAAAATGCTTTTGTACTA
>F:008ZU-1
AAAAAATGCTTTTTAAT
>F:008ZV-1
AAAAAATGGAAAAAAAAA
>F:008ZW-1
AAAAAATGGAAAAAAAAAA
>F:008ZX-1
AAAAAATGGAAAAAAAAAAA
>F:008ZY-3
AAAAAATGGAAAAAAAAAAAT
>F:008ZZ-1
AAAAAATGGAAAAAAAAAATCCA
>F:00900-1
AAAAAATGGAAAAAAAAAT
>F:00901-1
AAAAAATGGAAAAAAAAATCCATGGAT
>F:00902-1
AAAAAATGGAAAGAATGAAAA
>F:00903-2
AAAAAATGGAAATTGCGT
>F:00904-1
AAAAAATGGAAATTGCGTTAA
>F:00905-3
AAAAAATGGAAATTGCGTTTA
>F:00906-3
AAAAAATGGAAATTGCGTTTAA
>F:00907-14
AAAAAATGGAAATTGCGTTTAAA
>F:00908-1
AAAAAATGGAAATTGCGTTTAAAA
>F:00909-1
AAAAAATGGAAATTGCGTTTAAAAA
>F:0090A-2
AAAAAATGGAAATTGCGTTTAAAT
>F:0090B-1
AAAAAATGGAAATTGCGTTTATA
>F:0090C-1
AAAAAATGGAAATTGCGTTTTAA
>F:0090D-1
AAAAAATGGAACGGAACGTCT
>F:0090E-1
AAAAAATGGAAGCTAGCAAGAA
>F:0090F-1
AAAAAATGGAAGTAAAATGCTGA
>F:0090G-1
AAAAAATGGAATTAACTAAAAAAAAA
>F:0090H-1
AAAAAATGGACTAAGTA
>F:0090I-2
AAAAAATGGACTAAGTAGTCA
>F:0090J-1
AAAAAATGGACTAAGTAGTCAA
>F:0090K-3
AAAAAATGGACTAAGTAGTCAAA
>F:0090L-1
AAAAAATGGAGTTAATAAA
>F:0090M-1
AAAAAATGGATAATCGAAAATT
>F:0090N-1
AAAAAATGGATATCACAATGAAA
>F:0090O-1
AAAAAATGGATATCACAATGAAT
>F:0090P-1
AAAAAATGGATATTATGAAATA
>F:0090Q-1
AAAAAATGGCATGCTGCAACGA
>F:0090R-1
AAAAAATGGCCAAAAGTTAAT
>F:0090S-1
AAAAAATGGCCAACAAATA
>F:0090T-1
AAAAAATGGCCACATCTTTGA
>F:0090U-1
AAAAAATGGCCGATGTTGCGTAA
>F:0090V-1
AAAAAATGGCGAATCGCTGT
>F:0090W-1
AAAAAATGGCGAGTAAA
>F:0090X-2
AAAAAATGGCGAGTAAAAT
>F:0090Y-1
AAAAAATGGCGAGTAAAATGA
>F:0090Z-4
AAAAAATGGCGAGTAAAATGAA
>F:00910-1
AAAAAATGGCGAGTAAAATGAAAA
>F:00911-1
AAAAAATGGCGAGTAAAATTTTT
>F:00912-1
AAAAAATGGGAAAATTTATTGTAG
>F:00913-1
AAAAAATGGGAAAGGTACAA
>F:00914-10
AAAAAATGGGAAATGAA
>F:00915-5
AAAAAATGGGAAATGAAT
>F:00916-2
AAAAAATGGGAAATGAATA
>F:00917-1
AAAAAATGGGAAATGAATAA
>F:00918-1
AAAAAATGGGAAATGAATACAAA
>F:00919-1
AAAAAATGGGAAATGAGAAAAAA
>F:0091A-1
AAAAAATGGGAACAATACA
>F:0091B-1
AAAAAATGGGAAGAATGGCAA
>F:0091C-1
AAAAAATGGGATATGAA
>F:0091D-1
AAAAAATGGGGGACAAAAC
>F:0091E-1
AAAAAATGGGTAAGTTAA
>F:0091F-3
AAAAAATGGGTGAGCTAAGTAAA
>F:0091G-1
AAAAAATGGGTGAGCTAAGTAAAA
>F:0091H-1
AAAAAATGGGTGTAAATATAAA
>F:0091I-1
AAAAAATGGGTTATAAG
>F:0091J-3
AAAAAATGGGTTATAAGT
>F:0091K-4
AAAAAATGGGTTATAAGTT
>F:0091L-1
AAAAAATGGGTTATAAGTTAA
>F:0091M-1
AAAAAATGGGTTATAAGTTCAA
>F:0091N-1
AAAAAATGGGTTATGAGT
>F:0091O-1
AAAAAATGGTAAAGATA
>F:0091P-1
AAAAAATGGTAAAGTAT
>F:0091Q-4
AAAAAATGGTAAAGTTA
>F:0091R-2
AAAAAATGGTAAAGTTAA
>F:0091S-2
AAAAAATGGTAAAGTTAC
>F:0091T-4
AAAAAATGGTAAAGTTACA
>F:0091U-1
AAAAAATGGTAAAGTTACAA
>F:0091V-1
AAAAAATGGTAAAGTTACGA
>F:0091W-1
AAAAAATGGTAACAATT
>F:0091X-2
AAAAAATGGTAACAATTAA
>F:0091Y-1
AAAAAATGGTAACAATTAAAT
>F:0091Z-3
AAAAAATGGTAACAATTAAATT
>F:00920-1
AAAAAATGGTAACATACGTTACCTTAAT
>F:00921-1
AAAAAATGGTCAAAGAAGACA
>F:00922-3
AAAAAATGGTCAAAGAAGACAA
>F:00923-1
AAAAAATGGTCAAAGAAGACAAAA
>F:00924-1
AAAAAATGGTCAAATAAGAC
>F:00925-1
AAAAAATGGTCAAGTTA
>F:00926-1
AAAAAATGGTCGAATTTATTTTAC
>F:00927-1
AAAAAATGGTGTAAATAGGT
>F:00928-1
AAAAAATGGTGTAAATAGGTT
>F:00929-1
AAAAAATGGTTAAAGTAA
>F:0092A-1
AAAAAATGGTTATTAAAAAG
>F:0092B-1
AAAAAATGGTTGGCGTTAC
>F:0092C-1
AAAAAATGGTTGGGAACTAA
>F:0092D-1
AAAAAATGGTTGGGAACTAAA
>F:0092E-1
AAAAAATGGTTGGGAACTAAATTTA
>F:0092F-1
AAAAAATGGTTGTGAGAGGTT
>F:0092G-1
AAAAAATGGTTTCGGATTTTTA
>F:0092H-1
AAAAAATGTAAAATGATTACAA
>F:0092I-2
AAAAAATGTAAAATGATTACAAA
>F:0092J-1
AAAAAATGTAAATAAAAAT
>F:0092K-1
AAAAAATGTAAATTGCGTTTAA
>F:0092L-1
AAAAAATGTAAGAATAATCGA
>F:0092M-1
AAAAAATGTAAGAATAATCGAA
>F:0092N-2
AAAAAATGTAAGAATAATCGAAGAA
>F:0092O-2
AAAAAATGTAAGAATAATCGAAGAAAA
>F:0092P-1
AAAAAATGTAATAACAGGAAT
>F:0092Q-1
AAAAAATGTACGGAAGGGTAT
>F:0092R-1
AAAAAATGTACGTGTAA
>F:0092S-16
AAAAAATGTACGTGTTA
>F:0092T-3
AAAAAATGTACGTGTTAA
>F:0092U-1
AAAAAATGTACGTGTTAAT
>F:0092V-6
AAAAAATGTACGTGTTAATA
>F:0092W-1
AAAAAATGTAGAAAAAA
>F:0092X-1
AAAAAATGTAGAAAAAAA
>F:0092Y-8
AAAAAATGTAGAAAATT
>F:0092Z-1
AAAAAATGTAGAAAATTAATGAA
>F:00930-1
AAAAAATGTAGAAAATTT
>F:00931-2
AAAAAATGTAGAAAATTTA
>F:00932-3
AAAAAATGTAGAAAATTTAA
>F:00933-1
AAAAAATGTAGAAAATTTAAA
>F:00934-1
AAAAAATGTAGAAAATTTAATG
>F:00935-1
AAAAAATGTAGAAAATTTAATGA
>F:00936-1
AAAAAATGTAGAAAATTTAG
>F:00937-1
AAAAAATGTAGAACTAGATTA
>F:00938-1
AAAAAATGTAGGTGCTAAAA
>F:00939-1
AAAAAATGTAGGTGCTAAAAGC
>F:0093A-1
AAAAAATGTAGTGATAAGTTAT
>F:0093B-1
AAAAAATGTATCGGATC
>F:0093C-2
AAAAAATGTATGCAGAAGA
>F:0093D-2
AAAAAATGTATGTGTTA
>F:0093E-1
AAAAAATGTATGTGTTAA
>F:0093F-3
AAAAAATGTATTCATTTTGAT
>F:0093G-1
AAAAAATGTATTCGTAC
>F:0093H-4
AAAAAATGTATTCGTACTGTCT
>F:0093I-1
AAAAAATGTATTCGTACTGTCTGAG
>F:0093J-1
AAAAAATGTATTCGTACTGTCTGAGG
>F:0093K-1
AAAAAATGTATTCGTATTGTCT
>F:0093L-2
AAAAAATGTATTTAAAAA
>F:0093M-1
AAAAAATGTCAAAGAAGACAA
>F:0093N-1
AAAAAATGTCAATTGTACAA
>F:0093O-1
AAAAAATGTCCTTTAGTGATATTAT
>F:0093P-1
AAAAAATGTCGAGGTCAGGAAGTA
>F:0093Q-1
AAAAAATGTCGTAATGATTAAA
>F:0093R-1
AAAAAATGTCGTTAATATA
>F:0093S-1
AAAAAATGTCTTCTAGTGATATTG
>F:0093T-1
AAAAAATGTGAAAAACAGAAA
>F:0093U-1
AAAAAATGTGAAAAATGGAAA
>F:0093V-2
AAAAAATGTGAAAAATGGAAAA
>F:0093W-2
AAAAAATGTGAAAAATGGAAAAA
>F:0093X-4
AAAAAATGTGAAAAATGGAAAAAA
>F:0093Y-1
AAAAAATGTGAGAAAAT
>F:0093Z-1
AAAAAATGTGAGTGATTT
>F:00940-1
AAAAAATGTGATATAAAAAA
>F:00941-1
AAAAAATGTGATATTTA
>F:00942-1
AAAAAATGTGATATTTAAA
>F:00943-1
AAAAAATGTGATATTTAAAA
>F:00944-1
AAAAAATGTGATATTTTAGAA
>F:00945-1
AAAAAATGTGATATTTTAT
>F:00946-1
AAAAAATGTGATATTTTATTAAAA
>F:00947-2
AAAAAATGTGATATTTTATTAAT
>F:00948-1
AAAAAATGTGATATTTTATTAATAA
>F:00949-1
AAAAAATGTGATGAAAA
>F:0094A-1
AAAAAATGTGATGAAAAA
>F:0094B-1
AAAAAATGTGATGAAAAAA
>F:0094C-1
AAAAAATGTGATGAAAAAAA
>F:0094D-4
AAAAAATGTGATGAAAAAGA
>F:0094E-1
AAAAAATGTGATGAAAAAGAA
>F:0094F-1
AAAAAATGTGATGAAAAAGAAAAA
>F:0094G-4
AAAAAATGTGATGAAAAAGAT
>F:0094H-1
AAAAAATGTGATGAAAAAGATA
>F:0094I-4
AAAAAATGTGATGAAAAAGATAT
>F:0094J-1
AAAAAATGTGATGAAAAAGATATTA
>F:0094K-1
AAAAAATGTGATGACAAAGATAT
>F:0094L-1
AAAAAATGTGATTCCTTCGAATAAAA
>F:0094M-1
AAAAAATGTGCGCCATAA
>F:0094N-1
AAAAAATGTGCGCCATAATA
>F:0094O-3
AAAAAATGTGCGCCATAATAAC
>F:0094P-1
AAAAAATGTGCGCCATAATAACAA
>F:0094Q-1
AAAAAATGTGCTTGTCAACAA
>F:0094R-1
AAAAAATGTGGTTTAATA
>F:0094S-2
AAAAAATGTGTACGCCTTAATAT
>F:0094T-1
AAAAAATGTGTACGTAAGGGAA
>F:0094U-1
AAAAAATGTTAAAAAAAA
>F:0094V-1
AAAAAATGTTAAAAAGAAATAAGA
>F:0094W-8
AAAAAATGTTAAAATAA
>F:0094X-5
AAAAAATGTTAAAATAAA
>F:0094Y-7
AAAAAATGTTAAAATAAAA
>F:0094Z-1
AAAAAATGTTAAAATAAAAA
>F:00950-1
AAAAAATGTTAAAATAAG
>F:00951-1
AAAAAATGTTAAAATAC
>F:00952-1
AAAAAATGTTAAAATAGA
>F:00953-1
AAAAAATGTTAAATTGAATTAAA
>F:00954-1
AAAAAATGTTAACAATTAAATT
>F:00955-1
AAAAAATGTTAATAAAA
>F:00956-1
AAAAAATGTTAATAAAAA
>F:00957-1
AAAAAATGTTAATAAAAAAA
>F:00958-3
AAAAAATGTTAATAAAC
>F:00959-2
AAAAAATGTTAATAAACA
>F:0095A-2
AAAAAATGTTAATAAACAA
>F:0095B-1
AAAAAATGTTAATAAACAGTA
>F:0095C-1
AAAAAATGTTAATAAAGT
>F:0095D-1
AAAAAATGTTAATAAAGTT
>F:0095E-1
AAAAAATGTTAATAAGAA
>F:0095F-1
AAAAAATGTTAATGAAA
>F:0095G-1
AAAAAATGTTACCGATTTAAGAG
>F:0095H-1
AAAAAATGTTACCGTTTTAGAAGA
>F:0095I-1
AAAAAATGTTACTAGTTAAAAC
>F:0095J-1
AAAAAATGTTATGAAAAAGAT
>F:0095K-1
AAAAAATGTTCCAAAAATTGAA
>F:0095L-1
AAAAAATGTTCTTCGATGCAC
>F:0095M-1
AAAAAATGTTGGAAAGGACGGGAAA
>F:0095N-1
AAAAAATGTTGGTAATTGTC
>F:0095O-1
AAAAAATGTTGTAAGTTTA
>F:0095P-1
AAAAAATGTTGTCAAATA
>F:0095Q-1
AAAAAATGTTGTCAAATATTC
>F:0095R-1
AAAAAATGTTGTCAAATATTCA
>F:0095S-2
AAAAAATGTTGTCAAATATTCAA
>F:0095T-3
AAAAAATGTTTATGTAGAAGAA
>F:0095U-1
AAAAAATGTTTATGTAGAAGAAC
>F:0095V-1
AAAAAATGTTTATGTAGAAGAACGAT
>F:0095W-2
AAAAAATGTTTATTTTTAA
>F:0095X-1
AAAAAATGTTTCACAGCAT
>F:0095Y-1
AAAAAATGTTTGAAAGATTGAAA
>F:0095Z-1
AAAAAATGTTTGATAAATTGATG
>F:00960-1
AAAAAATGTTTTAATTTTTAAT
>F:00961-1
AAAAAATTAAAAAAAAA
>F:00962-1
AAAAAATTAAAAAAAAAAAAA
>F:00963-1
AAAAAATTAAAAAAAAAAAAAAAA
>F:00964-1
AAAAAATTAAAAAAAAATTGAACT
>F:00965-1
AAAAAATTAAAAAAAAGGAACGA
>F:00966-1
AAAAAATTAAAAAAATAGGGTA
>F:00967-1
AAAAAATTAAAAAAATTGAAGAGGAAAA
>F:00968-1
AAAAAATTAAAAAACGTCGAAA
>F:00969-1
AAAAAATTAAAAAACGTTGAA
>F:0096A-4
AAAAAATTAAAAAACGTTGAAA
>F:0096B-2
AAAAAATTAAAAAACGTTGAAAG
>F:0096C-1
AAAAAATTAAAAAATAAAAA
>F:0096D-1
AAAAAATTAAAAAATAAAATTGA
>F:0096E-1
AAAAAATTAAAAAATCAGAAA
>F:0096F-2
AAAAAATTAAAAAATCAGAAATT
>F:0096G-1
AAAAAATTAAAAAATTCAA
>F:0096H-1
AAAAAATTAAAAAATTGAAAAGG
>F:0096I-2
AAAAAATTAAAAAATTGAAAAGGA
>F:0096J-1
AAAAAATTAAAAAATTGAAGA
>F:0096K-2
AAAAAATTAAAAAATTGAAGAGG
>F:0096L-1
AAAAAATTAAAAACGTAAAAAAAGA
>F:0096M-1
AAAAAATTAAAAAGTTAAAA
>F:0096N-1
AAAAAATTAAAAATTTAATTAA
>F:0096O-1
AAAAAATTAAAAATTTAGAA
>F:0096P-1
AAAAAATTAAAAATTTAGTCG
>F:0096Q-3
AAAAAATTAAAAATTTAGTCGA
>F:0096R-1
AAAAAATTAAAAATTTAGTTGAAA
>F:0096S-1
AAAAAATTAAAAATTTAGTTGATA
>F:0096T-1
AAAAAATTAAAAATTTGAAAAG
>F:0096U-1
AAAAAATTAAAAATTTGAAAAGG
>F:0096V-1
AAAAAATTAAAACCATTAGAAAA
>F:0096W-1
AAAAAATTAAAACGAAATTAAA
>F:0096X-1
AAAAAATTAAAAGAGTT
>F:0096Y-1
AAAAAATTAAAAGTTTTGGAAAA
>F:0096Z-3
AAAAAATTAAAATAGTTGT
>F:00970-1
AAAAAATTAAAATAGTTGTC
>F:00971-1
AAAAAATTAAAATAGTTGTCGA
>F:00972-5
AAAAAATTAAAATAGTTGTCGAT
>F:00973-1
AAAAAATTAAAATCTTGATCTA
>F:00974-3
AAAAAATTAAAATGTTGAAAAGG
>F:00975-1
AAAAAATTAAAATGTTGAAAAGGG
>F:00976-1
AAAAAATTAAAATTAATTTAAGA
>F:00977-1
AAAAAATTAAAATTGGATATGA
>F:00978-1
AAAAAATTAAACCTAGA
>F:00979-1
AAAAAATTAAACCTAGAA
>F:0097A-2
AAAAAATTAAACGAGGATGGGAT
>F:0097B-1
AAAAAATTAAAGAAAAAA
>F:0097C-1
AAAAAATTAAAGAACAAAAAAAA
>F:0097D-1
AAAAAATTAAAGAATAAA
>F:0097E-1
AAAAAATTAAAGAATTAGATAA
>F:0097F-1
AAAAAATTAAAGAGAAAA
>F:0097G-2
AAAAAATTAAAGAGAAC
>F:0097H-1
AAAAAATTAAAGATAATGAAGAT
>F:0097I-1
AAAAAATTAAAGATTCGAGAAGT
>F:0097J-1
AAAAAATTAAAGTTGATAA
>F:0097K-1
AAAAAATTAAATATAAGA
>F:0097L-1
AAAAAATTAAATATAAGAA
>F:0097M-1
AAAAAATTAAATATAAGAAAA
>F:0097N-1
AAAAAATTAAATATACTCGAAGC
>F:0097O-1
AAAAAATTAAATATACTCGAAGCT
>F:0097P-1
AAAAAATTAAATATATTATAAG
>F:0097Q-1
AAAAAATTAAATATTAT
>F:0097R-1
AAAAAATTAAATATTATAA
>F:0097S-1
AAAAAATTAAATATTATAAA
>F:0097T-1
AAAAAATTAAATATTATAAAT
>F:0097U-2
AAAAAATTAAATATTATAAATA
>F:0097V-1
AAAAAATTAAATATTATAAATAAA
>F:0097W-2
AAAAAATTAAATATTTTTGA
>F:0097X-4
AAAAAATTAAATATTTTTGAA
>F:0097Y-1
AAAAAATTAAATATTTTTGAAAT
>F:0097Z-1
AAAAAATTAAATATTTTTGAGAT
>F:00980-1
AAAAAATTAAATATTTTTGATATAA
>F:00981-2
AAAAAATTAAATCGACGAAAA
>F:00982-2
AAAAAATTAAATCGACGAAAAA
>F:00983-1
AAAAAATTAAATCGACGAAAAAGC
>F:00984-1
AAAAAATTAAATCGACGAAAAAT
>F:00985-1
AAAAAATTAAATGAAATTAAAA
>F:00986-1
AAAAAATTAAATTTTTGAAA
>F:00987-1
AAAAAATTAACAATGTAGAACC
>F:00988-1
AAAAAATTAACAGAAAAGAAT
>F:00989-1
AAAAAATTAACAGAAAAGAATTAAAA
>F:0098A-1
AAAAAATTAACAGGAAAGA
>F:0098B-1
AAAAAATTAACAGGAAAGAATTATAA
>F:0098C-1
AAAAAATTAACTTTGATGATA
>F:0098D-1
AAAAAATTAAGAAAAAA
>F:0098E-1
AAAAAATTAAGAAAATAAGA
>F:0098F-1
AAAAAATTAAGAACTTATTATAAA
>F:0098G-1
AAAAAATTAAGACTGCAAAAA
>F:0098H-1
AAAAAATTAAGAGATAA
>F:0098I-1
AAAAAATTAAGCAATAATTATGGA
>F:0098J-1
AAAAAATTAAGGCATTATT
>F:0098K-1
AAAAAATTAAGGTATTA
>F:0098L-1
AAAAAATTAAGTCTGTAGT
>F:0098M-1
AAAAAATTAAGTTAAAA
>F:0098N-1
AAAAAATTAAGTTGGTAATACC
>F:0098O-1
AAAAAATTAAGTTGGTAATATTT
>F:0098P-1
AAAAAATTAATAAAAAA
>F:0098Q-1
AAAAAATTAATAAAAAAA
>F:0098R-1
AAAAAATTAATAAAAAAAAA
>F:0098S-2
AAAAAATTAATAAAAAAGCATGGA
>F:0098T-1
AAAAAATTAATAAAAAATGA
>F:0098U-1
AAAAAATTAATAAAAAATGAA
>F:0098V-1
AAAAAATTAATAAAAAATGAAA
>F:0098W-1
AAAAAATTAATAAAAAATGAAT
>F:0098X-1
AAAAAATTAATAAAAAATGAATA
>F:0098Y-1
AAAAAATTAATAAAAACGAGTGAGA
>F:0098Z-1
AAAAAATTAATAACATTGTTTAA
>F:00990-3
AAAAAATTAATAATGTA
>F:00991-7
AAAAAATTAATAATGTAGA
>F:00992-1
AAAAAATTAATAATGTAGAAA
>F:00993-1
AAAAAATTAATAATGTAGAAC
>F:00994-4
AAAAAATTAATAATGTAGAACC
>F:00995-2
AAAAAATTAATAATGTAGAACCA
>F:00996-1
AAAAAATTAATAATGTAGGAC
>F:00997-1
AAAAAATTAATAGTAATAAAA
>F:00998-2
AAAAAATTAATCAAAAAAAAA
>F:00999-2
AAAAAATTAATCAAAAAAAAAA
>F:0099A-2
AAAAAATTAATCAAAAAAAAAAA
>F:0099B-1
AAAAAATTAATCGAGGATGGGAT
>F:0099C-1
AAAAAATTAATCTCTGGAA
>F:0099D-1
AAAAAATTAATGAAAGAAAAA
>F:0099E-1
AAAAAATTAATGCCAAAAATTT
>F:0099F-1
AAAAAATTAATGCCAAAAATTTTT
>F:0099G-1
AAAAAATTAATGGAAAGCAA
>F:0099H-1
AAAAAATTAATGGAAAGTAA
>F:0099I-1
AAAAAATTAATGGAAAGTAATA
>F:0099J-2
AAAAAATTAATGGAAAGTAATAA
>F:0099K-1
AAAAAATTAATGGAAAGTAATAAA
>F:0099L-1
AAAAAATTAATTAAAAA
>F:0099M-1
AAAAAATTAATTAAATTTTAA
>F:0099N-1
AAAAAATTAATTAAGAATGGA
>F:0099O-1
AAAAAATTAATTAATAGTTTGTA
>F:0099P-1
AAAAAATTAATTATAAGAAAATA
>F:0099Q-1
AAAAAATTAATTATGAA
>F:0099R-1
AAAAAATTAATTGATTTTCAT
>F:0099S-1
AAAAAATTAATTTAAGGGAAGAC
>F:0099T-1
AAAAAATTAATTTATTATTTGA
>F:0099U-1
AAAAAATTAATTTCAAAAAAAGA
>F:0099V-1
AAAAAATTAATTTGAAATTA
>F:0099W-3
AAAAAATTACACAGTAAGA
>F:0099X-1
AAAAAATTACACAGTAAGAAAAA
>F:0099Y-1
AAAAAATTACACAGTGTTA
>F:0099Z-1
AAAAAATTACAGGTAAATTA
>F:009A0-3
AAAAAATTACATGAGTAGTAA
>F:009A1-1
AAAAAATTACCAAAAAAA
>F:009A2-1
AAAAAATTACCAAAAAAAAAA
>F:009A3-1
AAAAAATTACCAAAAAAAAAAA
>F:009A4-1
AAAAAATTACCAAAAAAAAAAAA
>F:009A5-1
AAAAAATTACCAAAAAAAGAAG
>F:009A6-1
AAAAAATTACCCTTGTATTGACGA
[truncated: 28,567,860 more chars]
