# Supplementary material for: Diversity and Expression of MicroRNAs in the Filarial Parasite, Brugia malayi
Source: PLoS One. 2014 May 13;9(5):e96498. doi: 10.1371/journal.pone.0096498 (PMC4019659; doi:10.1371/journal.pone.0096498)
Supplement: File S2 — Male CIP library. Solexa reads from the male B. malayi small RNA library. The RNA for this library was treated with CIP and then T4 PNK prior to linker ligation allowing ligation of all small RNAs regardless of their phosphorylation status. These reads are ≥17 nt long and an exact match to the B. malayi genome. Each sequence in the library is preceded by a line containing the following information: 1) the library from which the sequence is derived (M = male), 2) a unique alphanumeric identifier for that sequence and 3) the number of reads for that sequence in the library. (ZIP) [file pone.0096498.s013.zip › File S2_male CIP library.txt]

File S2. Male CIP library 

The sequence of each small RNA isolated from B. malayi males is listed below. 
Each sequence in the library is preceded by a line containing the following information: 1) the library from which the sequence is derived (M=male), 2) a unique alphanumeric identifier for that sequence and 3) the number of reads for that sequence in the library.
Male RNA was first treated with the phosphatase, CIP, and then T4 PNK prior to linker ligation.   This allows ligation of all small RNAs regardless of their phosphorylation status.


>M:00000-125
AAAAAAAAAAAAAAAAA
>M:00001-172
AAAAAAAAAAAAAAAAAA
>M:00002-318
AAAAAAAAAAAAAAAAAAA
>M:00003-317
AAAAAAAAAAAAAAAAAAAA
>M:00004-267
AAAAAAAAAAAAAAAAAAAAA
>M:00005-228
AAAAAAAAAAAAAAAAAAAAAA
>M:00006-152
AAAAAAAAAAAAAAAAAAAAAAA
>M:00007-94
AAAAAAAAAAAAAAAAAAAAAAAA
>M:00008-73
AAAAAAAAAAAAAAAAAAAAAAAAA
>M:00009-44
AAAAAAAAAAAAAAAAAAAAAAAAAA
>M:0000A-20
AAAAAAAAAAAAAAAAAAAAAAAAAAA
>M:0000B-16
AAAAAAAAAAAAAAAAAAAAAAAAAAAA
>M:0000C-2
AAAAAAAAAAAAAAAAAAAAAAAAAAAAA
>M:0000D-1
AAAAAAAAAAAAAAAAAAAAAAAAAACA
>M:0000E-1
AAAAAAAAAAAAAAAAAAAAAAAAAG
>M:0000F-1
AAAAAAAAAAAAAAAAAAAAAAAAAT
>M:0000G-1
AAAAAAAAAAAAAAAAAAAAAAAAATATC
>M:0000H-1
AAAAAAAAAAAAAAAAAAAAAAAACGA
>M:0000I-1
AAAAAAAAAAAAAAAAAAAAAAAACTAGC
>M:0000J-1
AAAAAAAAAAAAAAAAAAAAAAAAG
>M:0000K-1
AAAAAAAAAAAAAAAAAAAAAAAAGAAA
>M:0000L-1
AAAAAAAAAAAAAAAAAAAAAAAAGT
>M:0000M-1
AAAAAAAAAAAAAAAAAAAAAAAAT
>M:0000N-2
AAAAAAAAAAAAAAAAAAAAAAAG
>M:0000O-1
AAAAAAAAAAAAAAAAAAAAAAAGA
>M:0000P-1
AAAAAAAAAAAAAAAAAAAAAAAGAA
>M:0000Q-1
AAAAAAAAAAAAAAAAAAAAAAAGAAA
>M:0000R-2
AAAAAAAAAAAAAAAAAAAAAAAT
>M:0000S-1
AAAAAAAAAAAAAAAAAAAAAAATC
>M:0000T-3
AAAAAAAAAAAAAAAAAAAAAAC
>M:0000U-1
AAAAAAAAAAAAAAAAAAAAAACAA
>M:0000V-1
AAAAAAAAAAAAAAAAAAAAAACC
>M:0000W-1
AAAAAAAAAAAAAAAAAAAAAAG
>M:0000X-2
AAAAAAAAAAAAAAAAAAAAAAGA
>M:0000Y-1
AAAAAAAAAAAAAAAAAAAAAAGAAAAAA
>M:0000Z-1
AAAAAAAAAAAAAAAAAAAAAAGT
>M:00010-1
AAAAAAAAAAAAAAAAAAAAAAGTT
>M:00011-1
AAAAAAAAAAAAAAAAAAAAAAGTTAAA
>M:00012-1
AAAAAAAAAAAAAAAAAAAAAAT
>M:00013-2
AAAAAAAAAAAAAAAAAAAAAC
>M:00014-1
AAAAAAAAAAAAAAAAAAAAACA
>M:00015-1
AAAAAAAAAAAAAAAAAAAAACAA
>M:00016-1
AAAAAAAAAAAAAAAAAAAAACACT
>M:00017-1
AAAAAAAAAAAAAAAAAAAAACC
>M:00018-1
AAAAAAAAAAAAAAAAAAAAACCAAAA
>M:00019-1
AAAAAAAAAAAAAAAAAAAAAGA
>M:0001A-2
AAAAAAAAAAAAAAAAAAAAAGAA
>M:0001B-1
AAAAAAAAAAAAAAAAAAAAAGT
>M:0001C-2
AAAAAAAAAAAAAAAAAAAAAGTTA
>M:0001D-3
AAAAAAAAAAAAAAAAAAAAAT
>M:0001E-1
AAAAAAAAAAAAAAAAAAAAATAAAA
>M:0001F-1
AAAAAAAAAAAAAAAAAAAAATTAAT
>M:0001G-3
AAAAAAAAAAAAAAAAAAAAC
>M:0001H-4
AAAAAAAAAAAAAAAAAAAACA
>M:0001I-1
AAAAAAAAAAAAAAAAAAAACAAA
>M:0001J-1
AAAAAAAAAAAAAAAAAAAACC
>M:0001K-1
AAAAAAAAAAAAAAAAAAAACCC
>M:0001L-1
AAAAAAAAAAAAAAAAAAAACGAT
>M:0001M-1
AAAAAAAAAAAAAAAAAAAACTGA
>M:0001N-2
AAAAAAAAAAAAAAAAAAAAG
>M:0001O-3
AAAAAAAAAAAAAAAAAAAAGA
>M:0001P-4
AAAAAAAAAAAAAAAAAAAAGAA
>M:0001Q-1
AAAAAAAAAAAAAAAAAAAAGAAAAAAA
>M:0001R-2
AAAAAAAAAAAAAAAAAAAAGATT
>M:0001S-1
AAAAAAAAAAAAAAAAAAAAGCGTGG
>M:0001T-1
AAAAAAAAAAAAAAAAAAAAGGA
>M:0001U-1
AAAAAAAAAAAAAAAAAAAAGT
>M:0001V-1
AAAAAAAAAAAAAAAAAAAAGTTA
>M:0001W-1
AAAAAAAAAAAAAAAAAAAAGTTAAA
>M:0001X-1
AAAAAAAAAAAAAAAAAAAAT
>M:0001Y-1
AAAAAAAAAAAAAAAAAAAATA
>M:0001Z-1
AAAAAAAAAAAAAAAAAAAATAA
>M:00020-1
AAAAAAAAAAAAAAAAAAAATAAAAACT
>M:00021-1
AAAAAAAAAAAAAAAAAAAATCTTC
>M:00022-1
AAAAAAAAAAAAAAAAAAAATGA
>M:00023-1
AAAAAAAAAAAAAAAAAAAATGAAAAA
>M:00024-1
AAAAAAAAAAAAAAAAAAAATTCC
>M:00025-3
AAAAAAAAAAAAAAAAAAAC
>M:00026-1
AAAAAAAAAAAAAAAAAAACA
>M:00027-1
AAAAAAAAAAAAAAAAAAACAA
>M:00028-1
AAAAAAAAAAAAAAAAAAACATT
>M:00029-1
AAAAAAAAAAAAAAAAAAACCGTAGG
>M:0002A-1
AAAAAAAAAAAAAAAAAAACGA
>M:0002B-1
AAAAAAAAAAAAAAAAAAACGATGAAA
>M:0002C-1
AAAAAAAAAAAAAAAAAAACTAA
>M:0002D-1
AAAAAAAAAAAAAAAAAAACTGAA
>M:0002E-1
AAAAAAAAAAAAAAAAAAAG
>M:0002F-4
AAAAAAAAAAAAAAAAAAAGA
>M:0002G-3
AAAAAAAAAAAAAAAAAAAGAA
>M:0002H-1
AAAAAAAAAAAAAAAAAAAGAAA
>M:0002I-1
AAAAAAAAAAAAAAAAAAAGAAAA
>M:0002J-1
AAAAAAAAAAAAAAAAAAAGAAAAAAAA
>M:0002K-1
AAAAAAAAAAAAAAAAAAAGAC
>M:0002L-3
AAAAAAAAAAAAAAAAAAAGTT
>M:0002M-5
AAAAAAAAAAAAAAAAAAAGTTA
>M:0002N-2
AAAAAAAAAAAAAAAAAAAGTTAA
>M:0002O-1
AAAAAAAAAAAAAAAAAAAGTTAAA
>M:0002P-1
AAAAAAAAAAAAAAAAAAAGTTAAAAAAA
>M:0002Q-3
AAAAAAAAAAAAAAAAAAAT
>M:0002R-1
AAAAAAAAAAAAAAAAAAATA
>M:0002S-1
AAAAAAAAAAAAAAAAAAATAAAAAA
>M:0002T-1
AAAAAAAAAAAAAAAAAAATAAGT
>M:0002U-1
AAAAAAAAAAAAAAAAAAATC
>M:0002V-1
AAAAAAAAAAAAAAAAAAATCA
>M:0002W-1
AAAAAAAAAAAAAAAAAAATCCAA
>M:0002X-1
AAAAAAAAAAAAAAAAAAATCTTC
>M:0002Y-1
AAAAAAAAAAAAAAAAAAATCTTCAA
>M:0002Z-1
AAAAAAAAAAAAAAAAAAATG
>M:00030-2
AAAAAAAAAAAAAAAAAAATGAA
>M:00031-1
AAAAAAAAAAAAAAAAAAATGAAA
>M:00032-1
AAAAAAAAAAAAAAAAAAATGAC
>M:00033-1
AAAAAAAAAAAAAAAAAAATGAT
>M:00034-1
AAAAAAAAAAAAAAAAAAATTGA
>M:00035-1
AAAAAAAAAAAAAAAAAAATTTT
>M:00036-1
AAAAAAAAAAAAAAAAAAC
>M:00037-1
AAAAAAAAAAAAAAAAAACA
>M:00038-1
AAAAAAAAAAAAAAAAAACAAAAAT
>M:00039-1
AAAAAAAAAAAAAAAAAACAAC
>M:0003A-1
AAAAAAAAAAAAAAAAAACAGT
>M:0003B-2
AAAAAAAAAAAAAAAAAACCAA
>M:0003C-1
AAAAAAAAAAAAAAAAAACGAAAAAA
>M:0003D-1
AAAAAAAAAAAAAAAAAACGATGA
>M:0003E-1
AAAAAAAAAAAAAAAAAACT
>M:0003F-1
AAAAAAAAAAAAAAAAAACTGAA
>M:0003G-1
AAAAAAAAAAAAAAAAAACTGGCTC
>M:0003H-8
AAAAAAAAAAAAAAAAAAGA
>M:0003I-6
AAAAAAAAAAAAAAAAAAGAA
>M:0003J-1
AAAAAAAAAAAAAAAAAAGAAA
>M:0003K-1
AAAAAAAAAAAAAAAAAAGAAAA
>M:0003L-2
AAAAAAAAAAAAAAAAAAGAAAAA
>M:0003M-1
AAAAAAAAAAAAAAAAAAGAAAAAA
>M:0003N-1
AAAAAAAAAAAAAAAAAAGAAC
>M:0003O-1
AAAAAAAAAAAAAAAAAAGAAGA
>M:0003P-1
AAAAAAAAAAAAAAAAAAGAAGAA
>M:0003Q-1
AAAAAAAAAAAAAAAAAAGAGA
>M:0003R-1
AAAAAAAAAAAAAAAAAAGC
>M:0003S-1
AAAAAAAAAAAAAAAAAAGG
>M:0003T-1
AAAAAAAAAAAAAAAAAAGGGAGA
>M:0003U-1
AAAAAAAAAAAAAAAAAAGGTAA
>M:0003V-1
AAAAAAAAAAAAAAAAAAGT
>M:0003W-3
AAAAAAAAAAAAAAAAAAGTT
>M:0003X-1
AAAAAAAAAAAAAAAAAAGTTA
>M:0003Y-2
AAAAAAAAAAAAAAAAAAGTTAAA
>M:0003Z-1
AAAAAAAAAAAAAAAAAAGTTAAAA
>M:00040-2
AAAAAAAAAAAAAAAAAAGTTAAAAA
>M:00041-4
AAAAAAAAAAAAAAAAAAT
>M:00042-1
AAAAAAAAAAAAAAAAAATA
>M:00043-2
AAAAAAAAAAAAAAAAAATAAAAA
>M:00044-1
AAAAAAAAAAAAAAAAAATAAAAAA
>M:00045-1
AAAAAAAAAAAAAAAAAATAAAAAAAA
>M:00046-1
AAAAAAAAAAAAAAAAAATAGAA
>M:00047-1
AAAAAAAAAAAAAAAAAATATTGCA
>M:00048-3
AAAAAAAAAAAAAAAAAATGAA
>M:00049-1
AAAAAAAAAAAAAAAAAATGAAAAA
>M:0004A-1
AAAAAAAAAAAAAAAAAATGAAAAAA
>M:0004B-1
AAAAAAAAAAAAAAAAAATTAAAA
>M:0004C-1
AAAAAAAAAAAAAAAAAATTAGAA
>M:0004D-2
AAAAAAAAAAAAAAAAAATTGA
>M:0004E-1
AAAAAAAAAAAAAAAAAATTGAA
>M:0004F-1
AAAAAAAAAAAAAAAAAATTGAT
>M:0004G-1
AAAAAAAAAAAAAAAAAATTTGCC
>M:0004H-3
AAAAAAAAAAAAAAAAAC
>M:0004I-1
AAAAAAAAAAAAAAAAACA
>M:0004J-1
AAAAAAAAAAAAAAAAACAA
>M:0004K-1
AAAAAAAAAAAAAAAAACAAAAAA
>M:0004L-1
AAAAAAAAAAAAAAAAACAAAAAAAA
>M:0004M-1
AAAAAAAAAAAAAAAAACCGATGA
>M:0004N-1
AAAAAAAAAAAAAAAAACGAAAA
>M:0004O-1
AAAAAAAAAAAAAAAAACGAAAGGA
>M:0004P-1
AAAAAAAAAAAAAAAAACGAAT
>M:0004Q-1
AAAAAAAAAAAAAAAAACGAGTGA
>M:0004R-1
AAAAAAAAAAAAAAAAACGAT
>M:0004S-1
AAAAAAAAAAAAAAAAACGATGAGA
>M:0004T-1
AAAAAAAAAAAAAAAAACTAGACA
>M:0004U-1
AAAAAAAAAAAAAAAAACTGAA
>M:0004V-1
AAAAAAAAAAAAAAAAACTGAAAGGAA
>M:0004W-1
AAAAAAAAAAAAAAAAACTGTTGG
>M:0004X-11
AAAAAAAAAAAAAAAAAGA
>M:0004Y-10
AAAAAAAAAAAAAAAAAGAA
>M:0004Z-4
AAAAAAAAAAAAAAAAAGAAA
>M:00050-3
AAAAAAAAAAAAAAAAAGAAAAAA
>M:00051-1
AAAAAAAAAAAAAAAAAGAAAAAAA
>M:00052-1
AAAAAAAAAAAAAAAAAGAAAAAAAAA
>M:00053-1
AAAAAAAAAAAAAAAAAGAAAAAAAGAA
>M:00054-1
AAAAAAAAAAAAAAAAAGAAAAGA
>M:00055-1
AAAAAAAAAAAAAAAAAGAAAATT
>M:00056-1
AAAAAAAAAAAAAAAAAGAAT
>M:00057-1
AAAAAAAAAAAAAAAAAGAATT
>M:00058-1
AAAAAAAAAAAAAAAAAGAATTA
>M:00059-1
AAAAAAAAAAAAAAAAAGAGTGA
>M:0005A-1
AAAAAAAAAAAAAAAAAGAT
>M:0005B-1
AAAAAAAAAAAAAAAAAGCTTATCT
>M:0005C-1
AAAAAAAAAAAAAAAAAGGAA
>M:0005D-1
AAAAAAAAAAAAAAAAAGGGAA
>M:0005E-1
AAAAAAAAAAAAAAAAAGGGGGGGA
>M:0005F-1
AAAAAAAAAAAAAAAAAGGTA
>M:0005G-1
AAAAAAAAAAAAAAAAAGGTTAAA
>M:0005H-1
AAAAAAAAAAAAAAAAAGTAAGA
>M:0005I-1
AAAAAAAAAAAAAAAAAGTT
>M:0005J-2
AAAAAAAAAAAAAAAAAGTTA
>M:0005K-3
AAAAAAAAAAAAAAAAAGTTAA
>M:0005L-2
AAAAAAAAAAAAAAAAAGTTAAA
>M:0005M-1
AAAAAAAAAAAAAAAAAGTTAAAA
>M:0005N-1
AAAAAAAAAAAAAAAAAGTTAAAAA
>M:0005O-1
AAAAAAAAAAAAAAAAAGTTGT
>M:0005P-2
AAAAAAAAAAAAAAAAAT
>M:0005Q-1
AAAAAAAAAAAAAAAAATA
>M:0005R-1
AAAAAAAAAAAAAAAAATAAA
>M:0005S-1
AAAAAAAAAAAAAAAAATAAAAAA
>M:0005T-1
AAAAAAAAAAAAAAAAATAAAAAAA
>M:0005U-1
AAAAAAAAAAAAAAAAATAAAAT
>M:0005V-1
AAAAAAAAAAAAAAAAATAAGTT
>M:0005W-1
AAAAAAAAAAAAAAAAATAAGTTAA
>M:0005X-1
AAAAAAAAAAAAAAAAATACAAAAAA
>M:0005Y-2
AAAAAAAAAAAAAAAAATCCAA
>M:0005Z-1
AAAAAAAAAAAAAAAAATCTATT
>M:00060-1
AAAAAAAAAAAAAAAAATCTT
>M:00061-1
AAAAAAAAAAAAAAAAATGA
>M:00062-1
AAAAAAAAAAAAAAAAATGAA
>M:00063-1
AAAAAAAAAAAAAAAAATGAAAA
>M:00064-2
AAAAAAAAAAAAAAAAATGAAAAAA
>M:00065-1
AAAAAAAAAAAAAAAAATGAAAAAAA
>M:00066-1
AAAAAAAAAAAAAAAAATTCTAGA
>M:00067-1
AAAAAAAAAAAAAAAAATTGA
>M:00068-1
AAAAAAAAAAAAAAAAATTGAA
>M:00069-1
AAAAAAAAAAAAAAAAATTGTCCCACA
>M:0006A-5
AAAAAAAAAAAAAAAAC
>M:0006B-1
AAAAAAAAAAAAAAAACAA
>M:0006C-1
AAAAAAAAAAAAAAAACAACTGAA
>M:0006D-1
AAAAAAAAAAAAAAAACAGAA
>M:0006E-1
AAAAAAAAAAAAAAAACAGTTGAA
>M:0006F-1
AAAAAAAAAAAAAAAACAT
>M:0006G-1
AAAAAAAAAAAAAAAACATCT
>M:0006H-1
AAAAAAAAAAAAAAAACATTAAAAAAAA
>M:0006I-1
AAAAAAAAAAAAAAAACCCC
>M:0006J-1
AAAAAAAAAAAAAAAACCCGA
>M:0006K-1
AAAAAAAAAAAAAAAACGA
>M:0006L-1
AAAAAAAAAAAAAAAACGAAA
>M:0006M-1
AAAAAAAAAAAAAAAACGAAAAA
>M:0006N-1
AAAAAAAAAAAAAAAACGAAAAAA
>M:0006O-1
AAAAAAAAAAAAAAAACGAAAAAAT
>M:0006P-1
AAAAAAAAAAAAAAAACGAAAACA
>M:0006Q-1
AAAAAAAAAAAAAAAACGAAGTGA
>M:0006R-3
AAAAAAAAAAAAAAAACGAGTGA
>M:0006S-1
AAAAAAAAAAAAAAAACGATGAG
>M:0006T-1
AAAAAAAAAAAAAAAACTAAGA
>M:0006U-1
AAAAAAAAAAAAAAAACTAAGAATAAAA
>M:0006V-1
AAAAAAAAAAAAAAAACTGA
>M:0006W-1
AAAAAAAAAAAAAAAACTGAA
>M:0006X-1
AAAAAAAAAAAAAAAACTGGAA
>M:0006Y-1
AAAAAAAAAAAAAAAACTGGAAT
>M:0006Z-2
AAAAAAAAAAAAAAAAG
>M:00070-9
AAAAAAAAAAAAAAAAGA
>M:00071-6
AAAAAAAAAAAAAAAAGAA
>M:00072-3
AAAAAAAAAAAAAAAAGAAA
>M:00073-2
AAAAAAAAAAAAAAAAGAAAA
>M:00074-1
AAAAAAAAAAAAAAAAGAAAAA
>M:00075-1
AAAAAAAAAAAAAAAAGAAAAAA
>M:00076-1
AAAAAAAAAAAAAAAAGAAAAAAAAA
>M:00077-1
AAAAAAAAAAAAAAAAGAAAAAAAAAAA
>M:00078-1
AAAAAAAAAAAAAAAAGAAACAA
>M:00079-1
AAAAAAAAAAAAAAAAGAAAGA
>M:0007A-1
AAAAAAAAAAAAAAAAGAAAT
>M:0007B-1
AAAAAAAAAAAAAAAAGAACAGA
>M:0007C-1
AAAAAAAAAAAAAAAAGAAGAAA
>M:0007D-2
AAAAAAAAAAAAAAAAGAATAAA
>M:0007E-1
AAAAAAAAAAAAAAAAGACA
>M:0007F-1
AAAAAAAAAAAAAAAAGAG
>M:0007G-3
AAAAAAAAAAAAAAAAGAGA
>M:0007H-1
AAAAAAAAAAAAAAAAGAGAT
>M:0007I-2
AAAAAAAAAAAAAAAAGAT
>M:0007J-1
AAAAAAAAAAAAAAAAGATTGCG
>M:0007K-1
AAAAAAAAAAAAAAAAGATTTGTA
>M:0007L-1
AAAAAAAAAAAAAAAAGGAAA
>M:0007M-1
AAAAAAAAAAAAAAAAGGAAAAAA
>M:0007N-1
AAAAAAAAAAAAAAAAGGGAA
>M:0007O-2
AAAAAAAAAAAAAAAAGT
>M:0007P-1
AAAAAAAAAAAAAAAAGTA
>M:0007Q-1
AAAAAAAAAAAAAAAAGTT
>M:0007R-1
AAAAAAAAAAAAAAAAGTTA
>M:0007S-2
AAAAAAAAAAAAAAAAGTTAA
>M:0007T-3
AAAAAAAAAAAAAAAAGTTAAAA
>M:0007U-3
AAAAAAAAAAAAAAAAGTTAAAAA
>M:0007V-1
AAAAAAAAAAAAAAAAGTTGA
>M:0007W-1
AAAAAAAAAAAAAAAAGTTGT
>M:0007X-1
AAAAAAAAAAAAAAAAGTTGTT
>M:0007Y-1
AAAAAAAAAAAAAAAAGTTGTTT
>M:0007Z-2
AAAAAAAAAAAAAAAAT
>M:00080-2
AAAAAAAAAAAAAAAATAA
>M:00081-1
AAAAAAAAAAAAAAAATAAAAA
>M:00082-1
AAAAAAAAAAAAAAAATAAAAAAAA
>M:00083-1
AAAAAAAAAAAAAAAATAAAAAAAAA
>M:00084-1
AAAAAAAAAAAAAAAATAAGAA
>M:00085-1
AAAAAAAAAAAAAAAATAAGTT
>M:00086-3
AAAAAAAAAAAAAAAATAAGTTA
>M:00087-1
AAAAAAAAAAAAAAAATAAT
>M:00088-1
AAAAAAAAAAAAAAAATAATACCT
>M:00089-1
AAAAAAAAAAAAAAAATAATCCT
>M:0008A-1
AAAAAAAAAAAAAAAATAGAA
>M:0008B-1
AAAAAAAAAAAAAAAATAGG
>M:0008C-1
AAAAAAAAAAAAAAAATAGGGTCC
>M:0008D-1
AAAAAAAAAAAAAAAATAT
>M:0008E-1
AAAAAAAAAAAAAAAATATAAAA
>M:0008F-1
AAAAAAAAAAAAAAAATCCAAAA
>M:0008G-1
AAAAAAAAAAAAAAAATCCAAAAAA
>M:0008H-1
AAAAAAAAAAAAAAAATCCTATC
>M:0008I-1
AAAAAAAAAAAAAAAATCGAATTA
>M:0008J-1
AAAAAAAAAAAAAAAATGA
>M:0008K-1
AAAAAAAAAAAAAAAATGAA
>M:0008L-3
AAAAAAAAAAAAAAAATGAAA
>M:0008M-1
AAAAAAAAAAAAAAAATGAAAA
>M:0008N-1
AAAAAAAAAAAAAAAATGAAAAAA
>M:0008O-2
AAAAAAAAAAAAAAAATGATGAGA
>M:0008P-1
AAAAAAAAAAAAAAAATGCGA
>M:0008Q-1
AAAAAAAAAAAAAAAATGGAA
>M:0008R-1
AAAAAAAAAAAAAAAATGGGAA
>M:0008S-1
AAAAAAAAAAAAAAAATTA
>M:0008T-1
AAAAAAAAAAAAAAAATTAAAA
>M:0008U-1
AAAAAAAAAAAAAAAATTATGAT
>M:0008V-1
AAAAAAAAAAAAAAAATTATTA
>M:0008W-2
AAAAAAAAAAAAAAAATTATTAATGA
>M:0008X-5
AAAAAAAAAAAAAAAATTGA
>M:0008Y-1
AAAAAAAAAAAAAAAATTTAA
>M:0008Z-1
AAAAAAAAAAAAAAAATTTAC
>M:00090-2
AAAAAAAAAAAAAAACAA
>M:00091-1
AAAAAAAAAAAAAAACAAAA
>M:00092-1
AAAAAAAAAAAAAAACAAAAA
>M:00093-1
AAAAAAAAAAAAAAACAAAAAAA
>M:00094-1
AAAAAAAAAAAAAAACAAAAATT
>M:00095-1
AAAAAAAAAAAAAAACAAAAGAAA
>M:00096-1
AAAAAAAAAAAAAAACAACTGA
>M:00097-1
AAAAAAAAAAAAAAACAACTGAATTC
>M:00098-1
AAAAAAAAAAAAAAACAGA
>M:00099-1
AAAAAAAAAAAAAAACAGTTGA
>M:0009A-2
AAAAAAAAAAAAAAACAGTTGAT
>M:0009B-1
AAAAAAAAAAAAAAACAGTTGATT
>M:0009C-1
AAAAAAAAAAAAAAACATGCC
>M:0009D-2
AAAAAAAAAAAAAAACC
>M:0009E-1
AAAAAAAAAAAAAAACCTTGAA
>M:0009F-2
AAAAAAAAAAAAAAACGA
>M:0009G-1
AAAAAAAAAAAAAAACGAA
>M:0009H-4
AAAAAAAAAAAAAAACGAAA
>M:0009I-7
AAAAAAAAAAAAAAACGAAAA
>M:0009J-1
AAAAAAAAAAAAAAACGAAAAA
>M:0009K-7
AAAAAAAAAAAAAAACGAAAAAA
>M:0009L-1
AAAAAAAAAAAAAAACGAAAAAAG
>M:0009M-1
AAAAAAAAAAAAAAACGAAAAAAT
>M:0009N-1
AAAAAAAAAAAAAAACGAAAGA
>M:0009O-3
AAAAAAAAAAAAAAACGAGT
>M:0009P-2
AAAAAAAAAAAAAAACGAGTGA
>M:0009Q-3
AAAAAAAAAAAAAAACGAGTGAG
>M:0009R-1
AAAAAAAAAAAAAAACGAGTGAGAA
>M:0009S-1
AAAAAAAAAAAAAAACGATAATGATC
>M:0009T-2
AAAAAAAAAAAAAAACGATGAGA
>M:0009U-1
AAAAAAAAAAAAAAACGATGAGAA
>M:0009V-1
AAAAAAAAAAAAAAACGTTAAAT
>M:0009W-1
AAAAAAAAAAAAAAACTAAAAAA
>M:0009X-1
AAAAAAAAAAAAAAACTAAAGA
>M:0009Y-1
AAAAAAAAAAAAAAACTCCTCGCG
>M:0009Z-1
AAAAAAAAAAAAAAACTCTACTTGT
>M:000A0-1
AAAAAAAAAAAAAAACTGAGAAAA
>M:000A1-1
AAAAAAAAAAAAAAACTGTTAA
>M:000A2-5
AAAAAAAAAAAAAAAGA
>M:000A3-7
AAAAAAAAAAAAAAAGAA
>M:000A4-3
AAAAAAAAAAAAAAAGAAAA
>M:000A5-3
AAAAAAAAAAAAAAAGAAAAAA
>M:000A6-3
AAAAAAAAAAAAAAAGAAAAAAA
>M:000A7-1
AAAAAAAAAAAAAAAGAAAAAAAAA
>M:000A8-1
AAAAAAAAAAAAAAAGAAAAAAAGAAA
>M:000A9-1
AAAAAAAAAAAAAAAGAAAATTA
>M:000AA-2
AAAAAAAAAAAAAAAGAAACAAAA
>M:000AB-1
AAAAAAAAAAAAAAAGAAAGAAAAA
>M:000AC-1
AAAAAAAAAAAAAAAGAAAGAAAAAA
>M:000AD-3
AAAAAAAAAAAAAAAGAAGA
>M:000AE-1
AAAAAAAAAAAAAAAGAATTA
>M:000AF-1
AAAAAAAAAAAAAAAGAATTGAA
>M:000AG-1
AAAAAAAAAAAAAAAGAC
>M:000AH-1
AAAAAAAAAAAAAAAGACC
>M:000AI-1
AAAAAAAAAAAAAAAGAGA
>M:000AJ-1
AAAAAAAAAAAAAAAGAGAACAA
>M:000AK-1
AAAAAAAAAAAAAAAGAGATA
>M:000AL-1
AAAAAAAAAAAAAAAGAGATGTA
>M:000AM-1
AAAAAAAAAAAAAAAGAGTGAGA
>M:000AN-1
AAAAAAAAAAAAAAAGAT
>M:000AO-1
AAAAAAAAAAAAAAAGATGA
>M:000AP-1
AAAAAAAAAAAAAAAGCAAAATCA
>M:000AQ-1
AAAAAAAAAAAAAAAGCCGA
>M:000AR-1
AAAAAAAAAAAAAAAGGA
>M:000AS-2
AAAAAAAAAAAAAAAGGAAAA
>M:000AT-1
AAAAAAAAAAAAAAAGGAAAAA
>M:000AU-1
AAAAAAAAAAAAAAAGGAAAAAA
>M:000AV-1
AAAAAAAAAAAAAAAGGAAGAAGA
>M:000AW-1
AAAAAAAAAAAAAAAGGGA
>M:000AX-1
AAAAAAAAAAAAAAAGGGTTT
>M:000AY-1
AAAAAAAAAAAAAAAGGGTTTT
>M:000AZ-1
AAAAAAAAAAAAAAAGGTA
>M:000B0-1
AAAAAAAAAAAAAAAGGTAC
>M:000B1-1
AAAAAAAAAAAAAAAGTAAATA
>M:000B2-1
AAAAAAAAAAAAAAAGTGTACACCAT
>M:000B3-1
AAAAAAAAAAAAAAAGTTAA
>M:000B4-3
AAAAAAAAAAAAAAAGTTAAA
>M:000B5-3
AAAAAAAAAAAAAAAGTTAAAA
>M:000B6-2
AAAAAAAAAAAAAAAGTTAAAAA
>M:000B7-1
AAAAAAAAAAAAAAAGTTAAAAAA
>M:000B8-1
AAAAAAAAAAAAAAAGTTAAAAAAAA
>M:000B9-1
AAAAAAAAAAAAAAAGTTAAGA
>M:000BA-1
AAAAAAAAAAAAAAAGTTATTA
>M:000BB-1
AAAAAAAAAAAAAAAGTTGT
>M:000BC-1
AAAAAAAAAAAAAAAGTTGTT
>M:000BD-1
AAAAAAAAAAAAAAAGTTGTTAGT
>M:000BE-1
AAAAAAAAAAAAAAATAAA
>M:000BF-1
AAAAAAAAAAAAAAATAAAA
>M:000BG-3
AAAAAAAAAAAAAAATAAAAA
>M:000BH-3
AAAAAAAAAAAAAAATAAAAAA
>M:000BI-3
AAAAAAAAAAAAAAATAAAAAAA
>M:000BJ-2
AAAAAAAAAAAAAAATAAAAAAAA
>M:000BK-1
AAAAAAAAAAAAAAATAAAAAAACGA
>M:000BL-1
AAAAAAAAAAAAAAATAAAAAAATAA
>M:000BM-1
AAAAAAAAAAAAAAATAAGAAA
>M:000BN-1
AAAAAAAAAAAAAAATAAGTT
>M:000BO-1
AAAAAAAAAAAAAAATAAGTTAAA
>M:000BP-1
AAAAAAAAAAAAAAATAAGTTAAAA
>M:000BQ-1
AAAAAAAAAAAAAAATAAGTTAAC
>M:000BR-1
AAAAAAAAAAAAAAATAATAA
>M:000BS-1
AAAAAAAAAAAAAAATAATGA
>M:000BT-1
AAAAAAAAAAAAAAATAATGAT
>M:000BU-1
AAAAAAAAAAAAAAATAGTTGATTT
>M:000BV-1
AAAAAAAAAAAAAAATC
>M:000BW-2
AAAAAAAAAAAAAAATCCA
>M:000BX-1
AAAAAAAAAAAAAAATCCAAAA
>M:000BY-1
AAAAAAAAAAAAAAATCCAAAAAA
>M:000BZ-1
AAAAAAAAAAAAAAATCGAAAAA
>M:000C0-1
AAAAAAAAAAAAAAATCTTC
>M:000C1-1
AAAAAAAAAAAAAAATGA
>M:000C2-1
AAAAAAAAAAAAAAATGAA
>M:000C3-1
AAAAAAAAAAAAAAATGAAA
>M:000C4-2
AAAAAAAAAAAAAAATGAAAA
>M:000C5-1
AAAAAAAAAAAAAAATGAAAAA
>M:000C6-4
AAAAAAAAAAAAAAATGAAAAAA
>M:000C7-1
AAAAAAAAAAAAAAATGAAAAAAAA
>M:000C8-1
AAAAAAAAAAAAAAATGAAAAATTCT
>M:000C9-1
AAAAAAAAAAAAAAATGAGAAAA
>M:000CA-1
AAAAAAAAAAAAAAATGATATAA
>M:000CB-1
AAAAAAAAAAAAAAATGATGAGAA
>M:000CC-1
AAAAAAAAAAAAAAATGGACTAAGTA
>M:000CD-1
AAAAAAAAAAAAAAATGGGCAAAA
>M:000CE-1
AAAAAAAAAAAAAAATGTA
>M:000CF-1
AAAAAAAAAAAAAAATGTTTATGT
>M:000CG-1
AAAAAAAAAAAAAAATTAAA
>M:000CH-1
AAAAAAAAAAAAAAATTAT
>M:000CI-1
AAAAAAAAAAAAAAATTATTAA
>M:000CJ-3
AAAAAAAAAAAAAAATTATTAATGA
>M:000CK-1
AAAAAAAAAAAAAAATTATTAATTA
>M:000CL-1
AAAAAAAAAAAAAAATTCTGAT
>M:000CM-1
AAAAAAAAAAAAAAATTGAAA
>M:000CN-1
AAAAAAAAAAAAAAATTGAAAA
>M:000CO-1
AAAAAAAAAAAAAAATTGAAG
>M:000CP-1
AAAAAAAAAAAAAAATTGAAGAA
>M:000CQ-1
AAAAAAAAAAAAAAATTTCGTC
>M:000CR-2
AAAAAAAAAAAAAACAAAAAA
>M:000CS-2
AAAAAAAAAAAAAACAAAAAAA
>M:000CT-1
AAAAAAAAAAAAAACAAAAAAAA
>M:000CU-1
AAAAAAAAAAAAAACAAAAAAAAAGA
>M:000CV-1
AAAAAAAAAAAAAACAAAAAATCGA
>M:000CW-1
AAAAAAAAAAAAAACAAAATTAA
>M:000CX-1
AAAAAAAAAAAAAACAACTGAA
>M:000CY-1
AAAAAAAAAAAAAACAACTGAAT
>M:000CZ-1
AAAAAAAAAAAAAACAAGA
>M:000D0-1
AAAAAAAAAAAAAACAAGTTAA
>M:000D1-1
AAAAAAAAAAAAAACACGCAGTT
>M:000D2-1
AAAAAAAAAAAAAACACTTTT
>M:000D3-1
AAAAAAAAAAAAAACAGTTAT
>M:000D4-1
AAAAAAAAAAAAAACAGTTGA
>M:000D5-1
AAAAAAAAAAAAAACAGTTGAT
>M:000D6-1
AAAAAAAAAAAAAACAGTTGATT
>M:000D7-1
AAAAAAAAAAAAAACATCAAAGAAA
>M:000D8-1
AAAAAAAAAAAAAACATGA
>M:000D9-5
AAAAAAAAAAAAAACGA
>M:000DA-4
AAAAAAAAAAAAAACGAA
>M:000DB-6
AAAAAAAAAAAAAACGAAA
>M:000DC-6
AAAAAAAAAAAAAACGAAAA
>M:000DD-11
AAAAAAAAAAAAAACGAAAAA
>M:000DE-9
AAAAAAAAAAAAAACGAAAAAA
>M:000DF-2
AAAAAAAAAAAAAACGAAAAAAA
>M:000DG-3
AAAAAAAAAAAAAACGAAAAAAAA
>M:000DH-2
AAAAAAAAAAAAAACGAAAAAAGA
>M:000DI-1
AAAAAAAAAAAAAACGAAAAAAGAA
>M:000DJ-1
AAAAAAAAAAAAAACGAAAAAAT
>M:000DK-1
AAAAAAAAAAAAAACGAGAA
>M:000DL-1
AAAAAAAAAAAAAACGAGTGAG
>M:000DM-2
AAAAAAAAAAAAAACGAGTGAGA
>M:000DN-1
AAAAAAAAAAAAAACGAGTGAGAAA
>M:000DO-1
AAAAAAAAAAAAAACGATGA
>M:000DP-1
AAAAAAAAAAAAAACGGCAAGA
>M:000DQ-1
AAAAAAAAAAAAAACTAAAATTTAAA
>M:000DR-1
AAAAAAAAAAAAAACTAAAT
>M:000DS-1
AAAAAAAAAAAAAACTAAATAAA
>M:000DT-2
AAAAAAAAAAAAAACTAAGAAT
>M:000DU-1
AAAAAAAAAAAAAACTAAGAATA
>M:000DV-1
AAAAAAAAAAAAAACTGAAA
>M:000DW-1
AAAAAAAAAAAAAACTGAAAA
>M:000DX-1
AAAAAAAAAAAAAACTGAAAAAGA
>M:000DY-1
AAAAAAAAAAAAAACTGGAATAA
>M:000DZ-1
AAAAAAAAAAAAAACTGTTT
>M:000E0-1
AAAAAAAAAAAAAACTTAGTTAT
>M:000E1-5
AAAAAAAAAAAAAAGAA
>M:000E2-5
AAAAAAAAAAAAAAGAAA
>M:000E3-2
AAAAAAAAAAAAAAGAAAA
>M:000E4-1
AAAAAAAAAAAAAAGAAAAA
>M:000E5-3
AAAAAAAAAAAAAAGAAAAAA
>M:000E6-5
AAAAAAAAAAAAAAGAAAAAAA
>M:000E7-4
AAAAAAAAAAAAAAGAAAAAAAA
>M:000E8-2
AAAAAAAAAAAAAAGAAAAAAAAA
>M:000E9-1
AAAAAAAAAAAAAAGAAAAAAAAAAAA
>M:000EA-2
AAAAAAAAAAAAAAGAAAAAAAAGA
>M:000EB-1
AAAAAAAAAAAAAAGAAAAAAAATAA
>M:000EC-2
AAAAAAAAAAAAAAGAAAAAAAGA
>M:000ED-1
AAAAAAAAAAAAAAGAAAAAC
>M:000EE-2
AAAAAAAAAAAAAAGAAAAAGA
>M:000EF-1
AAAAAAAAAAAAAAGAAAAAGAA
>M:000EG-1
AAAAAAAAAAAAAAGAAAAAGAAGA
>M:000EH-1
AAAAAAAAAAAAAAGAAAAATGTGA
>M:000EI-1
AAAAAAAAAAAAAAGAAAAGAA
>M:000EJ-1
AAAAAAAAAAAAAAGAAAAGAAA
>M:000EK-1
AAAAAAAAAAAAAAGAAAAGCGT
>M:000EL-1
AAAAAAAAAAAAAAGAAACA
>M:000EM-1
AAAAAAAAAAAAAAGAAACAA
>M:000EN-2
AAAAAAAAAAAAAAGAAACAAAA
>M:000EO-1
AAAAAAAAAAAAAAGAAACTGTTGA
>M:000EP-1
AAAAAAAAAAAAAAGAAAGAAAAAGAA
>M:000EQ-1
AAAAAAAAAAAAAAGAAAGCGCTG
>M:000ER-1
AAAAAAAAAAAAAAGAAAGTACT
>M:000ES-1
AAAAAAAAAAAAAAGAAATAAA
>M:000ET-1
AAAAAAAAAAAAAAGAACTGAAA
>M:000EU-3
AAAAAAAAAAAAAAGAAGA
>M:000EV-1
AAAAAAAAAAAAAAGAAGAA
>M:000EW-1
AAAAAAAAAAAAAAGAAGAAAA
>M:000EX-1
AAAAAAAAAAAAAAGAAGAAGA
>M:000EY-1
AAAAAAAAAAAAAAGAATAAAAAA
>M:000EZ-2
AAAAAAAAAAAAAAGAGAA
>M:000F0-1
AAAAAAAAAAAAAAGAGAAAAGA
>M:000F1-1
AAAAAAAAAAAAAAGAGCTAAA
>M:000F2-1
AAAAAAAAAAAAAAGAGGA
>M:000F3-1
AAAAAAAAAAAAAAGAGTAAA
>M:000F4-1
AAAAAAAAAAAAAAGAT
>M:000F5-1
AAAAAAAAAAAAAAGATAAAAAAAA
>M:000F6-1
AAAAAAAAAAAAAAGATGGAATTA
>M:000F7-1
AAAAAAAAAAAAAAGATTA
>M:000F8-1
AAAAAAAAAAAAAAGATTAAA
>M:000F9-1
AAAAAAAAAAAAAAGATTGTC
>M:000FA-1
AAAAAAAAAAAAAAGATTTTTACA
>M:000FB-1
AAAAAAAAAAAAAAGCAAAATC
>M:000FC-1
AAAAAAAAAAAAAAGCTT
>M:000FD-1
AAAAAAAAAAAAAAGGA
>M:000FE-2
AAAAAAAAAAAAAAGGAA
>M:000FF-1
AAAAAAAAAAAAAAGGAAAAA
>M:000FG-2
AAAAAAAAAAAAAAGGAAAAAAGAAACG
>M:000FH-1
AAAAAAAAAAAAAAGGAAAGA
>M:000FI-1
AAAAAAAAAAAAAAGGAACTTAAAAAAA
>M:000FJ-1
AAAAAAAAAAAAAAGGAATTA
>M:000FK-1
AAAAAAAAAAAAAAGGACTT
>M:000FL-1
AAAAAAAAAAAAAAGGAGAAA
>M:000FM-1
AAAAAAAAAAAAAAGGCGATAT
>M:000FN-1
AAAAAAAAAAAAAAGGGAA
>M:000FO-1
AAAAAAAAAAAAAAGGGATA
>M:000FP-1
AAAAAAAAAAAAAAGGGGGAAA
>M:000FQ-2
AAAAAAAAAAAAAAGGTA
>M:000FR-1
AAAAAAAAAAAAAAGGTAA
>M:000FS-1
AAAAAAAAAAAAAAGGTAATA
>M:000FT-1
AAAAAAAAAAAAAAGGTAATC
>M:000FU-1
AAAAAAAAAAAAAAGGTATTAAAAA
>M:000FV-1
AAAAAAAAAAAAAAGGTATTAAAAAAAA
>M:000FW-1
AAAAAAAAAAAAAAGGTCAAAATTA
>M:000FX-1
AAAAAAAAAAAAAAGTAAA
>M:000FY-1
AAAAAAAAAAAAAAGTAAAT
>M:000FZ-1
AAAAAAAAAAAAAAGTAAATAAATAAA
>M:000G0-1
AAAAAAAAAAAAAAGTGAA
>M:000G1-1
AAAAAAAAAAAAAAGTGAT
>M:000G2-1
AAAAAAAAAAAAAAGTGATA
>M:000G3-1
AAAAAAAAAAAAAAGTGGAAATTA
>M:000G4-2
AAAAAAAAAAAAAAGTTAA
>M:000G5-3
AAAAAAAAAAAAAAGTTAAA
>M:000G6-3
AAAAAAAAAAAAAAGTTAAAA
>M:000G7-3
AAAAAAAAAAAAAAGTTAAAAA
>M:000G8-4
AAAAAAAAAAAAAAGTTAAAAAA
>M:000G9-1
AAAAAAAAAAAAAAGTTAAAAAAAA
>M:000GA-1
AAAAAAAAAAAAAAGTTAGAA
>M:000GB-1
AAAAAAAAAAAAAAGTTGTT
>M:000GC-1
AAAAAAAAAAAAAAGTTGTTA
>M:000GD-1
AAAAAAAAAAAAAAGTTGTTAGT
>M:000GE-1
AAAAAAAAAAAAAAGTTTT
>M:000GF-2
AAAAAAAAAAAAAATAAA
>M:000GG-1
AAAAAAAAAAAAAATAAAAA
>M:000GH-3
AAAAAAAAAAAAAATAAAAAA
>M:000GI-1
AAAAAAAAAAAAAATAAAAAAA
>M:000GJ-1
AAAAAAAAAAAAAATAAAAAAC
>M:000GK-1
AAAAAAAAAAAAAATAAAATGAA
>M:000GL-1
AAAAAAAAAAAAAATAAACAAAC
>M:000GM-1
AAAAAAAAAAAAAATAAAGAACGAAA
>M:000GN-1
AAAAAAAAAAAAAATAAGA
>M:000GO-1
AAAAAAAAAAAAAATAAGAATAAAA
>M:000GP-1
AAAAAAAAAAAAAATAAGG
>M:000GQ-1
AAAAAAAAAAAAAATAAGT
>M:000GR-1
AAAAAAAAAAAAAATAAGTTA
>M:000GS-2
AAAAAAAAAAAAAATAAGTTAACC
>M:000GT-1
AAAAAAAAAAAAAATACAACAAAAA
>M:000GU-1
AAAAAAAAAAAAAATAGA
>M:000GV-1
AAAAAAAAAAAAAATAGAAA
>M:000GW-1
AAAAAAAAAAAAAATAGAAGAGACT
>M:000GX-1
AAAAAAAAAAAAAATAGTTAAA
>M:000GY-1
AAAAAAAAAAAAAATAGTTAAAAA
>M:000GZ-3
AAAAAAAAAAAAAATAT
>M:000H0-1
AAAAAAAAAAAAAATATATATAT
>M:000H1-1
AAAAAAAAAAAAAATATG
>M:000H2-1
AAAAAAAAAAAAAATCAAAATTAAAA
>M:000H3-1
AAAAAAAAAAAAAATCCAAAAAA
>M:000H4-1
AAAAAAAAAAAAAATCCAAAAAAAAA
>M:000H5-1
AAAAAAAAAAAAAATCCTA
>M:000H6-1
AAAAAAAAAAAAAATCCTATC
>M:000H7-1
AAAAAAAAAAAAAATCCTATCTAA
>M:000H8-1
AAAAAAAAAAAAAATCGA
>M:000H9-2
AAAAAAAAAAAAAATCGAAC
>M:000HA-1
AAAAAAAAAAAAAATCTA
>M:000HB-1
AAAAAAAAAAAAAATCTAAAAA
>M:000HC-1
AAAAAAAAAAAAAATCTTCATGAA
>M:000HD-1
AAAAAAAAAAAAAATGA
>M:000HE-1
AAAAAAAAAAAAAATGAA
>M:000HF-1
AAAAAAAAAAAAAATGAAA
>M:000HG-1
AAAAAAAAAAAAAATGAAAA
>M:000HH-1
AAAAAAAAAAAAAATGAAAAAA
>M:000HI-2
AAAAAAAAAAAAAATGAAAAAAAA
>M:000HJ-1
AAAAAAAAAAAAAATGAAAAAT
>M:000HK-1
AAAAAAAAAAAAAATGAAAGGAAACA
>M:000HL-1
AAAAAAAAAAAAAATGACCATTGA
>M:000HM-1
AAAAAAAAAAAAAATGAT
>M:000HN-1
AAAAAAAAAAAAAATGATATAAA
>M:000HO-1
AAAAAAAAAAAAAATGATATAAAA
>M:000HP-1
AAAAAAAAAAAAAATGATCGAAAT
>M:000HQ-1
AAAAAAAAAAAAAATGGAA
>M:000HR-1
AAAAAAAAAAAAAATGGAAATT
>M:000HS-1
AAAAAAAAAAAAAATGGGCAA
>M:000HT-1
AAAAAAAAAAAAAATGGGCAAA
>M:000HU-1
AAAAAAAAAAAAAATGGGGGGGAA
>M:000HV-1
AAAAAAAAAAAAAATGTT
>M:000HW-1
AAAAAAAAAAAAAATGTTA
>M:000HX-1
AAAAAAAAAAAAAATTAA
>M:000HY-1
AAAAAAAAAAAAAATTAAAT
>M:000HZ-1
AAAAAAAAAAAAAATTACGTCCA
>M:000I0-1
AAAAAAAAAAAAAATTACTAATGA
>M:000I1-1
AAAAAAAAAAAAAATTAGA
>M:000I2-1
AAAAAAAAAAAAAATTAT
>M:000I3-1
AAAAAAAAAAAAAATTATGAAAA
>M:000I4-1
AAAAAAAAAAAAAATTATGAAAAC
>M:000I5-14
AAAAAAAAAAAAAATTATTAATGA
>M:000I6-1
AAAAAAAAAAAAAATTATTAATGAA
>M:000I7-1
AAAAAAAAAAAAAATTCAAAA
>M:000I8-1
AAAAAAAAAAAAAATTCGAG
>M:000I9-1
AAAAAAAAAAAAAATTCGAGA
>M:000IA-1
AAAAAAAAAAAAAATTCTAAAAAA
>M:000IB-2
AAAAAAAAAAAAAATTGA
>M:000IC-2
AAAAAAAAAAAAAATTGAA
>M:000ID-1
AAAAAAAAAAAAAATTGAAA
>M:000IE-5
AAAAAAAAAAAAAATTGAAGTA
>M:000IF-1
AAAAAAAAAAAAAATTGAAGTAT
>M:000IG-1
AAAAAAAAAAAAAATTGTTAGATT
>M:000IH-1
AAAAAAAAAAAAAATTTCGGTA
>M:000II-1
AAAAAAAAAAAAAATTTCTTTTAT
>M:000IJ-1
AAAAAAAAAAAAAATTTGCCA
>M:000IK-1
AAAAAAAAAAAAAATTTGGAAC
>M:000IL-1
AAAAAAAAAAAAAATTTGTTGA
>M:000IM-1
AAAAAAAAAAAAAATTTTTTAAA
>M:000IN-1
AAAAAAAAAAAAACAAA
>M:000IO-1
AAAAAAAAAAAAACAAAAAA
>M:000IP-2
AAAAAAAAAAAAACAAAAAAA
>M:000IQ-1
AAAAAAAAAAAAACAAAAAAAA
>M:000IR-1
AAAAAAAAAAAAACAAAAAAAAA
>M:000IS-1
AAAAAAAAAAAAACAAAAAAAAAAAA
>M:000IT-1
AAAAAAAAAAAAACAAAAAAAAGGA
>M:000IU-1
AAAAAAAAAAAAACAAAAATTA
>M:000IV-1
AAAAAAAAAAAAACAAAATAAT
>M:000IW-1
AAAAAAAAAAAAACAAAATTAAA
>M:000IX-1
AAAAAAAAAAAAACAACACCGGAA
>M:000IY-1
AAAAAAAAAAAAACAACTGAA
>M:000IZ-1
AAAAAAAAAAAAACAAGCAATA
>M:000J0-1
AAAAAAAAAAAAACAATTAAA
>M:000J1-1
AAAAAAAAAAAAACAATTT
>M:000J2-1
AAAAAAAAAAAAACAGAAA
>M:000J3-1
AAAAAAAAAAAAACAGAAAAAGAA
>M:000J4-1
AAAAAAAAAAAAACAGTTA
>M:000J5-1
AAAAAAAAAAAAACAGTTATTGA
>M:000J6-1
AAAAAAAAAAAAACAGTTGATT
>M:000J7-1
AAAAAAAAAAAAACATAAATAAAATA
>M:000J8-1
AAAAAAAAAAAAACCATTAA
>M:000J9-1
AAAAAAAAAAAAACCCTCTGTCGCG
>M:000JA-2
AAAAAAAAAAAAACGAA
>M:000JB-12
AAAAAAAAAAAAACGAAA
>M:000JC-9
AAAAAAAAAAAAACGAAAA
>M:000JD-12
AAAAAAAAAAAAACGAAAAA
>M:000JE-12
AAAAAAAAAAAAACGAAAAAA
>M:000JF-3
AAAAAAAAAAAAACGAAAAAAA
>M:000JG-1
AAAAAAAAAAAAACGAAAAAAAA
>M:000JH-2
AAAAAAAAAAAAACGAAAAAAAT
>M:000JI-4
AAAAAAAAAAAAACGAAAAAAGA
>M:000JJ-2
AAAAAAAAAAAAACGAAAAAAT
>M:000JK-1
AAAAAAAAAAAAACGAAAAAATAAA
>M:000JL-2
AAAAAAAAAAAAACGAAAAAATT
>M:000JM-1
AAAAAAAAAAAAACGAGTGA
>M:000JN-1
AAAAAAAAAAAAACGAGTGAG
>M:000JO-2
AAAAAAAAAAAAACGAGTGAGA
>M:000JP-3
AAAAAAAAAAAAACGAGTGAGAA
>M:000JQ-1
AAAAAAAAAAAAACGAGTGAGAAA
>M:000JR-1
AAAAAAAAAAAAACGATATTGA
>M:000JS-2
AAAAAAAAAAAAACGATGAGA
>M:000JT-1
AAAAAAAAAAAAACGATGAGAAAA
>M:000JU-1
AAAAAAAAAAAAACGATGAGAACA
>M:000JV-1
AAAAAAAAAAAAACGCATGCAAA
>M:000JW-1
AAAAAAAAAAAAACGGCACTAC
>M:000JX-1
AAAAAAAAAAAAACGTCTA
>M:000JY-1
AAAAAAAAAAAAACGTGT
>M:000JZ-1
AAAAAAAAAAAAACGTGTCATAA
>M:000K0-1
AAAAAAAAAAAAACTAAAATTGAA
>M:000K1-1
AAAAAAAAAAAAACTAAATAAAT
>M:000K2-1
AAAAAAAAAAAAACTAAGA
>M:000K3-3
AAAAAAAAAAAAACTAAGAA
>M:000K4-1
AAAAAAAAAAAAACTAAGAAT
>M:000K5-1
AAAAAAAAAAAAACTAAGAATA
>M:000K6-1
AAAAAAAAAAAAACTAAGAATAA
>M:000K7-1
AAAAAAAAAAAAACTGA
>M:000K8-1
AAAAAAAAAAAAACTGAAAAA
>M:000K9-1
AAAAAAAAAAAAACTGAAAAAG
>M:000KA-1
AAAAAAAAAAAAACTGAAAAAGA
>M:000KB-1
AAAAAAAAAAAAACTGAAAAAGTA
>M:000KC-1
AAAAAAAAAAAAACTGGA
>M:000KD-1
AAAAAAAAAAAAACTGTTAAAA
>M:000KE-1
AAAAAAAAAAAAACTTATTAAAA
>M:000KF-8
AAAAAAAAAAAAAGAAA
>M:000KG-8
AAAAAAAAAAAAAGAAAA
>M:000KH-5
AAAAAAAAAAAAAGAAAAA
>M:000KI-6
AAAAAAAAAAAAAGAAAAAA
>M:000KJ-2
AAAAAAAAAAAAAGAAAAAAA
>M:000KK-5
AAAAAAAAAAAAAGAAAAAAAA
>M:000KL-1
AAAAAAAAAAAAAGAAAAAAAAAA
>M:000KM-1
AAAAAAAAAAAAAGAAAAAAAAAAAAA
>M:000KN-1
AAAAAAAAAAAAAGAAAAAAAAC
>M:000KO-1
AAAAAAAAAAAAAGAAAAAAAC
>M:000KP-2
AAAAAAAAAAAAAGAAAAAAAGA
>M:000KQ-1
AAAAAAAAAAAAAGAAAAAAAGAA
>M:000KR-2
AAAAAAAAAAAAAGAAAAAACAA
>M:000KS-1
AAAAAAAAAAAAAGAAAAAACAAC
>M:000KT-3
AAAAAAAAAAAAAGAAAAAGA
>M:000KU-1
AAAAAAAAAAAAAGAAAAAGAA
>M:000KV-3
AAAAAAAAAAAAAGAAAAAGAAGA
>M:000KW-1
AAAAAAAAAAAAAGAAAAATAAA
>M:000KX-1
AAAAAAAAAAAAAGAAAAATT
>M:000KY-1
AAAAAAAAAAAAAGAAAAGAAAAAA
>M:000KZ-1
AAAAAAAAAAAAAGAAAAGCAT
>M:000L0-1
AAAAAAAAAAAAAGAAAAGGC
>M:000L1-1
AAAAAAAAAAAAAGAAAAT
>M:000L2-1
AAAAAAAAAAAAAGAAAATA
>M:000L3-1
AAAAAAAAAAAAAGAAAATAAAA
>M:000L4-1
AAAAAAAAAAAAAGAAAC
>M:000L5-1
AAAAAAAAAAAAAGAAACAAA
>M:000L6-1
AAAAAAAAAAAAAGAAACAAAA
>M:000L7-1
AAAAAAAAAAAAAGAAACAAAAA
>M:000L8-1
AAAAAAAAAAAAAGAAACAAAAAA
>M:000L9-1
AAAAAAAAAAAAAGAAACGAGTGA
>M:000LA-1
AAAAAAAAAAAAAGAAACTGTTGGT
>M:000LB-2
AAAAAAAAAAAAAGAAAGAA
>M:000LC-1
AAAAAAAAAAAAAGAAAGAAA
>M:000LD-1
AAAAAAAAAAAAAGAAAGAAAAGAA
>M:000LE-1
AAAAAAAAAAAAAGAAAGAGGAA
>M:000LF-1
AAAAAAAAAAAAAGAAATAGAAG
>M:000LG-1
AAAAAAAAAAAAAGAAGA
>M:000LH-1
AAAAAAAAAAAAAGAAGAA
>M:000LI-1
AAAAAAAAAAAAAGAAGAAA
>M:000LJ-1
AAAAAAAAAAAAAGAAGAAAACGA
>M:000LK-1
AAAAAAAAAAAAAGAAGAAACTAA
>M:000LL-1
AAAAAAAAAAAAAGAAGAAAGAA
>M:000LM-1
AAAAAAAAAAAAAGAAGTTAA
>M:000LN-1
AAAAAAAAAAAAAGAATCTT
>M:000LO-1
AAAAAAAAAAAAAGAATTAATGA
>M:000LP-1
AAAAAAAAAAAAAGACGATA
>M:000LQ-1
AAAAAAAAAAAAAGAGA
>M:000LR-1
AAAAAAAAAAAAAGAGAA
>M:000LS-1
AAAAAAAAAAAAAGAGAAAG
>M:000LT-1
AAAAAAAAAAAAAGAGCAAAAA
>M:000LU-1
AAAAAAAAAAAAAGATAAAA
>M:000LV-1
AAAAAAAAAAAAAGATAAAAGTGA
>M:000LW-1
AAAAAAAAAAAAAGATATCGATGAAT
>M:000LX-1
AAAAAAAAAAAAAGATATTATA
>M:000LY-1
AAAAAAAAAAAAAGCAAAAA
>M:000LZ-2
AAAAAAAAAAAAAGCAAAGTAAA
>M:000M0-1
AAAAAAAAAAAAAGCATGCAGTT
>M:000M1-1
AAAAAAAAAAAAAGCATGCAGTTA
>M:000M2-1
AAAAAAAAAAAAAGCATGT
>M:000M3-1
AAAAAAAAAAAAAGCATGTAATTA
>M:000M4-1
AAAAAAAAAAAAAGCGTACATGAGA
>M:000M5-1
AAAAAAAAAAAAAGCGTGCAGTA
>M:000M6-1
AAAAAAAAAAAAAGCGTGCAGTAA
>M:000M7-1
AAAAAAAAAAAAAGCTTATCT
>M:000M8-1
AAAAAAAAAAAAAGGAA
>M:000M9-1
AAAAAAAAAAAAAGGAAA
>M:000MA-1
AAAAAAAAAAAAAGGAAAAA
>M:000MB-1
AAAAAAAAAAAAAGGAAAAAAA
>M:000MC-1
AAAAAAAAAAAAAGGAAAAAAGAA
>M:000MD-1
AAAAAAAAAAAAAGGAAAATGT
>M:000ME-1
AAAAAAAAAAAAAGGATA
>M:000MF-1
AAAAAAAAAAAAAGGGAAT
>M:000MG-1
AAAAAAAAAAAAAGGGGAA
>M:000MH-1
AAAAAAAAAAAAAGGGGAC
>M:000MI-1
AAAAAAAAAAAAAGGGGGACCTAGA
>M:000MJ-3
AAAAAAAAAAAAAGGTAA
>M:000MK-1
AAAAAAAAAAAAAGGTAATCA
>M:000ML-1
AAAAAAAAAAAAAGGTATTAA
>M:000MM-1
AAAAAAAAAAAAAGGTATTAAAA
>M:000MN-1
AAAAAAAAAAAAAGGTCCCGGG
>M:000MO-1
AAAAAAAAAAAAAGGTGATCAA
>M:000MP-1
AAAAAAAAAAAAAGGTGATCAAAG
>M:000MQ-1
AAAAAAAAAAAAAGGTGATCAAAGT
>M:000MR-1
AAAAAAAAAAAAAGGTGTTA
>M:000MS-1
AAAAAAAAAAAAAGGTTAAAAAT
>M:000MT-1
AAAAAAAAAAAAAGGTTCCGGGCGC
>M:000MU-1
AAAAAAAAAAAAAGTAAA
>M:000MV-1
AAAAAAAAAAAAAGTAAATA
>M:000MW-1
AAAAAAAAAAAAAGTAAATAAATA
>M:000MX-1
AAAAAAAAAAAAAGTCCCCGA
>M:000MY-1
AAAAAAAAAAAAAGTGA
>M:000MZ-1
AAAAAAAAAAAAAGTGAAAAAAGA
>M:000N0-1
AAAAAAAAAAAAAGTGAT
>M:000N1-1
AAAAAAAAAAAAAGTGATGCC
>M:000N2-4
AAAAAAAAAAAAAGTTA
>M:000N3-1
AAAAAAAAAAAAAGTTAA
>M:000N4-1
AAAAAAAAAAAAAGTTAAA
>M:000N5-3
AAAAAAAAAAAAAGTTAAAA
>M:000N6-3
AAAAAAAAAAAAAGTTAAAAAA
>M:000N7-3
AAAAAAAAAAAAAGTTAAAAAAA
>M:000N8-1
AAAAAAAAAAAAAGTTAGTTGT
>M:000N9-1
AAAAAAAAAAAAAGTTG
>M:000NA-1
AAAAAAAAAAAAAGTTGAAAA
>M:000NB-1
AAAAAAAAAAAAAGTTGCTAGTA
>M:000NC-1
AAAAAAAAAAAAAGTTGTAGA
>M:000ND-4
AAAAAAAAAAAAAGTTGTT
>M:000NE-2
AAAAAAAAAAAAAGTTGTTAG
>M:000NF-4
AAAAAAAAAAAAAGTTGTTAGT
>M:000NG-2
AAAAAAAAAAAAAGTTGTTAGTA
>M:000NH-2
AAAAAAAAAAAAAGTTGTTAGTAA
>M:000NI-1
AAAAAAAAAAAAAGTTGTTAGTAAA
>M:000NJ-1
AAAAAAAAAAAAAGTTGTTAGTAAC
>M:000NK-1
AAAAAAAAAAAAAGTTGTTTCT
>M:000NL-1
AAAAAAAAAAAAAGTTTTA
>M:000NM-1
AAAAAAAAAAAAAGTTTTAGA
>M:000NN-1
AAAAAAAAAAAAATAAAAA
>M:000NO-1
AAAAAAAAAAAAATAAAAAAA
>M:000NP-1
AAAAAAAAAAAAATAAAAAAAA
>M:000NQ-1
AAAAAAAAAAAAATAAAAAAAAAA
>M:000NR-1
AAAAAAAAAAAAATAAAAAAACACGC
>M:000NS-1
AAAAAAAAAAAAATAAAAAAATA
>M:000NT-1
AAAAAAAAAAAAATAAAAAAATAAA
>M:000NU-1
AAAAAAAAAAAAATAAAAAATT
>M:000NV-1
AAAAAAAAAAAAATAAAAATTAAAAA
>M:000NW-1
AAAAAAAAAAAAATAAAT
>M:000NX-1
AAAAAAAAAAAAATAAATAATCCT
>M:000NY-1
AAAAAAAAAAAAATAACGAAGA
>M:000NZ-1
AAAAAAAAAAAAATAAG
>M:000O0-1
AAAAAAAAAAAAATAAGTAGAG
>M:000O1-2
AAAAAAAAAAAAATAAGTT
>M:000O2-3
AAAAAAAAAAAAATAAGTTA
>M:000O3-5
AAAAAAAAAAAAATAAGTTAA
>M:000O4-1
AAAAAAAAAAAAATAAGTTAAAA
>M:000O5-2
AAAAAAAAAAAAATAAGTTAAC
>M:000O6-2
AAAAAAAAAAAAATAAGTTAACC
>M:000O7-1
AAAAAAAAAAAAATAAGTTAACCT
>M:000O8-1
AAAAAAAAAAAAATAATTTGTT
>M:000O9-1
AAAAAAAAAAAAATAGAAAAGA
>M:000OA-1
AAAAAAAAAAAAATAGATAATTTGA
>M:000OB-1
AAAAAAAAAAAAATAGTTAAAAA
>M:000OC-1
AAAAAAAAAAAAATAGTTTTA
>M:000OD-1
AAAAAAAAAAAAATATGA
>M:000OE-1
AAAAAAAAAAAAATATTAAT
>M:000OF-1
AAAAAAAAAAAAATCAAAAAAACAA
>M:000OG-1
AAAAAAAAAAAAATCAAAATTA
>M:000OH-1
AAAAAAAAAAAAATCAAAATTAAAA
>M:000OI-1
AAAAAAAAAAAAATCATTTTTATA
>M:000OJ-1
AAAAAAAAAAAAATCCAAA
>M:000OK-1
AAAAAAAAAAAAATCCAAAAA
>M:000OL-1
AAAAAAAAAAAAATCCAAAAAAA
>M:000OM-1
AAAAAAAAAAAAATCGAAAAA
>M:000ON-2
AAAAAAAAAAAAATCGAAAAAA
>M:000OO-1
AAAAAAAAAAAAATCGAAAAAACA
>M:000OP-1
AAAAAAAAAAAAATCGAAATGAGAAAAAA
>M:000OQ-2
AAAAAAAAAAAAATCGAAGAT
>M:000OR-1
AAAAAAAAAAAAATCGAATTGTTTAGA
>M:000OS-1
AAAAAAAAAAAAATCGAGGG
>M:000OT-1
AAAAAAAAAAAAATCGATGCT
>M:000OU-1
AAAAAAAAAAAAATCTT
>M:000OV-1
AAAAAAAAAAAAATCTTTTT
>M:000OW-1
AAAAAAAAAAAAATGAA
>M:000OX-1
AAAAAAAAAAAAATGAAAA
>M:000OY-1
AAAAAAAAAAAAATGAAAAA
>M:000OZ-1
AAAAAAAAAAAAATGAAAAAA
>M:000P0-2
AAAAAAAAAAAAATGAAAAAAA
>M:000P1-1
AAAAAAAAAAAAATGAAAATTGGAAAAT
>M:000P2-1
AAAAAAAAAAAAATGAAGAAAATA
>M:000P3-1
AAAAAAAAAAAAATGAAGTTT
>M:000P4-1
AAAAAAAAAAAAATGAGAAATCGC
>M:000P5-1
AAAAAAAAAAAAATGAGAT
>M:000P6-1
AAAAAAAAAAAAATGAGTTGGCT
>M:000P7-1
AAAAAAAAAAAAATGAT
>M:000P8-1
AAAAAAAAAAAAATGATATAAA
>M:000P9-1
AAAAAAAAAAAAATGATATAAAA
>M:000PA-1
AAAAAAAAAAAAATGATGAGA
>M:000PB-1
AAAAAAAAAAAAATGATGAGAA
>M:000PC-1
AAAAAAAAAAAAATGCAGGAAT
>M:000PD-2
AAAAAAAAAAAAATGGAAAATGAT
>M:000PE-1
AAAAAAAAAAAAATGGAATCA
>M:000PF-1
AAAAAAAAAAAAATGGACTGAG
>M:000PG-1
AAAAAAAAAAAAATGGATATTTTGA
>M:000PH-1
AAAAAAAAAAAAATGGATTTAAGTAC
>M:000PI-1
AAAAAAAAAAAAATGGGAAATGAA
>M:000PJ-1
AAAAAAAAAAAAATGGGCAA
>M:000PK-1
AAAAAAAAAAAAATGGGCAAAGC
>M:000PL-1
AAAAAAAAAAAAATGGGCAAAGCA
>M:000PM-1
AAAAAAAAAAAAATGTAAAGAAA
>M:000PN-1
AAAAAAAAAAAAATGTCTTTTA
>M:000PO-1
AAAAAAAAAAAAATGTTGA
>M:000PP-1
AAAAAAAAAAAAATTAA
>M:000PQ-1
AAAAAAAAAAAAATTAAA
>M:000PR-1
AAAAAAAAAAAAATTAAAAAA
>M:000PS-1
AAAAAAAAAAAAATTAAAAAAA
>M:000PT-1
AAAAAAAAAAAAATTAAAAGA
>M:000PU-1
AAAAAAAAAAAAATTAAAATT
>M:000PV-1
AAAAAAAAAAAAATTAAAC
>M:000PW-1
AAAAAAAAAAAAATTAAGATC
>M:000PX-1
AAAAAAAAAAAAATTAATAAAAA
>M:000PY-1
AAAAAAAAAAAAATTAATGAAAT
>M:000PZ-1
AAAAAAAAAAAAATTACCAAAAA
>M:000Q0-1
AAAAAAAAAAAAATTACTTGGAAAAT
>M:000Q1-1
AAAAAAAAAAAAATTAGTTAAGGGGCT
>M:000Q2-1
AAAAAAAAAAAAATTATGAA
>M:000Q3-1
AAAAAAAAAAAAATTATGAAAA
>M:000Q4-2
AAAAAAAAAAAAATTATTAA
>M:000Q5-3
AAAAAAAAAAAAATTATTAAT
>M:000Q6-2
AAAAAAAAAAAAATTATTAATG
>M:000Q7-27
AAAAAAAAAAAAATTATTAATGA
>M:000Q8-7
AAAAAAAAAAAAATTATTAATGAA
>M:000Q9-2
AAAAAAAAAAAAATTATTAATGAAA
>M:000QA-1
AAAAAAAAAAAAATTATTAATGAAT
>M:000QB-1
AAAAAAAAAAAAATTATTAATGAGAAA
>M:000QC-1
AAAAAAAAAAAAATTATTATGA
>M:000QD-1
AAAAAAAAAAAAATTCC
>M:000QE-1
AAAAAAAAAAAAATTCTACTTGT
>M:000QF-1
AAAAAAAAAAAAATTGAA
>M:000QG-1
AAAAAAAAAAAAATTGAAA
>M:000QH-1
AAAAAAAAAAAAATTGAAAAA
>M:000QI-1
AAAAAAAAAAAAATTGAAAAAA
>M:000QJ-1
AAAAAAAAAAAAATTGAAAAAGAA
>M:000QK-1
AAAAAAAAAAAAATTGAAAAATT
>M:000QL-1
AAAAAAAAAAAAATTGAAGT
>M:000QM-2
AAAAAAAAAAAAATTGAAGTA
>M:000QN-1
AAAAAAAAAAAAATTGAAGTAT
>M:000QO-1
AAAAAAAAAAAAATTGGAAATTGAA
>M:000QP-1
AAAAAAAAAAAAATTGGAACGCTT
>M:000QQ-1
AAAAAAAAAAAAATTGTCC
>M:000QR-1
AAAAAAAAAAAAATTTATCGTTGC
>M:000QS-1
AAAAAAAAAAAAATTTATGAATA
>M:000QT-1
AAAAAAAAAAAAATTTATTAAT
>M:000QU-1
AAAAAAAAAAAAATTTGAAATAAA
>M:000QV-1
AAAAAAAAAAAAATTTGGAT
>M:000QW-1
AAAAAAAAAAAAATTTTTAA
>M:000QX-1
AAAAAAAAAAAAATTTTTAAAAC
>M:000QY-1
AAAAAAAAAAAAATTTTTATCT
>M:000QZ-1
AAAAAAAAAAAACAAAA
>M:000R0-1
AAAAAAAAAAAACAAAAA
>M:000R1-1
AAAAAAAAAAAACAAAAAAA
>M:000R2-1
AAAAAAAAAAAACAAAAAAATCGAAAAAA
>M:000R3-1
AAAAAAAAAAAACAAAAAATAAGACT
>M:000R4-1
AAAAAAAAAAAACAAAAAATCGA
>M:000R5-2
AAAAAAAAAAAACAAAAATTAA
>M:000R6-1
AAAAAAAAAAAACAAAAATTAAA
>M:000R7-1
AAAAAAAAAAAACAAAATTAA
>M:000R8-1
AAAAAAAAAAAACAAAATTAAA
>M:000R9-1
AAAAAAAAAAAACAAACACTAA
>M:000RA-1
AAAAAAAAAAAACAACTGAA
>M:000RB-1
AAAAAAAAAAAACAATAATAA
>M:000RC-1
AAAAAAAAAAAACAGAAAAAGC
>M:000RD-1
AAAAAAAAAAAACAGAAAAAGCT
>M:000RE-1
AAAAAAAAAAAACAGAAAAAGTTAA
>M:000RF-1
AAAAAAAAAAAACAGTAAA
>M:000RG-1
AAAAAAAAAAAACAGTTAA
>M:000RH-1
AAAAAAAAAAAACAGTTATTA
>M:000RI-1
AAAAAAAAAAAACAGTTATTAAAA
>M:000RJ-1
AAAAAAAAAAAACAGTTATTGA
>M:000RK-1
AAAAAAAAAAAACAGTTGA
>M:000RL-1
AAAAAAAAAAAACAGTTGAA
>M:000RM-1
AAAAAAAAAAAACAGTTGATT
>M:000RN-2
AAAAAAAAAAAACAGTTGATTT
>M:000RO-1
AAAAAAAAAAAACATGA
>M:000RP-1
AAAAAAAAAAAACATGAAAAAA
>M:000RQ-1
AAAAAAAAAAAACATGCA
>M:000RR-1
AAAAAAAAAAAACATGCAGTTAA
>M:000RS-1
AAAAAAAAAAAACATGGAGTTA
>M:000RT-1
AAAAAAAAAAAACCAAAAAA
>M:000RU-1
AAAAAAAAAAAACCCTTGGAT
>M:000RV-3
AAAAAAAAAAAACGAAA
>M:000RW-5
AAAAAAAAAAAACGAAAA
>M:000RX-7
AAAAAAAAAAAACGAAAAA
>M:000RY-3
AAAAAAAAAAAACGAAAAAA
>M:000RZ-1
AAAAAAAAAAAACGAAAAAAA
>M:000S0-1
AAAAAAAAAAAACGAAAAAAGA
>M:000S1-1
AAAAAAAAAAAACGAAAAAAGAAA
>M:000S2-3
AAAAAAAAAAAACGAAAAAAT
>M:000S3-1
AAAAAAAAAAAACGAAAAAATT
>M:000S4-1
AAAAAAAAAAAACGAAAAAATTAGAT
>M:000S5-1
AAAAAAAAAAAACGAAAGA
>M:000S6-1
AAAAAAAAAAAACGAAGT
>M:000S7-1
AAAAAAAAAAAACGAGTGAAAA
>M:000S8-1
AAAAAAAAAAAACGAGTGAGA
>M:000S9-3
AAAAAAAAAAAACGAGTGAGAA
>M:000SA-1
AAAAAAAAAAAACGAGTGAGAAC
>M:000SB-1
AAAAAAAAAAAACGATGTTTTGA
>M:000SC-1
AAAAAAAAAAAACGGAAATAGAA
>M:000SD-1
AAAAAAAAAAAACGTGT
>M:000SE-1
AAAAAAAAAAAACGTGTAT
>M:000SF-1
AAAAAAAAAAAACTAAAAAAATA
>M:000SG-1
AAAAAAAAAAAACTAAAATTGA
>M:000SH-1
AAAAAAAAAAAACTAAAGAGAAC
>M:000SI-1
AAAAAAAAAAAACTAAAGGAAGAA
>M:000SJ-1
AAAAAAAAAAAACTAAATAAA
>M:000SK-2
AAAAAAAAAAAACTAAGA
>M:000SL-3
AAAAAAAAAAAACTAAGAA
>M:000SM-2
AAAAAAAAAAAACTAAGAAT
>M:000SN-2
AAAAAAAAAAAACTAAGAATAA
>M:000SO-1
AAAAAAAAAAAACTAAGAATAAAAA
>M:000SP-1
AAAAAAAAAAAACTAGAATAAAA
>M:000SQ-1
AAAAAAAAAAAACTGAAAAAA
>M:000SR-1
AAAAAAAAAAAACTGAAAAAAA
>M:000SS-3
AAAAAAAAAAAACTGAAAAAGA
>M:000ST-1
AAAAAAAAAAAACTGAAAAAGAA
>M:000SU-2
AAAAAAAAAAAACTGAAAAAGAAA
>M:000SV-1
AAAAAAAAAAAACTGAAAGGCA
>M:000SW-1
AAAAAAAAAAAACTGTTAAAA
>M:000SX-1
AAAAAAAAAAAACTGTTAAAAAA
>M:000SY-1
AAAAAAAAAAAACTTAAAGGGC
>M:000SZ-1
AAAAAAAAAAAACTTCAAAATC
>M:000T0-1
AAAAAAAAAAAACTTTCTGCA
>M:000T1-9
AAAAAAAAAAAAGAAAA
>M:000T2-11
AAAAAAAAAAAAGAAAAA
>M:000T3-16
AAAAAAAAAAAAGAAAAAA
>M:000T4-6
AAAAAAAAAAAAGAAAAAAA
>M:000T5-6
AAAAAAAAAAAAGAAAAAAAA
>M:000T6-4
AAAAAAAAAAAAGAAAAAAAAA
>M:000T7-1
AAAAAAAAAAAAGAAAAAAAAAA
>M:000T8-5
AAAAAAAAAAAAGAAAAAAAAAAA
>M:000T9-1
AAAAAAAAAAAAGAAAAAAAAAAAAAA
>M:000TA-1
AAAAAAAAAAAAGAAAAAAAAGAA
>M:000TB-2
AAAAAAAAAAAAGAAAAAAAGA
>M:000TC-1
AAAAAAAAAAAAGAAAAAAAGAA
>M:000TD-1
AAAAAAAAAAAAGAAAAAAAGAAAAA
>M:000TE-2
AAAAAAAAAAAAGAAAAAAAGAAGAA
>M:000TF-1
AAAAAAAAAAAAGAAAAAACAAGA
>M:000TG-1
AAAAAAAAAAAAGAAAAAAGTA
>M:000TH-3
AAAAAAAAAAAAGAAAAAGA
>M:000TI-2
AAAAAAAAAAAAGAAAAAGAA
>M:000TJ-12
AAAAAAAAAAAAGAAAAAGAAGA
>M:000TK-1
AAAAAAAAAAAAGAAAAAGGA
>M:000TL-1
AAAAAAAAAAAAGAAAAATAAAAA
>M:000TM-1
AAAAAAAAAAAAGAAAAATGCGA
>M:000TN-1
AAAAAAAAAAAAGAAAAGA
>M:000TO-1
AAAAAAAAAAAAGAAAAGAAGAA
>M:000TP-1
AAAAAAAAAAAAGAAAAGAGAGA
>M:000TQ-1
AAAAAAAAAAAAGAAAAGGAA
>M:000TR-1
AAAAAAAAAAAAGAAAATAAA
>M:000TS-4
AAAAAAAAAAAAGAAAC
>M:000TT-1
AAAAAAAAAAAAGAAACA
>M:000TU-4
AAAAAAAAAAAAGAAACAA
>M:000TV-1
AAAAAAAAAAAAGAAACAAA
>M:000TW-3
AAAAAAAAAAAAGAAACAAAA
>M:000TX-1
AAAAAAAAAAAAGAAACAAAAT
>M:000TY-1
AAAAAAAAAAAAGAAACAAAGA
>M:000TZ-1
AAAAAAAAAAAAGAAAGA
>M:000U0-1
AAAAAAAAAAAAGAAAGAA
>M:000U1-1
AAAAAAAAAAAAGAAAGAAA
>M:000U2-1
AAAAAAAAAAAAGAAAGAAATG
>M:000U3-1
AAAAAAAAAAAAGAAAGTAAAAGGAT
>M:000U4-1
AAAAAAAAAAAAGAAAGTACTA
>M:000U5-1
AAAAAAAAAAAAGAAATAA
>M:000U6-1
AAAAAAAAAAAAGAAATTACTTA
>M:000U7-1
AAAAAAAAAAAAGAACTTTAA
>M:000U8-2
AAAAAAAAAAAAGAACTTTTAAA
>M:000U9-1
AAAAAAAAAAAAGAACTTTTAAATAT
>M:000UA-1
AAAAAAAAAAAAGAAGA
>M:000UB-1
AAAAAAAAAAAAGAAGAA
>M:000UC-1
AAAAAAAAAAAAGAAGAAA
>M:000UD-1
AAAAAAAAAAAAGAAGAAAA
>M:000UE-1
AAAAAAAAAAAAGAAGAAAAAA
>M:000UF-1
AAAAAAAAAAAAGAAGAAAAAAA
>M:000UG-1
AAAAAAAAAAAAGAAGAGAAAAC
>M:000UH-1
AAAAAAAAAAAAGAATAAA
>M:000UI-1
AAAAAAAAAAAAGAATAAAAA
>M:000UJ-1
AAAAAAAAAAAAGAATAGAAA
>M:000UK-1
AAAAAAAAAAAAGAATGA
>M:000UL-1
AAAAAAAAAAAAGAATGAATGTATGA
>M:000UM-4
AAAAAAAAAAAAGAATTAATGAA
>M:000UN-1
AAAAAAAAAAAAGAATTAATGAATGA
>M:000UO-1
AAAAAAAAAAAAGAATTTGGAAC
>M:000UP-1
AAAAAAAAAAAAGACAA
>M:000UQ-1
AAAAAAAAAAAAGACGATAGTAA
>M:000UR-1
AAAAAAAAAAAAGACTGGAAT
>M:000US-2
AAAAAAAAAAAAGAGAA
>M:000UT-2
AAAAAAAAAAAAGAGAAA
>M:000UU-1
AAAAAAAAAAAAGAGAAAA
>M:000UV-1
AAAAAAAAAAAAGAGAAAAA
>M:000UW-1
AAAAAAAAAAAAGAGAAAGAA
>M:000UX-1
AAAAAAAAAAAAGAGAGAAAAAAT
>M:000UY-1
AAAAAAAAAAAAGAGATTAAA
>M:000UZ-1
AAAAAAAAAAAAGAGCTAAAA
>M:000V0-1
AAAAAAAAAAAAGAGGAAAATAA
>M:000V1-1
AAAAAAAAAAAAGAGGGCA
>M:000V2-1
AAAAAAAAAAAAGATAAAAAAAAAAT
>M:000V3-1
AAAAAAAAAAAAGATAAAAAGAA
>M:000V4-2
AAAAAAAAAAAAGATAAAATAA
>M:000V5-1
AAAAAAAAAAAAGATATTATAA
>M:000V6-1
AAAAAAAAAAAAGATATTTGAA
>M:000V7-1
AAAAAAAAAAAAGATGA
>M:000V8-1
AAAAAAAAAAAAGATTCGAACAAT
>M:000V9-1
AAAAAAAAAAAAGATTGCGTTGT
>M:000VA-1
AAAAAAAAAAAAGATTTATGAATA
>M:000VB-1
AAAAAAAAAAAAGATTTGCAAT
>M:000VC-1
AAAAAAAAAAAAGCAACTGAAT
>M:000VD-1
AAAAAAAAAAAAGCAACTGAATT
>M:000VE-1
AAAAAAAAAAAAGCATGCAGTTAA
>M:000VF-1
AAAAAAAAAAAAGCCGCAACGT
>M:000VG-1
AAAAAAAAAAAAGCGTGAAA
>M:000VH-1
AAAAAAAAAAAAGCGTGCAGTAAA
>M:000VI-1
AAAAAAAAAAAAGGAAAAAAA
>M:000VJ-1
AAAAAAAAAAAAGGAAAAAAAAAAAAAA
>M:000VK-1
AAAAAAAAAAAAGGAAAAAGG
>M:000VL-1
AAAAAAAAAAAAGGAAAAATTTAGAT
>M:000VM-1
AAAAAAAAAAAAGGAAAAGAAAA
>M:000VN-1
AAAAAAAAAAAAGGAAAATAAA
>M:000VO-1
AAAAAAAAAAAAGGAAAGGAAAAGA
>M:000VP-1
AAAAAAAAAAAAGGAAAT
>M:000VQ-1
AAAAAAAAAAAAGGAAATGAAAAT
>M:000VR-1
AAAAAAAAAAAAGGAGGAGGAA
>M:000VS-1
AAAAAAAAAAAAGGGATACAA
>M:000VT-1
AAAAAAAAAAAAGGGCGGG
>M:000VU-1
AAAAAAAAAAAAGGGGAAGGCA
>M:000VV-1
AAAAAAAAAAAAGGGTAA
>M:000VW-4
AAAAAAAAAAAAGGTAA
>M:000VX-6
AAAAAAAAAAAAGGTAAT
>M:000VY-1
AAAAAAAAAAAAGGTAATCA
>M:000VZ-2
AAAAAAAAAAAAGGTAATCAA
>M:000W0-1
AAAAAAAAAAAAGGTAATCAAA
>M:000W1-1
AAAAAAAAAAAAGGTAATT
>M:000W2-1
AAAAAAAAAAAAGGTATCGA
>M:000W3-1
AAAAAAAAAAAAGGTATTAA
>M:000W4-1
AAAAAAAAAAAAGGTATTAAA
>M:000W5-1
AAAAAAAAAAAAGGTATTAAAA
>M:000W6-1
AAAAAAAAAAAAGGTATTAAAAA
>M:000W7-1
AAAAAAAAAAAAGGTATTAAAAAGA
>M:000W8-1
AAAAAAAAAAAAGGTATTAAAAAGT
>M:000W9-1
AAAAAAAAAAAAGGTGATCAAAG
>M:000WA-1
AAAAAAAAAAAAGGTGTTAGTAA
>M:000WB-2
AAAAAAAAAAAAGTAAA
>M:000WC-1
AAAAAAAAAAAAGTAAAA
>M:000WD-1
AAAAAAAAAAAAGTAAAAGAAC
>M:000WE-1
AAAAAAAAAAAAGTGAAAAAAGA
>M:000WF-1
AAAAAAAAAAAAGTGAAAATTGGAA
>M:000WG-1
AAAAAAAAAAAAGTGACTTA
>M:000WH-1
AAAAAAAAAAAAGTGACTTAATAA
>M:000WI-1
AAAAAAAAAAAAGTGATA
>M:000WJ-1
AAAAAAAAAAAAGTGATAC
>M:000WK-1
AAAAAAAAAAAAGTGATACA
>M:000WL-2
AAAAAAAAAAAAGTGATACAA
>M:000WM-1
AAAAAAAAAAAAGTGATACAAA
>M:000WN-1
AAAAAAAAAAAAGTGCGATCATT
>M:000WO-1
AAAAAAAAAAAAGTGTTCCT
>M:000WP-2
AAAAAAAAAAAAGTTAA
>M:000WQ-1
AAAAAAAAAAAAGTTAAA
>M:000WR-2
AAAAAAAAAAAAGTTAAAA
>M:000WS-4
AAAAAAAAAAAAGTTAAAAA
>M:000WT-5
AAAAAAAAAAAAGTTAAAAAA
>M:000WU-1
AAAAAAAAAAAAGTTAAAAAAA
>M:000WV-3
AAAAAAAAAAAAGTTAAAAAAAA
>M:000WW-1
AAAAAAAAAAAAGTTAAAAAAGA
>M:000WX-1
AAAAAAAAAAAAGTTGGGCGATCA
>M:000WY-2
AAAAAAAAAAAAGTTGT
>M:000WZ-1
AAAAAAAAAAAAGTTGTCCACT
>M:000X0-2
AAAAAAAAAAAAGTTGTT
>M:000X1-6
AAAAAAAAAAAAGTTGTTA
>M:000X2-2
AAAAAAAAAAAAGTTGTTAG
>M:000X3-4
AAAAAAAAAAAAGTTGTTAGT
>M:000X4-2
AAAAAAAAAAAAGTTGTTAGTA
>M:000X5-10
AAAAAAAAAAAAGTTGTTAGTAA
>M:000X6-1
AAAAAAAAAAAAGTTGTTAGTAACA
>M:000X7-1
AAAAAAAAAAAAGTTTAGT
>M:000X8-1
AAAAAAAAAAAAGTTTTAG
>M:000X9-5
AAAAAAAAAAAAGTTTTAGA
>M:000XA-1
AAAAAAAAAAAAGTTTTAGAA
>M:000XB-2
AAAAAAAAAAAAGTTTTAGAAA
>M:000XC-1
AAAAAAAAAAAAGTTTTAGAAAT
>M:000XD-4
AAAAAAAAAAAATAAAAAAA
>M:000XE-1
AAAAAAAAAAAATAAAAAAAAA
>M:000XF-1
AAAAAAAAAAAATAAAAAAAAAA
>M:000XG-1
AAAAAAAAAAAATAAAAAAAAC
>M:000XH-1
AAAAAAAAAAAATAAAAAAAATA
>M:000XI-1
AAAAAAAAAAAATAAAAAAACAA
>M:000XJ-1
AAAAAAAAAAAATAAAAAAACAC
>M:000XK-1
AAAAAAAAAAAATAAAAAAAT
>M:000XL-3
AAAAAAAAAAAATAAAAAAATAA
>M:000XM-1
AAAAAAAAAAAATAAAAAAATAAAT
>M:000XN-1
AAAAAAAAAAAATAAAAATT
>M:000XO-2
AAAAAAAAAAAATAAAAATTATAA
>M:000XP-1
AAAAAAAAAAAATAAACGATC
>M:000XQ-1
AAAAAAAAAAAATAAAGAAAAA
>M:000XR-1
AAAAAAAAAAAATAAATA
>M:000XS-1
AAAAAAAAAAAATAAATAAAAA
>M:000XT-1
AAAAAAAAAAAATAAATGTTGATAA
>M:000XU-2
AAAAAAAAAAAATAAGT
>M:000XV-1
AAAAAAAAAAAATAAGTCTC
>M:000XW-2
AAAAAAAAAAAATAAGTT
>M:000XX-2
AAAAAAAAAAAATAAGTTA
>M:000XY-1
AAAAAAAAAAAATAAGTTAACC
>M:000XZ-5
AAAAAAAAAAAATAAGTTAACCT
>M:000Y0-1
AAAAAAAAAAAATAAGTTAACCTGA
>M:000Y1-1
AAAAAAAAAAAATAATCCTA
>M:000Y2-1
AAAAAAAAAAAATAATTAAC
>M:000Y3-1
AAAAAAAAAAAATAATTTACC
>M:000Y4-1
AAAAAAAAAAAATAATTTAT
>M:000Y5-1
AAAAAAAAAAAATAATTTGGTT
>M:000Y6-1
AAAAAAAAAAAATAGAAAATTA
>M:000Y7-1
AAAAAAAAAAAATAGAAATAAAT
>M:000Y8-1
AAAAAAAAAAAATAGAAC
>M:000Y9-1
AAAAAAAAAAAATAGAT
>M:000YA-1
AAAAAAAAAAAATAGATATTTTGAA
>M:000YB-1
AAAAAAAAAAAATAGGGA
>M:000YC-1
AAAAAAAAAAAATAGTTTTACGTT
>M:000YD-1
AAAAAAAAAAAATATATATTTTGAAC
>M:000YE-1
AAAAAAAAAAAATATCTTAGCAG
>M:000YF-1
AAAAAAAAAAAATATGGTCGACGC
>M:000YG-1
AAAAAAAAAAAATATGT
>M:000YH-1
AAAAAAAAAAAATATGTTATTAGCTA
>M:000YI-2
AAAAAAAAAAAATATGTTTAAAT
>M:000YJ-1
AAAAAAAAAAAATATGTTTAAATGTA
>M:000YK-1
AAAAAAAAAAAATATGTTTAAATGTT
>M:000YL-1
AAAAAAAAAAAATCAAAA
>M:000YM-1
AAAAAAAAAAAATCAAAAT
>M:000YN-1
AAAAAAAAAAAATCAAG
>M:000YO-1
AAAAAAAAAAAATCAGAAAA
>M:000YP-1
AAAAAAAAAAAATCATGTCTA
>M:000YQ-1
AAAAAAAAAAAATCCAAAAA
>M:000YR-2
AAAAAAAAAAAATCCAAAAAAA
>M:000YS-1
AAAAAAAAAAAATCCAAAAAAAGA
>M:000YT-2
AAAAAAAAAAAATCCAAAAAAAGAA
>M:000YU-1
AAAAAAAAAAAATCCATAGATT
>M:000YV-2
AAAAAAAAAAAATCCATAGATTAT
>M:000YW-1
AAAAAAAAAAAATCCATGGATTAT
>M:000YX-1
AAAAAAAAAAAATCCTAAAAA
>M:000YY-1
AAAAAAAAAAAATCGAAAAA
>M:000YZ-2
AAAAAAAAAAAATCGAAAAAAAA
>M:000Z0-1
AAAAAAAAAAAATCGAAAAAC
>M:000Z1-1
AAAAAAAAAAAATCGAATTGTTTAGA
>M:000Z2-1
AAAAAAAAAAAATCGATGA
>M:000Z3-1
AAAAAAAAAAAATCGTGCTGGGATA
>M:000Z4-1
AAAAAAAAAAAATCTAGCTTGCTT
>M:000Z5-1
AAAAAAAAAAAATCTGCTCC
>M:000Z6-1
AAAAAAAAAAAATCTTCATGAGAAA
>M:000Z7-1
AAAAAAAAAAAATCTTTTCTCT
>M:000Z8-1
AAAAAAAAAAAATCTTTTTA
>M:000Z9-1
AAAAAAAAAAAATGAAAAA
>M:000ZA-2
AAAAAAAAAAAATGAAAAAA
>M:000ZB-1
AAAAAAAAAAAATGAAAAAAAAAA
>M:000ZC-1
AAAAAAAAAAAATGAAAAAAGA
>M:000ZD-1
AAAAAAAAAAAATGAAAAGTTAA
>M:000ZE-1
AAAAAAAAAAAATGAAAATTGG
>M:000ZF-3
AAAAAAAAAAAATGAAAATTGGA
>M:000ZG-1
AAAAAAAAAAAATGAAAATTGGAA
>M:000ZH-2
AAAAAAAAAAAATGAAAATTGGAAA
>M:000ZI-1
AAAAAAAAAAAATGAAGAA
>M:000ZJ-1
AAAAAAAAAAAATGAAGAAA
>M:000ZK-1
AAAAAAAAAAAATGAAGT
>M:000ZL-1
AAAAAAAAAAAATGAATAAGAC
>M:000ZM-1
AAAAAAAAAAAATGACTGATTTTGT
>M:000ZN-1
AAAAAAAAAAAATGAGAAA
>M:000ZO-1
AAAAAAAAAAAATGAGTTGGCTT
>M:000ZP-1
AAAAAAAAAAAATGATATAAAAC
>M:000ZQ-1
AAAAAAAAAAAATGATCGAAGTT
>M:000ZR-1
AAAAAAAAAAAATGATGAGA
>M:000ZS-1
AAAAAAAAAAAATGATGAGAACAA
>M:000ZT-1
AAAAAAAAAAAATGCATGCATTAA
>M:000ZU-1
AAAAAAAAAAAATGCGGC
>M:000ZV-1
AAAAAAAAAAAATGCGGCA
>M:000ZW-1
AAAAAAAAAAAATGCGGCAT
>M:000ZX-1
AAAAAAAAAAAATGCGGCATGCC
>M:000ZY-1
AAAAAAAAAAAATGCTTTGA
>M:000ZZ-1
AAAAAAAAAAAATGGAATC
>M:00100-1
AAAAAAAAAAAATGGAATCAAA
>M:00101-1
AAAAAAAAAAAATGGACTGACAT
>M:00102-1
AAAAAAAAAAAATGGACTGACATT
>M:00103-1
AAAAAAAAAAAATGGAT
>M:00104-1
AAAAAAAAAAAATGGGAATTTGGGA
>M:00105-1
AAAAAAAAAAAATGGGAGAAGAA
>M:00106-1
AAAAAAAAAAAATGGGCAAAGCA
>M:00107-1
AAAAAAAAAAAATGGTAGGATTC
>M:00108-1
AAAAAAAAAAAATGTATTCATTTTGA
>M:00109-2
AAAAAAAAAAAATGTGCGCC
>M:0010A-1
AAAAAAAAAAAATGTGCGCCATAAT
>M:0010B-1
AAAAAAAAAAAATGTGCTCATCAA
>M:0010C-1
AAAAAAAAAAAATGTTTATG
>M:0010D-1
AAAAAAAAAAAATGTTTATGT
>M:0010E-1
AAAAAAAAAAAATGTTTATGTA
>M:0010F-1
AAAAAAAAAAAATGTTTATGTAGA
>M:0010G-1
AAAAAAAAAAAATGTTTATGTAGAA
>M:0010H-1
AAAAAAAAAAAATGTTTTTGGAAA
>M:0010I-1
AAAAAAAAAAAATGTTTTTTTT
>M:0010J-1
AAAAAAAAAAAATTAAATA
>M:0010K-1
AAAAAAAAAAAATTAAGCCTATAG
>M:0010L-1
AAAAAAAAAAAATTAATCTTT
>M:0010M-1
AAAAAAAAAAAATTAATGAAATTA
>M:0010N-1
AAAAAAAAAAAATTACCAAAAAAA
>M:0010O-1
AAAAAAAAAAAATTACTTGGAAAAT
>M:0010P-1
AAAAAAAAAAAATTAGATAATTTGA
>M:0010Q-1
AAAAAAAAAAAATTAGCTAA
>M:0010R-1
AAAAAAAAAAAATTAGT
>M:0010S-1
AAAAAAAAAAAATTATCAAAAA
>M:0010T-1
AAAAAAAAAAAATTATGAAAA
>M:0010U-2
AAAAAAAAAAAATTATTAAT
>M:0010V-7
AAAAAAAAAAAATTATTAATGA
>M:0010W-6
AAAAAAAAAAAATTATTAATGAA
>M:0010X-1
AAAAAAAAAAAATTATTAATGAAT
>M:0010Y-1
AAAAAAAAAAAATTATTAATGAATAA
>M:0010Z-1
AAAAAAAAAAAATTATTTAGAAT
>M:00110-1
AAAAAAAAAAAATTCCCAT
>M:00111-1
AAAAAAAAAAAATTCGAGAATTA
>M:00112-1
AAAAAAAAAAAATTCGATTTTTAAAAAAA
>M:00113-1
AAAAAAAAAAAATTCTAAAAAT
>M:00114-2
AAAAAAAAAAAATTGAAA
>M:00115-2
AAAAAAAAAAAATTGAAAA
>M:00116-3
AAAAAAAAAAAATTGAAAAA
>M:00117-3
AAAAAAAAAAAATTGAAAAAA
>M:00118-2
AAAAAAAAAAAATTGAAAAAAA
>M:00119-1
AAAAAAAAAAAATTGAAAAGGAAAT
>M:0011A-1
AAAAAAAAAAAATTGAAACGCAAAAA
>M:0011B-1
AAAAAAAAAAAATTGAAG
>M:0011C-1
AAAAAAAAAAAATTGAAGTAT
>M:0011D-1
AAAAAAAAAAAATTGAATTGTT
>M:0011E-1
AAAAAAAAAAAATTGAATTGTTTAG
>M:0011F-1
AAAAAAAAAAAATTGAGAAAAA
>M:0011G-1
AAAAAAAAAAAATTGATTATATA
>M:0011H-1
AAAAAAAAAAAATTGGAAATA
>M:0011I-1
AAAAAAAAAAAATTGTTAGTA
>M:0011J-1
AAAAAAAAAAAATTGTTGAATT
>M:0011K-1
AAAAAAAAAAAATTGTTTC
>M:0011L-1
AAAAAAAAAAAATTTAAA
>M:0011M-2
AAAAAAAAAAAATTTCGAGT
>M:0011N-1
AAAAAAAAAAAATTTCTTTGAT
>M:0011O-1
AAAAAAAAAAAATTTGCCAACA
>M:0011P-1
AAAAAAAAAAAATTTGGAAC
>M:0011Q-1
AAAAAAAAAAAATTTTCAT
>M:0011R-1
AAAAAAAAAAAATTTTCTCTGT
>M:0011S-2
AAAAAAAAAAAATTTTTAAAA
>M:0011T-1
AAAAAAAAAAAATTTTTTTGA
>M:0011U-1
AAAAAAAAAAACAAAAAAAAAA
>M:0011V-1
AAAAAAAAAAACAAAAAAC
>M:0011W-1
AAAAAAAAAAACAAAAAACAAAA
>M:0011X-1
AAAAAAAAAAACAAAAAGTTAA
>M:0011Y-1
AAAAAAAAAAACAAAAATTAAAGAA
>M:0011Z-1
AAAAAAAAAAACAAAAATTAAAT
>M:00120-1
AAAAAAAAAAACAAAATGA
>M:00121-1
AAAAAAAAAAACAAAATGGTA
>M:00122-1
AAAAAAAAAAACAAACACTA
>M:00123-1
AAAAAAAAAAACAGAAAAAAAAA
>M:00124-1
AAAAAAAAAAACAGAAAAAGTTA
>M:00125-1
AAAAAAAAAAACAGAAAAAGTTAAA
>M:00126-1
AAAAAAAAAAACAGGATTAGATC
>M:00127-1
AAAAAAAAAAACAGTTA
>M:00128-1
AAAAAAAAAAACAGTTATT
>M:00129-1
AAAAAAAAAAACAGTTATTAAACA
>M:0012A-1
AAAAAAAAAAACAGTTATTAAACAA
>M:0012B-1
AAAAAAAAAAACAGTTATTAAACAG
>M:0012C-1
AAAAAAAAAAACAGTTATTGAA
>M:0012D-1
AAAAAAAAAAACATCAAAGAA
>M:0012E-2
AAAAAAAAAAACATCAAAGAAAA
>M:0012F-1
AAAAAAAAAAACATGAAAAAAGA
>M:0012G-2
AAAAAAAAAAACATGCAGTTA
>M:0012H-1
AAAAAAAAAAACATTACTGAGGC
>M:0012I-1
AAAAAAAAAAACATTGAGAGTTTTAA
>M:0012J-1
AAAAAAAAAAACCGAAAAAGAA
>M:0012K-1
AAAAAAAAAAACGAAAA
>M:0012L-1
AAAAAAAAAAACGAAAAA
>M:0012M-2
AAAAAAAAAAACGAAAAAA
>M:0012N-1
AAAAAAAAAAACGAAAAAAAAAAA
>M:0012O-2
AAAAAAAAAAACGAAAAAAGAA
>M:0012P-1
AAAAAAAAAAACGAAAAAAGAAA
>M:0012Q-1
AAAAAAAAAAACGAAAAAATTAGAT
>M:0012R-1
AAAAAAAAAAACGAATTTGCG
>M:0012S-1
AAAAAAAAAAACGAGGAGAAC
>M:0012T-1
AAAAAAAAAAACGAGTGAGA
>M:0012U-1
AAAAAAAAAAACGAGTGAGAACA
>M:0012V-1
AAAAAAAAAAACGAGTGAGAACAACGA
>M:0012W-1
AAAAAAAAAAACGATGAGA
>M:0012X-1
AAAAAAAAAAACGATGAGAACA
>M:0012Y-1
AAAAAAAAAAACTAAAATTGA
>M:0012Z-1
AAAAAAAAAAACTAAAATTGAA
>M:00130-1
AAAAAAAAAAACTAAAATTGAAAA
>M:00131-1
AAAAAAAAAAACTAAAATTTAA
>M:00132-2
AAAAAAAAAAACTAAAATTTAAAT
>M:00133-1
AAAAAAAAAAACTAAAATTTAAATA
>M:00134-1
AAAAAAAAAAACTAAAATTTAAATAAAAAA
>M:00135-1
AAAAAAAAAAACTAAAGAAAAAAAA
>M:00136-1
AAAAAAAAAAACTAAAGAGAA
>M:00137-1
AAAAAAAAAAACTAAATAAATA
>M:00138-1
AAAAAAAAAAACTAAATAAATAA
>M:00139-1
AAAAAAAAAAACTAAATAAATAAA
>M:0013A-1
AAAAAAAAAAACTAAGAATAA
>M:0013B-1
AAAAAAAAAAACTAAGAATAAAAA
>M:0013C-1
AAAAAAAAAAACTATTGGAA
>M:0013D-2
AAAAAAAAAAACTATTGGAAAC
>M:0013E-1
AAAAAAAAAAACTCCCAC
>M:0013F-3
AAAAAAAAAAACTGAAA
>M:0013G-4
AAAAAAAAAAACTGAAAA
>M:0013H-2
AAAAAAAAAAACTGAAAAAA
>M:0013I-2
AAAAAAAAAAACTGAAAAAGA
>M:0013J-2
AAAAAAAAAAACTGAAAAAGAA
>M:0013K-1
AAAAAAAAAAACTGAAAAAGAAA
>M:0013L-1
AAAAAAAAAAACTGAAAAAGAAAA
>M:0013M-1
AAAAAAAAAAACTGAATTTAGA
>M:0013N-1
AAAAAAAAAAACTGGAATAGGAA
>M:0013O-1
AAAAAAAAAAACTGTAGGAAC
>M:0013P-1
AAAAAAAAAAACTGTTAAAA
>M:0013Q-5
AAAAAAAAAAACTGTTAAAAAA
>M:0013R-1
AAAAAAAAAAACTGTTAAAAAAAAAAA
>M:0013S-1
AAAAAAAAAAACTTAAAAAAAAA
>M:0013T-1
AAAAAAAAAAACTTAGAGACA
>M:0013U-1
AAAAAAAAAAACTTAGAGACATC
>M:0013V-1
AAAAAAAAAAACTTATTAA
>M:0013W-1
AAAAAAAAAAACTTATTAAAA
>M:0013X-1
AAAAAAAAAAACTTGTTTTGAT
>M:0013Y-1
AAAAAAAAAAACTTTGAGGACA
>M:0013Z-1
AAAAAAAAAAACTTTTTCGTT
>M:00140-14
AAAAAAAAAAAGAAAAA
>M:00141-13
AAAAAAAAAAAGAAAAAA
>M:00142-5
AAAAAAAAAAAGAAAAAAA
>M:00143-6
AAAAAAAAAAAGAAAAAAAA
>M:00144-10
AAAAAAAAAAAGAAAAAAAAA
>M:00145-5
AAAAAAAAAAAGAAAAAAAAAA
>M:00146-4
AAAAAAAAAAAGAAAAAAAAAAA
>M:00147-1
AAAAAAAAAAAGAAAAAAAAAAAGA
>M:00148-2
AAAAAAAAAAAGAAAAAAAAATGA
>M:00149-1
AAAAAAAAAAAGAAAAAAAACCGA
>M:0014A-1
AAAAAAAAAAAGAAAAAAAGAA
>M:0014B-1
AAAAAAAAAAAGAAAAAAATC
>M:0014C-1
AAAAAAAAAAAGAAAAAACA
>M:0014D-1
AAAAAAAAAAAGAAAAAACAA
>M:0014E-1
AAAAAAAAAAAGAAAAAAGAA
>M:0014F-1
AAAAAAAAAAAGAAAAAAT
>M:0014G-1
AAAAAAAAAAAGAAAAAGA
>M:0014H-7
AAAAAAAAAAAGAAAAAGAA
>M:0014I-1
AAAAAAAAAAAGAAAAAGAAAA
>M:0014J-1
AAAAAAAAAAAGAAAAAGAAG
>M:0014K-6
AAAAAAAAAAAGAAAAAGAAGA
>M:0014L-5
AAAAAAAAAAAGAAAAAGAAGAA
>M:0014M-1
AAAAAAAAAAAGAAAAAGAAGAAA
>M:0014N-1
AAAAAAAAAAAGAAAAAGTTA
>M:0014O-1
AAAAAAAAAAAGAAAAAT
>M:0014P-1
AAAAAAAAAAAGAAAAATC
>M:0014Q-1
AAAAAAAAAAAGAAAAC
>M:0014R-1
AAAAAAAAAAAGAAAACTTTCTT
>M:0014S-1
AAAAAAAAAAAGAAAATAA
>M:0014T-2
AAAAAAAAAAAGAAAATAAA
>M:0014U-1
AAAAAAAAAAAGAAAATAAAAA
>M:0014V-1
AAAAAAAAAAAGAAACA
>M:0014W-3
AAAAAAAAAAAGAAACAA
>M:0014X-1
AAAAAAAAAAAGAAACAAA
>M:0014Y-1
AAAAAAAAAAAGAAACGA
>M:0014Z-1
AAAAAAAAAAAGAAACTGTG
>M:00150-1
AAAAAAAAAAAGAAAGAAA
>M:00151-1
AAAAAAAAAAAGAAAGAAGAAAAGAC
>M:00152-1
AAAAAAAAAAAGAAAGGG
>M:00153-1
AAAAAAAAAAAGAAAGTACTATA
>M:00154-1
AAAAAAAAAAAGAAATAAAAAA
>M:00155-1
AAAAAAAAAAAGAAATAAAATC
>M:00156-1
AAAAAAAAAAAGAAATAATAATAAA
>M:00157-1
AAAAAAAAAAAGAAATAGAAGAA
>M:00158-1
AAAAAAAAAAAGAAATTATTAA
>M:00159-2
AAAAAAAAAAAGAACTTTTAA
>M:0015A-1
AAAAAAAAAAAGAACTTTTAAA
>M:0015B-1
AAAAAAAAAAAGAAGAAAAAA
>M:0015C-1
AAAAAAAAAAAGAAGAAAAAGG
>M:0015D-1
AAAAAAAAAAAGAAGAAAGAGA
>M:0015E-1
AAAAAAAAAAAGAAGAGAGAA
>M:0015F-1
AAAAAAAAAAAGAAGATCCTA
>M:0015G-1
AAAAAAAAAAAGAAGGCA
>M:0015H-1
AAAAAAAAAAAGAATGCAGTTAA
>M:0015I-1
AAAAAAAAAAAGAATGCAGTTAAT
>M:0015J-1
AAAAAAAAAAAGAATTAATGA
>M:0015K-1
AAAAAAAAAAAGAATTAATGAATGAA
>M:0015L-1
AAAAAAAAAAAGACCACCA
>M:0015M-1
AAAAAAAAAAAGACCTTCG
>M:0015N-1
AAAAAAAAAAAGACGTTGAAT
>M:0015O-1
AAAAAAAAAAAGAGAAAAGAA
>M:0015P-1
AAAAAAAAAAAGAGCTAAA
>M:0015Q-2
AAAAAAAAAAAGAGGAA
>M:0015R-1
AAAAAAAAAAAGAGGAAA
>M:0015S-1
AAAAAAAAAAAGAGGAAAAT
>M:0015T-1
AAAAAAAAAAAGAGGAAAATA
>M:0015U-1
AAAAAAAAAAAGAGGAAAGAAA
>M:0015V-1
AAAAAAAAAAAGAGGGAAAAG
>M:0015W-1
AAAAAAAAAAAGAGGGAAAGAA
>M:0015X-1
AAAAAAAAAAAGAGGTAATCAA
>M:0015Y-1
AAAAAAAAAAAGATAAAAGTGA
>M:0015Z-1
AAAAAAAAAAAGATAAACTGTATCT
>M:00160-1
AAAAAAAAAAAGATAATTA
>M:00161-1
AAAAAAAAAAAGATAATTAAA
>M:00162-1
AAAAAAAAAAAGATATTATAA
>M:00163-1
AAAAAAAAAAAGATGAAAAT
>M:00164-1
AAAAAAAAAAAGATTTAAAAA
>M:00165-1
AAAAAAAAAAAGATTTATGA
>M:00166-2
AAAAAAAAAAAGATTTATGAA
>M:00167-1
AAAAAAAAAAAGATTTCCAAAAA
>M:00168-1
AAAAAAAAAAAGATTTTGAGCT
>M:00169-1
AAAAAAAAAAAGATTTTTAT
>M:0016A-1
AAAAAAAAAAAGCAAAAGAAAA
>M:0016B-1
AAAAAAAAAAAGCAACAAAAAGTTA
>M:0016C-1
AAAAAAAAAAAGCAACTGAA
>M:0016D-1
AAAAAAAAAAAGCAAGAAAAAAC
>M:0016E-1
AAAAAAAAAAAGCAGGAAAAA
>M:0016F-1
AAAAAAAAAAAGCGAAAA
>M:0016G-1
AAAAAAAAAAAGCGCGCAGC
>M:0016H-1
AAAAAAAAAAAGCGTGCAGTA
>M:0016I-1
AAAAAAAAAAAGCTTATT
>M:0016J-1
AAAAAAAAAAAGCTTTAAAAATTA
>M:0016K-1
AAAAAAAAAAAGGAAAA
>M:0016L-1
AAAAAAAAAAAGGAAAAAAAA
>M:0016M-1
AAAAAAAAAAAGGAAAAAGA
>M:0016N-1
AAAAAAAAAAAGGAAAT
>M:0016O-1
AAAAAAAAAAAGGAAATAAAT
>M:0016P-1
AAAAAAAAAAAGGAAGAAA
>M:0016Q-1
AAAAAAAAAAAGGACGC
>M:0016R-1
AAAAAAAAAAAGGCGGGGCGTT
>M:0016S-1
AAAAAAAAAAAGGCTAAAAAACTA
>M:0016T-1
AAAAAAAAAAAGGGAAA
>M:0016U-1
AAAAAAAAAAAGGGAAAAAAAA
>M:0016V-1
AAAAAAAAAAAGGGAAAGA
>M:0016W-1
AAAAAAAAAAAGGGATACAAATT
>M:0016X-1
AAAAAAAAAAAGGGTGAAAATA
>M:0016Y-1
AAAAAAAAAAAGGTAAA
>M:0016Z-1
AAAAAAAAAAAGGTAAGAA
>M:00170-3
AAAAAAAAAAAGGTAAT
>M:00171-1
AAAAAAAAAAAGGTAATC
>M:00172-1
AAAAAAAAAAAGGTAATCA
>M:00173-1
AAAAAAAAAAAGGTAATCAA
>M:00174-1
AAAAAAAAAAAGGTAATCAAA
>M:00175-1
AAAAAAAAAAAGGTAATCAAAGT
>M:00176-1
AAAAAAAAAAAGGTAATGA
>M:00177-1
AAAAAAAAAAAGGTAATT
>M:00178-1
AAAAAAAAAAAGGTAATTAA
>M:00179-1
AAAAAAAAAAAGGTAATTAAAA
>M:0017A-1
AAAAAAAAAAAGGTAATTAAAAT
>M:0017B-2
AAAAAAAAAAAGGTATTAAAA
>M:0017C-1
AAAAAAAAAAAGGTATTAAAAACA
>M:0017D-1
AAAAAAAAAAAGGTATTAAAAGA
>M:0017E-1
AAAAAAAAAAAGGTCAAAATTA
>M:0017F-1
AAAAAAAAAAAGGTCATCAAA
>M:0017G-1
AAAAAAAAAAAGGTGAAAATAAA
>M:0017H-1
AAAAAAAAAAAGGTGAAAATAAAA
>M:0017I-1
AAAAAAAAAAAGGTGATC
>M:0017J-1
AAAAAAAAAAAGGTGATCAAAA
>M:0017K-1
AAAAAAAAAAAGGTGATCAAAGT
>M:0017L-1
AAAAAAAAAAAGGTTTAGAAA
>M:0017M-1
AAAAAAAAAAAGGTTTCTGGTAA
>M:0017N-3
AAAAAAAAAAAGTAAAA
>M:0017O-1
AAAAAAAAAAAGTAAAAGAACGGAT
>M:0017P-2
AAAAAAAAAAAGTAAAT
>M:0017Q-3
AAAAAAAAAAAGTAAATA
>M:0017R-1
AAAAAAAAAAAGTAAATAA
>M:0017S-4
AAAAAAAAAAAGTAAATAAA
>M:0017T-1
AAAAAAAAAAAGTAAATAAAAA
>M:0017U-1
AAAAAAAAAAAGTAAATAAATAAA
>M:0017V-1
AAAAAAAAAAAGTAGCA
>M:0017W-1
AAAAAAAAAAAGTAGCATTATTA
>M:0017X-1
AAAAAAAAAAAGTAGTGTTTGATACC
>M:0017Y-1
AAAAAAAAAAAGTATTAAAAA
>M:0017Z-1
AAAAAAAAAAAGTATTATACAGTAAA
>M:00180-1
AAAAAAAAAAAGTGACTTAATAT
>M:00181-1
AAAAAAAAAAAGTGATACA
>M:00182-1
AAAAAAAAAAAGTGATACAAA
>M:00183-1
AAAAAAAAAAAGTGATACAAAA
>M:00184-1
AAAAAAAAAAAGTGATACAAAAT
>M:00185-1
AAAAAAAAAAAGTGCGAT
>M:00186-1
AAAAAAAAAAAGTGGAGGAT
>M:00187-1
AAAAAAAAAAAGTGGTTGGTA
>M:00188-1
AAAAAAAAAAAGTGTGCTCATC
>M:00189-1
AAAAAAAAAAAGTGTGCTCATCAA
>M:0018A-1
AAAAAAAAAAAGTGTTGAAA
>M:0018B-1
AAAAAAAAAAAGTTAAAAA
>M:0018C-2
AAAAAAAAAAAGTTAAAAAA
>M:0018D-2
AAAAAAAAAAAGTTAAAAAAA
>M:0018E-2
AAAAAAAAAAAGTTAAAAAAAA
>M:0018F-1
AAAAAAAAAAAGTTAAAAAAAAA
>M:0018G-1
AAAAAAAAAAAGTTAAAAAAAAAA
>M:0018H-1
AAAAAAAAAAAGTTAAAGCA
>M:0018I-1
AAAAAAAAAAAGTTAAAGTTTGA
>M:0018J-1
AAAAAAAAAAAGTTAAC
>M:0018K-1
AAAAAAAAAAAGTTAACTAATGA
>M:0018L-1
AAAAAAAAAAAGTTAATGAATGAA
>M:0018M-1
AAAAAAAAAAAGTTAGTTGCCCAGA
>M:0018N-1
AAAAAAAAAAAGTTGTAA
>M:0018O-4
AAAAAAAAAAAGTTGTT
>M:0018P-4
AAAAAAAAAAAGTTGTTA
>M:0018Q-1
AAAAAAAAAAAGTTGTTAG
>M:0018R-1
AAAAAAAAAAAGTTGTTAGAA
>M:0018S-11
AAAAAAAAAAAGTTGTTAGT
>M:0018T-5
AAAAAAAAAAAGTTGTTAGTA
>M:0018U-16
AAAAAAAAAAAGTTGTTAGTAA
>M:0018V-1
AAAAAAAAAAAGTTGTTAGTAAC
>M:0018W-1
AAAAAAAAAAAGTTTAGAA
>M:0018X-2
AAAAAAAAAAAGTTTTAGA
>M:0018Y-1
AAAAAAAAAAAGTTTTAGAA
>M:0018Z-2
AAAAAAAAAAAGTTTTAGAAA
>M:00190-1
AAAAAAAAAAAGTTTTAGAAAAAA
>M:00191-2
AAAAAAAAAAATAAAAA
>M:00192-1
AAAAAAAAAAATAAAAAAA
>M:00193-1
AAAAAAAAAAATAAAAAAAA
>M:00194-2
AAAAAAAAAAATAAAAAAAAA
>M:00195-1
AAAAAAAAAAATAAAAAAAAAAA
>M:00196-2
AAAAAAAAAAATAAAAAAAAAAAA
>M:00197-1
AAAAAAAAAAATAAAAAAAAAAAAA
>M:00198-1
AAAAAAAAAAATAAAAAAAAAAACATAA
>M:00199-1
AAAAAAAAAAATAAAAAAAAAATGTT
>M:0019A-1
AAAAAAAAAAATAAAAAAACAA
>M:0019B-1
AAAAAAAAAAATAAAAAAACAAAA
>M:0019C-1
AAAAAAAAAAATAAAAAAATAA
>M:0019D-1
AAAAAAAAAAATAAAAAAATGAAA
>M:0019E-1
AAAAAAAAAAATAAAAACGACT
>M:0019F-1
AAAAAAAAAAATAAAAATTATAAAA
>M:0019G-1
AAAAAAAAAAATAAAAATTATAAAAA
>M:0019H-1
AAAAAAAAAAATAAAGAAGAA
>M:0019I-1
AAAAAAAAAAATAAAGTCCAAC
>M:0019J-1
AAAAAAAAAAATAAATAAAAA
>M:0019K-1
AAAAAAAAAAATAAATAGTTGGAT
>M:0019L-1
AAAAAAAAAAATAAATATACAA
>M:0019M-1
AAAAAAAAAAATAACAGAAAAATTA
>M:0019N-1
AAAAAAAAAAATAACGAAAATGGCAT
>M:0019O-1
AAAAAAAAAAATAACGAAGA
>M:0019P-2
AAAAAAAAAAATAACGAAGAT
>M:0019Q-1
AAAAAAAAAAATAACGAATGTTGGAA
>M:0019R-1
AAAAAAAAAAATAAGAGA
>M:0019S-1
AAAAAAAAAAATAAGGTAAAC
>M:0019T-1
AAAAAAAAAAATAAGTGAAC
>M:0019U-1
AAAAAAAAAAATAAGTGAACT
>M:0019V-1
AAAAAAAAAAATAAGTTA
>M:0019W-4
AAAAAAAAAAATAAGTTAA
>M:0019X-3
AAAAAAAAAAATAAGTTAAC
>M:0019Y-1
AAAAAAAAAAATAAGTTAACC
>M:0019Z-4
AAAAAAAAAAATAAGTTAACCTGA
>M:001A0-1
AAAAAAAAAAATAAGTTAG
>M:001A1-1
AAAAAAAAAAATAATAATAATA
>M:001A2-1
AAAAAAAAAAATAATATA
>M:001A3-1
AAAAAAAAAAATAATCCTACAAGA
>M:001A4-1
AAAAAAAAAAATAATTTCGTATTAT
>M:001A5-1
AAAAAAAAAAATACGAAAAA
>M:001A6-1
AAAAAAAAAAATACTTGTTTCTAGA
>M:001A7-1
AAAAAAAAAAATAGAAAATTTGT
>M:001A8-1
AAAAAAAAAAATAGAAATTATAAA
>M:001A9-1
AAAAAAAAAAATAGAATTGAT
>M:001AA-2
AAAAAAAAAAATAGATGAAATGCA
>M:001AB-1
AAAAAAAAAAATAGGGTACATT
>M:001AC-1
AAAAAAAAAAATAGTTAAAAA
>M:001AD-1
AAAAAAAAAAATAGTTAAAAAT
>M:001AE-1
AAAAAAAAAAATATATACTCCTTA
>M:001AF-1
AAAAAAAAAAATATATGTTTGTGCA
>M:001AG-1
AAAAAAAAAAATATCGTTTTGC
>M:001AH-1
AAAAAAAAAAATATGTTAC
>M:001AI-1
AAAAAAAAAAATATGTTACTAGTTA
>M:001AJ-1
AAAAAAAAAAATATGTTTA
>M:001AK-1
AAAAAAAAAAATATGTTTAA
>M:001AL-1
AAAAAAAAAAATATGTTTAAA
>M:001AM-1
AAAAAAAAAAATATGTTTAAAT
>M:001AN-1
AAAAAAAAAAATATGTTTAAATGTA
>M:001AO-1
AAAAAAAAAAATATGTTTCAA
>M:001AP-1
AAAAAAAAAAATATGTTTT
>M:001AQ-1
AAAAAAAAAAATATTACCC
>M:001AR-2
AAAAAAAAAAATATTACCTAA
>M:001AS-1
AAAAAAAAAAATATTAGTAAAAA
>M:001AT-1
AAAAAAAAAAATATTATAAGA
>M:001AU-1
AAAAAAAAAAATCAAAAAA
>M:001AV-1
AAAAAAAAAAATCAAAATC
>M:001AW-1
AAAAAAAAAAATCAAAATT
>M:001AX-1
AAAAAAAAAAATCAAAATTAA
>M:001AY-1
AAAAAAAAAAATCAGAAA
>M:001AZ-1
AAAAAAAAAAATCATTTGATTA
>M:001B0-2
AAAAAAAAAAATCCAAAAAAA
>M:001B1-2
AAAAAAAAAAATCCAAAAAAAGA
>M:001B2-1
AAAAAAAAAAATCCAAAAAAAGAA
>M:001B3-4
AAAAAAAAAAATCCAAAAAAAGAT
>M:001B4-1
AAAAAAAAAAATCCATAGATTA
>M:001B5-1
AAAAAAAAAAATCCATAGATTAT
>M:001B6-1
AAAAAAAAAAATCCATAGATTATT
>M:001B7-1
AAAAAAAAAAATCCATGGATTAT
>M:001B8-2
AAAAAAAAAAATCCATGGATTATT
>M:001B9-1
AAAAAAAAAAATCCATGGATTATTTC
>M:001BA-1
AAAAAAAAAAATCCCAAA
>M:001BB-2
AAAAAAAAAAATCCCAAAA
>M:001BC-1
AAAAAAAAAAATCCCAAAAAAGAT
>M:001BD-1
AAAAAAAAAAATCCCAAGAA
>M:001BE-1
AAAAAAAAAAATCGAAAA
>M:001BF-3
AAAAAAAAAAATCGAAAAA
>M:001BG-1
AAAAAAAAAAATCGAAAAAAC
>M:001BH-1
AAAAAAAAAAATCGAAGAAAAC
>M:001BI-1
AAAAAAAAAAATCGCTTTTAT
>M:001BJ-1
AAAAAAAAAAATCGTGCGAAAAAT
>M:001BK-1
AAAAAAAAAAATCGTTGTCCTGTC
>M:001BL-1
AAAAAAAAAAATCTCTGAGT
>M:001BM-1
AAAAAAAAAAATCTGCT
>M:001BN-1
AAAAAAAAAAATCTTGCACCT
>M:001BO-1
AAAAAAAAAAATCTTTGGAAAT
>M:001BP-1
AAAAAAAAAAATCTTTGGAAATCTA
>M:001BQ-2
AAAAAAAAAAATGAAAAA
>M:001BR-3
AAAAAAAAAAATGAAAAAA
>M:001BS-1
AAAAAAAAAAATGAAAAAAAAA
>M:001BT-1
AAAAAAAAAAATGAAAAAAAAAA
>M:001BU-1
AAAAAAAAAAATGAAAAAAAAAAAA
>M:001BV-2
AAAAAAAAAAATGAAAAAAAAAAGAT
>M:001BW-1
AAAAAAAAAAATGAAAAAAGAAAA
>M:001BX-1
AAAAAAAAAAATGAAAAAAGTTAGAA
>M:001BY-1
AAAAAAAAAAATGAAAAATGAAAGA
>M:001BZ-1
AAAAAAAAAAATGAAAAATGAAAGATT
>M:001C0-1
AAAAAAAAAAATGAAAAGA
>M:001C1-1
AAAAAAAAAAATGAAAATTAGAAAA
>M:001C2-4
AAAAAAAAAAATGAAAATTGGAA
>M:001C3-2
AAAAAAAAAAATGAAAATTGGAAA
>M:001C4-1
AAAAAAAAAAATGAAAATTGGAAAAAA
>M:001C5-2
AAAAAAAAAAATGAAAGAGAAAA
>M:001C6-1
AAAAAAAAAAATGAAGAAAATA
>M:001C7-1
AAAAAAAAAAATGAAGAAAATAAA
>M:001C8-1
AAAAAAAAAAATGAAGTTT
>M:001C9-1
AAAAAAAAAAATGAATAA
>M:001CA-1
AAAAAAAAAAATGAATAAGAC
>M:001CB-1
AAAAAAAAAAATGAGAAATTTTAA
>M:001CC-1
AAAAAAAAAAATGAGAT
>M:001CD-1
AAAAAAAAAAATGAGCACAAAAAA
>M:001CE-1
AAAAAAAAAAATGAGTTAA
>M:001CF-1
AAAAAAAAAAATGAGTTGGCTTT
>M:001CG-1
AAAAAAAAAAATGATATAAAAA
>M:001CH-2
AAAAAAAAAAATGATGA
>M:001CI-1
AAAAAAAAAAATGATGAATATGA
>M:001CJ-1
AAAAAAAAAAATGATGAGAAC
>M:001CK-2
AAAAAAAAAAATGATGAGAACA
>M:001CL-2
AAAAAAAAAAATGATGAGAACAA
>M:001CM-1
AAAAAAAAAAATGCATGCAAAA
>M:001CN-1
AAAAAAAAAAATGCATGCATTAAT
>M:001CO-1
AAAAAAAAAAATGCGAGAATTAAA
>M:001CP-1
AAAAAAAAAAATGCTAGCAAT
>M:001CQ-1
AAAAAAAAAAATGGAATAAA
>M:001CR-1
AAAAAAAAAAATGGACAGCAA
>M:001CS-1
AAAAAAAAAAATGGATATTTTGA
>M:001CT-1
AAAAAAAAAAATGGGCA
>M:001CU-1
AAAAAAAAAAATGTAAGTC
>M:001CV-1
AAAAAAAAAAATGTATTAATT
>M:001CW-2
AAAAAAAAAAATGTATTCATTTTGA
>M:001CX-1
AAAAAAAAAAATGTGAAAATGGT
>M:001CY-1
AAAAAAAAAAATGTGATATTTGTT
>M:001CZ-2
AAAAAAAAAAATGTGCTCATC
>M:001D0-1
AAAAAAAAAAATGTTTACA
>M:001D1-1
AAAAAAAAAAATGTTTATGTA
>M:001D2-1
AAAAAAAAAAATGTTTATGTAG
>M:001D3-2
AAAAAAAAAAATGTTTATGTAGA
>M:001D4-1
AAAAAAAAAAATGTTTTTGGAAA
>M:001D5-1
AAAAAAAAAAATTAAAAAAAAA
>M:001D6-1
AAAAAAAAAAATTAAAAAAAAAA
>M:001D7-2
AAAAAAAAAAATTAAAAAATAA
>M:001D8-1
AAAAAAAAAAATTAAACCTAGAA
>M:001D9-3
AAAAAAAAAAATTAACCTTGAT
>M:001DA-1
AAAAAAAAAAATTAATAAA
>M:001DB-2
AAAAAAAAAAATTAATAAAAA
>M:001DC-1
AAAAAAAAAAATTAATAAAAAAA
>M:001DD-1
AAAAAAAAAAATTAATAAT
>M:001DE-1
AAAAAAAAAAATTAATGGAAAGT
>M:001DF-1
AAAAAAAAAAATTAATTGCCCA
>M:001DG-1
AAAAAAAAAAATTAATTTAAATT
>M:001DH-1
AAAAAAAAAAATTACCAAAAA
>M:001DI-2
AAAAAAAAAAATTACCAAAAAA
>M:001DJ-2
AAAAAAAAAAATTACTTGGAAAA
>M:001DK-2
AAAAAAAAAAATTACTTGGAAAAT
>M:001DL-1
AAAAAAAAAAATTACTTGGAAACT
>M:001DM-1
AAAAAAAAAAATTATATTTTAGAAAC
>M:001DN-1
AAAAAAAAAAATTATGAAA
>M:001DO-4
AAAAAAAAAAATTATGAAAA
>M:001DP-1
AAAAAAAAAAATTATGGTCTCTTT
>M:001DQ-1
AAAAAAAAAAATTATTAATAAA
>M:001DR-6
AAAAAAAAAAATTATTAATGA
>M:001DS-7
AAAAAAAAAAATTATTAATGAA
>M:001DT-3
AAAAAAAAAAATTATTAATGAAT
>M:001DU-1
AAAAAAAAAAATTATTAATGAATGAGA
>M:001DV-1
AAAAAAAAAAATTCAAAAAAAGAT
>M:001DW-1
AAAAAAAAAAATTCAAGAATT
>M:001DX-1
AAAAAAAAAAATTCATGAATTAA
>M:001DY-1
AAAAAAAAAAATTCCCA
>M:001DZ-1
AAAAAAAAAAATTCGAAAGAAAA
>M:001E0-2
AAAAAAAAAAATTCGGAAATGAA
>M:001E1-1
AAAAAAAAAAATTCTAGCT
>M:001E2-1
AAAAAAAAAAATTGAAAA
>M:001E3-1
AAAAAAAAAAATTGAAAAGG
>M:001E4-1
AAAAAAAAAAATTGAACAAAAA
>M:001E5-1
AAAAAAAAAAATTGAAGAGGA
>M:001E6-1
AAAAAAAAAAATTGAAGAGGCAA
>M:001E7-2
AAAAAAAAAAATTGAAGTATT
>M:001E8-1
AAAAAAAAAAATTGAAT
>M:001E9-1
AAAAAAAAAAATTGAGAAATAT
>M:001EA-1
AAAAAAAAAAATTGATAAATAAAAAA
>M:001EB-1
AAAAAAAAAAATTGATATTATGAAA
>M:001EC-1
AAAAAAAAAAATTGATGAAAT
>M:001ED-1
AAAAAAAAAAATTGATTATTATAT
>M:001EE-1
AAAAAAAAAAATTGGAAAT
>M:001EF-1
AAAAAAAAAAATTGTTATTATGA
>M:001EG-1
AAAAAAAAAAATTGTTCCAATAA
>M:001EH-1
AAAAAAAAAAATTTAAAAAAA
>M:001EI-1
AAAAAAAAAAATTTAGAA
>M:001EJ-1
AAAAAAAAAAATTTATTAATGA
>M:001EK-1
AAAAAAAAAAATTTCTTATATAA
>M:001EL-1
AAAAAAAAAAATTTGCGTGTCAT
>M:001EM-1
AAAAAAAAAAATTTGGAACGCA
>M:001EN-1
AAAAAAAAAAATTTGGAACGCTTAA
>M:001EO-1
AAAAAAAAAAATTTGTTGAGTT
>M:001EP-1
AAAAAAAAAAATTTGTTTAAATGAAT
>M:001EQ-2
AAAAAAAAAAATTTTAAAT
>M:001ER-1
AAAAAAAAAAATTTTAAATACA
>M:001ES-1
AAAAAAAAAAATTTTGTAAAAA
>M:001ET-1
AAAAAAAAAAATTTTTT
>M:001EU-1
AAAAAAAAAAATTTTTTAACT
>M:001EV-2
AAAAAAAAAAATTTTTTT
>M:001EW-1
AAAAAAAAAAATTTTTTTA
>M:001EX-1
AAAAAAAAAAATTTTTTTAT
>M:001EY-1
AAAAAAAAAAATTTTTTTATTTGAA
>M:001EZ-1
AAAAAAAAAAATTTTTTTGATTTT
>M:001F0-1
AAAAAAAAAAATTTTTTTTCAC
>M:001F1-1
AAAAAAAAAAATTTTTTTTGA
>M:001F2-1
AAAAAAAAAACAAAAAAAAAAA
>M:001F3-1
AAAAAAAAAACAAAAAAAAAAAAAA
>M:001F4-1
AAAAAAAAAACAAAAAATAAA
>M:001F5-1
AAAAAAAAAACAAAAAATCGAAAAA
>M:001F6-1
AAAAAAAAAACAAAAAGAT
>M:001F7-1
AAAAAAAAAACAAAATTAAAT
>M:001F8-1
AAAAAAAAAACAAACAAATAAA
>M:001F9-1
AAAAAAAAAACAAATACTAAA
>M:001FA-1
AAAAAAAAAACAACTGAT
>M:001FB-1
AAAAAAAAAACAAGAAAGTTAAA
>M:001FC-1
AAAAAAAAAACAAGAAAGTTAAAA
>M:001FD-1
AAAAAAAAAACAAGACTGGGAT
>M:001FE-1
AAAAAAAAAACAAGGGAGGTAAT
>M:001FF-1
AAAAAAAAAACAATAAATGTGA
>M:001FG-1
AAAAAAAAAACACAAAAAAAGAT
>M:001FH-1
AAAAAAAAAACACTCAAAAAAATT
>M:001FI-1
AAAAAAAAAACAGAAAAAAA
>M:001FJ-1
AAAAAAAAAACAGAAAAAGCTAAA
>M:001FK-2
AAAAAAAAAACAGAAAAAGTTAA
>M:001FL-1
AAAAAAAAAACAGAAAGA
>M:001FM-1
AAAAAAAAAACAGAAATGAA
>M:001FN-1
AAAAAAAAAACAGAAGTAT
>M:001FO-1
AAAAAAAAAACAGCAGTTTGA
>M:001FP-1
AAAAAAAAAACAGGAGGATGCA
>M:001FQ-1
AAAAAAAAAACAGTAGTCATA
>M:001FR-1
AAAAAAAAAACATATGAAAAAAAA
>M:001FS-1
AAAAAAAAAACATGCAACATGA
>M:001FT-1
AAAAAAAAAACATTAAAAAAA
>M:001FU-1
AAAAAAAAAACATTAAAAAATAAA
>M:001FV-1
AAAAAAAAAACATTAAAGAA
>M:001FW-1
AAAAAAAAAACATTAAGTATTTATA
>M:001FX-1
AAAAAAAAAACATTACGTATTTATA
>M:001FY-1
AAAAAAAAAACATTACTGAGGCT
>M:001FZ-1
AAAAAAAAAACCAGAAAAAA
>M:001G0-3
AAAAAAAAAACCAGAGAT
>M:001G1-1
AAAAAAAAAACCATGCGGTAAGTT
>M:001G2-1
AAAAAAAAAACCATTTGA
>M:001G3-1
AAAAAAAAAACCCGAAAGAAATAA
>M:001G4-1
AAAAAAAAAACCGTTAAAAA
>M:001G5-1
AAAAAAAAAACGAAAAA
>M:001G6-2
AAAAAAAAAACGAAAAAA
>M:001G7-1
AAAAAAAAAACGAAAAAAAT
>M:001G8-1
AAAAAAAAAACGAAAAAAGAAAA
>M:001G9-1
AAAAAAAAAACGAAAAAATTAG
>M:001GA-2
AAAAAAAAAACGAAAAAATTAGAT
>M:001GB-1
AAAAAAAAAACGAAACAAAA
>M:001GC-1
AAAAAAAAAACGAAGAGAACAACGA
>M:001GD-1
AAAAAAAAAACGAATCGTAG
>M:001GE-1
AAAAAAAAAACGAGTGAGAAC
>M:001GF-1
AAAAAAAAAACGATGAGAA
>M:001GG-1
AAAAAAAAAACGATGAGAACAA
>M:001GH-1
AAAAAAAAAACGGAAAAAA
>M:001GI-1
AAAAAAAAAACGGAGAAAA
>M:001GJ-1
AAAAAAAAAACGGTCTGAGT
>M:001GK-2
AAAAAAAAAACTAAAAAA
>M:001GL-1
AAAAAAAAAACTAAAAAAAAGAT
>M:001GM-1
AAAAAAAAAACTAAAAAATGGG
>M:001GN-1
AAAAAAAAAACTAAAACAAAACC
>M:001GO-1
AAAAAAAAAACTAAAATGATCTC
>M:001GP-1
AAAAAAAAAACTAAAATGATCTCAT
>M:001GQ-1
AAAAAAAAAACTAAAATTGA
>M:001GR-3
AAAAAAAAAACTAAAATTGAA
>M:001GS-2
AAAAAAAAAACTAAAATTGAAA
>M:001GT-1
AAAAAAAAAACTAAAATTGAAAGC
>M:001GU-5
AAAAAAAAAACTAAAATTGAAAGCA
>M:001GV-1
AAAAAAAAAACTAAAATTTAAAAAA
>M:001GW-2
AAAAAAAAAACTAAAATTTAAAT
>M:001GX-1
AAAAAAAAAACTAAAGAGAA
>M:001GY-1
AAAAAAAAAACTAAATAAATAAGA
>M:001GZ-1
AAAAAAAAAACTAAGAAAAA
>M:001H0-1
AAAAAAAAAACTAAGAATAAA
>M:001H1-1
AAAAAAAAAACTAAGTTTGAAAA
>M:001H2-1
AAAAAAAAAACTAATAAAAA
>M:001H3-1
AAAAAAAAAACTAATTTTAATTAAAT
>M:001H4-1
AAAAAAAAAACTAGCAAAAAAA
>M:001H5-1
AAAAAAAAAACTATTGGAAACACTA
>M:001H6-1
AAAAAAAAAACTCTCTGAGCTA
>M:001H7-3
AAAAAAAAAACTGAAAA
>M:001H8-4
AAAAAAAAAACTGAAAAA
>M:001H9-1
AAAAAAAAAACTGAAAAAA
>M:001HA-1
AAAAAAAAAACTGAAAAAAA
>M:001HB-1
AAAAAAAAAACTGAAAAAG
>M:001HC-5
AAAAAAAAAACTGAAAAAGA
>M:001HD-6
AAAAAAAAAACTGAAAAAGAA
>M:001HE-3
AAAAAAAAAACTGAAAAAGAAA
>M:001HF-1
AAAAAAAAAACTGAAAAAGAAAA
>M:001HG-1
AAAAAAAAAACTGAAAAAGAGA
>M:001HH-1
AAAAAAAAAACTGAGTGGGTGTAA
>M:001HI-1
AAAAAAAAAACTGATAAA
>M:001HJ-1
AAAAAAAAAACTGATAAAGAA
>M:001HK-1
AAAAAAAAAACTGATCAGATCAA
>M:001HL-1
AAAAAAAAAACTGCAAAAAAAA
>M:001HM-1
AAAAAAAAAACTGCAAAAAAAAA
>M:001HN-1
AAAAAAAAAACTGCTATCCAATAA
>M:001HO-1
AAAAAAAAAACTGTATAAACCCTA
>M:001HP-1
AAAAAAAAAACTGTTAAAA
>M:001HQ-2
AAAAAAAAAACTGTTAAAAAAA
>M:001HR-1
AAAAAAAAAACTGTTAAAAAAAA
>M:001HS-1
AAAAAAAAAACTTCTTTGA
>M:001HT-2
AAAAAAAAAACTTGCGTCAAAATGA
>M:001HU-1
AAAAAAAAAACTTGTCAAACACC
>M:001HV-1
AAAAAAAAAACTTGTTTTGA
>M:001HW-1
AAAAAAAAAACTTGTTTTGATTA
>M:001HX-1
AAAAAAAAAACTTGTTTTGATTAT
>M:001HY-1
AAAAAAAAAACTTGTTTTGATTTTT
>M:001HZ-1
AAAAAAAAAACTTGTTTTTATTAT
>M:001I0-1
AAAAAAAAAACTTTAAAAAAAAGGAA
>M:001I1-1
AAAAAAAAAACTTTACATT
>M:001I2-5
AAAAAAAAAAGAAAAAA
>M:001I3-2
AAAAAAAAAAGAAAAAAA
>M:001I4-4
AAAAAAAAAAGAAAAAAAA
>M:001I5-5
AAAAAAAAAAGAAAAAAAAA
>M:001I6-4
AAAAAAAAAAGAAAAAAAAAA
>M:001I7-1
AAAAAAAAAAGAAAAAAAAAAA
>M:001I8-1
AAAAAAAAAAGAAAAAAAAAAAA
>M:001I9-2
AAAAAAAAAAGAAAAAAAAAAAAA
>M:001IA-4
AAAAAAAAAAGAAAAAAAAAAAAAA
>M:001IB-1
AAAAAAAAAAGAAAAAAAAAAAAAAAA
>M:001IC-1
AAAAAAAAAAGAAAAAAAAAAAGAAAA
>M:001ID-1
AAAAAAAAAAGAAAAAAAAAAGA
>M:001IE-1
AAAAAAAAAAGAAAAAAAAAATGA
>M:001IF-1
AAAAAAAAAAGAAAAAAAAAATGAC
>M:001IG-1
AAAAAAAAAAGAAAAAAAAATTGAA
>M:001IH-1
AAAAAAAAAAGAAAAAAAACAAC
>M:001II-1
AAAAAAAAAAGAAAAAAAACTGAT
>M:001IJ-2
AAAAAAAAAAGAAAAAAAAGAA
>M:001IK-1
AAAAAAAAAAGAAAAAAAAGAAAAAAA
>M:001IL-2
AAAAAAAAAAGAAAAAAACTGA
>M:001IM-1
AAAAAAAAAAGAAAAAAACTGGAAAA
>M:001IN-2
AAAAAAAAAAGAAAAAAAGA
>M:001IO-2
AAAAAAAAAAGAAAAAAAGAAGA
>M:001IP-1
AAAAAAAAAAGAAAAAAAGACGAG
>M:001IQ-1
AAAAAAAAAAGAAAAAAAGGAAA
>M:001IR-1
AAAAAAAAAAGAAAAAACTGGCAA
>M:001IS-1
AAAAAAAAAAGAAAAAAG
>M:001IT-1
AAAAAAAAAAGAAAAAAGAA
>M:001IU-3
AAAAAAAAAAGAAAAAGA
>M:001IV-1
AAAAAAAAAAGAAAAAGAA
>M:001IW-1
AAAAAAAAAAGAAAAAGAAAAAAAAA
>M:001IX-3
AAAAAAAAAAGAAAAAGAAGA
>M:001IY-3
AAAAAAAAAAGAAAAAGAAGAA
>M:001IZ-1
AAAAAAAAAAGAAAAAGAAGAAA
>M:001J0-1
AAAAAAAAAAGAAAAAGAAGAAAA
>M:001J1-2
AAAAAAAAAAGAAAAAGAAGAAAAA
>M:001J2-1
AAAAAAAAAAGAAAAAGGGAAGA
>M:001J3-1
AAAAAAAAAAGAAAAAGGGGAGA
>M:001J4-1
AAAAAAAAAAGAAAAATTGAAAAAAAAA
>M:001J5-1
AAAAAAAAAAGAAAAATTGAAAAAT
>M:001J6-1
AAAAAAAAAAGAAAACGAAGGAT
>M:001J7-2
AAAAAAAAAAGAAAAGA
>M:001J8-1
AAAAAAAAAAGAAAAGG
>M:001J9-1
AAAAAAAAAAGAAAAGGAAGAAAAA
>M:001JA-1
AAAAAAAAAAGAAAAGGACA
>M:001JB-1
AAAAAAAAAAGAAAATAAAAA
>M:001JC-1
AAAAAAAAAAGAAAATAAAAAAA
>M:001JD-1
AAAAAAAAAAGAAACAA
>M:001JE-1
AAAAAAAAAAGAAACAAAA
>M:001JF-1
AAAAAAAAAAGAAACAAAAT
>M:001JG-1
AAAAAAAAAAGAAACAAAATCA
>M:001JH-1
AAAAAAAAAAGAAACAACGAAT
>M:001JI-1
AAAAAAAAAAGAAACGAGTGAGA
>M:001JJ-1
AAAAAAAAAAGAAACTAATTA
>M:001JK-2
AAAAAAAAAAGAAAGAAAA
>M:001JL-1
AAAAAAAAAAGAAAGAAAGAGAA
>M:001JM-1
AAAAAAAAAAGAAAGAGAAAAGAA
>M:001JN-1
AAAAAAAAAAGAAAGTGAAA
>M:001JO-1
AAAAAAAAAAGAAATAATAATAAA
>M:001JP-1
AAAAAAAAAAGAAATAGAGA
>M:001JQ-1
AAAAAAAAAAGAAATGAAAAAAAA
>M:001JR-1
AAAAAAAAAAGAAATTATTAAAA
>M:001JS-1
AAAAAAAAAAGAACGAAAAAAT
>M:001JT-1
AAAAAAAAAAGAACTTTT
>M:001JU-1
AAAAAAAAAAGAACTTTTA
>M:001JV-1
AAAAAAAAAAGAACTTTTAAATA
>M:001JW-1
AAAAAAAAAAGAAGAAA
>M:001JX-1
AAAAAAAAAAGAAGAAAAA
>M:001JY-1
AAAAAAAAAAGAAGAAAGAAT
>M:001JZ-1
AAAAAAAAAAGAAGATTTGTATT
>M:001K0-1
AAAAAAAAAAGAAGGAAAA
>M:001K1-1
AAAAAAAAAAGAAGTAAAA
>M:001K2-1
AAAAAAAAAAGAAGTCAGGACTT
>M:001K3-2
AAAAAAAAAAGAATAAAAA
>M:001K4-1
AAAAAAAAAAGAATAAAAAT
>M:001K5-1
AAAAAAAAAAGAATACATGAGAA
>M:001K6-1
AAAAAAAAAAGAATCAATGA
>M:001K7-1
AAAAAAAAAAGAATCGAACCTGT
>M:001K8-1
AAAAAAAAAAGAATGAGA
>M:001K9-1
AAAAAAAAAAGAATGAT
>M:001KA-2
AAAAAAAAAAGAATGATCGGAAA
>M:001KB-1
AAAAAAAAAAGAATGATGA
>M:001KC-1
AAAAAAAAAAGAATGCAGTTA
>M:001KD-2
AAAAAAAAAAGAATTAATGA
>M:001KE-1
AAAAAAAAAAGAATTAATGAA
>M:001KF-1
AAAAAAAAAAGACCGAAAAAGA
>M:001KG-1
AAAAAAAAAAGACTTTAGACAT
>M:001KH-1
AAAAAAAAAAGAGAAAAA
>M:001KI-1
AAAAAAAAAAGAGAAAGGAG
>M:001KJ-1
AAAAAAAAAAGAGAGAT
>M:001KK-1
AAAAAAAAAAGAGATAAAAGTGAAAGA
>M:001KL-1
AAAAAAAAAAGAGATACA
>M:001KM-2
AAAAAAAAAAGAGGAAA
>M:001KN-1
AAAAAAAAAAGAGGAAAA
>M:001KO-2
AAAAAAAAAAGAGGAAAAA
>M:001KP-1
AAAAAAAAAAGAGGAAAAT
>M:001KQ-1
AAAAAAAAAAGAGGAAAATAAT
>M:001KR-1
AAAAAAAAAAGAGGTAATCAA
>M:001KS-1
AAAAAAAAAAGAGGTAGTCTT
>M:001KT-1
AAAAAAAAAAGATAAAAA
>M:001KU-2
AAAAAAAAAAGATAAAAGT
>M:001KV-7
AAAAAAAAAAGATAAAAGTGA
>M:001KW-2
AAAAAAAAAAGATAAAAGTGAAA
>M:001KX-1
AAAAAAAAAAGATAAAAGTGAAAG
>M:001KY-1
AAAAAAAAAAGATAAAAGTGAAAGAA
>M:001KZ-1
AAAAAAAAAAGATAAAATTGA
>M:001L0-1
AAAAAAAAAAGATAAACT
>M:001L1-1
AAAAAAAAAAGATAATTA
>M:001L2-1
AAAAAAAAAAGATAATTAC
>M:001L3-1
AAAAAAAAAAGATAATTACA
>M:001L4-1
AAAAAAAAAAGATATAGTGAAAA
>M:001L5-1
AAAAAAAAAAGATGAAAAAAA
>M:001L6-1
AAAAAAAAAAGATGAATGTCGT
>M:001L7-1
AAAAAAAAAAGATGATAGATAAA
>M:001L8-1
AAAAAAAAAAGATGGTCAA
>M:001L9-1
AAAAAAAAAAGATGTTCAATGT
>M:001LA-1
AAAAAAAAAAGATTCCAAA
>M:001LB-1
AAAAAAAAAAGATTCCAAATAA
>M:001LC-1
AAAAAAAAAAGATTTATGAATA
>M:001LD-1
AAAAAAAAAAGATTTATTATTGGCAT
>M:001LE-1
AAAAAAAAAAGATTTCAAAAAAA
>M:001LF-1
AAAAAAAAAAGATTTCCAAAAAT
>M:001LG-1
AAAAAAAAAAGATTTGTATT
>M:001LH-1
AAAAAAAAAAGCAAATA
>M:001LI-3
AAAAAAAAAAGCAACTGAA
>M:001LJ-3
AAAAAAAAAAGCAACTGAAT
>M:001LK-1
AAAAAAAAAAGCAACTGAATTC
>M:001LL-1
AAAAAAAAAAGCAGTTGAAT
>M:001LM-1
AAAAAAAAAAGCAGTTGAATTCGA
>M:001LN-1
AAAAAAAAAAGCATGCAATTA
>M:001LO-1
AAAAAAAAAAGCATGCACTTAAA
>M:001LP-1
AAAAAAAAAAGCCAAGAGGAAGGGA
>M:001LQ-1
AAAAAAAAAAGCGGGCAGTAAATT
>M:001LR-1
AAAAAAAAAAGCGTGCAGTAA
>M:001LS-1
AAAAAAAAAAGCGTGCAGTTAGCA
>M:001LT-1
AAAAAAAAAAGCTTATCTTAGTA
>M:001LU-1
AAAAAAAAAAGGAAAAAAAAA
>M:001LV-1
AAAAAAAAAAGGAAAAGAAA
>M:001LW-1
AAAAAAAAAAGGAAATCA
>M:001LX-1
AAAAAAAAAAGGAAGAAAAAC
>M:001LY-1
AAAAAAAAAAGGAGGAAAA
>M:001LZ-1
AAAAAAAAAAGGATCGATAGG
>M:001M0-1
AAAAAAAAAAGGATGGGGTAGGCT
>M:001M1-1
AAAAAAAAAAGGCGAAAATAAAA
>M:001M2-1
AAAAAAAAAAGGCGATTTC
>M:001M3-1
AAAAAAAAAAGGCTTAAGGAGA
>M:001M4-1
AAAAAAAAAAGGGAAAGGAAA
>M:001M5-1
AAAAAAAAAAGGGAAATGGG
>M:001M6-1
AAAAAAAAAAGGGAATCAA
>M:001M7-1
AAAAAAAAAAGGGACGAAAAAAT
>M:001M8-1
AAAAAAAAAAGGGAGGAAGGGAA
>M:001M9-1
AAAAAAAAAAGGGATCATTCGAT
>M:001MA-1
AAAAAAAAAAGGGCTGAGATGA
>M:001MB-1
AAAAAAAAAAGGTAAAAAA
>M:001MC-1
AAAAAAAAAAGGTAATC
>M:001MD-3
AAAAAAAAAAGGTAATCAA
>M:001ME-2
AAAAAAAAAAGGTAATCAAA
>M:001MF-1
AAAAAAAAAAGGTAATCAAAAAAA
>M:001MG-1
AAAAAAAAAAGGTAATCAAAGTA
>M:001MH-1
AAAAAAAAAAGGTAATCAAT
>M:001MI-2
AAAAAAAAAAGGTAATGAA
>M:001MJ-2
AAAAAAAAAAGGTAATTA
>M:001MK-3
AAAAAAAAAAGGTAATTAAAA
>M:001ML-1
AAAAAAAAAAGGTAATTAAAATGAAAAA
>M:001MM-1
AAAAAAAAAAGGTAATTAAGAA
>M:001MN-1
AAAAAAAAAAGGTAGTCA
>M:001MO-1
AAAAAAAAAAGGTAGTCT
>M:001MP-1
AAAAAAAAAAGGTATTAA
>M:001MQ-1
AAAAAAAAAAGGTATTAAAAAAA
>M:001MR-1
AAAAAAAAAAGGTCAAAATTA
>M:001MS-1
AAAAAAAAAAGGTCATCAAA
>M:001MT-1
AAAAAAAAAAGGTCATCAAAGTGGAT
>M:001MU-1
AAAAAAAAAAGGTCCTCGCTACT
>M:001MV-1
AAAAAAAAAAGGTGAAAATAAA
>M:001MW-2
AAAAAAAAAAGGTGAAAATAAAA
>M:001MX-1
AAAAAAAAAAGGTGAAAATAAAAAAA
>M:001MY-1
AAAAAAAAAAGGTGAGCAAAATC
>M:001MZ-1
AAAAAAAAAAGGTGATCAAAATCAA
>M:001N0-1
AAAAAAAAAAGGTGATCAAAGTGA
>M:001N1-1
AAAAAAAAAAGGTGTTAG
>M:001N2-1
AAAAAAAAAAGGTTGTTAGTA
>M:001N3-1
AAAAAAAAAAGGTTGTTAGTAA
>M:001N4-1
AAAAAAAAAAGTAAAAA
>M:001N5-1
AAAAAAAAAAGTAAAAGAACGGAT
>M:001N6-1
AAAAAAAAAAGTAAAAGAACGGATGA
>M:001N7-1
AAAAAAAAAAGTAAAAGTTAA
>M:001N8-1
AAAAAAAAAAGTAAAGAAA
>M:001N9-8
AAAAAAAAAAGTAAATA
>M:001NA-3
AAAAAAAAAAGTAAATAA
>M:001NB-1
AAAAAAAAAAGTAAATAAATA
>M:001NC-2
AAAAAAAAAAGTAAATAAATAA
>M:001ND-1
AAAAAAAAAAGTACGGTCGATGGAA
>M:001NE-1
AAAAAAAAAAGTACTATAT
>M:001NF-1
AAAAAAAAAAGTACTTATTAGTTTG
>M:001NG-1
AAAAAAAAAAGTAGCTTTG
>M:001NH-3
AAAAAAAAAAGTATTATACAGTA
>M:001NI-1
AAAAAAAAAAGTATTATAT
>M:001NJ-1
AAAAAAAAAAGTCGTTAGTAA
>M:001NK-1
AAAAAAAAAAGTCTTGTTAGAA
>M:001NL-1
AAAAAAAAAAGTCTTGTTAGAATA
>M:001NM-1
AAAAAAAAAAGTGAAAAAAGA
>M:001NN-1
AAAAAAAAAAGTGAAAAAAGAA
>M:001NO-1
AAAAAAAAAAGTGAATTATG
>M:001NP-1
AAAAAAAAAAGTGACTTAATATAT
>M:001NQ-4
AAAAAAAAAAGTGATAC
>M:001NR-2
AAAAAAAAAAGTGATACA
>M:001NS-13
AAAAAAAAAAGTGATACAA
>M:001NT-1
AAAAAAAAAAGTGATACAAATTA
>M:001NU-1
AAAAAAAAAAGTGATTAAAATAAAA
>M:001NV-1
AAAAAAAAAAGTGGTTTAGGATTG
>M:001NW-1
AAAAAAAAAAGTGTACTCGTT
>M:001NX-1
AAAAAAAAAAGTGTGCTCATCAA
>M:001NY-1
AAAAAAAAAAGTGTGCTCATCAAC
>M:001NZ-1
AAAAAAAAAAGTGTGTTCATC
>M:001O0-1
AAAAAAAAAAGTGTTGATCTCTCA
>M:001O1-1
AAAAAAAAAAGTTAAAA
>M:001O2-1
AAAAAAAAAAGTTAAAAA
>M:001O3-1
AAAAAAAAAAGTTAAAAAAA
>M:001O4-1
AAAAAAAAAAGTTAAAAAAAAAAAA
>M:001O5-1
AAAAAAAAAAGTTAAAACA
>M:001O6-1
AAAAAAAAAAGTTAACCTGA
>M:001O7-1
AAAAAAAAAAGTTAATGAATG
>M:001O8-1
AAAAAAAAAAGTTAATGAATGAA
>M:001O9-1
AAAAAAAAAAGTTAGGCAC
>M:001OA-1
AAAAAAAAAAGTTCAAATGAAA
>M:001OB-1
AAAAAAAAAAGTTGAAGAGGGAATAGA
>M:001OC-1
AAAAAAAAAAGTTGGGCGATT
>M:001OD-13
AAAAAAAAAAGTTGTTA
>M:001OE-1
AAAAAAAAAAGTTGTTAA
>M:001OF-5
AAAAAAAAAAGTTGTTAG
>M:001OG-1
AAAAAAAAAAGTTGTTAGAAA
>M:001OH-4
AAAAAAAAAAGTTGTTAGT
>M:001OI-7
AAAAAAAAAAGTTGTTAGTA
>M:001OJ-8
AAAAAAAAAAGTTGTTAGTAA
>M:001OK-1
AAAAAAAAAAGTTTATATAGA
>M:001OL-1
AAAAAAAAAAGTTTGATA
>M:001OM-1
AAAAAAAAAAGTTTGGAACGCTT
>M:001ON-1
AAAAAAAAAAGTTTGGTTGACA
>M:001OO-1
AAAAAAAAAAGTTTTAACAA
>M:001OP-1
AAAAAAAAAATAAAAAAAA
>M:001OQ-1
AAAAAAAAAATAAAAAAAAAA
>M:001OR-1
AAAAAAAAAATAAAAAAAAAAA
>M:001OS-1
AAAAAAAAAATAAAAAAAAAAAAA
>M:001OT-1
AAAAAAAAAATAAAAAAAACAC
>M:001OU-1
AAAAAAAAAATAAAAAAAAGTGT
>M:001OV-1
AAAAAAAAAATAAAAAAAATCC
>M:001OW-1
AAAAAAAAAATAAAAAAACA
>M:001OX-2
AAAAAAAAAATAAAAAAACACGCA
>M:001OY-1
AAAAAAAAAATAAAAAAAT
>M:001OZ-1
AAAAAAAAAATAAAAAAATAA
>M:001P0-3
AAAAAAAAAATAAAAAAATAAA
>M:001P1-1
AAAAAAAAAATAAAAAAATAAAT
>M:001P2-1
AAAAAAAAAATAAAAAAATG
>M:001P3-1
AAAAAAAAAATAAAAAAATGAA
>M:001P4-1
AAAAAAAAAATAAAAAAATTAAT
>M:001P5-1
AAAAAAAAAATAAAAAATTAA
>M:001P6-3
AAAAAAAAAATAAAAATTATAA
>M:001P7-1
AAAAAAAAAATAAAAATTATAAA
>M:001P8-1
AAAAAAAAAATAAAATAATTCTT
>M:001P9-1
AAAAAAAAAATAAAATATGGTA
>M:001PA-2
AAAAAAAAAATAAAATGAAATAAAAA
>M:001PB-1
AAAAAAAAAATAAACAAAA
>M:001PC-1
AAAAAAAAAATAAACAAAAAA
>M:001PD-1
AAAAAAAAAATAAACAGTTA
>M:001PE-1
AAAAAAAAAATAAACCTTTTTACACC
>M:001PF-1
AAAAAAAAAATAAAGGGAA
>M:001PG-1
AAAAAAAAAATAAAGTTTTAAAG
>M:001PH-1
AAAAAAAAAATAAATAA
>M:001PI-1
AAAAAAAAAATAAATAAA
>M:001PJ-1
AAAAAAAAAATAAATAAATAAA
>M:001PK-1
AAAAAAAAAATAAATAAATAAAAT
>M:001PL-1
AAAAAAAAAATAAATCTAGA
>M:001PM-1
AAAAAAAAAATAAATGTTGA
>M:001PN-1
AAAAAAAAAATAAATGTTGATA
>M:001PO-1
AAAAAAAAAATAAATGTTGATAT
>M:001PP-1
AAAAAAAAAATAACGAAAATAAT
>M:001PQ-1
AAAAAAAAAATAACGAATGTT
>M:001PR-1
AAAAAAAAAATAACGAATGTTGGA
>M:001PS-1
AAAAAAAAAATAAGAAA
>M:001PT-1
AAAAAAAAAATAAGAAAGAGAAGAA
>M:001PU-1
AAAAAAAAAATAAGAAGGAG
>M:001PV-1
AAAAAAAAAATAAGTCTTGGC
>M:001PW-1
AAAAAAAAAATAAGTGAACTAAAC
>M:001PX-2
AAAAAAAAAATAAGTTAA
>M:001PY-2
AAAAAAAAAATAAGTTAAC
>M:001PZ-1
AAAAAAAAAATAAGTTAACCT
>M:001Q0-1
AAAAAAAAAATAAGTTAACCTGA
>M:001Q1-1
AAAAAAAAAATAAGTTAACTTGA
>M:001Q2-1
AAAAAAAAAATAAGTTAAT
>M:001Q3-1
AAAAAAAAAATAATAAAA
>M:001Q4-1
AAAAAAAAAATAATAAAAAAAGA
>M:001Q5-1
AAAAAAAAAATAATAAAATGGAA
>M:001Q6-1
AAAAAAAAAATAATCCGAATAA
>M:001Q7-1
AAAAAAAAAATAATCCGAATAAAAC
>M:001Q8-1
AAAAAAAAAATAATGCGTCTCAA
>M:001Q9-1
AAAAAAAAAATAATGCTGATA
>M:001QA-1
AAAAAAAAAATAATTAAT
>M:001QB-1
AAAAAAAAAATAATTAATA
>M:001QC-1
AAAAAAAAAATAATTGAATATAA
>M:001QD-1
AAAAAAAAAATAATTGATTATT
>M:001QE-1
AAAAAAAAAATAATTTCGTATTAT
>M:001QF-1
AAAAAAAAAATAATTTGG
>M:001QG-1
AAAAAAAAAATAATTTGGAA
>M:001QH-1
AAAAAAAAAATACGAATTGCCTT
>M:001QI-1
AAAAAAAAAATAGAAAAATAAA
>M:001QJ-1
AAAAAAAAAATAGAAATGATTTA
>M:001QK-1
AAAAAAAAAATAGAAATTATAA
>M:001QL-1
AAAAAAAAAATAGAAATTATAAA
>M:001QM-1
AAAAAAAAAATAGATATTTTGTAC
>M:001QN-1
AAAAAAAAAATAGATGAAATGCAT
>M:001QO-1
AAAAAAAAAATAGCAATTATAAAAA
>M:001QP-1
AAAAAAAAAATAGCGAATGTTGG
>M:001QQ-1
AAAAAAAAAATAGGAAAACT
>M:001QR-1
AAAAAAAAAATAGTTAAAAAAT
>M:001QS-1
AAAAAAAAAATAGTTTT
>M:001QT-1
AAAAAAAAAATATAAAA
>M:001QU-1
AAAAAAAAAATATAAAGAAAAAA
>M:001QV-1
AAAAAAAAAATATAAGAGAAAA
>M:001QW-1
AAAAAAAAAATATAAGAGAAATA
>M:001QX-1
AAAAAAAAAATATAAGAGAAATAC
>M:001QY-1
AAAAAAAAAATATAATAGTAAA
>M:001QZ-1
AAAAAAAAAATATAATCGATAAAAAA
>M:001R0-1
AAAAAAAAAATATACCGTAACTTT
>M:001R1-1
AAAAAAAAAATATATGCGTGAAAA
>M:001R2-1
AAAAAAAAAATATATTATGA
>M:001R3-1
AAAAAAAAAATATCGAATAAAATTT
>M:001R4-1
AAAAAAAAAATATGTGAGTAAA
>M:001R5-1
AAAAAAAAAATATGTTACTAGTTA
>M:001R6-1
AAAAAAAAAATATGTTACTAGTTAA
>M:001R7-1
AAAAAAAAAATATGTTACTAGTTAAA
>M:001R8-1
AAAAAAAAAATATGTTTA
>M:001R9-1
AAAAAAAAAATATGTTTAA
>M:001RA-2
AAAAAAAAAATATGTTTAAA
>M:001RB-2
AAAAAAAAAATATGTTTAAAT
>M:001RC-3
AAAAAAAAAATATGTTTAAATGT
>M:001RD-3
AAAAAAAAAATATGTTTAAATGTA
>M:001RE-2
AAAAAAAAAATATGTTTAAATGTAA
>M:001RF-1
AAAAAAAAAATATGTTTTAATGT
>M:001RG-1
AAAAAAAAAATATGTTTTAGTGTA
>M:001RH-1
AAAAAAAAAATATTAGTAAA
>M:001RI-1
AAAAAAAAAATATTAGTAAAA
>M:001RJ-1
AAAAAAAAAATATTAGTAAAAAGAA
>M:001RK-1
AAAAAAAAAATATTGTTAGAAAAGT
>M:001RL-1
AAAAAAAAAATCAAAAAAAAGAT
>M:001RM-1
AAAAAAAAAATCAAAAATTT
>M:001RN-2
AAAAAAAAAATCAGAAAAAA
>M:001RO-1
AAAAAAAAAATCAGAAAAAAA
>M:001RP-1
AAAAAAAAAATCAGAAAAAAAA
>M:001RQ-1
AAAAAAAAAATCAGTTCATTATGA
>M:001RR-1
AAAAAAAAAATCATAGATTATTTCA
>M:001RS-1
AAAAAAAAAATCCAAAAA
>M:001RT-1
AAAAAAAAAATCCAAAAAAAAA
>M:001RU-2
AAAAAAAAAATCCAAAAAAAGA
>M:001RV-1
AAAAAAAAAATCCAAAAAAAGAA
>M:001RW-1
AAAAAAAAAATCCAAAAAAAGAGA
>M:001RX-8
AAAAAAAAAATCCAAAAAAAGAT
>M:001RY-1
AAAAAAAAAATCCAACACTTT
>M:001RZ-1
AAAAAAAAAATCCAACAGTTT
>M:001S0-1
AAAAAAAAAATCCAGGATTAGTCC
>M:001S1-1
AAAAAAAAAATCCATAGATTA
>M:001S2-1
AAAAAAAAAATCCATAGATTATT
>M:001S3-1
AAAAAAAAAATCCATAGATTATTTC
>M:001S4-1
AAAAAAAAAATCCATGGATTAT
>M:001S5-1
AAAAAAAAAATCCATGGATTATTT
>M:001S6-1
AAAAAAAAAATCCATGGATTATTTC
>M:001S7-2
AAAAAAAAAATCCCAAAA
>M:001S8-1
AAAAAAAAAATCCCAAAAA
>M:001S9-1
AAAAAAAAAATCCTATCTAA
>M:001SA-1
AAAAAAAAAATCGAAAAAAATTACGC
>M:001SB-1
AAAAAAAAAATCGAAAAAAT
>M:001SC-1
AAAAAAAAAATCGAAAAACA
>M:001SD-1
AAAAAAAAAATCGAAATGTTTAG
>M:001SE-2
AAAAAAAAAATCGAAGA
>M:001SF-8
AAAAAAAAAATCGAAGAT
>M:001SG-1
AAAAAAAAAATCGAAGATC
>M:001SH-1
AAAAAAAAAATCGAAGATCAAA
>M:001SI-1
AAAAAAAAAATCGAAGATCAAAC
>M:001SJ-1
AAAAAAAAAATCGAAGATCAAAG
>M:001SK-2
AAAAAAAAAATCGAATT
>M:001SL-1
AAAAAAAAAATCGAATTGT
>M:001SM-1
AAAAAAAAAATCGAATTGTT
>M:001SN-1
AAAAAAAAAATCGAATTGTTTAG
>M:001SO-3
AAAAAAAAAATCGAATTGTTTAGA
>M:001SP-2
AAAAAAAAAATCGAATTGTTTAGAA
>M:001SQ-1
AAAAAAAAAATCGATATGT
>M:001SR-1
AAAAAAAAAATCGATGTCT
>M:001SS-1
AAAAAAAAAATCTAAAAAAAGAT
>M:001ST-4
AAAAAAAAAATCTGCTC
>M:001SU-1
AAAAAAAAAATCTGCTCA
>M:001SV-1
AAAAAAAAAATCTGGAAAAAAAAA
>M:001SW-1
AAAAAAAAAATCTTATGAG
>M:001SX-1
AAAAAAAAAATCTTATTAAACTG
>M:001SY-1
AAAAAAAAAATCTTCATGAG
>M:001SZ-2
AAAAAAAAAATGAAAAAAAAA
>M:001T0-2
AAAAAAAAAATGAAAAAAAAAA
>M:001T1-1
AAAAAAAAAATGAAAAAAAAAAAA
>M:001T2-1
AAAAAAAAAATGAAAAAAAAAAAAAA
>M:001T3-1
AAAAAAAAAATGAAAAAAAAAAAAGA
>M:001T4-1
AAAAAAAAAATGAAAAAAAAAAACT
>M:001T5-3
AAAAAAAAAATGAAAAAAAAAAAGA
>M:001T6-1
AAAAAAAAAATGAAAAAAAAAAAGAA
>M:001T7-1
AAAAAAAAAATGAAAAAAAAAAGA
>M:001T8-2
AAAAAAAAAATGAAAAAAAAAAGAT
>M:001T9-1
AAAAAAAAAATGAAAAAAAAAGAT
>M:001TA-1
AAAAAAAAAATGAAAAAAAGTTA
>M:001TB-1
AAAAAAAAAATGAAAAAAGTT
>M:001TC-1
AAAAAAAAAATGAAAAAAGTTAGAA
>M:001TD-1
AAAAAAAAAATGAAAAATGA
>M:001TE-1
AAAAAAAAAATGAAAAATGAAAGA
>M:001TF-1
AAAAAAAAAATGAAAAATGAAAGAT
>M:001TG-1
AAAAAAAAAATGAAAACAAGA
>M:001TH-1
AAAAAAAAAATGAAAATGGATAA
>M:001TI-5
AAAAAAAAAATGAAAATTGG
>M:001TJ-2
AAAAAAAAAATGAAAATTGGA
>M:001TK-5
AAAAAAAAAATGAAAATTGGAA
>M:001TL-4
AAAAAAAAAATGAAAATTGGAAA
>M:001TM-1
AAAAAAAAAATGAAAATTGGAAAA
>M:001TN-1
AAAAAAAAAATGAAGAAA
>M:001TO-1
AAAAAAAAAATGAAGAAAA
>M:001TP-1
AAAAAAAAAATGAAGAAAATA
>M:001TQ-1
AAAAAAAAAATGAAGAAAATAAAA
>M:001TR-1
AAAAAAAAAATGAATAAGA
>M:001TS-1
AAAAAAAAAATGAATAAGACA
>M:001TT-1
AAAAAAAAAATGAATAATTGTGA
>M:001TU-1
AAAAAAAAAATGAATAATTGTGAT
>M:001TV-1
AAAAAAAAAATGAATGAA
>M:001TW-1
AAAAAAAAAATGAATTCGAATATGAGA
>M:001TX-1
AAAAAAAAAATGACCGAGAGT
>M:001TY-3
AAAAAAAAAATGAGAAA
>M:001TZ-1
AAAAAAAAAATGAGAAAAA
>M:001U0-3
AAAAAAAAAATGAGAAAT
>M:001U1-1
AAAAAAAAAATGAGAAATGAAA
>M:001U2-1
AAAAAAAAAATGAGGATGCGGTT
>M:001U3-1
AAAAAAAAAATGAGTGAGAACGAC
>M:001U4-1
AAAAAAAAAATGAGTGAGAACGACA
>M:001U5-1
AAAAAAAAAATGAGTTGTA
>M:001U6-1
AAAAAAAAAATGATATAAAAA
>M:001U7-1
AAAAAAAAAATGATGAATATGA
>M:001U8-1
AAAAAAAAAATGATGAGAACAA
>M:001U9-1
AAAAAAAAAATGATGAGAACAACGA
>M:001UA-1
AAAAAAAAAATGATGATTAGA
>M:001UB-1
AAAAAAAAAATGATTGAGAAAA
>M:001UC-1
AAAAAAAAAATGCACTC
>M:001UD-1
AAAAAAAAAATGCAGTTAAT
>M:001UE-1
AAAAAAAAAATGCATGTGTTA
>M:001UF-1
AAAAAAAAAATGCATGTGTTAGC
>M:001UG-1
AAAAAAAAAATGCCCTTTACAAGCT
>M:001UH-1
AAAAAAAAAATGCCGATCACAATAA
>M:001UI-1
AAAAAAAAAATGCGGCAT
>M:001UJ-1
AAAAAAAAAATGCGGCATGCT
>M:001UK-3
AAAAAAAAAATGCGGCATGCTTT
>M:001UL-1
AAAAAAAAAATGCTCTACTTAACTA
>M:001UM-1
AAAAAAAAAATGCTCTATTTAA
>M:001UN-1
AAAAAAAAAATGCTTACCTTCAGCA
>M:001UO-1
AAAAAAAAAATGCTTGAAA
>M:001UP-1
AAAAAAAAAATGGATATTTTGAA
>M:001UQ-1
AAAAAAAAAATGGGAAAA
>M:001UR-1
AAAAAAAAAATGGGAAAATTTA
>M:001US-1
AAAAAAAAAATGGGAAATGA
>M:001UT-1
AAAAAAAAAATGGGAGGAGAAA
>M:001UU-1
AAAAAAAAAATGGGTTATAAGT
>M:001UV-1
AAAAAAAAAATGGTAATTAAAGA
>M:001UW-3
AAAAAAAAAATGTATTCATTTTGAT
>M:001UX-1
AAAAAAAAAATGTGCGCAA
>M:001UY-1
AAAAAAAAAATGTGCGCAATAATA
>M:001UZ-1
AAAAAAAAAATGTGCGCC
>M:001V0-1
AAAAAAAAAATGTGCGCCAT
>M:001V1-1
AAAAAAAAAATGTGCGCCATA
>M:001V2-2
AAAAAAAAAATGTGCGCCATAA
>M:001V3-1
AAAAAAAAAATGTGCGCCATAAT
>M:001V4-1
AAAAAAAAAATGTGCGCCATAATA
>M:001V5-1
AAAAAAAAAATGTGCGCCATAATAA
>M:001V6-1
AAAAAAAAAATGTGCTC
>M:001V7-1
AAAAAAAAAATGTGCTTGTCAACA
>M:001V8-1
AAAAAAAAAATGTGTTC
>M:001V9-1
AAAAAAAAAATGTTGGTTGAAT
>M:001VA-1
AAAAAAAAAATGTTTATGTAG
>M:001VB-1
AAAAAAAAAATGTTTATGTAGA
>M:001VC-1
AAAAAAAAAATGTTTATGTAGAA
>M:001VD-1
AAAAAAAAAATGTTTGTTAGGAA
>M:001VE-1
AAAAAAAAAATGTTTTTGGAAAC
>M:001VF-1
AAAAAAAAAATTAAAAAA
>M:001VG-1
AAAAAAAAAATTAAAAAAAAAA
>M:001VH-1
AAAAAAAAAATTAAAAAAATAGAA
>M:001VI-1
AAAAAAAAAATTAAAAAAATAGAACT
>M:001VJ-1
AAAAAAAAAATTAAAACTAAAA
>M:001VK-1
AAAAAAAAAATTAAAATCCTG
>M:001VL-1
AAAAAAAAAATTAAACCT
>M:001VM-1
AAAAAAAAAATTAAACCTA
>M:001VN-1
AAAAAAAAAATTAAACCTAG
>M:001VO-2
AAAAAAAAAATTAAACCTAGA
>M:001VP-2
AAAAAAAAAATTAAACCTAGACA
>M:001VQ-1
AAAAAAAAAATTAAATATTATAAAA
>M:001VR-2
AAAAAAAAAATTAATAAAA
>M:001VS-1
AAAAAAAAAATTAATAAAAA
>M:001VT-1
AAAAAAAAAATTAATAAAAAATGA
>M:001VU-1
AAAAAAAAAATTAATAAAAAGAA
>M:001VV-1
AAAAAAAAAATTAATGGAAAGTAA
>M:001VW-1
AAAAAAAAAATTACAGAAAA
>M:001VX-1
AAAAAAAAAATTACCAAAAAA
>M:001VY-2
AAAAAAAAAATTACCAAAAAAA
>M:001VZ-3
AAAAAAAAAATTACCAAAAAAAA
>M:001W0-1
AAAAAAAAAATTACCAAAAAAAAA
>M:001W1-1
AAAAAAAAAATTACTGAAC
>M:001W2-1
AAAAAAAAAATTACTTGGAAA
>M:001W3-2
AAAAAAAAAATTACTTGGAAAA
>M:001W4-3
AAAAAAAAAATTACTTGGAAAAT
>M:001W5-2
AAAAAAAAAATTACTTGGAAAATT
>M:001W6-1
AAAAAAAAAATTACTTGGGAAA
>M:001W7-1
AAAAAAAAAATTAGAAATGAA
>M:001W8-1
AAAAAAAAAATTAGAAATGAAATGA
>M:001W9-1
AAAAAAAAAATTAGGTTAAATGTAAGAA
>M:001WA-1
AAAAAAAAAATTAGTTATTTTGAA
>M:001WB-1
AAAAAAAAAATTATGAAA
>M:001WC-1
AAAAAAAAAATTATGAAAA
>M:001WD-1
AAAAAAAAAATTATGAAAAAAA
>M:001WE-7
AAAAAAAAAATTATTAATGA
>M:001WF-11
AAAAAAAAAATTATTAATGAA
>M:001WG-1
AAAAAAAAAATTATTAATGAAA
>M:001WH-3
AAAAAAAAAATTATTAATGAATA
>M:001WI-5
AAAAAAAAAATTATTAATGAATAA
>M:001WJ-1
AAAAAAAAAATTATTAATGAATAAAG
>M:001WK-1
AAAAAAAAAATTATTACTGGAAT
>M:001WL-1
AAAAAAAAAATTATTGTTATC
>M:001WM-1
AAAAAAAAAATTATTGTTGATTT
>M:001WN-1
AAAAAAAAAATTATTTGGAAA
>M:001WO-1
AAAAAAAAAATTCAAAA
>M:001WP-1
AAAAAAAAAATTCAAATTTTTAT
>M:001WQ-1
AAAAAAAAAATTCAAGA
>M:001WR-1
AAAAAAAAAATTCAAGAA
>M:001WS-1
AAAAAAAAAATTCGAGAATTAA
>M:001WT-1
AAAAAAAAAATTCGGAAAT
>M:001WU-1
AAAAAAAAAATTCGGAAATGAAA
>M:001WV-1
AAAAAAAAAATTCTTTCTATAGA
>M:001WW-1
AAAAAAAAAATTCTTTCTATAGAA
>M:001WX-1
AAAAAAAAAATTGAAAAAGAAA
>M:001WY-1
AAAAAAAAAATTGAAAAAGCA
>M:001WZ-1
AAAAAAAAAATTGAAAACGCAAAAA
>M:001X0-1
AAAAAAAAAATTGAAAACGTAG
>M:001X1-1
AAAAAAAAAATTGAAAATCGGT
>M:001X2-1
AAAAAAAAAATTGAAAATTA
>M:001X3-1
AAAAAAAAAATTGAAAATTAGGAAAAA
>M:001X4-1
AAAAAAAAAATTGAAAATTGA
>M:001X5-1
AAAAAAAAAATTGAAAATTGAAAA
>M:001X6-1
AAAAAAAAAATTGAAGTAT
>M:001X7-1
AAAAAAAAAATTGAATTTTTGG
>M:001X8-1
AAAAAAAAAATTGATATTATGAAA
>M:001X9-1
AAAAAAAAAATTGATTATTATAT
>M:001XA-1
AAAAAAAAAATTGGAAATTAAGA
>M:001XB-1
AAAAAAAAAATTGGCTTTTAAT
>M:001XC-1
AAAAAAAAAATTGTTATTATGA
>M:001XD-1
AAAAAAAAAATTGTTGACGGTT
>M:001XE-1
AAAAAAAAAATTGTTTCTA
>M:001XF-1
AAAAAAAAAATTGTTTCTATCG
>M:001XG-1
AAAAAAAAAATTTAAAA
>M:001XH-1
AAAAAAAAAATTTAACATAT
>M:001XI-1
AAAAAAAAAATTTAATAAGTTT
>M:001XJ-1
AAAAAAAAAATTTAATACAG
>M:001XK-1
AAAAAAAAAATTTCTTATATAA
>M:001XL-1
AAAAAAAAAATTTGAAATAAAA
>M:001XM-3
AAAAAAAAAATTTGAAATAAAAA
>M:001XN-1
AAAAAAAAAATTTGAAATAAAAAA
>M:001XO-1
AAAAAAAAAATTTGAAATAAT
>M:001XP-1
AAAAAAAAAATTTGCGTGT
>M:001XQ-1
AAAAAAAAAATTTGCTGCTACAA
>M:001XR-1
AAAAAAAAAATTTGCTGCTACAAA
>M:001XS-1
AAAAAAAAAATTTGGAACGCTTCA
>M:001XT-1
AAAAAAAAAATTTGGAACGTTTCAAAA
>M:001XU-1
AAAAAAAAAATTTGTGTCATTA
>M:001XV-1
AAAAAAAAAATTTTCAGAGCGAT
>M:001XW-1
AAAAAAAAAATTTTGAAGAA
>M:001XX-1
AAAAAAAAAATTTTGCTTGTGT
>M:001XY-1
AAAAAAAAAATTTTGTAAAAATAGCA
>M:001XZ-1
AAAAAAAAAATTTTTAAAACAGAA
>M:001Y0-1
AAAAAAAAAATTTTTATTTT
>M:001Y1-1
AAAAAAAAAATTTTTGCTTTTAAC
>M:001Y2-1
AAAAAAAAAATTTTTTCGA
>M:001Y3-1
AAAAAAAAAATTTTTTGATTTA
>M:001Y4-1
AAAAAAAAAATTTTTTTCACTA
>M:001Y5-1
AAAAAAAAAATTTTTTTCACTAAT
>M:001Y6-1
AAAAAAAAAATTTTTTTGA
>M:001Y7-1
AAAAAAAAAATTTTTTTTTTA
>M:001Y8-1
AAAAAAAAACAAAAAAA
>M:001Y9-1
AAAAAAAAACAAAAAAAA
>M:001YA-1
AAAAAAAAACAAAAAAAAA
>M:001YB-1
AAAAAAAAACAAAAAAAAAA
>M:001YC-1
AAAAAAAAACAAAAAAAAAAAA
>M:001YD-1
AAAAAAAAACAAAAAAAAAACAAA
>M:001YE-1
AAAAAAAAACAAAAAAAAACAAAAA
>M:001YF-1
AAAAAAAAACAAAAAAAGAAA
>M:001YG-1
AAAAAAAAACAAAAAAAGAAAAT
>M:001YH-3
AAAAAAAAACAAAAAATCGA
>M:001YI-1
AAAAAAAAACAAAAACGA
>M:001YJ-1
AAAAAAAAACAAAAAGAT
>M:001YK-1
AAAAAAAAACAAAAAGATGAAAGT
>M:001YL-1
AAAAAAAAACAAAATATATTATGA
>M:001YM-1
AAAAAAAAACAAAATTGATATGGAT
>M:001YN-1
AAAAAAAAACAAACAAATA
>M:001YO-1
AAAAAAAAACAAAGCGACGAAGGT
>M:001YP-1
AAAAAAAAACAAAGTAAAAAACT
>M:001YQ-1
AAAAAAAAACAAATTTTGAAATGA
>M:001YR-1
AAAAAAAAACAACTGAT
>M:001YS-1
AAAAAAAAACAATGGTTTAATGA
>M:001YT-1
AAAAAAAAACAATTAAC
>M:001YU-1
AAAAAAAAACACTTTTAGTC
>M:001YV-1
AAAAAAAAACAGAAAAA
>M:001YW-1
AAAAAAAAACAGAAAAAGA
>M:001YX-1
AAAAAAAAACAGAAAAAGCTAA
>M:001YY-1
AAAAAAAAACAGAAAAAGTTA
>M:001YZ-3
AAAAAAAAACAGAAAAAGTTAA
>M:001Z0-1
AAAAAAAAACAGAAATGA
>M:001Z1-1
AAAAAAAAACAGAAATGAC
>M:001Z2-1
AAAAAAAAACAGAGAAAAA
>M:001Z3-1
AAAAAAAAACAGTCATGTCAAAA
>M:001Z4-2
AAAAAAAAACATAATATATGTGAAAA
>M:001Z5-1
AAAAAAAAACATAGGAAAG
>M:001Z6-1
AAAAAAAAACATCAAAGA
>M:001Z7-1
AAAAAAAAACATGCAGTTAA
>M:001Z8-1
AAAAAAAAACATGCATGTTAATAA
>M:001Z9-1
AAAAAAAAACATGCATTGAGTAAGTT
>M:001ZA-1
AAAAAAAAACATTAAATTATT
>M:001ZB-1
AAAAAAAAACATTAAGTTAAAAA
>M:001ZC-2
AAAAAAAAACATTGAGAGTTTTAA
>M:001ZD-1
AAAAAAAAACATTGAGAGTTTTAAA
>M:001ZE-1
AAAAAAAAACATTGTAACGCA
>M:001ZF-1
AAAAAAAAACATTTTTAGAA
>M:001ZG-1
AAAAAAAAACATTTTTGTTTGG
>M:001ZH-1
AAAAAAAAACCAGAGATAA
>M:001ZI-1
AAAAAAAAACCATCGTTGATTA
>M:001ZJ-1
AAAAAAAAACCTAGAAATGAA
>M:001ZK-1
AAAAAAAAACCTGTGTCGCCA
>M:001ZL-1
AAAAAAAAACCTTCATCTTTTGTAT
>M:001ZM-1
AAAAAAAAACGAAAAAA
>M:001ZN-1
AAAAAAAAACGAAAAAAA
>M:001ZO-1
AAAAAAAAACGAAAAAAAAGAAAAAAAAA
>M:001ZP-1
AAAAAAAAACGAAAAAATGGGA
>M:001ZQ-2
AAAAAAAAACGAAAAAATTAGA
>M:001ZR-1
AAAAAAAAACGAAAAAATTAGAG
>M:001ZS-1
AAAAAAAAACGAAAAAATTAGAT
>M:001ZT-1
AAAAAAAAACGAAAAAATTAGG
>M:001ZU-1
AAAAAAAAACGAAACAAATTTA
>M:001ZV-1
AAAAAAAAACGAATGAGACCAA
>M:001ZW-1
AAAAAAAAACGAGTGAAAACA
>M:001ZX-1
AAAAAAAAACGAGTGAAAACAACGAAAA
>M:001ZY-1
AAAAAAAAACGAGTGAAAACGA
>M:001ZZ-1
AAAAAAAAACGAGTGAGAA
>M:00200-1
AAAAAAAAACGAGTGAGAACA
>M:00201-1
AAAAAAAAACGAGTGAGAACAACGA
>M:00202-2
AAAAAAAAACGATGAGAACA
>M:00203-3
AAAAAAAAACGATGAGAACAACGA
>M:00204-1
AAAAAAAAACGCTTTAATAATAAAT
>M:00205-1
AAAAAAAAACGGATAAAGT
>M:00206-1
AAAAAAAAACGGATGAAAACGA
>M:00207-1
AAAAAAAAACGGCACTAGCCAATA
>M:00208-1
AAAAAAAAACGGGTGAAAAATAAA
>M:00209-1
AAAAAAAAACTAAAAAA
>M:0020A-1
AAAAAAAAACTAAAAAATAAAAA
>M:0020B-2
AAAAAAAAACTAAAAAATGGGA
>M:0020C-2
AAAAAAAAACTAAAAAATGGGAA
>M:0020D-3
AAAAAAAAACTAAAACA
>M:0020E-1
AAAAAAAAACTAAAACAA
>M:0020F-1
AAAAAAAAACTAAAATGATCT
>M:0020G-2
AAAAAAAAACTAAAATGATCTC
>M:0020H-1
AAAAAAAAACTAAAATGATCTCA
>M:0020I-1
AAAAAAAAACTAAAATTGA
>M:0020J-2
AAAAAAAAACTAAAATTGAA
>M:0020K-2
AAAAAAAAACTAAAATTGAAA
>M:0020L-2
AAAAAAAAACTAAAATTGAAAGA
>M:0020M-1
AAAAAAAAACTAAAATTGAAAGC
>M:0020N-5
AAAAAAAAACTAAAATTGAAAGCA
>M:0020O-1
AAAAAAAAACTAAAATTGAAAGCAA
>M:0020P-1
AAAAAAAAACTAAAATTGAATTAA
>M:0020Q-1
AAAAAAAAACTAAAATTTAA
>M:0020R-1
AAAAAAAAACTAAAATTTAAAT
>M:0020S-1
AAAAAAAAACTAAAATTTAAATA
>M:0020T-1
AAAAAAAAACTAAAATTTAAATAA
>M:0020U-1
AAAAAAAAACTAAAATTTAAATAACT
>M:0020V-1
AAAAAAAAACTAAAGAGAA
>M:0020W-3
AAAAAAAAACTAAATAAATAAGAT
>M:0020X-1
AAAAAAAAACTAAGAAAAAA
>M:0020Y-1
AAAAAAAAACTAAGAATAAAAA
>M:0020Z-1
AAAAAAAAACTAAGAATAAAAAA
>M:00210-1
AAAAAAAAACTAAGGCA
>M:00211-1
AAAAAAAAACTAAGTTTG
>M:00212-1
AAAAAAAAACTAAGTTTGAA
>M:00213-1
AAAAAAAAACTAAGTTTGAAAAGA
>M:00214-1
AAAAAAAAACTAAGTTTGAAAAGAA
>M:00215-1
AAAAAAAAACTATCAGAACAA
>M:00216-1
AAAAAAAAACTATTGGAAA
>M:00217-2
AAAAAAAAACTATTGGAAAC
>M:00218-1
AAAAAAAAACTATTGGAAACA
>M:00219-1
AAAAAAAAACTATTGGAAACACT
>M:0021A-1
AAAAAAAAACTATTGGAAACACTA
>M:0021B-1
AAAAAAAAACTGAAAAA
>M:0021C-1
AAAAAAAAACTGAAAAAAAAA
>M:0021D-1
AAAAAAAAACTGAAAAAAAAAC
>M:0021E-1
AAAAAAAAACTGAAAAAGA
>M:0021F-2
AAAAAAAAACTGAAAAAGAAA
>M:0021G-1
AAAAAAAAACTGAAAAAGAAAA
>M:0021H-1
AAAAAAAAACTGAAAAAGAAAAA
>M:0021I-1
AAAAAAAAACTGAAAAGAACATA
>M:0021J-1
AAAAAAAAACTGAAAGTGA
>M:0021K-1
AAAAAAAAACTGAGGATAAAGTTCA
>M:0021L-2
AAAAAAAAACTGATAAAGAA
>M:0021M-2
AAAAAAAAACTGATAAAGAAA
>M:0021N-1
AAAAAAAAACTGATAAAGAAAA
>M:0021O-1
AAAAAAAAACTGATAAAGAAAAA
>M:0021P-1
AAAAAAAAACTGATAAAGAAAAAAAAAA
>M:0021Q-1
AAAAAAAAACTGCAAAAAAAA
>M:0021R-1
AAAAAAAAACTGCACAGTTAA
>M:0021S-1
AAAAAAAAACTGCCTGAAATTGGGT
>M:0021T-1
AAAAAAAAACTGGAAAAATAGAA
>M:0021U-1
AAAAAAAAACTGTATAAACCCTA
>M:0021V-1
AAAAAAAAACTGTCGAAGACAT
>M:0021W-1
AAAAAAAAACTGTTAAAAAAAA
>M:0021X-1
AAAAAAAAACTGTTAAAAAAAAA
>M:0021Y-1
AAAAAAAAACTGTTAAAAGAA
>M:0021Z-1
AAAAAAAAACTTAACATAA
>M:00220-1
AAAAAAAAACTTACTGTATGGGT
>M:00221-1
AAAAAAAAACTTCGTTTTTTTAA
>M:00222-1
AAAAAAAAACTTGAAAAAAAAT
>M:00223-1
AAAAAAAAACTTGTTGGATACCA
>M:00224-1
AAAAAAAAACTTGTTTTGA
>M:00225-3
AAAAAAAAACTTGTTTTGAT
>M:00226-1
AAAAAAAAACTTGTTTTGATTAT
>M:00227-1
AAAAAAAAACTTTTTTTGG
>M:00228-1
AAAAAAAAACTTTTTTTTTGG
>M:00229-5
AAAAAAAAAGAAAAAAA
>M:0022A-2
AAAAAAAAAGAAAAAAAA
>M:0022B-2
AAAAAAAAAGAAAAAAAAA
>M:0022C-1
AAAAAAAAAGAAAAAAAAAA
>M:0022D-2
AAAAAAAAAGAAAAAAAAAAA
>M:0022E-4
AAAAAAAAAGAAAAAAAAAAAA
>M:0022F-2
AAAAAAAAAGAAAAAAAAAAAAA
>M:0022G-1
AAAAAAAAAGAAAAAAAAAAAAAA
>M:0022H-1
AAAAAAAAAGAAAAAAAAAAAAAAAAA
>M:0022I-1
AAAAAAAAAGAAAAAAAAAAAAAAAAAA
>M:0022J-1
AAAAAAAAAGAAAAAAAAAAAAAGAA
>M:0022K-1
AAAAAAAAAGAAAAAAAAAAATGA
>M:0022L-1
AAAAAAAAAGAAAAAAAAATGA
>M:0022M-1
AAAAAAAAAGAAAAAAAAATGAG
>M:0022N-1
AAAAAAAAAGAAAAAAAAATGGAA
>M:0022O-1
AAAAAAAAAGAAAAAAAAC
>M:0022P-1
AAAAAAAAAGAAAAAAAAGACGAGT
>M:0022Q-1
AAAAAAAAAGAAAAAAAAGGAA
>M:0022R-1
AAAAAAAAAGAAAAAAAGAA
>M:0022S-1
AAAAAAAAAGAAAAAAAGAAGAGA
>M:0022T-1
AAAAAAAAAGAAAAAAAGACGA
>M:0022U-1
AAAAAAAAAGAAAAAAAGACGAGTT
>M:0022V-1
AAAAAAAAAGAAAAAAAGATGGA
>M:0022W-1
AAAAAAAAAGAAAAAACTAAGGA
>M:0022X-1
AAAAAAAAAGAAAAAACTGG
>M:0022Y-1
AAAAAAAAAGAAAAAACTGGCA
>M:0022Z-1
AAAAAAAAAGAAAAAAGA
>M:00230-2
AAAAAAAAAGAAAAAAGAAA
>M:00231-1
AAAAAAAAAGAAAAAAGAAAAAAAA
>M:00232-1
AAAAAAAAAGAAAAAAGG
>M:00233-1
AAAAAAAAAGAAAAAAGGAA
>M:00234-1
AAAAAAAAAGAAAAAAGGTAA
>M:00235-1
AAAAAAAAAGAAAAAAGGTCTTTGA
>M:00236-1
AAAAAAAAAGAAAAAATGAA
>M:00237-1
AAAAAAAAAGAAAAAGA
>M:00238-1
AAAAAAAAAGAAAAAGAAA
>M:00239-1
AAAAAAAAAGAAAAAGAAAAA
>M:0023A-1
AAAAAAAAAGAAAAAGAAAAGAT
>M:0023B-1
AAAAAAAAAGAAAAAGAAAGG
>M:0023C-1
AAAAAAAAAGAAAAAGAAAGGT
>M:0023D-1
AAAAAAAAAGAAAAAGAAGA
>M:0023E-4
AAAAAAAAAGAAAAAGAAGAA
>M:0023F-4
AAAAAAAAAGAAAAAGAAGAAA
>M:0023G-1
AAAAAAAAAGAAAAAGGGGAAG
>M:0023H-1
AAAAAAAAAGAAAAATAGGAT
>M:0023I-2
AAAAAAAAAGAAAAATTGAAAA
>M:0023J-3
AAAAAAAAAGAAAAATTGAAAAA
>M:0023K-1
AAAAAAAAAGAAAAATTGAAAAAA
>M:0023L-1
AAAAAAAAAGAAAAATTGAAAAAT
>M:0023M-1
AAAAAAAAAGAAAAGAAACTATTGCGA
>M:0023N-1
AAAAAAAAAGAAAAGGAAAAAAAAA
>M:0023O-1
AAAAAAAAAGAAAATAA
>M:0023P-2
AAAAAAAAAGAAAATAAA
>M:0023Q-2
AAAAAAAAAGAAAATAAAA
>M:0023R-1
AAAAAAAAAGAAAATAAAAAA
>M:0023S-1
AAAAAAAAAGAAAATAAAAAATAAA
>M:0023T-1
AAAAAAAAAGAAAATAAAGA
>M:0023U-1
AAAAAAAAAGAAAATAGTCTA
>M:0023V-1
AAAAAAAAAGAAAATTAAA
>M:0023W-1
AAAAAAAAAGAAAATTAAAGGT
>M:0023X-1
AAAAAAAAAGAAACAAAAT
>M:0023Y-1
AAAAAAAAAGAAACAAAATCAA
>M:0023Z-1
AAAAAAAAAGAAACTAATTAAAAA
>M:00240-2
AAAAAAAAAGAAAGAAAAAGA
>M:00241-1
AAAAAAAAAGAAAGAAAATAA
>M:00242-1
AAAAAAAAAGAAAGAACGCTTC
>M:00243-1
AAAAAAAAAGAAAGGAAAAA
>M:00244-1
AAAAAAAAAGAAAGTATTAGAA
>M:00245-1
AAAAAAAAAGAAAGTGAAAAA
>M:00246-2
AAAAAAAAAGAAATAAT
>M:00247-1
AAAAAAAAAGAAATAGGAAAGAA
>M:00248-1
AAAAAAAAAGAAATGAAAGCTGT
>M:00249-2
AAAAAAAAAGAAATGAAAGCTGTAA
>M:0024A-1
AAAAAAAAAGAAATGATTAATA
>M:0024B-3
AAAAAAAAAGAAATTATTAATAT
>M:0024C-1
AAAAAAAAAGAAATTGACAAGCA
>M:0024D-1
AAAAAAAAAGAACAAAAAAAAAA
>M:0024E-1
AAAAAAAAAGAACAGCTAATTAATGCTGTT
>M:0024F-1
AAAAAAAAAGAACCAAAAATAA
>M:0024G-1
AAAAAAAAAGAACGAATATTAAAA
>M:0024H-1
AAAAAAAAAGAACTAAAAAATGAA
>M:0024I-1
AAAAAAAAAGAACTGTGTCG
>M:0024J-1
AAAAAAAAAGAACTTTTAAAT
>M:0024K-1
AAAAAAAAAGAACTTTTAAATAAAAGA
>M:0024L-2
AAAAAAAAAGAACTTTTAAATAT
>M:0024M-1
AAAAAAAAAGAAGAAAAAA
>M:0024N-1
AAAAAAAAAGAAGAAAAAAA
>M:0024O-1
AAAAAAAAAGAAGAAAAAAAA
>M:0024P-1
AAAAAAAAAGAAGAAAAAAAAA
>M:0024Q-1
AAAAAAAAAGAAGAAGAAGAAA
>M:0024R-1
AAAAAAAAAGAAGAGAAAACAT
>M:0024S-1
AAAAAAAAAGAAGATTAGATGAAT
>M:0024T-1
AAAAAAAAAGAAGATTTAGATTA
>M:0024U-1
AAAAAAAAAGAAGCTAAT
>M:0024V-1
AAAAAAAAAGAAGGACATGCCTTGG
>M:0024W-1
AAAAAAAAAGAAGGAGGATTTT
>M:0024X-1
AAAAAAAAAGAAGGGTTA
>M:0024Y-1
AAAAAAAAAGAAGTTGTTAGTA
>M:0024Z-1
AAAAAAAAAGAATAAAAA
>M:00250-2
AAAAAAAAAGAATAAAAAAA
>M:00251-1
AAAAAAAAAGAATAAAAATTAAGA
>M:00252-1
AAAAAAAAAGAATAAATAATTGA
>M:00253-1
AAAAAAAAAGAATAAATAATTGAA
>M:00254-1
AAAAAAAAAGAATCTGCTTGAA
>M:00255-2
AAAAAAAAAGAATGAAA
>M:00256-1
AAAAAAAAAGAATGAAAA
>M:00257-1
AAAAAAAAAGAATGATCGAAAAAA
>M:00258-1
AAAAAAAAAGAATGATCGGAAA
>M:00259-1
AAAAAAAAAGAATGCAGTTAA
>M:0025A-1
AAAAAAAAAGAATTAAAC
>M:0025B-1
AAAAAAAAAGAATTAAACA
>M:0025C-1
AAAAAAAAAGAATTAATGA
>M:0025D-1
AAAAAAAAAGAATTAATGAAAAAAA
>M:0025E-2
AAAAAAAAAGAATTAATGAATGA
>M:0025F-1
AAAAAAAAAGAATTAATGAATGAAA
>M:0025G-1
AAAAAAAAAGACATAATTTGAACTTA
>M:0025H-1
AAAAAAAAAGACATCGTAAACGT
>M:0025I-1
AAAAAAAAAGACCTCAAACT
>M:0025J-1
AAAAAAAAAGACGAAAAGTATG
>M:0025K-1
AAAAAAAAAGACGAGTTAGATTAA
>M:0025L-1
AAAAAAAAAGACTTTTTGC
>M:0025M-1
AAAAAAAAAGAGAAAAAAAAAAA
>M:0025N-1
AAAAAAAAAGAGAAAAGAAAAAGAGA
>M:0025O-1
AAAAAAAAAGAGAAAGGAAAGA
>M:0025P-1
AAAAAAAAAGAGAAAGGAACGA
>M:0025Q-1
AAAAAAAAAGAGAGAAAA
>M:0025R-1
AAAAAAAAAGAGAGAAAAGAAAG
>M:0025S-1
AAAAAAAAAGAGATAAGA
>M:0025T-1
AAAAAAAAAGAGATACA
>M:0025U-1
AAAAAAAAAGAGATTCTGAT
>M:0025V-1
AAAAAAAAAGAGCAATTATTTATT
>M:0025W-1
AAAAAAAAAGAGCGAGAAAAGAGA
>M:0025X-1
AAAAAAAAAGAGCTAAAAA
>M:0025Y-1
AAAAAAAAAGAGCTACCAATAGCAA
>M:0025Z-1
AAAAAAAAAGAGGAAAAAA
>M:00260-1
AAAAAAAAAGAGGAAAATAAT
>M:00261-1
AAAAAAAAAGAGGTAATCA
>M:00262-1
AAAAAAAAAGAGGTCGTCTTTT
>M:00263-1
AAAAAAAAAGAGTTCGAATA
>M:00264-1
AAAAAAAAAGATAAAAA
>M:00265-1
AAAAAAAAAGATAAAAAAA
>M:00266-1
AAAAAAAAAGATAAAAAAAAAAAAAAA
>M:00267-1
AAAAAAAAAGATAAAAAT
>M:00268-1
AAAAAAAAAGATAAAAGA
>M:00269-3
AAAAAAAAAGATAAAAGT
>M:0026A-6
AAAAAAAAAGATAAAAGTGA
>M:0026B-3
AAAAAAAAAGATAAAAGTGAA
>M:0026C-4
AAAAAAAAAGATAAAAGTGAAA
>M:0026D-1
AAAAAAAAAGATAAAAGTGAAAG
>M:0026E-1
AAAAAAAAAGATAAAAGTGAAAGA
>M:0026F-2
AAAAAAAAAGATAAAAGTGAAAGAA
>M:0026G-1
AAAAAAAAAGATAAAAGTGAAAGAGA
>M:0026H-1
AAAAAAAAAGATAAAAGTGAAAGAT
>M:0026I-1
AAAAAAAAAGATAAAAGTTGTT
>M:0026J-1
AAAAAAAAAGATAAAAGTTGTTAG
>M:0026K-1
AAAAAAAAAGATAACTAA
>M:0026L-1
AAAAAAAAAGATAACTAATGAATA
>M:0026M-1
AAAAAAAAAGATAAGATTAAC
>M:0026N-1
AAAAAAAAAGATAATCCAAAAAAT
>M:0026O-1
AAAAAAAAAGATAATTA
>M:0026P-1
AAAAAAAAAGATAATTAA
>M:0026Q-1
AAAAAAAAAGATAATTAC
>M:0026R-1
AAAAAAAAAGATAATTACAAGAAT
>M:0026S-1
AAAAAAAAAGATAGAAATTGAA
>M:0026T-1
AAAAAAAAAGATATAATAA
>M:0026U-1
AAAAAAAAAGATATGTTGAAAGATA
>M:0026V-1
AAAAAAAAAGATATTATAAAA
>M:0026W-1
AAAAAAAAAGATGAAAAAAAAA
>M:0026X-1
AAAAAAAAAGATGAAAAACAAAAAA
>M:0026Y-1
AAAAAAAAAGATGAAAGGACATAATT
>M:0026Z-1
AAAAAAAAAGATGAAAGTCGTTA
>M:00270-1
AAAAAAAAAGATGATTGATGAGTG
>M:00271-2
AAAAAAAAAGATGTTCAATGTGAA
>M:00272-1
AAAAAAAAAGATGTTCAATGTGAAA
>M:00273-1
AAAAAAAAAGATTATGATATA
>M:00274-1
AAAAAAAAAGATTCAAAAAA
>M:00275-1
AAAAAAAAAGATTCCAAAAAATAAA
>M:00276-1
AAAAAAAAAGATTTATGAATAATA
>M:00277-1
AAAAAAAAAGATTTATGGATA
>M:00278-1
AAAAAAAAAGATTTGTCCGT
>M:00279-1
AAAAAAAAAGATTTTGATT
>M:0027A-1
AAAAAAAAAGATTTTTTGTT
>M:0027B-1
AAAAAAAAAGATTTTTTTCGA
>M:0027C-1
AAAAAAAAAGCAAATGAA
>M:0027D-1
AAAAAAAAAGCAACAAAAA
>M:0027E-2
AAAAAAAAAGCAACTGA
>M:0027F-5
AAAAAAAAAGCAACTGAA
>M:0027G-1
AAAAAAAAAGCAACTGAAAAA
>M:0027H-3
AAAAAAAAAGCAACTGAAT
>M:0027I-1
AAAAAAAAAGCAACTGAATT
>M:0027J-1
AAAAAAAAAGCAAGAAAAAA
>M:0027K-1
AAAAAAAAAGCAATTGAAAA
>M:0027L-1
AAAAAAAAAGCAGCATTA
>M:0027M-1
AAAAAAAAAGCAGGAAAA
>M:0027N-1
AAAAAAAAAGCAGTTGAA
>M:0027O-1
AAAAAAAAAGCAGTTGAAT
>M:0027P-1
AAAAAAAAAGCAGTTGAATTCGA
>M:0027Q-1
AAAAAAAAAGCATGCAAAAAGCA
>M:0027R-1
AAAAAAAAAGCATGCAAAGTAAA
>M:0027S-1
AAAAAAAAAGCATGCAAAGTAAAA
>M:0027T-1
AAAAAAAAAGCATGCAAAGTAAAAA
>M:0027U-1
AAAAAAAAAGCATGCAATGAATAA
>M:0027V-1
AAAAAAAAAGCATGCAATTA
>M:0027W-2
AAAAAAAAAGCATGCAATTAATA
>M:0027X-1
AAAAAAAAAGCATGCAATTAGT
>M:0027Y-1
AAAAAAAAAGCATGCAATTATTA
>M:0027Z-1
AAAAAAAAAGCATGCAGCAAAGA
>M:00280-1
AAAAAAAAAGCATGCAGTTAGT
>M:00281-1
AAAAAAAAAGCATGCTTTAATATT
>M:00282-1
AAAAAAAAAGCATGGAATGTGA
>M:00283-1
AAAAAAAAAGCATGGAATTAATA
>M:00284-1
AAAAAAAAAGCATTTTGCTCTC
>M:00285-1
AAAAAAAAAGCCCCTAAACCA
>M:00286-1
AAAAAAAAAGCGAATTGT
>M:00287-1
AAAAAAAAAGCGTACAT
>M:00288-1
AAAAAAAAAGCGTACATGAA
>M:00289-1
AAAAAAAAAGCGTACATGAGA
>M:0028A-1
AAAAAAAAAGCGTACATGAGAAAA
>M:0028B-1
AAAAAAAAAGCTAAGGAAA
>M:0028C-1
AAAAAAAAAGCTCATAGTTAAA
>M:0028D-2
AAAAAAAAAGCTTATCTTAGTAA
>M:0028E-1
AAAAAAAAAGCTTATTTTGAAAT
>M:0028F-1
AAAAAAAAAGCTTGTTTTGAAA
>M:0028G-1
AAAAAAAAAGCTTTAAAAAT
>M:0028H-1
AAAAAAAAAGCTTTAGAAATTGAC
>M:0028I-1
AAAAAAAAAGGAAAAAAAGAA
>M:0028J-1
AAAAAAAAAGGAAAAAAGAAAAAATAA
>M:0028K-1
AAAAAAAAAGGAAAAAAGAAGGA
>M:0028L-1
AAAAAAAAAGGAAAAAGGAAAGA
>M:0028M-1
AAAAAAAAAGGAAAAATTTGAAA
>M:0028N-1
AAAAAAAAAGGAAATAAAAA
>M:0028O-1
AAAAAAAAAGGAAATAAAAAGCA
>M:0028P-1
AAAAAAAAAGGAAATACCTGT
>M:0028Q-1
AAAAAAAAAGGAAATGAAA
>M:0028R-1
AAAAAAAAAGGAAATTGAATTGA
>M:0028S-1
AAAAAAAAAGGAACGAA
>M:0028T-1
AAAAAAAAAGGAACGATT
>M:0028U-1
AAAAAAAAAGGAAGAGAAAGCAAAAA
>M:0028V-1
AAAAAAAAAGGAGAAAAAAAGAAAA
>M:0028W-1
AAAAAAAAAGGAGAAAGCAAAACA
>M:0028X-1
AAAAAAAAAGGAGGGAGAAACAAAA
>M:0028Y-1
AAAAAAAAAGGAGGTTA
>M:0028Z-1
AAAAAAAAAGGATAAAAAAAAAAAA
>M:00290-1
AAAAAAAAAGGATAAAAAAGAAAA
>M:00291-1
AAAAAAAAAGGATATTGCGACGA
>M:00292-1
AAAAAAAAAGGATGGAATAGTA
>M:00293-1
AAAAAAAAAGGATGGCAGATC
>M:00294-1
AAAAAAAAAGGCAAAGT
>M:00295-1
AAAAAAAAAGGCATGCAAGTACTA
>M:00296-1
AAAAAAAAAGGCCGGAAAAAAATT
>M:00297-1
AAAAAAAAAGGCTAAAAAACTAA
>M:00298-1
AAAAAAAAAGGCTGGTTGG
>M:00299-1
AAAAAAAAAGGGAATCAA
>M:0029A-1
AAAAAAAAAGGGAGAAAAGAAAAT
>M:0029B-1
AAAAAAAAAGGGATACAA
>M:0029C-1
AAAAAAAAAGGGCTGAGATGAGCA
>M:0029D-1
AAAAAAAAAGGGCTGAGATGAGCAA
>M:0029E-1
AAAAAAAAAGGGGAAAAGAAAAA
>M:0029F-1
AAAAAAAAAGGGGCTGAGATGAGC
>M:0029G-1
AAAAAAAAAGGTAAAAA
>M:0029H-1
AAAAAAAAAGGTAAATCATTA
>M:0029I-1
AAAAAAAAAGGTAATAA
>M:0029J-1
AAAAAAAAAGGTAATAAA
>M:0029K-3
AAAAAAAAAGGTAATCA
>M:0029L-5
AAAAAAAAAGGTAATCAA
>M:0029M-1
AAAAAAAAAGGTAATCAAA
>M:0029N-1
AAAAAAAAAGGTAATCAAAGA
>M:0029O-1
AAAAAAAAAGGTAATCAAAGT
>M:0029P-1
AAAAAAAAAGGTAATCAAAGTGA
>M:0029Q-1
AAAAAAAAAGGTAATCAAAGTGAATA
>M:0029R-5
AAAAAAAAAGGTAATGA
>M:0029S-2
AAAAAAAAAGGTAATGAA
>M:0029T-4
AAAAAAAAAGGTAATGAAA
>M:0029U-1
AAAAAAAAAGGTAATGAAAAAAAA
>M:0029V-1
AAAAAAAAAGGTAATGAAAG
>M:0029W-1
AAAAAAAAAGGTAATGAAAGTGA
>M:0029X-1
AAAAAAAAAGGTAATTA
>M:0029Y-4
AAAAAAAAAGGTAATTAA
>M:0029Z-2
AAAAAAAAAGGTAATTAAAA
>M:002A0-1
AAAAAAAAAGGTAATTAAAATGA
>M:002A1-1
AAAAAAAAAGGTAGAAGAAAA
>M:002A2-1
AAAAAAAAAGGTAGTCA
>M:002A3-2
AAAAAAAAAGGTAGTCAA
>M:002A4-1
AAAAAAAAAGGTAGTCT
>M:002A5-1
AAAAAAAAAGGTATTAAAAAA
>M:002A6-1
AAAAAAAAAGGTGAAAA
>M:002A7-2
AAAAAAAAAGGTGAAAATA
>M:002A8-2
AAAAAAAAAGGTGAAAATAAAA
>M:002A9-1
AAAAAAAAAGGTGAAAATAAAAA
>M:002AA-1
AAAAAAAAAGGTGAAAATAAAAAAAA
>M:002AB-1
AAAAAAAAAGGTGAAAATAAAAT
>M:002AC-1
AAAAAAAAAGGTGAAAATAAAATAA
>M:002AD-1
AAAAAAAAAGGTGATCAA
>M:002AE-1
AAAAAAAAAGGTGATCAAAGT
>M:002AF-1
AAAAAAAAAGGTGATCAAAGTGAA
>M:002AG-1
AAAAAAAAAGGTTGGTAGC
>M:002AH-1
AAAAAAAAAGTAAAAGAAC
>M:002AI-2
AAAAAAAAAGTAAAAGAACGGAT
>M:002AJ-1
AAAAAAAAAGTAAAATAAATAGAT
>M:002AK-1
AAAAAAAAAGTAAATAA
>M:002AL-1
AAAAAAAAAGTAAATAAATAAAT
>M:002AM-1
AAAAAAAAAGTAAATTTTGAA
>M:002AN-2
AAAAAAAAAGTAACTGAA
>M:002AO-1
AAAAAAAAAGTAATATCGTC
>M:002AP-1
AAAAAAAAAGTAGGAAA
>M:002AQ-1
AAAAAAAAAGTATTATA
>M:002AR-1
AAAAAAAAAGTATTATAAAGTA
>M:002AS-2
AAAAAAAAAGTATTATACAGTA
>M:002AT-1
AAAAAAAAAGTCATAGACAATCTC
>M:002AU-1
AAAAAAAAAGTCATAGATTAT
>M:002AV-1
AAAAAAAAAGTCATAGCATGACTGA
>M:002AW-1
AAAAAAAAAGTCCGGAAAAAA
>M:002AX-1
AAAAAAAAAGTCCGGAAAAAAA
>M:002AY-1
AAAAAAAAAGTCCGGAAAAAAATTGA
>M:002AZ-1
AAAAAAAAAGTCTTGTTAGAAT
>M:002B0-1
AAAAAAAAAGTCTTGTTAGAATA
>M:002B1-1
AAAAAAAAAGTGAAAAGAAAA
>M:002B2-1
AAAAAAAAAGTGAAAGAAAACTA
>M:002B3-1
AAAAAAAAAGTGACTTAA
>M:002B4-1
AAAAAAAAAGTGATAAAA
>M:002B5-1
AAAAAAAAAGTGATAAAAA
>M:002B6-10
AAAAAAAAAGTGATACA
>M:002B7-21
AAAAAAAAAGTGATACAA
>M:002B8-2
AAAAAAAAAGTGATACAAA
>M:002B9-2
AAAAAAAAAGTGATACAAAAA
>M:002BA-2
AAAAAAAAAGTGATACAAAT
>M:002BB-1
AAAAAAAAAGTGATACAAATTAGT
>M:002BC-2
AAAAAAAAAGTGATACGA
>M:002BD-3
AAAAAAAAAGTGATTAAAATAA
>M:002BE-1
AAAAAAAAAGTGATTAAAATAAA
>M:002BF-1
AAAAAAAAAGTGCTAAAGAGA
>M:002BG-1
AAAAAAAAAGTGTACATGA
>M:002BH-1
AAAAAAAAAGTGTACATGAGAAA
>M:002BI-1
AAAAAAAAAGTGTACTCGTT
>M:002BJ-2
AAAAAAAAAGTGTACTCGTTAA
>M:002BK-1
AAAAAAAAAGTGTGCTCATCA
>M:002BL-1
AAAAAAAAAGTGTGCTCATCAA
>M:002BM-1
AAAAAAAAAGTGTGTAGTTTGCCA
>M:002BN-1
AAAAAAAAAGTTAAAAAA
>M:002BO-1
AAAAAAAAAGTTAAAAAAAA
>M:002BP-2
AAAAAAAAAGTTAAAAAAAACA
>M:002BQ-2
AAAAAAAAAGTTAAAAAAAACAA
>M:002BR-1
AAAAAAAAAGTTAAAAAAACCA
>M:002BS-1
AAAAAAAAAGTTAAAAAAGAA
>M:002BT-3
AAAAAAAAAGTTAAAGTTAA
>M:002BU-2
AAAAAAAAAGTTAAAGTTAAAA
>M:002BV-1
AAAAAAAAAGTTAAAGTTAAAAGG
>M:002BW-1
AAAAAAAAAGTTAAAGTTAAAG
>M:002BX-1
AAAAAAAAAGTTAAGGAAAAA
>M:002BY-1
AAAAAAAAAGTTAAGGAAAAATAA
>M:002BZ-2
AAAAAAAAAGTTAATCAAAA
>M:002C0-1
AAAAAAAAAGTTAATGAAT
>M:002C1-4
AAAAAAAAAGTTAGTTGCCCAGA
>M:002C2-1
AAAAAAAAAGTTAGTTGCCCAGAG
>M:002C3-1
AAAAAAAAAGTTGAAAAAAT
>M:002C4-1
AAAAAAAAAGTTGGGCGATCAAGA
>M:002C5-1
AAAAAAAAAGTTGTAGATAA
>M:002C6-3
AAAAAAAAAGTTGTTAGTA
>M:002C7-1
AAAAAAAAAGTTGTTAGTAAC
>M:002C8-2
AAAAAAAAAGTTGTTAGTAACA
>M:002C9-2
AAAAAAAAAGTTGTTAGTAACAA
>M:002CA-1
AAAAAAAAAGTTGTTGG
>M:002CB-1
AAAAAAAAAGTTTAGTGAGTTTA
>M:002CC-1
AAAAAAAAAGTTTATATAGAA
>M:002CD-1
AAAAAAAAAGTTTCTCCGGTTA
>M:002CE-1
AAAAAAAAAGTTTTTTATTTGA
>M:002CF-1
AAAAAAAAATAAAAAAA
>M:002CG-1
AAAAAAAAATAAAAAAAA
>M:002CH-1
AAAAAAAAATAAAAAAAAA
>M:002CI-1
AAAAAAAAATAAAAAAAAAA
>M:002CJ-1
AAAAAAAAATAAAAAAAAAAA
>M:002CK-1
AAAAAAAAATAAAAAAAAAAAAAAAA
>M:002CL-1
AAAAAAAAATAAAAAAAAAT
>M:002CM-1
AAAAAAAAATAAAAAAAAATTGAT
>M:002CN-1
AAAAAAAAATAAAAAAAATCC
>M:002CO-2
AAAAAAAAATAAAAAAACACGC
>M:002CP-1
AAAAAAAAATAAAAAAATA
>M:002CQ-1
AAAAAAAAATAAAAAAATAAAT
>M:002CR-1
AAAAAAAAATAAAAAAATAAATGTT
>M:002CS-1
AAAAAAAAATAAAAAATTAATC
>M:002CT-1
AAAAAAAAATAAAAACATTAAAT
>M:002CU-1
AAAAAAAAATAAAAACGACTT
>M:002CV-1
AAAAAAAAATAAAAAGACTAAAA
>M:002CW-1
AAAAAAAAATAAAAAGTAAAA
>M:002CX-1
AAAAAAAAATAAAAATATAAAAA
>M:002CY-1
AAAAAAAAATAAAAATTAT
>M:002CZ-1
AAAAAAAAATAAAAATTATA
>M:002D0-1
AAAAAAAAATAAAAATTATAAA
>M:002D1-1
AAAAAAAAATAAAAATTATAAAA
>M:002D2-2
AAAAAAAAATAAAAATTATAAAAA
>M:002D3-1
AAAAAAAAATAAAAATTATAAAAGAAA
>M:002D4-1
AAAAAAAAATAAAAATTTTTGAA
>M:002D5-1
AAAAAAAAATAAAACACGTTTGT
>M:002D6-1
AAAAAAAAATAAAACTTTAAAAAAAAA
>M:002D7-2
AAAAAAAAATAAAATAAATAAAAA
>M:002D8-2
AAAAAAAAATAAAATAATTCTTA
>M:002D9-1
AAAAAAAAATAAAATGATGATTGT
>M:002DA-2
AAAAAAAAATAAAATTGAAAA
>M:002DB-1
AAAAAAAAATAAAATTGAAAAA
>M:002DC-2
AAAAAAAAATAAACAATAGTTTTGA
>M:002DD-2
AAAAAAAAATAAACCTAGA
>M:002DE-1
AAAAAAAAATAAACTTGAAAA
>M:002DF-1
AAAAAAAAATAAACTTTGCTCCTA
>M:002DG-1
AAAAAAAAATAAAGAAAA
>M:002DH-1
AAAAAAAAATAAAGGCATGCAATA
>M:002DI-1
AAAAAAAAATAAATAAAAAA
>M:002DJ-1
AAAAAAAAATAAATAAATAAATAAT
>M:002DK-1
AAAAAAAAATAAATCCCTAGAGAA
>M:002DL-1
AAAAAAAAATAAATCCCTAGAGAAA
>M:002DM-1
AAAAAAAAATAAATCGGAATCTA
>M:002DN-1
AAAAAAAAATAAATGATTTTGTGA
>M:002DO-1
AAAAAAAAATAAATGTTGATATGC
>M:002DP-1
AAAAAAAAATAACGAAAATAAT
>M:002DQ-1
AAAAAAAAATAACGAATGT
>M:002DR-1
AAAAAAAAATAACTTAAAAA
>M:002DS-1
AAAAAAAAATAAGAACA
>M:002DT-1
AAAAAAAAATAAGACTTTAAAAA
>M:002DU-1
AAAAAAAAATAAGATCGGATAACTG
>M:002DV-1
AAAAAAAAATAAGGACATTAA
>M:002DW-1
AAAAAAAAATAAGTAAAA
>M:002DX-1
AAAAAAAAATAAGTATCGAGCTA
>M:002DY-1
AAAAAAAAATAAGTATCGAGCTATA
>M:002DZ-1
AAAAAAAAATAAGTGAACTAAACA
>M:002E0-1
AAAAAAAAATAAGTGAATTAGA
>M:002E1-1
AAAAAAAAATAAGTGCGAAACAA
>M:002E2-1
AAAAAAAAATAAGTTAACCT
>M:002E3-1
AAAAAAAAATAAGTTAACCTGA
>M:002E4-3
AAAAAAAAATAAGTTAACCTGAA
>M:002E5-1
AAAAAAAAATAAGTTAACCTGAAA
>M:002E6-1
AAAAAAAAATAAGTTAACTTGAA
>M:002E7-1
AAAAAAAAATAATAAAAAAA
>M:002E8-1
AAAAAAAAATAATAAAAAAAGA
>M:002E9-1
AAAAAAAAATAATAAAAAAAGAAA
>M:002EA-1
AAAAAAAAATAATAAAAAAGAAAA
>M:002EB-1
AAAAAAAAATAATAATACTTACT
>M:002EC-1
AAAAAAAAATAATAGCACGTAAT
>M:002ED-1
AAAAAAAAATAATCCGAA
>M:002EE-1
AAAAAAAAATAATGCTGATA
>M:002EF-1
AAAAAAAAATAATGCTGTTGGCGAG
>M:002EG-1
AAAAAAAAATAATGTTAATAAAAA
>M:002EH-2
AAAAAAAAATAATTTAAAAGAA
>M:002EI-1
AAAAAAAAATAATTTAAAAGAAAAAAA
>M:002EJ-1
AAAAAAAAATAATTTCGTA
>M:002EK-1
AAAAAAAAATAATTTCGTATT
>M:002EL-2
AAAAAAAAATAATTTCGTATTATT
>M:002EM-1
AAAAAAAAATAATTTGGA
>M:002EN-1
AAAAAAAAATACAACAA
>M:002EO-1
AAAAAAAAATACAACAAAACACAA
>M:002EP-1
AAAAAAAAATACATAAAAA
>M:002EQ-1
AAAAAAAAATACATAATTATA
>M:002ER-1
AAAAAAAAATACCTCACTTA
>M:002ES-1
AAAAAAAAATACGAAAATCCTCG
>M:002ET-1
AAAAAAAAATACGATGCCATAA
>M:002EU-1
AAAAAAAAATACTGAAATT
>M:002EV-1
AAAAAAAAATACTTGCGGAAAGAT
>M:002EW-1
AAAAAAAAATACTTTCGTCGTATAT
>M:002EX-1
AAAAAAAAATAGAAAAAGTTATA
>M:002EY-1
AAAAAAAAATAGAAATA
>M:002EZ-1
AAAAAAAAATAGAAATAA
>M:002F0-1
AAAAAAAAATAGAAATGA
>M:002F1-1
AAAAAAAAATAGAAATTA
>M:002F2-1
AAAAAAAAATAGAAATTATAAA
>M:002F3-4
AAAAAAAAATAGAAATTATAAAA
>M:002F4-1
AAAAAAAAATAGAAATTATAAAAAGA
>M:002F5-1
AAAAAAAAATAGAAATTATAAAAGA
>M:002F6-1
AAAAAAAAATAGAACAA
>M:002F7-2
AAAAAAAAATAGATGAAATGCA
>M:002F8-1
AAAAAAAAATAGATGAAATGCAT
>M:002F9-1
AAAAAAAAATAGCAGAAAATTT
>M:002FA-1
AAAAAAAAATAGCCTTAAA
>M:002FB-1
AAAAAAAAATAGCGAATG
>M:002FC-1
AAAAAAAAATAGCGAATGTTGGAGA
>M:002FD-1
AAAAAAAAATAGGTTTACGTTA
>M:002FE-1
AAAAAAAAATAGGTTTACGTTACT
>M:002FF-1
AAAAAAAAATAGTTATTCTGAA
>M:002FG-1
AAAAAAAAATAGTTATTTTGAA
>M:002FH-1
AAAAAAAAATAGTTTTACGTT
>M:002FI-1
AAAAAAAAATATAAAAAATAAAAAAAAAA
>M:002FJ-2
AAAAAAAAATATAAAAGAAACA
>M:002FK-1
AAAAAAAAATATAAGAG
>M:002FL-1
AAAAAAAAATATAAGAGAA
>M:002FM-2
AAAAAAAAATATAAGAGAAA
>M:002FN-1
AAAAAAAAATATAATTTAAATTGA
>M:002FO-1
AAAAAAAAATATATTAATAAAAA
>M:002FP-2
AAAAAAAAATATCCTTAAAAAA
>M:002FQ-1
AAAAAAAAATATCCTTAAAAATGA
>M:002FR-1
AAAAAAAAATATCTGACGTT
>M:002FS-1
AAAAAAAAATATGCTTTTAAA
>M:002FT-1
AAAAAAAAATATGGAAAACAATGA
>M:002FU-1
AAAAAAAAATATGGAAAATA
>M:002FV-1
AAAAAAAAATATGGTTGTAGACG
>M:002FW-1
AAAAAAAAATATGTCACTGGTTAA
>M:002FX-1
AAAAAAAAATATGTTACTAGTTAAA
>M:002FY-1
AAAAAAAAATATGTTTA
>M:002FZ-4
AAAAAAAAATATGTTTAAA
>M:002G0-1
AAAAAAAAATATGTTTAAAAAA
>M:002G1-3
AAAAAAAAATATGTTTAAAT
>M:002G2-1
AAAAAAAAATATGTTTAAATGA
>M:002G3-1
AAAAAAAAATATGTTTAAATGTA
>M:002G4-1
AAAAAAAAATATGTTTAG
>M:002G5-1
AAAAAAAAATATGTTTTA
>M:002G6-1
AAAAAAAAATATGTTTTAA
>M:002G7-1
AAAAAAAAATATGTTTTAATGTAAA
>M:002G8-1
AAAAAAAAATATTAAAACAAAAAA
>M:002G9-1
AAAAAAAAATATTACCTAA
>M:002GA-1
AAAAAAAAATATTAGAA
>M:002GB-2
AAAAAAAAATATTAGTAAAAA
>M:002GC-3
AAAAAAAAATATTAGTAAAAAGA
>M:002GD-1
AAAAAAAAATATTAGTAAAAAGAA
>M:002GE-1
AAAAAAAAATATTATACTA
>M:002GF-1
AAAAAAAAATATTATCGAATAATA
>M:002GG-1
AAAAAAAAATATTGCCCAATA
>M:002GH-1
AAAAAAAAATATTGTTAGAAAAGTT
>M:002GI-1
AAAAAAAAATATTTAAATGT
>M:002GJ-1
AAAAAAAAATATTTAAATGTAAAAA
>M:002GK-1
AAAAAAAAATATTTGAATGTAAGA
>M:002GL-1
AAAAAAAAATATTTGGAAAT
>M:002GM-2
AAAAAAAAATATTTTACTAGTTAAA
>M:002GN-1
AAAAAAAAATCAAAAGCGAT
>M:002GO-1
AAAAAAAAATCAAAATTAAAA
>M:002GP-1
AAAAAAAAATCAAAATTGGAGATGA
>M:002GQ-1
AAAAAAAAATCAAAATTGGATA
>M:002GR-1
AAAAAAAAATCAGAAATT
>M:002GS-1
AAAAAAAAATCAGGAAA
>M:002GT-1
AAAAAAAAATCATAGATTATTT
>M:002GU-1
AAAAAAAAATCATAGATTATTTA
>M:002GV-1
AAAAAAAAATCATGTGATTA
>M:002GW-1
AAAAAAAAATCATTAATCTTC
>M:002GX-1
AAAAAAAAATCCAAAAAAAGA
>M:002GY-1
AAAAAAAAATCCAAAAAAAGAA
>M:002GZ-3
AAAAAAAAATCCAAAAAAAGAT
>M:002H0-1
AAAAAAAAATCCAGCTTTCTGTGA
>M:002H1-1
AAAAAAAAATCCAGGATT
>M:002H2-1
AAAAAAAAATCCAGGATTAGTC
>M:002H3-2
AAAAAAAAATCCAGGATTAGTCC
>M:002H4-1
AAAAAAAAATCCATAGATTA
>M:002H5-1
AAAAAAAAATCCATAGATTATTT
>M:002H6-1
AAAAAAAAATCCATAGATTATTTCA
>M:002H7-1
AAAAAAAAATCCATAGATTATTTCAA
>M:002H8-1
AAAAAAAAATCCATGGATTAT
>M:002H9-1
AAAAAAAAATCCATGGATTATT
>M:002HA-1
AAAAAAAAATCCATGGATTATTTAAAA
>M:002HB-1
AAAAAAAAATCCCAAAAT
>M:002HC-1
AAAAAAAAATCCTAACAGAAATT
>M:002HD-1
AAAAAAAAATCCTATCTAATT
>M:002HE-1
AAAAAAAAATCCTATCTAATTTTT
>M:002HF-1
AAAAAAAAATCGAAAAAACAA
>M:002HG-1
AAAAAAAAATCGAAAAAC
>M:002HH-1
AAAAAAAAATCGAAAAATT
>M:002HI-1
AAAAAAAAATCGAAGAAA
>M:002HJ-1
AAAAAAAAATCGAAGAAAA
>M:002HK-2
AAAAAAAAATCGAAGAAACA
>M:002HL-4
AAAAAAAAATCGAAGAT
>M:002HM-3
AAAAAAAAATCGAAGATC
>M:002HN-1
AAAAAAAAATCGAAGATCA
>M:002HO-2
AAAAAAAAATCGAAGATCAA
>M:002HP-4
AAAAAAAAATCGAATTG
>M:002HQ-1
AAAAAAAAATCGAATTGAT
>M:002HR-14
AAAAAAAAATCGAATTGT
>M:002HS-4
AAAAAAAAATCGAATTGTT
>M:002HT-1
AAAAAAAAATCGAATTGTTCA
>M:002HU-9
AAAAAAAAATCGAATTGTTT
>M:002HV-4
AAAAAAAAATCGAATTGTTTA
>M:002HW-7
AAAAAAAAATCGAATTGTTTAG
>M:002HX-7
AAAAAAAAATCGAATTGTTTAGA
>M:002HY-7
AAAAAAAAATCGAATTGTTTAGAA
>M:002HZ-1
AAAAAAAAATCGCGGCTTATCTT
>M:002I0-1
AAAAAAAAATCGGATTGCTATCT
>M:002I1-1
AAAAAAAAATCGGATTGCTATCTT
>M:002I2-1
AAAAAAAAATCGTAAAAAAAAATT
>M:002I3-1
AAAAAAAAATCGTGCGAAAAA
>M:002I4-1
AAAAAAAAATCGTTAAAAAAAAAT
>M:002I5-1
AAAAAAAAATCGTTAAACTATTCC
>M:002I6-1
AAAAAAAAATCGTTTGTGCTA
>M:002I7-1
AAAAAAAAATCGTTTTTCCAAAACTT
>M:002I8-1
AAAAAAAAATCTAAGATAA
>M:002I9-1
AAAAAAAAATCTAATAATTAGTAA
>M:002IA-1
AAAAAAAAATCTATGTGCA
>M:002IB-1
AAAAAAAAATCTCTTCTGGAGTAAAAG
>M:002IC-1
AAAAAAAAATCTGAAAAAAGA
>M:002ID-2
AAAAAAAAATCTGCTCA
>M:002IE-2
AAAAAAAAATCTGCTCAT
>M:002IF-1
AAAAAAAAATCTGGTTGTCTG
>M:002IG-1
AAAAAAAAATCTGGTTTTGTT
>M:002IH-1
AAAAAAAAATCTTGGATAAGTGCAT
>M:002II-1
AAAAAAAAATCTTTGGAAATC
>M:002IJ-1
AAAAAAAAATGAAAAAAA
>M:002IK-2
AAAAAAAAATGAAAAAAAAA
>M:002IL-2
AAAAAAAAATGAAAAAAAAAA
>M:002IM-3
AAAAAAAAATGAAAAAAAAAAA
>M:002IN-1
AAAAAAAAATGAAAAAAAAAAAAA
>M:002IO-1
AAAAAAAAATGAAAAAAAAAAAAAA
>M:002IP-1
AAAAAAAAATGAAAAAAAAAAAGA
>M:002IQ-1
AAAAAAAAATGAAAAAAAAAAAGAAA
>M:002IR-1
AAAAAAAAATGAAAAAAAAAAAGAAAA
>M:002IS-1
AAAAAAAAATGAAAAAAAAAAAGAT
>M:002IT-5
AAAAAAAAATGAAAAAAAAAAGA
>M:002IU-1
AAAAAAAAATGAAAAAAAAAAGAA
>M:002IV-1
AAAAAAAAATGAAAAAAAAAAGAT
>M:002IW-1
AAAAAAAAATGAAAAAAGTTAGA
>M:002IX-1
AAAAAAAAATGAAAAAAGTTAGAA
>M:002IY-1
AAAAAAAAATGAAAAACGAAAA
>M:002IZ-1
AAAAAAAAATGAAAAACGAAAAC
>M:002J0-1
AAAAAAAAATGAAAAACTAA
>M:002J1-2
AAAAAAAAATGAAAAATGAAAGA
>M:002J2-1
AAAAAAAAATGAAAAATGAAAGAT
>M:002J3-1
AAAAAAAAATGAAAATTGAA
>M:002J4-2
AAAAAAAAATGAAAATTGGA
>M:002J5-3
AAAAAAAAATGAAAATTGGAA
>M:002J6-4
AAAAAAAAATGAAAATTGGAAA
>M:002J7-2
AAAAAAAAATGAAAATTGGAAAA
>M:002J8-1
AAAAAAAAATGAAAATTGGAAAAAAA
>M:002J9-2
AAAAAAAAATGAAAATTGGAAAAT
>M:002JA-1
AAAAAAAAATGAAAGAGAAA
>M:002JB-1
AAAAAAAAATGAAATCAAAAAATT
>M:002JC-1
AAAAAAAAATGAACAAGACAAAGT
>M:002JD-1
AAAAAAAAATGAACCTATGCAAA
>M:002JE-1
AAAAAAAAATGAACGAAAGGTTAAG
>M:002JF-1
AAAAAAAAATGAACGGGGGCATCTA
>M:002JG-1
AAAAAAAAATGAACTAAATAGTTAA
>M:002JH-1
AAAAAAAAATGAAGAAA
>M:002JI-1
AAAAAAAAATGAAGAAAA
>M:002JJ-2
AAAAAAAAATGAAGAAAATAAAA
>M:002JK-1
AAAAAAAAATGAAGAAAATAAAAAAAA
>M:002JL-1
AAAAAAAAATGAAGAAAATAAAAC
>M:002JM-1
AAAAAAAAATGAAGATTGTTGA
>M:002JN-1
AAAAAAAAATGAAGGAAATAAA
>M:002JO-1
AAAAAAAAATGAAGTTTA
>M:002JP-1
AAAAAAAAATGAAGTTTATGGGAT
>M:002JQ-1
AAAAAAAAATGAATAAGA
>M:002JR-1
AAAAAAAAATGAATAAGACA
>M:002JS-1
AAAAAAAAATGAATAAGACAA
>M:002JT-1
AAAAAAAAATGAATAAGACAAAAAA
>M:002JU-1
AAAAAAAAATGAATAAGACAAAGA
>M:002JV-1
AAAAAAAAATGAATAAGACAAAGT
>M:002JW-1
AAAAAAAAATGAATACT
>M:002JX-1
AAAAAAAAATGAATAGGTTGG
>M:002JY-2
AAAAAAAAATGAGAAAA
>M:002JZ-1
AAAAAAAAATGAGAAAAAAA
>M:002K0-9
AAAAAAAAATGAGAAAT
>M:002K1-1
AAAAAAAAATGAGAAATT
>M:002K2-1
AAAAAAAAATGAGAAATTTT
>M:002K3-5
AAAAAAAAATGAGAAATTTTA
>M:002K4-2
AAAAAAAAATGAGAAATTTTAAT
>M:002K5-1
AAAAAAAAATGAGAACT
>M:002K6-2
AAAAAAAAATGAGAGGAAAGGAGA
>M:002K7-1
AAAAAAAAATGAGATCAA
>M:002K8-1
AAAAAAAAATGAGCGCCA
>M:002K9-1
AAAAAAAAATGAGTGGTGA
>M:002KA-1
AAAAAAAAATGATAAAAAAGTT
>M:002KB-1
AAAAAAAAATGATAAAAATA
>M:002KC-1
AAAAAAAAATGATCATTGAT
>M:002KD-1
AAAAAAAAATGATGAAAGTGA
>M:002KE-1
AAAAAAAAATGATGAAAGTGAAC
>M:002KF-1
AAAAAAAAATGATGAATATGAT
>M:002KG-1
AAAAAAAAATGATGAGA
>M:002KH-1
AAAAAAAAATGATGGAAACAAAA
>M:002KI-1
AAAAAAAAATGATTGAATA
>M:002KJ-1
AAAAAAAAATGCAAATGAAT
>M:002KK-1
AAAAAAAAATGCAAGCGTT
>M:002KL-1
AAAAAAAAATGCACCCAGG
>M:002KM-1
AAAAAAAAATGCACTAGTTAG
>M:002KN-1
AAAAAAAAATGCACTCAT
>M:002KO-1
AAAAAAAAATGCAGAATTAAATACATT
>M:002KP-1
AAAAAAAAATGCATATAGCT
>M:002KQ-1
AAAAAAAAATGCATCATTTTGA
>M:002KR-1
AAAAAAAAATGCATGCAAAA
>M:002KS-1
AAAAAAAAATGCATGCAAAAACAA
>M:002KT-1
AAAAAAAAATGCATGCAAAACA
>M:002KU-1
AAAAAAAAATGCATGCAAATGTTA
>M:002KV-1
AAAAAAAAATGCATGCAAGGATA
>M:002KW-1
AAAAAAAAATGCATGCAT
>M:002KX-1
AAAAAAAAATGCATGCATTAA
>M:002KY-3
AAAAAAAAATGCATGCATTAAT
>M:002KZ-1
AAAAAAAAATGCATGCATTAATA
>M:002L0-1
AAAAAAAAATGCATGTTAAA
>M:002L1-1
AAAAAAAAATGCCGAAA
>M:002L2-1
AAAAAAAAATGCCTGCTAGTGA
>M:002L3-1
AAAAAAAAATGCGATTATT
>M:002L4-1
AAAAAAAAATGCGGCATGCTTTTT
>M:002L5-1
AAAAAAAAATGCTCCGATTCGTT
>M:002L6-1
AAAAAAAAATGCTCTAGA
>M:002L7-1
AAAAAAAAATGCTCTATTTAACTA
>M:002L8-1
AAAAAAAAATGCTCTGTATA
>M:002L9-1
AAAAAAAAATGGAAAAAA
>M:002LA-1
AAAAAAAAATGGAAATTGCGTTTAA
>M:002LB-1
AAAAAAAAATGGAAGAGGCA
>M:002LC-1
AAAAAAAAATGGAATTAACCAAAAA
>M:002LD-1
AAAAAAAAATGGATATTTTGTACT
>M:002LE-1
AAAAAAAAATGGGAAAATTTATT
>M:002LF-1
AAAAAAAAATGGGAAAATTTATTG
>M:002LG-1
AAAAAAAAATGGGAAATGAAT
>M:002LH-1
AAAAAAAAATGGGAGCAGCGA
>M:002LI-1
AAAAAAAAATGGGCAAAGC
>M:002LJ-1
AAAAAAAAATGGGCGCCA
>M:002LK-1
AAAAAAAAATGGGTTATAAGTT
>M:002LL-1
AAAAAAAAATGGTAAAGTTACAAA
>M:002LM-1
AAAAAAAAATGGTAATTAAAGT
>M:002LN-1
AAAAAAAAATGGTAGCAGCGAGT
>M:002LO-2
AAAAAAAAATGGTGTAAATAGG
>M:002LP-1
AAAAAAAAATGGTTGGGAA
>M:002LQ-1
AAAAAAAAATGTAAGTCATAA
>M:002LR-1
AAAAAAAAATGTACGTGTT
>M:002LS-1
AAAAAAAAATGTACGTGTTA
>M:002LT-1
AAAAAAAAATGTACGTGTTAA
>M:002LU-1
AAAAAAAAATGTAGAAA
>M:002LV-1
AAAAAAAAATGTAGAAAATT
>M:002LW-2
AAAAAAAAATGTAGAAAATTTAAT
>M:002LX-1
AAAAAAAAATGTAGAAGAA
>M:002LY-3
AAAAAAAAATGTATTCATTTTGAT
>M:002LZ-1
AAAAAAAAATGTATTTAAAAAA
>M:002M0-1
AAAAAAAAATGTCAAGTCATTTAAA
>M:002M1-1
AAAAAAAAATGTCTTCTA
>M:002M2-1
AAAAAAAAATGTGATAGTTAT
>M:002M3-3
AAAAAAAAATGTGCGCC
>M:002M4-19
AAAAAAAAATGTGCGCCA
>M:002M5-2
AAAAAAAAATGTGCGCCAT
>M:002M6-1
AAAAAAAAATGTGCGCCATAA
>M:002M7-1
AAAAAAAAATGTGCGCCATAAA
>M:002M8-1
AAAAAAAAATGTGCGCCATAAT
>M:002M9-1
AAAAAAAAATGTGCTTGACAACAA
>M:002MA-1
AAAAAAAAATGTGCTTGTC
>M:002MB-1
AAAAAAAAATGTGCTTGTCAACA
>M:002MC-1
AAAAAAAAATGTGGTTGGTAA
>M:002MD-1
AAAAAAAAATGTGTACGCCTTAATA
>M:002ME-1
AAAAAAAAATGTGTCGCTTTATT
>M:002MF-1
AAAAAAAAATGTTCCAAAAATTGAA
>M:002MG-1
AAAAAAAAATGTTCTTAATTGT
>M:002MH-1
AAAAAAAAATGTTTAAA
>M:002MI-1
AAAAAAAAATGTTTACATTTGTT
>M:002MJ-1
AAAAAAAAATGTTTATGTAGA
>M:002MK-1
AAAAAAAAATGTTTTAATTTTTC
>M:002ML-1
AAAAAAAAATTAAAAAAA
>M:002MM-1
AAAAAAAAATTAAAAATATCAAA
>M:002MN-1
AAAAAAAAATTAAAAATTTAGTC
>M:002MO-2
AAAAAAAAATTAAAAATTTTGAT
>M:002MP-1
AAAAAAAAATTAAAAGATGTAA
>M:002MQ-1
AAAAAAAAATTAAAAGTTA
>M:002MR-1
AAAAAAAAATTAAAATCCTGCA
>M:002MS-2
AAAAAAAAATTAAACCTAGA
>M:002MT-1
AAAAAAAAATTAAACCTAGAA
>M:002MU-1
AAAAAAAAATTAAACTTAGAAAA
>M:002MV-2
AAAAAAAAATTAAATATAAGAA
>M:002MW-2
AAAAAAAAATTAAATATAAGAAA
>M:002MX-1
AAAAAAAAATTAAATATAAGAAG
>M:002MY-1
AAAAAAAAATTAAATATTTTTGAAA
>M:002MZ-1
AAAAAAAAATTAAATTTAGAC
>M:002N0-1
AAAAAAAAATTAAATTTGAATT
>M:002N1-1
AAAAAAAAATTAATAAAAAAA
>M:002N2-1
AAAAAAAAATTAATAAAAAAATGA
>M:002N3-3
AAAAAAAAATTAATAAAAAATGA
>M:002N4-1
AAAAAAAAATTAATAAAAAGAA
>M:002N5-1
AAAAAAAAATTAATAAAAAGAAA
>M:002N6-2
AAAAAAAAATTAATCAAAAAAA
>M:002N7-1
AAAAAAAAATTAATCATTACA
>M:002N8-1
AAAAAAAAATTAATGATATAGACA
>M:002N9-1
AAAAAAAAATTAATGGAAAGCA
>M:002NA-1
AAAAAAAAATTAATGGAAAGTAATA
>M:002NB-1
AAAAAAAAATTAATTGATTTTCATAA
>M:002NC-1
AAAAAAAAATTAATTTATTATTT
>M:002ND-1
AAAAAAAAATTAATTTGAAATTAAA
>M:002NE-1
AAAAAAAAATTAATTTTAATTGTA
>M:002NF-1
AAAAAAAAATTACAGAAAAAA
>M:002NG-1
AAAAAAAAATTACATGTCATATTGA
>M:002NH-1
AAAAAAAAATTACCAAAAA
>M:002NI-1
AAAAAAAAATTACCAAAAAAAA
>M:002NJ-1
AAAAAAAAATTACCAAAAAAAAA
>M:002NK-3
AAAAAAAAATTACCAAAAAAAGA
>M:002NL-1
AAAAAAAAATTACCAAAAAAAGAA
>M:002NM-1
AAAAAAAAATTACTAAAAAAAAA
>M:002NN-2
AAAAAAAAATTACTGGAAA
>M:002NO-1
AAAAAAAAATTACTTGGAA
>M:002NP-1
AAAAAAAAATTACTTGGAAA
>M:002NQ-2
AAAAAAAAATTACTTGGAAAA
>M:002NR-2
AAAAAAAAATTACTTGGAAAAT
>M:002NS-6
AAAAAAAAATTACTTGGAAAATT
>M:002NT-3
AAAAAAAAATTACTTGGAAAATTA
>M:002NU-1
AAAAAAAAATTACTTGGAAAATTAAAAG
>M:002NV-1
AAAAAAAAATTAGAAAAAAACT
>M:002NW-1
AAAAAAAAATTAGATAATTTGA
>M:002NX-1
AAAAAAAAATTAGATAATTTGAA
>M:002NY-1
AAAAAAAAATTAGCGTTTT
>M:002NZ-1
AAAAAAAAATTAGGCGTAATTCA
>M:002O0-1
AAAAAAAAATTAGGTTAA
>M:002O1-1
AAAAAAAAATTAGGTTAAA
>M:002O2-2
AAAAAAAAATTAGGTTAAAAT
>M:002O3-1
AAAAAAAAATTAGGTTAAAATGT
>M:002O4-1
AAAAAAAAATTAGGTTAAAATGTAA
>M:002O5-2
AAAAAAAAATTAGGTTAAATGTAA
>M:002O6-1
AAAAAAAAATTAGTAGGCTA
>M:002O7-1
AAAAAAAAATTAGTTATTTTGAA
>M:002O8-1
AAAAAAAAATTATACAAAATAAAAA
>M:002O9-1
AAAAAAAAATTATCAATAA
>M:002OA-4
AAAAAAAAATTATGAAA
>M:002OB-4
AAAAAAAAATTATGAAAA
>M:002OC-1
AAAAAAAAATTATGAAAAA
>M:002OD-1
AAAAAAAAATTATGAAAAC
>M:002OE-1
AAAAAAAAATTATGAAAACA
>M:002OF-1
AAAAAAAAATTATGAAAACAT
>M:002OG-1
AAAAAAAAATTATGAAAGA
>M:002OH-1
AAAAAAAAATTATGCAAAACATTA
>M:002OI-1
AAAAAAAAATTATGCAGTAAAAAATTGT
>M:002OJ-1
AAAAAAAAATTATTAATG
>M:002OK-4
AAAAAAAAATTATTAATGA
>M:002OL-3
AAAAAAAAATTATTAATGAA
>M:002OM-3
AAAAAAAAATTATTAATGAAT
>M:002ON-5
AAAAAAAAATTATTAATGAATA
>M:002OO-2
AAAAAAAAATTATTAATGAATAA
>M:002OP-1
AAAAAAAAATTATTATGGTTTGCAC
>M:002OQ-1
AAAAAAAAATTATTCAAAAAGCGA
>M:002OR-1
AAAAAAAAATTATTCGAAGATAA
>M:002OS-1
AAAAAAAAATTATTTGTTGCAC
>M:002OT-1
AAAAAAAAATTATTTTGAACT
>M:002OU-1
AAAAAAAAATTCAAAATTTAAATTT
>M:002OV-1
AAAAAAAAATTCAAAATTTAAATTTGAA
>M:002OW-1
AAAAAAAAATTCAAGAATTAAT
>M:002OX-1
AAAAAAAAATTCAGAGAAAGTGAAGAA
>M:002OY-1
AAAAAAAAATTCCAATTTTTATTT
>M:002OZ-1
AAAAAAAAATTCCTGTAGCTTTCT
>M:002P0-1
AAAAAAAAATTCGAAAAAA
>M:002P1-1
AAAAAAAAATTCGAGAATTAAA
>M:002P2-1
AAAAAAAAATTCGCGGAGTTTGCTCCC
>M:002P3-1
AAAAAAAAATTCGGAAATGAAAA
>M:002P4-1
AAAAAAAAATTCGTTTAAA
>M:002P5-1
AAAAAAAAATTCTAAAAATA
>M:002P6-2
AAAAAAAAATTCTTTCTATAG
>M:002P7-1
AAAAAAAAATTCTTTCTATAGA
>M:002P8-1
AAAAAAAAATTCTTTCTATAGAAT
>M:002P9-1
AAAAAAAAATTCTTTTTTTAT
>M:002PA-1
AAAAAAAAATTGAAAAAA
>M:002PB-1
AAAAAAAAATTGAAAAAAAAAA
>M:002PC-1
AAAAAAAAATTGAAAAAG
>M:002PD-1
AAAAAAAAATTGAAAAAGA
>M:002PE-1
AAAAAAAAATTGAAAAAGCAA
>M:002PF-1
AAAAAAAAATTGAAAAAGCAAAA
>M:002PG-2
AAAAAAAAATTGAAAAATATGT
>M:002PH-1
AAAAAAAAATTGAAAAGG
>M:002PI-1
AAAAAAAAATTGAAAAGGAA
>M:002PJ-1
AAAAAAAAATTGAAAATCGGTA
>M:002PK-1
AAAAAAAAATTGAAACGCA
>M:002PL-1
AAAAAAAAATTGAAACGCAAAAAT
>M:002PM-1
AAAAAAAAATTGAAACGTAAAA
>M:002PN-1
AAAAAAAAATTGAAAGGAATTA
>M:002PO-1
AAAAAAAAATTGAAGAGGCAATA
>M:002PP-1
AAAAAAAAATTGAAGAT
>M:002PQ-1
AAAAAAAAATTGAAGTATTAGGGAC
>M:002PR-2
AAAAAAAAATTGAATTGTTTAGA
>M:002PS-1
AAAAAAAAATTGAATTGTTTAGAAAAAA
>M:002PT-1
AAAAAAAAATTGAGAAATAGGAAA
>M:002PU-1
AAAAAAAAATTGAGGAAAA
>M:002PV-2
AAAAAAAAATTGAGGAAAAGA
>M:002PW-3
AAAAAAAAATTGAGGAAAAGAA
>M:002PX-2
AAAAAAAAATTGAGGAAAAGAAA
>M:002PY-1
AAAAAAAAATTGAGGAAAAGAAAAA
>M:002PZ-1
AAAAAAAAATTGATATTAT
>M:002Q0-1
AAAAAAAAATTGATATTATGAA
>M:002Q1-1
AAAAAAAAATTGATATTATGAAAT
>M:002Q2-2
AAAAAAAAATTGATTAATTA
>M:002Q3-1
AAAAAAAAATTGATTATTGTATA
>M:002Q4-1
AAAAAAAAATTGCTATTTTTAGCAGA
>M:002Q5-1
AAAAAAAAATTGGAAAATTC
>M:002Q6-1
AAAAAAAAATTGGAAACACTA
>M:002Q7-1
AAAAAAAAATTGGAACTGGCGTT
>M:002Q8-1
AAAAAAAAATTGGATAA
>M:002Q9-1
AAAAAAAAATTGGGGAAGGTTTAAA
>M:002QA-1
AAAAAAAAATTGGTGTTGAA
>M:002QB-1
AAAAAAAAATTGTTGCATGGAAAA
>M:002QC-1
AAAAAAAAATTGTTTCTATCGA
>M:002QD-1
AAAAAAAAATTTAAAAAAAA
>M:002QE-3
AAAAAAAAATTTAAAAAAAGA
>M:002QF-1
AAAAAAAAATTTAAAAAAAGAA
>M:002QG-1
AAAAAAAAATTTAAAAAAAGAAT
>M:002QH-1
AAAAAAAAATTTAAAAAAAGAATA
>M:002QI-1
AAAAAAAAATTTAAAAATTGAAAA
>M:002QJ-1
AAAAAAAAATTTAAAAATTTA
>M:002QK-1
AAAAAAAAATTTAATAGGTTTT
>M:002QL-1
AAAAAAAAATTTACTAACCCGCTTGA
>M:002QM-1
AAAAAAAAATTTAGACGACGGT
>M:002QN-1
AAAAAAAAATTTAGATATTTTGA
>M:002QO-1
AAAAAAAAATTTAGATTATT
>M:002QP-1
AAAAAAAAATTTAGGACTGTAAA
>M:002QQ-1
AAAAAAAAATTTATATTTGAGAGAGT
>M:002QR-1
AAAAAAAAATTTATGGTTGGAAG
>M:002QS-1
AAAAAAAAATTTCCAAAA
>M:002QT-1
AAAAAAAAATTTCCAAAAAAAA
>M:002QU-1
AAAAAAAAATTTCGATTATA
>M:002QV-1
AAAAAAAAATTTCGATTATAATAATATAT
>M:002QW-1
AAAAAAAAATTTCTTAAT
>M:002QX-1
AAAAAAAAATTTCTTATATAAT
>M:002QY-1
AAAAAAAAATTTGAAAAGGAAATA
>M:002QZ-1
AAAAAAAAATTTGAAATAAAA
>M:002R0-3
AAAAAAAAATTTGAAATAAAAA
>M:002R1-1
AAAAAAAAATTTGAAATAAAAAAA
>M:002R2-1
AAAAAAAAATTTGATTGGACGATTTG
>M:002R3-1
AAAAAAAAATTTGCAAGAATTGA
>M:002R4-1
AAAAAAAAATTTGCTGCTAC
>M:002R5-1
AAAAAAAAATTTGCTGCTACAA
>M:002R6-1
AAAAAAAAATTTGGAACGCT
>M:002R7-1
AAAAAAAAATTTGGAACGCTT
>M:002R8-1
AAAAAAAAATTTGGAACGCTTC
>M:002R9-1
AAAAAAAAATTTGGAACGCTTCA
>M:002RA-1
AAAAAAAAATTTGTCCCGCCAGT
>M:002RB-1
AAAAAAAAATTTGTTAGT
>M:002RC-1
AAAAAAAAATTTTCAGTAAAAA
>M:002RD-1
AAAAAAAAATTTTCTTTTGA
>M:002RE-1
AAAAAAAAATTTTGTAAAAATAGA
>M:002RF-1
AAAAAAAAATTTTTATCGTTGTAT
>M:002RG-1
AAAAAAAAATTTTTGAAATCT
>M:002RH-1
AAAAAAAAATTTTTGATAAATTT
>M:002RI-1
AAAAAAAAATTTTTGTAAA
>M:002RJ-1
AAAAAAAAATTTTTTAAAGTCCCAA
>M:002RK-1
AAAAAAAAATTTTTTTATT
>M:002RL-5
AAAAAAAAATTTTTTTATTTGA
>M:002RM-1
AAAAAAAAATTTTTTTCACT
>M:002RN-1
AAAAAAAAATTTTTTTGATT
>M:002RO-1
AAAAAAAAATTTTTTTTGA
>M:002RP-1
AAAAAAAAATTTTTTTTGCGGATAC
>M:002RQ-1
AAAAAAAACAAAAAAAA
>M:002RR-1
AAAAAAAACAAAAAAAAAA
>M:002RS-1
AAAAAAAACAAAAAAAAAAA
>M:002RT-1
AAAAAAAACAAAAAAAAAAAAAA
>M:002RU-1
AAAAAAAACAAAAAAAAAAAGT
>M:002RV-1
AAAAAAAACAAAAAAAAAATGTT
>M:002RW-1
AAAAAAAACAAAAAAAAAGA
>M:002RX-2
AAAAAAAACAAAAAAAGAAAAAA
>M:002RY-1
AAAAAAAACAAAAAACAAAAAAGA
>M:002RZ-1
AAAAAAAACAAAAAACTAAAA
>M:002S0-1
AAAAAAAACAAAAAAGTTTGCA
>M:002S1-2
AAAAAAAACAAAAAGAT
>M:002S2-1
AAAAAAAACAAAAAGATGAAAG
>M:002S3-1
AAAAAAAACAAAAAGATGAAAGA
>M:002S4-2
AAAAAAAACAAAAAGATGAAAGT
>M:002S5-1
AAAAAAAACAAAAAGATGAAAGTC
>M:002S6-1
AAAAAAAACAAAAAGATGAAAT
>M:002S7-1
AAAAAAAACAAAAAGATGAGA
>M:002S8-1
AAAAAAAACAAAATTAATAAAAA
>M:002S9-1
AAAAAAAACAAAATTTAAATATTGA
>M:002SA-1
AAAAAAAACAAAATTTAAATCT
>M:002SB-1
AAAAAAAACAAAATTTAAATTTGAA
>M:002SC-1
AAAAAAAACAAACACTAAA
>M:002SD-1
AAAAAAAACAAACACTAAAA
>M:002SE-1
AAAAAAAACAAACACTAAAAT
>M:002SF-1
AAAAAAAACAAACACTAAAATTA
>M:002SG-1
AAAAAAAACAAAGAAAGTTTA
>M:002SH-1
AAAAAAAACAAAGTTCTAAT
>M:002SI-1
AAAAAAAACAACGTTAATTAAA
>M:002SJ-1
AAAAAAAACAACTGATTTCAAA
>M:002SK-1
AAAAAAAACAAGAAAGTTAAAAA
>M:002SL-1
AAAAAAAACAAGAAAGTTAGATA
>M:002SM-1
AAAAAAAACAAGATAAAAACTGA
>M:002SN-1
AAAAAAAACAAGTAAAAAATAA
>M:002SO-1
AAAAAAAACAAGTAATATTACT
>M:002SP-1
AAAAAAAACAATAAATGTGATAAGA
>M:002SQ-1
AAAAAAAACAATCCGCTTAAGT
>M:002SR-1
AAAAAAAACAATGATAAATT
>M:002SS-1
AAAAAAAACAATGTCTTTAT
>M:002ST-1
AAAAAAAACAATGTTAATAAAAA
>M:002SU-1
AAAAAAAACAATGTTAATAAAAAA
>M:002SV-2
AAAAAAAACAATGTTAATTAAAAA
>M:002SW-1
AAAAAAAACAATTCCAGTAGGAAA
>M:002SX-1
AAAAAAAACAATTTGTTTTTTT
>M:002SY-1
AAAAAAAACACATACGAGTTATC
>M:002SZ-1
AAAAAAAACACCGATTTACATAT
>M:002T0-1
AAAAAAAACACGCAATTA
>M:002T1-1
AAAAAAAACAGAAAAAAAAA
>M:002T2-1
AAAAAAAACAGAAAAAGA
>M:002T3-1
AAAAAAAACAGAAAAAGTTA
>M:002T4-1
AAAAAAAACAGAAAAAGTTAAA
>M:002T5-1
AAAAAAAACAGAAAAAGTTAAAA
>M:002T6-1
AAAAAAAACAGAGTTAGTAAAA
>M:002T7-1
AAAAAAAACAGCAAATAG
>M:002T8-1
AAAAAAAACAGCAAATAGA
>M:002T9-1
AAAAAAAACAGCAAATAGTA
>M:002TA-1
AAAAAAAACAGCAAATAGTAC
>M:002TB-1
AAAAAAAACAGCGAATA
>M:002TC-1
AAAAAAAACAGGAAAAAGAA
>M:002TD-1
AAAAAAAACAGGAACAAAAAGA
>M:002TE-1
AAAAAAAACAGGTACGGCAAGTAAA
>M:002TF-1
AAAAAAAACAGTAAATAGAA
>M:002TG-1
AAAAAAAACAGTACAAACAGTGC
>M:002TH-1
AAAAAAAACAGTTATAAGT
>M:002TI-1
AAAAAAAACAGTTATTAAAAAAA
>M:002TJ-1
AAAAAAAACATAAAATAAT
>M:002TK-1
AAAAAAAACATATCTAAAAC
>M:002TL-1
AAAAAAAACATCAAAGAAAAA
>M:002TM-1
AAAAAAAACATCAAAGAAAAAA
>M:002TN-1
AAAAAAAACATCAAAGAAAAAAA
>M:002TO-1
AAAAAAAACATGATAAAATCGAT
>M:002TP-1
AAAAAAAACATGCATGTTAA
>M:002TQ-1
AAAAAAAACATGCATGTTAATATAA
>M:002TR-1
AAAAAAAACATGTATGTAAATA
>M:002TS-1
AAAAAAAACATTAAAAAATAAAAT
>M:002TT-1
AAAAAAAACATTAAGTTAAAAAAAA
>M:002TU-1
AAAAAAAACATTACTGAGG
>M:002TV-1
AAAAAAAACATTGAAGTTTTAAGGGT
>M:002TW-2
AAAAAAAACATTGAGAGTTTT
>M:002TX-10
AAAAAAAACATTGAGAGTTTTA
>M:002TY-8
AAAAAAAACATTGAGAGTTTTAA
>M:002TZ-1
AAAAAAAACATTGAGAGTTTTAAAAA
>M:002U0-4
AAAAAAAACATTGAGAGTTTTAAG
>M:002U1-1
AAAAAAAACATTGAGAGTTTTAAGA
>M:002U2-1
AAAAAAAACATTGAGAGTTTTAAT
>M:002U3-1
AAAAAAAACCAAAAAAAAAAAGTT
>M:002U4-1
AAAAAAAACCAAAAAAAAAAGT
>M:002U5-1
AAAAAAAACCAAAAAAAAAAGTT
>M:002U6-1
AAAAAAAACCAAAAAAAAAAGTTGTA
>M:002U7-1
AAAAAAAACCAAAAAAAAAAGTTGTT
>M:002U8-1
AAAAAAAACCAAAAAAAAACGTAA
>M:002U9-1
AAAAAAAACCAATATGAATGAATGT
>M:002UA-1
AAAAAAAACCACTAAAAATAGCA
>M:002UB-1
AAAAAAAACCAGAATTCCAA
>M:002UC-1
AAAAAAAACCAGAGATAATTTGAA
>M:002UD-1
AAAAAAAACCAGTGAAAAATAAAA
>M:002UE-1
AAAAAAAACCATGCGGTAAGTT
>M:002UF-1
AAAAAAAACCATGCGGTAAGTTGA
>M:002UG-1
AAAAAAAACCATTAAAAGCA
>M:002UH-1
AAAAAAAACCTCCCACT
>M:002UI-1
AAAAAAAACCTGTGTCGCTACG
>M:002UJ-1
AAAAAAAACCTGTTTTCCTGAT
>M:002UK-1
AAAAAAAACCTTTGTGATGTGCTGAG
>M:002UL-1
AAAAAAAACGAAAAAAA
>M:002UM-1
AAAAAAAACGAAAAAAAGAA
>M:002UN-1
AAAAAAAACGAAAAAATTAGAT
>M:002UO-1
AAAAAAAACGAAAAAATTAGATC
>M:002UP-1
AAAAAAAACGAAAAACGAA
>M:002UQ-1
AAAAAAAACGAAAACAGTATCGA
>M:002UR-1
AAAAAAAACGAAAATAGGAAAAAT
>M:002US-1
AAAAAAAACGAAATAAAAAAAA
>M:002UT-1
AAAAAAAACGAAATTAAAAAAAGC
>M:002UU-1
AAAAAAAACGAAATTAATAAAAA
>M:002UV-1
AAAAAAAACGAAATTGCTAAAC
>M:002UW-1
AAAAAAAACGAATGAGAA
>M:002UX-1
AAAAAAAACGAGGAAGTAAA
>M:002UY-1
AAAAAAAACGAGTGAAAA
>M:002UZ-2
AAAAAAAACGAGTGAAAACAACGA
>M:002V0-1
AAAAAAAACGAGTGAAAACGACA
>M:002V1-1
AAAAAAAACGAGTGAACTGAG
>M:002V2-1
AAAAAAAACGAGTGAGAA
>M:002V3-1
AAAAAAAACGAGTGAGAAAC
>M:002V4-2
AAAAAAAACGAGTGAGAAC
>M:002V5-1
AAAAAAAACGAGTGAGAACAA
>M:002V6-1
AAAAAAAACGAGTGAGAACAACGA
>M:002V7-1
AAAAAAAACGAGTGAGAACGAC
>M:002V8-1
AAAAAAAACGAGTGAGATCAATAA
>M:002V9-2
AAAAAAAACGAGTGGGAA
>M:002VA-1
AAAAAAAACGATGAGAACAACGA
>M:002VB-1
AAAAAAAACGATTAATTAGTTT
>M:002VC-1
AAAAAAAACGATTAATTAGTTTTAT
>M:002VD-1
AAAAAAAACGATTATATGAATGA
>M:002VE-1
AAAAAAAACGCTGTGAGTGGCT
>M:002VF-1
AAAAAAAACGGAAAAAAA
>M:002VG-1
AAAAAAAACGGATATACCGGAAA
>M:002VH-1
AAAAAAAACGGATGAAAACGACAAAA
>M:002VI-1
AAAAAAAACGGCAAAAAAGG
>M:002VJ-1
AAAAAAAACGGGTGAAAAAT
>M:002VK-1
AAAAAAAACGGTCTGAGTATCATACC
>M:002VL-1
AAAAAAAACGTAGCGTTGA
>M:002VM-1
AAAAAAAACGTGATACAA
>M:002VN-1
AAAAAAAACGTTTCTGCAATTT
>M:002VO-1
AAAAAAAACTAAAAAAAAAAA
>M:002VP-1
AAAAAAAACTAAAAAAAATGCGGCA
>M:002VQ-1
AAAAAAAACTAAAAAAATGGGGA
>M:002VR-1
AAAAAAAACTAAAAAATGGGA
>M:002VS-6
AAAAAAAACTAAAAAATGGGAA
>M:002VT-1
AAAAAAAACTAAAAAATGGGAAA
>M:002VU-1
AAAAAAAACTAAAAAATGGGAAAAA
>M:002VV-1
AAAAAAAACTAAAAAATGGGAAATGA
>M:002VW-1
AAAAAAAACTAAAAAGT
>M:002VX-1
AAAAAAAACTAAAAAGTTGA
>M:002VY-1
AAAAAAAACTAAAAAGTTGAA
>M:002VZ-1
AAAAAAAACTAAAAAGTTGAAA
>M:002W0-4
AAAAAAAACTAAAAAGTTGAAAA
>M:002W1-1
AAAAAAAACTAAAAAGTTGAAAAGA
>M:002W2-1
AAAAAAAACTAAAACAA
>M:002W3-1
AAAAAAAACTAAAACAAA
>M:002W4-1
AAAAAAAACTAAAATGA
>M:002W5-1
AAAAAAAACTAAAATGAA
>M:002W6-1
AAAAAAAACTAAAATGAGA
>M:002W7-1
AAAAAAAACTAAAATGATCT
>M:002W8-1
AAAAAAAACTAAAATGATCTCAT
>M:002W9-4
AAAAAAAACTAAAATTGA
>M:002WA-4
AAAAAAAACTAAAATTGAA
>M:002WB-2
AAAAAAAACTAAAATTGAAA
>M:002WC-1
AAAAAAAACTAAAATTGAAAG
>M:002WD-1
AAAAAAAACTAAAATTGAAAGA
>M:002WE-1
AAAAAAAACTAAAATTGAAAGAAA
>M:002WF-1
AAAAAAAACTAAAATTGAAAGCA
>M:002WG-1
AAAAAAAACTAAAATTGAGA
>M:002WH-1
AAAAAAAACTAAAATTGAT
>M:002WI-1
AAAAAAAACTAAAATTGATAGCA
>M:002WJ-3
AAAAAAAACTAAAATTTAAA
>M:002WK-3
AAAAAAAACTAAAATTTAAAT
>M:002WL-4
AAAAAAAACTAAAATTTAAATA
>M:002WM-1
AAAAAAAACTAAAATTTAAATAAAAAA
>M:002WN-1
AAAAAAAACTAAAATTTAAATAAATAA
>M:002WO-1
AAAAAAAACTAAAGAGA
>M:002WP-1
AAAAAAAACTAAAGAGAAT
>M:002WQ-3
AAAAAAAACTAAATAAATAAGA
>M:002WR-2
AAAAAAAACTAAATAAATAAGAT
>M:002WS-1
AAAAAAAACTAAATAAATAAGATTAG
>M:002WT-1
AAAAAAAACTAAATAAGGAAAA
>M:002WU-1
AAAAAAAACTAAGAATAAA
>M:002WV-1
AAAAAAAACTAAGGCATTATTA
>M:002WW-1
AAAAAAAACTAAGTTTGAA
>M:002WX-4
AAAAAAAACTAAGTTTGAAAAGA
>M:002WY-1
AAAAAAAACTAATGTGA
>M:002WZ-1
AAAAAAAACTACTTGGATTT
>M:002X0-1
AAAAAAAACTACTTGGATTTCTTGA
>M:002X1-1
AAAAAAAACTAGGATAGA
>M:002X2-1
AAAAAAAACTAGTCGGTTGAAGA
>M:002X3-1
AAAAAAAACTATAACCTAAGTC
>M:002X4-1
AAAAAAAACTATAAGATAGTCAT
>M:002X5-1
AAAAAAAACTATTATCAACCGATAT
>M:002X6-1
AAAAAAAACTATTATCCGATAT
>M:002X7-1
AAAAAAAACTATTGGAAA
>M:002X8-1
AAAAAAAACTATTGGAAAA
>M:002X9-1
AAAAAAAACTATTGGAAACA
>M:002XA-1
AAAAAAAACTATTGGAAACACCA
>M:002XB-1
AAAAAAAACTATTGGAAACACT
>M:002XC-3
AAAAAAAACTATTGGAAACACTA
>M:002XD-1
AAAAAAAACTATTGGAAACACTAAA
>M:002XE-1
AAAAAAAACTATTTTGATGTCTT
>M:002XF-1
AAAAAAAACTCCATCCTCCTTTC
>M:002XG-1
AAAAAAAACTCCTCTCCTTTCTC
>M:002XH-2
AAAAAAAACTGAAAAGAACAT
>M:002XI-1
AAAAAAAACTGAAAAGGAC
>M:002XJ-1
AAAAAAAACTGAAAAGGACATAA
>M:002XK-1
AAAAAAAACTGAAAGTGA
>M:002XL-1
AAAAAAAACTGAAGAAGAACTTCT
>M:002XM-1
AAAAAAAACTGAAGATATTTAATC
>M:002XN-1
AAAAAAAACTGAATTATTTGTAAA
>M:002XO-1
AAAAAAAACTGAATTCTTCAAAA
>M:002XP-1
AAAAAAAACTGAGCCAACCGTTTAA
>M:002XQ-1
AAAAAAAACTGAGCCAACTGTTTAA
>M:002XR-1
AAAAAAAACTGAGGATAAAGTTC
>M:002XS-1
AAAAAAAACTGATAAAGA
>M:002XT-4
AAAAAAAACTGATAAAGAAA
>M:002XU-2
AAAAAAAACTGATAAAGAAAA
>M:002XV-5
AAAAAAAACTGATAAAGAAAAA
>M:002XW-7
AAAAAAAACTGATAAAGAAAAAA
>M:002XX-3
AAAAAAAACTGATAAAGAAAAAAA
>M:002XY-1
AAAAAAAACTGATAAAGAAAAAAAA
>M:002XZ-1
AAAAAAAACTGATAAAGAAAAAAC
>M:002Y0-1
AAAAAAAACTGATAAAGAGAAA
>M:002Y1-1
AAAAAAAACTGATTAAGAA
>M:002Y2-1
AAAAAAAACTGGAATAAGTAATT
>M:002Y3-1
AAAAAAAACTGGAATATAAGGATC
>M:002Y4-1
AAAAAAAACTGGTGGAT
>M:002Y5-1
AAAAAAAACTGTCGAAATGAGCGA
>M:002Y6-1
AAAAAAAACTGTCGAAATTTCT
>M:002Y7-1
AAAAAAAACTGTCTCTGAAA
>M:002Y8-1
AAAAAAAACTGTTAAAAAAAAAAA
>M:002Y9-1
AAAAAAAACTGTTAAAAAAAAC
>M:002YA-1
AAAAAAAACTGTTAAAAAAGAGA
>M:002YB-1
AAAAAAAACTGTTCTCGTTGAGC
>M:002YC-2
AAAAAAAACTGTTCTCGTTGAGCAA
>M:002YD-1
AAAAAAAACTGTTTAAACCTTTGGT
>M:002YE-1
AAAAAAAACTTAAAAAGAAA
>M:002YF-2
AAAAAAAACTTAACATA
>M:002YG-1
AAAAAAAACTTAACTAGAACGCGA
>M:002YH-1
AAAAAAAACTTAATTTTGAGA
>M:002YI-1
AAAAAAAACTTACCGCCAAAAAAA
>M:002YJ-1
AAAAAAAACTTATAAACAAAAAAA
>M:002YK-1
AAAAAAAACTTATAAATAAAAAAA
>M:002YL-1
AAAAAAAACTTATCTTCTTAC
>M:002YM-3
AAAAAAAACTTCGAAAA
>M:002YN-1
AAAAAAAACTTCGAAAATAT
>M:002YO-2
AAAAAAAACTTGCGTCAAAAT
>M:002YP-2
AAAAAAAACTTGCGTCAAAATGA
>M:002YQ-1
AAAAAAAACTTGCTCCTA
>M:002YR-1
AAAAAAAACTTGTTTTGATTA
>M:002YS-1
AAAAAAAACTTGTTTTGATTAT
>M:002YT-2
AAAAAAAACTTGTTTTGATTTT
>M:002YU-1
AAAAAAAACTTTAATAA
>M:002YV-1
AAAAAAAACTTTGGAAATTGTT
>M:002YW-1
AAAAAAAACTTTTGTTATCTTTTT
>M:002YX-1
AAAAAAAACTTTTTAAATCCTAAA
>M:002YY-1
AAAAAAAACTTTTTTGAAC
>M:002YZ-2
AAAAAAAACTTTTTTTTTGG
>M:002Z0-1
AAAAAAAAGAAAAAAAAA
>M:002Z1-4
AAAAAAAAGAAAAAAAAAA
>M:002Z2-1
AAAAAAAAGAAAAAAAAAAAA
>M:002Z3-3
AAAAAAAAGAAAAAAAAAAAAA
>M:002Z4-1
AAAAAAAAGAAAAAAAAAAAAAAA
>M:002Z5-2
AAAAAAAAGAAAAAAAAAAAAGA
>M:002Z6-1
AAAAAAAAGAAAAAAAAAAAAGAA
>M:002Z7-1
AAAAAAAAGAAAAAAAAAAAATGGAA
>M:002Z8-1
AAAAAAAAGAAAAAAAAAAAGAAAA
>M:002Z9-1
AAAAAAAAGAAAAAAAAAAAT
>M:002ZA-1
AAAAAAAAGAAAAAAAAAAGGG
>M:002ZB-2
AAAAAAAAGAAAAAAAAAGAA
>M:002ZC-1
AAAAAAAAGAAAAAAAAAGAAA
>M:002ZD-1
AAAAAAAAGAAAAAAAACA
>M:002ZE-1
AAAAAAAAGAAAAAAAACAAAA
>M:002ZF-1
AAAAAAAAGAAAAAAAACTGAT
>M:002ZG-2
AAAAAAAAGAAAAAAAAGA
>M:002ZH-1
AAAAAAAAGAAAAAAAAGAGGAAA
>M:002ZI-1
AAAAAAAAGAAAAAAAGAA
>M:002ZJ-1
AAAAAAAAGAAAAAAAGACGAGTT
>M:002ZK-1
AAAAAAAAGAAAAAAATTGGAT
>M:002ZL-1
AAAAAAAAGAAAAAACAAAAAAA
>M:002ZM-2
AAAAAAAAGAAAAAACTGGCA
>M:002ZN-2
AAAAAAAAGAAAAAACTGGCAA
>M:002ZO-1
AAAAAAAAGAAAAAAGAGT
>M:002ZP-1
AAAAAAAAGAAAAAATTTGA
>M:002ZQ-1
AAAAAAAAGAAAAAGAAAAAA
>M:002ZR-1
AAAAAAAAGAAAAAGAAAAAAAA
>M:002ZS-1
AAAAAAAAGAAAAAGAAGAA
>M:002ZT-2
AAAAAAAAGAAAAAGAAGAAAA
>M:002ZU-1
AAAAAAAAGAAAAAGGAAAAA
>M:002ZV-1
AAAAAAAAGAAAAAGGAAAAAAAAAAA
>M:002ZW-1
AAAAAAAAGAAAAATATTAGAA
>M:002ZX-1
AAAAAAAAGAAAAATATTGAA
>M:002ZY-1
AAAAAAAAGAAAAATTGAA
>M:002ZZ-2
AAAAAAAAGAAAAATTGAAA
>M:00300-2
AAAAAAAAGAAAAATTGAAAA
>M:00301-1
AAAAAAAAGAAAAATTGAAAAA
>M:00302-1
AAAAAAAAGAAAAATTGAAAAAA
>M:00303-1
AAAAAAAAGAAAAATTGAAAAAAA
>M:00304-1
AAAAAAAAGAAAACAATAAGA
>M:00305-1
AAAAAAAAGAAAACAGGA
>M:00306-1
AAAAAAAAGAAAACTTTTGTTTATAA
>M:00307-1
AAAAAAAAGAAAAGAAA
>M:00308-1
AAAAAAAAGAAAAGAAAA
>M:00309-1
AAAAAAAAGAAAAGGTACAAA
>M:0030A-1
AAAAAAAAGAAAATAAAAAA
>M:0030B-1
AAAAAAAAGAAAATAAAAAATAACT
>M:0030C-1
AAAAAAAAGAAAATGAGACGAAAA
>M:0030D-1
AAAAAAAAGAAAATTCTCCTTGA
>M:0030E-1
AAAAAAAAGAAACAAACTCATTA
>M:0030F-1
AAAAAAAAGAAACAAATTTA
>M:0030G-1
AAAAAAAAGAAACATCTTATAAC
>M:0030H-1
AAAAAAAAGAAACCGAGA
>M:0030I-1
AAAAAAAAGAAACTAATTAA
>M:0030J-1
AAAAAAAAGAAACTATTTTAAG
>M:0030K-2
AAAAAAAAGAAAGAAAAAA
>M:0030L-1
AAAAAAAAGAAAGAAAAAAAA
>M:0030M-1
AAAAAAAAGAAAGAAGGGAAAAG
>M:0030N-1
AAAAAAAAGAAAGAGAAAGAA
>M:0030O-1
AAAAAAAAGAAAGCGCTAGAAAAA
>M:0030P-1
AAAAAAAAGAAATAAATGAATGGAA
>M:0030Q-1
AAAAAAAAGAAATAATAAAAAA
>M:0030R-1
AAAAAAAAGAAATAATAAT
>M:0030S-1
AAAAAAAAGAAATAGAAAAAA
>M:0030T-1
AAAAAAAAGAAATAGGAAAGAAA
>M:0030U-1
AAAAAAAAGAAATGAAA
>M:0030V-1
AAAAAAAAGAAATGAATGA
>M:0030W-1
AAAAAAAAGAAATGTTAAAGA
>M:0030X-2
AAAAAAAAGAAATTATTAA
>M:0030Y-1
AAAAAAAAGAAATTATTAAA
>M:0030Z-1
AAAAAAAAGAAATTGACCG
>M:00310-1
AAAAAAAAGAACAAAGGAACA
>M:00311-1
AAAAAAAAGAACAATTGTA
>M:00312-2
AAAAAAAAGAACAGCTAATTC
>M:00313-2
AAAAAAAAGAACCAAAA
>M:00314-3
AAAAAAAAGAACCAAAAA
>M:00315-1
AAAAAAAAGAACCAAGA
>M:00316-1
AAAAAAAAGAACGAAAAAAT
>M:00317-1
AAAAAAAAGAACTAAAA
>M:00318-1
AAAAAAAAGAACTAAAAA
>M:00319-1
AAAAAAAAGAACTAAAAAAATTAA
>M:0031A-2
AAAAAAAAGAACTAAAAAATGA
>M:0031B-2
AAAAAAAAGAACTTTAAA
>M:0031C-2
AAAAAAAAGAACTTTTAAA
>M:0031D-3
AAAAAAAAGAACTTTTAAATAT
>M:0031E-1
AAAAAAAAGAAGAAAAAAAAA
>M:0031F-1
AAAAAAAAGAAGAAAAAAAAAAA
>M:0031G-1
AAAAAAAAGAAGAAAAAGA
>M:0031H-1
AAAAAAAAGAAGAAAATTTTTAT
>M:0031I-2
AAAAAAAAGAAGAAGAA
>M:0031J-1
AAAAAAAAGAAGAAGAAATAG
>M:0031K-1
AAAAAAAAGAAGAAGGAGAAATAGAT
>M:0031L-1
AAAAAAAAGAAGAGAAAAAA
>M:0031M-1
AAAAAAAAGAAGCTTTTTGA
>M:0031N-1
AAAAAAAAGAAGGACATGCCTTG
>M:0031O-1
AAAAAAAAGAAGGGCAATAGA
>M:0031P-1
AAAAAAAAGAAGGTTGTACAAT
>M:0031Q-1
AAAAAAAAGAAGTGGAAAATACAT
>M:0031R-1
AAAAAAAAGAAGTTAGAAATGAA
>M:0031S-1
AAAAAAAAGAATAAAAAAAAA
>M:0031T-1
AAAAAAAAGAATAAAAAAAAAA
>M:0031U-1
AAAAAAAAGAATAAAAATTAAGA
>M:0031V-1
AAAAAAAAGAATAAAAATTAAGAT
>M:0031W-1
AAAAAAAAGAATGAAATGA
>M:0031X-1
AAAAAAAAGAATGATCG
>M:0031Y-3
AAAAAAAAGAATGATCGG
>M:0031Z-1
AAAAAAAAGAATGATCGGAAA
>M:00320-1
AAAAAAAAGAATGATCGGAAAA
>M:00321-1
AAAAAAAAGAATGATCGGAAT
>M:00322-1
AAAAAAAAGAATGCAGTTA
>M:00323-1
AAAAAAAAGAATGCAGTTAA
>M:00324-1
AAAAAAAAGAATGCTAATGGAA
>M:00325-1
AAAAAAAAGAATGGGAAATGAA
>M:00326-1
AAAAAAAAGAATTAAAATAAAGAGA
>M:00327-1
AAAAAAAAGAATTAATGAAT
>M:00328-1
AAAAAAAAGAATTGAATACTTTGC
>M:00329-1
AAAAAAAAGAATTGTTGCAACT
>M:0032A-1
AAAAAAAAGAATTTAGAAGG
>M:0032B-1
AAAAAAAAGAATTTCGGTGATCTCT
>M:0032C-1
AAAAAAAAGAATTTGAAGTTAAAA
>M:0032D-1
AAAAAAAAGACAGTTATAAG
>M:0032E-1
AAAAAAAAGACGAAAGGAGGAAAA
>M:0032F-1
AAAAAAAAGACGATGGAGAAAA
>M:0032G-1
AAAAAAAAGACGCTTTTTGA
>M:0032H-1
AAAAAAAAGACTTTTCCATTTTT
>M:0032I-1
AAAAAAAAGAGAAAAAAA
>M:0032J-1
AAAAAAAAGAGAAAAAAAAA
>M:0032K-1
AAAAAAAAGAGAAAAAAAG
>M:0032L-1
AAAAAAAAGAGAAAGAGA
>M:0032M-1
AAAAAAAAGAGAAGCGATA
>M:0032N-1
AAAAAAAAGAGATAATTTATGAT
>M:0032O-1
AAAAAAAAGAGATAGATCTC
>M:0032P-1
AAAAAAAAGAGATGGGAGAG
>M:0032Q-1
AAAAAAAAGAGGAAAAAAAA
>M:0032R-1
AAAAAAAAGAGGGAGGAAA
>M:0032S-1
AAAAAAAAGAGGTTAGAGGG
>M:0032T-1
AAAAAAAAGAGTAACACATGA
>M:0032U-1
AAAAAAAAGAGTACCACATGAAA
>M:0032V-1
AAAAAAAAGAGTATTTACAATA
>M:0032W-4
AAAAAAAAGATAAAAAA
>M:0032X-2
AAAAAAAAGATAAAAAAAA
>M:0032Y-1
AAAAAAAAGATAAAAAAAAAA
>M:0032Z-1
AAAAAAAAGATAAAAAAAGAA
>M:00330-1
AAAAAAAAGATAAAAAAAGAAAAA
>M:00331-3
AAAAAAAAGATAAAAGA
>M:00332-2
AAAAAAAAGATAAAAGAA
>M:00333-2
AAAAAAAAGATAAAAGAAA
>M:00334-1
AAAAAAAAGATAAAAGAAAAA
>M:00335-1
AAAAAAAAGATAAAAGAGTAAGA
>M:00336-1
AAAAAAAAGATAAAAGCGAAAGAA
>M:00337-24
AAAAAAAAGATAAAAGT
>M:00338-2
AAAAAAAAGATAAAAGTA
>M:00339-3
AAAAAAAAGATAAAAGTAA
>M:0033A-1
AAAAAAAAGATAAAAGTAAGAT
>M:0033B-1
AAAAAAAAGATAAAAGTG
>M:0033C-29
AAAAAAAAGATAAAAGTGA
>M:0033D-3
AAAAAAAAGATAAAAGTGAA
>M:0033E-3
AAAAAAAAGATAAAAGTGAAA
>M:0033F-4
AAAAAAAAGATAAAAGTGAAAGA
>M:0033G-2
AAAAAAAAGATAAAAGTGAAAGAT
>M:0033H-1
AAAAAAAAGATAAAAGTTGTTA
>M:0033I-1
AAAAAAAAGATAAAATTGA
>M:0033J-1
AAAAAAAAGATAAATTA
>M:0033K-1
AAAAAAAAGATAAATTAA
>M:0033L-2
AAAAAAAAGATAAATTAATCGA
>M:0033M-1
AAAAAAAAGATAACTAAAA
>M:0033N-1
AAAAAAAAGATAACTAATGA
>M:0033O-1
AAAAAAAAGATAACTAATGAA
>M:0033P-1
AAAAAAAAGATAAGAGT
>M:0033Q-1
AAAAAAAAGATAAGTGAA
>M:0033R-1
AAAAAAAAGATAATAAAAAGAAAAAA
>M:0033S-1
AAAAAAAAGATAATTAAAA
>M:0033T-1
AAAAAAAAGATCCGAAAAAAAA
>M:0033U-1
AAAAAAAAGATCTGGTGATGTTAA
>M:0033V-1
AAAAAAAAGATGAAAGGACATAATTT
>M:0033W-1
AAAAAAAAGATGAAAGGACATAT
>M:0033X-1
AAAAAAAAGATGAAGCCGTTAGC
>M:0033Y-1
AAAAAAAAGATGGACTATAAAAC
>M:0033Z-1
AAAAAAAAGATGTAAATGGAGAGA
>M:00340-1
AAAAAAAAGATGTTCAAAAA
>M:00341-1
AAAAAAAAGATGTTCAAT
>M:00342-1
AAAAAAAAGATGTTCAATGT
>M:00343-1
AAAAAAAAGATGTTCAATGTGAAT
>M:00344-1
AAAAAAAAGATTCTTCGGAAGT
>M:00345-1
AAAAAAAAGATTGCATACAA
>M:00346-1
AAAAAAAAGATTGCGTTGT
>M:00347-1
AAAAAAAAGATTTTAACTGAA
>M:00348-1
AAAAAAAAGATTTTTAAATTC
>M:00349-1
AAAAAAAAGATTTTTGA
>M:0034A-2
AAAAAAAAGATTTTTGATTTT
>M:0034B-1
AAAAAAAAGATTTTTGATTTTA
>M:0034C-1
AAAAAAAAGATTTTTGATTTTAAC
>M:0034D-1
AAAAAAAAGATTTTTGATTTTAACT
>M:0034E-1
AAAAAAAAGCAAAGCTTAA
>M:0034F-1
AAAAAAAAGCAAAGCTTAAAAAA
>M:0034G-1
AAAAAAAAGCAAAGCTTAAAAAAA
>M:0034H-1
AAAAAAAAGCAAAGCTTAAAAAAAA
>M:0034I-1
AAAAAAAAGCAACAAAAAGTT
>M:0034J-2
AAAAAAAAGCAACAAAAAGTTA
>M:0034K-1
AAAAAAAAGCAACAAAAAGTTAA
>M:0034L-1
AAAAAAAAGCACGCAAAA
>M:0034M-1
AAAAAAAAGCACTAGTTAA
>M:0034N-1
AAAAAAAAGCAGCGTTGTGA
>M:0034O-1
AAAAAAAAGCAGCTCCGATCGAAA
>M:0034P-1
AAAAAAAAGCAGGACGTGAACAG
>M:0034Q-1
AAAAAAAAGCATACAATTAATAAA
>M:0034R-1
AAAAAAAAGCATGAGTTAAAT
>M:0034S-1
AAAAAAAAGCATGCAAA
>M:0034T-1
AAAAAAAAGCATGCAAAGTAAA
>M:0034U-1
AAAAAAAAGCATGCAAAGTAAAAAA
>M:0034V-1
AAAAAAAAGCATGCAAAGTATAAGCA
>M:0034W-1
AAAAAAAAGCATGCAAGGAAA
>M:0034X-1
AAAAAAAAGCATGCAAGTAA
>M:0034Y-2
AAAAAAAAGCATGCAAT
>M:0034Z-1
AAAAAAAAGCATGCAATAAGTTA
>M:00350-1
AAAAAAAAGCATGCAATGTAAAAA
>M:00351-1
AAAAAAAAGCATGCAATT
>M:00352-1
AAAAAAAAGCATGCAATTAAT
>M:00353-2
AAAAAAAAGCATGCAATTAATA
>M:00354-3
AAAAAAAAGCATGCAATTAATAA
>M:00355-1
AAAAAAAAGCATGCAATTAATAAAA
>M:00356-1
AAAAAAAAGCATGCAATTAATAGATA
>M:00357-1
AAAAAAAAGCATGCAATTAGTAAAA
>M:00358-1
AAAAAAAAGCATGCAATTAGTTA
>M:00359-1
AAAAAAAAGCATGCAATTAT
>M:0035A-1
AAAAAAAAGCATGCAATTATT
>M:0035B-1
AAAAAAAAGCATGCAATTATTA
>M:0035C-1
AAAAAAAAGCATGCAATTATTAA
>M:0035D-1
AAAAAAAAGCATGCAATTATTAAA
>M:0035E-1
AAAAAAAAGCATGCAATTATTG
>M:0035F-1
AAAAAAAAGCATGCAGCAAAGA
>M:0035G-2
AAAAAAAAGCATGCAGTTAGTA
>M:0035H-2
AAAAAAAAGCATGCAGTTAGTAAGAT
>M:0035I-1
AAAAAAAAGCATGCATTTAAAT
>M:0035J-1
AAAAAAAAGCATGCATTTTTTTT
>M:0035K-2
AAAAAAAAGCATGCGTAAA
>M:0035L-1
AAAAAAAAGCATGGAGA
>M:0035M-1
AAAAAAAAGCCCCTAAAGAAC
>M:0035N-1
AAAAAAAAGCGAAAAATTTGTA
>M:0035O-1
AAAAAAAAGCGATACAA
>M:0035P-1
AAAAAAAAGCGGAAAAA
>M:0035Q-1
AAAAAAAAGCGTACATGAGAA
>M:0035R-1
AAAAAAAAGCTATAAATGGTTTATA
>M:0035S-1
AAAAAAAAGCTATAGTTAAA
>M:0035T-1
AAAAAAAAGCTATCAAAGATA
>M:0035U-1
AAAAAAAAGCTCATAGTTAA
>M:0035V-1
AAAAAAAAGCTCATAGTTAAAT
>M:0035W-1
AAAAAAAAGCTCATAGTTT
>M:0035X-1
AAAAAAAAGCTTATCTTAGTAATTA
>M:0035Y-1
AAAAAAAAGCTTATTTTGA
>M:0035Z-1
AAAAAAAAGCTTATTTTGAAATAA
>M:00360-1
AAAAAAAAGCTTATTTTGAAATTAA
>M:00361-1
AAAAAAAAGCTTATTTTGAACCTAA
>M:00362-1
AAAAAAAAGCTTCTTTTAAA
>M:00363-1
AAAAAAAAGCTTTAAAAATTAACA
>M:00364-1
AAAAAAAAGGAAAAAAAA
>M:00365-1
AAAAAAAAGGAAAAAAAAAA
>M:00366-1
AAAAAAAAGGAAAAAAAAAGAT
>M:00367-1
AAAAAAAAGGAAAAAAGAAGAGGAA
>M:00368-1
AAAAAAAAGGAAAAAGTAGAA
>M:00369-1
AAAAAAAAGGAAAGATTTGAAAA
>M:0036A-1
AAAAAAAAGGAAAGCTTTGA
>M:0036B-1
AAAAAAAAGGAAATAAAA
>M:0036C-1
AAAAAAAAGGAAATAAAAAGC
>M:0036D-1
AAAAAAAAGGAAATAAAAAGCAA
>M:0036E-1
AAAAAAAAGGAAATGTAATG
>M:0036F-1
AAAAAAAAGGAACGCTTCACGA
>M:0036G-1
AAAAAAAAGGAAGGAAGGGAGAA
>M:0036H-1
AAAAAAAAGGACATACATTGAAC
>M:0036I-1
AAAAAAAAGGACTTAAGTGT
>M:0036J-1
AAAAAAAAGGAGAAAAAA
>M:0036K-1
AAAAAAAAGGAGAAAACAAAAAA
>M:0036L-1
AAAAAAAAGGAGAAAGACT
>M:0036M-1
AAAAAAAAGGAGAAAGAGAAAAAAA
>M:0036N-1
AAAAAAAAGGAGAGATGATTTATTAAA
>M:0036O-1
AAAAAAAAGGAGAGTAAG
>M:0036P-1
AAAAAAAAGGAGATGTGAATAAT
>M:0036Q-1
AAAAAAAAGGATAAGTCTCAA
>M:0036R-1
AAAAAAAAGGATAGATTGAAAAAAAA
>M:0036S-1
AAAAAAAAGGATAGTTAAATTGA
>M:0036T-1
AAAAAAAAGGATCGTTAAATTGAT
>M:0036U-1
AAAAAAAAGGATTCTTAATATG
>M:0036V-1
AAAAAAAAGGCATGCAA
>M:0036W-1
AAAAAAAAGGCATGCAATTAAT
>M:0036X-1
AAAAAAAAGGCATGCAATTAGT
>M:0036Y-1
AAAAAAAAGGCATGCAATTAGTAA
>M:0036Z-1
AAAAAAAAGGCTAAAAAACTAAA
>M:00370-1
AAAAAAAAGGCTAAAAAACTAAG
>M:00371-1
AAAAAAAAGGCTCAAAAGGATAAT
>M:00372-1
AAAAAAAAGGCTCTTCCTCAAAA
>M:00373-1
AAAAAAAAGGCTGAATCTCTAGAC
>M:00374-1
AAAAAAAAGGCTTAACAAAAAAGGCA
>M:00375-1
AAAAAAAAGGCTTTATTCTTT
>M:00376-1
AAAAAAAAGGGAAAAAGAAGGGGAAA
>M:00377-1
AAAAAAAAGGGAAACGGGTTAAT
>M:00378-1
AAAAAAAAGGGAAGAAAAA
>M:00379-1
AAAAAAAAGGGAAGGAA
>M:0037A-1
AAAAAAAAGGGAAGTCAAAGTGA
>M:0037B-1
AAAAAAAAGGGAATTAATT
>M:0037C-1
AAAAAAAAGGGAGAAAATAAAAA
>M:0037D-1
AAAAAAAAGGGAGAGAAA
>M:0037E-1
AAAAAAAAGGGAGTGACAGTA
>M:0037F-1
AAAAAAAAGGGATTGTTTGC
>M:0037G-1
AAAAAAAAGGGCTAAATATT
>M:0037H-1
AAAAAAAAGGGCTTCTAAAAA
>M:0037I-1
AAAAAAAAGGGGAGTGA
>M:0037J-1
AAAAAAAAGGGGATCAAAG
>M:0037K-1
AAAAAAAAGGGGCTGAGATGAG
>M:0037L-3
AAAAAAAAGGTAATCAA
>M:0037M-1
AAAAAAAAGGTAATCAAA
>M:0037N-2
AAAAAAAAGGTAATCAAAGT
>M:0037O-1
AAAAAAAAGGTAATCAAAGTGAAA
>M:0037P-1
AAAAAAAAGGTAATCAAT
>M:0037Q-1
AAAAAAAAGGTAATCGA
>M:0037R-1
AAAAAAAAGGTAATGAA
>M:0037S-1
AAAAAAAAGGTAATGAAAATGA
>M:0037T-1
AAAAAAAAGGTAATGAAAGTGA
>M:0037U-1
AAAAAAAAGGTAATGAAAGTGAAAA
>M:0037V-1
AAAAAAAAGGTAATTAAAATGA
>M:0037W-2
AAAAAAAAGGTAATTAAAATGAA
>M:0037X-1
AAAAAAAAGGTAGTCAAAGTGA
>M:0037Y-2
AAAAAAAAGGTGAAAATAAAA
>M:0037Z-6
AAAAAAAAGGTGATCAA
>M:00380-3
AAAAAAAAGGTGATCAAA
>M:00381-1
AAAAAAAAGGTGATCAAAA
>M:00382-1
AAAAAAAAGGTGATCAAAATC
>M:00383-2
AAAAAAAAGGTGATCAAAATCAA
>M:00384-1
AAAAAAAAGGTGATCAAAGAA
>M:00385-1
AAAAAAAAGGTGATCAAAGT
>M:00386-1
AAAAAAAAGGTTCTTGGCAA
>M:00387-1
AAAAAAAAGGTTTCTGCGGATTGG
>M:00388-1
AAAAAAAAGGTTTTATTGAAGT
>M:00389-1
AAAAAAAAGTAAAAAAA
>M:0038A-4
AAAAAAAAGTAAAAGAA
>M:0038B-2
AAAAAAAAGTAAAAGAACGGAT
>M:0038C-2
AAAAAAAAGTAAAAGAACGGATG
>M:0038D-1
AAAAAAAAGTAAAAGAACGGATGA
>M:0038E-1
AAAAAAAAGTAAAATAAATATATA
>M:0038F-1
AAAAAAAAGTAAATAAATAAA
>M:0038G-1
AAAAAAAAGTAAATGTTTTA
>M:0038H-1
AAAAAAAAGTAAATTAAAA
>M:0038I-1
AAAAAAAAGTAACTTCGGTAA
>M:0038J-1
AAAAAAAAGTAAGTGATA
>M:0038K-1
AAAAAAAAGTAAGTGATAAA
>M:0038L-1
AAAAAAAAGTACAGAAA
>M:0038M-1
AAAAAAAAGTACTATATTTA
>M:0038N-1
AAAAAAAAGTACTTGGAGAATT
>M:0038O-1
AAAAAAAAGTAGAATTATATAATTA
>M:0038P-1
AAAAAAAAGTAGCATTA
>M:0038Q-1
AAAAAAAAGTAGCATTATA
>M:0038R-4
AAAAAAAAGTAGCATTATTA
>M:0038S-1
AAAAAAAAGTAGCGAATGTTGGA
>M:0038T-1
AAAAAAAAGTAGGACTAA
>M:0038U-1
AAAAAAAAGTATCCTTAA
>M:0038V-1
AAAAAAAAGTATCTGATATTA
>M:0038W-1
AAAAAAAAGTATGTAATTGTT
>M:0038X-1
AAAAAAAAGTATTAAAAATTATTGGAA
>M:0038Y-2
AAAAAAAAGTATTATAAG
>M:0038Z-1
AAAAAAAAGTATTATACA
>M:00390-1
AAAAAAAAGTATTATACAGT
>M:00391-1
AAAAAAAAGTATTATACAGTAA
>M:00392-1
AAAAAAAAGTATTTGTTA
>M:00393-3
AAAAAAAAGTCAAAATTGGATATGA
>M:00394-1
AAAAAAAAGTCAGAAAAAAAAAA
>M:00395-1
AAAAAAAAGTCAGTTGATTATTTGA
>M:00396-2
AAAAAAAAGTCATAGACAATC
>M:00397-2
AAAAAAAAGTCATAGACAATCTCT
>M:00398-1
AAAAAAAAGTCATAGACAATCTCTC
>M:00399-1
AAAAAAAAGTCATAGATTATTT
>M:0039A-2
AAAAAAAAGTCATAGATTATTTC
>M:0039B-1
AAAAAAAAGTCATGTACGGAATGGT
>M:0039C-1
AAAAAAAAGTCATTCAATATTA
>M:0039D-1
AAAAAAAAGTCCGAAAAAAAAATT
>M:0039E-1
AAAAAAAAGTCCGGAAAAAAAA
>M:0039F-3
AAAAAAAAGTCCGGAAAAAAATT
>M:0039G-1
AAAAAAAAGTCCGGAAAAAAATTG
>M:0039H-1
AAAAAAAAGTCGTAAAATAAGGAT
>M:0039I-1
AAAAAAAAGTCTGTGATTTTT
>M:0039J-1
AAAAAAAAGTCTTGTTAGAA
>M:0039K-3
AAAAAAAAGTCTTGTTAGAAT
>M:0039L-1
AAAAAAAAGTCTTGTTAGAATA
>M:0039M-1
AAAAAAAAGTCTTGTTAGAATAA
>M:0039N-1
AAAAAAAAGTCTTGTTAGAATAAC
>M:0039O-1
AAAAAAAAGTGAAAGAAAACTAAA
>M:0039P-1
AAAAAAAAGTGAACGATTAAT
>M:0039Q-1
AAAAAAAAGTGAACGATTAATAAA
>M:0039R-1
AAAAAAAAGTGACTTAA
>M:0039S-1
AAAAAAAAGTGAGAAAA
>M:0039T-1
AAAAAAAAGTGAGAAAAAA
>M:0039U-1
AAAAAAAAGTGAGAAAAG
>M:0039V-1
AAAAAAAAGTGAGAAAAT
>M:0039W-3
AAAAAAAAGTGATACAA
>M:0039X-1
AAAAAAAAGTGATACAAA
>M:0039Y-1
AAAAAAAAGTGATTAAAAT
>M:0039Z-1
AAAAAAAAGTGCAAGAA
>M:003A0-1
AAAAAAAAGTGCTGAAAGAA
>M:003A1-1
AAAAAAAAGTGGAAATGAGAAA
>M:003A2-1
AAAAAAAAGTGGTATTGAATAAA
>M:003A3-1
AAAAAAAAGTGTACATGAGAAA
>M:003A4-1
AAAAAAAAGTGTACTCGTTAACAA
>M:003A5-1
AAAAAAAAGTGTATTCGTTAACA
>M:003A6-2
AAAAAAAAGTGTGCTCA
>M:003A7-1
AAAAAAAAGTGTGCTCAT
>M:003A8-1
AAAAAAAAGTGTGCTCATCAACA
>M:003A9-1
AAAAAAAAGTGTTGAAATATGT
>M:003AA-1
AAAAAAAAGTGTTTCTTCA
>M:003AB-1
AAAAAAAAGTTAAAAAAAA
>M:003AC-1
AAAAAAAAGTTAAAAAAAAACA
>M:003AD-1
AAAAAAAAGTTAAAAAAAAACAA
>M:003AE-1
AAAAAAAAGTTAAAAAAAACAA
>M:003AF-1
AAAAAAAAGTTAAAAAAAGA
>M:003AG-1
AAAAAAAAGTTAAAAAGAGCTTGG
>M:003AH-1
AAAAAAAAGTTAAAAATGTAAGA
>M:003AI-2
AAAAAAAAGTTAAAGTTAA
>M:003AJ-1
AAAAAAAAGTTAAGGAA
>M:003AK-1
AAAAAAAAGTTAAGGAAAAATAA
>M:003AL-1
AAAAAAAAGTTAATACTA
>M:003AM-1
AAAAAAAAGTTAATCAA
>M:003AN-1
AAAAAAAAGTTAATCAAA
>M:003AO-7
AAAAAAAAGTTAATCAAAA
>M:003AP-1
AAAAAAAAGTTAATCAAAAAA
>M:003AQ-1
AAAAAAAAGTTAATCAAAAGT
>M:003AR-1
AAAAAAAAGTTAATGAAAAAA
>M:003AS-1
AAAAAAAAGTTAATGAATGAA
>M:003AT-1
AAAAAAAAGTTAGAAGATTTTTGGAAA
>M:003AU-5
AAAAAAAAGTTAGTTGCCCAGA
>M:003AV-1
AAAAAAAAGTTAGTTGCCCAGAG
>M:003AW-8
AAAAAAAAGTTAGTTGCCCAGAGA
>M:003AX-2
AAAAAAAAGTTAGTTGCCCAGAGAA
>M:003AY-4
AAAAAAAAGTTAGTTGCCCAGCGA
>M:003AZ-1
AAAAAAAAGTTCCTTAATTTAAGAAA
>M:003B0-1
AAAAAAAAGTTGAAAAGGAAAT
>M:003B1-1
AAAAAAAAGTTGAAAAGGGAATAG
>M:003B2-1
AAAAAAAAGTTGAAAAGGGAATAGA
>M:003B3-1
AAAAAAAAGTTGAATACCGA
>M:003B4-1
AAAAAAAAGTTGAGAATGGGT
>M:003B5-1
AAAAAAAAGTTGGGCGA
>M:003B6-1
AAAAAAAAGTTGGGCGAT
>M:003B7-1
AAAAAAAAGTTGGGCGATC
>M:003B8-1
AAAAAAAAGTTGGGCGATCAA
>M:003B9-1
AAAAAAAAGTTGGGCGATCAAGAA
>M:003BA-3
AAAAAAAAGTTGTTAGTAACA
>M:003BB-1
AAAAAAAAGTTTAAAAATA
>M:003BC-1
AAAAAAAAGTTTAAAAATAA
>M:003BD-2
AAAAAAAAGTTTAGTGAGTTTAAA
>M:003BE-1
AAAAAAAAGTTTATATAGAAGA
>M:003BF-1
AAAAAAAAGTTTCGTTTGAAATATT
>M:003BG-1
AAAAAAAAGTTTGCACTACAATA
>M:003BH-1
AAAAAAAAGTTTGCACTACAATAA
>M:003BI-1
AAAAAAAAGTTTTTCTCTGTCC
>M:003BJ-1
AAAAAAAATAAAAAAAA
>M:003BK-1
AAAAAAAATAAAAAAAAAAA
>M:003BL-1
AAAAAAAATAAAAAAAAAAAA
>M:003BM-1
AAAAAAAATAAAAAAAAAAAAAAAA
>M:003BN-1
AAAAAAAATAAAAAAAAAAAAGAAA
>M:003BO-1
AAAAAAAATAAAAAAAAAAC
>M:003BP-1
AAAAAAAATAAAAAAAAAAGAA
>M:003BQ-1
AAAAAAAATAAAAAAAAAAGAAAAA
>M:003BR-1
AAAAAAAATAAAAAAAATAATGATGA
>M:003BS-1
AAAAAAAATAAAAAAAGAATAGCTT
>M:003BT-1
AAAAAAAATAAAAAAATAAAAA
>M:003BU-2
AAAAAAAATAAAAAAATAAATGT
>M:003BV-1
AAAAAAAATAAAAAAATCGAAAAA
>M:003BW-2
AAAAAAAATAAAAAAATCGAAAAAA
>M:003BX-1
AAAAAAAATAAAAAAATGAAAAA
>M:003BY-2
AAAAAAAATAAAAAAATGAAAAAA
>M:003BZ-1
AAAAAAAATAAAAAAATGAGA
>M:003C0-1
AAAAAAAATAAAAAACACGCAA
>M:003C1-1
AAAAAAAATAAAAAACTTTGA
>M:003C2-1
AAAAAAAATAAAAAATAAATGTT
>M:003C3-1
AAAAAAAATAAAAAATTAA
>M:003C4-1
AAAAAAAATAAAAAATTAATCAA
>M:003C5-1
AAAAAAAATAAAAAGAAGAAAA
>M:003C6-1
AAAAAAAATAAAAAGACTAAA
>M:003C7-1
AAAAAAAATAAAAAGCAGTTGAAT
>M:003C8-1
AAAAAAAATAAAAATAAAAAAAC
>M:003C9-1
AAAAAAAATAAAAATAGA
>M:003CA-1
AAAAAAAATAAAAATATGCCAAAA
>M:003CB-1
AAAAAAAATAAAAATTATAAAAAAAA
>M:003CC-1
AAAAAAAATAAAAATTATAAAAGA
>M:003CD-2
AAAAAAAATAAAAATTATAAGAA
>M:003CE-1
AAAAAAAATAAAAATTTTTGA
>M:003CF-1
AAAAAAAATAAAACTTCGACT
>M:003CG-1
AAAAAAAATAAAACTTTAAAAA
>M:003CH-1
AAAAAAAATAAAAGAAAAA
>M:003CI-1
AAAAAAAATAAAAGAAAAAAAAAAAAA
>M:003CJ-1
AAAAAAAATAAAAGCTGTT
>M:003CK-1
AAAAAAAATAAAATAAT
>M:003CL-1
AAAAAAAATAAAATAATAAAA
>M:003CM-1
AAAAAAAATAAAATAATGTGAATAA
>M:003CN-1
AAAAAAAATAAAATAATGTTAAT
>M:003CO-1
AAAAAAAATAAAATAATT
>M:003CP-1
AAAAAAAATAAAATAATTCTTT
>M:003CQ-1
AAAAAAAATAAAATAGTAATTAAA
>M:003CR-1
AAAAAAAATAAAATGAAAAAGCA
>M:003CS-2
AAAAAAAATAAAATGAAATTGAA
>M:003CT-2
AAAAAAAATAAAATGATGATTGT
>M:003CU-2
AAAAAAAATAAAATGATGATTGTC
>M:003CV-1
AAAAAAAATAAAATGCATGCAAAT
>M:003CW-1
AAAAAAAATAAAATGTGAAATGTT
>M:003CX-1
AAAAAAAATAAAATTAAAAAAA
>M:003CY-1
AAAAAAAATAAAATTAATTCGGTGA
>M:003CZ-1
AAAAAAAATAAAATTGATGTGGAA
>M:003D0-2
AAAAAAAATAAAATTTGGTTA
>M:003D1-1
AAAAAAAATAAACAAAAAAAAA
>M:003D2-1
AAAAAAAATAAACAAAAAAAAAA
>M:003D3-3
AAAAAAAATAAACCTAGA
>M:003D4-1
AAAAAAAATAAACGAAAA
>M:003D5-1
AAAAAAAATAAACTTTGCTCCTA
>M:003D6-1
AAAAAAAATAAAGGAAAAT
>M:003D7-1
AAAAAAAATAAAGTGCTAAAGAGAA
>M:003D8-1
AAAAAAAATAAATAAATAA
>M:003D9-1
AAAAAAAATAAATAAATAAA
>M:003DA-1
AAAAAAAATAAATAAATAAATAA
>M:003DB-1
AAAAAAAATAAATAAATAAATAAT
>M:003DC-1
AAAAAAAATAAATAAGA
>M:003DD-1
AAAAAAAATAAATATTGA
>M:003DE-2
AAAAAAAATAAATCAAAAAAAT
>M:003DF-1
AAAAAAAATAAATCAATCCATACA
>M:003DG-1
AAAAAAAATAAATCCCT
>M:003DH-1
AAAAAAAATAAATCCCTAGAGA
>M:003DI-1
AAAAAAAATAAATCCCTAGAGAAAATA
>M:003DJ-1
AAAAAAAATAAATCTCTGGAGAA
>M:003DK-1
AAAAAAAATAAATGAAATGAGA
>M:003DL-1
AAAAAAAATAAATGATTTTGTGA
>M:003DM-2
AAAAAAAATAAATGATTTTGTGAA
>M:003DN-1
AAAAAAAATAAATGATTTTGTGAT
>M:003DO-1
AAAAAAAATAAATGTATAAAA
>M:003DP-1
AAAAAAAATAAATGTATAAAAAA
>M:003DQ-1
AAAAAAAATAAATGTTGAT
>M:003DR-2
AAAAAAAATAAATGTTGATA
>M:003DS-2
AAAAAAAATAAATGTTGATAT
>M:003DT-1
AAAAAAAATAAATTATCGAAAA
>M:003DU-1
AAAAAAAATAAATTGAGAAAAA
>M:003DV-1
AAAAAAAATAAATTTTCGAAAA
>M:003DW-1
AAAAAAAATAAATTTTGTGA
>M:003DX-1
AAAAAAAATAACAGTTAAAGTAAT
>M:003DY-1
AAAAAAAATAACCCCAATTATTTT
>M:003DZ-1
AAAAAAAATAACGAATAAAA
>M:003E0-1
AAAAAAAATAACGAATAAAATAAT
>M:003E1-3
AAAAAAAATAACGAATGT
>M:003E2-1
AAAAAAAATAACGAATGTTGA
>M:003E3-1
AAAAAAAATAACGAATGTTGGAG
>M:003E4-1
AAAAAAAATAACGGACAC
>M:003E5-1
AAAAAAAATAACGGTCC
>M:003E6-1
AAAAAAAATAAGAACCGTCCAT
>M:003E7-1
AAAAAAAATAAGACGAAAAAAAAT
>M:003E8-1
AAAAAAAATAAGACTTTA
>M:003E9-1
AAAAAAAATAAGACTTTAAAAA
>M:003EA-1
AAAAAAAATAAGACTTTAAAAGAAA
>M:003EB-1
AAAAAAAATAAGATTTAGCAAGAG
>M:003EC-1
AAAAAAAATAAGTAAAA
>M:003ED-3
AAAAAAAATAAGTATCGAGCTATA
>M:003EE-1
AAAAAAAATAAGTATCGAGCTATAA
>M:003EF-1
AAAAAAAATAAGTCTTCCAAAGAT
>M:003EG-1
AAAAAAAATAAGTGAACTAAACAA
>M:003EH-2
AAAAAAAATAAGTGCGAAACAAAA
>M:003EI-2
AAAAAAAATAAGTTAACCTGA
>M:003EJ-5
AAAAAAAATAAGTTAACCTGAA
>M:003EK-2
AAAAAAAATAAGTTAACCTGAAA
>M:003EL-2
AAAAAAAATAATAAAAAAAGA
>M:003EM-1
AAAAAAAATAATAAAAAAAGAA
>M:003EN-1
AAAAAAAATAATAAATATAAT
>M:003EO-1
AAAAAAAATAATAATAAAAAAAA
>M:003EP-1
AAAAAAAATAATAGATAAAGTAA
>M:003EQ-2
AAAAAAAATAATCCGAATA
>M:003ER-1
AAAAAAAATAATCCGAATAAAAA
>M:003ES-1
AAAAAAAATAATGAAAAA
>M:003ET-1
AAAAAAAATAATGAAAAAAA
>M:003EU-1
AAAAAAAATAATGAAAAAAAAA
>M:003EV-1
AAAAAAAATAATGAAAAAATATAAA
>M:003EW-1
AAAAAAAATAATGCTAATAAAAGAA
>M:003EX-1
AAAAAAAATAATGCTGATA
>M:003EY-1
AAAAAAAATAATGCTGATAAAAAA
>M:003EZ-1
AAAAAAAATAATGGATAAA
>M:003F0-1
AAAAAAAATAATGGATAAAGTA
>M:003F1-1
AAAAAAAATAATGGATAAAGTAAA
>M:003F2-1
AAAAAAAATAATTAATAAAAA
>M:003F3-1
AAAAAAAATAATTTGAAGTTAA
>M:003F4-2
AAAAAAAATAATTTGAAGTTAAA
>M:003F5-1
AAAAAAAATAATTTTTTCAC
>M:003F6-1
AAAAAAAATACAAAAAAAAAAA
>M:003F7-1
AAAAAAAATACAGTTAATAAAAA
>M:003F8-1
AAAAAAAATACATAATTATATGA
>M:003F9-1
AAAAAAAATACGAAGTAAATT
>M:003FA-1
AAAAAAAATACGTACAGGGAT
>M:003FB-1
AAAAAAAATACGTGATAAAAGACCA
>M:003FC-1
AAAAAAAATACGTTGGCACT
>M:003FD-1
AAAAAAAATACTCAATTAGTTTTGA
>M:003FE-1
AAAAAAAATACTGAAATT
>M:003FF-1
AAAAAAAATACTGCAATT
>M:003FG-1
AAAAAAAATACTTATAAGTT
>M:003FH-1
AAAAAAAATACTTGACC
>M:003FI-1
AAAAAAAATACTTTCGT
>M:003FJ-1
AAAAAAAATACTTTCGTCGTATATA
>M:003FK-1
AAAAAAAATAGAAAAAGAA
>M:003FL-2
AAAAAAAATAGAAAAATATTGA
>M:003FM-1
AAAAAAAATAGAAAAATATTGAA
>M:003FN-1
AAAAAAAATAGAAAAATATTGAC
>M:003FO-1
AAAAAAAATAGAAAAATGCCGATG
>M:003FP-1
AAAAAAAATAGAAAATTTTTTGAT
>M:003FQ-2
AAAAAAAATAGAAATTA
>M:003FR-1
AAAAAAAATAGAAATTAT
>M:003FS-2
AAAAAAAATAGAAATTATAA
>M:003FT-6
AAAAAAAATAGAAATTATAAA
>M:003FU-1
AAAAAAAATAGAAATTATAAAA
>M:003FV-1
AAAAAAAATAGAAATTATAAAAA
>M:003FW-3
AAAAAAAATAGAAATTATAAAAAA
>M:003FX-3
AAAAAAAATAGAAATTATAAAAGA
>M:003FY-1
AAAAAAAATAGAAATTATAAAAGAA
>M:003FZ-1
AAAAAAAATAGAAATTCTACAAGA
>M:003G0-1
AAAAAAAATAGAACAAAACAAGA
>M:003G1-2
AAAAAAAATAGAACTTAGTTGATT
>M:003G2-1
AAAAAAAATAGAATACGAAAAT
>M:003G3-1
AAAAAAAATAGAGAATTAGAAA
>M:003G4-1
AAAAAAAATAGATGAAATGCA
>M:003G5-1
AAAAAAAATAGATGAAATGCAT
>M:003G6-1
AAAAAAAATAGCAAATGTTGGT
>M:003G7-1
AAAAAAAATAGCGAATG
>M:003G8-1
AAAAAAAATAGCGAATGT
>M:003G9-1
AAAAAAAATAGCGAATGTT
>M:003GA-2
AAAAAAAATAGCGAATGTTGG
>M:003GB-2
AAAAAAAATAGCGAATGTTGGA
>M:003GC-1
AAAAAAAATAGGAAAGAAAT
>M:003GD-1
AAAAAAAATAGGATAATCTCGAAG
>M:003GE-1
AAAAAAAATAGGATACTCTCGAAG
>M:003GF-1
AAAAAAAATAGGGTACATTATGAA
>M:003GG-1
AAAAAAAATAGGGTACATTATTG
>M:003GH-1
AAAAAAAATAGTAACTTA
>M:003GI-2
AAAAAAAATAGTTATTTTGAA
>M:003GJ-1
AAAAAAAATAGTTATTTTGAAC
>M:003GK-1
AAAAAAAATAGTTATTTTGAACT
>M:003GL-1
AAAAAAAATAGTTATTTTTGA
>M:003GM-1
AAAAAAAATAGTTCTGAAAAA
>M:003GN-1
AAAAAAAATATAAAAGAA
>M:003GO-1
AAAAAAAATATAAAAGAAA
>M:003GP-1
AAAAAAAATATAATAATAAAAAA
>M:003GQ-1
AAAAAAAATATAATTTAAATTGA
>M:003GR-1
AAAAAAAATATAATTTAATTTGA
>M:003GS-1
AAAAAAAATATACTCCTT
>M:003GT-1
AAAAAAAATATACTTAAAAATGA
>M:003GU-1
AAAAAAAATATACTTAAAAGA
>M:003GV-1
AAAAAAAATATAGTATCCAATA
>M:003GW-1
AAAAAAAATATATCAGAAGTATAAA
>M:003GX-1
AAAAAAAATATATTTCGTAAAA
>M:003GY-1
AAAAAAAATATATTTTTTAAT
>M:003GZ-1
AAAAAAAATATCAGCGAATAAT
>M:003H0-1
AAAAAAAATATCCTTAAAAA
>M:003H1-1
AAAAAAAATATCGAATTTACTT
>M:003H2-1
AAAAAAAATATCGTTGT
>M:003H3-1
AAAAAAAATATCGTTGTAT
>M:003H4-1
AAAAAAAATATCGTTGTATA
>M:003H5-1
AAAAAAAATATGAAAAAGAGG
>M:003H6-1
AAAAAAAATATGAAAGTTA
>M:003H7-1
AAAAAAAATATGAAAGTTATT
>M:003H8-1
AAAAAAAATATGAGGAATGA
>M:003H9-1
AAAAAAAATATGCAAAGCAAAAAAA
>M:003HA-1
AAAAAAAATATGCAGTTAGT
>M:003HB-1
AAAAAAAATATGCCAAAAAATG
>M:003HC-1
AAAAAAAATATGCTACTAGTTAA
>M:003HD-1
AAAAAAAATATGGAAAA
>M:003HE-1
AAAAAAAATATGGAAAACAATGA
>M:003HF-1
AAAAAAAATATGGACGGAAA
>M:003HG-1
AAAAAAAATATGGGACATAATGCTT
>M:003HH-1
AAAAAAAATATGGTTGTCGAC
>M:003HI-2
AAAAAAAATATGGTTGTCGACGA
>M:003HJ-1
AAAAAAAATATGTATAT
>M:003HK-2
AAAAAAAATATGTCGTAATGATTA
>M:003HL-1
AAAAAAAATATGTCGTAATGATTAA
>M:003HM-1
AAAAAAAATATGTTACGGATAGTTAT
>M:003HN-1
AAAAAAAATATGTTACTAGT
>M:003HO-1
AAAAAAAATATGTTACTAGTT
>M:003HP-2
AAAAAAAATATGTTACTAGTTA
>M:003HQ-2
AAAAAAAATATGTTACTAGTTAA
>M:003HR-3
AAAAAAAATATGTTACTAGTTAAA
>M:003HS-1
AAAAAAAATATGTTACTATCTA
>M:003HT-2
AAAAAAAATATGTTATTAGCTAA
>M:003HU-6
AAAAAAAATATGTTTAA
>M:003HV-4
AAAAAAAATATGTTTAAA
>M:003HW-1
AAAAAAAATATGTTTAAAAA
>M:003HX-2
AAAAAAAATATGTTTAAAT
>M:003HY-2
AAAAAAAATATGTTTAAATGTA
>M:003HZ-4
AAAAAAAATATGTTTAAATGTAA
>M:003I0-4
AAAAAAAATATGTTTTA
>M:003I1-5
AAAAAAAATATGTTTTAA
>M:003I2-1
AAAAAAAATATGTTTTAAT
>M:003I3-1
AAAAAAAATATGTTTTAATGTA
>M:003I4-1
AAAAAAAATATTAAAAAAATAA
>M:003I5-1
AAAAAAAATATTAAAATAAAAAA
>M:003I6-1
AAAAAAAATATTAAATTATTGGC
>M:003I7-1
AAAAAAAATATTACCTAACATA
>M:003I8-1
AAAAAAAATATTAGAAA
>M:003I9-5
AAAAAAAATATTAGTAA
>M:003IA-3
AAAAAAAATATTAGTAAA
>M:003IB-3
AAAAAAAATATTAGTAAAAA
>M:003IC-2
AAAAAAAATATTAGTAAAAAA
>M:003ID-2
AAAAAAAATATTAGTAAAAAAA
>M:003IE-3
AAAAAAAATATTAGTAAAAAGA
>M:003IF-2
AAAAAAAATATTAGTAAAAAGAA
>M:003IG-1
AAAAAAAATATTAGTAAAAAGAGA
>M:003IH-1
AAAAAAAATATTATAAACTTAA
>M:003II-1
AAAAAAAATATTGAATTTTGTT
>M:003IJ-1
AAAAAAAATATTGCCCAATAAT
>M:003IK-2
AAAAAAAATATTGTTAGAAAA
>M:003IL-1
AAAAAAAATATTGTTAGAAAAGTTA
>M:003IM-1
AAAAAAAATATTTAAAT
>M:003IN-1
AAAAAAAATATTTAAATGTAAA
>M:003IO-1
AAAAAAAATATTTAAATGTAAAAT
>M:003IP-1
AAAAAAAATATTTAAATGTAAG
>M:003IQ-1
AAAAAAAATATTTAATTAGTC
>M:003IR-1
AAAAAAAATATTTGATAAATTT
>M:003IS-1
AAAAAAAATATTTTATGA
>M:003IT-1
AAAAAAAATATTTTATGAAAGA
>M:003IU-1
AAAAAAAATATTTTTGTAGGTG
>M:003IV-1
AAAAAAAATCAAAAATAAAAAAAAT
>M:003IW-1
AAAAAAAATCAAAATTAAAACA
>M:003IX-3
AAAAAAAATCAAAATTGGA
>M:003IY-1
AAAAAAAATCAAAATTGGATA
>M:003IZ-3
AAAAAAAATCAAAATTGGATATGA
>M:003J0-1
AAAAAAAATCAAACTGTA
>M:003J1-1
AAAAAAAATCAAATTGATT
>M:003J2-1
AAAAAAAATCAAATTTTAGACTTC
>M:003J3-1
AAAAAAAATCAAGAAAAAAA
>M:003J4-1
AAAAAAAATCAATATTTGAATTT
>M:003J5-1
AAAAAAAATCAATTGGACGAATGATT
>M:003J6-1
AAAAAAAATCAGAAAAAAA
>M:003J7-2
AAAAAAAATCAGAAAAAAAT
>M:003J8-1
AAAAAAAATCAGAAATT
>M:003J9-1
AAAAAAAATCAGAGGACCGAAAA
>M:003JA-1
AAAAAAAATCATAGATTATTTAA
>M:003JB-1
AAAAAAAATCATATCGATTAGATG
>M:003JC-1
AAAAAAAATCATTCCCATAAAT
>M:003JD-1
AAAAAAAATCATTTGATTAATT
>M:003JE-2
AAAAAAAATCCAAAAAAAGAT
>M:003JF-1
AAAAAAAATCCAAAAAAAGATTAAA
>M:003JG-1
AAAAAAAATCCAAAAAAAGATTCCA
>M:003JH-2
AAAAAAAATCCAGAAAATTGAAA
>M:003JI-1
AAAAAAAATCCAGCGGAAAGT
>M:003JJ-1
AAAAAAAATCCAGGATT
>M:003JK-3
AAAAAAAATCCAGGATTAGTCC
>M:003JL-1
AAAAAAAATCCATAGATTATTTC
>M:003JM-1
AAAAAAAATCCATGGATTATTT
>M:003JN-1
AAAAAAAATCCATGGATTATTTC
>M:003JO-1
AAAAAAAATCCCAAAATTAGTAAAA
>M:003JP-1
AAAAAAAATCCCATTGG
>M:003JQ-1
AAAAAAAATCCTATCTAATT
>M:003JR-2
AAAAAAAATCGAAAAAA
>M:003JS-1
AAAAAAAATCGAAAAAAA
>M:003JT-1
AAAAAAAATCGAAAAAAAAA
>M:003JU-1
AAAAAAAATCGAAAAAACAAGAT
>M:003JV-1
AAAAAAAATCGAAAATTTATAAACTAA
>M:003JW-1
AAAAAAAATCGAAATGTTTTCTA
>M:003JX-1
AAAAAAAATCGAAGAAA
>M:003JY-4
AAAAAAAATCGAAGATC
>M:003JZ-4
AAAAAAAATCGAAGATCA
>M:003K0-1
AAAAAAAATCGAAGATCAAACTAA
>M:003K1-1
AAAAAAAATCGAAGATTAAACTA
>M:003K2-11
AAAAAAAATCGAATTGT
>M:003K3-1
AAAAAAAATCGAATTGTAAA
>M:003K4-1
AAAAAAAATCGAATTGTATAGATA
>M:003K5-12
AAAAAAAATCGAATTGTT
>M:003K6-21
AAAAAAAATCGAATTGTTT
>M:003K7-4
AAAAAAAATCGAATTGTTTA
>M:003K8-1
AAAAAAAATCGAATTGTTTAG
>M:003K9-5
AAAAAAAATCGAATTGTTTAGA
>M:003KA-6
AAAAAAAATCGAATTGTTTAGAA
>M:003KB-1
AAAAAAAATCGAATTGTTTTT
>M:003KC-1
AAAAAAAATCGAATTTT
>M:003KD-1
AAAAAAAATCGAATTTTTT
>M:003KE-1
AAAAAAAATCGAATTTTTTA
>M:003KF-1
AAAAAAAATCGAGGAAAAGAAA
>M:003KG-1
AAAAAAAATCGATATGTCTTCTAA
>M:003KH-1
AAAAAAAATCGATATTATGAAATA
>M:003KI-1
AAAAAAAATCGATGCTAGTTAAA
>M:003KJ-1
AAAAAAAATCGCATTGTTT
>M:003KK-1
AAAAAAAATCGGATGATGCGCA
>M:003KL-1
AAAAAAAATCGGATTGCTATCTT
>M:003KM-1
AAAAAAAATCGGATTGCTATCTTA
>M:003KN-1
AAAAAAAATCGGCCTTTTTTTTA
>M:003KO-1
AAAAAAAATCGTAAAAAAAAA
>M:003KP-1
AAAAAAAATCGTACTGCATCAT
>M:003KQ-1
AAAAAAAATCGTATTGTTTAGA
>M:003KR-1
AAAAAAAATCGTGCGAAT
>M:003KS-1
AAAAAAAATCGTTGACG
>M:003KT-1
AAAAAAAATCTAATAATTAGTA
>M:003KU-1
AAAAAAAATCTAATAATTAGTAA
>M:003KV-1
AAAAAAAATCTAATATGAAAG
>M:003KW-1
AAAAAAAATCTAGGATTAGTCC
>M:003KX-1
AAAAAAAATCTATCACAGTTAT
>M:003KY-2
AAAAAAAATCTATCTTTTATC
>M:003KZ-3
AAAAAAAATCTGCTCAT
>M:003L0-2
AAAAAAAATCTGCTCGAGGAT
>M:003L1-1
AAAAAAAATCTGGAAAA
>M:003L2-1
AAAAAAAATCTGGAAAATT
>M:003L3-1
AAAAAAAATCTGGAAAATTGAAA
>M:003L4-1
AAAAAAAATCTGGAAAATTGAAAAAAAA
>M:003L5-1
AAAAAAAATCTGGATTTTGT
>M:003L6-1
AAAAAAAATCTTACAATTTGTAGGA
>M:003L7-1
AAAAAAAATCTTATTAAACTGT
>M:003L8-1
AAAAAAAATCTTCAAGAAGTAAATT
>M:003L9-1
AAAAAAAATCTTCTCTTCCTTT
>M:003LA-1
AAAAAAAATCTTGTGAATGAAG
>M:003LB-1
AAAAAAAATCTTTGGAAATC
>M:003LC-1
AAAAAAAATGAAAAAAA
>M:003LD-1
AAAAAAAATGAAAAAAAA
>M:003LE-1
AAAAAAAATGAAAAAAAAA
>M:003LF-1
AAAAAAAATGAAAAAAAAAAA
>M:003LG-1
AAAAAAAATGAAAAAAAAAAAA
>M:003LH-1
AAAAAAAATGAAAAAAAAAAAAGA
>M:003LI-1
AAAAAAAATGAAAAAAAAAAAAGAT
>M:003LJ-1
AAAAAAAATGAAAAAAAAAAACTAA
>M:003LK-2
AAAAAAAATGAAAAAAAAAAAGA
>M:003LL-1
AAAAAAAATGAAAAAAAAAAAGAT
>M:003LM-1
AAAAAAAATGAAAAAAAAAAAGATATTAT
>M:003LN-2
AAAAAAAATGAAAAAAAAAAGA
>M:003LO-3
AAAAAAAATGAAAAAAAAAAGAA
>M:003LP-8
AAAAAAAATGAAAAAAAAAAGAT
>M:003LQ-1
AAAAAAAATGAAAAAAAAAATTTGCTGCT
>M:003LR-2
AAAAAAAATGAAAAAAAAAGAT
>M:003LS-1
AAAAAAAATGAAAAAAATAACAGA
>M:003LT-1
AAAAAAAATGAAAAAAGTT
>M:003LU-1
AAAAAAAATGAAAAAAGTTAG
>M:003LV-1
AAAAAAAATGAAAAAAGTTAGA
>M:003LW-3
AAAAAAAATGAAAAAAGTTAGAA
>M:003LX-1
AAAAAAAATGAAAAACGAAAACA
>M:003LY-1
AAAAAAAATGAAAAACGAAAACAG
>M:003LZ-1
AAAAAAAATGAAAAAGAAAAAAAAAA
>M:003M0-2
AAAAAAAATGAAAAATGAAAGA
>M:003M1-4
AAAAAAAATGAAAAATGAAAGAT
>M:003M2-1
AAAAAAAATGAAAACTTTGTTT
>M:003M3-1
AAAAAAAATGAAAATAGCAACA
>M:003M4-1
AAAAAAAATGAAAATAGCAACAA
>M:003M5-1
AAAAAAAATGAAAATTGGAA
>M:003M6-2
AAAAAAAATGAAAATTGGAAA
>M:003M7-2
AAAAAAAATGAAAATTGGAAAA
>M:003M8-2
AAAAAAAATGAAAATTGGAAAAT
>M:003M9-2
AAAAAAAATGAAAATTGGAAAATT
>M:003MA-1
AAAAAAAATGAAAATTGTAA
>M:003MB-1
AAAAAAAATGAAAGAAAAGAT
>M:003MC-1
AAAAAAAATGAAAGGAAAAAAAAAGAA
>M:003MD-1
AAAAAAAATGAAATCAAAAAAA
>M:003ME-1
AAAAAAAATGAAATGAAAAAAA
>M:003MF-1
AAAAAAAATGAAATTAATAAAAAA
>M:003MG-1
AAAAAAAATGAAATTGAACGTTT
>M:003MH-1
AAAAAAAATGAACAAAAAACTA
>M:003MI-1
AAAAAAAATGAACCATGGTTGTGA
>M:003MJ-2
AAAAAAAATGAACGGGGGCAT
>M:003MK-2
AAAAAAAATGAACTAAATAGTTAAA
>M:003ML-1
AAAAAAAATGAACTTGCAAAAGTA
>M:003MM-4
AAAAAAAATGAAGTTTATGGGA
>M:003MN-2
AAAAAAAATGAATAAGA
>M:003MO-1
AAAAAAAATGAATAAGAAA
>M:003MP-1
AAAAAAAATGAATAAGAC
>M:003MQ-1
AAAAAAAATGAATAAGACA
>M:003MR-1
AAAAAAAATGAATAAGACAAA
>M:003MS-1
AAAAAAAATGAATAAGACAAAGT
>M:003MT-1
AAAAAAAATGAATAATTGTGAT
>M:003MU-1
AAAAAAAATGAATAGAA
>M:003MV-1
AAAAAAAATGAATAGCGCTACG
>M:003MW-1
AAAAAAAATGAATATTTGCTA
>M:003MX-1
AAAAAAAATGAATGATGTCCATCAA
>M:003MY-1
AAAAAAAATGAATGGGGGCATCTA
>M:003MZ-1
AAAAAAAATGAATTAAAAAACC
>M:003N0-1
AAAAAAAATGACCGAGAGAAA
>M:003N1-1
AAAAAAAATGACCGAGAGT
>M:003N2-1
AAAAAAAATGACTGAGG
>M:003N3-1
AAAAAAAATGAGAAAAAAA
>M:003N4-1
AAAAAAAATGAGAAATCTTAAT
>M:003N5-1
AAAAAAAATGAGAAATTTTAA
>M:003N6-2
AAAAAAAATGAGATCAATTTAAT
>M:003N7-1
AAAAAAAATGAGATTATAGGTATA
>M:003N8-1
AAAAAAAATGAGGAAAAAGAAA
>M:003N9-1
AAAAAAAATGAGTGAGAACGACAAA
>M:003NA-1
AAAAAAAATGAGTTAAAA
>M:003NB-1
AAAAAAAATGAGTTGGT
>M:003NC-1
AAAAAAAATGATAAAAATTAGT
>M:003ND-1
AAAAAAAATGATAAAGA
>M:003NE-1
AAAAAAAATGATAAAGAAA
>M:003NF-1
AAAAAAAATGATAATTTA
>M:003NG-1
AAAAAAAATGATATGTAACTA
>M:003NH-1
AAAAAAAATGATGAAAGTGA
>M:003NI-1
AAAAAAAATGATGAATATGAT
>M:003NJ-1
AAAAAAAATGATGAATATGATA
>M:003NK-1
AAAAAAAATGATGAGAACAAC
>M:003NL-1
AAAAAAAATGATTGCTTTCAATC
>M:003NM-2
AAAAAAAATGCAAAAATGCAAAAA
>M:003NN-2
AAAAAAAATGCACTAGTTA
>M:003NO-1
AAAAAAAATGCACTAGTTAGAAA
>M:003NP-2
AAAAAAAATGCACTAGTTAGCAA
>M:003NQ-1
AAAAAAAATGCATACTAGAAAAA
>M:003NR-1
AAAAAAAATGCATGCAA
>M:003NS-1
AAAAAAAATGCATGCAAAAATAC
>M:003NT-1
AAAAAAAATGCATGCAAAACA
>M:003NU-1
AAAAAAAATGCATGCAACTAAAAAAAA
>M:003NV-1
AAAAAAAATGCATGCAACTAAAC
>M:003NW-1
AAAAAAAATGCATGCAAGGAAA
>M:003NX-1
AAAAAAAATGCATGCAAGGAT
>M:003NY-1
AAAAAAAATGCATGCAATAAGAAA
>M:003NZ-2
AAAAAAAATGCATGCAT
>M:003O0-1
AAAAAAAATGCATGCATTTAATGA
>M:003O1-1
AAAAAAAATGCATGTGTTAGCA
>M:003O2-1
AAAAAAAATGCATGTTAA
>M:003O3-1
AAAAAAAATGCCATAATAACAAA
>M:003O4-1
AAAAAAAATGCCCTTACGAGCTT
>M:003O5-1
AAAAAAAATGCCGATCACAATTA
>M:003O6-2
AAAAAAAATGCGAAAATGGTA
>M:003O7-1
AAAAAAAATGCGGCATGCT
>M:003O8-1
AAAAAAAATGCGGCATGCTTTTT
>M:003O9-1
AAAAAAAATGCTCCGACCC
>M:003OA-1
AAAAAAAATGCTGAAAATTAAGAT
>M:003OB-1
AAAAAAAATGCTGATAAAAAA
>M:003OC-1
AAAAAAAATGCTTGAATGTAAAAAT
>M:003OD-1
AAAAAAAATGCTTGCTTA
>M:003OE-1
AAAAAAAATGGAAAATTTATTGT
>M:003OF-1
AAAAAAAATGGAAATTGCGTTTA
>M:003OG-1
AAAAAAAATGGAAATTGCGTTTAAA
>M:003OH-1
AAAAAAAATGGAAGTAAAATGCTGAA
>M:003OI-1
AAAAAAAATGGAATAAGATG
>M:003OJ-1
AAAAAAAATGGAATTAACCAAAA
>M:003OK-1
AAAAAAAATGGAATTACAAGAGAA
>M:003OL-1
AAAAAAAATGGAGTCGGTT
>M:003OM-1
AAAAAAAATGGATAATCG
>M:003ON-1
AAAAAAAATGGATATTTTGA
>M:003OO-1
AAAAAAAATGGATATTTTGAA
>M:003OP-1
AAAAAAAATGGATCACAGTTTGA
>M:003OQ-1
AAAAAAAATGGATTTAAGTACAA
>M:003OR-1
AAAAAAAATGGCGAGTAAAATGA
>M:003OS-1
AAAAAAAATGGCGAGTAAAATGAA
>M:003OT-1
AAAAAAAATGGGAAAAA
>M:003OU-2
AAAAAAAATGGGAAAAT
>M:003OV-1
AAAAAAAATGGGAAAATTT
>M:003OW-1
AAAAAAAATGGGAAAATTTAT
>M:003OX-2
AAAAAAAATGGGAAAATTTATTGT
>M:003OY-1
AAAAAAAATGGGAAAATTTATTGTT
>M:003OZ-1
AAAAAAAATGGGAAATGAA
>M:003P0-1
AAAAAAAATGGTAAAGTTA
>M:003P1-1
AAAAAAAATGGTTAGTA
>M:003P2-1
AAAAAAAATGGTTCATAGTTTGA
>M:003P3-1
AAAAAAAATGGTTTTGA
>M:003P4-1
AAAAAAAATGTAAAAGCTATT
>M:003P5-1
AAAAAAAATGTAAGAATAATCTAA
>M:003P6-1
AAAAAAAATGTAAGTCATAATAA
>M:003P7-1
AAAAAAAATGTAAGTCATAATAAT
>M:003P8-1
AAAAAAAATGTACGTGTTAAT
>M:003P9-1
AAAAAAAATGTAGAAAATTTA
>M:003PA-1
AAAAAAAATGTAGAAAATTTAA
>M:003PB-1
AAAAAAAATGTAGCCGAATGGATACGA
>M:003PC-1
AAAAAAAATGTATTAAAAAA
>M:003PD-1
AAAAAAAATGTATTCATTTTGAT
>M:003PE-1
AAAAAAAATGTATTTAAAAAAATAAA
>M:003PF-1
AAAAAAAATGTCCGCCATAA
>M:003PG-1
AAAAAAAATGTGACACCGACGT
>M:003PH-2
AAAAAAAATGTGATGAAAAAGAT
>M:003PI-1
AAAAAAAATGTGCGCAAA
>M:003PJ-22
AAAAAAAATGTGCGCCA
>M:003PK-1
AAAAAAAATGTGCGCCAA
>M:003PL-1
AAAAAAAATGTGCGCCAG
>M:003PM-7
AAAAAAAATGTGCGCCAT
>M:003PN-1
AAAAAAAATGTGCGCCATA
>M:003PO-1
AAAAAAAATGTGCGCCATAA
>M:003PP-1
AAAAAAAATGTGCGCCATAATA
>M:003PQ-1
AAAAAAAATGTGCGCCATAATAA
>M:003PR-1
AAAAAAAATGTGCGCTA
>M:003PS-1
AAAAAAAATGTGCTTGTCA
>M:003PT-3
AAAAAAAATGTGCTTGTCAACA
>M:003PU-3
AAAAAAAATGTGCTTGTCAACAA
>M:003PV-1
AAAAAAAATGTGCTTGTCAACCA
>M:003PW-1
AAAAAAAATGTTAATAAAAA
>M:003PX-1
AAAAAAAATGTTCAAAAATAT
>M:003PY-3
AAAAAAAATGTTCCAAAA
>M:003PZ-1
AAAAAAAATGTTCCAAAAA
>M:003Q0-1
AAAAAAAATGTTGAAAAGGGAATAGA
>M:003Q1-2
AAAAAAAATGTTTAAATGT
>M:003Q2-1
AAAAAAAATGTTTACATTTAAAAA
>M:003Q3-1
AAAAAAAATGTTTATGTA
>M:003Q4-1
AAAAAAAATGTTTATGTAGA
>M:003Q5-1
AAAAAAAATGTTTATGTAGAA
>M:003Q6-1
AAAAAAAATGTTTATGTAGAAGAA
>M:003Q7-1
AAAAAAAATGTTTTTAATTGTT
>M:003Q8-4
AAAAAAAATTAAAAAAA
>M:003Q9-1
AAAAAAAATTAAAAAAAA
>M:003QA-1
AAAAAAAATTAAAAAAAAA
>M:003QB-1
AAAAAAAATTAAAAAAAAAAGTTGT
>M:003QC-1
AAAAAAAATTAAAAAAAGA
>M:003QD-1
AAAAAAAATTAAAAAAATAAAATTGAA
>M:003QE-1
AAAAAAAATTAAAAAAATAGAAC
>M:003QF-1
AAAAAAAATTAAAAAAATAGGG
>M:003QG-1
AAAAAAAATTAAAAAAATAGGGT
>M:003QH-1
AAAAAAAATTAAAAAATAGA
>M:003QI-1
AAAAAAAATTAAAAAATAGAA
>M:003QJ-1
AAAAAAAATTAAAAAATTGAAA
>M:003QK-1
AAAAAAAATTAAAAATAGA
>M:003QL-1
AAAAAAAATTAAAAATAGAAA
>M:003QM-1
AAAAAAAATTAAAAATTTGAAAAG
>M:003QN-1
AAAAAAAATTAAAACAA
>M:003QO-1
AAAAAAAATTAAAACATTTTTAGTAA
>M:003QP-1
AAAAAAAATTAAAAGTTGTGT
>M:003QQ-1
AAAAAAAATTAAAATGAAGTGGGC
>M:003QR-1
AAAAAAAATTAAAATGTTGAA
>M:003QS-1
AAAAAAAATTAAAATTTAAATA
>M:003QT-4
AAAAAAAATTAAACCTA
>M:003QU-1
AAAAAAAATTAAACCTAG
>M:003QV-4
AAAAAAAATTAAACCTAGA
>M:003QW-4
AAAAAAAATTAAACCTAGAA
>M:003QX-1
AAAAAAAATTAAACCTAGAAA
>M:003QY-2
AAAAAAAATTAAACCTAGAAAT
>M:003QZ-2
AAAAAAAATTAAACCTAGACA
>M:003R0-1
AAAAAAAATTAAACCTAGAGA
>M:003R1-1
AAAAAAAATTAAACCTCTA
>M:003R2-3
AAAAAAAATTAAATATAAGAA
>M:003R3-1
AAAAAAAATTAAATATAAGAAA
>M:003R4-1
AAAAAAAATTAAATATAAGAAAA
>M:003R5-2
AAAAAAAATTAAATATTA
>M:003R6-2
AAAAAAAATTAAATATTAT
>M:003R7-1
AAAAAAAATTAAATATTATAAAT
>M:003R8-1
AAAAAAAATTAAATATTTTTGA
>M:003R9-3
AAAAAAAATTAAATATTTTTGAA
>M:003RA-1
AAAAAAAATTAAATATTTTTGAGA
>M:003RB-1
AAAAAAAATTAAATCGACGAAAA
>M:003RC-1
AAAAAAAATTAACAGGAAAGA
>M:003RD-1
AAAAAAAATTAACAGGAAAGAA
>M:003RE-1
AAAAAAAATTAACCTTGAT
>M:003RF-1
AAAAAAAATTAAGACTGCAAAA
>M:003RG-3
AAAAAAAATTAATAAAAAA
>M:003RH-4
AAAAAAAATTAATAAAAAATGA
>M:003RI-5
AAAAAAAATTAATAAAAAATGAA
>M:003RJ-1
AAAAAAAATTAATAAAAAGAAAC
>M:003RK-1
AAAAAAAATTAATAAAATGG
>M:003RL-1
AAAAAAAATTAATAATGTAGA
>M:003RM-1
AAAAAAAATTAATAATGTAGAAT
>M:003RN-1
AAAAAAAATTAATCAAAAAAA
>M:003RO-2
AAAAAAAATTAATCAAAAAAAAA
>M:003RP-1
AAAAAAAATTAATCATTTTAT
>M:003RQ-1
AAAAAAAATTAATCTTTAGTA
>M:003RR-1
AAAAAAAATTAATGGAAAA
>M:003RS-1
AAAAAAAATTAATGGAAAGCAAT
>M:003RT-2
AAAAAAAATTAATGGAAAGT
>M:003RU-4
AAAAAAAATTAATGGAAAGTAA
>M:003RV-2
AAAAAAAATTAATGGAAAGTAAT
>M:003RW-1
AAAAAAAATTAATGGAAGGTAATA
>M:003RX-1
AAAAAAAATTAATTAGGGAGTTATT
>M:003RY-1
AAAAAAAATTACACAGTAAGAAT
>M:003RZ-2
AAAAAAAATTACCAAAA
>M:003S0-4
AAAAAAAATTACCAAAAA
>M:003S1-2
AAAAAAAATTACCAAAAAA
>M:003S2-1
AAAAAAAATTACCAAAAAAA
>M:003S3-4
AAAAAAAATTACCAAAAAAAA
>M:003S4-3
AAAAAAAATTACCAAAAAAAAA
>M:003S5-1
AAAAAAAATTACCAAAAAAAAAA
>M:003S6-1
AAAAAAAATTACCAAAGAA
>M:003S7-1
AAAAAAAATTACTGAACTGAGT
>M:003S8-2
AAAAAAAATTACTTGGA
>M:003S9-10
AAAAAAAATTACTTGGAA
>M:003SA-1
AAAAAAAATTACTTGGAAA
>M:003SB-3
AAAAAAAATTACTTGGAAAATT
>M:003SC-4
AAAAAAAATTACTTGGAAAATTA
>M:003SD-1
AAAAAAAATTACTTGGAAAATTAG
>M:003SE-1
AAAAAAAATTACTTGGAAAATTATA
>M:003SF-1
AAAAAAAATTACTTGGTA
>M:003SG-1
AAAAAAAATTAGAAATTTTTTAAA
>M:003SH-1
AAAAAAAATTAGAATTGGATATG
>M:003SI-1
AAAAAAAATTAGGAAAAAAAA
>M:003SJ-1
AAAAAAAATTAGGTTAAA
>M:003SK-1
AAAAAAAATTAGGTTAAAA
>M:003SL-2
AAAAAAAATTAGGTTAAAATGTA
>M:003SM-1
AAAAAAAATTAGGTTAAAATGTAA
>M:003SN-2
AAAAAAAATTAGGTTAAATG
>M:003SO-1
AAAAAAAATTAGGTTAAATGTA
>M:003SP-2
AAAAAAAATTAGGTTAAATGTAA
>M:003SQ-1
AAAAAAAATTAGGTTAAATGTAAA
>M:003SR-1
AAAAAAAATTAGGTTAAATGTAAGA
>M:003SS-1
AAAAAAAATTAGGTTATATGTAAGA
>M:003ST-1
AAAAAAAATTATAAAAACA
>M:003SU-1
AAAAAAAATTATAAAAGATAAGAA
>M:003SV-1
AAAAAAAATTATAATCTGAATTA
>M:003SW-1
AAAAAAAATTATAATTAGAGAATTAA
>M:003SX-1
AAAAAAAATTATACGACGATA
>M:003SY-1
AAAAAAAATTATCAATAAAATGAT
>M:003SZ-25
AAAAAAAATTATGAAAA
>M:003T0-5
AAAAAAAATTATGAAAAA
>M:003T1-3
AAAAAAAATTATGAAAAAA
>M:003T2-4
AAAAAAAATTATGAAAAC
>M:003T3-7
AAAAAAAATTATGAAAACA
>M:003T4-1
AAAAAAAATTATGAAAACAA
>M:003T5-1
AAAAAAAATTATGAAAACAG
>M:003T6-2
AAAAAAAATTATGAAAACAT
>M:003T7-1
AAAAAAAATTATGAAAACATTA
>M:003T8-2
AAAAAAAATTATGAAGA
>M:003T9-1
AAAAAAAATTATGAGAA
>M:003TA-1
AAAAAAAATTATGATCTGATTA
>M:003TB-1
AAAAAAAATTATGGATTTGA
>M:003TC-1
AAAAAAAATTATGGCATTATTA
>M:003TD-2
AAAAAAAATTATTAATGAA
>M:003TE-1
AAAAAAAATTATTAATGAAT
>M:003TF-2
AAAAAAAATTATTAATGAATA
>M:003TG-9
AAAAAAAATTATTAATGAATAA
>M:003TH-1
AAAAAAAATTATTAATGAATAAAA
>M:003TI-1
AAAAAAAATTATTAATGAATAAAAA
>M:003TJ-9
AAAAAAAATTATTAATGAATAAT
>M:003TK-2
AAAAAAAATTATTAATGAATAATGA
>M:003TL-1
AAAAAAAATTATTACTGGAAT
>M:003TM-1
AAAAAAAATTATTATGTAAAA
>M:003TN-1
AAAAAAAATTATTCGAAGATA
>M:003TO-1
AAAAAAAATTATTGGTAAATTAA
>M:003TP-1
AAAAAAAATTCAAAATTTAAA
>M:003TQ-2
AAAAAAAATTCAAAATTTAAAT
>M:003TR-1
AAAAAAAATTCAAAATTTAAATT
>M:003TS-1
AAAAAAAATTCAAAATTTAAATTT
>M:003TT-4
AAAAAAAATTCAAAATTTAAATTTGA
>M:003TU-1
AAAAAAAATTCAAGAATTAATAAAA
>M:003TV-1
AAAAAAAATTCAATATTTAAATTTGA
>M:003TW-1
AAAAAAAATTCAGTCTTCAAGGA
>M:003TX-1
AAAAAAAATTCATGAATTAATA
>M:003TY-1
AAAAAAAATTCCAGCAAGA
>M:003TZ-1
AAAAAAAATTCGAAAAAAAAAACT
>M:003U0-1
AAAAAAAATTCGTTTAAATAA
>M:003U1-1
AAAAAAAATTCTAAAAAT
>M:003U2-1
AAAAAAAATTCTCGGCAGATAAATTC
>M:003U3-1
AAAAAAAATTCTTGTCGTGAAAGG
>M:003U4-1
AAAAAAAATTCTTTCTATAGAA
>M:003U5-2
AAAAAAAATTGAAAAAA
>M:003U6-1
AAAAAAAATTGAAAAAAAAA
>M:003U7-1
AAAAAAAATTGAAAAAAAAAAGAA
>M:003U8-1
AAAAAAAATTGAAAAAG
>M:003U9-1
AAAAAAAATTGAAAAAGAA
>M:003UA-1
AAAAAAAATTGAAAAAGAT
>M:003UB-1
AAAAAAAATTGAAAAAGCAAAAAAA
>M:003UC-1
AAAAAAAATTGAAAAATATG
>M:003UD-1
AAAAAAAATTGAAAAGGAAATAA
>M:003UE-1
AAAAAAAATTGAAAATCGGTAAAGA
>M:003UF-1
AAAAAAAATTGAAAATGA
>M:003UG-1
AAAAAAAATTGAAAATTAGG
>M:003UH-1
AAAAAAAATTGAAAATTAGGAAAA
>M:003UI-1
AAAAAAAATTGAAAATTAGGAAAC
>M:003UJ-1
AAAAAAAATTGAAAATTAGGAAACC
>M:003UK-1
AAAAAAAATTGAAAATTGAA
>M:003UL-2
AAAAAAAATTGAAAATTGAAAAA
>M:003UM-1
AAAAAAAATTGAAAATTGGTT
>M:003UN-1
AAAAAAAATTGAAACGCA
>M:003UO-1
AAAAAAAATTGAAACGCAAAAAT
>M:003UP-1
AAAAAAAATTGAAGAGGCAATA
>M:003UQ-1
AAAAAAAATTGAAGAGGCAATAA
>M:003UR-3
AAAAAAAATTGAAGAGGCAATAAA
>M:003US-1
AAAAAAAATTGAAGTATTAGG
>M:003UT-1
AAAAAAAATTGAATAATTTGAAC
>M:003UU-2
AAAAAAAATTGAATTGTTT
>M:003UV-1
AAAAAAAATTGAGAAATAG
>M:003UW-1
AAAAAAAATTGAGAAATAGGAA
>M:003UX-2
AAAAAAAATTGAGAAATAGGAAA
>M:003UY-1
AAAAAAAATTGAGAAATAGGAAACC
>M:003UZ-1
AAAAAAAATTGAGAAATATAAA
>M:003V0-3
AAAAAAAATTGAGAGCGA
>M:003V1-1
AAAAAAAATTGAGGAAAAGA
>M:003V2-2
AAAAAAAATTGAGGAAAAGAAAA
>M:003V3-1
AAAAAAAATTGAGGAAAAGAAAAATT
>M:003V4-1
AAAAAAAATTGATATTA
>M:003V5-1
AAAAAAAATTGATATTATGA
>M:003V6-1
AAAAAAAATTGATATTATGAAA
>M:003V7-1
AAAAAAAATTGATATTATGAAAT
>M:003V8-2
AAAAAAAATTGATATTATGAAATA
>M:003V9-1
AAAAAAAATTGATCTCAATTAAG
>M:003VA-1
AAAAAAAATTGATGAATGTTCCGAC
>M:003VB-1
AAAAAAAATTGATTAAT
>M:003VC-1
AAAAAAAATTGATTATTATATAC
>M:003VD-1
AAAAAAAATTGCAATGGGACAA
>M:003VE-1
AAAAAAAATTGCTATTTTTAGC
>M:003VF-1
AAAAAAAATTGGTAAATTA
>M:003VG-1
AAAAAAAATTGGTAAATTGAT
>M:003VH-1
AAAAAAAATTGGTACCCAGTATATAC
>M:003VI-1
AAAAAAAATTGGTAGCAATTTAT
>M:003VJ-1
AAAAAAAATTGGTCAAGATCAA
>M:003VK-1
AAAAAAAATTGTCCCACAAATA
>M:003VL-1
AAAAAAAATTGTGCAAAA
>M:003VM-1
AAAAAAAATTGTTAACTGTGTTTT
>M:003VN-1
AAAAAAAATTGTTATTTT
>M:003VO-1
AAAAAAAATTTAAAAAAAATAGAA
>M:003VP-1
AAAAAAAATTTAAAAAAAGA
>M:003VQ-2
AAAAAAAATTTAAAAAAAGAA
>M:003VR-3
AAAAAAAATTTAAAAAAAGAAT
>M:003VS-2
AAAAAAAATTTAAAAAAAGAATA
>M:003VT-1
AAAAAAAATTTAAAAAAGT
>M:003VU-1
AAAAAAAATTTAAAAAAGTC
>M:003VV-1
AAAAAAAATTTAAAACTTAAAT
>M:003VW-1
AAAAAAAATTTAAAACTTAAATT
>M:003VX-1
AAAAAAAATTTAAAACTTAAATTT
>M:003VY-1
AAAAAAAATTTAAAACTTAAATTTGA
>M:003VZ-1
AAAAAAAATTTAAAATGAGGAGTT
>M:003W0-1
AAAAAAAATTTAAAGTTATA
>M:003W1-1
AAAAAAAATTTAAATAAAAAAA
>M:003W2-1
AAAAAAAATTTAAATAAAAAAATA
>M:003W3-1
AAAAAAAATTTAAATTTGA
>M:003W4-1
AAAAAAAATTTAAGATCCAAAAA
>M:003W5-1
AAAAAAAATTTAATAAAAAAATTT
>M:003W6-1
AAAAAAAATTTAATGAAAGAAT
>M:003W7-1
AAAAAAAATTTACGTTTAAAAGA
>M:003W8-1
AAAAAAAATTTACTAGAAATA
>M:003W9-1
AAAAAAAATTTAGACGACGGTAC
>M:003WA-1
AAAAAAAATTTAGTCGAAAAA
>M:003WB-1
AAAAAAAATTTAGTCGAAAAAAAA
>M:003WC-1
AAAAAAAATTTATAATGTTCCTTAAA
>M:003WD-1
AAAAAAAATTTATATTTGAGA
>M:003WE-1
AAAAAAAATTTATGGTTGG
>M:003WF-1
AAAAAAAATTTATGTTAGTGA
>M:003WG-1
AAAAAAAATTTATTAAAACGCT
>M:003WH-1
AAAAAAAATTTCAATTTTTAT
>M:003WI-1
AAAAAAAATTTCAATTTTTATTT
>M:003WJ-1
AAAAAAAATTTCAGGATAGAAA
>M:003WK-1
AAAAAAAATTTCCAAAAAAAGAT
>M:003WL-1
AAAAAAAATTTCGATTATAATAA
>M:003WM-1
AAAAAAAATTTCTGTCCA
>M:003WN-1
AAAAAAAATTTCTTATAGAGTT
>M:003WO-1
AAAAAAAATTTCTTTCGTTCT
>M:003WP-1
AAAAAAAATTTGAAATAAA
>M:003WQ-2
AAAAAAAATTTGAAATAAAAA
>M:003WR-5
AAAAAAAATTTGAAATAAAAAAA
>M:003WS-1
AAAAAAAATTTGAAATAAAAAAAAA
>M:003WT-1
AAAAAAAATTTGAAGAGGAA
>M:003WU-1
AAAAAAAATTTGAAGAGGTAGAA
>M:003WV-1
AAAAAAAATTTGAAGAGGTAGAAT
>M:003WW-1
AAAAAAAATTTGAAGGACAAAA
>M:003WX-1
AAAAAAAATTTGATCATGTT
>M:003WY-1
AAAAAAAATTTGATGAATTCTAATTT
>M:003WZ-1
AAAAAAAATTTGATGGCTTAACAT
>M:003X0-1
AAAAAAAATTTGCTGCTACAA
>M:003X1-1
AAAAAAAATTTGCTGCTACAAA
>M:003X2-1
AAAAAAAATTTGCTGCTACAAACC
>M:003X3-2
AAAAAAAATTTGGAACGCTTC
>M:003X4-5
AAAAAAAATTTGGAACGCTTCA
>M:003X5-1
AAAAAAAATTTGGAACGCTTCAA
>M:003X6-1
AAAAAAAATTTGGAACGCTTCACG
>M:003X7-2
AAAAAAAATTTGGAACGCTTCACGA
>M:003X8-1
AAAAAAAATTTGGAATGCTTGAG
>M:003X9-1
AAAAAAAATTTGGGACGTATTT
>M:003XA-2
AAAAAAAATTTGTAGGAAAAAAAA
>M:003XB-1
AAAAAAAATTTTAAAAATCCAAAA
>M:003XC-1
AAAAAAAATTTTAAAAATT
>M:003XD-1
AAAAAAAATTTTAATTTTTATTTT
>M:003XE-1
AAAAAAAATTTTATTGTTTAT
>M:003XF-1
AAAAAAAATTTTCAACGAAAT
>M:003XG-1
AAAAAAAATTTTCAACGAAATTAAAA
>M:003XH-1
AAAAAAAATTTTCAGTAAA
>M:003XI-1
AAAAAAAATTTTCAGTAAAAA
>M:003XJ-1
AAAAAAAATTTTCAGTAAAAAA
>M:003XK-1
AAAAAAAATTTTCCAAAA
>M:003XL-1
AAAAAAAATTTTCGAAACTTAGCG
>M:003XM-1
AAAAAAAATTTTCTTTTGA
>M:003XN-1
AAAAAAAATTTTGACGAGAAA
>M:003XO-1
AAAAAAAATTTTGCAATTTTAAAAAA
>M:003XP-1
AAAAAAAATTTTGTAAA
>M:003XQ-1
AAAAAAAATTTTGTAAAA
>M:003XR-1
AAAAAAAATTTTGTAAAAA
>M:003XS-1
AAAAAAAATTTTGTAAAAATAG
>M:003XT-1
AAAAAAAATTTTGTCGCGAAA
>M:003XU-1
AAAAAAAATTTTTAAAACAGAA
>M:003XV-2
AAAAAAAATTTTTAAAACAGAAT
>M:003XW-1
AAAAAAAATTTTTGAAGACT
>M:003XX-1
AAAAAAAATTTTTGATTGAATTCA
>M:003XY-1
AAAAAAAATTTTTGTCGTGAAAG
>M:003XZ-1
AAAAAAAATTTTTTAAATTTTGA
>M:003Y0-1
AAAAAAAATTTTTTAAATTTTGAGA
>M:003Y1-1
AAAAAAAATTTTTTTATTTGA
>M:003Y2-1
AAAAAAAATTTTTTTATTTGAAA
>M:003Y3-1
AAAAAAAATTTTTTTATTTGAAAA
>M:003Y4-1
AAAAAAAATTTTTTTCAAAAAAA
>M:003Y5-1
AAAAAAAATTTTTTTCACTAATTTTT
>M:003Y6-1
AAAAAAAATTTTTTTGGTTTTTC
>M:003Y7-1
AAAAAAAATTTTTTTGTCGTGAAAA
>M:003Y8-1
AAAAAAAATTTTTTTTAACTGGT
>M:003Y9-1
AAAAAAAATTTTTTTTGAT
>M:003YA-1
AAAAAAAATTTTTTTTTCGCCTA
>M:003YB-1
AAAAAAACAAAAAAAAAA
>M:003YC-1
AAAAAAACAAAAAAAAAAAA
>M:003YD-1
AAAAAAACAAAAAAAAAAAAA
>M:003YE-1
AAAAAAACAAAAAAAAAAAAAA
>M:003YF-1
AAAAAAACAAAAAAAAAAC
>M:003YG-1
AAAAAAACAAAAAAAAAGAA
>M:003YH-1
AAAAAAACAAAAAAAAATATTAGTA
>M:003YI-1
AAAAAAACAAAAAAAACAA
>M:003YJ-1
AAAAAAACAAAAAAAACAAAAAT
>M:003YK-1
AAAAAAACAAAAAAAAGCTCATAG
>M:003YL-1
AAAAAAACAAAAAAAATTTGCA
>M:003YM-1
AAAAAAACAAAAAAACTAAGAAAA
>M:003YN-1
AAAAAAACAAAAAAAGAAAAAAAAAA
>M:003YO-1
AAAAAAACAAAAAACTAAAGAGA
>M:003YP-1
AAAAAAACAAAAAACTAAGAA
>M:003YQ-2
AAAAAAACAAAAAACTAAGAAAA
>M:003YR-1
AAAAAAACAAAAAAGAAA
>M:003YS-1
AAAAAAACAAAAAAGTTTGCAC
>M:003YT-1
AAAAAAACAAAAAGATGAAAGTC
>M:003YU-1
AAAAAAACAAAAATAGAA
>M:003YV-1
AAAAAAACAAAAATTAAATATTTTTGA
>M:003YW-1
AAAAAAACAAAATATATTATGA
>M:003YX-1
AAAAAAACAAAATATATTATGAGA
>M:003YY-1
AAAAAAACAAAATGTCACC
>M:003YZ-1
AAAAAAACAAAATTAATAAA
>M:003Z0-3
AAAAAAACAAAATTAATAAAAA
>M:003Z1-3
AAAAAAACAAAATTAATAAAAAA
>M:003Z2-1
AAAAAAACAAAATTAATAAAAAAA
>M:003Z3-1
AAAAAAACAAAATTGATTAAAAA
>M:003Z4-1
AAAAAAACAAACACTAAAATTA
>M:003Z5-1
AAAAAAACAAACGTTTAAAT
>M:003Z6-1
AAAAAAACAAAGAGAATTAAAAT
>M:003Z7-1
AAAAAAACAAAGTGAATTGA
>M:003Z8-1
AAAAAAACAAATAAGTTTGCAC
>M:003Z9-1
AAAAAAACAAATGAAACGGAAA
>M:003ZA-1
AAAAAAACAAATGAAGTTTAGTT
>M:003ZB-1
AAAAAAACAAATTTTGAAATGAA
>M:003ZC-1
AAAAAAACAAATTTTGAAATGAAT
>M:003ZD-1
AAAAAAACAAGAAAGTTAAAAAA
>M:003ZE-1
AAAAAAACAAGATAAAAACTGAT
>M:003ZF-1
AAAAAAACAAGGGGAGTGCGA
>M:003ZG-1
AAAAAAACAAGGTCATA
>M:003ZH-4
AAAAAAACAAGTGAAAAA
>M:003ZI-2
AAAAAAACAAGTGAAAAAA
>M:003ZJ-1
AAAAAAACAAGTGAAAAAT
>M:003ZK-2
AAAAAAACAAGTGAAAAATAAA
>M:003ZL-1
AAAAAAACAATAAAAAAAGAAAA
>M:003ZM-1
AAAAAAACAATAAAACTAAAACTA
>M:003ZN-1
AAAAAAACAATAAATGTGATA
>M:003ZO-1
AAAAAAACAATAATTGTGAT
>M:003ZP-1
AAAAAAACAATGATAACACACGT
>M:003ZQ-1
AAAAAAACAATGGATATATATCGA
>M:003ZR-1
AAAAAAACAATGGTTAAAGTAACA
>M:003ZS-1
AAAAAAACAATGTTAACAAA
>M:003ZT-1
AAAAAAACAATGTTAATAAA
>M:003ZU-2
AAAAAAACAATGTTAATAAAA
>M:003ZV-4
AAAAAAACAATGTTAATAAAAA
>M:003ZW-3
AAAAAAACAATGTTAATAAAAAA
>M:003ZX-2
AAAAAAACAATGTTAATAAAAAAA
>M:003ZY-1
AAAAAAACAATGTTAATAAAAAAAA
>M:003ZZ-1
AAAAAAACAATGTTAATAAAAAC
>M:00400-1
AAAAAAACAATGTTAATATAAAAA
>M:00401-1
AAAAAAACAATGTTTTTA
>M:00402-1
AAAAAAACAATGTTTTTGT
>M:00403-1
AAAAAAACAATTATATTTTCT
>M:00404-1
AAAAAAACAATTCCAGTAGGAAAT
>M:00405-1
AAAAAAACAATTCTAACTCCT
>M:00406-1
AAAAAAACAATTTTAAA
>M:00407-2
AAAAAAACACATGCTTGTTAA
>M:00408-1
AAAAAAACACATGCTTGTTAATA
>M:00409-1
AAAAAAACACATGCTTGTTAATAA
>M:0040A-1
AAAAAAACACATTAATTGTACTA
>M:0040B-1
AAAAAAACACCATTATAATCTGG
>M:0040C-1
AAAAAAACACCGATTTACAT
>M:0040D-1
AAAAAAACACGTGATAAAAGA
>M:0040E-1
AAAAAAACACGTGATAAAAGAC
>M:0040F-1
AAAAAAACACGTGATAAAAGACA
>M:0040G-1
AAAAAAACACTAAAAAA
>M:0040H-1
AAAAAAACACTAAAAAAAAA
>M:0040I-1
AAAAAAACACTTCGACTTCTTG
>M:0040J-1
AAAAAAACAGAAAAAAAAAAA
>M:0040K-1
AAAAAAACAGAAAAAAAAAGTC
>M:0040L-1
AAAAAAACAGAAAAAGTT
>M:0040M-1
AAAAAAACAGAAAAAGTTAA
>M:0040N-1
AAAAAAACAGAAAAAGTTAAA
>M:0040O-1
AAAAAAACAGAAAAAGTTAAAA
>M:0040P-1
AAAAAAACAGAAATTATAA
>M:0040Q-1
AAAAAAACAGAAGTATGCAGTT
>M:0040R-1
AAAAAAACAGAGAGGAATCGACTA
>M:0040S-4
AAAAAAACAGCAAATAGA
>M:0040T-1
AAAAAAACAGCGAATAGA
>M:0040U-1
AAAAAAACAGCGAATAGAA
>M:0040V-1
AAAAAAACAGTAAATAA
>M:0040W-1
AAAAAAACAGTAAATAAAGA
>M:0040X-5
AAAAAAACAGTAAATAGA
>M:0040Y-4
AAAAAAACAGTAAATAGAA
>M:0040Z-1
AAAAAAACAGTAAATAGTA
>M:00410-1
AAAAAAACAGTAAATAGTAT
>M:00411-1
AAAAAAACAGTAGAAAGA
>M:00412-1
AAAAAAACAGTAGAAAGAATAA
>M:00413-1
AAAAAAACAGTATAGAAAAATAGA
>M:00414-1
AAAAAAACAGTATCGAAATTGAG
>M:00415-1
AAAAAAACAGTATGAATGCA
>M:00416-1
AAAAAAACAGTCTAAGAA
>M:00417-1
AAAAAAACAGTCTGAGTATCATAT
>M:00418-1
AAAAAAACAGTGAAGCGGAA
>M:00419-1
AAAAAAACAGTGTTAATAAAGAA
>M:0041A-1
AAAAAAACAGTTATTAAACAGTT
>M:0041B-1
AAAAAAACAGTTGATTTCA
>M:0041C-1
AAAAAAACATACATATGCGATT
>M:0041D-1
AAAAAAACATATCTAAAA
>M:0041E-1
AAAAAAACATATCTAAAAC
>M:0041F-1
AAAAAAACATATGTAATAAAA
>M:0041G-1
AAAAAAACATATGTGATAAAAAAAA
>M:0041H-1
AAAAAAACATATTTTTAAGTA
>M:0041I-1
AAAAAAACATCAAAAAT
>M:0041J-1
AAAAAAACATCCGCCACCACATG
>M:0041K-1
AAAAAAACATCGGCTTGTTTCGA
>M:0041L-1
AAAAAAACATCGGTTTGTGCA
>M:0041M-1
AAAAAAACATCGGTTTGTGGAG
>M:0041N-1
AAAAAAACATGAAAAAAGAAAAA
>M:0041O-1
AAAAAAACATGATAAAATCGATAT
>M:0041P-1
AAAAAAACATGCAACTAGTAAA
>M:0041Q-1
AAAAAAACATGCAATTAATA
>M:0041R-1
AAAAAAACATGCATGTTAATA
>M:0041S-1
AAAAAAACATGCATGTTAATAAA
>M:0041T-1
AAAAAAACATGCATGTTAATAT
>M:0041U-1
AAAAAAACATGCATTGAGTAAGT
>M:0041V-1
AAAAAAACATGCGCTGCATGTG
>M:0041W-2
AAAAAAACATGCTGTAAGTCAGAA
>M:0041X-3
AAAAAAACATGGAAAAA
>M:0041Y-4
AAAAAAACATGGAAAAAA
>M:0041Z-1
AAAAAAACATGGATCAA
>M:00420-1
AAAAAAACATGGATCAAAGAATCA
>M:00421-1
AAAAAAACATGGATTTAATGT
>M:00422-1
AAAAAAACATGTACTTAAA
>M:00423-1
AAAAAAACATGTACTTAAAAAAAAA
>M:00424-1
AAAAAAACATTAAGCATTTAA
>M:00425-1
AAAAAAACATTAAGTATTTA
>M:00426-1
AAAAAAACATTAAGTATTTATAA
>M:00427-1
AAAAAAACATTAAGTTAAAAA
>M:00428-1
AAAAAAACATTAAGTTAAAAAAAT
>M:00429-1
AAAAAAACATTACTGAGGCTT
>M:0042A-1
AAAAAAACATTCAAAATTTAAATTTGAAA
>M:0042B-1
AAAAAAACATTCAACAAATGTTA
>M:0042C-1
AAAAAAACATTGAAGTTTTAA
>M:0042D-1
AAAAAAACATTGAGAGTTCTAAAA
>M:0042E-1
AAAAAAACATTGAGAGTTTCAAGA
>M:0042F-1
AAAAAAACATTGAGAGTTTT
>M:0042G-6
AAAAAAACATTGAGAGTTTTA
>M:0042H-8
AAAAAAACATTGAGAGTTTTAA
>M:0042I-2
AAAAAAACATTGAGAGTTTTAAA
>M:0042J-3
AAAAAAACATTGAGAGTTTTAAG
>M:0042K-1
AAAAAAACATTGAGAGTTTTAAGAA
>M:0042L-4
AAAAAAACATTGAGAGTTTTAAGG
>M:0042M-1
AAAAAAACATTGAGATTTTTAA
>M:0042N-1
AAAAAAACATTTGATCTAGAG
>M:0042O-1
AAAAAAACCAAAAAAAA
>M:0042P-2
AAAAAAACCAAAAAAAAA
>M:0042Q-1
AAAAAAACCAAAAAAAAAA
>M:0042R-1
AAAAAAACCAAAAAAAAAAAA
>M:0042S-4
AAAAAAACCAAAAAAAAAAGTTGT
>M:0042T-1
AAAAAAACCAACCTGCTTATGCAT
>M:0042U-1
AAAAAAACCAATATGAATGAATGT
>M:0042V-1
AAAAAAACCAGAGATAGTT
>M:0042W-1
AAAAAAACCAGAGATAGTTGA
>M:0042X-1
AAAAAAACCAGAGATAGTTTGA
>M:0042Y-1
AAAAAAACCAGTGAAAAAAAA
>M:0042Z-1
AAAAAAACCAGTGAAAAAATAAAAA
>M:00430-1
AAAAAAACCAGTGAAAAATAA
>M:00431-1
AAAAAAACCAGTGAAAAATAAA
>M:00432-1
AAAAAAACCAGTGGTTATGCGA
>M:00433-1
AAAAAAACCATGAAAAAAAATT
>M:00434-1
AAAAAAACCATGATTAATTGA
>M:00435-1
AAAAAAACCATGATTAATTTAT
>M:00436-1
AAAAAAACCATGCAAGTAGTA
>M:00437-1
AAAAAAACCATGCAGTTACTTA
>M:00438-1
AAAAAAACCATTTTGATATCT
>M:00439-1
AAAAAAACCCAGCAGTCAAA
>M:0043A-1
AAAAAAACCCATCCAAAAGTAGG
>M:0043B-1
AAAAAAACCCCGGAACGATGTTT
>M:0043C-1
AAAAAAACCCGTTTGCCCCATGGCA
>M:0043D-1
AAAAAAACCGGAAAGTTGAAAAAA
>M:0043E-1
AAAAAAACCGGAAGAAGCGGTTAA
>M:0043F-1
AAAAAAACCGTCCTGCCTGTGCA
>M:0043G-1
AAAAAAACCGTCCTGTTTATGCT
>M:0043H-1
AAAAAAACCTACTAAATAACA
>M:0043I-1
AAAAAAACCTCAAAAAAAAA
>M:0043J-1
AAAAAAACCTGAACCGA
>M:0043K-1
AAAAAAACCTTACCTTCTG
>M:0043L-1
AAAAAAACCTTACCTTCTGAGC
>M:0043M-1
AAAAAAACCTTCGAAATATA
>M:0043N-1
AAAAAAACCTTCTTCTAA
>M:0043O-1
AAAAAAACCTTCTTGCTTATGCAT
>M:0043P-1
AAAAAAACGAAAAAAAAAAA
>M:0043Q-1
AAAAAAACGAAAAAAGTTAGA
>M:0043R-1
AAAAAAACGAAAAAATTAGA
>M:0043S-1
AAAAAAACGAAAAAATTAGAT
>M:0043T-1
AAAAAAACGAAAAAGGAAAAA
>M:0043U-1
AAAAAAACGAAAAAGGAAAAAA
>M:0043V-2
AAAAAAACGAAAACAGTATCGA
>M:0043W-1
AAAAAAACGAAACGTTAAA
>M:0043X-1
AAAAAAACGAAATTAATAAAAAAA
>M:0043Y-1
AAAAAAACGAAATTGCTAAAC
>M:0043Z-1
AAAAAAACGAACTAAGTAGTTAAAA
>M:00440-2
AAAAAAACGAACTTAATAAAAAA
>M:00441-1
AAAAAAACGAAGAAAATAACA
>M:00442-1
AAAAAAACGAATAATTCGAGAAG
>M:00443-1
AAAAAAACGAATATGATTTATTA
>M:00444-1
AAAAAAACGAATGAATATT
>M:00445-2
AAAAAAACGAATGAGAC
>M:00446-1
AAAAAAACGAATGAGACC
>M:00447-1
AAAAAAACGACAATAAGTTTTTA
>M:00448-1
AAAAAAACGAGAAAAAAGGAGGCAGAA
>M:00449-1
AAAAAAACGAGATAAAATGACAA
>M:0044A-1
AAAAAAACGAGATATTTTGA
>M:0044B-1
AAAAAAACGAGATGGCGTGCTT
>M:0044C-2
AAAAAAACGAGCGGAAATGACGA
>M:0044D-1
AAAAAAACGAGGGAAAAA
>M:0044E-6
AAAAAAACGAGTGAAAA
>M:0044F-3
AAAAAAACGAGTGAAAAA
>M:0044G-1
AAAAAAACGAGTGAAAAAAA
>M:0044H-3
AAAAAAACGAGTGAAAAAAAA
>M:0044I-2
AAAAAAACGAGTGAAAAATAAAA
>M:0044J-1
AAAAAAACGAGTGAAAACAA
>M:0044K-2
AAAAAAACGAGTGAAAACAACGA
>M:0044L-1
AAAAAAACGAGTGAAAACGA
>M:0044M-1
AAAAAAACGAGTGAAAACGAC
>M:0044N-1
AAAAAAACGAGTGAAAATGACAA
>M:0044O-1
AAAAAAACGAGTGAGAA
>M:0044P-1
AAAAAAACGAGTGAGAAC
>M:0044Q-3
AAAAAAACGAGTGAGAACAACGA
>M:0044R-1
AAAAAAACGAGTGAGAGCAACGA
>M:0044S-1
AAAAAAACGAGTGAGAT
>M:0044T-1
AAAAAAACGAGTGAGATCAATGAA
>M:0044U-1
AAAAAAACGAGTGATGATAACGT
>M:0044V-1
AAAAAAACGAGTGGGAA
>M:0044W-1
AAAAAAACGAGTTAAAA
>M:0044X-1
AAAAAAACGATAGAAAGAAT
>M:0044Y-1
AAAAAAACGATGAGAACAACGA
>M:0044Z-1
AAAAAAACGATGAGAACAACGAAAA
>M:00450-1
AAAAAAACGATGGTAAAAGAGGAA
>M:00451-1
AAAAAAACGATGTTCTA
>M:00452-1
AAAAAAACGATTAATTAGTTTTA
>M:00453-1
AAAAAAACGATTAATTAGTTTTATT
>M:00454-1
AAAAAAACGATTCGGCTC
>M:00455-1
AAAAAAACGCAATGAAATGCAAA
>M:00456-1
AAAAAAACGCAGTTCGTTGTT
>M:00457-1
AAAAAAACGCATGCAATTAATAAA
>M:00458-1
AAAAAAACGCGAGCGATATACGA
>M:00459-1
AAAAAAACGCTAGTGTTTG
>M:0045A-1
AAAAAAACGCTTACGTAACTTA
>M:0045B-1
AAAAAAACGGAACTCAGAATGAA
>M:0045C-1
AAAAAAACGGAGACATT
>M:0045D-1
AAAAAAACGGATGAAAACGA
>M:0045E-1
AAAAAAACGGATGAAAACGACAA
>M:0045F-1
AAAAAAACGGATTGTATG
>M:0045G-1
AAAAAAACGGCCTTAAA
>M:0045H-1
AAAAAAACGGGCTTATGT
>M:0045I-3
AAAAAAACGGGTGAAAA
>M:0045J-2
AAAAAAACGGGTGAAAAA
>M:0045K-1
AAAAAAACGGGTGAAAAATA
>M:0045L-1
AAAAAAACGGGTGAAAAATAAA
>M:0045M-1
AAAAAAACGGGTGAAAAATAAAAA
>M:0045N-1
AAAAAAACGGTAACGCTAGCTGAA
>M:0045O-1
AAAAAAACGGTCTGACTATCAAAT
>M:0045P-1
AAAAAAACGGTTTCAGTACCAT
>M:0045Q-1
AAAAAAACGTAGCGTTAG
>M:0045R-1
AAAAAAACGTAGCGTTGAA
>M:0045S-1
AAAAAAACGTAGCGTTGATA
>M:0045T-1
AAAAAAACGTCGTAATT
>M:0045U-1
AAAAAAACGTGCAATTAGTA
>M:0045V-1
AAAAAAACGTTAGTGTT
>M:0045W-1
AAAAAAACGTTCACCGGAAGGACA
>M:0045X-1
AAAAAAACGTTGTTATCT
>M:0045Y-2
AAAAAAACTAAAAAAAA
>M:0045Z-1
AAAAAAACTAAAAAAAAA
>M:00460-1
AAAAAAACTAAAAAAAAAA
>M:00461-1
AAAAAAACTAAAAAAAAAAAGTT
>M:00462-2
AAAAAAACTAAAAAAAATTGAAAAA
>M:00463-1
AAAAAAACTAAAAAAATGGGAA
>M:00464-1
AAAAAAACTAAAAAAGA
>M:00465-1
AAAAAAACTAAAAAATGAA
>M:00466-2
AAAAAAACTAAAAAATGG
>M:00467-5
AAAAAAACTAAAAAATGGGAA
>M:00468-3
AAAAAAACTAAAAAATGGGAAA
>M:00469-2
AAAAAAACTAAAAAATGGGAAAAA
>M:0046A-2
AAAAAAACTAAAAAATGGGAAAT
>M:0046B-1
AAAAAAACTAAAAAATGGGAAATGA
>M:0046C-1
AAAAAAACTAAAAAATGGTAAA
>M:0046D-1
AAAAAAACTAAAAAGTTGAA
>M:0046E-1
AAAAAAACTAAAAAGTTGAAA
>M:0046F-2
AAAAAAACTAAAAAGTTGAAAAGG
>M:0046G-1
AAAAAAACTAAAAAGTTGAAAAGGG
>M:0046H-1
AAAAAAACTAAAATGAAAA
>M:0046I-1
AAAAAAACTAAAATGAT
>M:0046J-1
AAAAAAACTAAAATGATC
>M:0046K-26
AAAAAAACTAAAATTGA
>M:0046L-31
AAAAAAACTAAAATTGAA
>M:0046M-15
AAAAAAACTAAAATTGAAA
>M:0046N-1
AAAAAAACTAAAATTGAAAA
>M:0046O-1
AAAAAAACTAAAATTGAAAAA
>M:0046P-2
AAAAAAACTAAAATTGAAAG
>M:0046Q-1
AAAAAAACTAAAATTGAAAGAA
>M:0046R-1
AAAAAAACTAAAATTGAAAGC
>M:0046S-3
AAAAAAACTAAAATTGAAAGCA
>M:0046T-1
AAAAAAACTAAAATTGAAAGCAA
>M:0046U-1
AAAAAAACTAAAATTGAAG
>M:0046V-1
AAAAAAACTAAAATTGAATAA
>M:0046W-1
AAAAAAACTAAAATTGAGAAAAAA
>M:0046X-1
AAAAAAACTAAAATTGAGAAAAAAAA
>M:0046Y-1
AAAAAAACTAAAATTGT
>M:0046Z-1
AAAAAAACTAAAATTGTGTGA
>M:00470-1
AAAAAAACTAAAATTTAAA
>M:00471-1
AAAAAAACTAAAATTTAAATAA
>M:00472-1
AAAAAAACTAAACCAAAAGTCTAA
>M:00473-1
AAAAAAACTAAAGAAAACAACTGA
>M:00474-1
AAAAAAACTAAAGAAAGAA
>M:00475-1
AAAAAAACTAAAGAGAAC
>M:00476-1
AAAAAAACTAAAGAGAACA
>M:00477-1
AAAAAAACTAAAGAGAACAAA
>M:00478-2
AAAAAAACTAAATAAATAAGA
>M:00479-1
AAAAAAACTAAATAAATAAGAG
>M:0047A-1
AAAAAAACTAAATAAATAAGAT
>M:0047B-1
AAAAAAACTAAATAAATAAGATT
>M:0047C-1
AAAAAAACTAAGAAAAA
>M:0047D-1
AAAAAAACTAAGAAAAAA
>M:0047E-1
AAAAAAACTAAGAAAAACAA
>M:0047F-1
AAAAAAACTAAGAAAAACAAC
>M:0047G-1
AAAAAAACTAAGAAAAACAACTGA
>M:0047H-1
AAAAAAACTAAGGCATT
>M:0047I-1
AAAAAAACTAAGTTTGA
>M:0047J-1
AAAAAAACTAAGTTTGAA
>M:0047K-1
AAAAAAACTAAGTTTGAAA
>M:0047L-1
AAAAAAACTAAGTTTGAAAAA
>M:0047M-1
AAAAAAACTAAGTTTGAAAAGA
>M:0047N-2
AAAAAAACTAAGTTTGAAAAGAA
>M:0047O-1
AAAAAAACTAATATTAAAAAA
>M:0047P-1
AAAAAAACTAATGATTAAGAA
>M:0047Q-1
AAAAAAACTAATTGAAAA
>M:0047R-1
AAAAAAACTAATTGAAAAAA
>M:0047S-1
AAAAAAACTACAACAACGGAAAGA
>M:0047T-1
AAAAAAACTACATCGGTTAATTT
>M:0047U-3
AAAAAAACTACTTGGATTTCTTGA
>M:0047V-1
AAAAAAACTACTTGGATTTCTTGAAA
>M:0047W-1
AAAAAAACTAGCAAAAAAAAAAA
>M:0047X-1
AAAAAAACTAGTCTACCAAAAT
>M:0047Y-1
AAAAAAACTATTATCAACCGATA
>M:0047Z-1
AAAAAAACTATTATCAACCGATAT
>M:00480-1
AAAAAAACTATTATTGTTCTTCT
>M:00481-4
AAAAAAACTATTGGAAA
>M:00482-2
AAAAAAACTATTGGAAAA
>M:00483-1
AAAAAAACTATTGGAAAAA
>M:00484-2
AAAAAAACTATTGGAAAAAA
>M:00485-5
AAAAAAACTATTGGAAAC
>M:00486-3
AAAAAAACTATTGGAAACA
>M:00487-1
AAAAAAACTATTGGAAACAC
>M:00488-1
AAAAAAACTATTGGAAACACT
>M:00489-1
AAAAAAACTATTGGAAACACTA
>M:0048A-1
AAAAAAACTATTGGAAACACTAA
>M:0048B-1
AAAAAAACTATTGGAGA
>M:0048C-1
AAAAAAACTATTTCTAAAACGAG
>M:0048D-1
AAAAAAACTATTTCTTTGTTTC
>M:0048E-1
AAAAAAACTATTTTGATATCTT
>M:0048F-1
AAAAAAACTCAACGAGAACAAAA
>M:0048G-1
AAAAAAACTCCATCCTCCCTTCT
>M:0048H-2
AAAAAAACTCCATCCTCCTTTCT
>M:0048I-3
AAAAAAACTCCATCCTCCTTTCTC
>M:0048J-1
AAAAAAACTCTATGATCTCTAC
>M:0048K-1
AAAAAAACTCTTAGGAATTGTTGA
>M:0048L-1
AAAAAAACTGAAAAAGGAATGAAAA
>M:0048M-11
AAAAAAACTGAAAAGAA
>M:0048N-4
AAAAAAACTGAAAAGAAC
>M:0048O-1
AAAAAAACTGAAAAGAACA
>M:0048P-1
AAAAAAACTGAAAAGAGA
>M:0048Q-1
AAAAAAACTGAAAAGGA
>M:0048R-5
AAAAAAACTGAAAAGGAC
>M:0048S-1
AAAAAAACTGAAAAGGACA
>M:0048T-1
AAAAAAACTGAACCGAA
>M:0048U-1
AAAAAAACTGAAGAAAAAAA
>M:0048V-1
AAAAAAACTGAAGATATA
>M:0048W-2
AAAAAAACTGAAGATATT
>M:0048X-1
AAAAAAACTGAAGATATTTAATCGA
>M:0048Y-1
AAAAAAACTGAATGATTTAAAAAA
>M:0048Z-1
AAAAAAACTGACCTTCTTACTGC
>M:00490-1
AAAAAAACTGACTAAAAAAAAAA
>M:00491-1
AAAAAAACTGACTAAAAAAAAAAA
>M:00492-1
AAAAAAACTGACTGAGTGGAG
>M:00493-1
AAAAAAACTGAGAAAGAA
>M:00494-1
AAAAAAACTGAGGATAAAGT
>M:00495-2
AAAAAAACTGATAAACAAAAAA
>M:00496-2
AAAAAAACTGATAAACAAAAAAAA
>M:00497-6
AAAAAAACTGATAAAGA
>M:00498-6
AAAAAAACTGATAAAGAA
>M:00499-7
AAAAAAACTGATAAAGAAA
>M:0049A-6
AAAAAAACTGATAAAGAAAA
>M:0049B-7
AAAAAAACTGATAAAGAAAAA
>M:0049C-4
AAAAAAACTGATAAAGAAAAAA
>M:0049D-3
AAAAAAACTGATAAAGAAAAAAA
>M:0049E-1
AAAAAAACTGATAAAGAAAAAAAA
>M:0049F-1
AAAAAAACTGATAAAGAAAAAAAAA
>M:0049G-1
AAAAAAACTGATAAAGAAAAAAAAAA
>M:0049H-1
AAAAAAACTGATAAAGAAAAAAAC
>M:0049I-2
AAAAAAACTGATAAAGAAAAAAC
>M:0049J-1
AAAAAAACTGATAAAGAAAAAACA
>M:0049K-1
AAAAAAACTGATAAAGAAAGAA
>M:0049L-1
AAAAAAACTGATAAAGAATAAAAA
>M:0049M-1
AAAAAAACTGATCAGATCAAAAA
>M:0049N-1
AAAAAAACTGATTTGTCGAAC
>M:0049O-1
AAAAAAACTGATTTGTCGAACTCA
>M:0049P-1
AAAAAAACTGGATTTGGAGATCG
>M:0049Q-1
AAAAAAACTGGATTTTGTGGCA
>M:0049R-1
AAAAAAACTGGTCATTTAA
>M:0049S-1
AAAAAAACTGTATAAACCCT
>M:0049T-1
AAAAAAACTGTCGAAATTTCTTA
>M:0049U-1
AAAAAAACTGTGACGTAG
>M:0049V-1
AAAAAAACTGTGGCAAAT
>M:0049W-1
AAAAAAACTGTGTCGCCACG
>M:0049X-1
AAAAAAACTGTGTCGCCACGG
>M:0049Y-1
AAAAAAACTGTTCCCGTTGAG
>M:0049Z-2
AAAAAAACTGTTCTCGTTGAG
>M:004A0-2
AAAAAAACTGTTCTCGTTGAGCAA
>M:004A1-1
AAAAAAACTGTTCTCGTTGAGCAAC
>M:004A2-1
AAAAAAACTGTTGGTATAACTGC
>M:004A3-1
AAAAAAACTTAAACTTTGGATTTAA
>M:004A4-1
AAAAAAACTTAACTAGAACGCG
>M:004A5-2
AAAAAAACTTAACTAGAACGCGA
>M:004A6-1
AAAAAAACTTAATTATAAAAA
>M:004A7-2
AAAAAAACTTAGACGACGGTACGA
>M:004A8-1
AAAAAAACTTAGTTATTAAAGT
>M:004A9-1
AAAAAAACTTATCTTAATTGAAC
>M:004AA-1
AAAAAAACTTATGAAAGGAT
>M:004AB-1
AAAAAAACTTATTAAAATACCA
>M:004AC-1
AAAAAAACTTATTACAAT
>M:004AD-1
AAAAAAACTTATTACAATT
>M:004AE-1
AAAAAAACTTCCTGCCCGCTAGTA
>M:004AF-1
AAAAAAACTTCGTTTTTCTAAT
>M:004AG-1
AAAAAAACTTCTGATGT
>M:004AH-1
AAAAAAACTTGAAGAGGAGGAGATTTT
>M:004AI-1
AAAAAAACTTGCAATTAATAAAAA
>M:004AJ-1
AAAAAAACTTGCGTCAA
>M:004AK-1
AAAAAAACTTGCGTCAAAAA
>M:004AL-3
AAAAAAACTTGCGTCAAAATGA
>M:004AM-1
AAAAAAACTTGCGTCAAAATGAGA
>M:004AN-1
AAAAAAACTTGCTGTGAATT
>M:004AO-1
AAAAAAACTTGCTGTGAATTTTC
>M:004AP-1
AAAAAAACTTGGATGAAAAACGA
>M:004AQ-1
AAAAAAACTTGTATATACTTGA
>M:004AR-1
AAAAAAACTTGTTGGATAC
>M:004AS-2
AAAAAAACTTGTTGGATACCA
>M:004AT-1
AAAAAAACTTGTTGGATACCAA
>M:004AU-1
AAAAAAACTTGTTTTGATTA
>M:004AV-1
AAAAAAACTTGTTTTGATTATT
>M:004AW-1
AAAAAAACTTGTTTTGATTATTT
>M:004AX-1
AAAAAAACTTGTTTTGATTT
>M:004AY-1
AAAAAAACTTGTTTTGATTTT
>M:004AZ-1
AAAAAAACTTTAAAAAAAAAA
>M:004B0-1
AAAAAAACTTTAGTCGAAAAAACA
>M:004B1-1
AAAAAAACTTTATCATTGATAAT
>M:004B2-1
AAAAAAACTTTTGTTATCTTT
>M:004B3-1
AAAAAAACTTTTTAAATCCTAA
>M:004B4-1
AAAAAAACTTTTTAAATCCTAAAA
>M:004B5-1
AAAAAAACTTTTTAAATCCTAAAGAA
>M:004B6-10
AAAAAAAGAAAAAAAAA
>M:004B7-3
AAAAAAAGAAAAAAAAAA
>M:004B8-3
AAAAAAAGAAAAAAAAAAA
>M:004B9-5
AAAAAAAGAAAAAAAAAAAA
>M:004BA-5
AAAAAAAGAAAAAAAAAAAAA
>M:004BB-1
AAAAAAAGAAAAAAAAAAAAAA
>M:004BC-1
AAAAAAAGAAAAAAAAAAAAAAA
>M:004BD-2
AAAAAAAGAAAAAAAAAAAAAAAA
>M:004BE-4
AAAAAAAGAAAAAAAAAAAAAGA
>M:004BF-1
AAAAAAAGAAAAAAAAAAAAATGGA
>M:004BG-3
AAAAAAAGAAAAAAAAAAAAGA
>M:004BH-1
AAAAAAAGAAAAAAAAAAAAGAA
>M:004BI-1
AAAAAAAGAAAAAAAAAAAAGAG
>M:004BJ-1
AAAAAAAGAAAAAAAAAAAATGGA
>M:004BK-1
AAAAAAAGAAAAAAAAAAAC
>M:004BL-2
AAAAAAAGAAAAAAAAAAAGA
>M:004BM-1
AAAAAAAGAAAAAAAAAAAGAA
>M:004BN-1
AAAAAAAGAAAAAAAAAAGAA
>M:004BO-1
AAAAAAAGAAAAAAAAAGAAAAAGA
>M:004BP-1
AAAAAAAGAAAAAAAACA
>M:004BQ-1
AAAAAAAGAAAAAAAAGA
>M:004BR-1
AAAAAAAGAAAAAAAAGAA
>M:004BS-1
AAAAAAAGAAAAAAAAGACG
>M:004BT-1
AAAAAAAGAAAAAAAAGACGAGT
>M:004BU-1
AAAAAAAGAAAAAAAAGATGGA
>M:004BV-1
AAAAAAAGAAAAAAACAAAAGAGA
>M:004BW-12
AAAAAAAGAAAAAAAGA
>M:004BX-1
AAAAAAAGAAAAAAAGAAA
>M:004BY-1
AAAAAAAGAAAAAAAGAAAAAAAAA
>M:004BZ-1
AAAAAAAGAAAAAAAGAAAACT
>M:004C0-2
AAAAAAAGAAAAAAAGAAGA
>M:004C1-1
AAAAAAAGAAAAAAAGAAGAGA
>M:004C2-1
AAAAAAAGAAAAAAAGACGA
>M:004C3-1
AAAAAAAGAAAAAAAGACGAG
>M:004C4-1
AAAAAAAGAAAAAAAGACGAGA
>M:004C5-5
AAAAAAAGAAAAAAAGAT
>M:004C6-2
AAAAAAAGAAAAAAAGATGGA
>M:004C7-3
AAAAAAAGAAAAAAAGATGGACT
>M:004C8-1
AAAAAAAGAAAAAAATAAAAAC
>M:004C9-1
AAAAAAAGAAAAAACAACTGAT
>M:004CA-1
AAAAAAAGAAAAAAGAAA
>M:004CB-1
AAAAAAAGAAAAAAGCGTACA
>M:004CC-1
AAAAAAAGAAAAAATAAAA
>M:004CD-1
AAAAAAAGAAAAAATAGGAC
>M:004CE-1
AAAAAAAGAAAAAATTGA
>M:004CF-1
AAAAAAAGAAAAAATTGAAAAA
>M:004CG-1
AAAAAAAGAAAAACAGTGGACA
>M:004CH-1
AAAAAAAGAAAAAGAACTAA
>M:004CI-1
AAAAAAAGAAAAAGAAGAAAACA
>M:004CJ-1
AAAAAAAGAAAAAGAGAAAAAAAA
>M:004CK-1
AAAAAAAGAAAAAGGAAAA
>M:004CL-1
AAAAAAAGAAAAAGGACAGGAAT
>M:004CM-1
AAAAAAAGAAAAAGGGAAGAGGG
>M:004CN-1
AAAAAAAGAAAAATGAAAAGA
>M:004CO-6
AAAAAAAGAAAAATTGA
>M:004CP-11
AAAAAAAGAAAAATTGAA
>M:004CQ-10
AAAAAAAGAAAAATTGAAA
>M:004CR-5
AAAAAAAGAAAAATTGAAAA
>M:004CS-4
AAAAAAAGAAAAATTGAAAAA
>M:004CT-1
AAAAAAAGAAAAATTGAAAAAAAAA
>M:004CU-1
AAAAAAAGAAAAATTGAAAAAT
>M:004CV-1
AAAAAAAGAAAAATTGGAAAA
>M:004CW-1
AAAAAAAGAAAACATTGTTGTGAA
>M:004CX-1
AAAAAAAGAAAACGAAAT
>M:004CY-3
AAAAAAAGAAAAGAAAA
>M:004CZ-1
AAAAAAAGAAAAGAAAAA
>M:004D0-1
AAAAAAAGAAAAGAAAAAAAAAAA
>M:004D1-1
AAAAAAAGAAAAGAAAAAAAAAC
>M:004D2-1
AAAAAAAGAAAAGAAAAAAAACA
>M:004D3-1
AAAAAAAGAAAAGAATAAAAAAGA
>M:004D4-1
AAAAAAAGAAAAGATTAAAAAAA
>M:004D5-1
AAAAAAAGAAAAGTCTCGTTT
>M:004D6-2
AAAAAAAGAAAATAGGAGAAAAGC
>M:004D7-1
AAAAAAAGAAAATCCTGA
>M:004D8-1
AAAAAAAGAAAATGAAAGTGCAA
>M:004D9-1
AAAAAAAGAAAATGAGAA
>M:004DA-1
AAAAAAAGAAAATGAGAGAAA
>M:004DB-2
AAAAAAAGAAAATGTACTCATC
>M:004DC-1
AAAAAAAGAAAATGTACTCATCA
>M:004DD-1
AAAAAAAGAAAATTATTTCTAAAA
>M:004DE-1
AAAAAAAGAAAATTGGAAAATGAG
>M:004DF-1
AAAAAAAGAAACAAAACAAAAA
>M:004DG-2
AAAAAAAGAAACAAAGAAAGAA
>M:004DH-1
AAAAAAAGAAACAAATTT
>M:004DI-1
AAAAAAAGAAACTATTTTAAGAA
>M:004DJ-1
AAAAAAAGAAAGAAAAACGAAAC
>M:004DK-1
AAAAAAAGAAAGAAAAAGGG
>M:004DL-1
AAAAAAAGAAAGATATGAAGTGT
>M:004DM-1
AAAAAAAGAAAGATGATTTATGAA
>M:004DN-1
AAAAAAAGAAAGGAAAAAAGGG
>M:004DO-1
AAAAAAAGAAAGGAAAAAAGGGCT
>M:004DP-1
AAAAAAAGAAAGGGAAAGAAAA
>M:004DQ-1
AAAAAAAGAAATAATAAAAGTAGGTA
>M:004DR-1
AAAAAAAGAAATAGGAA
>M:004DS-4
AAAAAAAGAAATGAAAA
>M:004DT-2
AAAAAAAGAAATGAAAAA
>M:004DU-1
AAAAAAAGAAATGAAAGA
>M:004DV-1
AAAAAAAGAAATGAAAGAA
>M:004DW-1
AAAAAAAGAAATGAAAGAAAAAA
>M:004DX-5
AAAAAAAGAAATGAAAGCT
>M:004DY-1
AAAAAAAGAAATGAAAGCTGT
>M:004DZ-1
AAAAAAAGAAATGAGTTAGAA
>M:004E0-1
AAAAAAAGAAATGTTGTC
>M:004E1-1
AAAAAAAGAAATTACTTATACCT
>M:004E2-1
AAAAAAAGAAATTATGAGA
>M:004E3-7
AAAAAAAGAAATTATTA
>M:004E4-12
AAAAAAAGAAATTATTAA
>M:004E5-4
AAAAAAAGAAATTATTAAA
>M:004E6-1
AAAAAAAGAAATTATTAAAAA
>M:004E7-1
AAAAAAAGAAATTATTAAG
>M:004E8-1
AAAAAAAGAAATTATTAAGA
>M:004E9-2
AAAAAAAGAAATTATTAAT
>M:004EA-2
AAAAAAAGAAATTATTAATA
>M:004EB-1
AAAAAAAGAAATTATTAATAA
>M:004EC-1
AAAAAAAGAAATTATTAATAAA
>M:004ED-1
AAAAAAAGAAATTATTAATAAAA
>M:004EE-1
AAAAAAAGAAATTATTAATAAAAA
>M:004EF-1
AAAAAAAGAAATTATTGAA
>M:004EG-1
AAAAAAAGAAATTCGAAAACT
>M:004EH-1
AAAAAAAGAAATTTAAT
>M:004EI-1
AAAAAAAGAAATTTGAATGA
>M:004EJ-1
AAAAAAAGAACAAAAAAAAAAA
>M:004EK-1
AAAAAAAGAACAAGATTAATTGT
>M:004EL-1
AAAAAAAGAACATCAAAAAAAA
>M:004EM-1
AAAAAAAGAACATTTTTATGTGA
>M:004EN-1
AAAAAAAGAACTAAAAAATGAAA
>M:004EO-1
AAAAAAAGAACTAAAAAATGAAAC
>M:004EP-1
AAAAAAAGAACTCCAAAAAAGGGA
>M:004EQ-1
AAAAAAAGAACTCCAAGA
>M:004ER-1
AAAAAAAGAACTGAAAAAGA
>M:004ES-1
AAAAAAAGAACTTTTAAATAT
>M:004ET-1
AAAAAAAGAACTTTTAAATATT
>M:004EU-1
AAAAAAAGAAGAAAAAAAA
>M:004EV-1
AAAAAAAGAAGAAAAAAAAAAAGAAA
>M:004EW-1
AAAAAAAGAAGAAAATAAGA
>M:004EX-1
AAAAAAAGAAGAAAGAA
>M:004EY-1
AAAAAAAGAAGAAGAAATAAATGA
>M:004EZ-1
AAAAAAAGAAGAGAAGAGGAGGAA
>M:004F0-1
AAAAAAAGAAGAGATTATGATGAGA
>M:004F1-1
AAAAAAAGAAGAGTTGAAA
>M:004F2-1
AAAAAAAGAAGATAAATCGAGT
>M:004F3-1
AAAAAAAGAAGATTAGATGA
>M:004F4-1
AAAAAAAGAAGATTAGATGAA
>M:004F5-1
AAAAAAAGAAGATTAGATGAATAAA
>M:004F6-1
AAAAAAAGAAGATTTTTATGTA
>M:004F7-2
AAAAAAAGAAGATTTTTATGTGATAA
>M:004F8-1
AAAAAAAGAAGCATAAAATGTAAT
>M:004F9-1
AAAAAAAGAAGGAACTTGTTGGTA
>M:004FA-1
AAAAAAAGAAGGCAAATTAATTGA
>M:004FB-1
AAAAAAAGAAGGGAAAAAAGGGCTA
>M:004FC-1
AAAAAAAGAAGGTAAAAAGAAA
>M:004FD-1
AAAAAAAGAAGTGAGAACAACGA
>M:004FE-1
AAAAAAAGAAGTTCTCGATGCA
>M:004FF-1
AAAAAAAGAATAAAAAA
>M:004FG-1
AAAAAAAGAATAAAAAAAAA
>M:004FH-1
AAAAAAAGAATAAAAATTAAG
>M:004FI-2
AAAAAAAGAATAAAAATTAAGA
>M:004FJ-7
AAAAAAAGAATAAAAATTAAGAT
>M:004FK-1
AAAAAAAGAATAAAAATTAAGATTAA
>M:004FL-1
AAAAAAAGAATAAAAGAGAAAAAAAAAA
>M:004FM-1
AAAAAAAGAATAAATAATTGA
>M:004FN-2
AAAAAAAGAATAAATAATTGAAAA
>M:004FO-1
AAAAAAAGAATACAATTAGTAA
>M:004FP-1
AAAAAAAGAATATTAATA
>M:004FQ-1
AAAAAAAGAATATTAATAAA
>M:004FR-1
AAAAAAAGAATATTAATAAAAA
>M:004FS-1
AAAAAAAGAATATTAATAAAAAA
>M:004FT-1
AAAAAAAGAATATTAATAAAAAAAA
>M:004FU-1
AAAAAAAGAATCGTCTTTTAAT
>M:004FV-1
AAAAAAAGAATCGTTAA
>M:004FW-1
AAAAAAAGAATGAAAAA
>M:004FX-1
AAAAAAAGAATGATAGGAAAAATT
>M:004FY-2
AAAAAAAGAATGATCGGAAAAA
>M:004FZ-1
AAAAAAAGAATGATCGGGAAAAT
>M:004G0-2
AAAAAAAGAATGCCAATGGAA
>M:004G1-1
AAAAAAAGAATGCCAATGGAAAAA
>M:004G2-1
AAAAAAAGAATGGAAAAA
>M:004G3-1
AAAAAAAGAATTAAAACCGGCT
>M:004G4-1
AAAAAAAGAATTAATGAATGA
>M:004G5-1
AAAAAAAGAATTAATGAATGAA
>M:004G6-1
AAAAAAAGAATTAATGAATGAAA
>M:004G7-1
AAAAAAAGAATTGTAAT
>M:004G8-1
AAAAAAAGAATTGTATGTT
>M:004G9-1
AAAAAAAGAATTGTTTTGGACA
>M:004GA-1
AAAAAAAGAATTTTATTTAGTCC
>M:004GB-1
AAAAAAAGACACGAAAATAGTGA
>M:004GC-1
AAAAAAAGACACGAAAATAGTGAC
>M:004GD-1
AAAAAAAGACAGAAAAAGATGA
>M:004GE-1
AAAAAAAGACCGATTAA
>M:004GF-1
AAAAAAAGACCGATTAATC
>M:004GG-1
AAAAAAAGACCTGCTTTTTT
>M:004GH-1
AAAAAAAGACGAAAAAAAAAAAGA
>M:004GI-1
AAAAAAAGACGAAAAGTATGCGGTAA
>M:004GJ-1
AAAAAAAGACGACGAAAACGACTCAA
>M:004GK-2
AAAAAAAGACGAGTTAGATTAA
>M:004GL-1
AAAAAAAGACGCTGCCACAAGAA
>M:004GM-1
AAAAAAAGACTGAGAACAACAA
>M:004GN-1
AAAAAAAGACTTAGTTATTAAAG
>M:004GO-1
AAAAAAAGAGAAAAAAAAA
>M:004GP-1
AAAAAAAGAGAAAAAAATTTT
>M:004GQ-1
AAAAAAAGAGAAAAGTGTAT
>M:004GR-1
AAAAAAAGAGAAATATGGTAAACC
>M:004GS-1
AAAAAAAGAGAAGGGTAA
>M:004GT-1
AAAAAAAGAGAAGTGGTTGGT
>M:004GU-1
AAAAAAAGAGAATGCTTT
>M:004GV-1
AAAAAAAGAGACAGGAAA
>M:004GW-1
AAAAAAAGAGAGTGATGAAGAAA
>M:004GX-1
AAAAAAAGAGAGTTTGCTGTGT
>M:004GY-1
AAAAAAAGAGGAAGACAA
>M:004GZ-1
AAAAAAAGAGGAAGACAAAAAAA
>M:004H0-1
AAAAAAAGAGTAAAAAGTAATAGA
>M:004H1-1
AAAAAAAGAGTAAATAGA
>M:004H2-1
AAAAAAAGAGTCACTGTAGTATGA
>M:004H3-1
AAAAAAAGAGTGGATAAAATGT
>M:004H4-1
AAAAAAAGAGTTCGAGAGGAAATTG
>M:004H5-3
AAAAAAAGATAAAAAAAGAA
>M:004H6-3
AAAAAAAGATAAAAAAAGAAA
>M:004H7-1
AAAAAAAGATAAAAAAAGAAAA
>M:004H8-1
AAAAAAAGATAAAAAAAGAAAAAAA
>M:004H9-1
AAAAAAAGATAAAAAAAGAAAAAT
>M:004HA-1
AAAAAAAGATAAAAATTTGA
>M:004HB-1
AAAAAAAGATAAAAGTA
>M:004HC-1
AAAAAAAGATAAAAGTGA
>M:004HD-1
AAAAAAAGATAAAAGTGAAA
>M:004HE-4
AAAAAAAGATAAAAGTGAAAGA
>M:004HF-12
AAAAAAAGATAAAAGTGAAAGAT
>M:004HG-1
AAAAAAAGATAAAAGTGAAAGATAAA
>M:004HH-2
AAAAAAAGATAAAAGTTGTT
>M:004HI-1
AAAAAAAGATAAAAGTTGTTA
>M:004HJ-1
AAAAAAAGATAAACTTGGAAAA
>M:004HK-1
AAAAAAAGATAAATTTTAATT
>M:004HL-1
AAAAAAAGATAACTGTT
>M:004HM-1
AAAAAAAGATAAGAAAATAAA
>M:004HN-1
AAAAAAAGATAAGATTAACC
>M:004HO-2
AAAAAAAGATAAGATTAACCA
>M:004HP-1
AAAAAAAGATAAGCGGATAGAGGGA
>M:004HQ-1
AAAAAAAGATAATTACAAGAAT
>M:004HR-1
AAAAAAAGATACGAGGGAAATTGA
>M:004HS-1
AAAAAAAGATAGAAAAAT
>M:004HT-1
AAAAAAAGATATATAATATA
>M:004HU-1
AAAAAAAGATATGCTTAAA
>M:004HV-1
AAAAAAAGATATTATAAAATTGA
>M:004HW-1
AAAAAAAGATCGTTAAATT
>M:004HX-1
AAAAAAAGATGAAAAAAA
>M:004HY-1
AAAAAAAGATGAAAAAAAAAA
>M:004HZ-1
AAAAAAAGATGAAAAAAAAAGCA
>M:004I0-1
AAAAAAAGATGAAAAAAAAGCA
>M:004I1-1
AAAAAAAGATGAAAGTCGT
>M:004I2-1
AAAAAAAGATGAAAGTCGTTAGTA
>M:004I3-1
AAAAAAAGATGACTGAAGAAT
>M:004I4-1
AAAAAAAGATGATTCCACCTATA
>M:004I5-1
AAAAAAAGATGCCAGTAAA
>M:004I6-1
AAAAAAAGATGCGTTCTAATTCA
>M:004I7-1
AAAAAAAGATGCTAAAGATGAT
>M:004I8-1
AAAAAAAGATGGGCGATCAAGAA
>M:004I9-1
AAAAAAAGATGTGGGAAA
>M:004IA-1
AAAAAAAGATGTTCAATGTGAA
>M:004IB-1
AAAAAAAGATTAAATTATT
>M:004IC-1
AAAAAAAGATTAAGAAAA
>M:004ID-1
AAAAAAAGATTAAGAAC
>M:004IE-1
AAAAAAAGATTAATTAGTTTTAT
>M:004IF-1
AAAAAAAGATTATGTATTACGTC
>M:004IG-1
AAAAAAAGATTATGTATTACGTCC
>M:004IH-3
AAAAAAAGATTCCAAAAA
>M:004II-2
AAAAAAAGATTCCAAAAAA
>M:004IJ-2
AAAAAAAGATTCCAAAAAATAAT
>M:004IK-1
AAAAAAAGATTCTAAAAA
>M:004IL-1
AAAAAAAGATTCTAAAAAAAAAAA
>M:004IM-1
AAAAAAAGATTCTAAAAAAATA
>M:004IN-1
AAAAAAAGATTCTGACTT
>M:004IO-1
AAAAAAAGATTCTTCTATT
>M:004IP-1
AAAAAAAGATTGAAGAAGTCAATA
>M:004IQ-1
AAAAAAAGATTGAAGGAAGAA
>M:004IR-1
AAAAAAAGATTGAGAACTCTAAT
>M:004IS-1
AAAAAAAGATTGATTTTAA
>M:004IT-1
AAAAAAAGATTTATGAATA
>M:004IU-1
AAAAAAAGATTTATTATTGGCAT
>M:004IV-1
AAAAAAAGATTTCGTCTTGAAT
>M:004IW-1
AAAAAAAGATTTCTGCGGATTA
>M:004IX-1
AAAAAAAGATTTCTGCGGATTGG
>M:004IY-1
AAAAAAAGATTTCTGCGGATTGGAAA
>M:004IZ-2
AAAAAAAGATTTCTGCGGATTGGT
>M:004J0-1
AAAAAAAGATTTCTGCGGATTGGTC
>M:004J1-1
AAAAAAAGATTTTTATGTA
>M:004J2-2
AAAAAAAGATTTTTGATTT
>M:004J3-1
AAAAAAAGATTTTTGATTTT
>M:004J4-1
AAAAAAAGATTTTTGATTTTA
>M:004J5-1
AAAAAAAGATTTTTGATTTTAA
>M:004J6-2
AAAAAAAGATTTTTGATTTTAACT
>M:004J7-1
AAAAAAAGCAAAAAAATTTTTTTT
>M:004J8-1
AAAAAAAGCAAACAGAAATAAAGT
>M:004J9-1
AAAAAAAGCAAACGTTAAA
>M:004JA-1
AAAAAAAGCAAAGCTTAAAAA
>M:004JB-3
AAAAAAAGCAAAGCTTAAAAAAA
>M:004JC-1
AAAAAAAGCAAAGCTTAAAAAAAA
>M:004JD-1
AAAAAAAGCAAATGAAA
>M:004JE-1
AAAAAAAGCAACAAAAAAAAA
>M:004JF-1
AAAAAAAGCAACAAAAAGTTA
>M:004JG-1
AAAAAAAGCAACAAAAAGTTAAA
>M:004JH-1
AAAAAAAGCAATAACATTGTCTA
>M:004JI-1
AAAAAAAGCACAGAATTAATAAGAA
>M:004JJ-1
AAAAAAAGCACGAGCAGAGAAT
>M:004JK-1
AAAAAAAGCACTAAGGAAA
>M:004JL-1
AAAAAAAGCAGACAATAAATAA
>M:004JM-1
AAAAAAAGCAGGCAATAAGCAAA
>M:004JN-1
AAAAAAAGCAGTTGAATTCGAGA
>M:004JO-1
AAAAAAAGCATCAAAAA
>M:004JP-1
AAAAAAAGCATCCATCAA
>M:004JQ-1
AAAAAAAGCATGAGTTAA
>M:004JR-1
AAAAAAAGCATGCAAAGTAAA
>M:004JS-1
AAAAAAAGCATGCAAAGTAAAA
>M:004JT-2
AAAAAAAGCATGCAAGAAA
>M:004JU-1
AAAAAAAGCATGCAAGT
>M:004JV-1
AAAAAAAGCATGCAAGTAA
>M:004JW-1
AAAAAAAGCATGCAAGTAAA
>M:004JX-1
AAAAAAAGCATGCAAGTAATGA
>M:004JY-1
AAAAAAAGCATGCAAGTAGT
>M:004JZ-1
AAAAAAAGCATGCAATAAGTTAGA
>M:004K0-2
AAAAAAAGCATGCAATGTAA
>M:004K1-7
AAAAAAAGCATGCAATT
>M:004K2-3
AAAAAAAGCATGCAATTA
>M:004K3-3
AAAAAAAGCATGCAATTAA
>M:004K4-1
AAAAAAAGCATGCAATTAATA
>M:004K5-3
AAAAAAAGCATGCAATTAATAA
>M:004K6-4
AAAAAAAGCATGCAATTAATAAA
>M:004K7-1
AAAAAAAGCATGCAATTAATAAAA
>M:004K8-1
AAAAAAAGCATGCAATTAATAAAT
>M:004K9-1
AAAAAAAGCATGCAATTAGC
>M:004KA-1
AAAAAAAGCATGCAATTAGTAA
>M:004KB-1
AAAAAAAGCATGCAATTAGTTAA
>M:004KC-1
AAAAAAAGCATGCAATTATTA
>M:004KD-1
AAAAAAAGCATGCAATTATTAA
>M:004KE-1
AAAAAAAGCATGCAATTATTAAA
>M:004KF-1
AAAAAAAGCATGCAATTATTGGCA
>M:004KG-1
AAAAAAAGCATGCACTTAA
>M:004KH-1
AAAAAAAGCATGCACTTAAAA
>M:004KI-1
AAAAAAAGCATGCACTTAAAAA
>M:004KJ-1
AAAAAAAGCATGCAGCA
>M:004KK-1
AAAAAAAGCATGCAGCAAA
>M:004KL-1
AAAAAAAGCATGCAGCAAAGA
>M:004KM-1
AAAAAAAGCATGCAGCAAAGAA
>M:004KN-1
AAAAAAAGCATGCAGTA
>M:004KO-1
AAAAAAAGCATGCAGTAAG
>M:004KP-1
AAAAAAAGCATGCAGTAAGT
>M:004KQ-1
AAAAAAAGCATGCAGTCAGT
>M:004KR-1
AAAAAAAGCATGCAGTGAGT
>M:004KS-1
AAAAAAAGCATGCAGTTAAAAA
>M:004KT-1
AAAAAAAGCATGCAGTTAATAGAC
>M:004KU-1
AAAAAAAGCATGCAGTTAGTA
>M:004KV-1
AAAAAAAGCATGCAGTTAGTGA
>M:004KW-1
AAAAAAAGCATGCATTATTATTA
>M:004KX-1
AAAAAAAGCATGCATTTA
>M:004KY-2
AAAAAAAGCATGCATTTAA
>M:004KZ-1
AAAAAAAGCATGCATTTAAA
>M:004L0-3
AAAAAAAGCATGCATTTAAAA
>M:004L1-1
AAAAAAAGCATGCATTTAAAAA
>M:004L2-1
AAAAAAAGCATGCATTTAAATA
>M:004L3-1
AAAAAAAGCATGCATTTATTAAGTAAA
>M:004L4-3
AAAAAAAGCATGCGTAA
>M:004L5-1
AAAAAAAGCATGCGTAAAAA
>M:004L6-1
AAAAAAAGCATGCGTAAATA
>M:004L7-1
AAAAAAAGCATGCGTAAATAA
>M:004L8-2
AAAAAAAGCATGCGTAAATACA
>M:004L9-1
AAAAAAAGCATGCTGTTAATAGA
>M:004LA-1
AAAAAAAGCATGCTTAAG
>M:004LB-1
AAAAAAAGCATGCTTTAATATT
>M:004LC-1
AAAAAAAGCATGCTTTAATATTA
>M:004LD-1
AAAAAAAGCATGGAACTAATAA
>M:004LE-1
AAAAAAAGCATGGAATTAA
>M:004LF-2
AAAAAAAGCATGGAATTAAT
>M:004LG-2
AAAAAAAGCATGGAATTAATA
>M:004LH-1
AAAAAAAGCATGGAATTAATAA
>M:004LI-1
AAAAAAAGCATGGAATTAATAAA
>M:004LJ-1
AAAAAAAGCATGTAGTTAG
>M:004LK-1
AAAAAAAGCATTGAATTAAT
>M:004LL-1
AAAAAAAGCATTGCGTCGGATACT
>M:004LM-1
AAAAAAAGCATTTAAAGAT
>M:004LN-1
AAAAAAAGCGCAAAAATTTGA
>M:004LO-1
AAAAAAAGCGCGCAAAAAAA
>M:004LP-1
AAAAAAAGCGTACATGAGAAA
>M:004LQ-3
AAAAAAAGCGTACATGAGAAAA
>M:004LR-2
AAAAAAAGCGTACATGAGAAAAA
>M:004LS-1
AAAAAAAGCGTACATGAGAAAAAGTT
>M:004LT-1
AAAAAAAGCGTATTTTAATATCGA
>M:004LU-3
AAAAAAAGCGTGCAAAT
>M:004LV-1
AAAAAAAGCGTGCAAATAGT
>M:004LW-1
AAAAAAAGCGTGCAAATTTCACT
>M:004LX-1
AAAAAAAGCGTGCAGCAAAGAAA
>M:004LY-1
AAAAAAAGCGTGCAGTT
>M:004LZ-1
AAAAAAAGCGTGCAGTTA
>M:004M0-1
AAAAAAAGCGTGCAGTTAATAGA
>M:004M1-2
AAAAAAAGCGTGCAGTTAATAGAC
>M:004M2-1
AAAAAAAGCGTGCAGTTGATA
>M:004M3-1
AAAAAAAGCTAAGGAAA
>M:004M4-1
AAAAAAAGCTAATTCAGCAGAA
>M:004M5-1
AAAAAAAGCTACGATACATTAGAGAA
>M:004M6-1
AAAAAAAGCTATGCAATTAATCGA
>M:004M7-1
AAAAAAAGCTCATAGTTAAA
>M:004M8-2
AAAAAAAGCTCCAGGAAA
>M:004M9-1
AAAAAAAGCTCCAGGAAAT
>M:004MA-1
AAAAAAAGCTCCAGGAAATA
>M:004MB-1
AAAAAAAGCTCGGAGAAACATCCAT
>M:004MC-1
AAAAAAAGCTGCATTTAAAA
>M:004MD-1
AAAAAAAGCTTAGTTATTAA
>M:004ME-1
AAAAAAAGCTTATTGAATAA
>M:004MF-2
AAAAAAAGCTTATTTTGA
>M:004MG-1
AAAAAAAGCTTATTTTGAA
>M:004MH-1
AAAAAAAGCTTGCAATTAATAAA
>M:004MI-1
AAAAAAAGCTTGCGGTTTATAAAA
>M:004MJ-1
AAAAAAAGCTTTAAAATCAAAA
>M:004MK-1
AAAAAAAGGAAAAAAAAAA
>M:004ML-1
AAAAAAAGGAAAAAAAAAAGA
>M:004MM-1
AAAAAAAGGAAAAAAAAAGTGAT
>M:004MN-1
AAAAAAAGGAAAAAAAAGAAAAAAAAGAC
>M:004MO-1
AAAAAAAGGAAAAACTAAA
>M:004MP-1
AAAAAAAGGAAAAATTT
>M:004MQ-1
AAAAAAAGGAAAAATTTGAAA
>M:004MR-1
AAAAAAAGGAAAAATTTGAAAAA
>M:004MS-1
AAAAAAAGGAAAAATTTGAAAAC
>M:004MT-1
AAAAAAAGGAAAAATTTGAAAACT
>M:004MU-1
AAAAAAAGGAAAAGGGGAAAAAA
>M:004MV-1
AAAAAAAGGAAAATATTAGT
>M:004MW-1
AAAAAAAGGAAAATATTAGTAAA
>M:004MX-1
AAAAAAAGGAAAGAAAAAA
>M:004MY-1
AAAAAAAGGAAAGATTTGAAAATT
>M:004MZ-15
AAAAAAAGGAAATAAAA
>M:004N0-13
AAAAAAAGGAAATAAAAA
>M:004N1-3
AAAAAAAGGAAATAAAAAA
>M:004N2-1
AAAAAAAGGAAATAAAAAG
>M:004N3-1
AAAAAAAGGAAATAAAAAGAA
>M:004N4-1
AAAAAAAGGAAATCAAA
>M:004N5-1
AAAAAAAGGAAATGAAACA
>M:004N6-1
AAAAAAAGGAACAAAAAGAAAAAAAAGAC
>M:004N7-1
AAAAAAAGGAACGTATGATTGATA
>M:004N8-1
AAAAAAAGGAACTCTCTTAAATCG
>M:004N9-1
AAAAAAAGGAAGAAGAAATAGA
>M:004NA-2
AAAAAAAGGAAGGAAAT
>M:004NB-1
AAAAAAAGGAAGGAAATAGGGC
>M:004NC-1
AAAAAAAGGAATATGTAAAA
>M:004ND-1
AAAAAAAGGAATGATCGGAAAAA
>M:004NE-1
AAAAAAAGGAATTAATA
>M:004NF-1
AAAAAAAGGAATTTTCT
>M:004NG-1
AAAAAAAGGAATTTTCTAGA
>M:004NH-1
AAAAAAAGGACGAATGATGAGAT
>M:004NI-1
AAAAAAAGGACGTTCTGGAGCGT
>M:004NJ-1
AAAAAAAGGAGAAGAAAA
>M:004NK-2
AAAAAAAGGAGAAGAAAAAA
>M:004NL-1
AAAAAAAGGAGAAGAATGAA
>M:004NM-1
AAAAAAAGGAGGAACGAAAAGAAAA
>M:004NN-2
AAAAAAAGGAGGAAGAATGAGCT
>M:004NO-1
AAAAAAAGGAGGGAAAGAAAAGAGA
>M:004NP-1
AAAAAAAGGATAAAAGT
>M:004NQ-1
AAAAAAAGGATAAAAGTA
>M:004NR-1
AAAAAAAGGATAATCATT
>M:004NS-1
AAAAAAAGGATACCAATGAA
>M:004NT-1
AAAAAAAGGATAGATTGAATCGA
>M:004NU-1
AAAAAAAGGATATTATTTTACT
>M:004NV-1
AAAAAAAGGATCAAATCCCAA
>M:004NW-1
AAAAAAAGGATCGGTAAATTGAT
>M:004NX-1
AAAAAAAGGATCGGTGGCAATCT
>M:004NY-2
AAAAAAAGGATCGTTAAAT
>M:004NZ-1
AAAAAAAGGATCGTTAAATT
>M:004O0-1
AAAAAAAGGATCGTTAAATTGAT
>M:004O1-1
AAAAAAAGGATCGTTAAATTGATA
>M:004O2-1
AAAAAAAGGATCTCACTTGAAT
>M:004O3-1
AAAAAAAGGATGCAACAGTCTC
>M:004O4-1
AAAAAAAGGATGGGAATGGGATAAA
>M:004O5-2
AAAAAAAGGCATGCAAGT
>M:004O6-1
AAAAAAAGGCATGCAAGTA
>M:004O7-1
AAAAAAAGGCATGCAAGTACTGA
>M:004O8-1
AAAAAAAGGCATGCAATTAGTAA
>M:004O9-1
AAAAAAAGGCCTAAATGCGTGGGAA
>M:004OA-1
AAAAAAAGGCTAAAAAACTAA
>M:004OB-1
AAAAAAAGGCTCAAAAGGATA
>M:004OC-2
AAAAAAAGGCTCAAAAGGATAA
>M:004OD-1
AAAAAAAGGCTCAAAAGGATT
>M:004OE-1
AAAAAAAGGCTCAAAGGATAA
>M:004OF-1
AAAAAAAGGCTGAATCTCTAGA
>M:004OG-1
AAAAAAAGGCTGAATCTCTAGACA
>M:004OH-1
AAAAAAAGGGAAAAAATGAAAAAA
>M:004OI-1
AAAAAAAGGGAACTAAAAGAA
>M:004OJ-1
AAAAAAAGGGAGGGAAAGGAAG
>M:004OK-1
AAAAAAAGGGAGTGACAGTAAGAA
>M:004OL-1
AAAAAAAGGGATGGAAAAGTCTCCA
>M:004OM-1
AAAAAAAGGGCTAAATATTCA
>M:004ON-1
AAAAAAAGGGCTAAATATTCAT
>M:004OO-1
AAAAAAAGGGCTGAGAA
>M:004OP-1
AAAAAAAGGGGAAAATAAAATAA
>M:004OQ-1
AAAAAAAGGGGCTCACGAT
>M:004OR-1
AAAAAAAGGGGCTGAAA
>M:004OS-1
AAAAAAAGGGGCTGAGAA
>M:004OT-1
AAAAAAAGGGGCTGAGATGAGCA
>M:004OU-1
AAAAAAAGGGGCTGAGATGAGCAAA
>M:004OV-1
AAAAAAAGGGGTGAATCTGA
>M:004OW-1
AAAAAAAGGGTTCAAAAAGGAA
>M:004OX-1
AAAAAAAGGTAAAAAAAAGAAAAAAAA
>M:004OY-1
AAAAAAAGGTAAATCATT
>M:004OZ-1
AAAAAAAGGTAAATCATTATCAT
>M:004P0-1
AAAAAAAGGTAATAAAAA
>M:004P1-3
AAAAAAAGGTAATCAAAGTGAATA
>M:004P2-1
AAAAAAAGGTAATGAAAATGA
>M:004P3-1
AAAAAAAGGTAATGAAAATGAAA
>M:004P4-2
AAAAAAAGGTAATTAAAATGAA
>M:004P5-1
AAAAAAAGGTATTAAAAACAAAA
>M:004P6-1
AAAAAAAGGTATTAAAAACAAAAAAAA
>M:004P7-1
AAAAAAAGGTCATCAAAGTGGATAA
>M:004P8-1
AAAAAAAGGTGAAAATAAAATAA
>M:004P9-1
AAAAAAAGGTGATCAAAAT
>M:004PA-1
AAAAAAAGGTGATCAAAATCAACA
>M:004PB-1
AAAAAAAGGTTAGTTGCCCAGAGAA
>M:004PC-1
AAAAAAAGGTTGGGATTGATCGA
>M:004PD-1
AAAAAAAGGTTTAATTA
>M:004PE-1
AAAAAAAGGTTTATTCTTTACCA
>M:004PF-1
AAAAAAAGGTTTCTCCGGATAGGT
>M:004PG-1
AAAAAAAGTAAAAAAAAAA
>M:004PH-1
AAAAAAAGTAAAAAAAAAAAAAA
>M:004PI-1
AAAAAAAGTAAAAAAAAAAAAGAAAACGA
>M:004PJ-1
AAAAAAAGTAAAAAAAAAGAA
>M:004PK-1
AAAAAAAGTAAAAGAACGGAT
>M:004PL-1
AAAAAAAGTAAAAGAACGGATGA
>M:004PM-1
AAAAAAAGTAAAAGATTGAAAA
>M:004PN-1
AAAAAAAGTAAAATAAATAGA
>M:004PO-1
AAAAAAAGTAAATAAATAAAT
>M:004PP-1
AAAAAAAGTAAATGTTTTA
>M:004PQ-1
AAAAAAAGTAAATGTTTTATT
>M:004PR-1
AAAAAAAGTAAATGTTTTATTTGA
>M:004PS-1
AAAAAAAGTAAATTAAAAAA
>M:004PT-1
AAAAAAAGTAAGCGTTGAAT
>M:004PU-1
AAAAAAAGTAAGTGATA
>M:004PV-1
AAAAAAAGTAAGTGATAA
>M:004PW-1
AAAAAAAGTAAGTGATAAAT
>M:004PX-1
AAAAAAAGTAATAAAAAAA
>M:004PY-1
AAAAAAAGTAATAAAAAAAAATAAGAT
>M:004PZ-1
AAAAAAAGTAATAGGAAA
>M:004Q0-1
AAAAAAAGTAATTCGATGAGTTAA
>M:004Q1-1
AAAAAAAGTACAGGAAT
>M:004Q2-1
AAAAAAAGTACGAAAAAAGTGGA
>M:004Q3-1
AAAAAAAGTACGAAAAAAGTGGAA
>M:004Q4-1
AAAAAAAGTACGTGTTA
>M:004Q5-1
AAAAAAAGTAGAATTACATAA
>M:004Q6-1
AAAAAAAGTAGAATTACATAAAAA
>M:004Q7-1
AAAAAAAGTAGAATTACATAATTA
>M:004Q8-1
AAAAAAAGTAGATGGCGTAAAAA
>M:004Q9-2
AAAAAAAGTAGCATTATTA
>M:004QA-1
AAAAAAAGTAGCATTATTAAAA
>M:004QB-1
AAAAAAAGTAGCGAATGT
>M:004QC-1
AAAAAAAGTAGCGAATGTT
>M:004QD-1
AAAAAAAGTAGCGTGTCTCTTTTGT
>M:004QE-1
AAAAAAAGTAGCTGCTGACAA
>M:004QF-1
AAAAAAAGTAGGAACACAAAATT
>M:004QG-1
AAAAAAAGTAGTTACCAA
>M:004QH-1
AAAAAAAGTATGATATCTCGAA
>M:004QI-1
AAAAAAAGTATGGAATTAAT
>M:004QJ-1
AAAAAAAGTATTAAAAAT
>M:004QK-1
AAAAAAAGTATTAAAAATTATTGG
>M:004QL-1
AAAAAAAGTATTAAAAATTATTGGAA
>M:004QM-1
AAAAAAAGTATTATACAGTAAA
>M:004QN-1
AAAAAAAGTATTGGGAAATTAA
>M:004QO-1
AAAAAAAGTATTTAAGAACTAGT
>M:004QP-1
AAAAAAAGTCAAAAAAAAAATCGA
>M:004QQ-1
AAAAAAAGTCAAAAGTTAACT
>M:004QR-1
AAAAAAAGTCAAGCAGA
>M:004QS-1
AAAAAAAGTCAATAAAA
>M:004QT-1
AAAAAAAGTCAATAAAAT
>M:004QU-1
AAAAAAAGTCAATAAAATGAA
>M:004QV-1
AAAAAAAGTCAATAAAATGT
>M:004QW-1
AAAAAAAGTCAGCAAACCTTGA
>M:004QX-1
AAAAAAAGTCAGTTGCTCAGAGAAA
>M:004QY-2
AAAAAAAGTCATAGACAATC
>M:004QZ-2
AAAAAAAGTCATAGACAATCT
>M:004R0-2
AAAAAAAGTCATAGACAATCTC
>M:004R1-1
AAAAAAAGTCATAGACAATCTCT
>M:004R2-1
AAAAAAAGTCATAGATTATT
>M:004R3-2
AAAAAAAGTCATAGATTATTTCAA
>M:004R4-1
AAAAAAAGTCATCGAAACT
>M:004R5-1
AAAAAAAGTCCGAAAAAAAATTG
>M:004R6-1
AAAAAAAGTCCGGAAAA
>M:004R7-1
AAAAAAAGTCCGGAAAAA
>M:004R8-2
AAAAAAAGTCCGGAAAAAA
>M:004R9-1
AAAAAAAGTCCGGAAAAAAAA
>M:004RA-1
AAAAAAAGTCCGGAAAAAAAATT
>M:004RB-1
AAAAAAAGTCCGGAAAAAAATT
>M:004RC-1
AAAAAAAGTCCGGAAAAAAATTG
>M:004RD-2
AAAAAAAGTCCGGAAAAAAATTGA
>M:004RE-1
AAAAAAAGTCCGGAAAAAAATTT
>M:004RF-1
AAAAAAAGTCGAATTGTTTAG
>M:004RG-1
AAAAAAAGTCGGAATTATTCCA
>M:004RH-1
AAAAAAAGTCGTAGGAATAT
>M:004RI-1
AAAAAAAGTCTTCTCAGACGAT
>M:004RJ-1
AAAAAAAGTCTTGTTAGAACAA
>M:004RK-1
AAAAAAAGTCTTGTTAGAAT
>M:004RL-1
AAAAAAAGTCTTGTTAGAATA
>M:004RM-2
AAAAAAAGTCTTGTTAGAATAA
>M:004RN-1
AAAAAAAGTCTTGTTAGAATAAC
>M:004RO-1
AAAAAAAGTGAAACCGAA
>M:004RP-4
AAAAAAAGTGAAAGAAA
>M:004RQ-2
AAAAAAAGTGAAAGAAAA
>M:004RR-1
AAAAAAAGTGAAAGAAAACTA
>M:004RS-1
AAAAAAAGTGAAAGAAAACTAA
>M:004RT-1
AAAAAAAGTGAAAGAAAACTAAAA
>M:004RU-1
AAAAAAAGTGAAATTTGTCATC
>M:004RV-1
AAAAAAAGTGACTGATTGCTTCT
>M:004RW-1
AAAAAAAGTGATAATGCAAAACGA
>M:004RX-1
AAAAAAAGTGATACAAC
>M:004RY-1
AAAAAAAGTGATCAAAGTTAACA
>M:004RZ-1
AAAAAAAGTGATTAAAATAA
>M:004S0-1
AAAAAAAGTGATTAAAATAAAA
>M:004S1-1
AAAAAAAGTGATTAAAATAAAAA
>M:004S2-1
AAAAAAAGTGGAACCGAATT
>M:004S3-1
AAAAAAAGTGGAACCGAATTT
>M:004S4-1
AAAAAAAGTGTAATGAA
>M:004S5-1
AAAAAAAGTGTAATGCA
>M:004S6-1
AAAAAAAGTGTACAGGAGAAAAAGT
>M:004S7-1
AAAAAAAGTGTACATGAGAAAAA
>M:004S8-1
AAAAAAAGTGTACGCCTTAATAA
>M:004S9-1
AAAAAAAGTGTACTCGTTAACAA
>M:004SA-1
AAAAAAAGTGTATTAAAAA
>M:004SB-1
AAAAAAAGTGTGCTCATCA
>M:004SC-1
AAAAAAAGTGTTTATCGTAT
>M:004SD-1
AAAAAAAGTTAAAAAAAAACA
>M:004SE-1
AAAAAAAGTTAAAAAAAAACAAA
>M:004SF-1
AAAAAAAGTTAAAAAAAACAA
>M:004SG-1
AAAAAAAGTTAAAAAAGAGCTTGG
>M:004SH-1
AAAAAAAGTTAAAAAATGTAAGAA
>M:004SI-1
AAAAAAAGTTAAAAAGAGCTTGG
>M:004SJ-1
AAAAAAAGTTAAAAAGAGCTTGGAAA
>M:004SK-1
AAAAAAAGTTAAAAATGTAAGA
>M:004SL-1
AAAAAAAGTTAAAAGTTTTTGTTA
>M:004SM-1
AAAAAAAGTTAAAGAAAACTAAA
>M:004SN-1
AAAAAAAGTTAACCTGAAAA
>M:004SO-2
AAAAAAAGTTAAGGAAAAATA
>M:004SP-2
AAAAAAAGTTAAGGAAAAATAA
>M:004SQ-1
AAAAAAAGTTAAGGAAAAATAAA
>M:004SR-1
AAAAAAAGTTAAGGAAAAATAAG
>M:004SS-1
AAAAAAAGTTAATACTAT
>M:004ST-1
AAAAAAAGTTAATGAATGA
>M:004SU-1
AAAAAAAGTTAATGAATGAA
>M:004SV-1
AAAAAAAGTTAATGAATGAAAAA
>M:004SW-1
AAAAAAAGTTAATGAATGAAAAAA
>M:004SX-1
AAAAAAAGTTACAATAT
>M:004SY-1
AAAAAAAGTTACGGTAGT
>M:004SZ-1
AAAAAAAGTTAGAAAAAAA
>M:004T0-1
AAAAAAAGTTAGATAAGTCTACAA
>M:004T1-1
AAAAAAAGTTAGATAAGTCTATA
>M:004T2-1
AAAAAAAGTTAGCGAAAAGCATGAA
>M:004T3-1
AAAAAAAGTTAGCGAAAAGCATGC
>M:004T4-1
AAAAAAAGTTAGCGGAGAACAT
>M:004T5-1
AAAAAAAGTTAGTTCCCCAGAGA
>M:004T6-1
AAAAAAAGTTAGTTGCC
>M:004T7-1
AAAAAAAGTTAGTTGCCAGAGAG
>M:004T8-1
AAAAAAAGTTAGTTGCCCA
>M:004T9-1
AAAAAAAGTTAGTTGCCCAGA
>M:004TA-3
AAAAAAAGTTAGTTGCCCAGAA
>M:004TB-1
AAAAAAAGTTAGTTGCCCAGAG
>M:004TC-18
AAAAAAAGTTAGTTGCCCAGAGA
>M:004TD-1
AAAAAAAGTTAGTTGCCCAGAGAA
>M:004TE-2
AAAAAAAGTTAGTTGCCCAGAGAGA
>M:004TF-6
AAAAAAAGTTAGTTGCCCAGCGA
>M:004TG-2
AAAAAAAGTTAGTTGCCTAGAGA
>M:004TH-1
AAAAAAAGTTAGTTGCTCAG
>M:004TI-1
AAAAAAAGTTATAACTGAAAGT
>M:004TJ-1
AAAAAAAGTTCAATTTTTATT
>M:004TK-1
AAAAAAAGTTCCGACAAATGTTCCA
>M:004TL-1
AAAAAAAGTTCGGAAGAAATAAAAAA
>M:004TM-1
AAAAAAAGTTCTGGTAATTGTCC
>M:004TN-1
AAAAAAAGTTGAAAAAC
>M:004TO-1
AAAAAAAGTTGAAAAGGGAATAGA
>M:004TP-1
AAAAAAAGTTGAACTGCA
>M:004TQ-3
AAAAAAAGTTGAAGAGGGAATAGA
>M:004TR-1
AAAAAAAGTTGCAACCAAACTTGTT
>M:004TS-1
AAAAAAAGTTGGAACGCTTCACGAA
>M:004TT-1
AAAAAAAGTTGGGCGAAAAT
>M:004TU-4
AAAAAAAGTTGGGCGAT
>M:004TV-1
AAAAAAAGTTGGGCGATA
>M:004TW-1
AAAAAAAGTTGGGCGATAA
>M:004TX-4
AAAAAAAGTTGGGCGATCAA
>M:004TY-2
AAAAAAAGTTGGGCGATCAAGA
>M:004TZ-1
AAAAAAAGTTGGGCGATCAAGAAA
>M:004U0-2
AAAAAAAGTTGGGCGATTT
>M:004U1-1
AAAAAAAGTTGTCAACGATGAGAT
>M:004U2-1
AAAAAAAGTTGTCGTCTTTTA
>M:004U3-1
AAAAAAAGTTGTTAGTAA
>M:004U4-1
AAAAAAAGTTGTTAGTAACAA
>M:004U5-1
AAAAAAAGTTGTTAGTAACAAC
>M:004U6-1
AAAAAAAGTTGTTCGTCGATAGCAA
>M:004U7-1
AAAAAAAGTTGTTCTGTAAT
>M:004U8-1
AAAAAAAGTTTAAAAAT
>M:004U9-1
AAAAAAAGTTTAAAAATA
>M:004UA-1
AAAAAAAGTTTAAAAATAAC
>M:004UB-1
AAAAAAAGTTTAAAAATAACAGA
>M:004UC-1
AAAAAAAGTTTAAAAATAACAGTT
>M:004UD-1
AAAAAAAGTTTAAAAATTA
>M:004UE-1
AAAAAAAGTTTAAATGA
>M:004UF-1
AAAAAAAGTTTAGTGAGTTTAAA
>M:004UG-1
AAAAAAAGTTTAGTGAGTTTAAAAA
>M:004UH-1
AAAAAAAGTTTATATAGAAGAA
>M:004UI-2
AAAAAAAGTTTATATAGAAGAAC
>M:004UJ-1
AAAAAAAGTTTATTTATGGAACTGT
>M:004UK-1
AAAAAAAGTTTCATTAATTGTTGAA
>M:004UL-1
AAAAAAAGTTTCGAACTT
>M:004UM-1
AAAAAAAGTTTCTTAATTTGAGA
>M:004UN-1
AAAAAAAGTTTCTTAGTTTGAGA
>M:004UO-1
AAAAAAAGTTTCTTAGTTTGAGAA
>M:004UP-1
AAAAAAAGTTTGGAACGCTTCA
>M:004UQ-1
AAAAAAAGTTTTAGAAATTGA
>M:004UR-1
AAAAAAATAAAAAAAAAAAA
>M:004US-1
AAAAAAATAAAAAAAAAAAAA
>M:004UT-2
AAAAAAATAAAAAAAAAAAAAA
>M:004UU-1
AAAAAAATAAAAAAAAAAAAAAA
>M:004UV-1
AAAAAAATAAAAAAAAAAAAAAAGA
>M:004UW-1
AAAAAAATAAAAAAAAAAAAAAAT
>M:004UX-1
AAAAAAATAAAAAAAAAAAAAAATAA
>M:004UY-2
AAAAAAATAAAAAAAAAAAAAT
>M:004UZ-1
AAAAAAATAAAAAAAAAAAAATTAA
>M:004V0-1
AAAAAAATAAAAAAAAAAAT
>M:004V1-1
AAAAAAATAAAAAAAAATAATAAA
>M:004V2-1
AAAAAAATAAAAAAAAATATTA
>M:004V3-1
AAAAAAATAAAAAAAAGAAAA
>M:004V4-1
AAAAAAATAAAAAAAAGGGAAA
>M:004V5-1
AAAAAAATAAAAAAAATCCAGGA
>M:004V6-1
AAAAAAATAAAAAAAATCGAAA
>M:004V7-3
AAAAAAATAAAAAAAATCGAAAA
>M:004V8-2
AAAAAAATAAAAAAAATCGAAAAA
>M:004V9-1
AAAAAAATAAAAAAAATCGAAAAAA
>M:004VA-1
AAAAAAATAAAAAAAATGAAAA
>M:004VB-1
AAAAAAATAAAAAAAGAGAGA
>M:004VC-1
AAAAAAATAAAAAAATAAA
>M:004VD-1
AAAAAAATAAAAAAATAAATGT
>M:004VE-1
AAAAAAATAAAAAAATAAATGTTGAG
>M:004VF-1
AAAAAAATAAAAAAATAAATGTTGATA
>M:004VG-2
AAAAAAATAAAAAAATCGAAAA
>M:004VH-2
AAAAAAATAAAAAAATCGAAAAA
>M:004VI-4
AAAAAAATAAAAAAATCGAAAAAA
>M:004VJ-1
AAAAAAATAAAAAAATCGT
>M:004VK-1
AAAAAAATAAAAAAATGA
>M:004VL-2
AAAAAAATAAAAAAATGAA
>M:004VM-1
AAAAAAATAAAAAAATGAAA
>M:004VN-1
AAAAAAATAAAAAAATGAAAAA
>M:004VO-2
AAAAAAATAAAAAAATGAAAAAA
>M:004VP-1
AAAAAAATAAAAAAATGAAAAAAA
>M:004VQ-1
AAAAAAATAAAAAAATGTAGAA
>M:004VR-1
AAAAAAATAAAAAAATTAAAAA
>M:004VS-1
AAAAAAATAAAAAAGAAAAAAA
>M:004VT-1
AAAAAAATAAAAAATAAAGA
>M:004VU-2
AAAAAAATAAAAAATTTAAATA
>M:004VV-1
AAAAAAATAAAAACAAGCAGTTGA
>M:004VW-1
AAAAAAATAAAAACAATTGGCAA
>M:004VX-1
AAAAAAATAAAAACATTAAAT
>M:004VY-1
AAAAAAATAAAAAGAAAAAAA
>M:004VZ-1
AAAAAAATAAAAAGACTAAAAAA
>M:004W0-1
AAAAAAATAAAAAGACTAAAAAAAAAAAA
>M:004W1-2
AAAAAAATAAAAAGAGGGATTGT
>M:004W2-3
AAAAAAATAAAAAGCAGTTGAA
>M:004W3-4
AAAAAAATAAAAAGCAGTTGAAT
>M:004W4-1
AAAAAAATAAAAAGTATAAAAGA
>M:004W5-1
AAAAAAATAAAAATAAGA
>M:004W6-1
AAAAAAATAAAAATAATTCTT
>M:004W7-1
AAAAAAATAAAAATACCGCTACT
>M:004W8-1
AAAAAAATAAAAATATATGA
>M:004W9-2
AAAAAAATAAAAATATGCCAAAA
>M:004WA-1
AAAAAAATAAAAATTATAAAA
>M:004WB-2
AAAAAAATAAAAATTATAAAAGA
>M:004WC-1
AAAAAAATAAAAATTGAAATAGTTT
>M:004WD-1
AAAAAAATAAAAATTGAT
>M:004WE-1
AAAAAAATAAAAATTGGA
>M:004WF-1
AAAAAAATAAAAATTTTTGAA
>M:004WG-1
AAAAAAATAAAACTTTAA
>M:004WH-1
AAAAAAATAAAACTTTAAA
>M:004WI-1
AAAAAAATAAAACTTTAAAAAAA
>M:004WJ-1
AAAAAAATAAAACTTTAAAAAAAAAAA
>M:004WK-1
AAAAAAATAAAAGAAAAAAAA
>M:004WL-1
AAAAAAATAAAAGAAAAAAAAA
>M:004WM-1
AAAAAAATAAAAGAAATGAAAAA
>M:004WN-1
AAAAAAATAAAAGAAATTTTTT
>M:004WO-1
AAAAAAATAAAAGAACATATGAT
>M:004WP-1
AAAAAAATAAAAGAATAAAAAAAGAA
>M:004WQ-1
AAAAAAATAAAAGATTG
>M:004WR-2
AAAAAAATAAAAGTAGAAAATAT
>M:004WS-1
AAAAAAATAAAAGTAGAAAATATA
>M:004WT-1
AAAAAAATAAAAGTCTTTGAA
>M:004WU-1
AAAAAAATAAAATAAATAAAAA
>M:004WV-1
AAAAAAATAAAATAAATAAAAAAA
>M:004WW-1
AAAAAAATAAAATAAATAAAAAAAA
>M:004WX-1
AAAAAAATAAAATAAATAAAAAAGA
>M:004WY-2
AAAAAAATAAAATAAATGAA
>M:004WZ-1
AAAAAAATAAAATAAATGAAAAAA
>M:004X0-1
AAAAAAATAAAATAAATGAAAAG
>M:004X1-1
AAAAAAATAAAATAATGTGA
>M:004X2-1
AAAAAAATAAAATAATGTGAATAA
>M:004X3-1
AAAAAAATAAAATAATTCT
>M:004X4-1
AAAAAAATAAAATAATTCTT
>M:004X5-1
AAAAAAATAAAATAATTCTTA
>M:004X6-1
AAAAAAATAAAATAATTCTTAT
>M:004X7-1
AAAAAAATAAAATCATTTTGGTTT
>M:004X8-1
AAAAAAATAAAATGAAAAAAAA
>M:004X9-2
AAAAAAATAAAATGAAAAAGCAT
>M:004XA-1
AAAAAAATAAAATGAAATGAGAA
>M:004XB-1
AAAAAAATAAAATGATGATTGT
>M:004XC-3
AAAAAAATAAAATGATGATTGTC
>M:004XD-2
AAAAAAATAAAATGATGATTGTCC
>M:004XE-1
AAAAAAATAAAATGATGATTGTCCT
>M:004XF-2
AAAAAAATAAAATGCATGCAAAT
>M:004XG-1
AAAAAAATAAAATGCATGCAAATA
>M:004XH-1
AAAAAAATAAAATGCTAAAGAGA
>M:004XI-1
AAAAAAATAAAATGTTGATTGTCC
>M:004XJ-1
AAAAAAATAAAATTATTAAA
>M:004XK-1
AAAAAAATAAAATTGAAAAA
>M:004XL-1
AAAAAAATAAAATTGAAAAATGAGA
>M:004XM-1
AAAAAAATAAAATTGAAAAATGC
>M:004XN-1
AAAAAAATAAAATTGAAAAATGCA
>M:004XO-1
AAAAAAATAAAATTGGTTAAA
>M:004XP-1
AAAAAAATAAAATTTGGAAA
>M:004XQ-1
AAAAAAATAAAATTTGGTTAA
>M:004XR-1
AAAAAAATAAAATTTGGTTAAAC
>M:004XS-1
AAAAAAATAAACAAAAAAAAAAA
>M:004XT-1
AAAAAAATAAACAAATGA
>M:004XU-2
AAAAAAATAAACAATAGTTTTGA
>M:004XV-1
AAAAAAATAAACAATATTTAACAA
>M:004XW-2
AAAAAAATAAACCTTTTTACACC
>M:004XX-1
AAAAAAATAAACGCGTCCG
>M:004XY-1
AAAAAAATAAAGCATGCA
>M:004XZ-1
AAAAAAATAAAGCATGCAATAAA
>M:004Y0-1
AAAAAAATAAAGCATGCAATAAAAA
>M:004Y1-1
AAAAAAATAAAGGAAAAAAAAAA
>M:004Y2-3
AAAAAAATAAAGGCATGCAATA
>M:004Y3-1
AAAAAAATAAAGGCATGCAATAA
>M:004Y4-1
AAAAAAATAAAGGTTCCGG
>M:004Y5-1
AAAAAAATAAAGTGCTAAAGAGA
>M:004Y6-1
AAAAAAATAAATAAAATTATGA
>M:004Y7-1
AAAAAAATAAATAAATAA
>M:004Y8-1
AAAAAAATAAATAATGGAATCTT
>M:004Y9-1
AAAAAAATAAATACCAAAAATT
>M:004YA-1
AAAAAAATAAATATAGA
>M:004YB-1
AAAAAAATAAATCAATAAAAAA
>M:004YC-1
AAAAAAATAAATCCCTA
>M:004YD-1
AAAAAAATAAATCCCTAGA
>M:004YE-1
AAAAAAATAAATCCCTAGAGA
>M:004YF-1
AAAAAAATAAATCCCTAGAGAAGT
>M:004YG-1
AAAAAAATAAATCTAGA
>M:004YH-2
AAAAAAATAAATCTCTGG
>M:004YI-1
AAAAAAATAAATCTCTGGAGAA
>M:004YJ-1
AAAAAAATAAATCTCTGGAGAAG
>M:004YK-1
AAAAAAATAAATGATAAATTTGAT
>M:004YL-1
AAAAAAATAAATGGTGG
>M:004YM-1
AAAAAAATAAATGTGTAC
>M:004YN-5
AAAAAAATAAATGTTGA
>M:004YO-1
AAAAAAATAAATGTTGAA
>M:004YP-1
AAAAAAATAAATGTTGAAC
>M:004YQ-1
AAAAAAATAAATGTTGAT
>M:004YR-3
AAAAAAATAAATGTTGATA
>M:004YS-1
AAAAAAATAAATGTTGATAT
>M:004YT-1
AAAAAAATAAATGTTGATATG
>M:004YU-1
AAAAAAATAAATGTTGATATGCA
>M:004YV-1
AAAAAAATAAATGTTGT
>M:004YW-1
AAAAAAATAAATTAAAATTTGGA
>M:004YX-1
AAAAAAATAAATTAAACTAATGAA
>M:004YY-1
AAAAAAATAAATTATCGA
>M:004YZ-1
AAAAAAATAAATTATCGAAAA
>M:004Z0-1
AAAAAAATAAATTATCTAAAAA
>M:004Z1-1
AAAAAAATAAATTTCGCTTTAC
>M:004Z2-1
AAAAAAATAAATTTCGCTTTACGT
>M:004Z3-1
AAAAAAATAAATTTCTGG
>M:004Z4-1
AAAAAAATAACAACAAAAAACTGA
>M:004Z5-1
AAAAAAATAACAGAAAAAA
>M:004Z6-1
AAAAAAATAACAGAAAAAAA
>M:004Z7-1
AAAAAAATAACAGAAAAATT
>M:004Z8-1
AAAAAAATAACAGAAAAATTA
>M:004Z9-1
AAAAAAATAACAGAAAAATTAAC
>M:004ZA-1
AAAAAAATAACAGTGAACTGA
>M:004ZB-1
AAAAAAATAACAGTTAAAGTAATAT
>M:004ZC-1
AAAAAAATAACCTTTGAT
>M:004ZD-1
AAAAAAATAACGAAAATAA
>M:004ZE-1
AAAAAAATAACGAAAATGGCATGC
>M:004ZF-1
AAAAAAATAACGAAGAT
>M:004ZG-1
AAAAAAATAACGAATAAAATAA
>M:004ZH-1
AAAAAAATAACGAATAAAATAAT
>M:004ZI-1
AAAAAAATAACGAATAAAATAATA
>M:004ZJ-1
AAAAAAATAAGAAAAAATTTAA
>M:004ZK-1
AAAAAAATAAGAAAAAGAAA
>M:004ZL-1
AAAAAAATAAGAAAATAAGAAAA
>M:004ZM-1
AAAAAAATAAGAACATTA
>M:004ZN-1
AAAAAAATAAGAAGCGGG
>M:004ZO-1
AAAAAAATAAGAATATTAAAAAAAA
>M:004ZP-1
AAAAAAATAAGACTTCAA
>M:004ZQ-1
AAAAAAATAAGACTTTAAAAAA
>M:004ZR-1
AAAAAAATAAGAGAAAA
>M:004ZS-1
AAAAAAATAAGAGAGGAAA
>M:004ZT-1
AAAAAAATAAGAGTGAA
>M:004ZU-1
AAAAAAATAAGAGTGAAA
>M:004ZV-1
AAAAAAATAAGATTTAGGTACA
>M:004ZW-1
AAAAAAATAAGCGATACGGTATT
>M:004ZX-1
AAAAAAATAAGTATCGAGCTATA
>M:004ZY-1
AAAAAAATAAGTATCGAGCTATAA
>M:004ZZ-1
AAAAAAATAAGTGAACTAAAC
>M:00500-1
AAAAAAATAAGTGCGAAACAA
>M:00501-1
AAAAAAATAAGTGGTACGTTTCG
>M:00502-1
AAAAAAATAAGTGTCTGAACGA
>M:00503-3
AAAAAAATAAGTTAACCTGA
>M:00504-4
AAAAAAATAAGTTAACCTGAA
>M:00505-4
AAAAAAATAAGTTAACCTGAAA
>M:00506-2
AAAAAAATAAGTTAACCTGAAAA
>M:00507-1
AAAAAAATAAGTTAACCTGAAAAA
>M:00508-1
AAAAAAATAAGTTAACCTGAGA
>M:00509-1
AAAAAAATAAGTTCTTGTAAAA
>M:0050A-1
AAAAAAATAATAAAAAAAAGAAA
>M:0050B-4
AAAAAAATAATAAAAAAAGA
>M:0050C-2
AAAAAAATAATAAAAAAAGAA
>M:0050D-1
AAAAAAATAATAAAAAAAGAAA
>M:0050E-1
AAAAAAATAATAAAAAAAGAAAA
>M:0050F-1
AAAAAAATAATAAAAAAAGAAAAAAA
>M:0050G-1
AAAAAAATAATAAAAAAAGAT
>M:0050H-1
AAAAAAATAATAAAAAAGAA
>M:0050I-1
AAAAAAATAATAAATAAA
>M:0050J-1
AAAAAAATAATAAATAAAGAA
>M:0050K-2
AAAAAAATAATAAGAAAAAGGAA
>M:0050L-1
AAAAAAATAATAAGAAAAAGGAAA
>M:0050M-1
AAAAAAATAATAATAAAAATA
>M:0050N-1
AAAAAAATAATACCTACATGAT
>M:0050O-1
AAAAAAATAATAGAAATATTGAAA
>M:0050P-1
AAAAAAATAATATATTTAATGAT
>M:0050Q-1
AAAAAAATAATATGAAAAG
>M:0050R-1
AAAAAAATAATCCGAAA
>M:0050S-1
AAAAAAATAATCCGAATAA
>M:0050T-1
AAAAAAATAATCCGAATAAA
>M:0050U-2
AAAAAAATAATCCGAATAAAA
>M:0050V-2
AAAAAAATAATCCGAATAAAAC
>M:0050W-1
AAAAAAATAATCTGAAGTTAAAA
>M:0050X-1
AAAAAAATAATGAAGAAAAAAA
>M:0050Y-1
AAAAAAATAATGCTAATAAAAA
>M:0050Z-1
AAAAAAATAATGCTAATAAAAAAAA
>M:00510-1
AAAAAAATAATGCTGATAAAAAA
>M:00511-1
AAAAAAATAATGCTGATAAAAAAA
>M:00512-1
AAAAAAATAATGCTGATAAAAAAAAAAAA
>M:00513-1
AAAAAAATAATGGATAAAGTA
>M:00514-1
AAAAAAATAATGTTAATTAAAA
>M:00515-1
AAAAAAATAATTAATAA
>M:00516-1
AAAAAAATAATTAATAAAAA
>M:00517-1
AAAAAAATAATTGATTTGCTTT
>M:00518-1
AAAAAAATAATTGTCTAGTAAACAAAAA
>M:00519-1
AAAAAAATAATTTAAAAGAA
>M:0051A-2
AAAAAAATAATTTCGTATTAT
>M:0051B-1
AAAAAAATAATTTCGTATTATA
>M:0051C-2
AAAAAAATAATTTCGTATTATTC
>M:0051D-1
AAAAAAATAATTTGAAGT
>M:0051E-1
AAAAAAATAATTTGAAGTT
>M:0051F-2
AAAAAAATAATTTGAAGTTA
>M:0051G-1
AAAAAAATAATTTGAAGTTAA
>M:0051H-2
AAAAAAATAATTTGAAGTTAAAA
>M:0051I-2
AAAAAAATAATTTGAAGTTAAAAA
>M:0051J-1
AAAAAAATAATTTGGTTTCAA
>M:0051K-1
AAAAAAATACAAAAAAATGT
>M:0051L-2
AAAAAAATACATAATTATATGAA
>M:0051M-1
AAAAAAATACCGGATCGTT
>M:0051N-1
AAAAAAATACGACGAAAGACTTT
>M:0051O-1
AAAAAAATACGTAAGAAATTTAAC
>M:0051P-1
AAAAAAATACGTACAGTGAT
>M:0051Q-1
AAAAAAATACGTACAGTGATA
>M:0051R-1
AAAAAAATACGTGATAAAAGA
>M:0051S-1
AAAAAAATACGTGATAAAAGAC
>M:0051T-1
AAAAAAATACTGAAAAA
>M:0051U-1
AAAAAAATACTTGCGTAAAGAT
>M:0051V-2
AAAAAAATACTTTCGTCG
>M:0051W-1
AAAAAAATACTTTCGTCGTATA
>M:0051X-1
AAAAAAATACTTTTGATCG
>M:0051Y-1
AAAAAAATAGAAAAAAAAGAGAGA
>M:0051Z-1
AAAAAAATAGAAAAAGTTA
>M:00520-1
AAAAAAATAGAAAAAGTTATATAA
>M:00521-1
AAAAAAATAGAAAACAA
>M:00522-1
AAAAAAATAGAAAATAAATTGTTT
>M:00523-1
AAAAAAATAGAAATAAATATT
>M:00524-3
AAAAAAATAGAAATAAATATTAA
>M:00525-1
AAAAAAATAGAAATAAATATTAAA
>M:00526-1
AAAAAAATAGAAATTAT
>M:00527-1
AAAAAAATAGAAATTATAAAAGA
>M:00528-2
AAAAAAATAGAACAAAACAAGAT
>M:00529-1
AAAAAAATAGAACCAAAA
>M:0052A-1
AAAAAAATAGAACTTAGTTGATT
>M:0052B-1
AAAAAAATAGAATAAACTTAA
>M:0052C-1
AAAAAAATAGAATACGAAAAAA
>M:0052D-1
AAAAAAATAGAATACGAAAATTT
>M:0052E-1
AAAAAAATAGAATACGAAAATTTT
>M:0052F-1
AAAAAAATAGACTGAAAAC
>M:0052G-1
AAAAAAATAGAGCAAAATAAGAT
>M:0052H-1
AAAAAAATAGATCAATAAAGATC
>M:0052I-1
AAAAAAATAGATGAAATGCAT
>M:0052J-1
AAAAAAATAGATGAAATGCATG
>M:0052K-1
AAAAAAATAGATGAAATGCATGTAA
>M:0052L-1
AAAAAAATAGATGAAATGCTTGTCA
>M:0052M-1
AAAAAAATAGATGATATGGAT
>M:0052N-1
AAAAAAATAGATGTAATTGGAA
>M:0052O-1
AAAAAAATAGATTGACATCAATAAA
>M:0052P-1
AAAAAAATAGCAATATTTTGAA
>M:0052Q-1
AAAAAAATAGCAATGTTTTGAAGTT
>M:0052R-1
AAAAAAATAGCAGAAAAA
>M:0052S-1
AAAAAAATAGCAGAAAAATTAA
>M:0052T-1
AAAAAAATAGCTAGGAAAT
>M:0052U-1
AAAAAAATAGGAAAACTATGTTA
>M:0052V-1
AAAAAAATAGGAGTAAATGGTTATGA
>M:0052W-1
AAAAAAATAGGATAATCTCGAAGT
>M:0052X-1
AAAAAAATAGGATAATCTCGAAT
>M:0052Y-1
AAAAAAATAGGGTACATTATGA
>M:0052Z-1
AAAAAAATAGGTCGTGATAC
>M:00530-1
AAAAAAATAGTAAAAATATGA
>M:00531-1
AAAAAAATAGTGCGATAATTGAGT
>M:00532-1
AAAAAAATAGTTATTTTCTGA
>M:00533-1
AAAAAAATAGTTGCAAAAAAA
>M:00534-1
AAAAAAATAGTTTAATT
>M:00535-1
AAAAAAATAGTTTTACGTTACT
>M:00536-1
AAAAAAATAGTTTTACGTTACTT
>M:00537-1
AAAAAAATATAAAAAAAA
>M:00538-1
AAAAAAATATAAAAAATAAAAAGA
>M:00539-1
AAAAAAATATAAAAAATATTA
>M:0053A-8
AAAAAAATATAAAAGAA
>M:0053B-8
AAAAAAATATAAAAGAAA
>M:0053C-1
AAAAAAATATAAAAGAAAA
>M:0053D-1
AAAAAAATATAAAAGAAACA
>M:0053E-1
AAAAAAATATAAAAGTGAAAGA
>M:0053F-1
AAAAAAATATAAATTGTGGGACGT
>M:0053G-1
AAAAAAATATAAGAAAA
>M:0053H-1
AAAAAAATATAATATAAAATA
>M:0053I-1
AAAAAAATATAATATAAT
>M:0053J-1
AAAAAAATATAATTTAATTTGA
>M:0053K-1
AAAAAAATATACTCCTTAAC
>M:0053L-1
AAAAAAATATACTTAAAAATGAGA
>M:0053M-1
AAAAAAATATAGAATAA
>M:0053N-1
AAAAAAATATATATATATATTCGA
>M:0053O-1
AAAAAAATATATCCCTA
>M:0053P-2
AAAAAAATATATCCCTAGAGA
>M:0053Q-1
AAAAAAATATATGAAAAACAAA
>M:0053R-1
AAAAAAATATATGGAACGATTAA
>M:0053S-1
AAAAAAATATATGGACAGCA
>M:0053T-1
AAAAAAATATATGGTTGTCGTTGA
>M:0053U-1
AAAAAAATATATGTATATTAAA
>M:0053V-1
AAAAAAATATATGTATATTAAAA
>M:0053W-1
AAAAAAATATATTAAATATTAAA
>M:0053X-1
AAAAAAATATATTCATATGAAGA
>M:0053Y-1
AAAAAAATATATTTTTCCGGC
>M:0053Z-1
AAAAAAATATCAAATAA
>M:00540-1
AAAAAAATATCAGAAAA
>M:00541-1
AAAAAAATATCAGCGAAA
>M:00542-1
AAAAAAATATCAGCGAAT
>M:00543-1
AAAAAAATATCAGCGAATAA
>M:00544-1
AAAAAAATATCCTTAAA
>M:00545-1
AAAAAAATATCCTTAAAAATGA
>M:00546-1
AAAAAAATATCGAATTTACTTAC
>M:00547-1
AAAAAAATATCTATGCT
>M:00548-1
AAAAAAATATCTTTTGA
>M:00549-1
AAAAAAATATGAAAAATTTTA
>M:0054A-1
AAAAAAATATGAAAGTTA
>M:0054B-1
AAAAAAATATGAATGAA
>M:0054C-1
AAAAAAATATGAATGAAACGTTA
>M:0054D-1
AAAAAAATATGCAGTTAGTCGAAC
>M:0054E-2
AAAAAAATATGCCAAAAAATGAGA
>M:0054F-1
AAAAAAATATGCTTAAATGTA
>M:0054G-1
AAAAAAATATGGAAAAAA
>M:0054H-1
AAAAAAATATGGAAAACA
>M:0054I-1
AAAAAAATATGGAAAACAA
>M:0054J-2
AAAAAAATATGGAAAACAATGA
>M:0054K-2
AAAAAAATATGGAAAAGAA
>M:0054L-1
AAAAAAATATGGAAAATAATGA
>M:0054M-1
AAAAAAATATGGAAAATAATGAA
>M:0054N-1
AAAAAAATATGGAAAGA
>M:0054O-1
AAAAAAATATGGTTGTCGACG
>M:0054P-1
AAAAAAATATGGTTGTCGACGATAAAA
>M:0054Q-1
AAAAAAATATGTCGTAATGAT
>M:0054R-3
AAAAAAATATGTCGTAATGATTAA
>M:0054S-2
AAAAAAATATGTCGTAATGATTAAA
>M:0054T-1
AAAAAAATATGTCGTAATGATTATAA
>M:0054U-1
AAAAAAATATGTGTGGGAAAGAAA
>M:0054V-1
AAAAAAATATGTTAAGAAA
>M:0054W-1
AAAAAAATATGTTACGGATAGTT
>M:0054X-1
AAAAAAATATGTTACGGATAGTTAT
>M:0054Y-2
AAAAAAATATGTTACTAG
>M:0054Z-1
AAAAAAATATGTTACTAGT
>M:00550-2
AAAAAAATATGTTACTAGTT
>M:00551-4
AAAAAAATATGTTACTAGTTA
>M:00552-8
AAAAAAATATGTTACTAGTTAA
>M:00553-1
AAAAAAATATGTTACTAGTTAAA
>M:00554-2
AAAAAAATATGTTACTAGTTAAAA
>M:00555-1
AAAAAAATATGTTATAGATTTA
>M:00556-10
AAAAAAATATGTTTAAA
>M:00557-2
AAAAAAATATGTTTAAAA
>M:00558-1
AAAAAAATATGTTTAAAAGA
>M:00559-1
AAAAAAATATGTTTAAACAA
>M:0055A-12
AAAAAAATATGTTTAAAT
>M:0055B-1
AAAAAAATATGTTTAAATA
>M:0055C-1
AAAAAAATATGTTTAAATAA
>M:0055D-2
AAAAAAATATGTTTAAATGTA
>M:0055E-1
AAAAAAATATGTTTAAATGTAA
>M:0055F-1
AAAAAAATATGTTTAAT
>M:0055G-1
AAAAAAATATGTTTTAATGTAA
>M:0055H-1
AAAAAAATATGTTTTAGAA
>M:0055I-1
AAAAAAATATGTTTTAGTGTAA
>M:0055J-1
AAAAAAATATTAAAACAAAA
>M:0055K-1
AAAAAAATATTAAAAGAATATAA
>M:0055L-1
AAAAAAATATTAAAGAGAA
>M:0055M-1
AAAAAAATATTAAATTATTGGC
>M:0055N-3
AAAAAAATATTAAATTATTGGCA
>M:0055O-1
AAAAAAATATTAAATTATTGGCAA
>M:0055P-1
AAAAAAATATTAATAAGAAAAAT
>M:0055Q-1
AAAAAAATATTAATATTTGTTCTT
>M:0055R-2
AAAAAAATATTACCTAAAA
>M:0055S-2
AAAAAAATATTACCTAACA
>M:0055T-1
AAAAAAATATTACCTAAGAA
>M:0055U-1
AAAAAAATATTAGTAAAA
>M:0055V-2
AAAAAAATATTAGTAAAAAGA
>M:0055W-1
AAAAAAATATTAGTAAAAAGAA
>M:0055X-1
AAAAAAATATTATAAATAA
>M:0055Y-1
AAAAAAATATTATATTGAAGAC
>M:0055Z-1
AAAAAAATATTCTCTGAGAATA
>M:00560-1
AAAAAAATATTGGGTATGTTGCA
>M:00561-1
AAAAAAATATTGTTAGAAAAG
>M:00562-1
AAAAAAATATTTAAATG
>M:00563-1
AAAAAAATATTTAAATGT
>M:00564-2
AAAAAAATATTTAAATGTA
>M:00565-1
AAAAAAATATTTAAATGTAA
>M:00566-1
AAAAAAATATTTAAATGTAAA
>M:00567-2
AAAAAAATATTTAAATGTAAAA
>M:00568-1
AAAAAAATATTTAAATGTAAAAT
>M:00569-1
AAAAAAATATTTACCAAGTTA
>M:0056A-1
AAAAAAATATTTGAAATCAATCA
>M:0056B-1
AAAAAAATATTTGATAAATTTCAT
>M:0056C-1
AAAAAAATATTTTAAAAAAATAA
>M:0056D-1
AAAAAAATATTTTAGAACTTGAA
>M:0056E-1
AAAAAAATATTTTAGAACTTGAAA
>M:0056F-1
AAAAAAATATTTTTAAAT
>M:0056G-1
AAAAAAATATTTTTTCCTTTTCT
>M:0056H-1
AAAAAAATATTTTTTTAT
>M:0056I-1
AAAAAAATCAAAAATAAAAAAATCGA
>M:0056J-1
AAAAAAATCAAAATCGGAT
>M:0056K-1
AAAAAAATCAAAATGGATGTAAAA
>M:0056L-1
AAAAAAATCAAAATTGA
>M:0056M-6
AAAAAAATCAAAATTGG
>M:0056N-4
AAAAAAATCAAAATTGGA
>M:0056O-3
AAAAAAATCAAAATTGGAA
>M:0056P-2
AAAAAAATCAAAATTGGAAA
>M:0056Q-19
AAAAAAATCAAAATTGGAT
>M:0056R-5
AAAAAAATCAAAATTGGATA
>M:0056S-1
AAAAAAATCAAAATTGGATAAAA
>M:0056T-1
AAAAAAATCAAAATTGGATAT
>M:0056U-4
AAAAAAATCAAAATTGGATATGA
>M:0056V-1
AAAAAAATCAAAATTGGATATT
>M:0056W-2
AAAAAAATCAAAATTGGATT
>M:0056X-1
AAAAAAATCAAAATTTAAATTTGA
>M:0056Y-1
AAAAAAATCAAAATTTGATA
>M:0056Z-1
AAAAAAATCAAATAATTTTTGAC
>M:00570-1
AAAAAAATCAACAATTTCTGTT
>M:00571-1
AAAAAAATCAAGAAAAAAAGGTT
>M:00572-1
AAAAAAATCAAGAACTAATGA
>M:00573-1
AAAAAAATCAAGAATGATTGTTAA
>M:00574-1
AAAAAAATCAATATTGGAT
>M:00575-1
AAAAAAATCAATCGATTGGTACG
>M:00576-1
AAAAAAATCAATTGGATAA
>M:00577-1
AAAAAAATCACGAAAACTTAGAACT
>M:00578-1
AAAAAAATCACTTTTACTTTTTCT
>M:00579-2
AAAAAAATCAGAAAAAA
>M:0057A-1
AAAAAAATCAGAAAAAAAAA
>M:0057B-2
AAAAAAATCAGAAAAAAAAAAAA
>M:0057C-1
AAAAAAATCAGAAAAAAAAACTAA
>M:0057D-1
AAAAAAATCAGAAAAAAAAACTAAAA
>M:0057E-1
AAAAAAATCAGAAAAAAAAACTAAAT
>M:0057F-1
AAAAAAATCAGAAAAAAACTAA
>M:0057G-1
AAAAAAATCAGAAAAAAACTAAAA
>M:0057H-1
AAAAAAATCAGAAAAAAACTAAAAA
>M:0057I-1
AAAAAAATCAGAAGTGGTAATT
>M:0057J-1
AAAAAAATCAGAATTGAATA
>M:0057K-1
AAAAAAATCAGGAAATGAT
>M:0057L-1
AAAAAAATCAGGTTAAATGT
>M:0057M-1
AAAAAAATCATAGATTATTTC
>M:0057N-1
AAAAAAATCATGAAATTGTTAACA
>M:0057O-1
AAAAAAATCATGGAATTAAT
>M:0057P-1
AAAAAAATCATGGAATTAATAAAC
>M:0057Q-1
AAAAAAATCATGGAATTAATAACC
>M:0057R-1
AAAAAAATCATGTTAAA
>M:0057S-1
AAAAAAATCATTAAAAATATTA
>M:0057T-1
AAAAAAATCATTATTGGAAAAT
>M:0057U-1
AAAAAAATCATTGTTGGGT
>M:0057V-1
AAAAAAATCATTTGATTAATTT
>M:0057W-1
AAAAAAATCATTTTCATCGATTTAG
>M:0057X-1
AAAAAAATCCAAAAAAAGAT
>M:0057Y-1
AAAAAAATCCAAAACTTCGAAAAC
>M:0057Z-1
AAAAAAATCCAGAAAATTGAA
>M:00580-1
AAAAAAATCCAGGATTAGTCC
>M:00581-1
AAAAAAATCCATAAAAAGATTAAAAAA
>M:00582-1
AAAAAAATCCATAGATTATT
>M:00583-2
AAAAAAATCCATGGATTATTTC
>M:00584-1
AAAAAAATCCCTAGTTTTATCAA
>M:00585-1
AAAAAAATCCGAGGGAAGCTATT
>M:00586-1
AAAAAAATCCTAGTGAGACATAT
>M:00587-1
AAAAAAATCCTAGTGGGTCAT
>M:00588-1
AAAAAAATCCTCTCCATGGTTTTGA
>M:00589-1
AAAAAAATCCTGATTTTAAGTT
>M:0058A-5
AAAAAAATCGAAAAAAA
>M:0058B-2
AAAAAAATCGAAAAAAAA
>M:0058C-1
AAAAAAATCGAAAAAAATTACG
>M:0058D-2
AAAAAAATCGAAAAAAC
>M:0058E-1
AAAAAAATCGAAAAAACAA
>M:0058F-1
AAAAAAATCGAAAAAACAAGA
>M:0058G-1
AAAAAAATCGAAAAAACAAGATT
>M:0058H-1
AAAAAAATCGAAAAAATTACGA
>M:0058I-1
AAAAAAATCGAAAAATTAA
>M:0058J-1
AAAAAAATCGAAAAATTG
>M:0058K-1
AAAAAAATCGAAAATTTATAAA
>M:0058L-2
AAAAAAATCGAAAATTTATAAAC
>M:0058M-1
AAAAAAATCGAAAATTTATAAACT
>M:0058N-1
AAAAAAATCGAAATGCC
>M:0058O-1
AAAAAAATCGAAATGTTT
>M:0058P-1
AAAAAAATCGAAATGTTTTC
>M:0058Q-1
AAAAAAATCGAAGATCAAACT
>M:0058R-1
AAAAAAATCGAATTGTT
>M:0058S-1
AAAAAAATCGAATTGTTAG
>M:0058T-1
AAAAAAATCGAATTGTTGAGAGAA
>M:0058U-3
AAAAAAATCGAATTGTTT
>M:0058V-2
AAAAAAATCGAATTGTTTA
>M:0058W-1
AAAAAAATCGAATTGTTTAG
>M:0058X-2
AAAAAAATCGAATTGTTTAGA
>M:0058Y-2
AAAAAAATCGAATTGTTTAGAA
>M:0058Z-6
AAAAAAATCGAATTGTTTAGAAA
>M:00590-4
AAAAAAATCGAATTGTTTAGAAAA
>M:00591-2
AAAAAAATCGAATTGTTTAGAAAAAA
>M:00592-1
AAAAAAATCGACTTAAAC
>M:00593-2
AAAAAAATCGATATGTCTTCTA
>M:00594-2
AAAAAAATCGATATGTCTTCTAA
>M:00595-1
AAAAAAATCGATGCCGATAGGT
>M:00596-1
AAAAAAATCGATGCTAGTTAAAAT
>M:00597-1
AAAAAAATCGATGTCTTAAAC
>M:00598-1
AAAAAAATCGATTAATGGTGAATA
>M:00599-1
AAAAAAATCGATTGATGTAATGAA
>M:0059A-1
AAAAAAATCGATTGTAGGAGAGTG
>M:0059B-1
AAAAAAATCGATTGTAGGAGAGTGTT
>M:0059C-1
AAAAAAATCGGAAAGGACCGTAC
>M:0059D-1
AAAAAAATCGGAGGAAATTTAGGTT
>M:0059E-1
AAAAAAATCGGATTGCTAT
>M:0059F-1
AAAAAAATCGGATTGCTATC
>M:0059G-2
AAAAAAATCGGATTGCTATCTT
>M:0059H-1
AAAAAAATCGGGAAAAA
>M:0059I-1
AAAAAAATCGGTGTACAAAAAA
>M:0059J-1
AAAAAAATCGTAAAAAAAAAT
>M:0059K-1
AAAAAAATCGTAAAAAAAAATTAA
>M:0059L-1
AAAAAAATCGTATAGAACTA
>M:0059M-2
AAAAAAATCGTGCGAAAAATAC
>M:0059N-1
AAAAAAATCGTTAAACCATTC
>M:0059O-2
AAAAAAATCTAAAGCTT
>M:0059P-2
AAAAAAATCTAATAATTAGTA
>M:0059Q-1
AAAAAAATCTAATAATTAGTAA
>M:0059R-1
AAAAAAATCTAATCTAAAAAA
>M:0059S-1
AAAAAAATCTACTCCTTAATTCTG
>M:0059T-1
AAAAAAATCTAGAAAATT
>M:0059U-1
AAAAAAATCTAGAAAATTGA
>M:0059V-1
AAAAAAATCTAGAACCTTC
>M:0059W-1
AAAAAAATCTAGAACCTTCTA
>M:0059X-1
AAAAAAATCTATGGAAAT
>M:0059Y-1
AAAAAAATCTATGTGCATAATTA
>M:0059Z-2
AAAAAAATCTGAAAACGA
>M:005A0-1
AAAAAAATCTGAAGAAAAA
>M:005A1-1
AAAAAAATCTGAAGAAAAAAAC
>M:005A2-1
AAAAAAATCTGAGCGTGAGGAGTA
>M:005A3-1
AAAAAAATCTGATTAGCCGATAAAAA
>M:005A4-1
AAAAAAATCTGATTTAAAATT
>M:005A5-1
AAAAAAATCTGGAAAATTGA
>M:005A6-1
AAAAAAATCTGGAAAGTAA
>M:005A7-1
AAAAAAATCTGGAATGAAAA
>M:005A8-1
AAAAAAATCTTACTAACGACTAT
>M:005A9-2
AAAAAAATCTTAGTGGATCATA
>M:005AA-1
AAAAAAATCTTATAATTTGTAAGAT
>M:005AB-1
AAAAAAATCTTATTAAA
>M:005AC-1
AAAAAAATCTTCCTTTTCTTCT
>M:005AD-1
AAAAAAATCTTCGGCACTGAAAAAA
>M:005AE-1
AAAAAAATCTTGCGATATAAAAT
>M:005AF-1
AAAAAAATCTTTCTCTTCAA
>M:005AG-1
AAAAAAATCTTTGGAAATCT
>M:005AH-1
AAAAAAATCTTTTCTAGAAAAA
>M:005AI-1
AAAAAAATCTTTTCTCC
>M:005AJ-1
AAAAAAATCTTTTCTCT
>M:005AK-1
AAAAAAATCTTTTTAGGTAAAA
>M:005AL-1
AAAAAAATGAAAAAAAA
>M:005AM-1
AAAAAAATGAAAAAAAAA
>M:005AN-1
AAAAAAATGAAAAAAAAAA
>M:005AO-1
AAAAAAATGAAAAAAAAAAA
>M:005AP-1
AAAAAAATGAAAAAAAAAAAA
>M:005AQ-1
AAAAAAATGAAAAAAAAAAAGAT
>M:005AR-1
AAAAAAATGAAAAAAAAAAC
>M:005AS-1
AAAAAAATGAAAAAAAAAACAGA
>M:005AT-1
AAAAAAATGAAAAAAAAAAGAA
>M:005AU-2
AAAAAAATGAAAAAAAAAAGAT
>M:005AV-1
AAAAAAATGAAAAAAAAAAGATAT
>M:005AW-1
AAAAAAATGAAAAAAGT
>M:005AX-4
AAAAAAATGAAAAAAGTT
>M:005AY-2
AAAAAAATGAAAAAAGTTAGA
>M:005AZ-1
AAAAAAATGAAAAAAGTTAGAA
>M:005B0-2
AAAAAAATGAAAAACGAAA
>M:005B1-2
AAAAAAATGAAAAACGAAAA
>M:005B2-1
AAAAAAATGAAAAACGAAAAC
>M:005B3-3
AAAAAAATGAAAAATGAAAGA
>M:005B4-1
AAAAAAATGAAAAATGAAAGAT
>M:005B5-1
AAAAAAATGAAAACAAGA
>M:005B6-1
AAAAAAATGAAAACAAGAA
>M:005B7-1
AAAAAAATGAAAAGTGAAAGAT
>M:005B8-1
AAAAAAATGAAAATAAG
>M:005B9-1
AAAAAAATGAAAATAAGAA
>M:005BA-1
AAAAAAATGAAAATAGA
>M:005BB-1
AAAAAAATGAAAATAGAA
>M:005BC-1
AAAAAAATGAAAATAGC
>M:005BD-3
AAAAAAATGAAAATAGCA
>M:005BE-1
AAAAAAATGAAAATAGCAACAA
>M:005BF-2
AAAAAAATGAAAATGGATAATCG
>M:005BG-1
AAAAAAATGAAAATGGATAATCGA
>M:005BH-1
AAAAAAATGAAAATTGGAA
>M:005BI-1
AAAAAAATGAAAATTGGAAA
>M:005BJ-1
AAAAAAATGAAAATTGGAAAA
>M:005BK-1
AAAAAAATGAAAATTGGAAAAT
>M:005BL-1
AAAAAAATGAAAATTGGAAAATT
>M:005BM-2
AAAAAAATGAAAATTGGAAAATTC
>M:005BN-2
AAAAAAATGAAACAAAAGAGAAA
>M:005BO-1
AAAAAAATGAAACACTGAAAG
>M:005BP-1
AAAAAAATGAAACCAAGCGATAAA
>M:005BQ-1
AAAAAAATGAAACCCTAAAA
>M:005BR-2
AAAAAAATGAAACCCTAAAATTAGA
>M:005BS-1
AAAAAAATGAAACGGAAAAT
>M:005BT-1
AAAAAAATGAAAGAAAA
>M:005BU-1
AAAAAAATGAAAGAAAAGTATA
>M:005BV-1
AAAAAAATGAAAGAGAAAAAA
>M:005BW-1
AAAAAAATGAAAGGCACTAA
>M:005BX-1
AAAAAAATGAAATCAAAAAAAAA
>M:005BY-1
AAAAAAATGAAATCAAAAAAAT
>M:005BZ-1
AAAAAAATGAAATCAAAAAAATT
>M:005C0-1
AAAAAAATGAAATGAAA
>M:005C1-1
AAAAAAATGAAATGCGTTAAA
>M:005C2-1
AAAAAAATGAACGAAATGAA
>M:005C3-2
AAAAAAATGAACGGGGGCATCTA
>M:005C4-2
AAAAAAATGAACTAAATAGTTAA
>M:005C5-2
AAAAAAATGAACTAAGTAGTTAA
>M:005C6-1
AAAAAAATGAACTAAGTAGTTAAAA
>M:005C7-1
AAAAAAATGAAGAAAAAAA
>M:005C8-2
AAAAAAATGAAGAAAAT
>M:005C9-4
AAAAAAATGAAGAAAATA
>M:005CA-5
AAAAAAATGAAGAAAATAA
>M:005CB-2
AAAAAAATGAAGAAAATAAAA
>M:005CC-1
AAAAAAATGAAGAAAATAAAAA
>M:005CD-1
AAAAAAATGAAGAAAATAGA
>M:005CE-1
AAAAAAATGAAGAAGAAA
>M:005CF-1
AAAAAAATGAAGACTTCAT
>M:005CG-1
AAAAAAATGAAGTTTATGGG
>M:005CH-2
AAAAAAATGAAGTTTATGGGA
>M:005CI-3
AAAAAAATGAAGTTTATGGGAT
>M:005CJ-1
AAAAAAATGAAGTTTATGGGATA
>M:005CK-1
AAAAAAATGAAGTTTATGGGATAA
>M:005CL-1
AAAAAAATGAAGTTTGGAAAAGA
>M:005CM-2
AAAAAAATGAATAAGAC
>M:005CN-1
AAAAAAATGAATAATTGTGAT
>M:005CO-1
AAAAAAATGAATACGAGAAAAAGG
>M:005CP-1
AAAAAAATGAATACTAACACTAGA
>M:005CQ-1
AAAAAAATGAATACTCTACAGTA
>M:005CR-1
AAAAAAATGAATCGACATTATAT
>M:005CS-1
AAAAAAATGAATGATGT
>M:005CT-1
AAAAAAATGAATGCAAAAACAA
>M:005CU-1
AAAAAAATGAATGGAAAA
>M:005CV-1
AAAAAAATGAATTAAAAAACC
>M:005CW-1
AAAAAAATGAATTAAGA
>M:005CX-1
AAAAAAATGAATTATTTA
>M:005CY-1
AAAAAAATGAATTCGAATAT
>M:005CZ-1
AAAAAAATGAATTTAGGATTTTAAT
>M:005D0-1
AAAAAAATGACCGAGAAAAAAAAAA
>M:005D1-1
AAAAAAATGACGAAAATAAA
>M:005D2-1
AAAAAAATGACGCCCGCAAAGCTA
>M:005D3-1
AAAAAAATGACTTAAATTGTGCG
>M:005D4-2
AAAAAAATGAGAAAAAAAA
>M:005D5-1
AAAAAAATGAGAAATTTTAATTGA
>M:005D6-1
AAAAAAATGAGAAGTTGCTAGA
>M:005D7-1
AAAAAAATGAGCAAGAA
>M:005D8-1
AAAAAAATGAGCACAAAAAAAAA
>M:005D9-1
AAAAAAATGAGCAGTTTGTGAT
>M:005DA-1
AAAAAAATGAGGAAGAAT
>M:005DB-1
AAAAAAATGAGGTTATCAG
>M:005DC-1
AAAAAAATGAGTGAGAA
>M:005DD-3
AAAAAAATGAGTGAGAACGA
>M:005DE-1
AAAAAAATGAGTGTTTCA
>M:005DF-1
AAAAAAATGAGTTAGATTTAA
>M:005DG-1
AAAAAAATGATAAAAATAATAAAA
>M:005DH-1
AAAAAAATGATAAAAGAGTCAT
>M:005DI-1
AAAAAAATGATAAAGAA
>M:005DJ-1
AAAAAAATGATAACATACGTAGTA
>M:005DK-1
AAAAAAATGATAAGCATTGAT
>M:005DL-1
AAAAAAATGATAATATACGTAGT
>M:005DM-1
AAAAAAATGATACTGAAAGAT
>M:005DN-1
AAAAAAATGATCCAAAA
>M:005DO-1
AAAAAAATGATGAGAACAAAAAA
>M:005DP-1
AAAAAAATGATGAGAACAACGA
>M:005DQ-1
AAAAAAATGATGAGAACAACGAAA
>M:005DR-1
AAAAAAATGATGCAAAAAATGA
>M:005DS-1
AAAAAAATGATTAATTAGTTTCATTA
>M:005DT-1
AAAAAAATGATTAATTAGTTTTATT
>M:005DU-1
AAAAAAATGATTGATTTGTTTTTA
>M:005DV-1
AAAAAAATGATTGCTGAAA
>M:005DW-1
AAAAAAATGATTGGGATAAATTGG
>M:005DX-1
AAAAAAATGATTGTCCAA
>M:005DY-1
AAAAAAATGATTTTTATCAA
>M:005DZ-2
AAAAAAATGCAAACGTTAATGCT
>M:005E0-1
AAAAAAATGCAACATAGCGCTGCG
>M:005E1-1
AAAAAAATGCAAGCGTTAATGC
>M:005E2-1
AAAAAAATGCACTAACTAGCAA
>M:005E3-2
AAAAAAATGCACTAGTT
>M:005E4-1
AAAAAAATGCACTAGTTA
>M:005E5-1
AAAAAAATGCACTAGTTAA
>M:005E6-1
AAAAAAATGCACTAGTTAAA
>M:005E7-1
AAAAAAATGCACTAGTTAAAA
>M:005E8-1
AAAAAAATGCACTAGTTAGCA
>M:005E9-1
AAAAAAATGCACTAGTTAGCAA
>M:005EA-1
AAAAAAATGCACTAGTTAGCAAA
>M:005EB-1
AAAAAAATGCACTAGTTAGTAA
>M:005EC-1
AAAAAAATGCACTCATTAA
>M:005ED-1
AAAAAAATGCAGAATTAAATA
>M:005EE-1
AAAAAAATGCAGCACATGCAGCGA
>M:005EF-1
AAAAAAATGCAGCATGCTT
>M:005EG-1
AAAAAAATGCATACAAAAACAAT
>M:005EH-1
AAAAAAATGCATACAAAATGA
>M:005EI-1
AAAAAAATGCATACCAAACGAAT
>M:005EJ-1
AAAAAAATGCATACTAACGCT
>M:005EK-1
AAAAAAATGCATGCAAA
>M:005EL-1
AAAAAAATGCATGCAAAA
>M:005EM-1
AAAAAAATGCATGCAAAAA
>M:005EN-3
AAAAAAATGCATGCAAAAACAA
>M:005EO-1
AAAAAAATGCATGCAAAAATAA
>M:005EP-1
AAAAAAATGCATGCAAAACAAT
>M:005EQ-1
AAAAAAATGCATGCAAATA
>M:005ER-1
AAAAAAATGCATGCAATAAGA
>M:005ES-1
AAAAAAATGCATGCAGTAAGAA
>M:005ET-1
AAAAAAATGCATGCAGTAAGAAA
>M:005EU-1
AAAAAAATGCATGCATTAATAT
>M:005EV-1
AAAAAAATGCATGCATTAATATTG
>M:005EW-1
AAAAAAATGCATGCATTTAAT
>M:005EX-1
AAAAAAATGCATGTAGAAATAA
>M:005EY-1
AAAAAAATGCCCCACTTGGAGCAC
>M:005EZ-1
AAAAAAATGCCCTTTAC
>M:005F0-1
AAAAAAATGCGAAAATGGTA
>M:005F1-1
AAAAAAATGCGATCCGTTTGA
>M:005F2-1
AAAAAAATGCGATCCGTTTGAAAC
>M:005F3-1
AAAAAAATGCGATCCGTTTGAAACA
>M:005F4-1
AAAAAAATGCGGAAGGACTGAT
>M:005F5-1
AAAAAAATGCGGCAAGCTT
>M:005F6-1
AAAAAAATGCGGCATGATTT
>M:005F7-1
AAAAAAATGCGGCATGC
>M:005F8-1
AAAAAAATGCGGCATGCA
>M:005F9-9
AAAAAAATGCGGCATGCT
>M:005FA-3
AAAAAAATGCGGCATGCTTTTTAA
>M:005FB-1
AAAAAAATGCGGCATGCTTTTTAAAAA
>M:005FC-1
AAAAAAATGCGTAAATTTATAAA
>M:005FD-1
AAAAAAATGCTAATAAAAAACGA
>M:005FE-2
AAAAAAATGCTCCGACC
>M:005FF-3
AAAAAAATGCTCCGACCC
>M:005FG-1
AAAAAAATGCTCCGATCCGTT
>M:005FH-1
AAAAAAATGCTGAAAATTAAGA
>M:005FI-1
AAAAAAATGCTGAGGAGAAA
>M:005FJ-1
AAAAAAATGCTGAGGAGAAAT
>M:005FK-1
AAAAAAATGCTGAGGAGAAATAG
>M:005FL-1
AAAAAAATGCTGAGGAGAAATAGG
>M:005FM-1
AAAAAAATGCTGATAAT
>M:005FN-1
AAAAAAATGCTGCGTTATATAA
>M:005FO-1
AAAAAAATGCTGCTATTAACTATC
>M:005FP-1
AAAAAAATGCTGTGTAAAAA
>M:005FQ-1
AAAAAAATGCTTGAATGTAA
>M:005FR-1
AAAAAAATGCTTGAATGTAAAA
>M:005FS-3
AAAAAAATGCTTGAATGTAAAAA
>M:005FT-1
AAAAAAATGCTTGAATGTAAGA
>M:005FU-1
AAAAAAATGCTTTTAATCGAAATCT
>M:005FV-1
AAAAAAATGGAAAAAAAAAA
>M:005FW-1
AAAAAAATGGAAAAATTAAAAAT
>M:005FX-1
AAAAAAATGGAAATTGCGTTTAAA
>M:005FY-2
AAAAAAATGGAAATTGCGTTTAAAAA
>M:005FZ-1
AAAAAAATGGAAATTTTGGAA
>M:005G0-1
AAAAAAATGGAATCAACCAAAA
>M:005G1-1
AAAAAAATGGAATCTGT
>M:005G2-1
AAAAAAATGGAATCTGTAAATAA
>M:005G3-1
AAAAAAATGGAATTAACCAAAA
>M:005G4-1
AAAAAAATGGAATTAACCAAAAA
>M:005G5-1
AAAAAAATGGAATTAACCAAAAAAA
>M:005G6-1
AAAAAAATGGAATTGTGAAGAAAA
>M:005G7-1
AAAAAAATGGAATTGTGAAGAAAT
>M:005G8-1
AAAAAAATGGACTGCAAAAA
>M:005G9-1
AAAAAAATGGAGAAAATTTAA
>M:005GA-1
AAAAAAATGGAGTGACGACAATA
>M:005GB-1
AAAAAAATGGATAACATTTGAT
>M:005GC-1
AAAAAAATGGATGTAAAAATA
>M:005GD-1
AAAAAAATGGCCCACTTGGAGCA
>M:005GE-1
AAAAAAATGGCTTGAAGAAAAA
>M:005GF-1
AAAAAAATGGGAAAAAA
>M:005GG-1
AAAAAAATGGGAAAAAAAA
>M:005GH-5
AAAAAAATGGGAAAATT
>M:005GI-1
AAAAAAATGGGAAAATTT
>M:005GJ-2
AAAAAAATGGGAAAATTTA
>M:005GK-1
AAAAAAATGGGAAAATTTATTGT
>M:005GL-1
AAAAAAATGGGAAAATTTGT
>M:005GM-1
AAAAAAATGGGAAATGA
>M:005GN-1
AAAAAAATGGGAAATGAA
>M:005GO-1
AAAAAAATGGGAAATGAAAA
>M:005GP-1
AAAAAAATGGGAAATGAAT
>M:005GQ-1
AAAAAAATGGGAAATGAATA
>M:005GR-1
AAAAAAATGGGAAATGAATAAAAAGA
>M:005GS-1
AAAAAAATGGGAAATGAATAC
>M:005GT-2
AAAAAAATGGGAAATGAATACAA
>M:005GU-1
AAAAAAATGGGTGGGAACGACA
>M:005GV-1
AAAAAAATGGGTTATAAGT
>M:005GW-3
AAAAAAATGGTAAAGTA
>M:005GX-3
AAAAAAATGGTAAAGTT
>M:005GY-1
AAAAAAATGGTAAAGTTACA
>M:005GZ-1
AAAAAAATGGTAACAATTAAA
>M:005H0-1
AAAAAAATGGTATGTAATA
>M:005H1-2
AAAAAAATGGTGTAAATAGGT
>M:005H2-1
AAAAAAATGGTGTAAATAGGTTC
>M:005H3-1
AAAAAAATGGTGTAAATAGGTTCA
>M:005H4-1
AAAAAAATGGTTAAGATT
>M:005H5-1
AAAAAAATGGTTGGGAACTAAA
>M:005H6-1
AAAAAAATGGTTTACAAAAAAT
>M:005H7-1
AAAAAAATGTAAAAAAA
>M:005H8-1
AAAAAAATGTAAAAGCTAT
>M:005H9-1
AAAAAAATGTAAAATGAAAAA
>M:005HA-1
AAAAAAATGTAAAATGATTACA
>M:005HB-1
AAAAAAATGTAAAGATT
>M:005HC-1
AAAAAAATGTAAAGATTCAAAAAA
>M:005HD-1
AAAAAAATGTAACATAGCGTTGCGA
>M:005HE-1
AAAAAAATGTAAGTCAT
>M:005HF-1
AAAAAAATGTAAGTCATA
>M:005HG-1
AAAAAAATGTAAGTCATAATAA
>M:005HH-1
AAAAAAATGTAATAATAGGAATAA
>M:005HI-1
AAAAAAATGTACGTGTTA
>M:005HJ-1
AAAAAAATGTACGTGTTAATA
>M:005HK-1
AAAAAAATGTACGTGTTAATAG
>M:005HL-1
AAAAAAATGTACGTGTTAATAGC
>M:005HM-1
AAAAAAATGTACGTGTTAATAGCA
>M:005HN-1
AAAAAAATGTACGTGTTATTC
>M:005HO-1
AAAAAAATGTAGAAAATTTAA
>M:005HP-1
AAAAAAATGTAGAAAATTTAATG
>M:005HQ-1
AAAAAAATGTATCCATTTTGAT
>M:005HR-1
AAAAAAATGTATTAATGAAT
>M:005HS-5
AAAAAAATGTATTCATTTTGAT
>M:005HT-1
AAAAAAATGTATTCGTACTGTT
>M:005HU-1
AAAAAAATGTATTTAAAAAAA
>M:005HV-1
AAAAAAATGTATTTAAAAAAAT
>M:005HW-1
AAAAAAATGTCAAGTCATTTAAA
>M:005HX-1
AAAAAAATGTCCTTGTC
>M:005HY-1
AAAAAAATGTCCTTTACA
>M:005HZ-1
AAAAAAATGTCGTAATGATTA
>M:005I0-1
AAAAAAATGTGAAAAATGGAAAA
>M:005I1-1
AAAAAAATGTGAATATTAAAAAA
>M:005I2-1
AAAAAAATGTGATTGATCTAT
>M:005I3-1
AAAAAAATGTGCGCCAT
>M:005I4-1
AAAAAAATGTGCGCCATA
>M:005I5-1
AAAAAAATGTGCGCCATAAT
>M:005I6-1
AAAAAAATGTGCGCCATAATAA
>M:005I7-1
AAAAAAATGTGCGCTATAATAA
>M:005I8-2
AAAAAAATGTGCTTGTC
>M:005I9-8
AAAAAAATGTGCTTGTCA
>M:005IA-2
AAAAAAATGTGCTTGTCAA
>M:005IB-3
AAAAAAATGTGCTTGTCAACAA
>M:005IC-1
AAAAAAATGTGCTTGTCAACAAGAAGA
>M:005ID-1
AAAAAAATGTGTACGCCTTAATAAAA
>M:005IE-1
AAAAAAATGTTAATAAACAGTAA
>M:005IF-1
AAAAAAATGTTACTAGTT
>M:005IG-1
AAAAAAATGTTAGACCATTTTGGATA
>M:005IH-1
AAAAAAATGTTCAAAAATATAA
>M:005II-3
AAAAAAATGTTCCAAAA
>M:005IJ-3
AAAAAAATGTTCCAAAAA
>M:005IK-1
AAAAAAATGTTCTAAAAA
>M:005IL-1
AAAAAAATGTTGAAAAGGGAAT
>M:005IM-1
AAAAAAATGTTGTCAAATATTCAA
>M:005IN-1
AAAAAAATGTTTAAGACTAAGCT
>M:005IO-1
AAAAAAATGTTTAATTGAAAGT
>M:005IP-1
AAAAAAATGTTTACATTTAAGAT
>M:005IQ-1
AAAAAAATGTTTACGTTTT
>M:005IR-1
AAAAAAATGTTTATGTAGA
>M:005IS-1
AAAAAAATGTTTATGTAGAAG
>M:005IT-1
AAAAAAATGTTTATGTAGAAGAA
>M:005IU-2
AAAAAAATGTTTTTGGAA
>M:005IV-1
AAAAAAATGTTTTTGGAAAC
>M:005IW-1
AAAAAAATGTTTTTGGAAACA
>M:005IX-4
AAAAAAATGTTTTTGGAAACAA
>M:005IY-1
AAAAAAATGTTTTTGGAAACAAA
>M:005IZ-1
AAAAAAATTAAAAAAAAAAA
>M:005J0-1
AAAAAAATTAAAAAAAAAAAAA
>M:005J1-1
AAAAAAATTAAAAAAAAAAAACAA
>M:005J2-1
AAAAAAATTAAAAAAATAGGG
>M:005J3-1
AAAAAAATTAAAAAAATTAAAAA
>M:005J4-1
AAAAAAATTAAAAAAATTGAAGAGGA
>M:005J5-1
AAAAAAATTAAAAAACGTTGAA
>M:005J6-1
AAAAAAATTAAAAAATTGAA
>M:005J7-2
AAAAAAATTAAAAAATTGAAGAGG
>M:005J8-1
AAAAAAATTAAAAAGTTAAAA
>M:005J9-1
AAAAAAATTAAAAAGTTAAAAAAAAA
>M:005JA-1
AAAAAAATTAAAAATGTAGTCGAAA
>M:005JB-1
AAAAAAATTAAAAATTTGA
>M:005JC-2
AAAAAAATTAAAAATTTGAAAAGG
>M:005JD-1
AAAAAAATTAAAAATTTTAATAC
>M:005JE-1
AAAAAAATTAAAACCATTAGAA
>M:005JF-2
AAAAAAATTAAAAGAAA
>M:005JG-1
AAAAAAATTAAAAGTTGTGT
>M:005JH-1
AAAAAAATTAAAATCAAAAAATA
>M:005JI-2
AAAAAAATTAAAATGTTGAAAA
>M:005JJ-1
AAAAAAATTAAAATGTTGAAAAG
>M:005JK-2
AAAAAAATTAAAATGTTGAAAAGG
>M:005JL-4
AAAAAAATTAAAATTGG
>M:005JM-2
AAAAAAATTAAAATTGGA
>M:005JN-1
AAAAAAATTAAAATTGGAT
>M:005JO-1
AAAAAAATTAAAATTTAAATTTGA
>M:005JP-2
AAAAAAATTAAACCTAGA
>M:005JQ-1
AAAAAAATTAAACCTAGAAA
>M:005JR-1
AAAAAAATTAAACGAGGATGGGAA
>M:005JS-1
AAAAAAATTAAAGAAAAAAAA
>M:005JT-1
AAAAAAATTAAAGTTGATAATCTA
>M:005JU-1
AAAAAAATTAAATATAAGAA
>M:005JV-2
AAAAAAATTAAATATAAGAAAA
>M:005JW-1
AAAAAAATTAAATATAAGAAAAT
>M:005JX-2
AAAAAAATTAAATATACTCGA
>M:005JY-1
AAAAAAATTAAATATGAGGAAAA
>M:005JZ-3
AAAAAAATTAAATATTA
>M:005K0-1
AAAAAAATTAAATATTAAAGACGT
>M:005K1-9
AAAAAAATTAAATATTAT
>M:005K2-1
AAAAAAATTAAATATTATA
>M:005K3-4
AAAAAAATTAAATATTATAA
>M:005K4-3
AAAAAAATTAAATATTATAAA
>M:005K5-1
AAAAAAATTAAATATTATAAATA
>M:005K6-1
AAAAAAATTAAATATTTTTGA
>M:005K7-1
AAAAAAATTAAATATTTTTGAA
>M:005K8-1
AAAAAAATTAAATCAAAAAAAA
>M:005K9-1
AAAAAAATTAAATCGTTTTTAAT
>M:005KA-1
AAAAAAATTAAATTACTTGGTT
>M:005KB-1
AAAAAAATTAAATTATTGA
>M:005KC-1
AAAAAAATTAACAAAAAATAATTTTA
>M:005KD-1
AAAAAAATTAACAAAAAGCA
>M:005KE-1
AAAAAAATTAACAGAAAAGA
>M:005KF-1
AAAAAAATTAACAGGAAAGAATTA
>M:005KG-1
AAAAAAATTAACGAAAAAATGCA
>M:005KH-1
AAAAAAATTAACTAGAACGTTTT
>M:005KI-1
AAAAAAATTAACTTCTATAATA
>M:005KJ-1
AAAAAAATTAACTTTAGA
>M:005KK-1
AAAAAAATTAAGAAAATAAG
>M:005KL-1
AAAAAAATTAAGAAATAATGAT
>M:005KM-1
AAAAAAATTAAGAGTGGAAAATGA
>M:005KN-1
AAAAAAATTAAGGAATTAT
>M:005KO-1
AAAAAAATTAAGGTAATAGAAG
>M:005KP-3
AAAAAAATTAATAAAAA
>M:005KQ-8
AAAAAAATTAATAAAAAA
>M:005KR-3
AAAAAAATTAATAAAAAAA
>M:005KS-1
AAAAAAATTAATAAAAAAGCATGGA
>M:005KT-1
AAAAAAATTAATAAAAAAGCATGGAA
>M:005KU-2
AAAAAAATTAATAAAAAAT
>M:005KV-1
AAAAAAATTAATAAAAAATA
>M:005KW-4
AAAAAAATTAATAAAAAATGA
>M:005KX-3
AAAAAAATTAATAAAAAATGAA
>M:005KY-1
AAAAAAATTAATAAAAAATGAAT
>M:005KZ-2
AAAAAAATTAATAAAAAGA
>M:005L0-1
AAAAAAATTAATAAAAAGAA
>M:005L1-1
AAAAAAATTAATAAAAAT
>M:005L2-1
AAAAAAATTAATACAAATGATATTAA
>M:005L3-1
AAAAAAATTAATCAAAAAAAA
>M:005L4-2
AAAAAAATTAATCAAAAAAAAA
>M:005L5-1
AAAAAAATTAATCTCTGGAGAA
>M:005L6-1
AAAAAAATTAATGAAATTACT
>M:005L7-1
AAAAAAATTAATGATAT
>M:005L8-1
AAAAAAATTAATGATATAG
>M:005L9-1
AAAAAAATTAATGATATAGACA
>M:005LA-1
AAAAAAATTAATGGAAAGT
>M:005LB-3
AAAAAAATTAATGGAAAGTAA
>M:005LC-1
AAAAAAATTAATGGAAAGTAAAA
>M:005LD-1
AAAAAAATTAATGGAAAGTAAT
>M:005LE-2
AAAAAAATTAATGGAAAGTAATA
>M:005LF-1
AAAAAAATTAATTAAATTTTAA
>M:005LG-1
AAAAAAATTAATTAAATTTTTAAT
>M:005LH-1
AAAAAAATTAATTAAGAATGGGT
>M:005LI-1
AAAAAAATTAATTGAAAAAA
>M:005LJ-2
AAAAAAATTAATTGAAAAT
>M:005LK-1
AAAAAAATTAATTGATTTTCAC
>M:005LL-1
AAAAAAATTAATTGATTTTCATA
>M:005LM-1
AAAAAAATTAATTTTAGTCGA
>M:005LN-1
AAAAAAATTACACAGTAAGA
>M:005LO-1
AAAAAAATTACATGTCATATTGT
>M:005LP-1
AAAAAAATTACCAAAAA
>M:005LQ-1
AAAAAAATTACCAAAAAA
>M:005LR-1
AAAAAAATTACCAAAAAAA
>M:005LS-1
AAAAAAATTACCAAAAAAAA
>M:005LT-2
AAAAAAATTACCAAAAAAAAA
>M:005LU-3
AAAAAAATTACCAAAAAAAAAA
>M:005LV-4
AAAAAAATTACCAAAAAAAAAAA
>M:005LW-1
AAAAAAATTACCAAAAAAAGA
>M:005LX-1
AAAAAAATTACCTACATTATTC
>M:005LY-2
AAAAAAATTACGAAAGAAAAAA
>M:005LZ-1
AAAAAAATTACGAGACCCAA
>M:005M0-1
AAAAAAATTACGTAAATGAGAT
>M:005M1-1
AAAAAAATTACTTGGAA
>M:005M2-1
AAAAAAATTACTTGGAAA
>M:005M3-1
AAAAAAATTACTTGGAAAA
>M:005M4-1
AAAAAAATTACTTGGAAAAT
>M:005M5-1
AAAAAAATTACTTGGAAAATT
>M:005M6-4
AAAAAAATTACTTGGAAAATTA
>M:005M7-1
AAAAAAATTACTTGGAAAATTGAA
>M:005M8-1
AAAAAAATTAGAAGAATAAGAG
>M:005M9-1
AAAAAAATTAGAAGATTTTTTG
>M:005MA-1
AAAAAAATTAGAATAAGA
>M:005MB-1
AAAAAAATTAGATAATTTGA
>M:005MC-1
AAAAAAATTAGATCAGTCCACCA
>M:005MD-1
AAAAAAATTAGGAAAAA
>M:005ME-1
AAAAAAATTAGGTTAAAA
>M:005MF-1
AAAAAAATTAGGTTAAAAA
>M:005MG-1
AAAAAAATTAGGTTAAAAAA
>M:005MH-2
AAAAAAATTAGGTTAAAATGT
>M:005MI-3
AAAAAAATTAGGTTAAAATGTA
>M:005MJ-1
AAAAAAATTAGGTTAAAATGTATGAA
>M:005MK-2
AAAAAAATTAGGTTAAATGT
>M:005ML-3
AAAAAAATTAGGTTAAATGTA
>M:005MM-5
AAAAAAATTAGGTTAAATGTAA
>M:005MN-1
AAAAAAATTAGGTTAAATGTAAGA
>M:005MO-1
AAAAAAATTAGTTATTTTGAACT
>M:005MP-1
AAAAAAATTATAAAAATCCAC
>M:005MQ-1
AAAAAAATTATAAAATAAAAGAGAA
>M:005MR-1
AAAAAAATTATAATCTGAATTA
>M:005MS-1
AAAAAAATTATACGATTTTTAT
>M:005MT-1
AAAAAAATTATACGTTGGATGA
>M:005MU-1
AAAAAAATTATCAATAAAATGATTT
>M:005MV-1
AAAAAAATTATGAAAAA
>M:005MW-2
AAAAAAATTATGAAAAAA
>M:005MX-1
AAAAAAATTATGAAAAC
>M:005MY-1
AAAAAAATTATGAAAACGA
>M:005MZ-1
AAAAAAATTATGAAAATATTAA
>M:005N0-1
AAAAAAATTATGAGTGTCCCCAT
>M:005N1-1
AAAAAAATTATGATCTGAT
>M:005N2-1
AAAAAAATTATGCAACGCA
>M:005N3-1
AAAAAAATTATGCCATGGTAA
>M:005N4-1
AAAAAAATTATGCTGTTGG
>M:005N5-1
AAAAAAATTATTAAATTTGTTGAA
>M:005N6-1
AAAAAAATTATTAATGAAT
>M:005N7-1
AAAAAAATTATTAATGAATA
>M:005N8-5
AAAAAAATTATTAATGAATAA
>M:005N9-2
AAAAAAATTATTAATGAATAAT
>M:005NA-8
AAAAAAATTATTAATGAATAATGA
>M:005NB-1
AAAAAAATTATTAATGAATAATGAAA
>M:005NC-1
AAAAAAATTATTAGGAAAAGAA
>M:005ND-1
AAAAAAATTATTCAAAAAGAAAAA
>M:005NE-1
AAAAAAATTATTCGAAGATAAA
>M:005NF-1
AAAAAAATTATTGATTGTAATATTACA
>M:005NG-1
AAAAAAATTATTGGGAAATTAA
>M:005NH-1
AAAAAAATTATTGGTAAATTA
>M:005NI-3
AAAAAAATTATTGGTAAATTAATGT
>M:005NJ-1
AAAAAAATTATTTAGAATTTAA
>M:005NK-1
AAAAAAATTATTTGATAATAA
>M:005NL-1
AAAAAAATTATTTGATAATAATA
>M:005NM-2
AAAAAAATTATTTGATAATAATAA
>M:005NN-1
AAAAAAATTATTTGATTTTTATTA
>M:005NO-1
AAAAAAATTATTTTTTTATTA
>M:005NP-2
AAAAAAATTCAAAATTTAAA
>M:005NQ-1
AAAAAAATTCAAAATTTAAAT
>M:005NR-1
AAAAAAATTCAAAATTTAAATTT
>M:005NS-1
AAAAAAATTCAAAATTTAAATTTG
>M:005NT-20
AAAAAAATTCAAAATTTAAATTTGA
>M:005NU-4
AAAAAAATTCAAAATTTAAATTTGAA
>M:005NV-1
AAAAAAATTCAAAATTTAAATTTGAAA
>M:005NW-1
AAAAAAATTCAAAATTTAAATTTGG
>M:005NX-1
AAAAAAATTCAAATTTAAATTTGA
>M:005NY-1
AAAAAAATTCAAATTTTAAATTTGA
>M:005NZ-1
AAAAAAATTCAAGAATTAAT
>M:005O0-1
AAAAAAATTCAAGAATTAATA
>M:005O1-1
AAAAAAATTCAATATTTAAATTTGA
>M:005O2-1
AAAAAAATTCAGAGAAAGTGAAGA
>M:005O3-1
AAAAAAATTCATGAATTAATA
>M:005O4-1
AAAAAAATTCATGCAGAAATAA
>M:005O5-1
AAAAAAATTCCTTTCCATTGAAGA
>M:005O6-1
AAAAAAATTCGAAAAAAAAA
>M:005O7-1
AAAAAAATTCGAAAACT
>M:005O8-1
AAAAAAATTCGAAAATTTGAAAA
>M:005O9-1
AAAAAAATTCGAAATTTAAATTTGAA
>M:005OA-1
AAAAAAATTCGAATATGT
>M:005OB-1
AAAAAAATTCGAATGTTTGGCA
>M:005OC-1
AAAAAAATTCGGAAATTTATAAACTA
>M:005OD-1
AAAAAAATTCGGCTTCAC
>M:005OE-1
AAAAAAATTCGGTACATTTCCGGCT
>M:005OF-1
AAAAAAATTCGGTTCAT
>M:005OG-1
AAAAAAATTCGTGGAATGTA
>M:005OH-1
AAAAAAATTCGTTTAAATAAAA
>M:005OI-1
AAAAAAATTCGTTTGATAA
>M:005OJ-3
AAAAAAATTCTAAAAAA
>M:005OK-3
AAAAAAATTCTAAAAAT
>M:005OL-1
AAAAAAATTCTAAAAATCCAA
>M:005OM-1
AAAAAAATTCTAAAAATCCAAAA
>M:005ON-1
AAAAAAATTCTACAAAT
>M:005OO-1
AAAAAAATTCTCGGCAGATAAAT
>M:005OP-1
AAAAAAATTCTCGGCAGATAAATT
>M:005OQ-1
AAAAAAATTCTCTTTTTCTGGAAC
>M:005OR-1
AAAAAAATTCTTAAACAAA
>M:005OS-1
AAAAAAATTCTTACGATTTGAAAA
>M:005OT-1
AAAAAAATTCTTACGATTTGAAAAA
>M:005OU-1
AAAAAAATTCTTGTCTTAT
>M:005OV-1
AAAAAAATTCTTGTCTTATT
>M:005OW-1
AAAAAAATTCTTTCTATAGAATTA
>M:005OX-5
AAAAAAATTGAAAAAAA
>M:005OY-1
AAAAAAATTGAAAAAAAA
>M:005OZ-1
AAAAAAATTGAAAAAAAAA
>M:005P0-1
AAAAAAATTGAAAAAAAAAAA
>M:005P1-1
AAAAAAATTGAAAAAAAAAAAAAAA
>M:005P2-1
AAAAAAATTGAAAAAAACTA
>M:005P3-1
AAAAAAATTGAAAAAAAGCTGTGTAA
>M:005P4-1
AAAAAAATTGAAAAAATAATTTAT
>M:005P5-1
AAAAAAATTGAAAAAGAAAAA
>M:005P6-1
AAAAAAATTGAAAAAGAAAAACA
>M:005P7-1
AAAAAAATTGAAAAATTCTAAAA
>M:005P8-1
AAAAAAATTGAAAACGCAAAAAT
>M:005P9-1
AAAAAAATTGAAAACGCAAAAATTA
>M:005PA-1
AAAAAAATTGAAAACTACAAAATT
>M:005PB-1
AAAAAAATTGAAAACTTAAG
>M:005PC-2
AAAAAAATTGAAAAGGAAA
>M:005PD-1
AAAAAAATTGAAAATCGGTAAAG
>M:005PE-1
AAAAAAATTGAAAATCGGTAAAGA
>M:005PF-1
AAAAAAATTGAAAATCGGTAAAGAAC
>M:005PG-1
AAAAAAATTGAAAATGAA
>M:005PH-1
AAAAAAATTGAAAATGAT
>M:005PI-1
AAAAAAATTGAAAATGATAATTTA
>M:005PJ-1
AAAAAAATTGAAAATGATAGTTAA
>M:005PK-3
AAAAAAATTGAAAATTAGGAA
>M:005PL-2
AAAAAAATTGAAAATTAGGAAACC
>M:005PM-1
AAAAAAATTGAAAATTGAAA
>M:005PN-1
AAAAAAATTGAAAATTGGTAA
>M:005PO-1
AAAAAAATTGAAAATTGGTAAA
>M:005PP-1
AAAAAAATTGAAAATTGGTAAAGA
>M:005PQ-1
AAAAAAATTGAAACGCAAAAAT
>M:005PR-1
AAAAAAATTGAAAGAAATGAT
>M:005PS-1
AAAAAAATTGAAATTTGAAA
>M:005PT-1
AAAAAAATTGAAGAAAATGATGAAT
>M:005PU-1
AAAAAAATTGAAGAGGA
>M:005PV-1
AAAAAAATTGAAGAGGAAATA
>M:005PW-1
AAAAAAATTGAAGAGGAAATAA
>M:005PX-1
AAAAAAATTGAAGAGGCAATAAAA
>M:005PY-1
AAAAAAATTGAAGTATTAGGGA
>M:005PZ-1
AAAAAAATTGAATTACTTGTAC
>M:005Q0-1
AAAAAAATTGAATTACTTGTACT
>M:005Q1-1
AAAAAAATTGAATTGTTT
>M:005Q2-1
AAAAAAATTGAATTGTTTAGAA
>M:005Q3-1
AAAAAAATTGAGAAAGAGGAAACA
>M:005Q4-1
AAAAAAATTGAGAAATA
>M:005Q5-1
AAAAAAATTGAGAAATAGA
>M:005Q6-1
AAAAAAATTGAGAAATAGGAAA
>M:005Q7-1
AAAAAAATTGAGAAATAGGAAACC
>M:005Q8-1
AAAAAAATTGAGAAATAGGAAACCA
>M:005Q9-1
AAAAAAATTGAGAATATGTCATT
>M:005QA-1
AAAAAAATTGAGAGCGATTAA
>M:005QB-2
AAAAAAATTGAGGAAAAGAAA
>M:005QC-2
AAAAAAATTGAGGAAAAGAAAA
>M:005QD-1
AAAAAAATTGAGGAAAAGAAAAAA
>M:005QE-1
AAAAAAATTGAGGAAAAGAAAAAT
>M:005QF-1
AAAAAAATTGAGGAAATGAAAAA
>M:005QG-1
AAAAAAATTGAGTCTTAATTA
>M:005QH-1
AAAAAAATTGATAAAAAA
>M:005QI-1
AAAAAAATTGATATAAA
>M:005QJ-1
AAAAAAATTGATATGAAATGGT
>M:005QK-1
AAAAAAATTGATATGGATGAGCT
>M:005QL-2
AAAAAAATTGATATTATGA
>M:005QM-2
AAAAAAATTGATATTATGAAAT
>M:005QN-2
AAAAAAATTGATATTATGAAATA
>M:005QO-1
AAAAAAATTGATATTATGAAATAT
>M:005QP-1
AAAAAAATTGATCTCAATTAAGT
>M:005QQ-1
AAAAAAATTGATTAATTA
>M:005QR-1
AAAAAAATTGATTAATTAGAAAA
>M:005QS-1
AAAAAAATTGATTAATTAGAACCA
>M:005QT-1
AAAAAAATTGATTAGCGTTTTCA
>M:005QU-1
AAAAAAATTGATTATTATA
>M:005QV-1
AAAAAAATTGATTATTATATACGA
>M:005QW-1
AAAAAAATTGCAAAGGTCTA
>M:005QX-1
AAAAAAATTGCAATGGGACAAGA
>M:005QY-1
AAAAAAATTGCACGTGTTAATA
>M:005QZ-1
AAAAAAATTGCAGACCGTGTCGCT
>M:005R0-1
AAAAAAATTGCCAATGAAGTAA
>M:005R1-1
AAAAAAATTGCTGGTTAGAAAAACTA
>M:005R2-1
AAAAAAATTGCTGTGTTATTCGA
>M:005R3-1
AAAAAAATTGGAAAATCTAAT
>M:005R4-1
AAAAAAATTGGAAAATCTAATAA
>M:005R5-2
AAAAAAATTGGAAATTGAGAAA
>M:005R6-1
AAAAAAATTGGAACGCTTCACG
>M:005R7-1
AAAAAAATTGGAACGCTTCACGA
>M:005R8-1
AAAAAAATTGGAATTATTA
>M:005R9-1
AAAAAAATTGGAGACTTTTTGGGC
>M:005RA-1
AAAAAAATTGGATAAAAAATA
>M:005RB-1
AAAAAAATTGGATATGAAAT
>M:005RC-1
AAAAAAATTGGATATGAAATCAA
>M:005RD-1
AAAAAAATTGGATATGAAATCAAA
>M:005RE-1
AAAAAAATTGGGAAATCTTATAA
>M:005RF-1
AAAAAAATTGGGAAGGCA
>M:005RG-1
AAAAAAATTGGGCGAAAAAGGAG
>M:005RH-1
AAAAAAATTGGGGAAGAT
>M:005RI-1
AAAAAAATTGGGGAAGATT
>M:005RJ-1
AAAAAAATTGGGGAAGATTTTCTT
>M:005RK-1
AAAAAAATTGGTATCCAGTAT
>M:005RL-1
AAAAAAATTGGTTTAGCAGAAA
>M:005RM-3
AAAAAAATTGTAAACTA
>M:005RN-1
AAAAAAATTGTAAACTAAA
>M:005RO-1
AAAAAAATTGTAAAGGT
>M:005RP-1
AAAAAAATTGTACGTGTTAAT
>M:005RQ-1
AAAAAAATTGTAGATTCACTTCTAAAA
>M:005RR-1
AAAAAAATTGTCGAAATTTCTT
>M:005RS-1
AAAAAAATTGTCGCCATTGTCTTGG
>M:005RT-1
AAAAAAATTGTGTTAGAAAAA
>M:005RU-1
AAAAAAATTGTGTTAGAG
>M:005RV-1
AAAAAAATTGTTAGAAAAATAATC
>M:005RW-1
AAAAAAATTGTTTAAAAATGTAT
>M:005RX-1
AAAAAAATTGTTTCTGTGAAT
>M:005RY-1
AAAAAAATTGTTTGGCGATAAGTTCA
>M:005RZ-1
AAAAAAATTTAAAAAAA
>M:005S0-1
AAAAAAATTTAAAAAAAA
>M:005S1-1
AAAAAAATTTAAAAAAAAA
>M:005S2-6
AAAAAAATTTAAAAAAAGA
>M:005S3-2
AAAAAAATTTAAAAAAAGAA
>M:005S4-3
AAAAAAATTTAAAAAAAGAAA
>M:005S5-3
AAAAAAATTTAAAAAAAGAATA
>M:005S6-2
AAAAAAATTTAAAAAAAGAATAA
>M:005S7-1
AAAAAAATTTAAAAAAAGAATAAA
>M:005S8-1
AAAAAAATTTAAAAAAAGAATAAAA
>M:005S9-1
AAAAAAATTTAAAAAAATCAGAAA
>M:005SA-1
AAAAAAATTTAAAAAACCAAAAAA
>M:005SB-1
AAAAAAATTTAAAAAGTTGACCT
>M:005SC-1
AAAAAAATTTAAAAATTGAAA
>M:005SD-1
AAAAAAATTTAAAACTAGAAA
>M:005SE-1
AAAAAAATTTAAAACTTAAATT
>M:005SF-3
AAAAAAATTTAAAACTTAAATTTGA
>M:005SG-1
AAAAAAATTTAAAACTTAAATTTGAA
>M:005SH-1
AAAAAAATTTAAAATAATAGAG
>M:005SI-1
AAAAAAATTTAAAATTAAAAAAA
>M:005SJ-1
AAAAAAATTTAAAATTAAAAGT
>M:005SK-1
AAAAAAATTTAAATAAAAAAATAA
>M:005SL-1
AAAAAAATTTAAATCTGAATTTAA
>M:005SM-1
AAAAAAATTTAAGAATGAGAAA
>M:005SN-1
AAAAAAATTTAAGATTTATAATA
>M:005SO-1
AAAAAAATTTAAGTGGAATAGA
>M:005SP-1
AAAAAAATTTAATAAGC
>M:005SQ-1
AAAAAAATTTAATATGAAGAACA
>M:005SR-1
AAAAAAATTTAATATTATTAGAAC
>M:005SS-3
AAAAAAATTTAATGAAAGA
>M:005ST-1
AAAAAAATTTAATGAAAGAA
>M:005SU-1
AAAAAAATTTAATGAAAGAAT
>M:005SV-1
AAAAAAATTTAATGAAAGAATA
>M:005SW-1
AAAAAAATTTAATTGAGAT
>M:005SX-1
AAAAAAATTTAATTTGATTGAATTTTA
>M:005SY-1
AAAAAAATTTAATTTGTC
>M:005SZ-1
AAAAAAATTTAATTTTAATTCT
>M:005T0-1
AAAAAAATTTACATAAGTTGTATA
>M:005T1-1
AAAAAAATTTACCTACAAATTTGA
>M:005T2-1
AAAAAAATTTACTAACCCGCTTGA
>M:005T3-1
AAAAAAATTTACTTATGTTTGGCA
>M:005T4-1
AAAAAAATTTACTTTGAGATCTA
>M:005T5-2
AAAAAAATTTAGAAAGAAAT
>M:005T6-1
AAAAAAATTTAGACGAC
>M:005T7-1
AAAAAAATTTAGACGACCTTGGAA
>M:005T8-2
AAAAAAATTTAGACGACGA
>M:005T9-1
AAAAAAATTTAGACGACGGTAC
>M:005TA-1
AAAAAAATTTAGTCGAAAAA
>M:005TB-1
AAAAAAATTTATCTTTCATTTCT
>M:005TC-1
AAAAAAATTTATGACTCGAAAA
>M:005TD-1
AAAAAAATTTATGTGATAAGAA
>M:005TE-1
AAAAAAATTTATTCCGAAAT
>M:005TF-1
AAAAAAATTTATTGTAGTCAAT
>M:005TG-1
AAAAAAATTTATTGTGTTGA
>M:005TH-1
AAAAAAATTTATTGTGTTGAGAG
>M:005TI-1
AAAAAAATTTATTTTAA
>M:005TJ-1
AAAAAAATTTATTTTAAAAA
>M:005TK-1
AAAAAAATTTCAATTTTTATTTTTGAA
>M:005TL-1
AAAAAAATTTCAGGATAGAAA
>M:005TM-1
AAAAAAATTTCAGGATAGAAAA
>M:005TN-1
AAAAAAATTTCAGGATAGAAAAAAA
>M:005TO-1
AAAAAAATTTCAGGCAATTTAGAA
>M:005TP-1
AAAAAAATTTCAGTCATTTGA
>M:005TQ-1
AAAAAAATTTCAGTCATTTGAAA
>M:005TR-1
AAAAAAATTTCATAATAATAGTT
>M:005TS-1
AAAAAAATTTCATTGAGGAAA
>M:005TT-2
AAAAAAATTTCCCTACAAATTTGA
>M:005TU-1
AAAAAAATTTCCCTACAAATTTGAA
>M:005TV-1
AAAAAAATTTCCGATTCGCTA
>M:005TW-1
AAAAAAATTTCCTAGAGTCAC
>M:005TX-1
AAAAAAATTTCCTGGTTTGTT
>M:005TY-1
AAAAAAATTTCCTGGTTTGTTTGG
>M:005TZ-2
AAAAAAATTTCCTGGTTTGTTTGGC
>M:005U0-1
AAAAAAATTTCCTTTTTGA
>M:005U1-1
AAAAAAATTTCGAAAAAAA
>M:005U2-1
AAAAAAATTTCGTTGTGAATAAAC
>M:005U3-2
AAAAAAATTTCTTATATAA
>M:005U4-1
AAAAAAATTTCTTATATAAGA
>M:005U5-1
AAAAAAATTTCTTTCGTTCT
>M:005U6-1
AAAAAAATTTCTTTGTAAAAA
>M:005U7-1
AAAAAAATTTCTTTTATTTTTAA
>M:005U8-1
AAAAAAATTTGAAAAGGA
>M:005U9-1
AAAAAAATTTGAAAAGGAAAT
>M:005UA-1
AAAAAAATTTGAAAAGGAAATA
>M:005UB-1
AAAAAAATTTGAAAAGGAAATAA
>M:005UC-1
AAAAAAATTTGAAAAGGAAATAAA
>M:005UD-1
AAAAAAATTTGAAAGTTTGCTATTAA
>M:005UE-1
AAAAAAATTTGAAATAAAAAAA
>M:005UF-1
AAAAAAATTTGAAATAAAAAAAA
>M:005UG-1
AAAAAAATTTGAAGAGGTAGAAT
>M:005UH-1
AAAAAAATTTGAGCCACATAA
>M:005UI-1
AAAAAAATTTGATAATTCTTA
>M:005UJ-1
AAAAAAATTTGATAATTCTTAAA
>M:005UK-1
AAAAAAATTTGATGCTACAAAC
>M:005UL-1
AAAAAAATTTGCACCAC
>M:005UM-1
AAAAAAATTTGCACCTAAAAA
>M:005UN-1
AAAAAAATTTGCATTTAAAATGAA
>M:005UO-1
AAAAAAATTTGCGATGTCATTCTAT
>M:005UP-1
AAAAAAATTTGCGTGTTAAGTATGA
>M:005UQ-1
AAAAAAATTTGCTCAAATTGA
>M:005UR-3
AAAAAAATTTGGAACGCTT
>M:005US-1
AAAAAAATTTGGAACGCTTC
>M:005UT-3
AAAAAAATTTGGAACGCTTCA
>M:005UU-1
AAAAAAATTTGGAACGCTTCAA
>M:005UV-5
AAAAAAATTTGGAACGCTTCAC
>M:005UW-1
AAAAAAATTTGGAACGCTTCACA
>M:005UX-1
AAAAAAATTTGGAACGCTTCACG
>M:005UY-7
AAAAAAATTTGGAACGCTTCACGA
>M:005UZ-2
AAAAAAATTTGGAACGCTTCACGAA
>M:005V0-1
AAAAAAATTTGGAACGCTTCACGAAAAA
>M:005V1-2
AAAAAAATTTGGAACGCTTCACGAAT
>M:005V2-1
AAAAAAATTTGGAACGCTTCACGAATT
>M:005V3-1
AAAAAAATTTGGAACGCTTCACGAT
>M:005V4-1
AAAAAAATTTGGAACGCTTCTCG
>M:005V5-1
AAAAAAATTTGGAAGGGAGGGCAA
>M:005V6-1
AAAAAAATTTGGAAGGGTGGGCA
>M:005V7-1
AAAAAAATTTGGAATTATACAAAA
>M:005V8-1
AAAAAAATTTGGGCGATTT
>M:005V9-1
AAAAAAATTTGGTGTTGGTTCA
>M:005VA-1
AAAAAAATTTGGTTCTCGA
>M:005VB-1
AAAAAAATTTGGTTTTTGAAC
>M:005VC-1
AAAAAAATTTGTACCAAAAAAA
>M:005VD-1
AAAAAAATTTGTTCATTGAT
>M:005VE-1
AAAAAAATTTGTTTGATAAGT
>M:005VF-1
AAAAAAATTTTAAAAAT
>M:005VG-1
AAAAAAATTTTAAAATTTGGTAT
>M:005VH-1
AAAAAAATTTTAAAATTTGTTA
>M:005VI-1
AAAAAAATTTTAAATATAGCTTA
>M:005VJ-1
AAAAAAATTTTATACAAATGAA
>M:005VK-1
AAAAAAATTTTCAAAAAT
>M:005VL-1
AAAAAAATTTTCAAAAATT
>M:005VM-1
AAAAAAATTTTCAAAAATTC
>M:005VN-1
AAAAAAATTTTCAACGAAATTA
>M:005VO-1
AAAAAAATTTTCAACGAAATTAAA
>M:005VP-2
AAAAAAATTTTCAGTAAAAAA
>M:005VQ-1
AAAAAAATTTTCAGTAAAAAAAA
>M:005VR-2
AAAAAAATTTTCGAAACTTAGCG
>M:005VS-2
AAAAAAATTTTCGAAACTTAGCGA
>M:005VT-1
AAAAAAATTTTCGAGACTTA
>M:005VU-1
AAAAAAATTTTCGAGACTTAACG
>M:005VV-3
AAAAAAATTTTCGAGACTTAACGA
>M:005VW-1
AAAAAAATTTTCTAGCTCCGAGTT
>M:005VX-1
AAAAAAATTTTCTTTTTGA
>M:005VY-1
AAAAAAATTTTGAATAAATATGAA
>M:005VZ-1
AAAAAAATTTTGATTTGAGAC
>M:005W0-1
AAAAAAATTTTGCAAAATTTTAA
>M:005W1-1
AAAAAAATTTTGCAAAATTTTAAGA
>M:005W2-1
AAAAAAATTTTGCAAAATTTTAAGC
>M:005W3-1
AAAAAAATTTTGGAAAAATA
>M:005W4-1
AAAAAAATTTTGGAAAAATATAT
>M:005W5-2
AAAAAAATTTTGGAAATTAGAAA
>M:005W6-1
AAAAAAATTTTGTCGCGAAAGGC
>M:005W7-1
AAAAAAATTTTGTCTCG
>M:005W8-1
AAAAAAATTTTGTCTGCACT
>M:005W9-1
AAAAAAATTTTTAAAAA
>M:005WA-1
AAAAAAATTTTTAAAACA
>M:005WB-1
AAAAAAATTTTTAAATCTTACC
>M:005WC-1
AAAAAAATTTTTAAGGGCAAGAGA
>M:005WD-1
AAAAAAATTTTTACAAATTAGAA
>M:005WE-1
AAAAAAATTTTTATTTAAATTGTT
>M:005WF-1
AAAAAAATTTTTCTACGAGAC
>M:005WG-1
AAAAAAATTTTTGAAATTAGAGA
>M:005WH-1
AAAAAAATTTTTGATGAATATGAT
>M:005WI-2
AAAAAAATTTTTGATTGAATT
>M:005WJ-1
AAAAAAATTTTTGATTGAATTC
>M:005WK-1
AAAAAAATTTTTGATTGAATTCACC
>M:005WL-1
AAAAAAATTTTTGCGTTTGGGGACA
>M:005WM-1
AAAAAAATTTTTGTCGGTAACTCA
>M:005WN-1
AAAAAAATTTTTGTCGTGAAAC
>M:005WO-1
AAAAAAATTTTTGTCGTGAAAG
>M:005WP-1
AAAAAAATTTTTTAAAATTTGA
>M:005WQ-1
AAAAAAATTTTTTAAAGTCCCAAT
>M:005WR-4
AAAAAAATTTTTTAAATTTTGAGA
>M:005WS-1
AAAAAAATTTTTTCCACTAA
>M:005WT-1
AAAAAAATTTTTTCCATT
>M:005WU-1
AAAAAAATTTTTTCCGTTCT
>M:005WV-1
AAAAAAATTTTTTCTTTATGCTTA
>M:005WW-1
AAAAAAATTTTTTGCAAAA
>M:005WX-2
AAAAAAATTTTTTTAAAAA
>M:005WY-1
AAAAAAATTTTTTTAAAG
>M:005WZ-1
AAAAAAATTTTTTTAAATTTTGAGA
>M:005X0-2
AAAAAAATTTTTTTATTTGA
>M:005X1-1
AAAAAAATTTTTTTATTTGAC
>M:005X2-1
AAAAAAATTTTTTTATTTGACT
>M:005X3-1
AAAAAAATTTTTTTATTTGACTT
>M:005X4-1
AAAAAAATTTTTTTCACTAATTTT
>M:005X5-1
AAAAAAATTTTTTTCAGTTGA
>M:005X6-1
AAAAAAATTTTTTTTAT
>M:005X7-1
AAAAAAATTTTTTTTCTATTGT
>M:005X8-1
AAAAAAATTTTTTTTTAAA
>M:005X9-3
AAAAAAATTTTTTTTTAT
>M:005XA-1
AAAAAAATTTTTTTTTATTTTA
>M:005XB-2
AAAAAAATTTTTTTTTATTTTAT
>M:005XC-1
AAAAAAATTTTTTTTTCGCC
>M:005XD-1
AAAAAAATTTTTTTTTCGCCTA
>M:005XE-1
AAAAAAATTTTTTTTTGA
>M:005XF-1
AAAAAAATTTTTTTTTTAT
>M:005XG-1
AAAAAAATTTTTTTTTTATTTTA
>M:005XH-1
AAAAAACAAAAAAAAAAA
>M:005XI-1
AAAAAACAAAAAAAAAAAA
>M:005XJ-1
AAAAAACAAAAAAAAAAAAAAAAAAA
>M:005XK-1
AAAAAACAAAAAAAAAAGTAAA
>M:005XL-1
AAAAAACAAAAAAAAGA
>M:005XM-1
AAAAAACAAAAAAAATAT
>M:005XN-1
AAAAAACAAAAAAAATATT
>M:005XO-2
AAAAAACAAAAAAAATATTA
>M:005XP-2
AAAAAACAAAAAAAATTATGAA
>M:005XQ-1
AAAAAACAAAAAAAATTGAAA
>M:005XR-1
AAAAAACAAAAAAACTAAAAAAAG
>M:005XS-1
AAAAAACAAAAAAACTGAAAAGGAC
>M:005XT-2
AAAAAACAAAAAAAGAA
>M:005XU-1
AAAAAACAAAAAAAGAAA
>M:005XV-1
AAAAAACAAAAAAAGAAAA
>M:005XW-1
AAAAAACAAAAAAAGAAAAAAA
>M:005XX-1
AAAAAACAAAAAAATCGAAAAAAT
>M:005XY-1
AAAAAACAAAAAACTAAAGAGA
>M:005XZ-1
AAAAAACAAAAAACTAAGAA
>M:005Y0-1
AAAAAACAAAAAACTAAGAAA
>M:005Y1-2
AAAAAACAAAAAACTAAGAAAAA
>M:005Y2-1
AAAAAACAAAAAACTAAGAAAAAC
>M:005Y3-1
AAAAAACAAAAAAGAAGA
>M:005Y4-1
AAAAAACAAAAAAGAAGATTAGA
>M:005Y5-1
AAAAAACAAAAAAGCGGAGGTAAA
>M:005Y6-1
AAAAAACAAAAAAGTGAAAGAAA
>M:005Y7-1
AAAAAACAAAAACAAATTTTGAA
>M:005Y8-1
AAAAAACAAAAACTTCGTTTT
>M:005Y9-1
AAAAAACAAAAAGAAAAAGA
>M:005YA-1
AAAAAACAAAAAGATGA
>M:005YB-2
AAAAAACAAAAAGATGAAAGT
>M:005YC-1
AAAAAACAAAAAGATGAAAGTC
>M:005YD-3
AAAAAACAAAAAGATGAAAGTCG
>M:005YE-1
AAAAAACAAAAAGATGAAAGTCGA
>M:005YF-1
AAAAAACAAAAAGATGAAAGTCGT
>M:005YG-1
AAAAAACAAAAAGATGAAAGTCGTT
>M:005YH-1
AAAAAACAAAAATTAAAAAGG
>M:005YI-1
AAAAAACAAAAATTACGA
>M:005YJ-1
AAAAAACAAAAATTGATATGGA
>M:005YK-1
AAAAAACAAAAATTGATATGGAA
>M:005YL-1
AAAAAACAAAAATTGATATGGAT
>M:005YM-1
AAAAAACAAAAATTGTTCCAAA
>M:005YN-1
AAAAAACAAAACAAAAAACTAAGAAA
>M:005YO-1
AAAAAACAAAAGAAAAAAA
>M:005YP-1
AAAAAACAAAAGAGAATTGTTGGA
>M:005YQ-3
AAAAAACAAAATAAAAA
>M:005YR-1
AAAAAACAAAATAAAAAGA
>M:005YS-1
AAAAAACAAAATAAAAATT
>M:005YT-1
AAAAAACAAAATATATTATGA
>M:005YU-1
AAAAAACAAAATATATTATGAGAA
>M:005YV-1
AAAAAACAAAATTAATAAAA
>M:005YW-2
AAAAAACAAAATTAATAAAAA
>M:005YX-3
AAAAAACAAAATTAATAAAAAA
>M:005YY-1
AAAAAACAAAATTAATAAAAAAA
>M:005YZ-1
AAAAAACAAAATTAATAAAAAAGA
>M:005Z0-1
AAAAAACAAAATTAATAAAAAC
>M:005Z1-1
AAAAAACAAAATTAATAAAAACGA
>M:005Z2-1
AAAAAACAAAATTGATATGGAT
>M:005Z3-1
AAAAAACAAAATTGATTAAAAAG
>M:005Z4-1
AAAAAACAAAATTTTAATTTTAAT
>M:005Z5-1
AAAAAACAAAATTTTTTCAC
>M:005Z6-1
AAAAAACAAACAAGAAGCAACTAA
>M:005Z7-1
AAAAAACAAACAAGAATGATTGTTAAAA
>M:005Z8-1
AAAAAACAAACTTAAATACAA
>M:005Z9-1
AAAAAACAAAGAATTATAAA
>M:005ZA-1
AAAAAACAAAGAGATATTTTGA
>M:005ZB-1
AAAAAACAAAGTGAATT
>M:005ZC-1
AAAAAACAAAGTGAATTGA
>M:005ZD-2
AAAAAACAAAGTGAGAA
>M:005ZE-1
AAAAAACAAATGAGTCGTGTA
>M:005ZF-1
AAAAAACAAATGTTATACGAG
>M:005ZG-1
AAAAAACAAATGTTATAGA
>M:005ZH-1
AAAAAACAAATGTTATAGAAGAAT
>M:005ZI-1
AAAAAACAAATTAACAAAAAA
>M:005ZJ-1
AAAAAACAAATTGCAATTTGTAAA
>M:005ZK-1
AAAAAACAAATTGTGTTGATA
>M:005ZL-1
AAAAAACAAATTTGATTAAAAA
>M:005ZM-1
AAAAAACAAATTTTGAAATGA
>M:005ZN-1
AAAAAACAACAACTGAATTCAA
>M:005ZO-1
AAAAAACAACAGTACGAAA
>M:005ZP-1
AAAAAACAACATCGCTTTAAAT
>M:005ZQ-1
AAAAAACAACTAAAAAAAAAA
>M:005ZR-1
AAAAAACAACTTGCTCTTT
>M:005ZS-1
AAAAAACAAGAAAAATAAGAA
>M:005ZT-1
AAAAAACAAGAAAACAAGAAGATA
>M:005ZU-3
AAAAAACAAGAAAAGCT
>M:005ZV-1
AAAAAACAAGAAAAGCTAT
>M:005ZW-5
AAAAAACAAGAAAGTTAAAA
>M:005ZX-1
AAAAAACAAGAAAGTTAAAAA
>M:005ZY-1
AAAAAACAAGAAAGTTAAAAAA
>M:005ZZ-1
AAAAAACAAGAAAGTTAAAAAAATTGAGA
>M:00600-2
AAAAAACAAGAAAGTTAAAAAAT
>M:00601-1
AAAAAACAAGAGAAAAA
>M:00602-1
AAAAAACAAGAGAAAAC
>M:00603-2
AAAAAACAAGAGAAAAGCA
>M:00604-1
AAAAAACAAGAGAGTTAAATA
>M:00605-1
AAAAAACAAGATAAAAACTGA
>M:00606-2
AAAAAACAAGATAAAAACTGAT
>M:00607-1
AAAAAACAAGATAAATAACAAA
>M:00608-1
AAAAAACAAGATATATGATA
>M:00609-1
AAAAAACAAGATGTAAGTCAAA
>M:0060A-1
AAAAAACAAGATTGTTAAC
>M:0060B-1
AAAAAACAAGATTGTTAACAATG
>M:0060C-2
AAAAAACAAGCAGTTGAATTCGA
>M:0060D-1
AAAAAACAAGGAAAAAA
>M:0060E-1
AAAAAACAAGGGGAAAAACAAAAAAAA
>M:0060F-1
AAAAAACAAGGGGGACGACGCCGCC
>M:0060G-4
AAAAAACAAGTGAAAAA
>M:0060H-3
AAAAAACAAGTGAAAAAA
>M:0060I-1
AAAAAACAAGTGAAAAAAA
>M:0060J-1
AAAAAACAAGTGAAAAAAAA
>M:0060K-1
AAAAAACAAGTGAAAAAATAAAAA
>M:0060L-1
AAAAAACAAGTGAAAAATA
>M:0060M-1
AAAAAACAAGTGAAAAATAA
>M:0060N-1
AAAAAACAAGTGAAAAATAAAA
>M:0060O-1
AAAAAACAAGTGAAAAATAAAAAA
>M:0060P-1
AAAAAACAAGTGAAATA
>M:0060Q-1
AAAAAACAAGTGGAAAA
>M:0060R-1
AAAAAACAAGTTTGAGGGAGAGA
>M:0060S-2
AAAAAACAATAAAACTGAAAC
>M:0060T-1
AAAAAACAATAAATGTGATAAGTT
>M:0060U-1
AAAAAACAATAATTGTGATA
>M:0060V-1
AAAAAACAATAATTGTGATAAGT
>M:0060W-1
AAAAAACAATAGAAAAAAA
>M:0060X-1
AAAAAACAATATAAACGAAGAG
>M:0060Y-1
AAAAAACAATATTAGTTGAAAAA
>M:0060Z-1
AAAAAACAATCCGAATAA
>M:00610-1
AAAAAACAATCTGTTGTTATA
>M:00611-1
AAAAAACAATGAAAACTGTAAAT
>M:00612-1
AAAAAACAATGCTAATAAAAAAA
>M:00613-2
AAAAAACAATGGATATATATCGA
>M:00614-1
AAAAAACAATGGTAATAAAAAA
>M:00615-1
AAAAAACAATGTCAATAAAAAA
>M:00616-1
AAAAAACAATGTTAATAAA
>M:00617-5
AAAAAACAATGTTAATAAAA
>M:00618-13
AAAAAACAATGTTAATAAAAA
>M:00619-9
AAAAAACAATGTTAATAAAAAA
>M:0061A-3
AAAAAACAATGTTAATAAAAAAA
>M:0061B-2
AAAAAACAATGTTAATAAAAAAAA
>M:0061C-1
AAAAAACAATGTTAATAAAAAAAAA
>M:0061D-1
AAAAAACAATGTTAATAAAAAAAGAA
>M:0061E-1
AAAAAACAATGTTAATAAAAAAGAA
>M:0061F-1
AAAAAACAATGTTAATAAAAAAT
>M:0061G-1
AAAAAACAATGTTAATAAAAAATGA
>M:0061H-1
AAAAAACAATGTTAATAAAGAC
>M:0061I-1
AAAAAACAATGTTAATATAAA
>M:0061J-2
AAAAAACAATGTTAATTAAAA
>M:0061K-2
AAAAAACAATGTTAATTAAAAA
>M:0061L-4
AAAAAACAATGTTTTTA
>M:0061M-5
AAAAAACAATGTTTTTAT
>M:0061N-4
AAAAAACAATGTTTTTATT
>M:0061O-1
AAAAAACAATGTTTTTATTGCA
>M:0061P-1
AAAAAACAATGTTTTTGTTGCA
>M:0061Q-2
AAAAAACAATTCCAGTAAGAAA
>M:0061R-1
AAAAAACAATTCCAGTAGGAA
>M:0061S-1
AAAAAACAATTCCGAAAATCTGAA
>M:0061T-1
AAAAAACAATTGACTCATGGATAGAT
>M:0061U-1
AAAAAACAATTTAAAGATA
>M:0061V-1
AAAAAACAATTTAAAGATATAAGC
>M:0061W-1
AAAAAACAATTTATCTA
>M:0061X-1
AAAAAACAATTTGAATCTTATCAA
>M:0061Y-1
AAAAAACAATTTTAAGGACGAAT
>M:0061Z-1
AAAAAACAATTTTAATAAAAAAA
>M:00620-1
AAAAAACAATTTTGAAAGAATAAA
>M:00621-1
AAAAAACAATTTTTGGTAAA
>M:00622-1
AAAAAACACAGATTCTTTGGGACA
>M:00623-1
AAAAAACACATGATAAAAGAC
>M:00624-1
AAAAAACACATGCTTGGTCA
>M:00625-2
AAAAAACACATGCTTGTTAATA
>M:00626-1
AAAAAACACATGCTTGTTAATAA
>M:00627-1
AAAAAACACATGCTTGTTAATAAAA
>M:00628-1
AAAAAACACATGGCAAAAA
>M:00629-1
AAAAAACACCCACTTAGT
>M:0062A-1
AAAAAACACCGGTTTACAT
>M:0062B-1
AAAAAACACGAAATGGAA
>M:0062C-1
AAAAAACACGTGATAAAA
>M:0062D-4
AAAAAACACGTGATAAAAGA
>M:0062E-2
AAAAAACACGTGATAAAAGAC
>M:0062F-1
AAAAAACACGTGATAAAAGACCA
>M:0062G-1
AAAAAACACGTGATAAAAGAT
>M:0062H-1
AAAAAACACGTGATAAGAGAA
>M:0062I-1
AAAAAACACGTTACATCCGAAT
>M:0062J-1
AAAAAACACTATAGCCGGTGATTT
>M:0062K-1
AAAAAACACTCCTACGATTGCGA
>M:0062L-1
AAAAAACACTCTAAGGTAGAT
>M:0062M-1
AAAAAACACTTACTGAAAAAC
>M:0062N-1
AAAAAACACTTCAAAAT
>M:0062O-1
AAAAAACACTTCGTCCAGTTGGA
>M:0062P-1
AAAAAACACTTTTGTTAA
>M:0062Q-1
AAAAAACAGAAAAAAAA
>M:0062R-1
AAAAAACAGAAAAAAAAAGT
>M:0062S-1
AAAAAACAGAAAAAAAAGT
>M:0062T-1
AAAAAACAGAAAAAGAA
>M:0062U-1
AAAAAACAGAAAAAGTTAAAA
>M:0062V-1
AAAAAACAGAAAATAAGGAAAGA
>M:0062W-1
AAAAAACAGAAAGAAAATCCA
>M:0062X-1
AAAAAACAGAAGTATGCAGTTAGT
>M:0062Y-1
AAAAAACAGAATGAAAAGCTCAAAA
>M:0062Z-1
AAAAAACAGAGCGTTAAAC
>M:00630-1
AAAAAACAGAGTAGTAAAA
>M:00631-1
AAAAAACAGATAGAAAGAACTCTGA
>M:00632-1
AAAAAACAGATCAAAAATAACA
>M:00633-1
AAAAAACAGATCTTGGTGG
>M:00634-1
AAAAAACAGCAAAATATATAAAGA
>M:00635-1
AAAAAACAGCAAATAATACAAAGA
>M:00636-1
AAAAAACAGCATGCACAAGTA
>M:00637-1
AAAAAACAGCGGCGCAG
>M:00638-1
AAAAAACAGCGTCCGGC
>M:00639-1
AAAAAACAGCTGAGACCTATAA
>M:0063A-2
AAAAAACAGCTTGGATACAA
>M:0063B-1
AAAAAACAGCTTGGATACCTTC
>M:0063C-1
AAAAAACAGGAATTACAAAGT
>M:0063D-1
AAAAAACAGGGTACATTA
>M:0063E-1
AAAAAACAGGGTACATTATGAAAA
>M:0063F-1
AAAAAACAGGTACGGCAAGTAA
>M:0063G-1
AAAAAACAGTAAAGTTAACAGAA
>M:0063H-1
AAAAAACAGTAATCTGATCA
>M:0063I-1
AAAAAACAGTATCGAAATTAAAA
>M:0063J-1
AAAAAACAGTATTAAAAGAAGAAAAA
>M:0063K-1
AAAAAACAGTATTTTCCGGATT
>M:0063L-1
AAAAAACAGTCAACAAA
>M:0063M-1
AAAAAACAGTCCGGAAAAAAAATTGA
>M:0063N-1
AAAAAACAGTCGAAAATAAATA
>M:0063O-1
AAAAAACAGTGAAAAATAAA
>M:0063P-1
AAAAAACAGTGTTATAGA
>M:0063Q-1
AAAAAACAGTTACAAAAAGCGTGCAA
>M:0063R-1
AAAAAACAGTTGATTTCA
>M:0063S-1
AAAAAACAGTTGATTTCAAAGCA
>M:0063T-1
AAAAAACAGTTTAATAGAAAA
>M:0063U-1
AAAAAACATAACTGTTGAT
>M:0063V-1
AAAAAACATAATATATGTGAATAA
>M:0063W-1
AAAAAACATAATGAAAATA
>M:0063X-1
AAAAAACATAATTAATAAAA
>M:0063Y-1
AAAAAACATACACGTTTTCTT
>M:0063Z-1
AAAAAACATAGAATTCAATTGTTT
>M:00640-1
AAAAAACATATAGTTAA
>M:00641-1
AAAAAACATATATATTATGAGAA
>M:00642-1
AAAAAACATATGATGACTC
>M:00643-2
AAAAAACATATGTAATAAAAA
>M:00644-3
AAAAAACATATGTAATAAAAAA
>M:00645-1
AAAAAACATATGTAATAAAAAAGAA
>M:00646-1
AAAAAACATATGTAATAAAAAAGT
>M:00647-1
AAAAAACATATGTGATAAAA
>M:00648-1
AAAAAACATATGTGATAAAAA
>M:00649-1
AAAAAACATATGTGATAAAAAAA
>M:0064A-1
AAAAAACATCAAAAATTTTATAT
>M:0064B-1
AAAAAACATCTAATAAATTAATTA
>M:0064C-1
AAAAAACATCTAATAACTTCATTA
>M:0064D-1
AAAAAACATGAAAAAACAGAGT
>M:0064E-1
AAAAAACATGAAAAAACAGAGTTAGT
>M:0064F-1
AAAAAACATGAAAAAAGAAAAA
>M:0064G-1
AAAAAACATGAAAAAAGAAAAAA
>M:0064H-2
AAAAAACATGATAAAATCGATAT
>M:0064I-1
AAAAAACATGCAACTGTTCGAT
>M:0064J-1
AAAAAACATGCAAGATAAGTTGAAA
>M:0064K-1
AAAAAACATGCAATAAA
>M:0064L-2
AAAAAACATGCAATAAAT
>M:0064M-1
AAAAAACATGCAATTAATA
>M:0064N-4
AAAAAACATGCAGTAAA
>M:0064O-1
AAAAAACATGCAGTAAAA
>M:0064P-1
AAAAAACATGCAGTAAAAAAA
>M:0064Q-2
AAAAAACATGCAGTAAATGA
>M:0064R-3
AAAAAACATGCAGTTAA
>M:0064S-1
AAAAAACATGCAGTTAAT
>M:0064T-1
AAAAAACATGCATGTAAAT
>M:0064U-1
AAAAAACATGCATGTAAATAA
>M:0064V-1
AAAAAACATGCATGTAAATAAAA
>M:0064W-9
AAAAAACATGCATGTTA
>M:0064X-13
AAAAAACATGCATGTTAA
>M:0064Y-2
AAAAAACATGCATGTTAAA
>M:0064Z-10
AAAAAACATGCATGTTAAT
>M:00650-1
AAAAAACATGCATGTTAATAA
>M:00651-2
AAAAAACATGCATGTTAATAAA
>M:00652-1
AAAAAACATGCATGTTAATAAAA
>M:00653-1
AAAAAACATGCATGTTAATAAAAA
>M:00654-1
AAAAAACATGCATGTTAATAAAAAA
>M:00655-1
AAAAAACATGCATGTTAATAAGAA
>M:00656-1
AAAAAACATGCATGTTAATATAA
>M:00657-1
AAAAAACATGCATGTTAATATAAA
>M:00658-1
AAAAAACATGCATTGAGTA
>M:00659-1
AAAAAACATGCATTGAGTAAGTT
>M:0065A-1
AAAAAACATGCCAAAAAATGAGA
>M:0065B-1
AAAAAACATGCGAAAAATTCTCGG
>M:0065C-1
AAAAAACATGCGCTGCATGTGCT
>M:0065D-1
AAAAAACATGCGTGTTAATAT
>M:0065E-1
AAAAAACATGCGTGTTAATATAAC
>M:0065F-1
AAAAAACATGGAGTAAATGAAGAA
>M:0065G-1
AAAAAACATGTAATAAA
>M:0065H-1
AAAAAACATGTAATAAAA
>M:0065I-1
AAAAAACATGTACTTAAATACAA
>M:0065J-1
AAAAAACATTAAAATAA
>M:0065K-1
AAAAAACATTAAAATTCTAAAA
>M:0065L-1
AAAAAACATTAAATTACATTATTTA
>M:0065M-1
AAAAAACATTAACATTAATGGAT
>M:0065N-1
AAAAAACATTAAGTATTTAT
>M:0065O-1
AAAAAACATTAAGTTAA
>M:0065P-1
AAAAAACATTAAGTTAAA
>M:0065Q-1
AAAAAACATTAAGTTAAAAAAAT
>M:0065R-2
AAAAAACATTACTGAGGCT
>M:0065S-1
AAAAAACATTATGCTGTCCCAT
>M:0065T-1
AAAAAACATTCAAACAAATTGAT
>M:0065U-1
AAAAAACATTCAACAAATGT
>M:0065V-1
AAAAAACATTCAACAAATGTTAA
>M:0065W-1
AAAAAACATTCAACAAATGTTAAT
>M:0065X-2
AAAAAACATTCTGGTCG
>M:0065Y-1
AAAAAACATTGAAGTTA
>M:0065Z-4
AAAAAACATTGAAGTTTTA
>M:00660-4
AAAAAACATTGAAGTTTTAA
>M:00661-1
AAAAAACATTGAAGTTTTAAA
>M:00662-1
AAAAAACATTGAATTTTTA
>M:00663-1
AAAAAACATTGAGAGAGA
>M:00664-1
AAAAAACATTGAGAGATTTA
>M:00665-1
AAAAAACATTGAGAGTA
>M:00666-2
AAAAAACATTGAGAGTT
>M:00667-1
AAAAAACATTGAGAGTTA
>M:00668-6
AAAAAACATTGAGAGTTT
>M:00669-1
AAAAAACATTGAGAGTTTA
>M:0066A-1
AAAAAACATTGAGAGTTTAAG
>M:0066B-5
AAAAAACATTGAGAGTTTT
>M:0066C-29
AAAAAACATTGAGAGTTTTA
>M:0066D-22
AAAAAACATTGAGAGTTTTAA
>M:0066E-1
AAAAAACATTGAGAGTTTTAAA
>M:0066F-1
AAAAAACATTGAGAGTTTTAAAAA
>M:0066G-2
AAAAAACATTGAGAGTTTTAAG
>M:0066H-3
AAAAAACATTGAGAGTTTTAAGG
>M:0066I-1
AAAAAACATTGAGAGTTTTAAGGAAAAA
>M:0066J-2
AAAAAACATTGAGAGTTTTAAGGG
>M:0066K-1
AAAAAACATTGAGAGTTTTAAGGGA
>M:0066L-1
AAAAAACATTGAGAGTTTTAAGGGCA
>M:0066M-1
AAAAAACATTGAGAGTTTTAAGGGT
>M:0066N-1
AAAAAACATTGAGAGTTTTT
>M:0066O-1
AAAAAACATTGAGCGTTTTAA
>M:0066P-1
AAAAAACATTGATTAATTTAAGAA
>M:0066Q-1
AAAAAACATTGGTTTAGAGC
>M:0066R-1
AAAAAACATTGTAAAAATTA
>M:0066S-1
AAAAAACATTGTTAATA
>M:0066T-1
AAAAAACATTTATAAAAAAAAAA
>M:0066U-1
AAAAAACATTTATAATACTGAC
>M:0066V-1
AAAAAACATTTATTGAACTCAAT
>M:0066W-1
AAAAAACATTTCAAGTTA
>M:0066X-1
AAAAAACATTTGAAAGTTTATT
>M:0066Y-1
AAAAAACATTTTAATTTGTTGTCT
>M:0066Z-1
AAAAAACATTTTGATTATACTC
>M:00670-3
AAAAAACATTTTTGTTAA
>M:00671-1
AAAAAACATTTTTGTTAAA
>M:00672-2
AAAAAACATTTTTGTTAAT
>M:00673-2
AAAAAACATTTTTGTTAATT
>M:00674-1
AAAAAACCAAAAAAAAA
>M:00675-2
AAAAAACCAAAAAAAAAAA
>M:00676-1
AAAAAACCAAAAAAAAAAAAAGTTGT
>M:00677-1
AAAAAACCAAAAAAAAAAAAGTGGT
>M:00678-1
AAAAAACCAAAAAAAAAAAGTTGTT
>M:00679-1
AAAAAACCAAAAAAAAAAAGTTGTTA
>M:0067A-1
AAAAAACCAAAAAAAAAAGT
>M:0067B-1
AAAAAACCAAAAAAAAAAGTTGC
>M:0067C-3
AAAAAACCAAAAAAAAAAGTTGT
>M:0067D-3
AAAAAACCAAAAAAAAAAGTTGTT
>M:0067E-1
AAAAAACCAAAAAAAAAAGTTGTTA
>M:0067F-1
AAAAAACCAAAAAAAAAGTTGTT
>M:0067G-1
AAAAAACCAAAAAAAGAA
>M:0067H-1
AAAAAACCAAAAAAAGAAGTTG
>M:0067I-1
AAAAAACCAAAGTCAAATATAAGA
>M:0067J-1
AAAAAACCAATATTATTTATTTAT
>M:0067K-1
AAAAAACCAATTGCATGCAAAAAT
>M:0067L-1
AAAAAACCAATTTTCGGGTTT
>M:0067M-1
AAAAAACCACATGTGTAATAAAT
>M:0067N-1
AAAAAACCACTGATTATTCCCTC
>M:0067O-1
AAAAAACCAGAGATAATTTGA
>M:0067P-1
AAAAAACCAGGATATAAA
>M:0067Q-3
AAAAAACCAGTGAAAAA
>M:0067R-1
AAAAAACCAGTGAAAAATA
>M:0067S-1
AAAAAACCAGTGAAAAATAAAA
>M:0067T-1
AAAAAACCAGTGAAAAGA
>M:0067U-1
AAAAAACCAGTGACGTAACTATTA
>M:0067V-1
AAAAAACCAGTGTAAAA
>M:0067W-1
AAAAAACCATAAAATAA
>M:0067X-1
AAAAAACCATCCTGCTTATGCA
>M:0067Y-1
AAAAAACCATCCTGCTTATGCAT
>M:0067Z-1
AAAAAACCATCGCCTTTATATACC
>M:00680-1
AAAAAACCATCTTGCTTATGTGCT
>M:00681-1
AAAAAACCATCTTGCTTATGTGCTT
>M:00682-1
AAAAAACCATCTTGCTTGTGTGTT
>M:00683-1
AAAAAACCATCTTGTGTGTGT
>M:00684-1
AAAAAACCATGATTAAA
>M:00685-2
AAAAAACCATGATTAAAA
>M:00686-1
AAAAAACCATGATTAAAAA
>M:00687-1
AAAAAACCATGATTAATTAAAA
>M:00688-4
AAAAAACCATGATTAATTGAAAGT
>M:00689-1
AAAAAACCATGATTAATTGAAAGTT
>M:0068A-1
AAAAAACCATGATTAATTGAAAGTTT
>M:0068B-2
AAAAAACCATGATTAATTT
>M:0068C-2
AAAAAACCATGATTAATTTAT
>M:0068D-1
AAAAAACCATGCGGTAAGTTGG
>M:0068E-2
AAAAAACCATGCGGTAAGTTGGAA
>M:0068F-1
AAAAAACCATGGTAAATTTATA
>M:0068G-1
AAAAAACCATGGTAGTGAATTTGC
>M:0068H-1
AAAAAACCATTAAAAAA
>M:0068I-1
AAAAAACCATTAAAAGAA
>M:0068J-1
AAAAAACCATTAAAAGCAA
>M:0068K-1
AAAAAACCATTAAAAGCGA
>M:0068L-1
AAAAAACCATTAGAAATA
>M:0068M-1
AAAAAACCATTATGGAAGAAA
>M:0068N-1
AAAAAACCATTGGATTTAACC
>M:0068O-1
AAAAAACCCAGAAGTAATCGA
>M:0068P-1
AAAAAACCCCCTCAGATGTATT
>M:0068Q-1
AAAAAACCCCCTCAGATGTATTT
>M:0068R-1
AAAAAACCCCTAGTCTTAACCTT
>M:0068S-1
AAAAAACCCGAAGACGTTTATT
>M:0068T-1
AAAAAACCGAAAAGAAAAAA
>M:0068U-1
AAAAAACCGAACAAACTATGAC
>M:0068V-1
AAAAAACCGAATCAACT
>M:0068W-1
AAAAAACCGATTAGAAAAGGAAA
>M:0068X-1
AAAAAACCGCCTGGCTGTTGCGC
>M:0068Y-1
AAAAAACCGCTTTAGGTTTCGA
>M:0068Z-1
AAAAAACCGGAAAAAAA
>M:00690-2
AAAAAACCGGAAAGTTGAAA
>M:00691-2
AAAAAACCGGAAAGTTGAAAAAA
>M:00692-1
AAAAAACCGGAAAGTTGAAAAAAA
>M:00693-1
AAAAAACCGGAAAGTTGAAAAAATTG
>M:00694-1
AAAAAACCGGAAAGTTGAAAAAATTGA
>M:00695-1
AAAAAACCGGAAGACTGGGATGA
>M:00696-1
AAAAAACCGGAGAATAAA
>M:00697-1
AAAAAACCGGATTACTCTGGTAC
>M:00698-1
AAAAAACCGGCGTAGGTTTAC
>M:00699-1
AAAAAACCGGTACTATAGATTTG
>M:0069A-1
AAAAAACCGTAAAAAAA
>M:0069B-1
AAAAAACCGTCCTGCCTGTGCAT
>M:0069C-1
AAAAAACCGTCCTGTTTATG
>M:0069D-1
AAAAAACCGTCCTGTTTATGCT
>M:0069E-1
AAAAAACCGTCCTGTTTATGCTT
>M:0069F-1
AAAAAACCGTTGTATTGATT
>M:0069G-1
AAAAAACCGTTTCTGAAGAATT
>M:0069H-1
AAAAAACCGTTTCTGAAGAATTA
>M:0069I-1
AAAAAACCGTTTTCAAAAA
>M:0069J-1
AAAAAACCGTTTTTAAAAAAA
>M:0069K-1
AAAAAACCTACATTTTAATT
>M:0069L-1
AAAAAACCTATAAAAAATGAA
>M:0069M-1
AAAAAACCTCAAAAAAAAA
>M:0069N-1
AAAAAACCTCTTAATATGCGGTA
>M:0069O-1
AAAAAACCTGAATCGGTAC
>M:0069P-1
AAAAAACCTGCTAACCCGCTTGA
>M:0069Q-1
AAAAAACCTGCTAACCCGCTTGAC
>M:0069R-1
AAAAAACCTTACCTTTCT
>M:0069S-1
AAAAAACCTTCAATCTATTGGTT
>M:0069T-1
AAAAAACCTTCGCACCGGAGGAGAT
>M:0069U-1
AAAAAACCTTCTTGCTTAT
>M:0069V-1
AAAAAACCTTCTTGCTTATGCAT
>M:0069W-1
AAAAAACCTTGCTTATGCAT
>M:0069X-1
AAAAAACCTTTGGATTTATTGTCTT
>M:0069Y-1
AAAAAACGAAAAAAAAACGA
>M:0069Z-1
AAAAAACGAAAAAAGACGA
>M:006A0-1
AAAAAACGAAAAAGTTGTAA
>M:006A1-1
AAAAAACGAAAACAATAAAACCA
>M:006A2-1
AAAAAACGAAAACAGTATC
>M:006A3-1
AAAAAACGAAAACAGTATCG
>M:006A4-1
AAAAAACGAAAACAGTATCGAA
>M:006A5-1
AAAAAACGAAAACAGTATTGA
>M:006A6-1
AAAAAACGAAACGACTGAAATTGG
>M:006A7-2
AAAAAACGAAACGACTGAAATTGGA
>M:006A8-1
AAAAAACGAAAGATGTAAGGAGAA
>M:006A9-1
AAAAAACGAAAGGATAAAAAAAAAAA
>M:006AA-1
AAAAAACGAAAGTGAAAAGTCG
>M:006AB-1
AAAAAACGAAATGAAACAAAATTG
>M:006AC-1
AAAAAACGAAATTAATAAAA
>M:006AD-1
AAAAAACGAAATTAATAAAAA
>M:006AE-3
AAAAAACGAAATTAATAAAAAA
>M:006AF-1
AAAAAACGAAATTAATAAAAAAA
>M:006AG-1
AAAAAACGAAATTAATTCAGGAAA
>M:006AH-1
AAAAAACGAAATTAATTCAGGAAAA
>M:006AI-1
AAAAAACGAACATTTTATGAC
>M:006AJ-1
AAAAAACGAACTAAGTAGTTAAA
>M:006AK-2
AAAAAACGAACTAAGTAGTTAAAA
>M:006AL-1
AAAAAACGAAGAATGACTCA
>M:006AM-1
AAAAAACGAAGAATGACTCAAA
>M:006AN-1
AAAAAACGAAGTTAGAAAA
>M:006AO-1
AAAAAACGAATCCGCAAA
>M:006AP-2
AAAAAACGAATGAGAAA
>M:006AQ-6
AAAAAACGAATGAGAAC
>M:006AR-1
AAAAAACGAATGAGAACAAC
>M:006AS-1
AAAAAACGAATGAGAACAACGA
>M:006AT-1
AAAAAACGAATGAGAACG
>M:006AU-3
AAAAAACGAATGAGACC
>M:006AV-1
AAAAAACGAATGAGACCAA
>M:006AW-1
AAAAAACGAATGAGACCAACAAA
>M:006AX-1
AAAAAACGAATTAGTTTCAAA
>M:006AY-1
AAAAAACGAATTTGCGTGT
>M:006AZ-1
AAAAAACGACAATAAGTTTTTA
>M:006B0-1
AAAAAACGACGTAGAAATACAAT
>M:006B1-1
AAAAAACGAGAATTCCTTTTTAT
>M:006B2-1
AAAAAACGAGCGAAAAC
>M:006B3-1
AAAAAACGAGCGGAAAT
>M:006B4-1
AAAAAACGAGCGGAAATGA
>M:006B5-1
AAAAAACGAGCGGAAATGAC
>M:006B6-1
AAAAAACGAGCGGAAATGACGA
>M:006B7-1
AAAAAACGAGCGGTAAA
>M:006B8-2
AAAAAACGAGCTGAGTGCT
>M:006B9-1
AAAAAACGAGGAAAAAA
>M:006BA-1
AAAAAACGAGGTGAATTACTA
>M:006BB-10
AAAAAACGAGTGAAAAA
>M:006BC-6
AAAAAACGAGTGAAAAAA
>M:006BD-3
AAAAAACGAGTGAAAAAAA
>M:006BE-2
AAAAAACGAGTGAAAAAAAA
>M:006BF-1
AAAAAACGAGTGAAAAACAA
>M:006BG-1
AAAAAACGAGTGAAAAACAAA
>M:006BH-1
AAAAAACGAGTGAAAAAT
>M:006BI-2
AAAAAACGAGTGAAAAATAA
>M:006BJ-2
AAAAAACGAGTGAAAAATAAA
>M:006BK-1
AAAAAACGAGTGAAAAATAAAAA
>M:006BL-1
AAAAAACGAGTGAAAAATAAAAG
>M:006BM-1
AAAAAACGAGTGAAAAATAAAAGAA
>M:006BN-1
AAAAAACGAGTGAAAAATAAAGAC
>M:006BO-3
AAAAAACGAGTGAAAAC
>M:006BP-3
AAAAAACGAGTGAAAACA
>M:006BQ-1
AAAAAACGAGTGAAAACAA
>M:006BR-1
AAAAAACGAGTGAAAACAACG
>M:006BS-1
AAAAAACGAGTGAAAACAACGA
>M:006BT-2
AAAAAACGAGTGAAAACAACGAA
>M:006BU-1
AAAAAACGAGTGAAAACAACGAAAAA
>M:006BV-1
AAAAAACGAGTGAAAATAA
>M:006BW-1
AAAAAACGAGTGAAAGA
>M:006BX-1
AAAAAACGAGTGAAAGAA
>M:006BY-1
AAAAAACGAGTGACAAAAAA
>M:006BZ-1
AAAAAACGAGTGAGAAA
>M:006C0-2
AAAAAACGAGTGAGAAC
>M:006C1-1
AAAAAACGAGTGAGAACA
>M:006C2-1
AAAAAACGAGTGAGAACAACA
>M:006C3-1
AAAAAACGAGTGAGAACAACAA
>M:006C4-2
AAAAAACGAGTGAGAACAACGA
>M:006C5-1
AAAAAACGAGTGAGAACAACGAAAA
>M:006C6-1
AAAAAACGAGTGAGAACAACGAGA
>M:006C7-1
AAAAAACGAGTGAGAACGACAA
>M:006C8-1
AAAAAACGAGTGAGAATAACGA
>M:006C9-1
AAAAAACGAGTGAGATA
>M:006CA-1
AAAAAACGAGTGAGATCAATG
>M:006CB-1
AAAAAACGAGTGATAACAACGAA
>M:006CC-1
AAAAAACGAGTTAAAAAAAAAA
>M:006CD-1
AAAAAACGATAAAAAAA
>M:006CE-1
AAAAAACGATAAACAGA
>M:006CF-11
AAAAAACGATAGAAAGA
>M:006CG-9
AAAAAACGATAGAAAGAA
>M:006CH-4
AAAAAACGATAGAAAGAAA
>M:006CI-2
AAAAAACGATAGAAAGAAAAA
>M:006CJ-1
AAAAAACGATAGAAAGAAAAAAA
>M:006CK-1
AAAAAACGATAGAAAGAAT
>M:006CL-1
AAAAAACGATAGAAAGAG
>M:006CM-1
AAAAAACGATAGAAAGGT
>M:006CN-1
AAAAAACGATATGTAAAA
>M:006CO-1
AAAAAACGATATGTAAAT
>M:006CP-1
AAAAAACGATATGTCTTCTA
>M:006CQ-1
AAAAAACGATGATGAGAGCTTAAA
>M:006CR-1
AAAAAACGATGTTAATAGAAATG
>M:006CS-1
AAAAAACGATGTTTTTAT
>M:006CT-2
AAAAAACGATTAATTAGTTTTA
>M:006CU-1
AAAAAACGATTGAAAACAA
>M:006CV-1
AAAAAACGCACGTGTACGTTTGA
>M:006CW-2
AAAAAACGCATGAGTGA
>M:006CX-2
AAAAAACGCATGAGTGAA
>M:006CY-1
AAAAAACGCATGAGTGAACA
>M:006CZ-2
AAAAAACGCATGCAAAAA
>M:006D0-1
AAAAAACGCATGCAATTAAT
>M:006D1-1
AAAAAACGCATGGGTGA
>M:006D2-1
AAAAAACGCCTTACAAGGAAATGA
>M:006D3-1
AAAAAACGCGTGAGTGA
>M:006D4-1
AAAAAACGCTAGGCAATGCAT
>M:006D5-1
AAAAAACGCTATAGAAA
>M:006D6-1
AAAAAACGCTCTCATTGCAAT
>M:006D7-1
AAAAAACGCTGAAATTGTAGTT
>M:006D8-1
AAAAAACGCTTACGTAACTT
>M:006D9-1
AAAAAACGGAAAACCTGTGAGTTT
>M:006DA-1
AAAAAACGGAAATTATCGTAAAAT
>M:006DB-1
AAAAAACGGATAAAGAAAAAA
>M:006DC-2
AAAAAACGGATGAAAAA
>M:006DD-2
AAAAAACGGATGAAAAAA
>M:006DE-2
AAAAAACGGATGAAAAAAA
>M:006DF-1
AAAAAACGGATGAAAAAAAA
>M:006DG-1
AAAAAACGGATGAAAACGA
>M:006DH-1
AAAAAACGGATGAAAACGACAA
>M:006DI-1
AAAAAACGGATGAAGACGA
>M:006DJ-1
AAAAAACGGCACTAGCCAA
>M:006DK-1
AAAAAACGGCAGCAGGAAATAGA
>M:006DL-1
AAAAAACGGCCGGTAAAACT
>M:006DM-1
AAAAAACGGGAAAATTTATTGTGT
>M:006DN-1
AAAAAACGGGATTTTCAT
>M:006DO-1
AAAAAACGGGCGGTGTATCAAAA
>M:006DP-1
AAAAAACGGGGCAAGGTCACAA
>M:006DQ-1
AAAAAACGGGGGAAGGAA
>M:006DR-1
AAAAAACGGGTGAAAAATA
>M:006DS-2
AAAAAACGGGTGAAAAATAA
>M:006DT-1
AAAAAACGGGTGAAAAATAAAA
>M:006DU-1
AAAAAACGGGTGAAAAATAAAAA
>M:006DV-3
AAAAAACGGTAACATTTTATAT
>M:006DW-1
AAAAAACGGTAACATTTTATATT
>M:006DX-3
AAAAAACGGTCAATTACA
>M:006DY-1
AAAAAACGGTCGTTGAAATGATTTT
>M:006DZ-1
AAAAAACGGTTTTGTAA
>M:006E0-1
AAAAAACGGTTTTGTAAT
>M:006E1-1
AAAAAACGTATTAATAT
>M:006E2-1
AAAAAACGTCTTGTAATGATATT
>M:006E3-1
AAAAAACGTGAAACTAAGAATGC
>M:006E4-1
AAAAAACGTGATGAAAGTTA
>M:006E5-1
AAAAAACGTTAATAAAGTTA
>M:006E6-1
AAAAAACGTTAGTGTTT
>M:006E7-1
AAAAAACGTTAGTGTTTTTA
>M:006E8-1
AAAAAACGTTGCACCAAATTGTTA
>M:006E9-1
AAAAAACGTTTGCTATCAAT
>M:006EA-1
AAAAAACGTTTGGTGTTAT
>M:006EB-1
AAAAAACTAAAAAAAATGCGG
>M:006EC-1
AAAAAACTAAAAAAAATGCGGCA
>M:006ED-1
AAAAAACTAAAAAAAATGCGGCATGA
>M:006EE-1
AAAAAACTAAAAAAATGCGGCAT
>M:006EF-2
AAAAAACTAAAAAAATGGGAAA
>M:006EG-3
AAAAAACTAAAAAATGGGAA
>M:006EH-2
AAAAAACTAAAAAATGGGAAA
>M:006EI-1
AAAAAACTAAAAAATGGGAAAT
>M:006EJ-2
AAAAAACTAAAAAATGGGAAATGA
>M:006EK-1
AAAAAACTAAAAAGTTGA
>M:006EL-1
AAAAAACTAAAAAGTTGAA
>M:006EM-1
AAAAAACTAAAAAGTTGAAA
>M:006EN-1
AAAAAACTAAAAAGTTGAAAAGG
>M:006EO-1
AAAAAACTAAAAAGTTGAAAAGGA
>M:006EP-1
AAAAAACTAAAAAGTTGAAAAGGAA
>M:006EQ-1
AAAAAACTAAAAAGTTGAAAAGGG
>M:006ER-1
AAAAAACTAAAAAGTTGAAAAGGGA
>M:006ES-1
AAAAAACTAAAAAGTTGAAAAGGGAA
>M:006ET-1
AAAAAACTAAAACAGAACCT
>M:006EU-1
AAAAAACTAAAACAGAACCTATAAAA
>M:006EV-1
AAAAAACTAAAATGTAAGAGATAA
>M:006EW-1
AAAAAACTAAAATTGAA
>M:006EX-5
AAAAAACTAAAATTGAAAGCA
>M:006EY-1
AAAAAACTAAAATTGAAAGCAA
>M:006EZ-1
AAAAAACTAAAATTGATAAAA
>M:006F0-1
AAAAAACTAAAATTTAAATA
>M:006F1-1
AAAAAACTAAAATTTAAATAACT
>M:006F2-1
AAAAAACTAAACCAAAAGTCG
>M:006F3-1
AAAAAACTAAAGAAAAA
>M:006F4-1
AAAAAACTAAAGAAAACAACTGAA
>M:006F5-5
AAAAAACTAAAGAGAAA
>M:006F6-1
AAAAAACTAAAGAGAAAA
>M:006F7-2
AAAAAACTAAAGAGAAAAA
>M:006F8-1
AAAAAACTAAAGAGAAAAAAA
>M:006F9-24
AAAAAACTAAAGAGAAC
>M:006FA-8
AAAAAACTAAAGAGAACA
>M:006FB-3
AAAAAACTAAAGAGAACAA
>M:006FC-1
AAAAAACTAAAGAGAACAAC
>M:006FD-1
AAAAAACTAAAGAGAAGAA
>M:006FE-1
AAAAAACTAAAGAGAGA
>M:006FF-1
AAAAAACTAAAGCAAATGAT
>M:006FG-1
AAAAAACTAAATAAATAAGA
>M:006FH-1
AAAAAACTAAATAAATAAGAT
>M:006FI-1
AAAAAACTAAATAAATAAGATTAA
>M:006FJ-1
AAAAAACTAAATCTGCTGGTTGTT
>M:006FK-1
AAAAAACTAACCCGCTTGGCTAT
>M:006FL-5
AAAAAACTAAGAAAAAA
>M:006FM-2
AAAAAACTAAGAAAAAAA
>M:006FN-3
AAAAAACTAAGAAAAAAAA
>M:006FO-1
AAAAAACTAAGAAAAAAAAA
>M:006FP-11
AAAAAACTAAGAAAAAC
>M:006FQ-7
AAAAAACTAAGAAAAACA
>M:006FR-4
AAAAAACTAAGAAAAACAA
>M:006FS-2
AAAAAACTAAGAAAAACAACTGA
>M:006FT-1
AAAAAACTAAGAAAAACAACTGAA
>M:006FU-1
AAAAAACTAAGAAAAGCAACTGA
>M:006FV-1
AAAAAACTAAGAATAAAAA
>M:006FW-1
AAAAAACTAAGAATAAAAAAAA
>M:006FX-1
AAAAAACTAAGACAAAAA
>M:006FY-1
AAAAAACTAAGAGAAAC
>M:006FZ-1
AAAAAACTAAGATTGAAAAGAA
>M:006G0-1
AAAAAACTAAGTTAGAATTTGAA
>M:006G1-1
AAAAAACTAAGTTCGAAA
>M:006G2-5
AAAAAACTAAGTTTGAA
>M:006G3-10
AAAAAACTAAGTTTGAAA
>M:006G4-4
AAAAAACTAAGTTTGAAAA
>M:006G5-2
AAAAAACTAAGTTTGAAAAGA
>M:006G6-1
AAAAAACTAAGTTTGAATAGA
>M:006G7-2
AAAAAACTAATAAAAAA
>M:006G8-1
AAAAAACTAATAAAAAAAAAA
>M:006G9-1
AAAAAACTAATGAAATTAAAAAA
>M:006GA-1
AAAAAACTAATGAAATTAAAAAAA
>M:006GB-1
AAAAAACTAATTTAAGGGA
>M:006GC-1
AAAAAACTACAACAACGAAAA
>M:006GD-1
AAAAAACTACAACAACGAAAAGA
>M:006GE-1
AAAAAACTACGAAAGACATGTAAA
>M:006GF-1
AAAAAACTACTCTAATGTT
>M:006GG-2
AAAAAACTACTTGGATTTCTTGA
>M:006GH-2
AAAAAACTAGCAAAAAA
>M:006GI-2
AAAAAACTAGCAAAAAAAA
>M:006GJ-1
AAAAAACTAGCAAAAAAAAA
>M:006GK-1
AAAAAACTAGCAAAAAAAAAAA
>M:006GL-1
AAAAAACTAGCAAAAAAAAAAAA
>M:006GM-1
AAAAAACTAGCAAATAATAGTGAGG
>M:006GN-1
AAAAAACTAGGTAAGAAGTTCTA
>M:006GO-1
AAAAAACTAGGTTAAAAAA
>M:006GP-1
AAAAAACTAGGTTAAAAT
>M:006GQ-1
AAAAAACTAGTAGCAAC
>M:006GR-1
AAAAAACTATAAAAGAAGAAAAAA
>M:006GS-1
AAAAAACTATAACTAATTTTAAA
>M:006GT-1
AAAAAACTATAAGATAGTCAT
>M:006GU-1
AAAAAACTATAGAAAGAA
>M:006GV-1
AAAAAACTATCAATCGATAGATGA
>M:006GW-1
AAAAAACTATCTTATATTAGAA
>M:006GX-1
AAAAAACTATGAAAATGAA
>M:006GY-1
AAAAAACTATGCTGTTGGCGAGT
>M:006GZ-1
AAAAAACTATTATAGTGAT
>M:006H0-1
AAAAAACTATTATCAAC
>M:006H1-1
AAAAAACTATTATCAACCGATAT
>M:006H2-1
AAAAAACTATTATGCTTTAAACCA
>M:006H3-1
AAAAAACTATTATTGTTTCT
>M:006H4-1
AAAAAACTATTGGAAACA
>M:006H5-4
AAAAAACTATTGGAAACACTAAA
>M:006H6-1
AAAAAACTATTGGAAACACTAAAAA
>M:006H7-1
AAAAAACTATTTCTTTGT
>M:006H8-2
AAAAAACTATTTTTTATCTTT
>M:006H9-1
AAAAAACTCAAAAATAAAAACAA
>M:006HA-1
AAAAAACTCATTAAAAGA
>M:006HB-1
AAAAAACTCCATCCTCCTTCT
>M:006HC-1
AAAAAACTCCATCCTCCTTTCT
>M:006HD-1
AAAAAACTCCATCCTCCTTTCTC
>M:006HE-2
AAAAAACTCCATCCTCCTTTCTCG
>M:006HF-1
AAAAAACTCGTAAAAAAGTTAGCGT
>M:006HG-1
AAAAAACTCGTCAACCCAACGA
>M:006HH-1
AAAAAACTCGTGAGACACTGGGAA
>M:006HI-1
AAAAAACTCGTTAGAAATATTC
>M:006HJ-1
AAAAAACTCTCTGAAATCGA
>M:006HK-1
AAAAAACTCTTCTACAGCGAT
>M:006HL-1
AAAAAACTCTTCTTGAA
>M:006HM-1
AAAAAACTCTTCTTGAATGAA
>M:006HN-1
AAAAAACTCTTCTTGAATGAAAT
>M:006HO-1
AAAAAACTCTTGGTTTTTGT
>M:006HP-1
AAAAAACTCTTTTTTATTATTTT
>M:006HQ-1
AAAAAACTGAAAAAAAAACTGA
>M:006HR-1
AAAAAACTGAAAAAAAGGTTGGG
>M:006HS-1
AAAAAACTGAAAAAATGGTTGG
>M:006HT-1
AAAAAACTGAAAAAGAAAAACA
>M:006HU-1
AAAAAACTGAAAACGGAGGGAA
>M:006HV-8
AAAAAACTGAAAAGAAA
>M:006HW-2
AAAAAACTGAAAAGAAAA
>M:006HX-3
AAAAAACTGAAAAGAAAAA
>M:006HY-14
AAAAAACTGAAAAGAAC
>M:006HZ-5
AAAAAACTGAAAAGAACA
>M:006I0-1
AAAAAACTGAAAAGAACAT
>M:006I1-1
AAAAAACTGAAAAGAACATAA
>M:006I2-1
AAAAAACTGAAAAGAACATAAAAA
>M:006I3-1
AAAAAACTGAAAAGAAGAAAAAA
>M:006I4-2
AAAAAACTGAAAAGGAA
>M:006I5-1
AAAAAACTGAAAAGGAAA
>M:006I6-1
AAAAAACTGAAAAGGAAAAA
>M:006I7-21
AAAAAACTGAAAAGGAC
>M:006I8-5
AAAAAACTGAAAAGGACA
>M:006I9-1
AAAAAACTGAAAAGGACAA
>M:006IA-1
AAAAAACTGAAAAGGACATAA
>M:006IB-1
AAAAAACTGAAAAGGACATAAT
>M:006IC-1
AAAAAACTGAAAAGGAG
>M:006ID-1
AAAAAACTGAAAAGGAGA
>M:006IE-1
AAAAAACTGAAAATAACATA
>M:006IF-1
AAAAAACTGAAAGAGGAAGGGAAT
>M:006IG-1
AAAAAACTGAACGATTAATA
>M:006IH-1
AAAAAACTGAATAGTGCTT
>M:006II-1
AAAAAACTGACCAAAGAGTTGGAAA
>M:006IJ-1
AAAAAACTGACCAGATTAAAAA
>M:006IK-2
AAAAAACTGACCAGATTAAAAAT
>M:006IL-1
AAAAAACTGAGAAGAAC
>M:006IM-6
AAAAAACTGATAAAAAA
>M:006IN-4
AAAAAACTGATAAAAAAA
>M:006IO-1
AAAAAACTGATAAAAAAAA
>M:006IP-1
AAAAAACTGATAAAAATAGAAA
>M:006IQ-1
AAAAAACTGATAAACAAAAA
>M:006IR-3
AAAAAACTGATAAACAAAAAA
>M:006IS-2
AAAAAACTGATAAACAAAAAAA
>M:006IT-1
AAAAAACTGATAAACAAAAAAAA
>M:006IU-1
AAAAAACTGATAAACAAAAAAAAA
>M:006IV-1
AAAAAACTGATAAACAAAAAAAAAA
>M:006IW-82
AAAAAACTGATAAAGAA
>M:006IX-67
AAAAAACTGATAAAGAAA
>M:006IY-71
AAAAAACTGATAAAGAAAA
>M:006IZ-41
AAAAAACTGATAAAGAAAAA
>M:006J0-22
AAAAAACTGATAAAGAAAAAA
>M:006J1-7
AAAAAACTGATAAAGAAAAAAA
>M:006J2-5
AAAAAACTGATAAAGAAAAAAAA
>M:006J3-2
AAAAAACTGATAAAGAAAAAAAAA
>M:006J4-2
AAAAAACTGATAAAGAAAAAAAAAA
>M:006J5-1
AAAAAACTGATAAAGAAAAAAAAAAAA
>M:006J6-1
AAAAAACTGATAAAGAAAAAAAT
>M:006J7-6
AAAAAACTGATAAAGAAAAAAC
>M:006J8-1
AAAAAACTGATAAAGAAAAAACA
>M:006J9-1
AAAAAACTGATAAAGAAAAAACGA
>M:006JA-1
AAAAAACTGATAAAGAAAAAGAAA
>M:006JB-1
AAAAAACTGATAAAGAAAAGA
>M:006JC-1
AAAAAACTGATAAAGAAAAGAAA
>M:006JD-1
AAAAAACTGATAAAGAAAATAAAC
>M:006JE-1
AAAAAACTGATAAAGAAG
>M:006JF-1
AAAAAACTGATAAAGAAGAA
>M:006JG-1
AAAAAACTGATAAAGAAGAAA
>M:006JH-3
AAAAAACTGATAAAGAGAA
>M:006JI-1
AAAAAACTGATAAAGAGAAAAA
>M:006JJ-1
AAAAAACTGATAAAGAGACAAA
>M:006JK-1
AAAAAACTGATAAAGAT
>M:006JL-1
AAAAAACTGATAAAGGAAAAAA
>M:006JM-1
AAAAAACTGATAAATAAAAAGAA
>M:006JN-2
AAAAAACTGATGGAAGTAGTGAA
>M:006JO-1
AAAAAACTGATTAGATTAAAAA
>M:006JP-1
AAAAAACTGATTGTGCTGTTTGT
>M:006JQ-1
AAAAAACTGCATATCAAACTGCGA
>M:006JR-1
AAAAAACTGCCTCTAGCATGCT
>M:006JS-1
AAAAAACTGCTAAAAATTGCAA
>M:006JT-1
AAAAAACTGCTCCAAAATTGTCG
>M:006JU-1
AAAAAACTGCTCTAGAAAGAACA
>M:006JV-1
AAAAAACTGCTTTTATGAA
>M:006JW-1
AAAAAACTGGAATAAGTAAT
>M:006JX-1
AAAAAACTGGAGTTATTTCGGA
>M:006JY-1
AAAAAACTGGATAAAATAA
>M:006JZ-1
AAAAAACTGGATAAAATAATAA
>M:006K0-1
AAAAAACTGGATTCCAGTGTCAAC
>M:006K1-1
AAAAAACTGGCAAAAAAATTGCAA
>M:006K2-1
AAAAAACTGGCTCAGACATT
>M:006K3-1
AAAAAACTGGGTACCAACTCGTGA
>M:006K4-1
AAAAAACTGGTAAAGAAAAA
>M:006K5-1
AAAAAACTGGTTGAGCAAT
>M:006K6-1
AAAAAACTGGTTGTGACATTCTTAA
>M:006K7-1
AAAAAACTGTAAGAAAATGAT
>M:006K8-1
AAAAAACTGTACGGTGAAACCTGAGA
>M:006K9-1
AAAAAACTGTATAAACCCTAAG
>M:006KA-2
AAAAAACTGTATAAACT
>M:006KB-3
AAAAAACTGTATAAACTA
>M:006KC-1
AAAAAACTGTCCCAGCATAT
>M:006KD-1
AAAAAACTGTGATAGTGAG
>M:006KE-1
AAAAAACTGTGGACGGAGGTCTA
>M:006KF-1
AAAAAACTGTTCATAAATAAA
>M:006KG-1
AAAAAACTGTTCTCGTTGAG
>M:006KH-1
AAAAAACTGTTCTCGTTGAGCA
>M:006KI-5
AAAAAACTGTTCTCGTTGAGCAA
>M:006KJ-2
AAAAAACTGTTCTCGTTGAGCAAC
>M:006KK-1
AAAAAACTGTTGTAGAAA
>M:006KL-1
AAAAAACTTAAAAAAAAAAAAA
>M:006KM-1
AAAAAACTTAAAAAAAGAATAAA
>M:006KN-1
AAAAAACTTAAATCTGAAATAAA
>M:006KO-1
AAAAAACTTAAATTTGAATTTAA
>M:006KP-1
AAAAAACTTAACTAGAACGC
>M:006KQ-1
AAAAAACTTAACTAGAACGCGAGTT
>M:006KR-1
AAAAAACTTAAGCTACA
>M:006KS-1
AAAAAACTTAATGAAAGAATACC
>M:006KT-1
AAAAAACTTACCTTCTGA
>M:006KU-1
AAAAAACTTACGGTAGGGTA
>M:006KV-1
AAAAAACTTATTAAATGTAAA
>M:006KW-1
AAAAAACTTATTAAATGTAAAAA
>M:006KX-1
AAAAAACTTATTGACAGAAATCG
>M:006KY-1
AAAAAACTTATTTTTCAAGTCCCGA
>M:006KZ-1
AAAAAACTTCCTGAATATTTTTTAAAA
>M:006L0-1
AAAAAACTTCGAAAATATAT
>M:006L1-1
AAAAAACTTCGAATTGCCGGATT
>M:006L2-1
AAAAAACTTCTAAGTTTAACAT
>M:006L3-1
AAAAAACTTCTGTTCAGTCGTCCTTTT
>M:006L4-1
AAAAAACTTCTGTTCAGTCGTTC
>M:006L5-4
AAAAAACTTCTGTTCAGTCGTTCT
>M:006L6-2
AAAAAACTTCTGTTCAGTCGTTCTT
>M:006L7-1
AAAAAACTTCTGTTCAGTCGTTCTTT
>M:006L8-1
AAAAAACTTCTTCACGATAATA
>M:006L9-1
AAAAAACTTCTTGCTTATGCAT
>M:006LA-1
AAAAAACTTCTTTCGTTTGACC
>M:006LB-1
AAAAAACTTGACAATATGTCATTGA
>M:006LC-1
AAAAAACTTGCGTCAAAATGA
>M:006LD-1
AAAAAACTTGGAATGATT
>M:006LE-1
AAAAAACTTGTCAAAAAAT
>M:006LF-1
AAAAAACTTGTCGAATGGAACT
>M:006LG-1
AAAAAACTTGTTATTATGAAA
>M:006LH-1
AAAAAACTTGTTGGATACCAAC
>M:006LI-1
AAAAAACTTGTTTAAATTTT
>M:006LJ-1
AAAAAACTTGTTTTGATTAT
>M:006LK-1
AAAAAACTTGTTTTGATTATTT
>M:006LL-1
AAAAAACTTGTTTTGATTATTTTTT
>M:006LM-1
AAAAAACTTTACCACCACTAAC
>M:006LN-1
AAAAAACTTTATCATTGCTAATA
>M:006LO-1
AAAAAACTTTCGGTAACATCT
>M:006LP-4
AAAAAACTTTCGTTTCCGGGAA
>M:006LQ-1
AAAAAACTTTCGTTTCCGGGAAG
>M:006LR-1
AAAAAACTTTCTTATAA
>M:006LS-1
AAAAAACTTTCTTCGTTCTAT
>M:006LT-1
AAAAAACTTTGAAGTTTTAAGGG
>M:006LU-1
AAAAAACTTTGTAAATTGTGAATA
>M:006LV-1
AAAAAACTTTGTTTAAAAA
>M:006LW-1
AAAAAACTTTTACAAATTGTTAGG
>M:006LX-1
AAAAAACTTTTATCGTAGTCATT
>M:006LY-1
AAAAAACTTTTGAAGGTAGTAA
>M:006LZ-1
AAAAAACTTTTGGCGTTGGTAT
>M:006M0-1
AAAAAACTTTTTAAATCCTAAA
>M:006M1-4
AAAAAACTTTTTAAATCCTAAAGA
>M:006M2-1
AAAAAACTTTTTAAATCCTAAAGAA
>M:006M3-1
AAAAAACTTTTTAAATCCTAAAGAAT
>M:006M4-1
AAAAAACTTTTTAAGAAAA
>M:006M5-1
AAAAAACTTTTTAGAAATTT
>M:006M6-1
AAAAAACTTTTTGAACTATCC
>M:006M7-1
AAAAAACTTTTTGGTTTATTTGT
>M:006M8-1
AAAAAACTTTTTTAAATTTTCAAT
>M:006M9-1
AAAAAACTTTTTTTTTTGGTTTTT
>M:006MA-1
AAAAAAGAAAAAAAAAA
>M:006MB-1
AAAAAAGAAAAAAAAAAA
>M:006MC-2
AAAAAAGAAAAAAAAAAAAA
>M:006MD-2
AAAAAAGAAAAAAAAAAAAAA
>M:006ME-2
AAAAAAGAAAAAAAAAAAAAAA
>M:006MF-2
AAAAAAGAAAAAAAAAAAAAAAA
>M:006MG-1
AAAAAAGAAAAAAAAAAAAAAAAA
>M:006MH-1
AAAAAAGAAAAAAAAAAAAAAAAAA
>M:006MI-1
AAAAAAGAAAAAAAAAAAAAAAAAAA
>M:006MJ-1
AAAAAAGAAAAAAAAAAAAAAGAA
>M:006MK-1
AAAAAAGAAAAAAAAAAAAAGA
>M:006ML-2
AAAAAAGAAAAAAAAAAAAAGAA
>M:006MM-1
AAAAAAGAAAAAAAAAAAAGA
>M:006MN-1
AAAAAAGAAAAAAAAAAAAGAA
>M:006MO-1
AAAAAAGAAAAAAAAAAAAGAAAA
>M:006MP-1
AAAAAAGAAAAAAAAAAAATGGAAT
>M:006MQ-1
AAAAAAGAAAAAAAAAAAGA
>M:006MR-1
AAAAAAGAAAAAAAAAAAGAAAA
>M:006MS-1
AAAAAAGAAAAAAAAAAGAAA
>M:006MT-1
AAAAAAGAAAAAAAAAAGAAAAAAAAA
>M:006MU-1
AAAAAAGAAAAAAAAAAGGCGA
>M:006MV-1
AAAAAAGAAAAAAAAAATTGAAA
>M:006MW-1
AAAAAAGAAAAAAAAAGAA
>M:006MX-1
AAAAAAGAAAAAAAAATAGTTA
>M:006MY-1
AAAAAAGAAAAAAAAATCGAACT
>M:006MZ-1
AAAAAAGAAAAAAAAATGAC
>M:006N0-1
AAAAAAGAAAAAAAAGAAAAAAAAAAA
>M:006N1-1
AAAAAAGAAAAAAAAGATGGA
>M:006N2-1
AAAAAAGAAAAAAACAACTGATTT
>M:006N3-1
AAAAAAGAAAAAAACGA
>M:006N4-1
AAAAAAGAAAAAAAGAAGAGA
>M:006N5-1
AAAAAAGAAAAAAAGTAAGAG
>M:006N6-1
AAAAAAGAAAAAAATCAC
>M:006N7-1
AAAAAAGAAAAAAATGAA
>M:006N8-1
AAAAAAGAAAAAAATGAAA
>M:006N9-1
AAAAAAGAAAAAAATTAAAAAG
>M:006NA-1
AAAAAAGAAAAAACAACTGATTT
>M:006NB-1
AAAAAAGAAAAAACGTAAATTAA
>M:006NC-1
AAAAAAGAAAAAACTAAGAATA
>M:006ND-1
AAAAAAGAAAAAAGAAAAAAAA
>M:006NE-1
AAAAAAGAAAAAAGAGGAACAAG
>M:006NF-2
AAAAAAGAAAAAAGCGTACATGA
>M:006NG-1
AAAAAAGAAAAAAGCGTACATGAA
>M:006NH-1
AAAAAAGAAAAAATAAAAAAA
>M:006NI-1
AAAAAAGAAAAACAACTGAA
>M:006NJ-1
AAAAAAGAAAAACGAAAAAAGAA
>M:006NK-1
AAAAAAGAAAAACTAATCTTAG
>M:006NL-1
AAAAAAGAAAAACTGAAAGAT
>M:006NM-1
AAAAAAGAAAAAGAAAGAAAGA
>M:006NN-1
AAAAAAGAAAAAGAAGAAA
>M:006NO-1
AAAAAAGAAAAAGAAGAAAAAAAAA
>M:006NP-1
AAAAAAGAAAAAGATCCGTTTGCA
>M:006NQ-1
AAAAAAGAAAAAGGAAAAAAAAA
>M:006NR-1
AAAAAAGAAAAAGGGGGAAAAA
>M:006NS-1
AAAAAAGAAAAAGTATACATGAGA
>M:006NT-1
AAAAAAGAAAAATAAGT
>M:006NU-1
AAAAAAGAAAAATATAAAAAAATTTAGTT
>M:006NV-1
AAAAAAGAAAAATGAAT
>M:006NW-1
AAAAAAGAAAAATGAATTT
>M:006NX-1
AAAAAAGAAAAATGGAGAATA
>M:006NY-1
AAAAAAGAAAAATTGAA
>M:006NZ-3
AAAAAAGAAAAATTGAAAAA
>M:006O0-1
AAAAAAGAAAAATTGAAAAATT
>M:006O1-1
AAAAAAGAAAAATTGAAAAATTCT
>M:006O2-1
AAAAAAGAAAAATTGAAAATCG
>M:006O3-1
AAAAAAGAAAACAAAAA
>M:006O4-1
AAAAAAGAAAACAAAAAAAAA
>M:006O5-1
AAAAAAGAAAACAAAAAAAAAAA
>M:006O6-1
AAAAAAGAAAACCAACAAGAAT
>M:006O7-1
AAAAAAGAAAACGCCAACACGT
>M:006O8-1
AAAAAAGAAAACTAAATTCAAAA
>M:006O9-1
AAAAAAGAAAACTAAATTCAAACAA
>M:006OA-7
AAAAAAGAAAAGAAAAA
>M:006OB-6
AAAAAAGAAAAGAAAAAA
>M:006OC-4
AAAAAAGAAAAGAAAAAAA
>M:006OD-2
AAAAAAGAAAAGAAAAAAAA
>M:006OE-1
AAAAAAGAAAAGAAAAAAAAA
>M:006OF-1
AAAAAAGAAAAGAAAAAAAAAA
>M:006OG-2
AAAAAAGAAAAGAAAAAAAAC
>M:006OH-1
AAAAAAGAAAAGAAAAAACA
>M:006OI-2
AAAAAAGAAAAGAAAAT
>M:006OJ-1
AAAAAAGAAAAGAAAATA
>M:006OK-1
AAAAAAGAAAAGAAAATATAAGAAA
>M:006OL-1
AAAAAAGAAAAGAAGAAGAAGAGGAGA
>M:006OM-1
AAAAAAGAAAAGAATAA
>M:006ON-1
AAAAAAGAAAAGACTAGTCTCCCA
>M:006OO-1
AAAAAAGAAAAGAGAAAAA
>M:006OP-1
AAAAAAGAAAAGAGAAAATCAA
>M:006OQ-1
AAAAAAGAAAAGAGAAC
>M:006OR-1
AAAAAAGAAAAGAGAGGGAAAGA
>M:006OS-1
AAAAAAGAAAAGATTAAACTGT
>M:006OT-1
AAAAAAGAAAAGCATGAAAAAAAT
>M:006OU-1
AAAAAAGAAAAGCATGTAGAA
>M:006OV-1
AAAAAAGAAAAGGAAGGAAAAGGAAAA
>M:006OW-1
AAAAAAGAAAAGTTTATTATGA
>M:006OX-1
AAAAAAGAAAATAAAAAATA
>M:006OY-1
AAAAAAGAAAATAATTCTGTCGG
>M:006OZ-1
AAAAAAGAAAATCTAAAAAA
>M:006P0-1
AAAAAAGAAAATGAATAAAAA
>M:006P1-1
AAAAAAGAAAATGGATA
>M:006P2-6
AAAAAAGAAAATGTACT
>M:006P3-2
AAAAAAGAAAATGTACTC
>M:006P4-1
AAAAAAGAAAATGTACTCA
>M:006P5-1
AAAAAAGAAAATGTTTTAT
>M:006P6-1
AAAAAAGAAAATTGAAGAGAA
>M:006P7-1
AAAAAAGAAAATTGGACGCACTG
>M:006P8-1
AAAAAAGAAACAAATGAATAC
>M:006P9-1
AAAAAAGAAACATTGGTTAAT
>M:006PA-1
AAAAAAGAAACGAGAAA
>M:006PB-1
AAAAAAGAAACTATTTTAA
>M:006PC-1
AAAAAAGAAACTATTTTAAGA
>M:006PD-1
AAAAAAGAAACTATTTTAAGAAGA
>M:006PE-1
AAAAAAGAAACTTGTTCGA
>M:006PF-1
AAAAAAGAAACTTGTTCGAATT
>M:006PG-1
AAAAAAGAAACTTTTTAA
>M:006PH-1
AAAAAAGAAACTTTTTTAAGA
>M:006PI-1
AAAAAAGAAAGAAAAAAAAAAAAA
>M:006PJ-1
AAAAAAGAAAGAAAAAGAA
>M:006PK-1
AAAAAAGAAAGAAAAAGGGAAAAAGAA
>M:006PL-2
AAAAAAGAAAGAAAAGA
>M:006PM-1
AAAAAAGAAAGAAAGGAC
>M:006PN-1
AAAAAAGAAAGAAGTATGAGTGA
>M:006PO-1
AAAAAAGAAAGATATGAAGTGT
>M:006PP-1
AAAAAAGAAAGATCCCTTGGTT
>M:006PQ-1
AAAAAAGAAAGATGAAATTA
>M:006PR-1
AAAAAAGAAAGATTTGAA
>M:006PS-1
AAAAAAGAAAGCACAGGAAAGAA
>M:006PT-1
AAAAAAGAAAGCAGGAG
>M:006PU-1
AAAAAAGAAAGCGCTAGAAAAAAAA
>M:006PV-1
AAAAAAGAAAGGAAAAA
>M:006PW-1
AAAAAAGAAAGGAAAAAAAGGGCT
>M:006PX-1
AAAAAAGAAAGGAAAAAAGGGC
>M:006PY-1
AAAAAAGAAAGGAAAAAAGGGCTA
>M:006PZ-1
AAAAAAGAAAGGAAAAAAGGGCTT
>M:006Q0-1
AAAAAAGAAAGGAAAGAAGG
>M:006Q1-1
AAAAAAGAAAGGAGAGAAA
>M:006Q2-1
AAAAAAGAAAGTAGCCATATCTGA
>M:006Q3-1
AAAAAAGAAAGTGAAAAAA
>M:006Q4-1
AAAAAAGAAAGTGATCAAA
>M:006Q5-1
AAAAAAGAAAGTGATCAAAGTT
>M:006Q6-1
AAAAAAGAAAGTGATCAAAGTTA
>M:006Q7-1
AAAAAAGAAAGTGATCAAAGTTAA
>M:006Q8-2
AAAAAAGAAATAAAAATAGTT
>M:006Q9-1
AAAAAAGAAATAAGAGAAA
>M:006QA-3
AAAAAAGAAATAATAAA
>M:006QB-1
AAAAAAGAAATAATAAAAA
>M:006QC-1
AAAAAAGAAATACTAAAATATGT
>M:006QD-1
AAAAAAGAAATATAGGACTAT
>M:006QE-1
AAAAAAGAAATATCTTGAACGG
>M:006QF-1
AAAAAAGAAATATTCTTTAAGA
>M:006QG-1
AAAAAAGAAATATTGAGAATA
>M:006QH-1
AAAAAAGAAATCGAAATGAA
>M:006QI-1
AAAAAAGAAATCGAATT
>M:006QJ-1
AAAAAAGAAATCGTCTCTTATC
>M:006QK-1
AAAAAAGAAATCTAAAAAAAGAA
>M:006QL-1
AAAAAAGAAATCTTCGAAAAG
>M:006QM-1
AAAAAAGAAATCTTCGAAAAGAA
>M:006QN-1
AAAAAAGAAATCTTCGAAAAGAAAAAAA
>M:006QO-1
AAAAAAGAAATGACTGCCTTA
>M:006QP-1
AAAAAAGAAATGATAAAAAAAT
>M:006QQ-1
AAAAAAGAAATGATAATGTGAGA
>M:006QR-1
AAAAAAGAAATGATATA
>M:006QS-3
AAAAAAGAAATGATATAA
>M:006QT-1
AAAAAAGAAATGATATAAA
>M:006QU-1
AAAAAAGAAATGATATAAGTA
>M:006QV-1
AAAAAAGAAATGATATAAGTAAA
>M:006QW-1
AAAAAAGAAATTACTTATAAAAAA
>M:006QX-1
AAAAAAGAAATTATGAATATA
>M:006QY-3
AAAAAAGAAATTATTAATAT
>M:006QZ-2
AAAAAAGAAATTATTAATATA
>M:006R0-1
AAAAAAGAAATTATTAATATAAA
>M:006R1-1
AAAAAAGAAATTATTAATATAAAA
>M:006R2-1
AAAAAAGAAATTATTAATATAAGAA
>M:006R3-1
AAAAAAGAAATTTTTTTAA
>M:006R4-1
AAAAAAGAAATTTTTTTTTTT
>M:006R5-1
AAAAAAGAACAAACAGT
>M:006R6-1
AAAAAAGAACACCTTGTCGACGC
>M:006R7-1
AAAAAAGAACAGAACTGCGTGCAGAA
>M:006R8-1
AAAAAAGAACGAAAAAAGGGGAA
>M:006R9-1
AAAAAAGAACTAAAAAA
>M:006RA-1
AAAAAAGAACTAAAAAAATGA
>M:006RB-4
AAAAAAGAACTAAAAAATGA
>M:006RC-3
AAAAAAGAACTAAAAAATGAAA
>M:006RD-1
AAAAAAGAACTAAAAAATGAAAA
>M:006RE-1
AAAAAAGAACTAAAAAGAC
>M:006RF-1
AAAAAAGAACTCCAAAA
>M:006RG-1
AAAAAAGAACTCCAAGA
>M:006RH-1
AAAAAAGAACTGGTAAAA
>M:006RI-1
AAAAAAGAACTTCAAAAGGATT
>M:006RJ-1
AAAAAAGAAGAAAAAATAGTT
>M:006RK-1
AAAAAAGAAGAAAACAAAAAACT
>M:006RL-1
AAAAAAGAAGAAAAGAGGAA
>M:006RM-1
AAAAAAGAAGAAAAGGAAG
>M:006RN-1
AAAAAAGAAGAAACTAAATA
>M:006RO-1
AAAAAAGAAGAAAGGAGGAATT
>M:006RP-1
AAAAAAGAAGAAATAATAAAAT
>M:006RQ-1
AAAAAAGAAGAAATTTATAAA
>M:006RR-1
AAAAAAGAAGAAGAGGATGGCAA
>M:006RS-1
AAAAAAGAAGAATTTTTGAAGAGAA
>M:006RT-1
AAAAAAGAAGAGAAAAAA
>M:006RU-1
AAAAAAGAAGAGCACTTCTAAT
>M:006RV-1
AAAAAAGAAGAGGAAAAAGAAGAA
>M:006RW-1
AAAAAAGAAGATACTCAAAGCT
>M:006RX-1
AAAAAAGAAGATTAGAGAA
>M:006RY-7
AAAAAAGAAGATTAGAT
>M:006RZ-2
AAAAAAGAAGATTAGATA
>M:006S0-6
AAAAAAGAAGATTAGATGA
>M:006S1-3
AAAAAAGAAGATTAGATGAA
>M:006S2-1
AAAAAAGAAGATTTTTATATAATAA
>M:006S3-1
AAAAAAGAAGCACGCACGAACGCCC
>M:006S4-1
AAAAAAGAAGCCAGGTTTCTGTGA
>M:006S5-1
AAAAAAGAAGCGAAGAGATTAC
>M:006S6-1
AAAAAAGAAGCGAAGAGATTACC
>M:006S7-1
AAAAAAGAAGCGAAGAGATTACCG
>M:006S8-1
AAAAAAGAAGCGCGCAAAAAAAT
>M:006S9-1
AAAAAAGAAGGAAAAAAAGGGCT
>M:006SA-1
AAAAAAGAAGGTTCAGTAAAAA
>M:006SB-1
AAAAAAGAAGTGATACAAA
>M:006SC-1
AAAAAAGAAGTTTAGATGAATA
>M:006SD-1
AAAAAAGAATAAAAAAAGA
>M:006SE-1
AAAAAAGAATAAAAAAGGAA
>M:006SF-6
AAAAAAGAATAAAAATTAAGAT
>M:006SG-1
AAAAAAGAATAAAAATTAAGATTA
>M:006SH-1
AAAAAAGAATAAAACATTGTTGA
>M:006SI-1
AAAAAAGAATAAATAATTGAAA
>M:006SJ-1
AAAAAAGAATAACTTTGGGAAGA
>M:006SK-1
AAAAAAGAATAAGATAGCAT
>M:006SL-1
AAAAAAGAATAAGTCAAATGTGA
>M:006SM-1
AAAAAAGAATAATTCGTGGGATCA
>M:006SN-1
AAAAAAGAATAGAAAAAGAAAA
>M:006SO-1
AAAAAAGAATAGTTATTTTGAA
>M:006SP-1
AAAAAAGAATATTAAAA
>M:006SQ-1
AAAAAAGAATATTAAAAA
>M:006SR-6
AAAAAAGAATATTAATA
>M:006SS-2
AAAAAAGAATATTAATAA
>M:006ST-4
AAAAAAGAATATTAATAAA
>M:006SU-2
AAAAAAGAATATTAATAAAA
>M:006SV-3
AAAAAAGAATATTAATAAAAA
>M:006SW-1
AAAAAAGAATATTAATAAAAAAA
>M:006SX-1
AAAAAAGAATATTAATAAAAAAAAAA
>M:006SY-1
AAAAAAGAATCAGAAAAAAAA
>M:006SZ-1
AAAAAAGAATCAGGTAGAGGAGGGAC
>M:006T0-1
AAAAAAGAATGACATATTTTA
>M:006T1-1
AAAAAAGAATGATCGGAAAAAT
>M:006T2-1
AAAAAAGAATGATCGGAAAAATT
>M:006T3-1
AAAAAAGAATGCCACTGTACGTT
>M:006T4-1
AAAAAAGAATGGAAAAA
>M:006T5-4
AAAAAAGAATGGAAAAAA
>M:006T6-1
AAAAAAGAATGGAAAAAAAA
>M:006T7-1
AAAAAAGAATGGAAAAAATTT
>M:006T8-1
AAAAAAGAATGGAAATAA
>M:006T9-1
AAAAAAGAATGTTCCTGGCTTAAA
>M:006TA-1
AAAAAAGAATTAATAAAAAAA
>M:006TB-1
AAAAAAGAATTAATGAATGA
>M:006TC-2
AAAAAAGAATTAATGAATGAA
>M:006TD-1
AAAAAAGAATTAGATAACACTA
>M:006TE-1
AAAAAAGAATTCAAAATA
>M:006TF-1
AAAAAAGAATTCGAGAAATTA
>M:006TG-1
AAAAAAGAATTCGGTAATTC
>M:006TH-1
AAAAAAGAATTGAAAAAAGCGAG
>M:006TI-1
AAAAAAGAATTTAGGAA
>M:006TJ-1
AAAAAAGAATTTCGGTGATCT
>M:006TK-1
AAAAAAGAATTTCGGTGATCTCT
>M:006TL-1
AAAAAAGAATTTTATTCAGT
>M:006TM-1
AAAAAAGACAAGCTGCAATG
>M:006TN-1
AAAAAAGACAATGTCTATGAGAA
>M:006TO-1
AAAAAAGACACGAAAATAGTGA
>M:006TP-1
AAAAAAGACACGAAAATAGTGACGA
>M:006TQ-1
AAAAAAGACAGGAAAAAA
>M:006TR-1
AAAAAAGACAGTTATAAGTAAT
>M:006TS-1
AAAAAAGACATCTAATGTGTTAAGA
>M:006TT-1
AAAAAAGACGAAAAAAAAAAGA
>M:006TU-1
AAAAAAGACGAGGGGAGGACT
>M:006TV-1
AAAAAAGACGATAGTAAAGTCCTA
>M:006TW-1
AAAAAAGACGCAAAAAT
>M:006TX-1
AAAAAAGACGTGATAGAAGAA
>M:006TY-1
AAAAAAGACTAAAATATTTGTGAAAA
>M:006TZ-1
AAAAAAGACTAATCCTAAGAAT
>M:006U0-1
AAAAAAGACTCTACAGCTTCA
>M:006U1-1
AAAAAAGACTCTTTGATTTACTG
>M:006U2-1
AAAAAAGACTGATAAAGTAAA
>M:006U3-2
AAAAAAGACTGTACACG
>M:006U4-1
AAAAAAGACTGTACACGT
>M:006U5-1
AAAAAAGACTGTACACGTTTT
>M:006U6-1
AAAAAAGACTGTACACGTTTTT
>M:006U7-1
AAAAAAGACTGTTTGACAC
>M:006U8-1
AAAAAAGAGAAAAAAAAA
>M:006U9-1
AAAAAAGAGAAAAAAAAAAAAA
>M:006UA-1
AAAAAAGAGAAAAAAGAAA
>M:006UB-1
AAAAAAGAGAAAAAATGGAAT
>M:006UC-1
AAAAAAGAGAAAAGAGATACCT
>M:006UD-1
AAAAAAGAGAAAAGCGGACATC
>M:006UE-1
AAAAAAGAGAAAAGTGTAC
>M:006UF-1
AAAAAAGAGAAAAGTGTACA
>M:006UG-1
AAAAAAGAGAAAAGTGTACATC
>M:006UH-1
AAAAAAGAGAAATAAAA
>M:006UI-1
AAAAAAGAGAAGAAAAAA
>M:006UJ-1
AAAAAAGAGAAGAACAAGAAAGA
>M:006UK-1
AAAAAAGAGAAGATTAAAAAAAT
>M:006UL-1
AAAAAAGAGAATTTAAAATAAA
>M:006UM-1
AAAAAAGAGAATTTTAAAAAT
>M:006UN-1
AAAAAAGAGACAGGCGAGAAAGGAA
>M:006UO-1
AAAAAAGAGAGAAAAAGAAA
>M:006UP-1
AAAAAAGAGAGATATGGCA
>M:006UQ-1
AAAAAAGAGAGGAGAAAGGAA
>M:006UR-1
AAAAAAGAGATATATGACT
>M:006US-1
AAAAAAGAGATCTCATCT
>M:006UT-1
AAAAAAGAGATTATATCATGTGT
>M:006UU-1
AAAAAAGAGATTCGAAAACTAGAA
>M:006UV-1
AAAAAAGAGCAAAAATTTGCTAA
>M:006UW-1
AAAAAAGAGCAAAGAGTATCT
>M:006UX-1
AAAAAAGAGCAAGTTGTTTTT
>M:006UY-1
AAAAAAGAGCTAAAACTCCACAGAT
>M:006UZ-1
AAAAAAGAGCTACCAAT
>M:006V0-1
AAAAAAGAGCTACCAATAGA
>M:006V1-1
AAAAAAGAGCTACCAATAGCAA
>M:006V2-1
AAAAAAGAGCTTATTTTGAAA
>M:006V3-1
AAAAAAGAGCTTGAGGACGTGAT
>M:006V4-1
AAAAAAGAGCTTGGAGGTCCTGA
>M:006V5-1
AAAAAAGAGGCAAGAGAAGATA
>M:006V6-1
AAAAAAGAGGCCGAAGAATAAGAA
>M:006V7-1
AAAAAAGAGGGAATGTAAAG
>M:006V8-2
AAAAAAGAGGGCAATTTATCACCA
>M:006V9-1
AAAAAAGAGGGGAGGAAAAAAAA
>M:006VA-1
AAAAAAGAGGGGGGAGGA
>M:006VB-1
AAAAAAGAGGTAATACTTTGGAT
>M:006VC-1
AAAAAAGAGTAATCAAAA
>M:006VD-1
AAAAAAGAGTAATCAATAGC
>M:006VE-1
AAAAAAGAGTATCTAAGCTGTTT
>M:006VF-1
AAAAAAGAGTGAATAGTAATTCA
>M:006VG-1
AAAAAAGAGTGTTAGAAGAAGA
>M:006VH-1
AAAAAAGAGTGTTAGAAGATAAAA
>M:006VI-1
AAAAAAGAGTTAAATGAAGTATAA
>M:006VJ-3
AAAAAAGATAAAAAAAA
>M:006VK-1
AAAAAAGATAAAAAAAAA
>M:006VL-3
AAAAAAGATAAAAAAAAAA
>M:006VM-1
AAAAAAGATAAAAAAAAAAA
>M:006VN-1
AAAAAAGATAAAAAAAAGA
>M:006VO-6
AAAAAAGATAAAAAAAGA
>M:006VP-11
AAAAAAGATAAAAAAAGAA
>M:006VQ-9
AAAAAAGATAAAAAAAGAAA
>M:006VR-3
AAAAAAGATAAAAAAAGAAAA
>M:006VS-3
AAAAAAGATAAAAAAAGAAAAA
>M:006VT-1
AAAAAAGATAAAAAAAGAAAAATTGA
>M:006VU-1
AAAAAAGATAAAAAAAGAAGAA
>M:006VV-1
AAAAAAGATAAAAAAAT
>M:006VW-1
AAAAAAGATAAAAAAATAAGCT
>M:006VX-1
AAAAAAGATAAAAAAGGAA
>M:006VY-1
AAAAAAGATAAAAAATAAATATT
>M:006VZ-1
AAAAAAGATAAAAAGAAAAAAA
>M:006W0-1
AAAAAAGATAAAAGAAAGAGAA
>M:006W1-1
AAAAAAGATAAAAGATGTT
>M:006W2-1
AAAAAAGATAAAAGTCAAAGATTT
>M:006W3-4
AAAAAAGATAAAAGTGAAAGA
>M:006W4-1
AAAAAAGATAAAAGTGAAAGAGAA
>M:006W5-6
AAAAAAGATAAAAGTGAAAGAT
>M:006W6-1
AAAAAAGATAAAAGTGAAAGATA
>M:006W7-1
AAAAAAGATAAAAGTGAAAGATT
>M:006W8-20
AAAAAAGATAAAAGTTGT
>M:006W9-1
AAAAAAGATAAAAGTTGTT
>M:006WA-1
AAAAAAGATAAAAGTTGTTAT
>M:006WB-1
AAAAAAGATAAAAGTTTTTAA
>M:006WC-1
AAAAAAGATAACTAATGA
>M:006WD-1
AAAAAAGATAAGAAAAAAAAAAA
>M:006WE-1
AAAAAAGATAAGATTAACCAGGT
>M:006WF-1
AAAAAAGATAAGCTACAA
>M:006WG-1
AAAAAAGATACGGTAGGTTAT
>M:006WH-1
AAAAAAGATAGGAATGGAAGGAT
>M:006WI-1
AAAAAAGATAGGAATGGAAGGATT
>M:006WJ-1
AAAAAAGATAGTTGCCAGGAGA
>M:006WK-1
AAAAAAGATAGTTGCCCAGCGA
>M:006WL-1
AAAAAAGATATAAAAAAA
>M:006WM-1
AAAAAAGATATAACATTATCACTA
>M:006WN-1
AAAAAAGATATAAGAGAAATA
>M:006WO-1
AAAAAAGATATACTTGA
>M:006WP-2
AAAAAAGATATACTTGAA
>M:006WQ-1
AAAAAAGATATCTAGAATTTAAAAAA
>M:006WR-2
AAAAAAGATATGAAAAAGGAGCAA
>M:006WS-1
AAAAAAGATATGAATAAAGTT
>M:006WT-1
AAAAAAGATATGCAATGTTC
>M:006WU-2
AAAAAAGATATGCTTAA
>M:006WV-1
AAAAAAGATATGCTTAAA
>M:006WW-1
AAAAAAGATATTGACTGTTGGAG
>M:006WX-1
AAAAAAGATCAAAATAAAAAAAA
>M:006WY-1
AAAAAAGATCATTGTAAC
>M:006WZ-1
AAAAAAGATCATTTTGTAT
>M:006X0-1
AAAAAAGATCCATGGATTATTTCGA
>M:006X1-1
AAAAAAGATCCGATAGT
>M:006X2-1
AAAAAAGATCGGGATTGGAATTGT
>M:006X3-1
AAAAAAGATCGTATGCAAAA
>M:006X4-1
AAAAAAGATCGTGCAGTTAAT
>M:006X5-1
AAAAAAGATGAAAAAAGAATGA
>M:006X6-1
AAAAAAGATGAAAGAAT
>M:006X7-1
AAAAAAGATGAAAGGAC
>M:006X8-2
AAAAAAGATGAAAGGACAT
>M:006X9-1
AAAAAAGATGAAAGGACATAAT
>M:006XA-1
AAAAAAGATGAAAGGACATAATT
>M:006XB-1
AAAAAAGATGAAAGTCGT
>M:006XC-1
AAAAAAGATGAAAGTCGTTA
>M:006XD-1
AAAAAAGATGAAAGTCGTTAG
>M:006XE-2
AAAAAAGATGAAAGTCGTTAGT
>M:006XF-4
AAAAAAGATGAAAGTCGTTAGTA
>M:006XG-1
AAAAAAGATGAAAGTCGTTAGTAA
>M:006XH-1
AAAAAAGATGAAAGTCGTTAGTAT
>M:006XI-1
AAAAAAGATGAAAGTCGTTTGTA
>M:006XJ-1
AAAAAAGATGACCAATGGT
>M:006XK-1
AAAAAAGATGACCGTGTCCGG
>M:006XL-1
AAAAAAGATGATGTTGA
>M:006XM-1
AAAAAAGATGCATGTTATT
>M:006XN-1
AAAAAAGATGCATTTGAAA
>M:006XO-1
AAAAAAGATGTAAGAGAAGA
>M:006XP-1
AAAAAAGATGTTATTGGCCTGGA
>M:006XQ-1
AAAAAAGATGTTCAATGTGAA
>M:006XR-1
AAAAAAGATGTTCAATGTGAATA
>M:006XS-1
AAAAAAGATGTTGCTAATTAATGA
>M:006XT-1
AAAAAAGATGTTTTATGTGA
>M:006XU-1
AAAAAAGATTAAAAGAGAC
>M:006XV-1
AAAAAAGATTAAATGATTGCA
>M:006XW-1
AAAAAAGATTAAGAAAAA
>M:006XX-2
AAAAAAGATTAAGAACT
>M:006XY-1
AAAAAAGATTAAGAACTC
>M:006XZ-1
AAAAAAGATTAAGAACTCT
>M:006Y0-1
AAAAAAGATTAAGAACTCTA
>M:006Y1-1
AAAAAAGATTAAGAACTCTAA
>M:006Y2-1
AAAAAAGATTAAGAACTCTAAAA
>M:006Y3-1
AAAAAAGATTAGACTTGTCCTTA
>M:006Y4-1
AAAAAAGATTAGACTTGTCCTTTGCA
>M:006Y5-1
AAAAAAGATTAGTTACAGGTCA
>M:006Y6-1
AAAAAAGATTATGACAACAT
>M:006Y7-1
AAAAAAGATTCCAAAAAAAAA
>M:006Y8-2
AAAAAAGATTCCAAAAAATAAT
>M:006Y9-1
AAAAAAGATTCCAAAAAATAATC
>M:006YA-1
AAAAAAGATTCCAAAGAATAATCGA
>M:006YB-1
AAAAAAGATTCGAAAACTAAAAT
>M:006YC-1
AAAAAAGATTCGTTGTAAC
>M:006YD-1
AAAAAAGATTGAAAAGGATAAAT
>M:006YE-1
AAAAAAGATTGAAGAAGTCAA
>M:006YF-1
AAAAAAGATTGAAGAAGTCAATA
>M:006YG-1
AAAAAAGATTGAGAAAAA
>M:006YH-1
AAAAAAGATTGAGAAAAAAA
>M:006YI-1
AAAAAAGATTGAGAACTCTA
>M:006YJ-1
AAAAAAGATTGATTTACGGGCATCA
>M:006YK-1
AAAAAAGATTGCATACAAAGT
>M:006YL-1
AAAAAAGATTGGAAAAATT
>M:006YM-1
AAAAAAGATTGGAATTTTGGAAAA
>M:006YN-1
AAAAAAGATTGGAGAAATGAGCT
>M:006YO-1
AAAAAAGATTGTAACAT
>M:006YP-1
AAAAAAGATTGTTAGCATTTAATAA
>M:006YQ-1
AAAAAAGATTTAACAAGTCAAT
>M:006YR-1
AAAAAAGATTTCACTTTTTAT
>M:006YS-1
AAAAAAGATTTCGAACTTTA
>M:006YT-1
AAAAAAGATTTCTGCGGATTGGT
>M:006YU-1
AAAAAAGATTTGAAAATTAAAA
>M:006YV-1
AAAAAAGATTTTAACTCAA
>M:006YW-1
AAAAAAGATTTTAACTGAATTC
>M:006YX-1
AAAAAAGATTTTGATTTTAA
>M:006YY-1
AAAAAAGATTTTTGATT
>M:006YZ-1
AAAAAAGATTTTTGATTTTAAC
>M:006Z0-1
AAAAAAGCAAAAAAATT
>M:006Z1-1
AAAAAAGCAAAAACGGAAAACC
>M:006Z2-1
AAAAAAGCAAAACTTCTCTGTCA
>M:006Z3-1
AAAAAAGCAAAAGCTCGCTTGATCT
>M:006Z4-1
AAAAAAGCAAAAGGCCT
>M:006Z5-2
AAAAAAGCAAACAGAAA
>M:006Z6-1
AAAAAAGCAAAGCTTAA
>M:006Z7-3
AAAAAAGCAAAGCTTAAAA
>M:006Z8-2
AAAAAAGCAAAGCTTAAAAA
>M:006Z9-2
AAAAAAGCAAAGCTTAAAAAA
>M:006ZA-1
AAAAAAGCAAAGCTTAAAAAAAGGAT
>M:006ZB-1
AAAAAAGCAAATCTTAAAA
>M:006ZC-1
AAAAAAGCAACAAAAAAAAAA
>M:006ZD-1
AAAAAAGCAACAAAAAGTTAAA
>M:006ZE-1
AAAAAAGCAACAAAAAGTTAAAA
>M:006ZF-1
AAAAAAGCAACAGATGCAGTTC
>M:006ZG-1
AAAAAAGCAACCAAAATGAATA
>M:006ZH-1
AAAAAAGCAACTGAATTCAAT
>M:006ZI-1
AAAAAAGCAACTGAATTCAATGAA
>M:006ZJ-1
AAAAAAGCAAGATTATCTAAA
>M:006ZK-1
AAAAAAGCACAAGGTCTTTGGAT
>M:006ZL-1
AAAAAAGCACATGGTCTTTGA
>M:006ZM-4
AAAAAAGCACATGGTCTTTGAG
>M:006ZN-1
AAAAAAGCACATGGTCTTTGAGT
>M:006ZO-2
AAAAAAGCACATGGTCTTTGAGTT
>M:006ZP-1
AAAAAAGCACTGAGTTGAT
>M:006ZQ-1
AAAAAAGCAGAATTTTAAAAATAGA
>M:006ZR-1
AAAAAAGCAGCGAATAAAAAA
>M:006ZS-1
AAAAAAGCAGCGAATAG
>M:006ZT-3
AAAAAAGCAGCGAATAGA
>M:006ZU-1
AAAAAAGCAGCGAATAGT
>M:006ZV-1
AAAAAAGCAGGCAATAAGCAAAA
>M:006ZW-1
AAAAAAGCAGGCAGTTAATTGAAC
>M:006ZX-1
AAAAAAGCAGTTGAATTCG
>M:006ZY-2
AAAAAAGCAGTTGAATTCGAGA
>M:006ZZ-1
AAAAAAGCAGTTGAATTCGAGAA
>M:00700-2
AAAAAAGCAGTTGAATTCGAGAT
>M:00701-1
AAAAAAGCAGTTGAATTCGATA
>M:00702-1
AAAAAAGCATACAATAAACCGAAA
>M:00703-1
AAAAAAGCATACAATTAA
>M:00704-2
AAAAAAGCATACAATTAATAAAT
>M:00705-2
AAAAAAGCATATAATTATAGCTG
>M:00706-1
AAAAAAGCATGAGTTAAA
>M:00707-1
AAAAAAGCATGATTAATATTA
>M:00708-1
AAAAAAGCATGCAAAAA
>M:00709-2
AAAAAAGCATGCAAAAAAA
>M:0070A-1
AAAAAAGCATGCAAAAAGCAA
>M:0070B-1
AAAAAAGCATGCAAAGAAAA
>M:0070C-1
AAAAAAGCATGCAAAGAT
>M:0070D-1
AAAAAAGCATGCAAAGATAA
>M:0070E-1
AAAAAAGCATGCAAAGT
>M:0070F-4
AAAAAAGCATGCAAAGTA
>M:0070G-2
AAAAAAGCATGCAAAGTAA
>M:0070H-4
AAAAAAGCATGCAAAGTAAA
>M:0070I-4
AAAAAAGCATGCAAAGTAAAA
>M:0070J-6
AAAAAAGCATGCAAAGTAAAAA
>M:0070K-6
AAAAAAGCATGCAAAGTAAAAAA
>M:0070L-1
AAAAAAGCATGCAAAGTAAAGAAA
>M:0070M-1
AAAAAAGCATGCAAAGTAGTGAA
>M:0070N-1
AAAAAAGCATGCAAAGTAT
>M:0070O-1
AAAAAAGCATGCAAAGTATAAA
>M:0070P-2
AAAAAAGCATGCAAAGTATAAGA
>M:0070Q-1
AAAAAAGCATGCAAAGTTAAAAA
>M:0070R-1
AAAAAAGCATGCAAATA
>M:0070S-1
AAAAAAGCATGCAAATAA
>M:0070T-1
AAAAAAGCATGCAAGGTAAAAA
>M:0070U-1
AAAAAAGCATGCAAGTAATGA
>M:0070V-1
AAAAAAGCATGCAAGTAATGAA
>M:0070W-1
AAAAAAGCATGCAAGTAATGAAA
>M:0070X-1
AAAAAAGCATGCAAGTAGTGAACT
>M:0070Y-1
AAAAAAGCATGCAATCAATAAA
>M:0070Z-2
AAAAAAGCATGCAATGT
>M:00710-1
AAAAAAGCATGCAATGTA
>M:00711-5
AAAAAAGCATGCAATGTAAA
>M:00712-2
AAAAAAGCATGCAATGTAAAA
>M:00713-2
AAAAAAGCATGCAATGTAAAAA
>M:00714-4
AAAAAAGCATGCAATGTAAAAAA
>M:00715-1
AAAAAAGCATGCAATGTTA
>M:00716-1
AAAAAAGCATGCAATGTTAGA
>M:00717-1
AAAAAAGCATGCAATGTTAGAAAA
>M:00718-17
AAAAAAGCATGCAATTA
>M:00719-12
AAAAAAGCATGCAATTAA
>M:0071A-2
AAAAAAGCATGCAATTAAA
>M:0071B-7
AAAAAAGCATGCAATTAAT
>M:0071C-9
AAAAAAGCATGCAATTAATA
>M:0071D-5
AAAAAAGCATGCAATTAATAA
>M:0071E-6
AAAAAAGCATGCAATTAATAAA
>M:0071F-2
AAAAAAGCATGCAATTAATAAAA
>M:0071G-8
AAAAAAGCATGCAATTAATAAAT
>M:0071H-1
AAAAAAGCATGCAATTAATCGAT
>M:0071I-1
AAAAAAGCATGCAATTAATCGATAA
>M:0071J-1
AAAAAAGCATGCAATTAG
>M:0071K-1
AAAAAAGCATGCAATTAGT
>M:0071L-1
AAAAAAGCATGCAATTAGTA
>M:0071M-4
AAAAAAGCATGCAATTAGTAA
>M:0071N-4
AAAAAAGCATGCAATTAGTAAA
>M:0071O-1
AAAAAAGCATGCAATTAGTAAAA
>M:0071P-1
AAAAAAGCATGCAATTAGTTAAA
>M:0071Q-1
AAAAAAGCATGCAATTAGTTAAAA
>M:0071R-2
AAAAAAGCATGCAATTATTAA
>M:0071S-1
AAAAAAGCATGCAATTGA
>M:0071T-1
AAAAAAGCATGCAATTGCTA
>M:0071U-1
AAAAAAGCATGCAGCTA
>M:0071V-1
AAAAAAGCATGCAGCTAA
>M:0071W-1
AAAAAAGCATGCAGCTAAT
>M:0071X-1
AAAAAAGCATGCAGTACTAGTGA
>M:0071Y-1
AAAAAAGCATGCAGTCA
>M:0071Z-1
AAAAAAGCATGCAGTCAG
>M:00720-1
AAAAAAGCATGCAGTCAGT
>M:00721-4
AAAAAAGCATGCAGTCAGTA
>M:00722-1
AAAAAAGCATGCAGTCAGTAAAAA
>M:00723-1
AAAAAAGCATGCAGTCAGTAGAA
>M:00724-1
AAAAAAGCATGCAGTGA
>M:00725-1
AAAAAAGCATGCAGTGAA
>M:00726-3
AAAAAAGCATGCAGTTA
>M:00727-1
AAAAAAGCATGCAGTTAATAAACAG
>M:00728-1
AAAAAAGCATGCAGTTAGT
>M:00729-1
AAAAAAGCATGCAGTTAGTAAC
>M:0072A-1
AAAAAAGCATGCAGTTAGTAACGA
>M:0072B-1
AAAAAAGCATGCAGTTGCGC
>M:0072C-1
AAAAAAGCATGCATAAATA
>M:0072D-1
AAAAAAGCATGCATAAATATAAAAA
>M:0072E-1
AAAAAAGCATGCATAAATGCAAA
>M:0072F-1
AAAAAAGCATGCATTTAAA
>M:0072G-1
AAAAAAGCATGCATTTAAATAAA
>M:0072H-1
AAAAAAGCATGCATTTAAATACAA
>M:0072I-1
AAAAAAGCATGCATTTAATATGA
>M:0072J-1
AAAAAAGCATGCGTAAATA
>M:0072K-1
AAAAAAGCATGCTAAGTAAAA
>M:0072L-1
AAAAAAGCATGCTGTTAATA
>M:0072M-3
AAAAAAGCATGCTGTTAATAGA
>M:0072N-5
AAAAAAGCATGCTGTTAATAGAA
>M:0072O-1
AAAAAAGCATGCTTAATATT
>M:0072P-7
AAAAAAGCATGCTTTAA
>M:0072Q-1
AAAAAAGCATGCTTTAAAA
>M:0072R-1
AAAAAAGCATGCTTTAAC
>M:0072S-3
AAAAAAGCATGCTTTAAT
>M:0072T-5
AAAAAAGCATGCTTTAATA
>M:0072U-3
AAAAAAGCATGCTTTAATAA
>M:0072V-1
AAAAAAGCATGCTTTAATAT
>M:0072W-1
AAAAAAGCATGCTTTAATATTAA
>M:0072X-3
AAAAAAGCATGGAATTA
>M:0072Y-5
AAAAAAGCATGGAATTAA
>M:0072Z-3
AAAAAAGCATGGAATTAAT
>M:00730-3
AAAAAAGCATGGAATTAATA
>M:00731-1
AAAAAAGCATGGAATTAATAA
>M:00732-3
AAAAAAGCATGGAATTAATAAA
>M:00733-4
AAAAAAGCATGGAATTAATAAAC
>M:00734-1
AAAAAAGCATGGAATTAATAAAT
>M:00735-1
AAAAAAGCATGGAATTAATAGAAAA
>M:00736-1
AAAAAAGCATGGAATTATAA
>M:00737-1
AAAAAAGCATGGAGGGAAGAGAC
>M:00738-1
AAAAAAGCATGTTTTAATA
>M:00739-1
AAAAAAGCATTACATGAAATTT
>M:0073A-1
AAAAAAGCATTCAGTTAACAGA
>M:0073B-1
AAAAAAGCATTCGTAAATACA
>M:0073C-1
AAAAAAGCATTGAATTAATAAA
>M:0073D-1
AAAAAAGCATTTAAAAAA
>M:0073E-3
AAAAAAGCATTTAAAGA
>M:0073F-13
AAAAAAGCATTTAAAGAT
>M:0073G-1
AAAAAAGCATTTAAAGATT
>M:0073H-2
AAAAAAGCATTTAAAGATTA
>M:0073I-2
AAAAAAGCATTTAAAGATTAAAAA
>M:0073J-2
AAAAAAGCATTTGAAGA
>M:0073K-1
AAAAAAGCATTTGAAGAAAAA
>M:0073L-1
AAAAAAGCATTTGAAGAT
>M:0073M-1
AAAAAAGCATTTGAAGATT
>M:0073N-1
AAAAAAGCATTTGAAGATTA
>M:0073O-1
AAAAAAGCATTTTTTAGCACT
>M:0073P-1
AAAAAAGCCAAAAAGGGAATAGA
>M:0073Q-1
AAAAAAGCCAAGCGTGCTGCT
>M:0073R-1
AAAAAAGCCACACATCAAAATGA
>M:0073S-1
AAAAAAGCCACATCCGTTTGCAGT
>M:0073T-1
AAAAAAGCCATCTTGCTTGTGTGTT
>M:0073U-1
AAAAAAGCCGGATATAATAGCTC
>M:0073V-1
AAAAAAGCCGTCTTGCTTGTGTGTT
>M:0073W-1
AAAAAAGCGAAAAAGAAGAGGGAT
>M:0073X-1
AAAAAAGCGAAAGGAAGGAAAT
>M:0073Y-1
AAAAAAGCGAAAGTCCTTTGTTATT
>M:0073Z-1
AAAAAAGCGAATTAAACGAAA
>M:00740-1
AAAAAAGCGACGGCAGGGTATTCCT
>M:00741-1
AAAAAAGCGACTTCGTCGTGT
>M:00742-1
AAAAAAGCGAGAAAATTAC
>M:00743-1
AAAAAAGCGAGCTCGCAACCCGT
>M:00744-1
AAAAAAGCGATATTCCTTTGTTAT
>M:00745-1
AAAAAAGCGCCATCGAAAGGTA
>M:00746-1
AAAAAAGCGGGAGTCCTTAAA
>M:00747-2
AAAAAAGCGTACATGAGAAAAA
>M:00748-1
AAAAAAGCGTCTGATGAATTAT
>M:00749-1
AAAAAAGCGTGCAACTAATAGAA
>M:0074A-1
AAAAAAGCGTGCAACTAATAGAAT
>M:0074B-2
AAAAAAGCGTGCAATTAA
>M:0074C-1
AAAAAAGCGTGCAGTTAATAGA
>M:0074D-1
AAAAAAGCGTTTGAAGATT
>M:0074E-1
AAAAAAGCTAAAATTTAAAT
>M:0074F-1
AAAAAAGCTAAAATTTAAATAA
>M:0074G-1
AAAAAAGCTAAAATTTAAATAAA
>M:0074H-1
AAAAAAGCTAATTCTCTGA
>M:0074I-1
AAAAAAGCTAATTTTGAAA
>M:0074J-1
AAAAAAGCTACGGCAACT
>M:0074K-1
AAAAAAGCTATAAATGGTTTATA
>M:0074L-1
AAAAAAGCTATAAATGGTTTATAAA
>M:0074M-1
AAAAAAGCTATGCAATTAATAGA
>M:0074N-1
AAAAAAGCTATGTGCAAA
>M:0074O-1
AAAAAAGCTCATAGTTAAATC
>M:0074P-2
AAAAAAGCTCCAGGAAATA
>M:0074Q-1
AAAAAAGCTCCTTAATTTAAGAA
>M:0074R-1
AAAAAAGCTCGAATGGGATCGC
>M:0074S-1
AAAAAAGCTCGTAGTTGGATCTGCGTCTC
>M:0074T-1
AAAAAAGCTGCGAAATCGCAGAAAAAAA
>M:0074U-1
AAAAAAGCTGCGACAACTAC
>M:0074V-1
AAAAAAGCTGCGGTTGTTGTG
>M:0074W-1
AAAAAAGCTGGAAACAA
>M:0074X-1
AAAAAAGCTTACCTTCTAA
>M:0074Y-1
AAAAAAGCTTACTTTCTAAGCAA
>M:0074Z-1
AAAAAAGCTTAGTCCCGCA
>M:00750-1
AAAAAAGCTTATCTTGAAATTAA
>M:00751-1
AAAAAAGCTTATTGAATAATAA
>M:00752-1
AAAAAAGCTTCACGATTTAAGAA
>M:00753-1
AAAAAAGCTTGAAAAAATACT
>M:00754-1
AAAAAAGCTTGCAATTA
>M:00755-1
AAAAAAGCTTGCAATTAATAA
>M:00756-1
AAAAAAGCTTTATAAGT
>M:00757-1
AAAAAAGCTTTATAAGTC
>M:00758-2
AAAAAAGCTTTCGGCTGAAA
>M:00759-1
AAAAAAGCTTTCGGCTGAAAGAGT
>M:0075A-1
AAAAAAGCTTTGAAAAT
>M:0075B-1
AAAAAAGCTTTTTAAATTTTGAT
>M:0075C-1
AAAAAAGGAAAAAAAAACTCCCCGA
>M:0075D-1
AAAAAAGGAAAAAATGGA
>M:0075E-1
AAAAAAGGAAAAAGTTGAAAAGGA
>M:0075F-1
AAAAAAGGAAAAATTAGA
>M:0075G-1
AAAAAAGGAAAAATTGAAAAC
>M:0075H-2
AAAAAAGGAAAAATTTGAAA
>M:0075I-1
AAAAAAGGAAAAATTTGAAAACT
>M:0075J-1
AAAAAAGGAAAAATTTGAAAATTGA
>M:0075K-1
AAAAAAGGAAAAATTTGAATACT
>M:0075L-1
AAAAAAGGAAAACGAAAAA
>M:0075M-1
AAAAAAGGAAAAGAAATGAGATTTTT
>M:0075N-1
AAAAAAGGAAAATATTAGTAA
>M:0075O-1
AAAAAAGGAAAATATTAGTAAAT
>M:0075P-1
AAAAAAGGAAAATTGGAAA
>M:0075Q-1
AAAAAAGGAAACATCTTATAA
>M:0075R-1
AAAAAAGGAAACCGAATTT
>M:0075S-1
AAAAAAGGAAACCGAATTTA
>M:0075T-1
AAAAAAGGAAACGGGTAAAACAT
>M:0075U-1
AAAAAAGGAAAGAAGAAAAA
>M:0075V-1
AAAAAAGGAAAGATGTTGTT
>M:0075W-1
AAAAAAGGAAAGATTTGA
>M:0075X-1
AAAAAAGGAAAGATTTGAAAATT
>M:0075Y-1
AAAAAAGGAAATAAAAA
>M:0075Z-1
AAAAAAGGAAATCAATGGAA
>M:00760-1
AAAAAAGGAAATCGATTCAGAT
>M:00761-1
AAAAAAGGAAATGGTTTATTTGA
>M:00762-1
AAAAAAGGAAATGTTTTA
>M:00763-1
AAAAAAGGAACAACGTAAGAAAAC
>M:00764-1
AAAAAAGGAACACCGGAGATT
>M:00765-1
AAAAAAGGAACATAAGATCTAAG
>M:00766-1
AAAAAAGGAACATGATTTCACA
>M:00767-1
AAAAAAGGAACGTAATACCAATTGAA
>M:00768-2
AAAAAAGGAACTCTCTTAAATCGG
>M:00769-3
AAAAAAGGAAGGAAATA
>M:0076A-1
AAAAAAGGAAGGAAATAG
>M:0076B-1
AAAAAAGGAAGGAAATAGGGC
>M:0076C-2
AAAAAAGGAAGGAAATAGGGCACA
>M:0076D-1
AAAAAAGGAAGGGAGCGA
>M:0076E-1
AAAAAAGGAAGGGGAAAAGA
>M:0076F-1
AAAAAAGGAAGTTAAAAAA
>M:0076G-1
AAAAAAGGAATAAAAAGAA
>M:0076H-2
AAAAAAGGACATGCTGCAACGA
>M:0076I-1
AAAAAAGGACCGTTAAAT
>M:0076J-1
AAAAAAGGACGAATGAAA
>M:0076K-1
AAAAAAGGACTAAACATTAACCA
>M:0076L-1
AAAAAAGGACTGATAAA
>M:0076M-1
AAAAAAGGACTTAAGGA
>M:0076N-1
AAAAAAGGAGAAAAGTAAA
>M:0076O-1
AAAAAAGGAGAAAGAGAGTGA
>M:0076P-1
AAAAAAGGAGAATAAAAAAAAAAAGAA
>M:0076Q-1
AAAAAAGGAGAGAGGAAAATTA
>M:0076R-1
AAAAAAGGAGAGATGATTTATGA
>M:0076S-1
AAAAAAGGAGAGATGATTTATGAT
>M:0076T-1
AAAAAAGGAGTAAAAAAGGCAAG
>M:0076U-1
AAAAAAGGAGTGTTAGTT
>M:0076V-1
AAAAAAGGATAAAATTAGT
>M:0076W-1
AAAAAAGGATAAGCAAAAATTG
>M:0076X-1
AAAAAAGGATAGAGTCAAATAAAC
>M:0076Y-1
AAAAAAGGATATGATCATT
>M:0076Z-1
AAAAAAGGATATTAATAAAT
>M:00770-1
AAAAAAGGATCAAAGAGA
>M:00771-1
AAAAAAGGATCAAAGAGAAA
>M:00772-1
AAAAAAGGATCAAAGAGAAAAA
>M:00773-1
AAAAAAGGATCAAAGAGAAAAAT
>M:00774-1
AAAAAAGGATCAAAGAGAAAAATT
>M:00775-1
AAAAAAGGATCGAAAAAA
>M:00776-1
AAAAAAGGATCGCTAAAT
>M:00777-2
AAAAAAGGATCGTTAAA
>M:00778-41
AAAAAAGGATCGTTAAAT
>M:00779-37
AAAAAAGGATCGTTAAATT
>M:0077A-3
AAAAAAGGATCGTTAAATTGAT
>M:0077B-1
AAAAAAGGATCGTTAAATTGATG
>M:0077C-1
AAAAAAGGATGCAACAGTCTC
>M:0077D-1
AAAAAAGGATGCAATTAGTTGA
>M:0077E-1
AAAAAAGGATGCAATTCATAAATAAAAA
>M:0077F-1
AAAAAAGGATGCATTGTCATTATT
>M:0077G-1
AAAAAAGGATGGAAAGA
>M:0077H-1
AAAAAAGGATGGAACAAGA
>M:0077I-1
AAAAAAGGATGGAACAGAG
>M:0077J-3
AAAAAAGGATGGAACAGC
>M:0077K-1
AAAAAAGGATGGAATAGTCTCTA
>M:0077L-1
AAAAAAGGATGGATTTAA
>M:0077M-1
AAAAAAGGATGGCTGATAAT
>M:0077N-1
AAAAAAGGATTATGAAT
>M:0077O-1
AAAAAAGGATTTTGCTCAGTTTGCG
>M:0077P-1
AAAAAAGGCAATTCTGCA
>M:0077Q-1
AAAAAAGGCACCCGCTGTCGTGAA
>M:0077R-1
AAAAAAGGCAGGAGCCGATATTT
>M:0077S-1
AAAAAAGGCAGTAAAGTCTTGAT
>M:0077T-1
AAAAAAGGCATGCAAAGA
>M:0077U-2
AAAAAAGGCATGCAACAA
>M:0077V-1
AAAAAAGGCATGCAATAAGTTA
>M:0077W-1
AAAAAAGGCATGCAATT
>M:0077X-4
AAAAAAGGCATGCAATTA
>M:0077Y-1
AAAAAAGGCATGCAATTAATAAATA
>M:0077Z-1
AAAAAAGGCATGCAATTAG
>M:00780-1
AAAAAAGGCATGCAATTAGAA
>M:00781-1
AAAAAAGGCATGCAATTAGTAAA
>M:00782-1
AAAAAAGGCATGCAGTCAGAA
>M:00783-1
AAAAAAGGCATGCATTTAAT
>M:00784-1
AAAAAAGGCCGGTAAAAA
>M:00785-1
AAAAAAGGCCTGAGTATCATGTAT
>M:00786-1
AAAAAAGGCGAAAATTTGC
>M:00787-1
AAAAAAGGCGTGTAAGT
>M:00788-2
AAAAAAGGCGTGTAAGTAGT
>M:00789-2
AAAAAAGGCTAAAAAACTAAGTT
>M:0078A-1
AAAAAAGGCTAAAAAACTAAGTTT
>M:0078B-1
AAAAAAGGCTAAGGCAAATA
>M:0078C-1
AAAAAAGGCTATTGTTTATCAT
>M:0078D-1
AAAAAAGGCTATTGTTTATTA
>M:0078E-1
AAAAAAGGCTCAAAAGGATAAT
>M:0078F-1
AAAAAAGGCTCTAGAAGCAAT
>M:0078G-1
AAAAAAGGCTGAATCTCTAG
>M:0078H-1
AAAAAAGGCTGCAGGCCAATCGA
>M:0078I-1
AAAAAAGGGAAAAAAAAAGAGA
>M:0078J-1
AAAAAAGGGAAAATTACGTCA
>M:0078K-1
AAAAAAGGGAAACCTTA
>M:0078L-1
AAAAAAGGGAAACGGGTTA
>M:0078M-1
AAAAAAGGGAACTAAAAGAAAT
>M:0078N-1
AAAAAAGGGAATAGAAAATTGAG
>M:0078O-1
AAAAAAGGGAATGAATACGGT
>M:0078P-1
AAAAAAGGGAGAAAAAAAGAAAAAGA
>M:0078Q-1
AAAAAAGGGAGAGATTGTACTCT
>M:0078R-1
AAAAAAGGGAGGTGCCCTGAGTA
>M:0078S-1
AAAAAAGGGAGTGACAGTAAGTA
>M:0078T-1
AAAAAAGGGATGATTGT
>M:0078U-1
AAAAAAGGGATTAAAATAA
>M:0078V-1
AAAAAAGGGCATGCACAGTATA
>M:0078W-1
AAAAAAGGGCGGAAAAAAA
>M:0078X-2
AAAAAAGGGCTAAATATTCATT
>M:0078Y-1
AAAAAAGGGCTAAATATTCATTGT
>M:0078Z-1
AAAAAAGGGCTGAGATGAGCAAA
>M:00790-1
AAAAAAGGGGAAGGTGGGAGGGAAAA
>M:00791-1
AAAAAAGGGGAGGAAGGTTGGGAAGAA
>M:00792-1
AAAAAAGGGGCTGAGATGAGCAA
>M:00793-1
AAAAAAGGGGCTGAGATGAGCAAAA
>M:00794-1
AAAAAAGGGGGATGATATTAC
>M:00795-1
AAAAAAGGGGGCGAGTA
>M:00796-1
AAAAAAGGGTACTCTAATAAATA
>M:00797-1
AAAAAAGGGTTAGAATA
>M:00798-1
AAAAAAGGGTTGGGATTGATCGA
>M:00799-1
AAAAAAGGGTTTTGTAAT
>M:0079A-1
AAAAAAGGTAAAAACTTT
>M:0079B-1
AAAAAAGGTAAACTGAAA
>M:0079C-1
AAAAAAGGTAAACTGTA
>M:0079D-1
AAAAAAGGTAATCAAAGTGA
>M:0079E-1
AAAAAAGGTAATCAAAGTGAAT
>M:0079F-6
AAAAAAGGTAATCAAAGTGAATA
>M:0079G-1
AAAAAAGGTAATCAAAGTGAATAA
>M:0079H-1
AAAAAAGGTAATCAAAGTGTATA
>M:0079I-2
AAAAAAGGTAATCAATGTGAATA
>M:0079J-1
AAAAAAGGTAATCAATGTGAATAA
>M:0079K-1
AAAAAAGGTAATTAAAATGA
>M:0079L-1
AAAAAAGGTAATTAAAATGAA
>M:0079M-1
AAAAAAGGTAATTAAAATGAAT
>M:0079N-1
AAAAAAGGTAATTAAAATGAATA
>M:0079O-1
AAAAAAGGTAATTAAAATGAATAAAA
>M:0079P-1
AAAAAAGGTACGGTAGGTT
>M:0079Q-1
AAAAAAGGTAGTCAAATCGAATA
>M:0079R-1
AAAAAAGGTATTAAAAGAA
>M:0079S-1
AAAAAAGGTATTATGCAAAAAT
>M:0079T-1
AAAAAAGGTCAAAATTAATTGAA
>M:0079U-1
AAAAAAGGTCACCATTAGAAAGTGGGCA
>M:0079V-1
AAAAAAGGTCATCAAAGTGGAT
>M:0079W-1
AAAAAAGGTCTTAAGGTAA
>M:0079X-1
AAAAAAGGTCTTAAGGTAACCT
>M:0079Y-1
AAAAAAGGTGAAAATAAAAT
>M:0079Z-1
AAAAAAGGTGAAAATAAAATA
>M:007A0-1
AAAAAAGGTGAAAATAAAATAA
>M:007A1-1
AAAAAAGGTGAAAGAAAATAAGTAA
>M:007A2-1
AAAAAAGGTGATATTTC
>M:007A3-1
AAAAAAGGTGATCAAAATCA
>M:007A4-1
AAAAAAGGTGATCAAAGTGAAT
>M:007A5-1
AAAAAAGGTGATTGTCGACG
>M:007A6-1
AAAAAAGGTGCCTTCTTGGTA
>M:007A7-1
AAAAAAGGTGGAAGAGA
>M:007A8-1
AAAAAAGGTGGAAGAGATAGCGTC
>M:007A9-2
AAAAAAGGTTAAAAATA
>M:007AA-3
AAAAAAGGTTCCAGGAA
>M:007AB-1
AAAAAAGGTTCCAGGAAA
>M:007AC-1
AAAAAAGGTTCCAGGAAAA
>M:007AD-2
AAAAAAGGTTCCAGGAAAAA
>M:007AE-1
AAAAAAGGTTCCAGGAAAAAA
>M:007AF-2
AAAAAAGGTTCCAGGAAAAAT
>M:007AG-1
AAAAAAGGTTCGTTAAA
>M:007AH-1
AAAAAAGGTTCGTTAAATT
>M:007AI-1
AAAAAAGGTTCTCCAGA
>M:007AJ-1
AAAAAAGGTTCTCCAGAAAA
>M:007AK-1
AAAAAAGGTTGGAAGAAGATGTT
>M:007AL-1
AAAAAAGGTTTATTTTTG
>M:007AM-1
AAAAAAGGTTTATTTTTTC
>M:007AN-1
AAAAAAGGTTTCTGCGTATT
>M:007AO-1
AAAAAAGGTTTGCAAGATTCGC
>M:007AP-1
AAAAAAGTAAAAAAAGAAAA
>M:007AQ-1
AAAAAAGTAAAAAACGTTT
>M:007AR-1
AAAAAAGTAAAAGAACGGATGAA
>M:007AS-1
AAAAAAGTAAAATAAATAGA
>M:007AT-1
AAAAAAGTAAAGAATTCTGTTTAG
>M:007AU-1
AAAAAAGTAAAGTTTCCTTTGTCT
>M:007AV-1
AAAAAAGTAAATAAACAAAGATCT
>M:007AW-1
AAAAAAGTAAATGAAAAGA
>M:007AX-3
AAAAAAGTAAATGTTTT
>M:007AY-17
AAAAAAGTAAATGTTTTA
>M:007AZ-18
AAAAAAGTAAATGTTTTAT
>M:007B0-1
AAAAAAGTAAATGTTTTATCTGA
>M:007B1-7
AAAAAAGTAAATGTTTTATT
>M:007B2-2
AAAAAAGTAAATGTTTTATTT
>M:007B3-21
AAAAAAGTAAATGTTTTATTTGA
>M:007B4-23
AAAAAAGTAAATGTTTTATTTGAT
>M:007B5-1
AAAAAAGTAAATGTTTTATTTGATAT
>M:007B6-1
AAAAAAGTAACTGTTTT
>M:007B7-1
AAAAAAGTAAGAGATGAAATTTT
>M:007B8-1
AAAAAAGTAAGGTACAGTGAAA
>M:007B9-1
AAAAAAGTAAGGTTTCCTTTGTCT
>M:007BA-1
AAAAAAGTAAGTGATAAATA
>M:007BB-1
AAAAAAGTAATGGAAAAGT
>M:007BC-1
AAAAAAGTACATTGGAATGT
>M:007BD-1
AAAAAAGTACCGAGAGGGAAAGTTGCA
>M:007BE-1
AAAAAAGTACCGTGAGGGAAAGGT
>M:007BF-1
AAAAAAGTACCGTGAGGGAAAGTTGCA
>M:007BG-1
AAAAAAGTACGAAAAAAGTGGAAA
>M:007BH-1
AAAAAAGTACGTTTTGC
>M:007BI-3
AAAAAAGTAGAATAAAACAAGAT
>M:007BJ-1
AAAAAAGTAGAATGTTACTCGAT
>M:007BK-1
AAAAAAGTAGAATTACATAA
>M:007BL-1
AAAAAAGTAGATCTGAATTT
>M:007BM-1
AAAAAAGTAGATTAAAGTGTA
>M:007BN-1
AAAAAAGTAGCATTATTAAAAA
>M:007BO-1
AAAAAAGTAGCTATTTTCGAATTT
>M:007BP-1
AAAAAAGTAGGGAGCGATAAATG
>M:007BQ-1
AAAAAAGTAGTTGCCCAGAGA
>M:007BR-1
AAAAAAGTATAAAAATTAAGA
>M:007BS-1
AAAAAAGTATACATGAGAAAAAGT
>M:007BT-1
AAAAAAGTATAGATAAAAAA
>M:007BU-1
AAAAAAGTATCAAAAAA
>M:007BV-1
AAAAAAGTATCGAGAATGAGCGA
>M:007BW-1
AAAAAAGTATCGCCTTACTT
>M:007BX-1
AAAAAAGTATCGCCTTACTTTCCCG
>M:007BY-1
AAAAAAGTATCGTTAAA
>M:007BZ-6
AAAAAAGTATTAAAAAA
>M:007C0-2
AAAAAAGTATTAAAAAAAA
>M:007C1-1
AAAAAAGTATTAAAAAAAAA
>M:007C2-1
AAAAAAGTATTAAAAAACA
>M:007C3-1
AAAAAAGTATTAAAAAGAA
>M:007C4-5
AAAAAAGTATTAAAAAT
>M:007C5-1
AAAAAAGTATTAAAAATTA
>M:007C6-1
AAAAAAGTATTAAAAATTATT
>M:007C7-1
AAAAAAGTATTAAAAATTATTGA
>M:007C8-1
AAAAAAGTATTAAAAATTATTGGAA
>M:007C9-1
AAAAAAGTATTAAAAATTATTGGTA
>M:007CA-1
AAAAAAGTATTATACAGTA
>M:007CB-1
AAAAAAGTATTATACAGTAAAAA
>M:007CC-1
AAAAAAGTATTTGGTAAAAGTAG
>M:007CD-1
AAAAAAGTATTTTCTCGGTTGT
>M:007CE-3
AAAAAAGTCAAAATTGG
>M:007CF-5
AAAAAAGTCAAAATTGGA
>M:007CG-1
AAAAAAGTCAAAATTGGAT
>M:007CH-1
AAAAAAGTCAAAATTGGATA
>M:007CI-1
AAAAAAGTCAAAATTGGATATGAA
>M:007CJ-1
AAAAAAGTCAATGCAAAAAGA
>M:007CK-2
AAAAAAGTCAGAAAAAAA
>M:007CL-2
AAAAAAGTCAGAAAAAAAAAAACT
>M:007CM-1
AAAAAAGTCAGAAAAAAAAAAC
>M:007CN-1
AAAAAAGTCAGAAAAAAAAAACTA
>M:007CO-1
AAAAAAGTCAGAAAAAAAACT
>M:007CP-1
AAAAAAGTCAGAAAAAAAACTAA
>M:007CQ-1
AAAAAAGTCAGCGAAAAGCATGCA
>M:007CR-1
AAAAAAGTCAGGAAAAAAAAAA
>M:007CS-1
AAAAAAGTCAGTGTGGCGTTTTC
>M:007CT-1
AAAAAAGTCATAGACAATCT
>M:007CU-1
AAAAAAGTCATAGACAATCTAA
>M:007CV-1
AAAAAAGTCATAGACAATCTC
>M:007CW-5
AAAAAAGTCATAGACAATCTCT
>M:007CX-2
AAAAAAGTCATATGATGA
>M:007CY-1
AAAAAAGTCATATGATGACTCAT
>M:007CZ-1
AAAAAAGTCATATTAAAATAAT
>M:007D0-1
AAAAAAGTCATGCAGAAAGAAAAA
>M:007D1-1
AAAAAAGTCATTGTTAA
>M:007D2-1
AAAAAAGTCCAGAAAAAAA
>M:007D3-1
AAAAAAGTCCGAAAAAA
>M:007D4-1
AAAAAAGTCCGAAAAAAA
>M:007D5-1
AAAAAAGTCCGAAAAAAAAA
>M:007D6-2
AAAAAAGTCCGAAAAAAAAT
>M:007D7-67
AAAAAAGTCCGGAAAAA
>M:007D8-42
AAAAAAGTCCGGAAAAAA
>M:007D9-13
AAAAAAGTCCGGAAAAAAA
>M:007DA-6
AAAAAAGTCCGGAAAAAAAA
>M:007DB-4
AAAAAAGTCCGGAAAAAAAAA
>M:007DC-1
AAAAAAGTCCGGAAAAAAAAT
>M:007DD-1
AAAAAAGTCCGGAAAAAAAATTGA
>M:007DE-1
AAAAAAGTCCGGAAAAAAAGAAA
>M:007DF-12
AAAAAAGTCCGGAAAAAAAT
>M:007DG-6
AAAAAAGTCCGGAAAAAAATT
>M:007DH-1
AAAAAAGTCCGGAAAAAAATTAAA
>M:007DI-3
AAAAAAGTCCGGAAAAAAATTG
>M:007DJ-6
AAAAAAGTCCGGAAAAAAATTGA
>M:007DK-2
AAAAAAGTCCGGAAAAAAATTGAA
>M:007DL-1
AAAAAAGTCCGGAAAAAG
>M:007DM-1
AAAAAAGTCCGGAAAAAGA
>M:007DN-1
AAAAAAGTCCGGAAAAAGAA
>M:007DO-1
AAAAAAGTCCGGAAAGA
>M:007DP-1
AAAAAAGTCCGGGAAAAAA
>M:007DQ-1
AAAAAAGTCCGGTAAAAAATTG
>M:007DR-1
AAAAAAGTCCGTAAAAAAATTGA
>M:007DS-1
AAAAAAGTCGATAATTCAGAC
>M:007DT-1
AAAAAAGTCGCTTAAAGAG
>M:007DU-1
AAAAAAGTCGTGAATGAATGCAGGAT
>M:007DV-1
AAAAAAGTCTCAAACTTGAGTAA
>M:007DW-1
AAAAAAGTCTCGTTAGA
>M:007DX-2
AAAAAAGTCTGGAAAAA
>M:007DY-1
AAAAAAGTCTGGAAAAAA
>M:007DZ-1
AAAAAAGTCTGGAAAAAAAA
>M:007E0-2
AAAAAAGTCTTCTCAGAC
>M:007E1-1
AAAAAAGTCTTCTCAGACG
>M:007E2-1
AAAAAAGTCTTCTCAGACGATAA
>M:007E3-2
AAAAAAGTCTTGTTAGA
>M:007E4-1
AAAAAAGTCTTGTTAGAA
>M:007E5-4
AAAAAAGTCTTGTTAGAAT
>M:007E6-6
AAAAAAGTCTTGTTAGAATAA
>M:007E7-2
AAAAAAGTCTTGTTAGAATAAA
>M:007E8-4
AAAAAAGTCTTGTTAGAATAAC
>M:007E9-2
AAAAAAGTCTTGTTAGAATAACA
>M:007EA-2
AAAAAAGTCTTGTTAGAATAACAC
>M:007EB-1
AAAAAAGTGAAAACTTAAAAAAA
>M:007EC-1
AAAAAAGTGAAAATGAT
>M:007ED-44
AAAAAAGTGAAAGAAAA
>M:007EE-11
AAAAAAGTGAAAGAAAAA
>M:007EF-3
AAAAAAGTGAAAGAAAAAA
>M:007EG-1
AAAAAAGTGAAAGAAAAAAA
>M:007EH-1
AAAAAAGTGAAAGAAAAAAAAAA
>M:007EI-1
AAAAAAGTGAAAGAAAAC
>M:007EJ-1
AAAAAAGTGAAAGAAAACTAAA
>M:007EK-4
AAAAAAGTGAAAGAAAACTAAAA
>M:007EL-1
AAAAAAGTGAAAGAAAGAA
>M:007EM-1
AAAAAAGTGAAAGAGAAA
>M:007EN-1
AAAAAAGTGAAAGAGGAAGGAAA
>M:007EO-1
AAAAAAGTGAAAGAGGAAGGCAA
>M:007EP-1
AAAAAAGTGAAATTGAAGA
>M:007EQ-1
AAAAAAGTGAAGAAAGAA
>M:007ER-1
AAAAAAGTGAAGGAGAAAGGAGA
>M:007ES-1
AAAAAAGTGAATTCTTATTTCCTA
>M:007ET-1
AAAAAAGTGAATTTGTT
>M:007EU-1
AAAAAAGTGACTGTAAAAAAT
>M:007EV-1
AAAAAAGTGAGAAATAAGATGG
>M:007EW-1
AAAAAAGTGAGAGAAAA
>M:007EX-1
AAAAAAGTGAGATAAAA
>M:007EY-1
AAAAAAGTGATAAAATTAGTGGTA
>M:007EZ-1
AAAAAAGTGATAAGAAAA
>M:007F0-1
AAAAAAGTGATCTAAGTCTGGAGTAA
>M:007F1-1
AAAAAAGTGATTTAACTTAA
>M:007F2-1
AAAAAAGTGCAACACTTACGAGT
>M:007F3-1
AAAAAAGTGCAAGAAAAA
>M:007F4-1
AAAAAAGTGCGATTATTGGCAAAA
>M:007F5-1
AAAAAAGTGCTATCCATCTTTTGA
>M:007F6-1
AAAAAAGTGGAACCGAATTTA
>M:007F7-1
AAAAAAGTGGAACCGAATTTAGAA
>M:007F8-1
AAAAAAGTGGAACCGAATTTAGAGT
>M:007F9-1
AAAAAAGTGGGACCGAATTTAGA
>M:007FA-1
AAAAAAGTGGGTCCATTCGATT
>M:007FB-1
AAAAAAGTGGTAGCGTATAATTGA
>M:007FC-1
AAAAAAGTGTAAAAGCTAAGTT
>M:007FD-1
AAAAAAGTGTAAAATGATTGAA
>M:007FE-1
AAAAAAGTGTACATGAGA
>M:007FF-1
AAAAAAGTGTACATGAGAAAA
>M:007FG-1
AAAAAAGTGTACATGAGGAAAA
>M:007FH-1
AAAAAAGTGTACTCGTTA
>M:007FI-1
AAAAAAGTGTACTCGTTAACA
>M:007FJ-1
AAAAAAGTGTACTCGTTAACAA
>M:007FK-1
AAAAAAGTGTACTCGTTAACAAA
>M:007FL-1
AAAAAAGTGTAGTTATTGCTGA
>M:007FM-1
AAAAAAGTGTGCGACTAAAAATGTA
>M:007FN-1
AAAAAAGTGTGTGATGAA
>M:007FO-1
AAAAAAGTGTTCGAAAATGA
>M:007FP-1
AAAAAAGTGTTTCGAAAATGAC
>M:007FQ-1
AAAAAAGTTAAAAAAAA
>M:007FR-1
AAAAAAGTTAAAAAAAAC
>M:007FS-1
AAAAAAGTTAAAAAAAACAAA
>M:007FT-1
AAAAAAGTTAAAAAAGAAAGG
>M:007FU-2
AAAAAAGTTAAAAAAGAGCTTGG
>M:007FV-1
AAAAAAGTTAAAAAAGAGTTTGGA
>M:007FW-1
AAAAAAGTTAAAAAGAGCTCGG
>M:007FX-1
AAAAAAGTTAAAAAGAGCTTGG
>M:007FY-2
AAAAAAGTTAAAAAGAGCTTGGA
>M:007FZ-1
AAAAAAGTTAAAAAGAGCTTGGAA
>M:007G0-1
AAAAAAGTTAAAAAGAGCTTGGAAA
>M:007G1-1
AAAAAAGTTAAAAAGAGCTTGGAT
>M:007G2-5
AAAAAAGTTAAAAATGTAAGA
>M:007G3-3
AAAAAAGTTAAAAATGTAAGAA
>M:007G4-1
AAAAAAGTTAAAACAACAAGTT
>M:007G5-1
AAAAAAGTTAAAATTTAAAT
>M:007G6-1
AAAAAAGTTAAACTATCTGAT
>M:007G7-1
AAAAAAGTTAAAGTTAAAAA
>M:007G8-1
AAAAAAGTTAAAGTTAAAAGA
>M:007G9-1
AAAAAAGTTAAAGTTAAAAGGA
>M:007GA-1
AAAAAAGTTAACCAAAAAAGAAAAA
>M:007GB-1
AAAAAAGTTAAGCTACA
>M:007GC-2
AAAAAAGTTAAGCTACAA
>M:007GD-1
AAAAAAGTTAAGCTACAAAAA
>M:007GE-1
AAAAAAGTTAAGGAAAA
>M:007GF-3
AAAAAAGTTAAGGAAAAA
>M:007GG-1
AAAAAAGTTAAGGAAAAAT
>M:007GH-2
AAAAAAGTTAAGGAAAAATAA
>M:007GI-1
AAAAAAGTTAAGGAAGA
>M:007GJ-1
AAAAAAGTTAAGGTTAAAAGG
>M:007GK-1
AAAAAAGTTAATGAATGAA
>M:007GL-1
AAAAAAGTTAATGAATGAAA
>M:007GM-1
AAAAAAGTTAATGAATGAAAAA
>M:007GN-1
AAAAAAGTTAATTCGGTAA
>M:007GO-5
AAAAAAGTTACGGTAGGT
>M:007GP-16
AAAAAAGTTACGGTAGGTT
>M:007GQ-15
AAAAAAGTTACGGTAGGTTA
>M:007GR-10
AAAAAAGTTACGGTAGGTTAT
>M:007GS-2
AAAAAAGTTACGGTAGGTTATT
>M:007GT-6
AAAAAAGTTACGGTAGGTTATTC
>M:007GU-4
AAAAAAGTTACGGTAGGTTATTCC
>M:007GV-1
AAAAAAGTTACGGTAGGTTATTCCC
>M:007GW-1
AAAAAAGTTACGGTAGGTTATTCCCT
>M:007GX-8
AAAAAAGTTACGGTAGGTTATTCCT
>M:007GY-31
AAAAAAGTTACGGTAGGTTATTCCTT
>M:007GZ-4
AAAAAAGTTACGGTAGGTTATTCCTTG
>M:007H0-1
AAAAAAGTTACGGTAGGTTTT
>M:007H1-1
AAAAAAGTTACGTTAGGT
>M:007H2-1
AAAAAAGTTACGTTAGGTTATTCCT
>M:007H3-1
AAAAAAGTTAGAAAAAAAA
>M:007H4-1
AAAAAAGTTAGAAAAAAAAA
>M:007H5-2
AAAAAAGTTAGAAGATTTTTGG
>M:007H6-2
AAAAAAGTTAGAAGATTTTTGGAA
>M:007H7-1
AAAAAAGTTAGATAAGTCTA
>M:007H8-1
AAAAAAGTTAGCAATTGTTCTAGT
>M:007H9-1
AAAAAAGTTAGCGAAAAGCAT
>M:007HA-1
AAAAAAGTTAGCGTTTTCTTCC
>M:007HB-1
AAAAAAGTTAGGACATCTCAATAA
>M:007HC-1
AAAAAAGTTAGTGAGTTTAAAA
>M:007HD-2
AAAAAAGTTAGTTGAAA
>M:007HE-1
AAAAAAGTTAGTTGCCC
>M:007HF-4
AAAAAAGTTAGTTGCCCA
>M:007HG-1
AAAAAAGTTAGTTGCCCAACCA
>M:007HH-1
AAAAAAGTTAGTTGCCCAG
>M:007HI-3
AAAAAAGTTAGTTGCCCAGA
>M:007HJ-2
AAAAAAGTTAGTTGCCCAGAA
>M:007HK-3
AAAAAAGTTAGTTGCCCAGAG
>M:007HL-15
AAAAAAGTTAGTTGCCCAGAGA
>M:007HM-3
AAAAAAGTTAGTTGCCCAGAGAA
>M:007HN-1
AAAAAAGTTAGTTGCCCAGAGAAAAA
>M:007HO-1
AAAAAAGTTAGTTGCCCAGAGAG
>M:007HP-5
AAAAAAGTTAGTTGCCCAGAGAGA
>M:007HQ-1
AAAAAAGTTAGTTGCCCAGAGAGGA
>M:007HR-1
AAAAAAGTTAGTTGCCCAGAGAGGAA
>M:007HS-1
AAAAAAGTTAGTTGCCCAGCGA
>M:007HT-1
AAAAAAGTTAGTTGCCCAGCGAT
>M:007HU-1
AAAAAAGTTAGTTGCTCAGAGA
>M:007HV-1
AAAAAAGTTATAAAAAA
>M:007HW-1
AAAAAAGTTATATCGAATAA
>M:007HX-1
AAAAAAGTTATGAATTAGTAAGA
>M:007HY-1
AAAAAAGTTATGCTATATAAAAAA
>M:007HZ-1
AAAAAAGTTATTTGGAAA
>M:007I0-1
AAAAAAGTTCAAAAAGATA
>M:007I1-1
AAAAAAGTTCATGCAAAAA
>M:007I2-3
AAAAAAGTTCCTTAATTTAAGA
>M:007I3-2
AAAAAAGTTCGGAAAAA
>M:007I4-2
AAAAAAGTTCGGAAAAAA
>M:007I5-1
AAAAAAGTTCGGAAAAAAAATTGA
>M:007I6-1
AAAAAAGTTCGTTGAAACGATTT
>M:007I7-1
AAAAAAGTTGAAAAGGGAATAG
>M:007I8-6
AAAAAAGTTGAAAAGGGAATAGA
>M:007I9-1
AAAAAAGTTGAAAAGGGAATAGAAA
>M:007IA-1
AAAAAAGTTGAAAATGTAAGA
>M:007IB-1
AAAAAAGTTGAAAATTTCT
>M:007IC-1
AAAAAAGTTGCAAAAATTTGAT
>M:007ID-1
AAAAAAGTTGCTGAAGAAATCCA
>M:007IE-1
AAAAAAGTTGGATATTTTGAAAA
>M:007IF-1
AAAAAAGTTGGGCGATC
>M:007IG-1
AAAAAAGTTGGGCGATCA
>M:007IH-1
AAAAAAGTTGGGCGATCAA
>M:007II-1
AAAAAAGTTGGGCGATCAAG
>M:007IJ-2
AAAAAAGTTGGGCGATCAAGAAA
>M:007IK-1
AAAAAAGTTGGGCTGATGTACT
>M:007IL-1
AAAAAAGTTGGGGAAGATTTTCTT
>M:007IM-1
AAAAAAGTTGTCATCTTTTA
>M:007IN-1
AAAAAAGTTGTCGTCTT
>M:007IO-2
AAAAAAGTTGTCGTCTTT
>M:007IP-7
AAAAAAGTTGTCGTCTTTT
>M:007IQ-7
AAAAAAGTTGTCGTCTTTTA
>M:007IR-2
AAAAAAGTTGTCGTCTTTTAAA
>M:007IS-1
AAAAAAGTTGTCGTCTTTTAAAAA
>M:007IT-3
AAAAAAGTTGTCGTCTTTTAT
>M:007IU-1
AAAAAAGTTGTCGTCTTTTATT
>M:007IV-2
AAAAAAGTTGTCGTCTTTTATTT
>M:007IW-1
AAAAAAGTTGTCGTCTTTTATTTT
>M:007IX-1
AAAAAAGTTGTGTCGGAATAACC
>M:007IY-1
AAAAAAGTTGTTAGTAACAACT
>M:007IZ-1
AAAAAAGTTTAAAAAAAA
>M:007J0-1
AAAAAAGTTTAAAAAAAAA
>M:007J1-1
AAAAAAGTTTAAAAAAAGAA
>M:007J2-1
AAAAAAGTTTAAAAAAGAA
>M:007J3-1
AAAAAAGTTTAAAAAAT
>M:007J4-2
AAAAAAGTTTAAAAAATA
>M:007J5-12
AAAAAAGTTTAAAAATA
>M:007J6-9
AAAAAAGTTTAAAAATAA
>M:007J7-1
AAAAAAGTTTAAAAATAAAA
>M:007J8-1
AAAAAAGTTTAAAAATAAAAA
>M:007J9-1
AAAAAAGTTTAAAAATAAAAAA
>M:007JA-2
AAAAAAGTTTAAAAATAACAGA
>M:007JB-3
AAAAAAGTTTAAAAATAACAGAT
>M:007JC-1
AAAAAAGTTTAAAAATAACATAT
>M:007JD-1
AAAAAAGTTTAAAAATAACGA
>M:007JE-1
AAAAAAGTTTAAAAATAAGA
>M:007JF-1
AAAAAAGTTTAAAAATAGA
>M:007JG-4
AAAAAAGTTTAAAAATTA
>M:007JH-1
AAAAAAGTTTAAAAGTACT
>M:007JI-1
AAAAAAGTTTAAAATTTGA
>M:007JJ-1
AAAAAAGTTTAATAAAAGAA
>M:007JK-1
AAAAAAGTTTAGTGAGTAA
>M:007JL-1
AAAAAAGTTTAGTGAGTTTAAA
>M:007JM-1
AAAAAAGTTTAGTGAGTTTAAAA
>M:007JN-1
AAAAAAGTTTAGTGAGTTTAAAAAA
>M:007JO-1
AAAAAAGTTTATATAGAAAA
>M:007JP-1
AAAAAAGTTTATATAGAAGAACG
>M:007JQ-1
AAAAAAGTTTCCAGGAA
>M:007JR-2
AAAAAAGTTTCTTAGTTTGAGA
>M:007JS-3
AAAAAAGTTTCTTAGTTTGAGAA
>M:007JT-1
AAAAAAGTTTGCACTACA
>M:007JU-1
AAAAAAGTTTGGAAAAAA
>M:007JV-1
AAAAAAGTTTGGAAAAATA
>M:007JW-1
AAAAAAGTTTGGAACGCTT
>M:007JX-1
AAAAAAGTTTGTTGATTTTAAT
>M:007JY-2
AAAAAAGTTTTAAAATCAAAAT
>M:007JZ-1
AAAAAAGTTTTCGAGAAGAAATAA
>M:007K0-1
AAAAAAGTTTTGGAATTTTCCA
>M:007K1-1
AAAAAAGTTTTTTGATTTTA
>M:007K2-1
AAAAAAGTTTTTTTAGA
>M:007K3-1
AAAAAAGTTTTTTTTCA
>M:007K4-5
AAAAAATAAAAAAAAAA
>M:007K5-4
AAAAAATAAAAAAAAAAA
>M:007K6-3
AAAAAATAAAAAAAAAAAA
>M:007K7-4
AAAAAATAAAAAAAAAAAAA
>M:007K8-1
AAAAAATAAAAAAAAAAAAAA
>M:007K9-1
AAAAAATAAAAAAAAAAAAAATTGAA
>M:007KA-1
AAAAAATAAAAAAAAAAAAATTGA
>M:007KB-1
AAAAAATAAAAAAAAAAAGAAATGAGA
>M:007KC-1
AAAAAATAAAAAAAAAAAT
>M:007KD-1
AAAAAATAAAAAAAAAAC
>M:007KE-1
AAAAAATAAAAAAAAAATAA
>M:007KF-1
AAAAAATAAAAAAAAAGAAGGAAA
>M:007KG-1
AAAAAATAAAAAAAAATA
>M:007KH-1
AAAAAATAAAAAAAAATAAA
>M:007KI-1
AAAAAATAAAAAAAAATAAAAAAAAA
>M:007KJ-1
AAAAAATAAAAAAAAATAATAAGA
>M:007KK-1
AAAAAATAAAAAAAATAGAAAAA
>M:007KL-2
AAAAAATAAAAAAAATCC
>M:007KM-1
AAAAAATAAAAAAAATCGAAA
>M:007KN-1
AAAAAATAAAAAAAATCGAAAA
>M:007KO-1
AAAAAATAAAAAAAATCGAAAAA
>M:007KP-1
AAAAAATAAAAAAAATCGAAAAAAA
>M:007KQ-1
AAAAAATAAAAAAAATGA
>M:007KR-2
AAAAAATAAAAAAAATGAA
>M:007KS-1
AAAAAATAAAAAAAATGAAAAAAGT
>M:007KT-1
AAAAAATAAAAAAAGAAA
>M:007KU-1
AAAAAATAAAAAAAGAAAAAA
>M:007KV-1
AAAAAATAAAAAAAGAT
>M:007KW-1
AAAAAATAAAAAAAGTTAAATA
>M:007KX-1
AAAAAATAAAAAAATAAAATTTA
>M:007KY-1
AAAAAATAAAAAAATAAATGTT
>M:007KZ-1
AAAAAATAAAAAAATAAATGTTGA
>M:007L0-1
AAAAAATAAAAAAATAAATTTGA
>M:007L1-1
AAAAAATAAAAAAATAGAAAA
>M:007L2-2
AAAAAATAAAAAAATCGAAAA
>M:007L3-9
AAAAAATAAAAAAATCGAAAAA
>M:007L4-1
AAAAAATAAAAAAATCGAAAAAAAAA
>M:007L5-1
AAAAAATAAAAAAATCGAAAAAAC
>M:007L6-1
AAAAAATAAAAAAATCGAAAAAGA
>M:007L7-17
AAAAAATAAAAAAATGA
>M:007L8-5
AAAAAATAAAAAAATGAA
>M:007L9-2
AAAAAATAAAAAAATGAAA
>M:007LA-1
AAAAAATAAAAAAATGAAAA
>M:007LB-1
AAAAAATAAAAAAATGAAAAA
>M:007LC-3
AAAAAATAAAAAAATGAAAAAA
>M:007LD-1
AAAAAATAAAAAAATGAAAAAAAAA
>M:007LE-1
AAAAAATAAAAAAATGAAAAAAG
>M:007LF-2
AAAAAATAAAAAAATGAAAAAAGT
>M:007LG-1
AAAAAATAAAAAACGAA
>M:007LH-1
AAAAAATAAAAAACTGTATAA
>M:007LI-1
AAAAAATAAAAAAGAAAAA
>M:007LJ-1
AAAAAATAAAAAAGAAAAAATTGAA
>M:007LK-1
AAAAAATAAAAAAGAAGAAAGGAGA
>M:007LL-1
AAAAAATAAAAAAGATCGTATGC
>M:007LM-1
AAAAAATAAAAAATAGAAAT
>M:007LN-2
AAAAAATAAAAAATAGAAATA
>M:007LO-1
AAAAAATAAAAAATATTGTTAG
>M:007LP-1
AAAAAATAAAAAATCGTTTGT
>M:007LQ-1
AAAAAATAAAAAATGGGAA
>M:007LR-1
AAAAAATAAAAAATTAAAAT
>M:007LS-1
AAAAAATAAAAAATTAATCAAAAAA
>M:007LT-1
AAAAAATAAAAAATTTAAACAAA
>M:007LU-1
AAAAAATAAAAAATTTAAATAA
>M:007LV-1
AAAAAATAAAAACAGAAGAATAC
>M:007LW-1
AAAAAATAAAAACTGTAATTATTC
>M:007LX-1
AAAAAATAAAAAGACTAAAA
>M:007LY-1
AAAAAATAAAAAGAGGGATTGTA
>M:007LZ-1
AAAAAATAAAAAGCAGTTGAA
>M:007M0-2
AAAAAATAAAAAGCAGTTGAATT
>M:007M1-1
AAAAAATAAAAAGCAGTTGAATTCGA
>M:007M2-2
AAAAAATAAAAATAAAA
>M:007M3-7
AAAAAATAAAAATAAAAA
>M:007M4-2
AAAAAATAAAAATAAAAAA
>M:007M5-2
AAAAAATAAAAATAAAAAAAA
>M:007M6-1
AAAAAATAAAAATAAAAAAAAA
>M:007M7-1
AAAAAATAAAAATAAAAAAAAAA
>M:007M8-1
AAAAAATAAAAATAAAAAAGA
>M:007M9-1
AAAAAATAAAAATACTTGCGTAA
>M:007MA-1
AAAAAATAAAAATATGCCAAAA
>M:007MB-1
AAAAAATAAAAATGAAAA
>M:007MC-1
AAAAAATAAAAATGAAAAA
>M:007MD-1
AAAAAATAAAAATGAAAAAATT
>M:007ME-1
AAAAAATAAAAATGATA
>M:007MF-2
AAAAAATAAAAATTATAAAAGA
>M:007MG-2
AAAAAATAAAAATTATAAAAGAT
>M:007MH-1
AAAAAATAAAAATTGAT
>M:007MI-1
AAAAAATAAAAATTGATTAA
>M:007MJ-1
AAAAAATAAAAATTGATTAATTA
>M:007MK-1
AAAAAATAAAAATTTTTATAGATAAAA
>M:007ML-1
AAAAAATAAAACTTTGATT
>M:007MM-1
AAAAAATAAAAGAAGAGAAAAA
>M:007MN-1
AAAAAATAAAAGATACTCATT
>M:007MO-1
AAAAAATAAAAGGAAGAAGA
>M:007MP-1
AAAAAATAAAAGGTTCCGGGCGA
>M:007MQ-1
AAAAAATAAAAGTAATT
>M:007MR-1
AAAAAATAAAAGTAGAAAAT
>M:007MS-2
AAAAAATAAAAGTAGAAAATA
>M:007MT-1
AAAAAATAAAATAAAATAAAAAT
>M:007MU-1
AAAAAATAAAATAAATAAAA
>M:007MV-1
AAAAAATAAAATAAATAAAAA
>M:007MW-1
AAAAAATAAAATAAATGAAAA
>M:007MX-1
AAAAAATAAAATAAATGAAAAGC
>M:007MY-2
AAAAAATAAAATAATTCTTAT
>M:007MZ-1
AAAAAATAAAATAATTCTTATGA
>M:007N0-1
AAAAAATAAAATATAATTTAA
>M:007N1-1
AAAAAATAAAATATTAAGCTA
>M:007N2-2
AAAAAATAAAATCATTCTGGTTT
>M:007N3-1
AAAAAATAAAATCATTCTGGTTTA
>M:007N4-1
AAAAAATAAAATCTGGTTA
>M:007N5-1
AAAAAATAAAATGAAAAA
>M:007N6-1
AAAAAATAAAATGATGATTGT
>M:007N7-3
AAAAAATAAAATGATGATTGTC
>M:007N8-2
AAAAAATAAAATGATGATTGTCC
>M:007N9-1
AAAAAATAAAATGCATGCAAAT
>M:007NA-1
AAAAAATAAAATTAAAA
>M:007NB-1
AAAAAATAAAATTAAAAA
>M:007NC-1
AAAAAATAAAATTAATAAAAA
>M:007ND-1
AAAAAATAAAATTAATAAAAAA
>M:007NE-1
AAAAAATAAAATTAGTTATGAA
>M:007NF-1
AAAAAATAAAATTCTGACG
>M:007NG-2
AAAAAATAAAATTGAAA
>M:007NH-1
AAAAAATAAAATTGAAAAA
>M:007NI-1
AAAAAATAAAATTGAAAAAA
>M:007NJ-1
AAAAAATAAAATTGAAAAATG
>M:007NK-1
AAAAAATAAAATTGAAGAAAAA
>M:007NL-1
AAAAAATAAAATTGATAAAA
>M:007NM-1
AAAAAATAAAATTGGTTAA
>M:007NN-1
AAAAAATAAAATTTACGTATAAAA
>M:007NO-1
AAAAAATAAAATTTACGTTTAA
>M:007NP-1
AAAAAATAAAATTTGGAAAAAA
>M:007NQ-18
AAAAAATAAAATTTGGT
>M:007NR-4
AAAAAATAAAATTTGGTT
>M:007NS-3
AAAAAATAAAATTTGGTTA
>M:007NT-2
AAAAAATAAAATTTGGTTAA
>M:007NU-1
AAAAAATAAAATTTGGTTAAA
>M:007NV-1
AAAAAATAAAATTTGGTTAAAC
>M:007NW-1
AAAAAATAAAATTTGGTTAAACC
>M:007NX-1
AAAAAATAAAATTTGGTTAAACCA
>M:007NY-1
AAAAAATAAACAAAAAAAA
>M:007NZ-1
AAAAAATAAACAAAAAAAAAAAAA
>M:007O0-1
AAAAAATAAACAACGAAAAAAA
>M:007O1-1
AAAAAATAAACAACGAAAAAAAA
>M:007O2-1
AAAAAATAAACAATAGTATAA
>M:007O3-4
AAAAAATAAACAATAGTT
>M:007O4-1
AAAAAATAAACAATAGTTGTGAA
>M:007O5-6
AAAAAATAAACAATAGTTT
>M:007O6-1
AAAAAATAAACAATAGTTTAA
>M:007O7-1
AAAAAATAAACAATAGTTTAAA
>M:007O8-3
AAAAAATAAACAATAGTTTT
>M:007O9-8
AAAAAATAAACAATAGTTTTGA
>M:007OA-1
AAAAAATAAACAATAGTTTTGAA
>M:007OB-1
AAAAAATAAACAATATTT
>M:007OC-1
AAAAAATAAACAATATTTAA
>M:007OD-1
AAAAAATAAACAATATTTAAGA
>M:007OE-1
AAAAAATAAACATTTATTGAA
>M:007OF-1
AAAAAATAAACTACAAGACCAGA
>M:007OG-1
AAAAAATAAACTACCAGCGGAGAT
>M:007OH-1
AAAAAATAAAGAAAGAGGAAGA
>M:007OI-1
AAAAAATAAAGAAAGGAATT
>M:007OJ-1
AAAAAATAAAGAAATCGAAAA
>M:007OK-1
AAAAAATAAAGAGAGAAGGTAA
>M:007OL-1
AAAAAATAAAGCATGCAATAA
>M:007OM-1
AAAAAATAAAGCATGCAATAAAT
>M:007ON-1
AAAAAATAAAGGCATGCAATAAA
>M:007OO-1
AAAAAATAAAGGTATAAAA
>M:007OP-1
AAAAAATAAAGTTAATCAAATA
>M:007OQ-1
AAAAAATAAAGTTGGTAA
>M:007OR-1
AAAAAATAAATAAAAGAAGTTA
>M:007OS-1
AAAAAATAAATAAAATTATGA
>M:007OT-1
AAAAAATAAATAAACCTTTT
>M:007OU-1
AAAAAATAAATAAATAAA
>M:007OV-2
AAAAAATAAATAAGAAT
>M:007OW-1
AAAAAATAAATAGATAAATAAAT
>M:007OX-1
AAAAAATAAATAGCCGATAATTGAA
>M:007OY-1
AAAAAATAAATATACAAT
>M:007OZ-1
AAAAAATAAATATAGAA
>M:007P0-1
AAAAAATAAATATAGAAAAA
>M:007P1-2
AAAAAATAAATATAGAAT
>M:007P2-1
AAAAAATAAATATCGAGC
>M:007P3-1
AAAAAATAAATCACGCACGACG
>M:007P4-1
AAAAAATAAATCCCTAA
>M:007P5-1
AAAAAATAAATCCCTAAA
>M:007P6-2
AAAAAATAAATCCCTAG
>M:007P7-8
AAAAAATAAATCCCTAGA
>M:007P8-3
AAAAAATAAATCCCTAGAA
>M:007P9-1
AAAAAATAAATCCCTAGAAAA
>M:007PA-2
AAAAAATAAATCCCTAGAG
>M:007PB-2
AAAAAATAAATCCCTAGAGA
>M:007PC-2
AAAAAATAAATCCCTAGAGAA
>M:007PD-3
AAAAAATAAATCCCTAGAGAAGT
>M:007PE-1
AAAAAATAAATCTAAAAA
>M:007PF-1
AAAAAATAAATCTAAAAAAA
>M:007PG-2
AAAAAATAAATCTAAAC
>M:007PH-1
AAAAAATAAATCTAAACA
>M:007PI-1
AAAAAATAAATCTAAACAA
>M:007PJ-1
AAAAAATAAATCTAAACAACA
>M:007PK-1
AAAAAATAAATCTCTGAA
>M:007PL-9
AAAAAATAAATCTCTGG
>M:007PM-2
AAAAAATAAATGAATTTGTCCG
>M:007PN-1
AAAAAATAAATGATTTTG
>M:007PO-1
AAAAAATAAATGATTTTGA
>M:007PP-2
AAAAAATAAATGATTTTGTGA
>M:007PQ-2
AAAAAATAAATGATTTTGTGAT
>M:007PR-1
AAAAAATAAATGATTTTGTTATAC
>M:007PS-1
AAAAAATAAATGTATAA
>M:007PT-1
AAAAAATAAATGTATAAAAA
>M:007PU-1
AAAAAATAAATGTATAAAAAA
>M:007PV-1
AAAAAATAAATGTATAAAAAAT
>M:007PW-1
AAAAAATAAATGTGCGA
>M:007PX-1
AAAAAATAAATTAAAATTTGGAGT
>M:007PY-1
AAAAAATAAATTAATAAAA
>M:007PZ-1
AAAAAATAAATTAATAAAAA
>M:007Q0-1
AAAAAATAAATTAATTTCTAC
>M:007Q1-2
AAAAAATAAATTATACCAAAATT
>M:007Q2-1
AAAAAATAAATTCCTAGA
>M:007Q3-1
AAAAAATAAATTTCGCTTTAC
>M:007Q4-1
AAAAAATAAATTTCGCTTTACG
>M:007Q5-1
AAAAAATAAATTTCGCTTTACGT
>M:007Q6-1
AAAAAATAACAGAAAAATTA
>M:007Q7-2
AAAAAATAACAGATAAAGTA
>M:007Q8-1
AAAAAATAACAGTATAATCA
>M:007Q9-1
AAAAAATAACAGTCAGTAAAAA
>M:007QA-1
AAAAAATAACAGTTAAAGTA
>M:007QB-1
AAAAAATAACCATAAAAAATGA
>M:007QC-1
AAAAAATAACCCGAATAA
>M:007QD-1
AAAAAATAACGAAAATGGCA
>M:007QE-2
AAAAAATAACGAATAAAATAA
>M:007QF-1
AAAAAATAACGAATAAAATAATAT
>M:007QG-1
AAAAAATAACGAATAAAATATT
>M:007QH-1
AAAAAATAACTTAAGAA
>M:007QI-3
AAAAAATAACTTAAGCA
>M:007QJ-1
AAAAAATAACTTGTTGGGTACCAA
>M:007QK-1
AAAAAATAACTTTGGGTACCA
>M:007QL-1
AAAAAATAAGAAAATGAAAAAAG
>M:007QM-2
AAAAAATAAGAAAGTGAAAGAA
>M:007QN-2
AAAAAATAAGAAATGAAATGAA
>M:007QO-1
AAAAAATAAGAACCGTC
>M:007QP-1
AAAAAATAAGAACCGTCCAT
>M:007QQ-1
AAAAAATAAGAACCGTCCATT
>M:007QR-1
AAAAAATAAGAACCGTCCATTA
>M:007QS-1
AAAAAATAAGAAGACTAAGAAA
>M:007QT-1
AAAAAATAAGAATGAAAAGG
>M:007QU-1
AAAAAATAAGACTTAAAAAAATT
>M:007QV-1
AAAAAATAAGAGGATTT
>M:007QW-1
AAAAAATAAGAGTGAAA
>M:007QX-2
AAAAAATAAGAGTGAAAA
>M:007QY-1
AAAAAATAAGAGTGAAAAA
>M:007QZ-1
AAAAAATAAGAGTGAAAAAAAA
>M:007R0-2
AAAAAATAAGAGTGAAC
>M:007R1-1
AAAAAATAAGAGTGCTC
>M:007R2-1
AAAAAATAAGATGACGAGCA
>M:007R3-1
AAAAAATAAGCAAATTATTATT
>M:007R4-1
AAAAAATAAGGATTTTCTATTTA
>M:007R5-1
AAAAAATAAGGGATTTTGTT
>M:007R6-1
AAAAAATAAGGTTAAAT
>M:007R7-1
AAAAAATAAGTAACAAATAAAA
>M:007R8-1
AAAAAATAAGTAACAAATAAAAA
>M:007R9-3
AAAAAATAAGTATCGAG
>M:007RA-2
AAAAAATAAGTATCGAGC
>M:007RB-1
AAAAAATAAGTATCGAGCGA
>M:007RC-1
AAAAAATAAGTATCGAGCT
>M:007RD-2
AAAAAATAAGTATCGAGCTA
>M:007RE-1
AAAAAATAAGTATCGAGCTAT
>M:007RF-1
AAAAAATAAGTATCGAGCTATAAA
>M:007RG-1
AAAAAATAAGTCTTCCAAAGA
>M:007RH-1
AAAAAATAAGTCTTTTC
>M:007RI-1
AAAAAATAAGTCTTTTCTT
>M:007RJ-1
AAAAAATAAGTCTTTTCTTATTT
>M:007RK-1
AAAAAATAAGTGAAAAAA
>M:007RL-1
AAAAAATAAGTGAACTAAA
>M:007RM-1
AAAAAATAAGTGACTGTTTGT
>M:007RN-1
AAAAAATAAGTGATTAGTATGT
>M:007RO-1
AAAAAATAAGTGCGAAACAAA
>M:007RP-4
AAAAAATAAGTGCGAAACAAAA
>M:007RQ-1
AAAAAATAAGTGTGTGA
>M:007RR-1
AAAAAATAAGTTAACCTGA
>M:007RS-2
AAAAAATAAGTTAACCTGAA
>M:007RT-5
AAAAAATAAGTTAACCTGAAA
>M:007RU-4
AAAAAATAAGTTAACCTGAAAA
>M:007RV-4
AAAAAATAAGTTAACCTGAAAAA
>M:007RW-1
AAAAAATAAGTTAACCTGAAAAAAAAA
>M:007RX-1
AAAAAATAAGTTAACCTGAAAAAT
>M:007RY-1
AAAAAATAAGTTGGTAT
>M:007RZ-1
AAAAAATAAGTTTCATTTATGA
>M:007S0-1
AAAAAATAATAAAAAAAAA
>M:007S1-1
AAAAAATAATAAAAAAAAATGAT
>M:007S2-4
AAAAAATAATAAAAAAAGAA
>M:007S3-4
AAAAAATAATAAAAAAAGAAA
>M:007S4-3
AAAAAATAATAAAAAAAGAAAAA
>M:007S5-1
AAAAAATAATAAAATGATTATTTA
>M:007S6-1
AAAAAATAATAAAATTATTAAAAT
>M:007S7-1
AAAAAATAATAAAGTCGAAATT
>M:007S8-1
AAAAAATAATAAATATAATAAAA
>M:007S9-2
AAAAAATAATAAATTCGAA
>M:007SA-1
AAAAAATAATAAATTCGAAA
>M:007SB-3
AAAAAATAATAAATTCGAAAA
>M:007SC-2
AAAAAATAATAAATTCGAAAT
>M:007SD-1
AAAAAATAATAAATTCGAAATG
>M:007SE-1
AAAAAATAATAAATTCGAAATT
>M:007SF-2
AAAAAATAATAAGAAAAAGGAA
>M:007SG-1
AAAAAATAATAAGAAAAAGGAAA
>M:007SH-1
AAAAAATAATAAGATCAGTAAT
>M:007SI-1
AAAAAATAATAATAAGCTTAACA
>M:007SJ-1
AAAAAATAATAGGAAATGG
>M:007SK-1
AAAAAATAATAGGAAATGGAAA
>M:007SL-2
AAAAAATAATAGGAAATGGAAAA
>M:007SM-1
AAAAAATAATAGGAAATGGAAAAAA
>M:007SN-3
AAAAAATAATATAAAATATTGTCC
>M:007SO-1
AAAAAATAATATAAAATGTTAA
>M:007SP-1
AAAAAATAATATATGGAAAAAA
>M:007SQ-1
AAAAAATAATATGAAAAATTGA
>M:007SR-1
AAAAAATAATATTAATAAAAA
>M:007SS-1
AAAAAATAATCAATAAAGTTGAAA
>M:007ST-9
AAAAAATAATCCGAATA
>M:007SU-13
AAAAAATAATCCGAATAA
>M:007SV-1
AAAAAATAATCCGAATAAAA
>M:007SW-1
AAAAAATAATCCGAATAAAAA
>M:007SX-1
AAAAAATAATCCGAATAAAACAA
>M:007SY-1
AAAAAATAATCCGAATAAAACAGA
>M:007SZ-1
AAAAAATAATCCGAGAGAAAA
>M:007T0-1
AAAAAATAATCCTAATA
>M:007T1-1
AAAAAATAATCCTAATAAAA
>M:007T2-1
AAAAAATAATCTGAAGT
>M:007T3-1
AAAAAATAATCTGAAGTTA
>M:007T4-1
AAAAAATAATGATGAAAAAAA
>M:007T5-5
AAAAAATAATGCTGATAAAAA
>M:007T6-2
AAAAAATAATGCTGATAAAAAA
>M:007T7-3
AAAAAATAATGCTGATAAAAAAA
>M:007T8-1
AAAAAATAATGCTGATAAAAAAAAAA
>M:007T9-1
AAAAAATAATGCTTATAAAAA
>M:007TA-1
AAAAAATAATGGATAAAGTAA
>M:007TB-1
AAAAAATAATGGTAAATAGGAAA
>M:007TC-2
AAAAAATAATGTCGAAATTGAAA
>M:007TD-1
AAAAAATAATGTCGAAATTGAAAA
>M:007TE-1
AAAAAATAATGTCGAAATTGAAAATA
>M:007TF-1
AAAAAATAATGTTAAAAAAA
>M:007TG-1
AAAAAATAATGTTAACTGA
>M:007TH-2
AAAAAATAATGTTAATAAAAA
>M:007TI-3
AAAAAATAATGTTAATAAAAAA
>M:007TJ-1
AAAAAATAATGTTAATAAAAAAA
>M:007TK-1
AAAAAATAATGTTAATAAAAAAAA
>M:007TL-1
AAAAAATAATGTTAGCAT
>M:007TM-1
AAAAAATAATTAATAAAAAAA
>M:007TN-1
AAAAAATAATTAATAGAAAAA
>M:007TO-1
AAAAAATAATTAATGATATTTAAAA
>M:007TP-1
AAAAAATAATTAATTGAAAGAAT
>M:007TQ-1
AAAAAATAATTATTGCTTGTGT
>M:007TR-1
AAAAAATAATTCATACTGTAAGT
>M:007TS-1
AAAAAATAATTCGTTGTTGTATAGAA
>M:007TT-1
AAAAAATAATTGAAATCAATTAGAAA
>M:007TU-2
AAAAAATAATTGGTAATATTATAATAT
>M:007TV-1
AAAAAATAATTGTCTAGTAA
>M:007TW-1
AAAAAATAATTTAAGTTA
>M:007TX-1
AAAAAATAATTTAATTGTAAGG
>M:007TY-1
AAAAAATAATTTGAAAAA
>M:007TZ-2
AAAAAATAATTTGAAGAA
>M:007U0-1
AAAAAATAATTTGAAGG
>M:007U1-16
AAAAAATAATTTGAAGT
>M:007U2-7
AAAAAATAATTTGAAGTT
>M:007U3-9
AAAAAATAATTTGAAGTTA
>M:007U4-1
AAAAAATAATTTGAAGTTAA
>M:007U5-5
AAAAAATAATTTGAAGTTAAA
>M:007U6-2
AAAAAATAATTTGAAGTTAAAA
>M:007U7-1
AAAAAATAATTTGAAGTTAAAAA
>M:007U8-1
AAAAAATAATTTGAAGTTAAAAAAA
>M:007U9-1
AAAAAATAATTTGAAGTTAAAGAA
>M:007UA-1
AAAAAATAATTTGAATAAAAA
>M:007UB-1
AAAAAATAATTTGAATAAAAACGA
>M:007UC-1
AAAAAATAATTTTAAAA
>M:007UD-1
AAAAAATAATTTTAAAC
>M:007UE-1
AAAAAATAATTTTAAACTG
>M:007UF-1
AAAAAATAATTTTAAACTGAA
>M:007UG-1
AAAAAATAATTTTAAACTGCA
>M:007UH-1
AAAAAATAATTTTACATTAAA
>M:007UI-1
AAAAAATACAAAAAAAAAAAAAA
>M:007UJ-1
AAAAAATACAAAACAGTAACAGA
>M:007UK-1
AAAAAATACAACATAGCGTTGCGA
>M:007UL-1
AAAAAATACAACCAAATATT
>M:007UM-1
AAAAAATACAATTGAAA
>M:007UN-1
AAAAAATACACCATTAGG
>M:007UO-1
AAAAAATACACCATTAGGCTAAA
>M:007UP-1
AAAAAATACAGTTAATAAAAAA
>M:007UQ-1
AAAAAATACAGTTAATAAAAAAC
>M:007UR-1
AAAAAATACAGTTAATAAAAAAGA
>M:007US-1
AAAAAATACAGTTGTATACAAAT
>M:007UT-1
AAAAAATACATAAAATTAAAAAAAA
>M:007UU-1
AAAAAATACATAATTATATGAAAAA
>M:007UV-1
AAAAAATACATTGACTGATTGT
>M:007UW-1
AAAAAATACCTTTGTTAA
>M:007UX-1
AAAAAATACGATCCGTTCGAAAC
>M:007UY-1
AAAAAATACGATGAAAAAAAA
>M:007UZ-1
AAAAAATACGCGATAAAAGA
>M:007V0-1
AAAAAATACGTAAGAAATTCAA
>M:007V1-2
AAAAAATACGTAAGAAATTTAA
>M:007V2-1
AAAAAATACGTAAGAAATTTAAAA
>M:007V3-1
AAAAAATACGTACAGTGATATGA
>M:007V4-1
AAAAAATACGTCATAAAAGA
>M:007V5-1
AAAAAATACGTGATAAA
>M:007V6-2
AAAAAATACGTGATAAAA
>M:007V7-1
AAAAAATACGTGATAAAAAAA
>M:007V8-2
AAAAAATACGTGATAAAAG
>M:007V9-10
AAAAAATACGTGATAAAAGA
>M:007VA-2
AAAAAATACGTGATAAAAGAA
>M:007VB-1
AAAAAATACGTGATAAAAGAAA
>M:007VC-3
AAAAAATACGTGATAAAAGAC
>M:007VD-1
AAAAAATACGTGATAAAAGACC
>M:007VE-1
AAAAAATACGTGATAAAAGACCA
>M:007VF-1
AAAAAATACTCAGTTTTTATTGAAA
>M:007VG-1
AAAAAATACTGAAATTCA
>M:007VH-1
AAAAAATACTGAACTGTTAAAGCGAAA
>M:007VI-1
AAAAAATACTTAATTTACTCGCGC
>M:007VJ-1
AAAAAATACTTCTAAATAATA
>M:007VK-1
AAAAAATACTTCTAAGTTATGA
>M:007VL-1
AAAAAATACTTGAATAGGTAAGGAA
>M:007VM-1
AAAAAATACTTGCGTAAAGAT
>M:007VN-1
AAAAAATACTTGCGTAAAGATGA
>M:007VO-1
AAAAAATACTTGCGTAAAGATGAA
>M:007VP-1
AAAAAATACTTTCGTCGTATAT
>M:007VQ-1
AAAAAATACTTTCGTCGTATATAAT
>M:007VR-1
AAAAAATAGAAAAAATGAAAA
>M:007VS-1
AAAAAATAGAAAAAGAATGTTA
>M:007VT-1
AAAAAATAGAAAAAGTTATATAA
>M:007VU-1
AAAAAATAGAAAAATAATGA
>M:007VV-2
AAAAAATAGAAAAATAT
>M:007VW-1
AAAAAATAGAAAAATATT
>M:007VX-1
AAAAAATAGAAAAATATTGA
>M:007VY-1
AAAAAATAGAAAAATATTGAA
>M:007VZ-1
AAAAAATAGAAAAATATTGTATA
>M:007W0-1
AAAAAATAGAAAATAAATTGT
>M:007W1-2
AAAAAATAGAAAATAAATTGTT
>M:007W2-1
AAAAAATAGAAAATAAATTGTTTAAA
>M:007W3-1
AAAAAATAGAAATAAAT
>M:007W4-1
AAAAAATAGAAATAAATATTA
>M:007W5-1
AAAAAATAGAAATAAATATTAA
>M:007W6-1
AAAAAATAGAAATAAATATTAAAAA
>M:007W7-1
AAAAAATAGAAATCATATCTAC
>M:007W8-1
AAAAAATAGAAATTATAA
>M:007W9-1
AAAAAATAGAAATTATAAAAGA
>M:007WA-6
AAAAAATAGAAATTATAAAAGAT
>M:007WB-1
AAAAAATAGAACAAAAAAA
>M:007WC-2
AAAAAATAGAACAAAACAAGAT
>M:007WD-1
AAAAAATAGAACAATAAACTCTTA
>M:007WE-1
AAAAAATAGAACTTAGTTGATT
>M:007WF-1
AAAAAATAGAACTTAGTTGATTAT
>M:007WG-1
AAAAAATAGAAGAAGGACCTGAGGCTTC
>M:007WH-1
AAAAAATAGAAGAGGAGGGAGGAAG
>M:007WI-1
AAAAAATAGAATACGAAAAT
>M:007WJ-1
AAAAAATAGAATCAGTTAAATT
>M:007WK-1
AAAAAATAGAGGAATGGA
>M:007WL-1
AAAAAATAGAGGATATCGGCA
>M:007WM-1
AAAAAATAGAGTGATGAAGAAA
>M:007WN-1
AAAAAATAGAGTGTAAAAAATCT
>M:007WO-1
AAAAAATAGATAAATAAATAA
>M:007WP-1
AAAAAATAGATAGATAAAA
>M:007WQ-1
AAAAAATAGATAGATTGTTTTATAT
>M:007WR-1
AAAAAATAGATGAAATGCA
>M:007WS-2
AAAAAATAGATGAAATGCAT
>M:007WT-2
AAAAAATAGATGAAATGCATGT
>M:007WU-1
AAAAAATAGCAATATTAATGAT
>M:007WV-4
AAAAAATAGCAATATTTTGA
>M:007WW-2
AAAAAATAGCAATATTTTGAA
>M:007WX-1
AAAAAATAGCAATATTTTGAAA
>M:007WY-1
AAAAAATAGCAATATTTTGAGA
>M:007WZ-2
AAAAAATAGCAGTATATAA
>M:007X0-1
AAAAAATAGCATTGTTTTGAACC
>M:007X1-1
AAAAAATAGCCGAATCATAGCGT
>M:007X2-1
AAAAAATAGCGAATGTTGGAA
>M:007X3-2
AAAAAATAGCGAATGTTGGAGG
>M:007X4-1
AAAAAATAGGAATGAAAAAAAA
>M:007X5-1
AAAAAATAGGAGAAAAAAACAA
>M:007X6-1
AAAAAATAGGATAATTTCGAAGT
>M:007X7-1
AAAAAATAGGCATATAAATTGTTA
>M:007X8-1
AAAAAATAGGCTGCGCCTAAAGAAA
>M:007X9-1
AAAAAATAGGTAAACAAA
>M:007XA-2
AAAAAATAGGTAAACAAGAGAA
>M:007XB-1
AAAAAATAGGTAAACAAGAGAAA
>M:007XC-1
AAAAAATAGGTTTTAAGTT
>M:007XD-1
AAAAAATAGGTTTTCTTTCTTGAT
>M:007XE-2
AAAAAATAGGTTTTTCAATGGAT
>M:007XF-1
AAAAAATAGTAAAAGTTAA
>M:007XG-1
AAAAAATAGTAAATAGA
>M:007XH-1
AAAAAATAGTACTATAA
>M:007XI-1
AAAAAATAGTAGACAAAATAAC
>M:007XJ-1
AAAAAATAGTATTAAGTAAAA
>M:007XK-1
AAAAAATAGTCCGACGTTCTGGAT
>M:007XL-1
AAAAAATAGTCCGACGTTCTGGATT
>M:007XM-1
AAAAAATAGTCGCAAACGAC
>M:007XN-1
AAAAAATAGTGGTATGA
>M:007XO-1
AAAAAATAGTGGTATTTTCGA
>M:007XP-1
AAAAAATAGTTAAAAAGATTAATAA
>M:007XQ-1
AAAAAATAGTTATTTTGAAC
>M:007XR-1
AAAAAATAGTTATTTTGAACTC
>M:007XS-1
AAAAAATAGTTGTTGTTAA
>M:007XT-1
AAAAAATAGTTTAAAAGAAT
>M:007XU-1
AAAAAATAGTTTTACGTTACT
>M:007XV-1
AAAAAATAGTTTTACGTTACTTT
>M:007XW-1
AAAAAATAGTTTTTTGAA
>M:007XX-1
AAAAAATATAAAAAAAAAAAAAAAAGA
>M:007XY-1
AAAAAATATAAATAATAA
>M:007XZ-1
AAAAAATATAAATTAAA
>M:007Y0-1
AAAAAATATAACACTTATAC
>M:007Y1-1
AAAAAATATAAGAAAAAGTTCAT
>M:007Y2-1
AAAAAATATAAGAAAATA
>M:007Y3-1
AAAAAATATAAGTTGGTA
>M:007Y4-1
AAAAAATATAATATAATTGAA
>M:007Y5-1
AAAAAATATAATCGTTTCGT
>M:007Y6-3
AAAAAATATAATTTAAATTGA
>M:007Y7-1
AAAAAATATAATTTAAATTGAAAA
>M:007Y8-1
AAAAAATATAATTTAAATTGAAAAA
>M:007Y9-1
AAAAAATATAATTTAATTTGA
>M:007YA-1
AAAAAATATAATTTAATTTGAAAA
>M:007YB-2
AAAAAATATAATTTGAAAA
>M:007YC-1
AAAAAATATAATTTGAAAATGTA
>M:007YD-1
AAAAAATATACAGCACGGCATGAA
>M:007YE-2
AAAAAATATACTTAAAA
>M:007YF-3
AAAAAATATACTTAAAAA
>M:007YG-1
AAAAAATATACTTAAAAAA
>M:007YH-1
AAAAAATATACTTAAAAATGA
>M:007YI-1
AAAAAATATACTTAAAAGAAT
>M:007YJ-1
AAAAAATATACTTAAAAGAATGTTAGAA
>M:007YK-1
AAAAAATATAGAAAAAAAAA
>M:007YL-1
AAAAAATATAGACGAAAGAAAAAA
>M:007YM-1
AAAAAATATAGGAAATTAAGGA
>M:007YN-1
AAAAAATATATAATAGTAAATAA
>M:007YO-1
AAAAAATATATATGCATGATA
>M:007YP-1
AAAAAATATATCCCTAGA
>M:007YQ-3
AAAAAATATATCCCTAGAA
>M:007YR-2
AAAAAATATATCCCTAGAG
>M:007YS-2
AAAAAATATATCCCTGGAA
>M:007YT-1
AAAAAATATATCCCTGGAG
>M:007YU-1
AAAAAATATATCCCTGGAGAA
>M:007YV-1
AAAAAATATATGAAAAACAAAAAA
>M:007YW-1
AAAAAATATATTAAATATTAAA
>M:007YX-1
AAAAAATATATTATGAGAACA
>M:007YY-1
AAAAAATATATTCATATGAAGAAA
>M:007YZ-1
AAAAAATATATTGTTTTTTGA
>M:007Z0-1
AAAAAATATATTTAAAA
>M:007Z1-1
AAAAAATATATTTAAAAATGA
>M:007Z2-1
AAAAAATATCAAAAAATC
>M:007Z3-2
AAAAAATATCAAAAATCAAAAA
>M:007Z4-1
AAAAAATATCAAATAACT
>M:007Z5-2
AAAAAATATCAAATAACTA
>M:007Z6-1
AAAAAATATCAGCGAATAAT
>M:007Z7-1
AAAAAATATCATACGAAAAGTA
>M:007Z8-1
AAAAAATATCATTGATA
>M:007Z9-1
AAAAAATATCCAAAAAATGAGAT
>M:007ZA-3
AAAAAATATCCTTAAAA
>M:007ZB-4
AAAAAATATCCTTAAAAA
>M:007ZC-5
AAAAAATATCCTTAAAAAA
>M:007ZD-2
AAAAAATATCCTTAAAAAAAA
>M:007ZE-1
AAAAAATATCCTTAAAAAT
>M:007ZF-1
AAAAAATATCCTTAAAAATGA
>M:007ZG-1
AAAAAATATCCTTAAAAATGAA
>M:007ZH-2
AAAAAATATCCTTAAAAATGAAT
>M:007ZI-1
AAAAAATATCCTTAAAAGAA
>M:007ZJ-1
AAAAAATATCGAGAGAG
>M:007ZK-2
AAAAAATATCGATCCTTC
>M:007ZL-1
AAAAAATATCGTGCTATTACTC
>M:007ZM-1
AAAAAATATCTAAAAAAAA
>M:007ZN-1
AAAAAATATCTGTTAAA
>M:007ZO-1
AAAAAATATCTTACCGGACA
>M:007ZP-1
AAAAAATATCTTCTAGTGATATAA
>M:007ZQ-1
AAAAAATATCTTGTTAA
>M:007ZR-1
AAAAAATATCTTGTTAAC
>M:007ZS-1
AAAAAATATGAAAATTCCGGAAA
>M:007ZT-1
AAAAAATATGAAAGTCATTGGT
>M:007ZU-19
AAAAAATATGAAAGTTA
>M:007ZV-1
AAAAAATATGAAAGTTAA
>M:007ZW-14
AAAAAATATGAAAGTTAT
>M:007ZX-3
AAAAAATATGAAAGTTATT
>M:007ZY-1
AAAAAATATGAAAGTTATTAAAAA
>M:007ZZ-1
AAAAAATATGAAAGTTATTGGAAT
>M:00800-1
AAAAAATATGAAAGTTATTGGTAAAAA
>M:00801-1
AAAAAATATGACTAGTGGAATCGA
>M:00802-1
AAAAAATATGACTCTCTTA
>M:00803-1
AAAAAATATGAGTTGCAAATTGT
>M:00804-1
AAAAAATATGATGCTGT
>M:00805-1
AAAAAATATGCAGTTAGTCGA
>M:00806-2
AAAAAATATGCAGTTAGTCGAAC
>M:00807-1
AAAAAATATGCATGTTAA
>M:00808-1
AAAAAATATGCCAAAAAAATGAGA
>M:00809-1
AAAAAATATGCCAAAAAACGAGA
>M:0080A-2
AAAAAATATGCCAAAAAATGA
>M:0080B-5
AAAAAATATGCCAAAAAATGAGA
>M:0080C-4
AAAAAATATGCCAAAAAATGAGAT
>M:0080D-1
AAAAAATATGCCGTAATGATTAA
>M:0080E-1
AAAAAATATGCGTCACCAAACTA
>M:0080F-1
AAAAAATATGGAAAAAA
>M:0080G-1
AAAAAATATGGAAAAAAA
>M:0080H-2
AAAAAATATGGAAAACA
>M:0080I-2
AAAAAATATGGAAAACAA
>M:0080J-1
AAAAAATATGGAAAACAAA
>M:0080K-2
AAAAAATATGGAAAACAATGA
>M:0080L-1
AAAAAATATGGAAAACAATGAA
>M:0080M-2
AAAAAATATGGAAAATA
>M:0080N-1
AAAAAATATGGAAAATAA
>M:0080O-2
AAAAAATATGGAAAATAATGA
>M:0080P-1
AAAAAATATGGAAAATAATGAA
>M:0080Q-1
AAAAAATATGGAAAATAATGAAA
>M:0080R-1
AAAAAATATGGAATGACAAATGA
>M:0080S-1
AAAAAATATGGACGGAAAAAA
>M:0080T-2
AAAAAATATGGACGGAAAAAAAA
>M:0080U-1
AAAAAATATGGAGAAAAAAA
>M:0080V-1
AAAAAATATGGATAATAATGA
>M:0080W-1
AAAAAATATGGATGTTGAA
>M:0080X-1
AAAAAATATGGCAACAAAAATA
>M:0080Y-1
AAAAAATATGGCGATCACTCAA
>M:0080Z-1
AAAAAATATGGTATGACAAATGA
>M:00810-1
AAAAAATATGGTATGATAA
>M:00811-1
AAAAAATATGGTTATTTTGA
>M:00812-1
AAAAAATATGGTTGGCGACGG
>M:00813-1
AAAAAATATGGTTGTCGACG
>M:00814-1
AAAAAATATGTAAATCGGTGTTT
>M:00815-1
AAAAAATATGTATACTAACACT
>M:00816-2
AAAAAATATGTCGTAATGATTA
>M:00817-10
AAAAAATATGTCGTAATGATTAA
>M:00818-3
AAAAAATATGTCGTAATGATTAAA
>M:00819-1
AAAAAATATGTCGTAATGATTAAAA
>M:0081A-1
AAAAAATATGTCTACAACACCTGG
>M:0081B-1
AAAAAATATGTTAAAAAAA
>M:0081C-1
AAAAAATATGTTAAGAA
>M:0081D-1
AAAAAATATGTTACGGATAGTT
>M:0081E-2
AAAAAATATGTTACGGATAGTTA
>M:0081F-1
AAAAAATATGTTACTAGAAA
>M:0081G-1
AAAAAATATGTTACTAGAAG
>M:0081H-1
AAAAAATATGTTACTAGTAA
>M:0081I-2
AAAAAATATGTTACTAGTT
>M:0081J-3
AAAAAATATGTTACTAGTTA
>M:0081K-7
AAAAAATATGTTACTAGTTAA
>M:0081L-3
AAAAAATATGTTACTAGTTAAA
>M:0081M-4
AAAAAATATGTTACTAGTTAAAA
>M:0081N-1
AAAAAATATGTTAGTAGTTA
>M:0081O-1
AAAAAATATGTTATTAGCTAA
>M:0081P-1
AAAAAATATGTTATTAGCTAAA
>M:0081Q-1
AAAAAATATGTTATTAGCTAAAA
>M:0081R-1
AAAAAATATGTTATTAGCTAAAAA
>M:0081S-1
AAAAAATATGTTATTAGCTAAAAAAA
>M:0081T-1
AAAAAATATGTTTAAATA
>M:0081U-1
AAAAAATATGTTTAAATGTA
>M:0081V-3
AAAAAATATGTTTAAATGTAA
>M:0081W-5
AAAAAATATGTTTAAATGTAAAA
>M:0081X-1
AAAAAATATGTTTTAATGTAAA
>M:0081Y-1
AAAAAATATTAAAACAAAAAAT
>M:0081Z-2
AAAAAATATTAAAATAAAA
>M:00820-1
AAAAAATATTAAAATAAAAAAA
>M:00821-1
AAAAAATATTAAATTATTG
>M:00822-1
AAAAAATATTAAATTATTGACA
>M:00823-1
AAAAAATATTAAATTATTGGC
>M:00824-1
AAAAAATATTAAATTATTGGCA
>M:00825-1
AAAAAATATTAAATTATTGGCAA
>M:00826-1
AAAAAATATTAAATTATTGGCAAAA
>M:00827-1
AAAAAATATTAACAAAATAGTTAAAA
>M:00828-1
AAAAAATATTAACATAGCTATATT
>M:00829-1
AAAAAATATTAACGCTT
>M:0082A-1
AAAAAATATTACATGAGAA
>M:0082B-1
AAAAAATATTACCTCTTTTAAATCT
>M:0082C-1
AAAAAATATTAGAAATGTTA
>M:0082D-1
AAAAAATATTAGAAATGTTAGA
>M:0082E-1
AAAAAATATTAGATCGT
>M:0082F-1
AAAAAATATTAGCAAATAGAGG
>M:0082G-1
AAAAAATATTAGGTGAAAAAAA
>M:0082H-1
AAAAAATATTAGTATAATATAAC
>M:0082I-1
AAAAAATATTAGTTGAAAAAA
>M:0082J-1
AAAAAATATTAGTTTTAT
>M:0082K-1
AAAAAATATTATAAGTGT
>M:0082L-1
AAAAAATATTATATGAGA
>M:0082M-1
AAAAAATATTATGGTCATA
>M:0082N-1
AAAAAATATTATTATTTTATCCAA
>M:0082O-1
AAAAAATATTATTCATTTAAAA
>M:0082P-1
AAAAAATATTCAGTTTCACTGAAAA
>M:0082Q-1
AAAAAATATTCGAAACTG
>M:0082R-2
AAAAAATATTCGAAACTGT
>M:0082S-1
AAAAAATATTCGAAACTGTA
>M:0082T-2
AAAAAATATTCGAAACTGTAAGC
>M:0082U-1
AAAAAATATTCGGAAATTGAA
>M:0082V-1
AAAAAATATTGAAAATAATA
>M:0082W-1
AAAAAATATTGACTGACTTT
>M:0082X-1
AAAAAATATTGACTGACTTTGG
>M:0082Y-1
AAAAAATATTGACTGACTTTGGATT
>M:0082Z-1
AAAAAATATTGACTGACTTTGGATTTA
>M:00830-1
AAAAAATATTGACTGATTTTGG
>M:00831-1
AAAAAATATTGACTTGTTGAAGTAA
>M:00832-1
AAAAAATATTGCCCAATAAT
>M:00833-2
AAAAAATATTGCTATTTTTAGT
>M:00834-1
AAAAAATATTGGTTTGAT
>M:00835-1
AAAAAATATTGTGAAAGAAA
>M:00836-3
AAAAAATATTGTTAGAA
>M:00837-2
AAAAAATATTGTTAGAAA
>M:00838-1
AAAAAATATTGTTAGAAAA
>M:00839-1
AAAAAATATTGTTAGAAAAGTAA
>M:0083A-1
AAAAAATATTGTTAGAAAAGTT
>M:0083B-1
AAAAAATATTGTTGAAAAAAA
>M:0083C-1
AAAAAATATTGTTTAGA
>M:0083D-1
AAAAAATATTTAAATGTAA
>M:0083E-1
AAAAAATATTTCTGAAATTGAA
>M:0083F-1
AAAAAATATTTCTGAAATTGAAGA
>M:0083G-1
AAAAAATATTTGATTGTATCAGTT
>M:0083H-1
AAAAAATATTTTAAAAAAAT
>M:0083I-1
AAAAAATATTTTAGAACTTGA
>M:0083J-1
AAAAAATATTTTATCTATTTAAGA
>M:0083K-3
AAAAAATATTTTGAAATTAATCTGA
>M:0083L-1
AAAAAATATTTTGTGAAAAAGA
>M:0083M-1
AAAAAATATTTTTGACATT
>M:0083N-1
AAAAAATATTTTTGTTA
>M:0083O-1
AAAAAATATTTTTGTTAATT
>M:0083P-1
AAAAAATATTTTTTCGCGA
>M:0083Q-1
AAAAAATATTTTTTGCGATTA
>M:0083R-1
AAAAAATCAAAAAAAAAA
>M:0083S-1
AAAAAATCAAAAAAAAAAAAAA
>M:0083T-1
AAAAAATCAAAAAATGAATTAA
>M:0083U-1
AAAAAATCAAAAAATGTAGAAAA
>M:0083V-1
AAAAAATCAAAAACGAAGC
>M:0083W-1
AAAAAATCAAAAATAAAAAAAT
>M:0083X-1
AAAAAATCAAAAGAAGATAAA
>M:0083Y-1
AAAAAATCAAAATTGGATA
>M:0083Z-1
AAAAAATCAAAATTGGATAT
>M:00840-3
AAAAAATCAAAATTGGATATGA
>M:00841-3
AAAAAATCAAAATTGGATATGAA
>M:00842-1
AAAAAATCAAAATTGGATATGAAAA
>M:00843-1
AAAAAATCAAAGGATTTATTT
>M:00844-1
AAAAAATCAAAGTAGTCTTATC
>M:00845-1
AAAAAATCAAATAATTTTTGA
>M:00846-1
AAAAAATCAAATATAAGTTGGTAT
>M:00847-1
AAAAAATCAAATATAAGTTGTAT
>M:00848-1
AAAAAATCAAATTTTCGTTGT
>M:00849-1
AAAAAATCAAGAAAAAAAGGTTTG
>M:0084A-1
AAAAAATCAAGTTATACTTAAAAA
>M:0084B-1
AAAAAATCAATAGGATTACGAA
>M:0084C-1
AAAAAATCAATCGTAACAATTGAA
>M:0084D-1
AAAAAATCAATCGTAACAATTGAAAA
>M:0084E-1
AAAAAATCAATGATTGAAAAA
>M:0084F-1
AAAAAATCAATGGATAAGGTAA
>M:0084G-1
AAAAAATCAATGGATAAGGTAAC
>M:0084H-1
AAAAAATCAATGGATAAGGTAACA
>M:0084I-1
AAAAAATCAATTGGACGAATGAT
>M:0084J-1
AAAAAATCACATACGTGAGGGATT
>M:0084K-1
AAAAAATCACCATTTTGAA
>M:0084L-1
AAAAAATCACTCTCTCAAAATTA
>M:0084M-1
AAAAAATCAGAAAAAAAAACT
>M:0084N-1
AAAAAATCAGAAAAAAACTAA
>M:0084O-1
AAAAAATCAGAAAAAAACTAAAA
>M:0084P-1
AAAAAATCAGAAGTGGTAATTTG
>M:0084Q-1
AAAAAATCAGAATGAAAAAAAAAA
>M:0084R-1
AAAAAATCAGATAGTCA
>M:0084S-1
AAAAAATCAGCTGTTCGAATTTC
>M:0084T-2
AAAAAATCAGGTTAAAA
>M:0084U-10
AAAAAATCAGGTTAAAT
>M:0084V-1
AAAAAATCAGGTTAAATGTAAA
>M:0084W-1
AAAAAATCAGGTTAAATGTAATAAA
>M:0084X-1
AAAAAATCAGGTTAGAG
>M:0084Y-1
AAAAAATCAGGTTAGAT
>M:0084Z-1
AAAAAATCAGTAAAGAT
>M:00850-1
AAAAAATCAGTGACCCAAAAAA
>M:00851-1
AAAAAATCATAAAAAAAAGTTGA
>M:00852-1
AAAAAATCATAAGAAATAACTAG
>M:00853-1
AAAAAATCATACAAATTTAATGA
>M:00854-1
AAAAAATCATAGATTATTTCA
>M:00855-2
AAAAAATCATCTTAAAAT
>M:00856-1
AAAAAATCATCTTAAAATGT
>M:00857-2
AAAAAATCATCTTAAAATGTAA
>M:00858-1
AAAAAATCATGAAATTGTTAAC
>M:00859-2
AAAAAATCATGATTAATAGAAA
>M:0085A-1
AAAAAATCATGATTAATTGAAAGT
>M:0085B-1
AAAAAATCATGGAATTAATAAACA
>M:0085C-1
AAAAAATCATGTATCCATGAAA
>M:0085D-1
AAAAAATCATTAGTAATAACTA
>M:0085E-1
AAAAAATCATTAGTAATAACTAGA
>M:0085F-1
AAAAAATCATTATTGGAAAATTA
>M:0085G-2
AAAAAATCCAAAAAAAGAT
>M:0085H-1
AAAAAATCCAAAAAAAGATTCCAA
>M:0085I-1
AAAAAATCCAAAACTTCGAAAAA
>M:0085J-1
AAAAAATCCAAAATTTA
>M:0085K-1
AAAAAATCCAAAATTTAAATTTGA
>M:0085L-1
AAAAAATCCAAAATTTTAAAAAT
>M:0085M-1
AAAAAATCCAGAAAAAA
>M:0085N-1
AAAAAATCCAGAAAATT
>M:0085O-2
AAAAAATCCAGAAAATTG
>M:0085P-11
AAAAAATCCAGAAAATTGA
>M:0085Q-1
AAAAAATCCAGAAAATTGAAAA
>M:0085R-1
AAAAAATCCAGAAAATTGAAAAA
>M:0085S-2
AAAAAATCCAGAAAGAATTA
>M:0085T-1
AAAAAATCCAGAAAGAATTATT
>M:0085U-1
AAAAAATCCAGAAAGAATTATTA
>M:0085V-1
AAAAAATCCAGTTTAGAAA
>M:0085W-1
AAAAAATCCATGGATCATTT
>M:0085X-1
AAAAAATCCATGGATTATT
>M:0085Y-1
AAAAAATCCATGGATTATTT
>M:0085Z-2
AAAAAATCCATGGATTATTTC
>M:00860-1
AAAAAATCCCAGTTTCGTAA
>M:00861-1
AAAAAATCCCCGATTGATTCTGTCG
>M:00862-2
AAAAAATCCCCTTAGAAA
>M:00863-1
AAAAAATCCCCTTAGAAAATT
>M:00864-1
AAAAAATCCCCTTTTTCTGGAA
>M:00865-1
AAAAAATCCCGTCTAATACCGA
>M:00866-1
AAAAAATCCCTAGAGAAGT
>M:00867-1
AAAAAATCCCTTAGAAA
>M:00868-1
AAAAAATCCGAAGTAATGATA
>M:00869-1
AAAAAATCCGAATAAAACTGAA
>M:0086A-1
AAAAAATCCGATTAAAAGTAAGCT
>M:0086B-1
AAAAAATCCTAACAGAAA
>M:0086C-1
AAAAAATCCTAGTGGATCATAT
>M:0086D-1
AAAAAATCCTAGTGGGTCATAT
>M:0086E-1
AAAAAATCCTAGTGGGTCATATT
>M:0086F-1
AAAAAATCCTATCAATTT
>M:0086G-1
AAAAAATCCTCTCCATGGTTTTGA
>M:0086H-1
AAAAAATCCTGAAAATTGA
>M:0086I-1
AAAAAATCCTTATTTCGAAAT
>M:0086J-1
AAAAAATCCTTGTATTGACG
>M:0086K-1
AAAAAATCCTTTCTTCGACTG
>M:0086L-1
AAAAAATCGAAAAAAAAA
>M:0086M-1
AAAAAATCGAAAAAAACAAGAT
>M:0086N-1
AAAAAATCGAAAAAAACAAGATT
>M:0086O-1
AAAAAATCGAAAAAAATT
>M:0086P-1
AAAAAATCGAAAAAAATTA
>M:0086Q-1
AAAAAATCGAAAAAACAAAAA
>M:0086R-1
AAAAAATCGAAAAAACAAGATT
>M:0086S-1
AAAAAATCGAAAAAATCAC
>M:0086T-1
AAAAAATCGAAAAAATT
>M:0086U-1
AAAAAATCGAAAAAATTA
>M:0086V-2
AAAAAATCGAAAAAATTAC
>M:0086W-1
AAAAAATCGAAAAAATTACG
>M:0086X-1
AAAAAATCGAAAAAATTACGC
>M:0086Y-2
AAAAAATCGAAAAAATTACGCA
>M:0086Z-2
AAAAAATCGAAAATTTATAAA
>M:00870-1
AAAAAATCGAAAATTTATAAACT
>M:00871-2
AAAAAATCGAAAATTTATAAACTA
>M:00872-1
AAAAAATCGAAAGAAAAAAA
>M:00873-1
AAAAAATCGAAAGGTCTTCTAAT
>M:00874-1
AAAAAATCGAAGATCAAACT
>M:00875-1
AAAAAATCGAATTGTTTA
>M:00876-3
AAAAAATCGAATTGTTTAGAA
>M:00877-5
AAAAAATCGAATTGTTTAGAAA
>M:00878-8
AAAAAATCGAATTGTTTAGAAAA
>M:00879-1
AAAAAATCGAATTGTTTAGAAAAA
>M:0087A-1
AAAAAATCGACGAGGAAC
>M:0087B-1
AAAAAATCGAGAATGAATTTCAAT
>M:0087C-1
AAAAAATCGAGGGCTTGTTC
>M:0087D-1
AAAAAATCGAGGGCTTGTTG
>M:0087E-1
AAAAAATCGATAAGACATCATAGT
>M:0087F-1
AAAAAATCGATATGTCTTCT
>M:0087G-1
AAAAAATCGATGTTATTGA
>M:0087H-1
AAAAAATCGATTGTAGGAGAGT
>M:0087I-1
AAAAAATCGCAATGAAATAAAGA
>M:0087J-1
AAAAAATCGCACTCGAGTTAAGGA
>M:0087K-1
AAAAAATCGCCAGAAAAA
>M:0087L-1
AAAAAATCGCCTAATTTGAGGCA
>M:0087M-1
AAAAAATCGCTCTTTACGCTCAC
>M:0087N-1
AAAAAATCGGAACAATACCCGT
>M:0087O-1
AAAAAATCGGAGGAAATTGAGTT
>M:0087P-2
AAAAAATCGGAGGAAATTGAGTTTT
>M:0087Q-1
AAAAAATCGGAGGAAATTTA
>M:0087R-1
AAAAAATCGGAGGAAATTTAGA
>M:0087S-1
AAAAAATCGGAGGAAATTTAGATT
>M:0087T-1
AAAAAATCGGAGGAAATTTAGATTCAA
>M:0087U-1
AAAAAATCGGAGGAAATTTAGGT
>M:0087V-1
AAAAAATCGGATGAAATTGAGTT
>M:0087W-1
AAAAAATCGGATTGCTATCTTA
>M:0087X-1
AAAAAATCGGATTGCTATCTTAAAA
>M:0087Y-1
AAAAAATCGGATTGTTTAGAAAAAT
>M:0087Z-1
AAAAAATCGGCATGCTTTTTAAT
>M:00880-1
AAAAAATCGGTAACGTTTTATATT
>M:00881-1
AAAAAATCGGTAACGTTTTGTATT
>M:00882-1
AAAAAATCGGTGTCGCATT
>M:00883-1
AAAAAATCGTAAGGTAATTCGAGA
>M:00884-1
AAAAAATCGTGACGACATTTCTT
>M:00885-1
AAAAAATCGTGCAAGATAGTAAAA
>M:00886-4
AAAAAATCGTGCGAAAA
>M:00887-5
AAAAAATCGTGCGAAAAA
>M:00888-1
AAAAAATCGTGCGAAAAAAA
>M:00889-6
AAAAAATCGTGCGAAAAAT
>M:0088A-1
AAAAAATCGTGCGAAAAATA
>M:0088B-1
AAAAAATCGTGCGAAAAATAA
>M:0088C-1
AAAAAATCGTGCGAAAAATACAT
>M:0088D-1
AAAAAATCGTTAAATTCTGGAGT
>M:0088E-1
AAAAAATCGTTATAATTTTTTT
>M:0088F-1
AAAAAATCGTTTCAGGATTTT
>M:0088G-1
AAAAAATCGTTTGTGCAGAAGAAT
>M:0088H-1
AAAAAATCTAAAAAGAAAA
>M:0088I-1
AAAAAATCTAATAATTAGTAA
>M:0088J-1
AAAAAATCTAATAATTGTAAC
>M:0088K-1
AAAAAATCTAATACTTAGA
>M:0088L-1
AAAAAATCTAGAAAATTGA
>M:0088M-1
AAAAAATCTAGAACCTTCTATGA
>M:0088N-1
AAAAAATCTAGAACCTTCTATGAAAAAA
>M:0088O-1
AAAAAATCTAGTTATGGTACATAA
>M:0088P-1
AAAAAATCTATGTGCATAAAA
>M:0088Q-1
AAAAAATCTATGTGCATAATT
>M:0088R-1
AAAAAATCTCAAAATAA
>M:0088S-1
AAAAAATCTCAAAGGATTTCAA
>M:0088T-1
AAAAAATCTCAAAGGGAAT
>M:0088U-1
AAAAAATCTCCAGCAAAAAAT
>M:0088V-1
AAAAAATCTCCGCCGTAGAAA
>M:0088W-1
AAAAAATCTCGAATGTGAAGCTGT
>M:0088X-1
AAAAAATCTCTACACAA
>M:0088Y-1
AAAAAATCTCTGGAAACTGAC
>M:0088Z-1
AAAAAATCTCTTAAGAAAAAAAAAA
>M:00890-1
AAAAAATCTGAAAAAAAAAGTTT
>M:00891-3
AAAAAATCTGAAAACGA
>M:00892-1
AAAAAATCTGAAGACTATCAGT
>M:00893-1
AAAAAATCTGACAGGACAGAGGAT
>M:00894-1
AAAAAATCTGAGACTGATATGT
>M:00895-1
AAAAAATCTGAGCGTGAGGAGT
>M:00896-1
AAAAAATCTGAGGAAATAAAAAAA
>M:00897-1
AAAAAATCTGCATTAATTAATA
>M:00898-1
AAAAAATCTGCCAATGCTGGAAA
>M:00899-1
AAAAAATCTGCGACAATAAAT
>M:0089A-1
AAAAAATCTGCTGGATGAATT
>M:0089B-1
AAAAAATCTGGAAAATTGAAAA
>M:0089C-1
AAAAAATCTGGTGCAATTTCTA
>M:0089D-1
AAAAAATCTTAAATTGAATTA
>M:0089E-1
AAAAAATCTTAATAGCT
>M:0089F-1
AAAAAATCTTACAATTTGTAGGAC
>M:0089G-1
AAAAAATCTTACAGTTTGA
>M:0089H-1
AAAAAATCTTACTAGTGGTAA
>M:0089I-1
AAAAAATCTTATAATTTGTAAGA
>M:0089J-1
AAAAAATCTTATAATTTGTAAGAA
>M:0089K-1
AAAAAATCTTATTAAAAGAA
>M:0089L-1
AAAAAATCTTCAAGAAGTAA
>M:0089M-1
AAAAAATCTTCAAGAAGTAAAA
>M:0089N-1
AAAAAATCTTCAGTAAAAAA
>M:0089O-1
AAAAAATCTTCATGAGCGCG
>M:0089P-1
AAAAAATCTTCGAAACTTAGCGA
>M:0089Q-1
AAAAAATCTTCGAACCGAGTACCTC
>M:0089R-1
AAAAAATCTTCTAGTGATAT
>M:0089S-1
AAAAAATCTTCTTGTGATATTG
>M:0089T-1
AAAAAATCTTCTTTTCTTCT
>M:0089U-1
AAAAAATCTTGGAAAAGAAAAACT
>M:0089V-1
AAAAAATCTTGTAATATTGGAA
>M:0089W-1
AAAAAATCTTGTCGTGAAATT
>M:0089X-1
AAAAAATCTTTATTGAAA
>M:0089Y-1
AAAAAATCTTTCAGTTTCGAAAT
>M:0089Z-1
AAAAAATCTTTCTAGCTCCGTGCTAA
>M:008A0-1
AAAAAATCTTTCTTTTCTTGTAGT
>M:008A1-2
AAAAAATCTTTGGAAATCTATTC
>M:008A2-1
AAAAAATCTTTGGAAATCTATTCT
>M:008A3-1
AAAAAATCTTTTCTCCAATTGA
>M:008A4-1
AAAAAATCTTTTGAAATTAATCTGA
>M:008A5-1
AAAAAATCTTTTTGTTTATCAGTT
>M:008A6-2
AAAAAATGAAAAAAAAAAAA
>M:008A7-1
AAAAAATGAAAAAAAAAAAAA
>M:008A8-1
AAAAAATGAAAAAAAAAAAAAGAAAA
>M:008A9-1
AAAAAATGAAAAAAAAAAAAATA
>M:008AA-1
AAAAAATGAAAAAAAAAAAAGAT
>M:008AB-1
AAAAAATGAAAAAAAAAAACTAA
>M:008AC-1
AAAAAATGAAAAAAAAAAACTAAA
>M:008AD-1
AAAAAATGAAAAAAAAAACTAAATA
>M:008AE-1
AAAAAATGAAAAAAAAAAGA
>M:008AF-1
AAAAAATGAAAAAAAAAAGAT
>M:008AG-1
AAAAAATGAAAAAAAAATTTGCT
>M:008AH-1
AAAAAATGAAAAAAAAATTTGCTGCT
>M:008AI-1
AAAAAATGAAAAAAAATTTGCT
>M:008AJ-1
AAAAAATGAAAAAAAATTTGCTG
>M:008AK-1
AAAAAATGAAAAAAAGTTAGAAGAT
>M:008AL-2
AAAAAATGAAAAAAATAACAGAA
>M:008AM-1
AAAAAATGAAAAAAGATGACCG
>M:008AN-2
AAAAAATGAAAAAAGTTAGAA
>M:008AO-2
AAAAAATGAAAAAAGTTAGAAGA
>M:008AP-2
AAAAAATGAAAAACATATGTAAT
>M:008AQ-2
AAAAAATGAAAAACGAAAA
>M:008AR-1
AAAAAATGAAAAACGAAAAAA
>M:008AS-1
AAAAAATGAAAAACTGACTC
>M:008AT-1
AAAAAATGAAAAATGAAAACGA
>M:008AU-1
AAAAAATGAAAAATGAAAG
>M:008AV-1
AAAAAATGAAAAATGAAAGAT
>M:008AW-1
AAAAAATGAAAAATGAAAGATTCGA
>M:008AX-1
AAAAAATGAAAAATTACAAACTC
>M:008AY-1
AAAAAATGAAAACAGAAGAAA
>M:008AZ-2
AAAAAATGAAAACATACGTAGTA
>M:008B0-1
AAAAAATGAAAACATACGTAGTAA
>M:008B1-1
AAAAAATGAAAACGAAA
>M:008B2-1
AAAAAATGAAAAGTGCTAAGAT
>M:008B3-1
AAAAAATGAAAATGGAT
>M:008B4-1
AAAAAATGAAAATGGATAA
>M:008B5-3
AAAAAATGAAAATGGATAATCG
>M:008B6-7
AAAAAATGAAAATGGATAATCGA
>M:008B7-1
AAAAAATGAAAATTCTTTTAA
>M:008B8-1
AAAAAATGAAAATTGGAAAAAA
>M:008B9-1
AAAAAATGAAAATTGGAAAAT
>M:008BA-3
AAAAAATGAAAATTGGAAAATT
>M:008BB-2
AAAAAATGAAAATTGGAAAATTC
>M:008BC-2
AAAAAATGAAACCCTAAAATTAGA
>M:008BD-1
AAAAAATGAAACTTTCCAT
>M:008BE-1
AAAAAATGAAAGAAAAA
>M:008BF-2
AAAAAATGAAAGAAAAG
>M:008BG-11
AAAAAATGAAAGAAAAGT
>M:008BH-1
AAAAAATGAAAGAATAATCGAA
>M:008BI-1
AAAAAATGAAAGATGTTGTTGTT
>M:008BJ-1
AAAAAATGAAAGATTTGAGA
>M:008BK-1
AAAAAATGAAAGCTAATTTCAA
>M:008BL-1
AAAAAATGAAAGGATGAAATAT
>M:008BM-1
AAAAAATGAAATAATTTAA
>M:008BN-1
AAAAAATGAAATAGAAAAAGA
>M:008BO-2
AAAAAATGAAATCAAAA
>M:008BP-2
AAAAAATGAAATCAAAAA
>M:008BQ-1
AAAAAATGAAATCAAAAAAAA
>M:008BR-1
AAAAAATGAAATCAAAAAAATT
>M:008BS-1
AAAAAATGAAATCAAAAAAATTGA
>M:008BT-1
AAAAAATGAAATCAAAAAATT
>M:008BU-1
AAAAAATGAAATCAAAAAATTGTAA
>M:008BV-1
AAAAAATGAAATCAAAAAATTGTAAAA
>M:008BW-1
AAAAAATGAAATTAATAAAAA
>M:008BX-1
AAAAAATGAAATTAATAAAAAAA
>M:008BY-1
AAAAAATGAACAATGGTTG
>M:008BZ-1
AAAAAATGAACATTTATTGAA
>M:008C0-1
AAAAAATGAACCGGGGGGAAG
>M:008C1-1
AAAAAATGAACGAAAGGTTAAGA
>M:008C2-1
AAAAAATGAACGGGAAAA
>M:008C3-1
AAAAAATGAACGGGGGCAT
>M:008C4-1
AAAAAATGAACGGGGGCATCT
>M:008C5-1
AAAAAATGAACTAAATAGTTA
>M:008C6-1
AAAAAATGAACTAAATAGTTAA
>M:008C7-2
AAAAAATGAACTAAATAGTTAAA
>M:008C8-3
AAAAAATGAACTAAATAGTTAAAA
>M:008C9-2
AAAAAATGAACTAAGTAGTTA
>M:008CA-1
AAAAAATGAACTAAGTAGTTAA
>M:008CB-4
AAAAAATGAACTAAGTAGTTAAA
>M:008CC-2
AAAAAATGAACTAAGTAGTTAAAA
>M:008CD-1
AAAAAATGAACTTGATATT
>M:008CE-1
AAAAAATGAACTTGATATTAG
>M:008CF-1
AAAAAATGAACTTGATATTAGTT
>M:008CG-1
AAAAAATGAACTTGATATTAGTTTAAA
>M:008CH-1
AAAAAATGAAGAAAAAAAAAAAAG
>M:008CI-1
AAAAAATGAAGAAAAAAAAAAAGA
>M:008CJ-1
AAAAAATGAAGAAAAGAA
>M:008CK-1
AAAAAATGAAGAAAATAA
>M:008CL-1
AAAAAATGAAGAAAATAAAAAA
>M:008CM-1
AAAAAATGAAGAAAATTTAAAA
>M:008CN-1
AAAAAATGAAGAATACTTTTTTTT
>M:008CO-1
AAAAAATGAAGATTTTA
>M:008CP-1
AAAAAATGAAGGTTATGGGATAA
>M:008CQ-1
AAAAAATGAAGTCTAAGGAA
>M:008CR-1
AAAAAATGAAGTTATGGGATA
>M:008CS-6
AAAAAATGAAGTTTATGGGAT
>M:008CT-1
AAAAAATGAAGTTTATGGGATA
>M:008CU-2
AAAAAATGAAGTTTATGGGATAA
>M:008CV-1
AAAAAATGAAGTTTATGGGATAAA
>M:008CW-1
AAAAAATGAATAAAAAAA
>M:008CX-1
AAAAAATGAATAAGCATGCAATTA
>M:008CY-1
AAAAAATGAATACTAAAAA
>M:008CZ-1
AAAAAATGAATACTAACA
>M:008D0-1
AAAAAATGAATACTAACACT
>M:008D1-1
AAAAAATGAATACTAACACTAA
>M:008D2-1
AAAAAATGAATACTAAGA
>M:008D3-1
AAAAAATGAATACTCAACAGTA
>M:008D4-3
AAAAAATGAATACTCTA
>M:008D5-1
AAAAAATGAATACTCTAC
>M:008D6-1
AAAAAATGAATACTCTACA
>M:008D7-1
AAAAAATGAATACTCTACAGTA
>M:008D8-1
AAAAAATGAATAGATGTTGTAGCA
>M:008D9-2
AAAAAATGAATCAAAAA
>M:008DA-1
AAAAAATGAATGAGAACAATGAA
>M:008DB-1
AAAAAATGAATGAGATGTGAA
>M:008DC-1
AAAAAATGAATGCAAAA
>M:008DD-1
AAAAAATGAATGCAAAAACAA
>M:008DE-1
AAAAAATGAATGTTGGTTTAATT
>M:008DF-1
AAAAAATGAATTAAAAAA
>M:008DG-1
AAAAAATGAATTAAAAAACCTCA
>M:008DH-1
AAAAAATGAATTAAAACTAT
>M:008DI-1
AAAAAATGAATTAAGGAA
>M:008DJ-1
AAAAAATGAATTATTGGATAC
>M:008DK-1
AAAAAATGAATTATTTATGTAT
>M:008DL-1
AAAAAATGAATTCGAAT
>M:008DM-1
AAAAAATGAATTCGAATAA
>M:008DN-1
AAAAAATGAATTCGAATATGTGT
>M:008DO-1
AAAAAATGAATTCGAATATGTGTT
>M:008DP-1
AAAAAATGAATTTGAAGT
>M:008DQ-2
AAAAAATGAATTTTAAGT
>M:008DR-1
AAAAAATGAATTTTAAGTAT
>M:008DS-1
AAAAAATGACAAAAAAAAAAAA
>M:008DT-2
AAAAAATGACATTATTT
>M:008DU-1
AAAAAATGACCGATTTTGTCCATTC
>M:008DV-1
AAAAAATGACTAAATACGAATA
>M:008DW-1
AAAAAATGACTGAACATGTCCA
>M:008DX-1
AAAAAATGACTTAAATTGTGCG
>M:008DY-2
AAAAAATGACTTAAATTGTGCGA
>M:008DZ-1
AAAAAATGACTTAAATTGTGCGAAA
>M:008E0-2
AAAAAATGAGAAAATGA
>M:008E1-1
AAAAAATGAGAAAATGAGATAA
>M:008E2-1
AAAAAATGAGAAACGAAATTTT
>M:008E3-1
AAAAAATGAGAATTGGAA
>M:008E4-1
AAAAAATGAGAGGAAAGGAGGT
>M:008E5-2
AAAAAATGAGATCAATT
>M:008E6-3
AAAAAATGAGATCAATTT
>M:008E7-1
AAAAAATGAGATCAATTTA
>M:008E8-1
AAAAAATGAGATTTATAGGTCTA
>M:008E9-1
AAAAAATGAGCAGTTTGT
>M:008EA-1
AAAAAATGAGCGATGACT
>M:008EB-1
AAAAAATGAGCGATGACTTT
>M:008EC-1
AAAAAATGAGCGATGACTTTG
>M:008ED-1
AAAAAATGAGGAGAAATT
>M:008EE-1
AAAAAATGAGGATGTAAAAGAA
>M:008EF-1
AAAAAATGAGTACAAAA
>M:008EG-1
AAAAAATGAGTACAAATAAGTA
>M:008EH-1
AAAAAATGAGTACGAAAAAA
>M:008EI-1
AAAAAATGAGTGAAAAA
>M:008EJ-1
AAAAAATGAGTGAAAAAAAAAA
>M:008EK-1
AAAAAATGAGTGAAAATGAA
>M:008EL-1
AAAAAATGAGTGAAGAGATAAAA
>M:008EM-2
AAAAAATGAGTGAGAAA
>M:008EN-2
AAAAAATGAGTGAGAAAA
>M:008EO-1
AAAAAATGAGTGAGAAAAA
>M:008EP-1
AAAAAATGAGTGAGAAAAAA
>M:008EQ-3
AAAAAATGAGTGAGAACG
>M:008ER-1
AAAAAATGAGTGAGAACGA
>M:008ES-1
AAAAAATGAGTGAGAACGACAA
>M:008ET-2
AAAAAATGAGTGGGGAAA
>M:008EU-1
AAAAAATGAGTGGGGGTTTT
>M:008EV-1
AAAAAATGAGTTCGAATATTTG
>M:008EW-1
AAAAAATGATAAACAAAAAAAA
>M:008EX-1
AAAAAATGATAACAAAATCATTAAAA
>M:008EY-3
AAAAAATGATAACATACGTAGTA
>M:008EZ-1
AAAAAATGATAACATACGTAGTAAA
>M:008F0-1
AAAAAATGATAAGGATATA
>M:008F1-1
AAAAAATGATAATAAAA
>M:008F2-1
AAAAAATGATAATAATA
>M:008F3-3
AAAAAATGATAATTTAGA
>M:008F4-1
AAAAAATGATAGGACTGAGCACA
>M:008F5-1
AAAAAATGATAGTAAGT
>M:008F6-1
AAAAAATGATAGTAAGTAA
>M:008F7-1
AAAAAATGATATCGTTGTGAAA
>M:008F8-1
AAAAAATGATATGAAGACTCT
>M:008F9-1
AAAAAATGATATGTTGTGATTAA
>M:008FA-1
AAAAAATGATCAATATTTT
>M:008FB-1
AAAAAATGATCGGGATAATTCAGA
>M:008FC-1
AAAAAATGATCTACTTT
>M:008FD-1
AAAAAATGATGAAAGAAGTTATAA
>M:008FE-1
AAAAAATGATGAATATGATAAA
>M:008FF-1
AAAAAATGATGAGAACAACGAA
>M:008FG-1
AAAAAATGATGAGAACAACGAT
>M:008FH-1
AAAAAATGATGATTTATGCTGG
>M:008FI-1
AAAAAATGATGCAAATAAGAC
>M:008FJ-1
AAAAAATGATGGAAAAAATAAAA
>M:008FK-1
AAAAAATGATGTGTATTGTA
>M:008FL-1
AAAAAATGATTAATTAATTA
>M:008FM-1
AAAAAATGATTAATTAGTCTTTA
>M:008FN-1
AAAAAATGATTAATTAGTTTT
>M:008FO-2
AAAAAATGATTAATTAGTTTTA
>M:008FP-1
AAAAAATGATTAATTAGTTTTATTA
>M:008FQ-1
AAAAAATGATTACTACCTGTT
>M:008FR-1
AAAAAATGATTATTTATAG
>M:008FS-1
AAAAAATGATTATTTATAGTAA
>M:008FT-1
AAAAAATGATTGCTAAATTGAT
>M:008FU-1
AAAAAATGATTGGGATAATTTGGAA
>M:008FV-1
AAAAAATGATTGTATTTCTT
>M:008FW-1
AAAAAATGCAAAAACGCATGCA
>M:008FX-1
AAAAAATGCAAAAATGCAAAAAAAAA
>M:008FY-1
AAAAAATGCAAAATTTAAATTTGA
>M:008FZ-1
AAAAAATGCAACATAGCGCTGCGA
>M:008G0-1
AAAAAATGCAACGAAAAA
>M:008G1-1
AAAAAATGCAAGCGTTAATGCTGG
>M:008G2-2
AAAAAATGCAATGTCAGTAATA
>M:008G3-1
AAAAAATGCACTAGTTA
>M:008G4-2
AAAAAATGCACTAGTTAGCAA
>M:008G5-1
AAAAAATGCACTAGTTAGCAAGAA
>M:008G6-2
AAAAAATGCACTCATTAAAGAAT
>M:008G7-1
AAAAAATGCAGAAAAAGTAAGGGAA
>M:008G8-1
AAAAAATGCAGAAAGAATA
>M:008G9-1
AAAAAATGCAGAAATTTGGAA
>M:008GA-1
AAAAAATGCAGGCAAAACAA
>M:008GB-1
AAAAAATGCAGTTGATTTGA
>M:008GC-2
AAAAAATGCATACAAAA
>M:008GD-1
AAAAAATGCATACAAAAA
>M:008GE-19
AAAAAATGCATGCAAAA
>M:008GF-10
AAAAAATGCATGCAAAAA
>M:008GG-1
AAAAAATGCATGCAAAAAA
>M:008GH-2
AAAAAATGCATGCAAAAAAA
>M:008GI-2
AAAAAATGCATGCAAAAAC
>M:008GJ-2
AAAAAATGCATGCAAAAACA
>M:008GK-6
AAAAAATGCATGCAAAAACAA
>M:008GL-1
AAAAAATGCATGCAAAAACAAT
>M:008GM-1
AAAAAATGCATGCAAAAACAATG
>M:008GN-1
AAAAAATGCATGCAAAAACAATGT
>M:008GO-2
AAAAAATGCATGCAAAAAT
>M:008GP-1
AAAAAATGCATGCAAAAATAATGTTA
>M:008GQ-6
AAAAAATGCATGCAAAAC
>M:008GR-2
AAAAAATGCATGCAAAACA
>M:008GS-1
AAAAAATGCATGCAAAACAATGTT
>M:008GT-1
AAAAAATGCATGCAAAACAATGTTA
>M:008GU-1
AAAAAATGCATGCAAATAT
>M:008GV-1
AAAAAATGCATGCAAGGAT
>M:008GW-1
AAAAAATGCATGCAAGGATA
>M:008GX-1
AAAAAATGCATGCAAGGATAG
>M:008GY-1
AAAAAATGCATGCAAGGATT
>M:008GZ-1
AAAAAATGCATGCAATAAA
>M:008H0-1
AAAAAATGCATGCAATAAGAAA
>M:008H1-1
AAAAAATGCATGCAATAAGAAAAA
>M:008H2-1
AAAAAATGCATGCAATTAATA
>M:008H3-1
AAAAAATGCATGCAATTAATAAAT
>M:008H4-1
AAAAAATGCATGCAGAAACAAAA
>M:008H5-1
AAAAAATGCATGCAGGAGAGGTAGA
>M:008H6-1
AAAAAATGCATGCATTAATATT
>M:008H7-1
AAAAAATGCATGCATTTAAT
>M:008H8-2
AAAAAATGCATGCATTTAATGA
>M:008H9-1
AAAAAATGCATGCATTTAATGAAAAA
>M:008HA-1
AAAAAATGCATGCATTTAATGAGA
>M:008HB-1
AAAAAATGCATGTAGAAA
>M:008HC-1
AAAAAATGCATGTAGAAATA
>M:008HD-1
AAAAAATGCATGTGTTAGCA
>M:008HE-1
AAAAAATGCATGTGTTAGCAGTA
>M:008HF-1
AAAAAATGCCAACGTTAAAA
>M:008HG-1
AAAAAATGCCAACGTTAAAATGA
>M:008HH-1
AAAAAATGCCATAATAACAGAGAA
>M:008HI-1
AAAAAATGCCGATCACAATAATT
>M:008HJ-1
AAAAAATGCCGGAAATGTCAA
>M:008HK-1
AAAAAATGCCTAAATGCGTGGGAC
>M:008HL-1
AAAAAATGCCTTCTAATGA
>M:008HM-1
AAAAAATGCCTTCTAGTGA
>M:008HN-1
AAAAAATGCGAAAAAAATAAC
>M:008HO-1
AAAAAATGCGAACATTTGC
>M:008HP-1
AAAAAATGCGATCCGTTTGAAA
>M:008HQ-3
AAAAAATGCGATCCGTTTGAAAC
>M:008HR-1
AAAAAATGCGATCCGTTTGAAACA
>M:008HS-1
AAAAAATGCGATCCGTTTGAAACAA
>M:008HT-1
AAAAAATGCGATCCGTTTGAAATAA
>M:008HU-1
AAAAAATGCGCACAGAAA
>M:008HV-1
AAAAAATGCGGCATGCCTTTTA
>M:008HW-2
AAAAAATGCGGCATGCTTTTTAA
>M:008HX-1
AAAAAATGCGGCATGCTTTTTAAT
>M:008HY-1
AAAAAATGCGGCGAAAA
>M:008HZ-1
AAAAAATGCGGCGAAAAAA
>M:008I0-1
AAAAAATGCGGCGAGAAA
>M:008I1-1
AAAAAATGCGTTCATTTTGAT
>M:008I2-1
AAAAAATGCTAAAGGCATAAA
>M:008I3-1
AAAAAATGCTAAAGGCTTGTAA
>M:008I4-1
AAAAAATGCTAACAAAAAAGA
>M:008I5-1
AAAAAATGCTAAGTTGCAAAAA
>M:008I6-1
AAAAAATGCTAATAAAAAACGA
>M:008I7-1
AAAAAATGCTACCGATCGAAGA
>M:008I8-1
AAAAAATGCTACCGATTTAAGAG
>M:008I9-1
AAAAAATGCTACCGCTTTAAGA
>M:008IA-1
AAAAAATGCTATTTTTAAAA
>M:008IB-2
AAAAAATGCTATTTTTAAT
>M:008IC-1
AAAAAATGCTCCGACCCGTTGAA
>M:008ID-1
AAAAAATGCTCCGACCTGTTGA
>M:008IE-1
AAAAAATGCTCCGACTTGTT
>M:008IF-1
AAAAAATGCTCTATTTAATTATC
>M:008IG-2
AAAAAATGCTGAAAATTAAGA
>M:008IH-1
AAAAAATGCTGAAAATTAAGAT
>M:008II-1
AAAAAATGCTGAGGAGAAAT
>M:008IJ-1
AAAAAATGCTGCGTTAA
>M:008IK-1
AAAAAATGCTGTAGTTAATGGAATTA
>M:008IL-1
AAAAAATGCTTGAATGT
>M:008IM-2
AAAAAATGCTTGAATGTAAAA
>M:008IN-2
AAAAAATGCTTGAATGTAAAAA
>M:008IO-3
AAAAAATGGAAAAAAAA
>M:008IP-1
AAAAAATGGAAAAAAAAA
>M:008IQ-2
AAAAAATGGAAAAAAAAAA
>M:008IR-1
AAAAAATGGAAAAAAAAAATCC
>M:008IS-1
AAAAAATGGAAAAAAAAAATCCA
>M:008IT-2
AAAAAATGGAAAAAAAAATCCATA
>M:008IU-1
AAAAAATGGAAAAAAAATCCATGGA
>M:008IV-1
AAAAAATGGAAAAAAAATCCATGGAT
>M:008IW-1
AAAAAATGGAAACATTATA
>M:008IX-1
AAAAAATGGAAATCTTGAT
>M:008IY-1
AAAAAATGGAAATTGCGA
>M:008IZ-1
AAAAAATGGAAATTGCGTTTA
>M:008J0-11
AAAAAATGGAAATTGCGTTTAAA
>M:008J1-1
AAAAAATGGAAATTGCGTTTAAAA
>M:008J2-1
AAAAAATGGAAATTGCGTTTAAAC
>M:008J3-2
AAAAAATGGAAATTGCGTTTAAAT
>M:008J4-1
AAAAAATGGAAATTGCGTTTAAGA
>M:008J5-1
AAAAAATGGAAATTTCGTTTAA
>M:008J6-1
AAAAAATGGAACTGTGAAGAAA
>M:008J7-1
AAAAAATGGAACTGTGAAGAAAAAA
>M:008J8-1
AAAAAATGGAACTGTGAAGAAAT
>M:008J9-1
AAAAAATGGAACTTACGGTTGA
>M:008JA-1
AAAAAATGGAAGAGATAAGT
>M:008JB-1
AAAAAATGGAAGATACGAAG
>M:008JC-1
AAAAAATGGAAGTTATT
>M:008JD-1
AAAAAATGGAATATCAGCGGAAA
>M:008JE-1
AAAAAATGGAATTAACCAAAA
>M:008JF-2
AAAAAATGGAATTAACCAAAAA
>M:008JG-1
AAAAAATGGAATTAACCAAAAACA
>M:008JH-1
AAAAAATGGAATTGTGAAGA
>M:008JI-1
AAAAAATGGAATTGTGAAGAA
>M:008JJ-1
AAAAAATGGACAGAGCGAAATCTA
>M:008JK-1
AAAAAATGGACGAGTTAATA
>M:008JL-1
AAAAAATGGAGAAAATAAAATA
>M:008JM-1
AAAAAATGGAGTAAATAAGGA
>M:008JN-1
AAAAAATGGATACGAAAA
>M:008JO-1
AAAAAATGGATAGAACAGAAGAAAA
>M:008JP-1
AAAAAATGGATATTTTGAAC
>M:008JQ-1
AAAAAATGGATATTTTGAACTAAAAA
>M:008JR-1
AAAAAATGGATCACAGTTA
>M:008JS-1
AAAAAATGGATGATAATTAT
>M:008JT-1
AAAAAATGGATGTAAAAATAA
>M:008JU-1
AAAAAATGGATGTAAAAATAAA
>M:008JV-1
AAAAAATGGATGTAAAAATAAAAAA
>M:008JW-1
AAAAAATGGATTAAAAAAA
>M:008JX-1
AAAAAATGGATTAAGCTCCT
>M:008JY-1
AAAAAATGGATTAGTAATTTAA
>M:008JZ-1
AAAAAATGGATTCATCGATAGA
>M:008K0-1
AAAAAATGGATTTATAATTATT
>M:008K1-1
AAAAAATGGCAAACCTAGTA
>M:008K2-2
AAAAAATGGCATGCTGCAACGA
>M:008K3-1
AAAAAATGGCCAACAAATA
>M:008K4-1
AAAAAATGGCCAACAAGA
>M:008K5-1
AAAAAATGGCCACATCTTTGACAA
>M:008K6-2
AAAAAATGGCCACATTTTTG
>M:008K7-1
AAAAAATGGCGAGTAAAAT
>M:008K8-1
AAAAAATGGCGAGTAAAATAT
>M:008K9-1
AAAAAATGGCGAGTAAAATGAA
>M:008KA-1
AAAAAATGGCGAGTAAAATGAAA
>M:008KB-1
AAAAAATGGGAAAACAAAAAAAAA
>M:008KC-1
AAAAAATGGGAAAATTTATTGT
>M:008KD-1
AAAAAATGGGAAAATTTATTGTG
>M:008KE-4
AAAAAATGGGAAATGAAT
>M:008KF-2
AAAAAATGGGAAATGAATA
>M:008KG-2
AAAAAATGGGAAATGAATAC
>M:008KH-1
AAAAAATGGGAAATGAATACA
>M:008KI-1
AAAAAATGGGAAATGAATACAA
>M:008KJ-1
AAAAAATGGGATAACCTCGAAGA
>M:008KK-1
AAAAAATGGGATAGAAAGCTGAA
>M:008KL-1
AAAAAATGGGTTATAAAA
>M:008KM-2
AAAAAATGGGTTATAAG
>M:008KN-2
AAAAAATGGGTTATAAGA
>M:008KO-1
AAAAAATGGGTTATAAGTAAA
>M:008KP-1
AAAAAATGGTAAAGTAA
>M:008KQ-1
AAAAAATGGTAAAGTAAA
>M:008KR-4
AAAAAATGGTAAAGTTA
>M:008KS-5
AAAAAATGGTAAAGTTAA
>M:008KT-2
AAAAAATGGTAAAGTTAAA
>M:008KU-1
AAAAAATGGTAAAGTTAC
>M:008KV-5
AAAAAATGGTAAAGTTACA
>M:008KW-1
AAAAAATGGTAAAGTTACAA
>M:008KX-2
AAAAAATGGTAAAGTTACAAA
>M:008KY-1
AAAAAATGGTAAAGTTACAAAA
>M:008KZ-1
AAAAAATGGTAAAGTTACAAAAA
>M:008L0-1
AAAAAATGGTAAAGTTGA
>M:008L1-1
AAAAAATGGTAACAATTAAATTGGA
>M:008L2-1
AAAAAATGGTAACAATTAAATTGGAT
>M:008L3-1
AAAAAATGGTAGATTGA
>M:008L4-1
AAAAAATGGTATCGCATATCA
>M:008L5-1
AAAAAATGGTATGAGTTAATGA
>M:008L6-1
AAAAAATGGTATGAGTTAATGAATT
>M:008L7-1
AAAAAATGGTCGATCACA
>M:008L8-3
AAAAAATGGTGTAAATAGGTT
>M:008L9-1
AAAAAATGGTTCATAGTTTGA
>M:008LA-1
AAAAAATGGTTGGGAACTAAAA
>M:008LB-1
AAAAAATGTAAAAAATGGAAAAAA
>M:008LC-1
AAAAAATGTAAAATACA
>M:008LD-1
AAAAAATGTAAAATGATTACAA
>M:008LE-2
AAAAAATGTAAAATGATTACAAA
>M:008LF-1
AAAAAATGTAAAATGCTGCTATTGGC
>M:008LG-1
AAAAAATGTAAGAATAATCGA
>M:008LH-1
AAAAAATGTAAGACGAATCTT
>M:008LI-1
AAAAAATGTAAGCGTTAA
>M:008LJ-2
AAAAAATGTAAGTCATAATAATA
>M:008LK-1
AAAAAATGTAAGTCATAATAATAA
>M:008LL-1
AAAAAATGTAATAACAGGAATAAA
>M:008LM-1
AAAAAATGTAATGTTAAACAAAT
>M:008LN-1
AAAAAATGTACGAAATGAAATAT
>M:008LO-11
AAAAAATGTACGTGTTA
>M:008LP-3
AAAAAATGTACGTGTTAA
>M:008LQ-1
AAAAAATGTACGTGTTAATA
>M:008LR-1
AAAAAATGTACGTGTTAATAG
>M:008LS-1
AAAAAATGTACGTGTTAATAGAAA
>M:008LT-4
AAAAAATGTAGAAAATT
>M:008LU-7
AAAAAATGTAGAAAATTT
>M:008LV-4
AAAAAATGTAGAAAATTTA
>M:008LW-3
AAAAAATGTAGAAAATTTAA
>M:008LX-1
AAAAAATGTAGAAAATTTAAA
>M:008LY-4
AAAAAATGTAGAAAATTTAAT
>M:008LZ-1
AAAAAATGTAGAAAATTTAATG
>M:008M0-1
AAAAAATGTAGAAAATTTAATGA
>M:008M1-1
AAAAAATGTAGAAAATTTAATGAA
>M:008M2-1
AAAAAATGTAGAATATGCTGGAA
>M:008M3-1
AAAAAATGTAGATATTTTAA
>M:008M4-1
AAAAAATGTAGGTGAAA
>M:008M5-1
AAAAAATGTATATCGAAGCT
>M:008M6-1
AAAAAATGTATATCGAATA
>M:008M7-1
AAAAAATGTATGCAAAA
>M:008M8-1
AAAAAATGTATGCAAAG
>M:008M9-1
AAAAAATGTATGCAGAA
>M:008MA-3
AAAAAATGTATTCATTTTGAT
>M:008MB-1
AAAAAATGTATTCATTTTGATGA
>M:008MC-1
AAAAAATGTATTCATTTTGCT
>M:008MD-2
AAAAAATGTATTTAAAA
>M:008ME-2
AAAAAATGTATTTAAAAA
>M:008MF-1
AAAAAATGTATTTAAAAAA
>M:008MG-4
AAAAAATGTATTTAAAAAAA
>M:008MH-1
AAAAAATGTATTTAAAAAAAA
>M:008MI-1
AAAAAATGTCAATTCATAAAA
>M:008MJ-1
AAAAAATGTCAATTCATTAAAAA
>M:008MK-1
AAAAAATGTCGAAATTGAAAATA
>M:008ML-1
AAAAAATGTCTCCTAGTGAA
>M:008MM-1
AAAAAATGTCTTCTAGTGATATTG
>M:008MN-1
AAAAAATGTCTTCTAGTGATATTGA
>M:008MO-1
AAAAAATGTGAAAAAAAAAAGA
>M:008MP-3
AAAAAATGTGAAAAACAGAAA
>M:008MQ-1
AAAAAATGTGAAAAATGGAAA
>M:008MR-1
AAAAAATGTGAAAAATGGAAAA
>M:008MS-1
AAAAAATGTGAAAAATGGAAAAAAA
>M:008MT-1
AAAAAATGTGAAAAATGGAAAAAAAAAA
>M:008MU-1
AAAAAATGTGATACGTTATGAAATA
>M:008MV-1
AAAAAATGTGATGAAAAAA
>M:008MW-1
AAAAAATGTGATGAAAAAGATA
>M:008MX-1
AAAAAATGTGCGCCATAATAA
>M:008MY-1
AAAAAATGTGCGCCATAATAACAA
>M:008MZ-1
AAAAAATGTGCTGGTCTACA
>M:008N0-1
AAAAAATGTGCTTGTCAA
>M:008N1-1
AAAAAATGTGCTTGTCAACA
>M:008N2-1
AAAAAATGTGCTTGTCAACAA
>M:008N3-1
AAAAAATGTGCTTGTCAACAACA
>M:008N4-1
AAAAAATGTGGAACCTTTGGCA
>M:008N5-1
AAAAAATGTGGAAGACGGTGAAT
>M:008N6-1
AAAAAATGTGGGTGATTCT
>M:008N7-1
AAAAAATGTGTACGCCTTAA
>M:008N8-4
AAAAAATGTGTACGCCTTAATA
>M:008N9-1
AAAAAATGTGTACGCCTTAATAT
>M:008NA-1
AAAAAATGTGTCGAAAAAC
>M:008NB-1
AAAAAATGTGTGGGGGATTGGA
>M:008NC-1
AAAAAATGTTAAAAAAGA
>M:008ND-1
AAAAAATGTTAAAATAAAAA
>M:008NE-1
AAAAAATGTTAAATAAAAAA
>M:008NF-1
AAAAAATGTTAATAAAAA
>M:008NG-2
AAAAAATGTTAATAAACA
>M:008NH-2
AAAAAATGTTAATAAACAGTAAA
>M:008NI-1
AAAAAATGTTAATATTTTATATGA
>M:008NJ-1
AAAAAATGTTACCGATTTAAGA
>M:008NK-1
AAAAAATGTTCTTCGAATACT
>M:008NL-2
AAAAAATGTTGAAAAGGGAATAGA
>M:008NM-1
AAAAAATGTTGCGATGA
>M:008NN-2
AAAAAATGTTGGTTCTTCAATTT
>M:008NO-1
AAAAAATGTTGTCAAAATTCAA
>M:008NP-1
AAAAAATGTTGTCAAATAT
>M:008NQ-1
AAAAAATGTTGTCAAATATT
>M:008NR-4
AAAAAATGTTGTCAAATATTCAA
>M:008NS-1
AAAAAATGTTTAAAAAA
>M:008NT-1
AAAAAATGTTTAAATGTAA
>M:008NU-1
AAAAAATGTTTACAGCACAGTAAAA
>M:008NV-1
AAAAAATGTTTACATTTAAGA
>M:008NW-1
AAAAAATGTTTATGTAGAAGA
>M:008NX-2
AAAAAATGTTTATGTAGAAGAA
>M:008NY-1
AAAAAATGTTTATGTAGTAAAAA
>M:008NZ-1
AAAAAATGTTTCTTTTAAAGTTA
>M:008O0-1
AAAAAATGTTTGATAAATTGAT
>M:008O1-1
AAAAAATGTTTTGACAAGGAGAT
>M:008O2-1
AAAAAATGTTTTTGGAAACA
>M:008O3-2
AAAAAATGTTTTTGGAAACAA
>M:008O4-1
AAAAAATTAAAAAAAAAAAAA
>M:008O5-1
AAAAAATTAAAAAAAAAAAAAAAA
>M:008O6-1
AAAAAATTAAAAAAAAAAAAAAC
>M:008O7-1
AAAAAATTAAAAAAAAGCATGCA
>M:008O8-1
AAAAAATTAAAAAAATAGGGTA
>M:008O9-1
AAAAAATTAAAAAAATAGGGTACAT
>M:008OA-1
AAAAAATTAAAAAAATTGAAGA
>M:008OB-1
AAAAAATTAAAAAAATTGAAGAAGAAA
>M:008OC-1
AAAAAATTAAAAAATAGAACTTA
>M:008OD-1
AAAAAATTAAAAAATTGA
>M:008OE-1
AAAAAATTAAAAAATTGAAGA
>M:008OF-1
AAAAAATTAAAAAATTGAAGAA
>M:008OG-1
AAAAAATTAAAAAATTGAAGAGGC
>M:008OH-1
AAAAAATTAAAAAATTGAAGAGGCA
>M:008OI-1
AAAAAATTAAAAACAATGAGGAT
>M:008OJ-1
AAAAAATTAAAAAGTTAAAA
>M:008OK-1
AAAAAATTAAAAAGTTAAAAA
>M:008OL-1
AAAAAATTAAAAAGTTAAAACA
>M:008OM-1
AAAAAATTAAAAATGAATATAGA
>M:008ON-1
AAAAAATTAAAAATTTAGTCG
>M:008OO-1
AAAAAATTAAAAATTTAGTCGAAAA
>M:008OP-1
AAAAAATTAAAAATTTGA
>M:008OQ-1
AAAAAATTAAAAATTTGAAAA
>M:008OR-2
AAAAAATTAAAAATTTGAAAAGG
>M:008OS-3
AAAAAATTAAAAATTTGAAAAGGAA
>M:008OT-1
AAAAAATTAAAAATTTGAAAAGGAAAA
>M:008OU-1
AAAAAATTAAAACATTTTTAAT
>M:008OV-1
AAAAAATTAAAACCATTAGAAA
>M:008OW-3
AAAAAATTAAAACCATTAGAAAT
>M:008OX-1
AAAAAATTAAAACGAAAT
>M:008OY-1
AAAAAATTAAAAGTTGTGTCGGAGA
>M:008OZ-1
AAAAAATTAAAATAAATAATTCA
>M:008P0-1
AAAAAATTAAAATATACTTAAA
>M:008P1-1
AAAAAATTAAAATATTTGTC
>M:008P2-1
AAAAAATTAAAATCATGCCAGTTA
>M:008P3-2
AAAAAATTAAAATCCTGCCAGTT
>M:008P4-1
AAAAAATTAAAATGATGCGTAT
>M:008P5-1
AAAAAATTAAAATGTTGAAA
>M:008P6-1
AAAAAATTAAAATGTTGAAAAG
>M:008P7-1
AAAAAATTAAAATGTTGAAAAGA
>M:008P8-3
AAAAAATTAAAATGTTGAAAAGG
>M:008P9-1
AAAAAATTAAAATGTTGAAAAGGG
>M:008PA-1
AAAAAATTAAAATGTTGAAAAGGGA
>M:008PB-1
AAAAAATTAAAATTGAAAAA
>M:008PC-1
AAAAAATTAAAATTGAAAGCA
>M:008PD-1
AAAAAATTAAAATTGAACGGATA
>M:008PE-1
AAAAAATTAAAATTGATAAATTA
>M:008PF-1
AAAAAATTAAAATTGATAAATTAGA
>M:008PG-1
AAAAAATTAAAATTTAAATTTGA
>M:008PH-1
AAAAAATTAAACCTAGAA
>M:008PI-1
AAAAAATTAAACCTAGAAAT
>M:008PJ-1
AAAAAATTAAACCTAGAAATT
>M:008PK-1
AAAAAATTAAACCTAGACATTA
>M:008PL-1
AAAAAATTAAACGAGGAT
>M:008PM-1
AAAAAATTAAACTTGTCCTTTGCAA
>M:008PN-1
AAAAAATTAAAGTATTAG
>M:008PO-1
AAAAAATTAAAGTTGATAA
>M:008PP-1
AAAAAATTAAAGTTGATAAT
>M:008PQ-1
AAAAAATTAAATATATTTGAA
>M:008PR-1
AAAAAATTAAATATTAT
>M:008PS-1
AAAAAATTAAATATTATAA
>M:008PT-3
AAAAAATTAAATATTATAAA
>M:008PU-1
AAAAAATTAAATATTATAAAT
>M:008PV-1
AAAAAATTAAATATTATAAATAA
>M:008PW-2
AAAAAATTAAATATTTTTGA
>M:008PX-2
AAAAAATTAAATATTTTTGAA
>M:008PY-1
AAAAAATTAAATATTTTTGAAA
>M:008PZ-1
AAAAAATTAAATATTTTTGAAAAAA
>M:008Q0-1
AAAAAATTAAATCGACG
>M:008Q1-1
AAAAAATTAAATCGACGAAA
>M:008Q2-1
AAAAAATTAAATCGACGAAAA
>M:008Q3-2
AAAAAATTAAATCGACGAAAAA
>M:008Q4-1
AAAAAATTAAATCGACGAAAAAA
>M:008Q5-1
AAAAAATTAAATCGACGAAAAAAAA
>M:008Q6-1
AAAAAATTAAATCGACGAAAAAG
>M:008Q7-1
AAAAAATTAAATGAAAGA
>M:008Q8-1
AAAAAATTAAATGAAAGAAT
>M:008Q9-1
AAAAAATTAAATTACTTGGTTTC
>M:008QA-1
AAAAAATTAAATTATTTAGTTGA
>M:008QB-1
AAAAAATTAAATTCGAGATC
>M:008QC-1
AAAAAATTAAATTGTAAGACTG
>M:008QD-1
AAAAAATTAAATTTAGTAA
>M:008QE-1
AAAAAATTAACAAAAAA
>M:008QF-1
AAAAAATTAACAAAAAATAA
>M:008QG-1
AAAAAATTAACAAAAGAAT
>M:008QH-1
AAAAAATTAACAAAATAGGG
>M:008QI-1
AAAAAATTAACAGAAAAGAA
>M:008QJ-2
AAAAAATTAACAGAAAAGAATT
>M:008QK-2
AAAAAATTAACAGGAAAGAA
>M:008QL-1
AAAAAATTAACAGGAAAGAATTA
>M:008QM-1
AAAAAATTAACAGGAAAGAATTAAAAA
>M:008QN-1
AAAAAATTAACAGGAAAGAATTAG
>M:008QO-1
AAAAAATTAACATATTTTCAG
>M:008QP-1
AAAAAATTAACCGAAAAATGCA
>M:008QQ-1
AAAAAATTAACCTTGATG
>M:008QR-1
AAAAAATTAACGAAAAAATGCA
>M:008QS-1
AAAAAATTAACGTTTGGCT
>M:008QT-1
AAAAAATTAACTAGAACGTTTT
>M:008QU-1
AAAAAATTAACTGAAAAATGCA
>M:008QV-1
AAAAAATTAACTGACGTATGAT
>M:008QW-1
AAAAAATTAACTTTAGCCACAA
>M:008QX-1
AAAAAATTAAGAAAAAAATA
>M:008QY-1
AAAAAATTAAGAAAAAATGAAAT
>M:008QZ-1
AAAAAATTAAGAAAATAAGA
>M:008R0-1
AAAAAATTAAGAAAATAAGAA
>M:008R1-1
AAAAAATTAAGAAAATAAGAAGA
>M:008R2-1
AAAAAATTAAGAAAATAAGAAGT
>M:008R3-1
AAAAAATTAAGAACTTATTATAA
>M:008R4-1
AAAAAATTAAGAACTTATTATAAGA
>M:008R5-2
AAAAAATTAAGATTACGGAAGAAAAA
>M:008R6-1
AAAAAATTAAGGAATAATTGAAAA
>M:008R7-1
AAAAAATTAAGGCATTATTAA
>M:008R8-1
AAAAAATTAAGTTGGTAATACCTGA
>M:008R9-1
AAAAAATTAATAAAAAACGAGTGAGA
>M:008RA-1
AAAAAATTAATAAAAAAGCATGGA
>M:008RB-1
AAAAAATTAATAAAAAAGCATGGAA
>M:008RC-1
AAAAAATTAATAAAAAAGCATGGAAAA
>M:008RD-1
AAAAAATTAATAAAAAAGTAT
>M:008RE-2
AAAAAATTAATAAAAAATGAA
>M:008RF-1
AAAAAATTAATAAAAAATGAAT
>M:008RG-2
AAAAAATTAATAAAAAATGAATA
>M:008RH-2
AAAAAATTAATAAAAACGAGTGAG
>M:008RI-1
AAAAAATTAATAAAAACGAGTGAGAA
>M:008RJ-2
AAAAAATTAATAAAAAGAAA
>M:008RK-1
AAAAAATTAATAAAAAGAAACA
>M:008RL-1
AAAAAATTAATAAAAATAAAA
>M:008RM-1
AAAAAATTAATAAATTAGAACCA
>M:008RN-1
AAAAAATTAATAACACTA
>M:008RO-1
AAAAAATTAATAACATTGTTA
>M:008RP-3
AAAAAATTAATAATGTA
>M:008RQ-2
AAAAAATTAATAATGTAGA
>M:008RR-1
AAAAAATTAATAATGTAGAAA
>M:008RS-1
AAAAAATTAATAATTTAGAA
>M:008RT-1
AAAAAATTAATAGAAAGTAA
>M:008RU-1
AAAAAATTAATATAATTGTAAG
>M:008RV-1
AAAAAATTAATATCCGATTTTC
>M:008RW-1
AAAAAATTAATATGAAAATTTTGT
>M:008RX-2
AAAAAATTAATCAAAAAAAAAAA
>M:008RY-1
AAAAAATTAATCAAAAAAAAAAAAA
>M:008RZ-1
AAAAAATTAATCAAAAAAAAAAGAA
>M:008S0-1
AAAAAATTAATCGAGGATGGGAT
>M:008S1-2
AAAAAATTAATGATATAGAC
>M:008S2-1
AAAAAATTAATGATATAGACA
>M:008S3-1
AAAAAATTAATGCAGTTAGTTAAAT
>M:008S4-3
AAAAAATTAATGGAAAGTAAT
>M:008S5-1
AAAAAATTAATGGAAAGTAATAA
>M:008S6-1
AAAAAATTAATTAAAAA
>M:008S7-1
AAAAAATTAATTACTTGGAAACAA
>M:008S8-1
AAAAAATTAATTGAAAATT
>M:008S9-1
AAAAAATTAATTGAAGACAGTAA
>M:008SA-1
AAAAAATTAATTGAGTTTGCAATTA
>M:008SB-1
AAAAAATTAATTGATTTTCA
>M:008SC-1
AAAAAATTAATTGATTTTCAT
>M:008SD-1
AAAAAATTAATTGGACGTATAA
>M:008SE-1
AAAAAATTAATTTATTATTT
>M:008SF-1
AAAAAATTAATTTCAAATGAAA
>M:008SG-1
AAAAAATTAATTTTAGCCACAA
>M:008SH-1
AAAAAATTACACAGTAAGA
>M:008SI-1
AAAAAATTACACAGTAGGAA
>M:008SJ-1
AAAAAATTACACTCGTTGAAA
>M:008SK-1
AAAAAATTACAGCGAATCGTAGA
>M:008SL-1
AAAAAATTACAGGTAAATTA
>M:008SM-1
AAAAAATTACAGGTAAATTAATGA
>M:008SN-1
AAAAAATTACAGGTAAATTAATGTAAAA
>M:008SO-1
AAAAAATTACATGAGTAGTAAA
>M:008SP-1
AAAAAATTACATGTCATATTGTG
>M:008SQ-1
AAAAAATTACCAAAAAAAA
>M:008SR-1
AAAAAATTACCAAAAAAAAAA
>M:008SS-2
AAAAAATTACCAAAAAAAAAAA
>M:008ST-1
AAAAAATTACCAAAAAAAAAAAA
>M:008SU-1
AAAAAATTACCAAAAAAAAAAAAAA
>M:008SV-1
AAAAAATTACCAAAAAAAAAAT
>M:008SW-1
AAAAAATTACCAGTATTGTTAG
>M:008SX-1
AAAAAATTACCTAAAAAAAAAAA
>M:008SY-1
AAAAAATTACGAAAAAACGGAA
>M:008SZ-1
AAAAAATTACGAAAAAACGGAAA
>M:008T0-1
AAAAAATTACGAAAGAAAAAA
>M:008T1-1
AAAAAATTACGAAAGAAAAAAA
>M:008T2-1
AAAAAATTACGAGAAAAAAAGGAA
>M:008T3-1
AAAAAATTACGATGCCATAATAAA
>M:008T4-1
AAAAAATTACTAAAAAAAAAGAA
>M:008T5-1
AAAAAATTACTCTTTGTCGTGAAA
>M:008T6-1
AAAAAATTACTGCCTTTACTAGGA
>M:008T7-1
AAAAAATTACTTGGAAA
>M:008T8-1
AAAAAATTACTTGGAAAACTATGA
>M:008T9-1
AAAAAATTACTTGGAAAATT
>M:008TA-3
AAAAAATTACTTGGAAAATTA
>M:008TB-6
AAAAAATTACTTGGAAAATTAT
>M:008TC-1
AAAAAATTACTTGGAAAATTATG
>M:008TD-2
AAAAAATTACTTGGAAAATTATGA
>M:008TE-1
AAAAAATTACTTGGAAAATTATGAA
>M:008TF-1
AAAAAATTACTTGGATGAAAAA
>M:008TG-1
AAAAAATTACTTGGATGAAAAACGA
>M:008TH-1
AAAAAATTACTTGGGAAATTA
>M:008TI-1
AAAAAATTACTTGGTAAATT
>M:008TJ-1
AAAAAATTACTTTGTCTGTTGCA
>M:008TK-1
AAAAAATTAGAAAAAAA
>M:008TL-1
AAAAAATTAGAAAAAATAA
>M:008TM-1
AAAAAATTAGAAGAAAAATGAA
>M:008TN-1
AAAAAATTAGAAGAAAAATGAAA
>M:008TO-2
AAAAAATTAGAAGAAAGTGAAAT
>M:008TP-1
AAAAAATTAGAATTGATAAAT
>M:008TQ-1
AAAAAATTAGAATTGATAAATTAG
>M:008TR-1
AAAAAATTAGAATTGATAAATTAGAA
>M:008TS-1
AAAAAATTAGACTTAAAAAAA
>M:008TT-1
AAAAAATTAGAGGGCTCAAT
>M:008TU-1
AAAAAATTAGAGTCCTCAATGCG
>M:008TV-1
AAAAAATTAGAGTGCGCAATGCG
>M:008TW-1
AAAAAATTAGAGTGCTCA
>M:008TX-6
AAAAAATTAGAGTGCTCAA
>M:008TY-12
AAAAAATTAGAGTGCTCAAT
>M:008TZ-1
AAAAAATTAGAGTGCTCAATG
>M:008U0-6
AAAAAATTAGAGTGCTCAATGCG
>M:008U1-1
AAAAAATTAGAGTGCTCAATGCGA
>M:008U2-3
AAAAAATTAGAGTGCTCAATGCGG
>M:008U3-8
AAAAAATTAGAGTGCTCAATGCGGG
>M:008U4-1
AAAAAATTAGAGTGCTCAATGCGGGA
>M:008U5-1
AAAAAATTAGAGTGCTCAATGCGGGC
>M:008U6-9
AAAAAATTAGAGTGCTCAATGCGGGCT
>M:008U7-3
AAAAAATTAGAGTGCTCAATGCGGGCTA
>M:008U8-4
AAAAAATTAGAGTGCTCAATGCGGGCTAA
>M:008U9-1
AAAAAATTAGAGTGCTCAATGCGGGCTAAT
>M:008UA-1
AAAAAATTAGAGTGCTCAATGCTGG
>M:008UB-1
AAAAAATTAGAGTGCTCAATGT
>M:008UC-1
AAAAAATTAGAGTGCTCTA
>M:008UD-1
AAAAAATTAGAGTGTTCAATGCGGG
>M:008UE-1
AAAAAATTAGATAATTTGA
>M:008UF-1
AAAAAATTAGATAGGATT
>M:008UG-1
AAAAAATTAGATAGGATTTT
>M:008UH-1
AAAAAATTAGATAGTTGGAACTT
>M:008UI-1
AAAAAATTAGATATTTGAGAGTT
>M:008UJ-1
AAAAAATTAGATTGCTCAATGCGGGCTA
>M:008UK-1
AAAAAATTAGCAAAAAAAAAAA
>M:008UL-1
AAAAAATTAGCCGAAAGA
>M:008UM-1
AAAAAATTAGCGTTTTCT
>M:008UN-1
AAAAAATTAGGAAAAAGAAAAA
>M:008UO-1
AAAAAATTAGGAAACCAAAAAAA
>M:008UP-1
AAAAAATTAGGAAATTAA
>M:008UQ-1
AAAAAATTAGGCTAAAAT
>M:008UR-1
AAAAAATTAGGGTAAATGA
>M:008US-1
AAAAAATTAGGGTGAAT
>M:008UT-8
AAAAAATTAGGTTAAAA
>M:008UU-2
AAAAAATTAGGTTAAAAA
>M:008UV-1
AAAAAATTAGGTTAAAAAA
>M:008UW-1
AAAAAATTAGGTTAAAAAAA
>M:008UX-1
AAAAAATTAGGTTAAAAAAAA
>M:008UY-6
AAAAAATTAGGTTAAAAT
>M:008UZ-1
AAAAAATTAGGTTAAAATAA
>M:008V0-1
AAAAAATTAGGTTAAAATC
>M:008V1-1
AAAAAATTAGGTTAAAATG
>M:008V2-1
AAAAAATTAGGTTAAAATGAGAT
>M:008V3-1
AAAAAATTAGGTTAAAATGTA
>M:008V4-1
AAAAAATTAGGTTAAAATGTAA
>M:008V5-1
AAAAAATTAGGTTAAAATGTAAAAA
>M:008V6-1
AAAAAATTAGGTTAAAATGTAAGGT
>M:008V7-11
AAAAAATTAGGTTAAAT
>M:008V8-1
AAAAAATTAGGTTAAATAGA
>M:008V9-2
AAAAAATTAGGTTAAATG
>M:008VA-1
AAAAAATTAGGTTAAATGAAAA
>M:008VB-1
AAAAAATTAGGTTAAATGAGA
>M:008VC-3
AAAAAATTAGGTTAAATGT
>M:008VD-1
AAAAAATTAGGTTAAATGTA
>M:008VE-4
AAAAAATTAGGTTAAATGTAA
>M:008VF-1
AAAAAATTAGGTTAAATGTAAG
>M:008VG-1
AAAAAATTAGGTTAAATGTAAGAA
>M:008VH-1
AAAAAATTAGGTTAAATGTAAGAAA
>M:008VI-1
AAAAAATTAGTACCGAAAAGAT
>M:008VJ-1
AAAAAATTAGTGTGCTCAATG
>M:008VK-1
AAAAAATTAGTTAAAGGAAGT
>M:008VL-2
AAAAAATTAGTTTTTTATTGTAAAAAT
>M:008VM-3
AAAAAATTATAAAAGATAAGA
>M:008VN-3
AAAAAATTATAAAAGATAAGAA
>M:008VO-4
AAAAAATTATAAAAGATAAGAAA
>M:008VP-1
AAAAAATTATAAAAGATAAGAAAA
>M:008VQ-1
AAAAAATTATAAAAGATAAGAAG
>M:008VR-2
AAAAAATTATAATCTGAATT
>M:008VS-1
AAAAAATTATAATCTGAATTAT
>M:008VT-1
AAAAAATTATAATTAGAGA
>M:008VU-1
AAAAAATTATAATTAGAGAAT
>M:008VV-1
AAAAAATTATAATTAGAGAATT
>M:008VW-1
AAAAAATTATAGTGCTCAATGCGGGCT
>M:008VX-1
AAAAAATTATATAATATTAA
>M:008VY-1
AAAAAATTATCAATAAAATG
>M:008VZ-1
AAAAAATTATCCTTGTATTGACGA
>M:008W0-1
AAAAAATTATCTAAAGGAAAATTA
>M:008W1-1
AAAAAATTATGAAAAAA
>M:008W2-1
AAAAAATTATGAAAAAAAAAAA
>M:008W3-1
AAAAAATTATGAAAACATTAA
>M:008W4-1
AAAAAATTATGAAAATATTAAAT
>M:008W5-1
AAAAAATTATGAATTTGTTTGCG
>M:008W6-1
AAAAAATTATGAGAAGAACTAAAAA
>M:008W7-1
AAAAAATTATGAGGAACTCGCAC
>M:008W8-1
AAAAAATTATGATTAGAAATGAT
>M:008W9-1
AAAAAATTATGGATTTAAA
>M:008WA-1
AAAAAATTATGGATTTAAAAA
>M:008WB-1
AAAAAATTATGGCATTAT
>M:008WC-1
AAAAAATTATTAAAAATATTAAAT
>M:008WD-1
AAAAAATTATTAAATTCGTTGAA
>M:008WE-1
AAAAAATTATTAAATTTGTTG
>M:008WF-1
AAAAAATTATTAATGAA
>M:008WG-1
AAAAAATTATTAATGAATAAAAAA
>M:008WH-3
AAAAAATTATTAATGAATAAT
>M:008WI-16
AAAAAATTATTAATGAATAATGA
>M:008WJ-5
AAAAAATTATTAATGAATAATGAA
>M:008WK-1
AAAAAATTATTAATGAATAATGAGAAA
>M:008WL-1
AAAAAATTATTAATGAATGATGA
>M:008WM-1
AAAAAATTATTAGAAGTCA
>M:008WN-2
AAAAAATTATTCGAAGATAAACT
>M:008WO-1
AAAAAATTATTCTTTGTCGTGAAA
>M:008WP-1
AAAAAATTATTGAATTTAGAA
>M:008WQ-3
AAAAAATTATTGGTAAATT
>M:008WR-1
AAAAAATTATTGGTAAATTAA
>M:008WS-1
AAAAAATTATTGGTAAATTAAAAA
>M:008WT-2
AAAAAATTATTGGTAAATTAAT
>M:008WU-1
AAAAAATTATTGGTAAATTAATA
>M:008WV-2
AAAAAATTATTGGTAAATTAATG
>M:008WW-2
AAAAAATTATTGGTAAATTAATGA
>M:008WX-1
AAAAAATTATTGGTAAATTAATGT
>M:008WY-1
AAAAAATTATTGGTAAATTAATGTA
>M:008WZ-1
AAAAAATTATTGTCAAAGCGTT
>M:008X0-2
AAAAAATTATTTGATAATAATA
>M:008X1-1
AAAAAATTATTTGATTTTTAT
>M:008X2-1
AAAAAATTATTTTTGTCGTGAA
>M:008X3-1
AAAAAATTCAAAAAATGAATGA
>M:008X4-2
AAAAAATTCAAAATTAAATTTGA
>M:008X5-1
AAAAAATTCAAAATTTA
>M:008X6-1
AAAAAATTCAAAATTTAA
>M:008X7-3
AAAAAATTCAAAATTTAAAT
>M:008X8-1
AAAAAATTCAAAATTTAAATT
>M:008X9-1
AAAAAATTCAAAATTTAAATTCGA
>M:008XA-3
AAAAAATTCAAAATTTAAATTTG
>M:008XB-43
AAAAAATTCAAAATTTAAATTTGA
>M:008XC-6
AAAAAATTCAAAATTTAAATTTGAA
>M:008XD-2
AAAAAATTCAAAATTTAAATTTGAAA
>M:008XE-1
AAAAAATTCAAAATTTATATGT
>M:008XF-1
AAAAAATTCAAATCATTCTATCAT
>M:008XG-1
AAAAAATTCAACAAATGTTAA
>M:008XH-1
AAAAAATTCAAGAATTAATAAA
>M:008XI-1
AAAAAATTCAAGAATTAATAAAAC
>M:008XJ-1
AAAAAATTCAAGAATTCATAAAA
>M:008XK-1
AAAAAATTCAATGTATAAAGAAAA
>M:008XL-2
AAAAAATTCAGAGAAAGTGAAGA
>M:008XM-2
AAAAAATTCAGAGAAAGTGAAGAA
>M:008XN-1
AAAAAATTCATAGTAATAGTTA
>M:008XO-1
AAAAAATTCATGAATTAATAAA
>M:008XP-1
AAAAAATTCATGAATTAATAAAA
>M:008XQ-2
AAAAAATTCATGAGAAAA
>M:008XR-1
AAAAAATTCATGGATGTATA
>M:008XS-1
AAAAAATTCATTGGTTTGT
>M:008XT-1
AAAAAATTCCAACATATTGTCA
>M:008XU-1
AAAAAATTCCACCAAGCGATAT
>M:008XV-1
AAAAAATTCCCTGAAAT
>M:008XW-1
AAAAAATTCCGAAAAATAATTTGA
>M:008XX-1
AAAAAATTCCGAAAATCTGATA
>M:008XY-1
AAAAAATTCCGGAAAAA
>M:008XZ-1
AAAAAATTCCTGGAGAGAAAGT
>M:008Y0-1
AAAAAATTCCTTGGATGAAAAACG
>M:008Y1-1
AAAAAATTCGAAAAAAAAAAA
>M:008Y2-1
AAAAAATTCGAAATAAAAAAA
>M:008Y3-1
AAAAAATTCGAAATTTA
>M:008Y4-1
AAAAAATTCGAAATTTAAATTTGAAGA
>M:008Y5-1
AAAAAATTCGAGCTCAGGGAAACA
>M:008Y6-3
AAAAAATTCGAGCTTAGGGAAA
>M:008Y7-1
AAAAAATTCGAGCTTAGGGAAAC
>M:008Y8-1
AAAAAATTCGAGGATGATAA
>M:008Y9-1
AAAAAATTCGATATAATAGTCA
>M:008YA-1
AAAAAATTCGGCAGCAAAATTGA
>M:008YB-1
AAAAAATTCGGTACATTTCCGGCT
>M:008YC-1
AAAAAATTCGTGCAAAAGCAAAAT
>M:008YD-1
AAAAAATTCGTGCTGCATAATTT
>M:008YE-1
AAAAAATTCGTTCGAATGATGCA
>M:008YF-1
AAAAAATTCGTTGAAGTAGC
>M:008YG-1
AAAAAATTCGTTTAAAAAGAT
>M:008YH-1
AAAAAATTCTAAAAAAA
>M:008YI-1
AAAAAATTCTAAAAATCCAAA
>M:008YJ-1
AAAAAATTCTAAAAATCCAAAAA
>M:008YK-1
AAAAAATTCTAAAAATCCAAAAAA
>M:008YL-1
AAAAAATTCTACGGAGCTCTGAC
>M:008YM-1
AAAAAATTCTAGTTAATTAATGAA
>M:008YN-1
AAAAAATTCTAGTTTTAATGA
>M:008YO-1
AAAAAATTCTATAGTTTCAATGA
>M:008YP-1
AAAAAATTCTATAGTTTTAATGA
>M:008YQ-1
AAAAAATTCTATATTATCTAAAA
>M:008YR-1
AAAAAATTCTATATTATCTAAAAC
>M:008YS-1
AAAAAATTCTCATTCGAATTGCG
>M:008YT-1
AAAAAATTCTCGGCAGATA
>M:008YU-1
AAAAAATTCTCGGCAGATAAAA
>M:008YV-1
AAAAAATTCTCGGCAGATAAAGT
>M:008YW-1
AAAAAATTCTCGGCAGATAAATT
>M:008YX-1
AAAAAATTCTCGGCAGATGAATTC
>M:008YY-1
AAAAAATTCTGGATTTTCGGTCTT
>M:008YZ-1
AAAAAATTCTGTCGCCAATTTAT
>M:008Z0-1
AAAAAATTCTGTGCTAAATA
>M:008Z1-1
AAAAAATTCTTAATGTATTTTTGA
>M:008Z2-1
AAAAAATTCTTACGATTTGAAAA
>M:008Z3-1
AAAAAATTCTTCCATGAACTGTCC
>M:008Z4-1
AAAAAATTCTTCGTCGTTAGATAA
>M:008Z5-1
AAAAAATTCTTGTCGTGAAA
>M:008Z6-1
AAAAAATTGAAAAAAAAAAA
>M:008Z7-1
AAAAAATTGAAAAAAAAAAAAAA
>M:008Z8-2
AAAAAATTGAAAAAAGCGAGCT
>M:008Z9-1
AAAAAATTGAAAAAATTCTAAA
>M:008ZA-1
AAAAAATTGAAAAATGTTAGAAA
>M:008ZB-1
AAAAAATTGAAAAATTCTAAA
>M:008ZC-1
AAAAAATTGAAAAATTCTAAAA
>M:008ZD-1
AAAAAATTGAAAAATTCTAAAAA
>M:008ZE-1
AAAAAATTGAAAACGCAAAAATT
>M:008ZF-1
AAAAAATTGAAAACGCAGAAA
>M:008ZG-1
AAAAAATTGAAAAGGAA
>M:008ZH-2
AAAAAATTGAAAAGGAAA
>M:008ZI-1
AAAAAATTGAAAAGGAAATAA
>M:008ZJ-1
AAAAAATTGAAAAGGAAATAAA
>M:008ZK-2
AAAAAATTGAAAAGGAAATAAAA
>M:008ZL-1
AAAAAATTGAAAAGTAGGAAAC
>M:008ZM-1
AAAAAATTGAAAATCAGGAAA
>M:008ZN-1
AAAAAATTGAAAATCGG
>M:008ZO-1
AAAAAATTGAAAATCGGTA
>M:008ZP-1
AAAAAATTGAAAATCGGTAAA
>M:008ZQ-1
AAAAAATTGAAAATCGGTAAAGAA
>M:008ZR-4
AAAAAATTGAAAATTAGGAA
>M:008ZS-1
AAAAAATTGAAAATTAGGAAA
>M:008ZT-2
AAAAAATTGAAAATTAGGAAACC
>M:008ZU-1
AAAAAATTGAAAATTAGGAAATTAA
>M:008ZV-1
AAAAAATTGAAAATTGGTAAAGA
>M:008ZW-1
AAAAAATTGAAAATTTAAATT
>M:008ZX-1
AAAAAATTGAAAATTTGTCTG
>M:008ZY-1
AAAAAATTGAAACGCAAAAA
>M:008ZZ-1
AAAAAATTGAAAGCAAATAA
>M:00900-1
AAAAAATTGAAATAATTCTGGTTT
>M:00901-1
AAAAAATTGAAATTTGA
>M:00902-1
AAAAAATTGAAATTTGAA
>M:00903-1
AAAAAATTGAAATTTGAAATTGT
>M:00904-1
AAAAAATTGAAATTTGAAATTGTTAAA
>M:00905-1
AAAAAATTGAACGGATAC
>M:00906-1
AAAAAATTGAACTTAAATA
>M:00907-1
AAAAAATTGAAGAGAAAA
>M:00908-1
AAAAAATTGAAGAGGAA
>M:00909-3
AAAAAATTGAAGAGGCA
>M:0090A-3
AAAAAATTGAAGAGGCAA
>M:0090B-1
AAAAAATTGAAGAGGCAATA
>M:0090C-2
AAAAAATTGAAGAGGCAATAA
>M:0090D-2
AAAAAATTGAAGAGGCAATAAA
>M:0090E-2
AAAAAATTGAAGAGGCAATAAAA
>M:0090F-1
AAAAAATTGAAGAGGCAG
>M:0090G-1
AAAAAATTGAAGAGTTTCGGAGAT
>M:0090H-1
AAAAAATTGAAGCGAAATGA
>M:0090I-1
AAAAAATTGAAGCTGATATGAT
>M:0090J-1
AAAAAATTGAAGGAAATAGAGTT
>M:0090K-1
AAAAAATTGAAGTATTAGG
>M:0090L-1
AAAAAATTGAATACGAAA
>M:0090M-1
AAAAAATTGAATATTAAGGG
>M:0090N-1
AAAAAATTGAATCGAAGGAT
>M:0090O-1
AAAAAATTGAATTACTTGTACTCA
>M:0090P-1
AAAAAATTGAATTATCAA
>M:0090Q-2
AAAAAATTGAATTGGAAAT
>M:0090R-1
AAAAAATTGAATTGGAAATA
>M:0090S-1
AAAAAATTGAATTGTTT
>M:0090T-1
AAAAAATTGAATTGTTTAGAA
>M:0090U-1
AAAAAATTGACTGATAAAAAAT
>M:0090V-1
AAAAAATTGAGAAAAAAA
>M:0090W-1
AAAAAATTGAGAAAGTAGATTC
>M:0090X-4
AAAAAATTGAGAAATAGG
>M:0090Y-1
AAAAAATTGAGAAATAGGA
>M:0090Z-8
AAAAAATTGAGAAATAGGAA
>M:00910-1
AAAAAATTGAGAAATAGGAAA
>M:00911-1
AAAAAATTGAGAAATAGGAAAAA
>M:00912-2
AAAAAATTGAGAAATAGGAAAC
>M:00913-6
AAAAAATTGAGAAATAGGAAACC
>M:00914-1
AAAAAATTGAGAAATAGGAAACCA
>M:00915-1
AAAAAATTGAGAAATAGGAGA
>M:00916-1
AAAAAATTGAGAAATATGAAA
>M:00917-2
AAAAAATTGAGAATATGTCATTGA
>M:00918-1
AAAAAATTGAGAATGTCATTGA
>M:00919-1
AAAAAATTGAGATTCAATAGA
>M:0091A-1
AAAAAATTGAGATTCAATAGAA
>M:0091B-2
AAAAAATTGAGATTCAATAGAAA
>M:0091C-1
AAAAAATTGAGATTCAATAGAAAAA
>M:0091D-1
AAAAAATTGAGATTTTAGAGAA
>M:0091E-1
AAAAAATTGAGGAAAAGA
>M:0091F-2
AAAAAATTGAGGAAAAGAAA
>M:0091G-1
AAAAAATTGAGGAAAAGAAAAAA
>M:0091H-1
AAAAAATTGAGGAAAAGAAAAAAAA
>M:0091I-2
AAAAAATTGAGGAAAAGAAAAAT
>M:0091J-1
AAAAAATTGATAAAAAAAA
>M:0091K-1
AAAAAATTGATAAACAAAAAAA
>M:0091L-1
AAAAAATTGATAAAGAAA
>M:0091M-1
AAAAAATTGATAAATGAGTTGCA
>M:0091N-1
AAAAAATTGATAAATTAGA
>M:0091O-1
AAAAAATTGATAAATTAGAAA
>M:0091P-1
AAAAAATTGATAATGTTCATCAA
>M:0091Q-7
AAAAAATTGATATTATGA
>M:0091R-1
AAAAAATTGATATTATGAA
>M:0091S-4
AAAAAATTGATATTATGAAA
>M:0091T-1
AAAAAATTGATATTATGAAAAA
>M:0091U-2
AAAAAATTGATATTATGAAATA
>M:0091V-2
AAAAAATTGATATTATGAAATAA
>M:0091W-1
AAAAAATTGATATTATGAAATAAAAA
>M:0091X-3
AAAAAATTGATATTATGAAATAT
>M:0091Y-1
AAAAAATTGATATTATGAGA
>M:0091Z-1
AAAAAATTGATCAATCGTCTTAT
>M:00920-1
AAAAAATTGATGTGAAAA
>M:00921-1
AAAAAATTGATGTGAAAAGAT
>M:00922-1
AAAAAATTGATTAATTAG
>M:00923-1
AAAAAATTGATTAATTAGAAC
>M:00924-2
AAAAAATTGATTAATTAGAACCA
>M:00925-2
AAAAAATTGATTAATTAGAACCAA
>M:00926-1
AAAAAATTGATTAATTAGAACCAAT
>M:00927-1
AAAAAATTGATTAGTAATATCATAAAA
>M:00928-1
AAAAAATTGATTTTGGTGAAAAA
>M:00929-1
AAAAAATTGATTTTTCCTCA
>M:0092A-1
AAAAAATTGCAATATTTTGAACT
>M:0092B-1
AAAAAATTGCAATGGGACAAGA
>M:0092C-1
AAAAAATTGCAATGGGACAAGAA
>M:0092D-1
AAAAAATTGCAGAAATATTGA
>M:0092E-1
AAAAAATTGCAGAAATATTGAAA
>M:0092F-1
AAAAAATTGCAGAAATATTGGA
>M:0092G-1
AAAAAATTGCAGAGGTAA
>M:0092H-1
AAAAAATTGCAGCTGAGTA
>M:0092I-1
AAAAAATTGCATGCAGAAAAA
>M:0092J-1
AAAAAATTGCATGCAGAAAAAC
>M:0092K-1
AAAAAATTGCCCAAGCTCCGTTAA
>M:0092L-1
AAAAAATTGCCTCCACAATTTTGG
>M:0092M-1
AAAAAATTGCGTTTGGG
>M:0092N-1
AAAAAATTGCTAACAGTAAA
>M:0092O-1
AAAAAATTGCTATTTATAG
>M:0092P-2
AAAAAATTGCTATTTTT
>M:0092Q-3
AAAAAATTGCTATTTTTA
>M:0092R-2
AAAAAATTGCTATTTTTAG
>M:0092S-1
AAAAAATTGCTGCTCCCTTGCCAC
>M:0092T-1
AAAAAATTGCTGCTCCCTTGCCACGA
>M:0092U-1
AAAAAATTGCTGTGTTATTCGAAAT
>M:0092V-1
AAAAAATTGCTTATTTTCT
>M:0092W-1
AAAAAATTGGAAAAAAAAGTGAGG
>M:0092X-1
AAAAAATTGGAAAAACGAATAAC
>M:0092Y-1
AAAAAATTGGAAAAACTAATAAC
>M:0092Z-1
AAAAAATTGGAAAATCTAATA
>M:00930-4
AAAAAATTGGAAAATCTAATAA
>M:00931-1
AAAAAATTGGAAAATCTAATAAC
>M:00932-1
AAAAAATTGGAAAATCTAATAACT
>M:00933-2
AAAAAATTGGAAACTAAAA
>M:00934-1
AAAAAATTGGAAATAAAGAAATA
>M:00935-1
AAAAAATTGGAACGCTTCAC
>M:00936-1
AAAAAATTGGACAGAAAAAAA
>M:00937-1
AAAAAATTGGATAAAAT
>M:00938-2
AAAAAATTGGATAAAATAATAAAAAA
>M:00939-1
AAAAAATTGGATAAAATAATAAC
>M:0093A-1
AAAAAATTGGATAAAATAATAAT
>M:0093B-1
AAAAAATTGGATAAAATAATAATAT
>M:0093C-1
AAAAAATTGGATAATCATT
>M:0093D-1
AAAAAATTGGATATGAAATCAA
>M:0093E-2
AAAAAATTGGATATGAAATCAAA
>M:0093F-5
AAAAAATTGGATATGAAATCAAAA
>M:0093G-1
AAAAAATTGGATATGAAATCAAAAAAAA
>M:0093H-1
AAAAAATTGGCAACAGGTGAAGG
>M:0093I-1
AAAAAATTGGCGTAAGTTA
>M:0093J-1
AAAAAATTGGCGTAAGTTAGTG
>M:0093K-1
AAAAAATTGGCGTAAGTTAGTGGTC
>M:0093L-1
AAAAAATTGGGAGTAAAA
>M:0093M-1
AAAAAATTGGGCAAAAAAGGAGAAA
>M:0093N-1
AAAAAATTGGGCGAAAA
>M:0093O-1
AAAAAATTGGGCGAAAAA
>M:0093P-1
AAAAAATTGGGCGAAAAAGGAGA
>M:0093Q-1
AAAAAATTGGGCGAAAAAGGAGAAAC
>M:0093R-1
AAAAAATTGGGGAAATGAAAAA
>M:0093S-2
AAAAAATTGGGGAAATGAAAAAA
>M:0093T-2
AAAAAATTGGGGAAATGAAAAAAA
>M:0093U-1
AAAAAATTGGGGAAGATTTT
>M:0093V-1
AAAAAATTGGGGAATAGAAAA
>M:0093W-1
AAAAAATTGGGGTTTTC
>M:0093X-1
AAAAAATTGGTAAAAAAATGTGAA
>M:0093Y-1
AAAAAATTGGTAAAGAACTTA
>M:0093Z-1
AAAAAATTGGTACCCAGTATATA
>M:00940-1
AAAAAATTGGTACCCAGTATATAC
>M:00941-1
AAAAAATTGGTACCCGGCA
>M:00942-1
AAAAAATTGGTACCCGGCAT
>M:00943-1
AAAAAATTGGTACCCGGCATATA
>M:00944-1
AAAAAATTGGTATTATGAAATA
>M:00945-1
AAAAAATTGGTGGTCGAGCTAAG
>M:00946-1
AAAAAATTGGTTTAGCAGAAAA
>M:00947-1
AAAAAATTGGTTTAGCAGAAAAA
>M:00948-1
AAAAAATTGTAAAAAAA
>M:00949-1
AAAAAATTGTAAAAAAAA
>M:0094A-6
AAAAAATTGTAAACTAA
>M:0094B-8
AAAAAATTGTAAACTAAA
>M:0094C-3
AAAAAATTGTAAACTAAAA
>M:0094D-4
AAAAAATTGTAAACTAAAAA
>M:0094E-1
AAAAAATTGTAAACTAAAAAA
>M:0094F-1
AAAAAATTGTAAACTAAAAAAAA
>M:0094G-1
AAAAAATTGTAAACTAAAAAC
>M:0094H-1
AAAAAATTGTAAACTAAAAACT
>M:0094I-1
AAAAAATTGTAAAGTAAAA
>M:0094J-1
AAAAAATTGTAAAGTAAAATA
>M:0094K-2
AAAAAATTGTAAAGTAAAATATA
>M:0094L-1
AAAAAATTGTATACGTTTTCTT
>M:0094M-1
AAAAAATTGTATTTTTCC
>M:0094N-1
AAAAAATTGTCCCACAAATA
>M:0094O-1
AAAAAATTGTCGACGAGTAGCT
>M:0094P-1
AAAAAATTGTCGCCACTGTATAGA
>M:0094Q-1
AAAAAATTGTCGCCACTGTCTAG
>M:0094R-4
AAAAAATTGTCGCCACTGTCTAGG
>M:0094S-1
AAAAAATTGTCGCCATTGTCTAGG
>M:0094T-1
AAAAAATTGTCGCCATTGTCTT
>M:0094U-1
AAAAAATTGTCGCCATTGTCTTGG
>M:0094V-1
AAAAAATTGTCGCCATTGTCTTGGGTTA
>M:0094W-1
AAAAAATTGTCGCCGTTGTCT
>M:0094X-1
AAAAAATTGTCGTGAAAGTTA
>M:0094Y-1
AAAAAATTGTCGTGAAAGTTAAAAA
>M:0094Z-1
AAAAAATTGTCGTGAAAGTTATCG
>M:00950-1
AAAAAATTGTGAAATTCCTTTAAA
>M:00951-1
AAAAAATTGTGATGAAGTGA
>M:00952-1
AAAAAATTGTGCACAAAGAAATGA
>M:00953-1
AAAAAATTGTGCCATCTTGAAAGA
>M:00954-1
AAAAAATTGTGCCTTTACCGGAT
>M:00955-1
AAAAAATTGTGCTGTTGGCTGA
>M:00956-1
AAAAAATTGTGGAAGCCATTCGAGAA
>M:00957-1
AAAAAATTGTGGACGCTAC
>M:00958-1
AAAAAATTGTGGGACAAAAAAAA
>M:00959-1
AAAAAATTGTGTAAACACGAA
>M:0095A-1
AAAAAATTGTGTTATTTTTTTTTT
>M:0095B-1
AAAAAATTGTTAACTGTGCTTTT
>M:0095C-1
AAAAAATTGTTAACTGTGTTTTTAAAA
>M:0095D-1
AAAAAATTGTTATTATAA
>M:0095E-1
AAAAAATTGTTATTATGA
>M:0095F-1
AAAAAATTGTTATTATGAA
>M:0095G-1
AAAAAATTGTTATTATGAAAA
>M:0095H-1
AAAAAATTGTTATTATGAAAT
>M:0095I-2
AAAAAATTGTTATTATGAAATA
>M:0095J-1
AAAAAATTGTTATTTTT
>M:0095K-1
AAAAAATTGTTCCAATGGCTTAT
>M:0095L-1
AAAAAATTGTTGCATGGAAAAAG
>M:0095M-1
AAAAAATTGTTGTACTATGT
>M:0095N-1
AAAAAATTGTTTAAAATATTTA
>M:0095O-1
AAAAAATTGTTTAAAATATTTAA
>M:0095P-1
AAAAAATTGTTTAAAATATTTAAT
>M:0095Q-1
AAAAAATTGTTTAATGTTGA
>M:0095R-1
AAAAAATTGTTTCGTACACGTTTA
>M:0095S-1
AAAAAATTGTTTGTTTTATTTTTT
>M:0095T-1
AAAAAATTTAAAAAAAAAGAA
>M:0095U-1
AAAAAATTTAAAAAAAGAA
>M:0095V-2
AAAAAATTTAAAAAAAGAAT
>M:0095W-2
AAAAAATTTAAAAAAAGAATA
>M:0095X-2
AAAAAATTTAAAAAAAGAATAA
>M:0095Y-1
AAAAAATTTAAAAAAAGAATAAA
>M:0095Z-1
AAAAAATTTAAAAAAAGAATAAAAAA
>M:00960-1
AAAAAATTTAAAAAAAGAATGA
>M:00961-1
AAAAAATTTAAAAAAAGGGCTGA
>M:00962-1
AAAAAATTTAAAAAAAGGGGCTGA
>M:00963-1
AAAAAATTTAAAAAAATCAGAAA
>M:00964-1
AAAAAATTTAAAAAAATCAGAAAAAA
>M:00965-2
AAAAAATTTAAAAAAATTAGAA
>M:00966-1
AAAAAATTTAAAAAAGGTAGTTG
>M:00967-1
AAAAAATTTAAAAAGGAATAAA
>M:00968-1
AAAAAATTTAAAACCGGAAA
>M:00969-1
AAAAAATTTAAAACCGGAAAGTT
>M:0096A-1
AAAAAATTTAAAACCGGAAAGTTGAA
>M:0096B-1
AAAAAATTTAAAACTAGAAACT
>M:0096C-1
AAAAAATTTAAAACTAGAAACTA
>M:0096D-2
AAAAAATTTAAAACTTAAATTTGA
>M:0096E-2
AAAAAATTTAAAACTTAAATTTGAA
>M:0096F-1
AAAAAATTTAAAACTTAAATTTGGA
>M:0096G-1
AAAAAATTTAAAAGTAGAAACTA
>M:0096H-1
AAAAAATTTAAAAGTATGTGTAT
>M:0096I-1
AAAAAATTTAAAATGGTCCAAAAA
>M:0096J-2
AAAAAATTTAAAATTAAAAGA
>M:0096K-1
AAAAAATTTAAAATTAAAAGTA
>M:0096L-2
AAAAAATTTAAAATTAAAAGTAA
>M:0096M-1
AAAAAATTTAAAATTAATTTTTTTTTT
>M:0096N-1
AAAAAATTTAAAATTGTT
>M:0096O-1
AAAAAATTTAAAATTTAA
>M:0096P-1
AAAAAATTTAAAATTTAAATTTAAA
>M:0096Q-1
AAAAAATTTAAAGTTAAAT
>M:0096R-2
AAAAAATTTAAATAAAA
>M:0096S-1
AAAAAATTTAAATAAAAAA
>M:0096T-1
AAAAAATTTAAATAAAAAAAT
>M:0096U-2
AAAAAATTTAAATAAAAAAATA
>M:0096V-1
AAAAAATTTAAATAAACA
>M:0096W-1
AAAAAATTTAAATATTCGTT
>M:0096X-5
AAAAAATTTAAATTTGA
>M:0096Y-1
AAAAAATTTAAATTTGAAATTA
>M:0096Z-1
AAAAAATTTAAATTTGAAATTAA
>M:00970-1
AAAAAATTTAAATTTGAAATTAAAA
>M:00971-2
AAAAAATTTAAATTTGAATTTAAA
>M:00972-1
AAAAAATTTAAATTTGAATTTAAAA
>M:00973-1
AAAAAATTTAACAAATTACTGGA
>M:00974-1
AAAAAATTTAACACCGCT
>M:00975-1
AAAAAATTTAACACCGTTAGT
>M:00976-1
AAAAAATTTAACACCGTTAGTAA
>M:00977-1
AAAAAATTTAACACGGTTACGAA
>M:00978-1
AAAAAATTTAACATGGTTAGGTAA
>M:00979-1
AAAAAATTTAACATGGTTAGTA
>M:0097A-1
AAAAAATTTAACTCAGTTA
>M:0097B-1
AAAAAATTTAACTCAGTTAGTAA
>M:0097C-1
AAAAAATTTAAGAATTAATAAA
>M:0097D-1
AAAAAATTTAAGAGCAGTTGAGT
[truncated: 32,562,367 more chars]
