# Supplementary material for: Diversity and Expression of MicroRNAs in the Filarial Parasite, Brugia malayi
Source: PLoS One. 2014 May 13;9(5):e96498. doi: 10.1371/journal.pone.0096498 (PMC4019659; doi:10.1371/journal.pone.0096498)
Supplement: File S3 — Microfilarial CIP library. Solexa reads from the B. malayi mf small RNA library. The RNA for this library was treated with CIP and then T4 PNK prior to linker ligation allowing ligation of all small RNAs regardless of their phosphorylation status. These reads are ≥17 nt long and an exact match to the B. malayi genome. Each sequence in the library is preceded by a line containing the following information: 1) the library from which the sequence is derived (U = mf), 2) a unique alphanumeric identifier for that sequence and 3) the number of reads for that sequence in the library. (ZIP) [file pone.0096498.s014.zip › File S3_mf CIP library.txt]

File S3. Microfilarial CIP library 

The sequence of each small RNA isolated from B. malayi mf CIP library is listed below. 
Each sequence in the library is preceded by a line containing the following information: 1) the library from which the sequence is derived (U=mf), 2) a unique alphanumeric identifier for that sequence and 3) the number of reads for that sequence in the library.
Microfilarial RNA was first treated with the phosphatase, CIP, and then T4 PNK prior to linker ligation.   This allows ligation of all small RNAs regardless of their phosphorylation status.

>U:00000-25
AAAAAAAAAAAAAAAAA
>U:00001-67
AAAAAAAAAAAAAAAAAA
>U:00002-138
AAAAAAAAAAAAAAAAAAA
>U:00003-163
AAAAAAAAAAAAAAAAAAAA
>U:00004-174
AAAAAAAAAAAAAAAAAAAAA
>U:00005-159
AAAAAAAAAAAAAAAAAAAAAA
>U:00006-78
AAAAAAAAAAAAAAAAAAAAAAA
>U:00007-41
AAAAAAAAAAAAAAAAAAAAAAAA
>U:00008-22
AAAAAAAAAAAAAAAAAAAAAAAAA
>U:00009-8
AAAAAAAAAAAAAAAAAAAAAAAAAA
>U:0000A-1
AAAAAAAAAAAAAAAAAAAAAAAAC
>U:0000B-1
AAAAAAAAAAAAAAAAAAAAAAAAG
>U:0000C-1
AAAAAAAAAAAAAAAAAAAAAAAC
>U:0000D-1
AAAAAAAAAAAAAAAAAAAAAAACT
>U:0000E-1
AAAAAAAAAAAAAAAAAAAAAAAGGAT
>U:0000F-2
AAAAAAAAAAAAAAAAAAAAAAAT
>U:0000G-3
AAAAAAAAAAAAAAAAAAAAAAC
>U:0000H-1
AAAAAAAAAAAAAAAAAAAAAACC
>U:0000I-1
AAAAAAAAAAAAAAAAAAAAAAG
>U:0000J-1
AAAAAAAAAAAAAAAAAAAAAAGAA
>U:0000K-1
AAAAAAAAAAAAAAAAAAAAAAGG
>U:0000L-1
AAAAAAAAAAAAAAAAAAAAAAT
>U:0000M-4
AAAAAAAAAAAAAAAAAAAAAC
>U:0000N-1
AAAAAAAAAAAAAAAAAAAAACA
>U:0000O-1
AAAAAAAAAAAAAAAAAAAAACC
>U:0000P-1
AAAAAAAAAAAAAAAAAAAAAGAT
>U:0000Q-1
AAAAAAAAAAAAAAAAAAAAAGGA
>U:0000R-2
AAAAAAAAAAAAAAAAAAAAAT
>U:0000S-5
AAAAAAAAAAAAAAAAAAAAC
>U:0000T-1
AAAAAAAAAAAAAAAAAAAACT
>U:0000U-2
AAAAAAAAAAAAAAAAAAAAG
>U:0000V-2
AAAAAAAAAAAAAAAAAAAAGA
>U:0000W-1
AAAAAAAAAAAAAAAAAAAAGAA
>U:0000X-1
AAAAAAAAAAAAAAAAAAAAGAGAGC
>U:0000Y-3
AAAAAAAAAAAAAAAAAAAAGAT
>U:0000Z-1
AAAAAAAAAAAAAAAAAAAAGCGA
>U:00010-1
AAAAAAAAAAAAAAAAAAAAGGAAA
>U:00011-1
AAAAAAAAAAAAAAAAAAAAGGAT
>U:00012-1
AAAAAAAAAAAAAAAAAAAAGT
>U:00013-1
AAAAAAAAAAAAAAAAAAAAGTTA
>U:00014-2
AAAAAAAAAAAAAAAAAAAAT
>U:00015-1
AAAAAAAAAAAAAAAAAAAATTT
>U:00016-2
AAAAAAAAAAAAAAAAAAAC
>U:00017-1
AAAAAAAAAAAAAAAAAAACAAA
>U:00018-1
AAAAAAAAAAAAAAAAAAACT
>U:00019-2
AAAAAAAAAAAAAAAAAAAG
>U:0001A-7
AAAAAAAAAAAAAAAAAAAGA
>U:0001B-5
AAAAAAAAAAAAAAAAAAAGAA
>U:0001C-1
AAAAAAAAAAAAAAAAAAAGAAGA
>U:0001D-1
AAAAAAAAAAAAAAAAAAAGAC
>U:0001E-1
AAAAAAAAAAAAAAAAAAAGG
>U:0001F-2
AAAAAAAAAAAAAAAAAAAGGT
>U:0001G-1
AAAAAAAAAAAAAAAAAAAT
>U:0001H-1
AAAAAAAAAAAAAAAAAAATC
>U:0001I-1
AAAAAAAAAAAAAAAAAAATCT
>U:0001J-2
AAAAAAAAAAAAAAAAAAATT
>U:0001K-1
AAAAAAAAAAAAAAAAAAATTT
>U:0001L-1
AAAAAAAAAAAAAAAAAAC
>U:0001M-1
AAAAAAAAAAAAAAAAAACAA
>U:0001N-2
AAAAAAAAAAAAAAAAAAG
>U:0001O-4
AAAAAAAAAAAAAAAAAAGA
>U:0001P-6
AAAAAAAAAAAAAAAAAAGAA
>U:0001Q-1
AAAAAAAAAAAAAAAAAAGAAA
>U:0001R-1
AAAAAAAAAAAAAAAAAAGAAAA
>U:0001S-1
AAAAAAAAAAAAAAAAAAGAAAAA
>U:0001T-1
AAAAAAAAAAAAAAAAAAGAC
>U:0001U-1
AAAAAAAAAAAAAAAAAAGAG
>U:0001V-3
AAAAAAAAAAAAAAAAAAGAT
>U:0001W-1
AAAAAAAAAAAAAAAAAAGGACG
>U:0001X-3
AAAAAAAAAAAAAAAAAAT
>U:0001Y-1
AAAAAAAAAAAAAAAAAATAC
>U:0001Z-1
AAAAAAAAAAAAAAAAAATATT
>U:00020-1
AAAAAAAAAAAAAAAAAATGAA
>U:00021-1
AAAAAAAAAAAAAAAAAATGTT
>U:00022-1
AAAAAAAAAAAAAAAAAATTTGGA
>U:00023-1
AAAAAAAAAAAAAAAAACGAA
>U:00024-13
AAAAAAAAAAAAAAAAAGA
>U:00025-9
AAAAAAAAAAAAAAAAAGAA
>U:00026-2
AAAAAAAAAAAAAAAAAGAAA
>U:00027-1
AAAAAAAAAAAAAAAAAGAAAA
>U:00028-1
AAAAAAAAAAAAAAAAAGAAAAAA
>U:00029-1
AAAAAAAAAAAAAAAAAGAAAGA
>U:0002A-1
AAAAAAAAAAAAAAAAAGAAATA
>U:0002B-1
AAAAAAAAAAAAAAAAAGAAGA
>U:0002C-1
AAAAAAAAAAAAAAAAAGAAGAA
>U:0002D-1
AAAAAAAAAAAAAAAAAGAAGG
>U:0002E-1
AAAAAAAAAAAAAAAAAGAAGGAA
>U:0002F-1
AAAAAAAAAAAAAAAAAGAAGTCA
>U:0002G-1
AAAAAAAAAAAAAAAAAGAAT
>U:0002H-6
AAAAAAAAAAAAAAAAAGAC
>U:0002I-1
AAAAAAAAAAAAAAAAAGACA
>U:0002J-2
AAAAAAAAAAAAAAAAAGAGA
>U:0002K-1
AAAAAAAAAAAAAAAAAGAGAA
>U:0002L-1
AAAAAAAAAAAAAAAAAGAGAAA
>U:0002M-1
AAAAAAAAAAAAAAAAAGAGGGA
>U:0002N-1
AAAAAAAAAAAAAAAAAGAT
>U:0002O-1
AAAAAAAAAAAAAAAAAGCT
>U:0002P-1
AAAAAAAAAAAAAAAAAGG
>U:0002Q-1
AAAAAAAAAAAAAAAAAGGAAAAA
>U:0002R-1
AAAAAAAAAAAAAAAAAGGACC
>U:0002S-1
AAAAAAAAAAAAAAAAAGT
>U:0002T-1
AAAAAAAAAAAAAAAAAGTT
>U:0002U-1
AAAAAAAAAAAAAAAAAT
>U:0002V-1
AAAAAAAAAAAAAAAAATAAAA
>U:0002W-1
AAAAAAAAAAAAAAAAATCC
>U:0002X-1
AAAAAAAAAAAAAAAAATGAA
>U:0002Y-1
AAAAAAAAAAAAAAAAATGAT
>U:0002Z-1
AAAAAAAAAAAAAAAAATT
>U:00030-1
AAAAAAAAAAAAAAAAATTAG
>U:00031-1
AAAAAAAAAAAAAAAACGAG
>U:00032-1
AAAAAAAAAAAAAAAACGAGA
>U:00033-1
AAAAAAAAAAAAAAAACTTTTT
>U:00034-1
AAAAAAAAAAAAAAAAG
>U:00035-3
AAAAAAAAAAAAAAAAGA
>U:00036-4
AAAAAAAAAAAAAAAAGAA
>U:00037-3
AAAAAAAAAAAAAAAAGAAA
>U:00038-4
AAAAAAAAAAAAAAAAGAAAA
>U:00039-2
AAAAAAAAAAAAAAAAGAAAAA
>U:0003A-1
AAAAAAAAAAAAAAAAGAAAAGG
>U:0003B-1
AAAAAAAAAAAAAAAAGAAAGA
>U:0003C-1
AAAAAAAAAAAAAAAAGAAAGAG
>U:0003D-1
AAAAAAAAAAAAAAAAGAAAGT
>U:0003E-1
AAAAAAAAAAAAAAAAGAACGCTT
>U:0003F-1
AAAAAAAAAAAAAAAAGAAG
>U:0003G-1
AAAAAAAAAAAAAAAAGAAGA
>U:0003H-2
AAAAAAAAAAAAAAAAGAAGAA
>U:0003I-1
AAAAAAAAAAAAAAAAGAATAAGA
>U:0003J-2
AAAAAAAAAAAAAAAAGAC
>U:0003K-1
AAAAAAAAAAAAAAAAGACA
>U:0003L-1
AAAAAAAAAAAAAAAAGACGA
>U:0003M-10
AAAAAAAAAAAAAAAAGAGA
>U:0003N-2
AAAAAAAAAAAAAAAAGAGAA
>U:0003O-2
AAAAAAAAAAAAAAAAGAGAAAA
>U:0003P-1
AAAAAAAAAAAAAAAAGAGAGAA
>U:0003Q-1
AAAAAAAAAAAAAAAAGAGAGAAA
>U:0003R-1
AAAAAAAAAAAAAAAAGAGGA
>U:0003S-1
AAAAAAAAAAAAAAAAGAGGAAGA
>U:0003T-1
AAAAAAAAAAAAAAAAGAT
>U:0003U-1
AAAAAAAAAAAAAAAAGGA
>U:0003V-1
AAAAAAAAAAAAAAAAGGAAA
>U:0003W-1
AAAAAAAAAAAAAAAAGGAAAT
>U:0003X-1
AAAAAAAAAAAAAAAAGGAAGT
>U:0003Y-1
AAAAAAAAAAAAAAAAGGGAAG
>U:0003Z-1
AAAAAAAAAAAAAAAAGGGGGC
>U:00040-1
AAAAAAAAAAAAAAAAGT
>U:00041-1
AAAAAAAAAAAAAAAAGTT
>U:00042-1
AAAAAAAAAAAAAAAAGTTA
>U:00043-2
AAAAAAAAAAAAAAAAT
>U:00044-1
AAAAAAAAAAAAAAAATA
>U:00045-1
AAAAAAAAAAAAAAAATAAAAAA
>U:00046-1
AAAAAAAAAAAAAAAATAAAAGA
>U:00047-1
AAAAAAAAAAAAAAAATCTGGTA
>U:00048-1
AAAAAAAAAAAAAAAATT
>U:00049-1
AAAAAAAAAAAAAAAATTTTTAT
>U:0004A-1
AAAAAAAAAAAAAAACAAA
>U:0004B-1
AAAAAAAAAAAAAAACAAAAAAAA
>U:0004C-1
AAAAAAAAAAAAAAACAAGCTG
>U:0004D-1
AAAAAAAAAAAAAAACGGAAGT
>U:0004E-1
AAAAAAAAAAAAAAACTTTA
>U:0004F-1
AAAAAAAAAAAAAAACTTTTTATA
>U:0004G-5
AAAAAAAAAAAAAAAGA
>U:0004H-3
AAAAAAAAAAAAAAAGAA
>U:0004I-2
AAAAAAAAAAAAAAAGAAA
>U:0004J-4
AAAAAAAAAAAAAAAGAAAA
>U:0004K-2
AAAAAAAAAAAAAAAGAAAAA
>U:0004L-1
AAAAAAAAAAAAAAAGAAAAAA
>U:0004M-3
AAAAAAAAAAAAAAAGAAAAAAA
>U:0004N-1
AAAAAAAAAAAAAAAGAAAAAGA
>U:0004O-1
AAAAAAAAAAAAAAAGAAAGAAAAT
>U:0004P-6
AAAAAAAAAAAAAAAGAAGA
>U:0004Q-1
AAAAAAAAAAAAAAAGAAGAAGA
>U:0004R-1
AAAAAAAAAAAAAAAGAAGGA
>U:0004S-1
AAAAAAAAAAAAAAAGACA
>U:0004T-1
AAAAAAAAAAAAAAAGACAA
>U:0004U-10
AAAAAAAAAAAAAAAGAGA
>U:0004V-2
AAAAAAAAAAAAAAAGAGAA
>U:0004W-1
AAAAAAAAAAAAAAAGAGAAA
>U:0004X-1
AAAAAAAAAAAAAAAGAGAAAA
>U:0004Y-1
AAAAAAAAAAAAAAAGAGAGA
>U:0004Z-1
AAAAAAAAAAAAAAAGAGAGAA
>U:00050-1
AAAAAAAAAAAAAAAGAGAGGA
>U:00051-1
AAAAAAAAAAAAAAAGAGAGGGA
>U:00052-1
AAAAAAAAAAAAAAAGAGC
>U:00053-1
AAAAAAAAAAAAAAAGAGGA
>U:00054-1
AAAAAAAAAAAAAAAGAGGG
>U:00055-2
AAAAAAAAAAAAAAAGAT
>U:00056-1
AAAAAAAAAAAAAAAGGAA
>U:00057-2
AAAAAAAAAAAAAAAGGAAAA
>U:00058-1
AAAAAAAAAAAAAAAGGAAAAAAA
>U:00059-1
AAAAAAAAAAAAAAAGGACTCCCT
>U:0005A-2
AAAAAAAAAAAAAAAGGAGA
>U:0005B-1
AAAAAAAAAAAAAAAGGATT
>U:0005C-1
AAAAAAAAAAAAAAAGGGA
>U:0005D-1
AAAAAAAAAAAAAAAGGGAA
>U:0005E-1
AAAAAAAAAAAAAAAGTGCGAT
>U:0005F-1
AAAAAAAAAAAAAAATAAAAA
>U:0005G-1
AAAAAAAAAAAAAAATAAGAGA
>U:0005H-1
AAAAAAAAAAAAAAATAGGAG
>U:0005I-1
AAAAAAAAAAAAAAATCGAAA
>U:0005J-1
AAAAAAAAAAAAAAATCGAAAAA
>U:0005K-1
AAAAAAAAAAAAAAATCGAGGGCT
>U:0005L-1
AAAAAAAAAAAAAAATGGAAA
>U:0005M-1
AAAAAAAAAAAAAAATTAATGA
>U:0005N-1
AAAAAAAAAAAAAAATTATTGAT
>U:0005O-1
AAAAAAAAAAAAAAATTGCTGA
>U:0005P-1
AAAAAAAAAAAAAAATTGGTT
>U:0005Q-1
AAAAAAAAAAAAAACAA
>U:0005R-1
AAAAAAAAAAAAAACCAGAT
>U:0005S-2
AAAAAAAAAAAAAACGAAAA
>U:0005T-1
AAAAAAAAAAAAAACGAAAAAA
>U:0005U-1
AAAAAAAAAAAAAACGAATTCGGT
>U:0005V-1
AAAAAAAAAAAAAACGTTCTT
>U:0005W-3
AAAAAAAAAAAAAAGAAA
>U:0005X-1
AAAAAAAAAAAAAAGAAAA
>U:0005Y-3
AAAAAAAAAAAAAAGAAAAA
>U:0005Z-1
AAAAAAAAAAAAAAGAAAAAA
>U:00060-1
AAAAAAAAAAAAAAGAAAAAAAA
>U:00061-1
AAAAAAAAAAAAAAGAAAAAAAAC
>U:00062-1
AAAAAAAAAAAAAAGAAAAAAAGAT
>U:00063-1
AAAAAAAAAAAAAAGAAAAAAGT
>U:00064-1
AAAAAAAAAAAAAAGAAAAAAT
>U:00065-1
AAAAAAAAAAAAAAGAAAAAGGAAT
>U:00066-1
AAAAAAAAAAAAAAGAAAACCAT
>U:00067-1
AAAAAAAAAAAAAAGAAAAGA
>U:00068-1
AAAAAAAAAAAAAAGAAAAGAAGA
>U:00069-1
AAAAAAAAAAAAAAGAAAAGGA
>U:0006A-4
AAAAAAAAAAAAAAGAAGA
>U:0006B-1
AAAAAAAAAAAAAAGAAGAAAC
>U:0006C-1
AAAAAAAAAAAAAAGAAGAAGA
>U:0006D-1
AAAAAAAAAAAAAAGAAGAG
>U:0006E-1
AAAAAAAAAAAAAAGAAGAGA
>U:0006F-1
AAAAAAAAAAAAAAGAAGAGAA
>U:0006G-1
AAAAAAAAAAAAAAGAAGAGG
>U:0006H-1
AAAAAAAAAAAAAAGAAGG
>U:0006I-1
AAAAAAAAAAAAAAGAC
>U:0006J-1
AAAAAAAAAAAAAAGAGA
>U:0006K-4
AAAAAAAAAAAAAAGAGAA
>U:0006L-2
AAAAAAAAAAAAAAGAGAAA
>U:0006M-1
AAAAAAAAAAAAAAGAGAAAGAGAA
>U:0006N-1
AAAAAAAAAAAAAAGAGAAGG
>U:0006O-3
AAAAAAAAAAAAAAGAGAGA
>U:0006P-3
AAAAAAAAAAAAAAGAGAGAA
>U:0006Q-1
AAAAAAAAAAAAAAGAGAGAAAA
>U:0006R-1
AAAAAAAAAAAAAAGAGAGAG
>U:0006S-1
AAAAAAAAAAAAAAGAGAGAGAG
>U:0006T-1
AAAAAAAAAAAAAAGAGGAACCG
>U:0006U-1
AAAAAAAAAAAAAAGAGT
>U:0006V-1
AAAAAAAAAAAAAAGATTT
>U:0006W-1
AAAAAAAAAAAAAAGCTG
>U:0006X-1
AAAAAAAAAAAAAAGGAAAA
>U:0006Y-1
AAAAAAAAAAAAAAGGAGGAAAT
>U:0006Z-1
AAAAAAAAAAAAAAGGAGGAGGAAT
>U:00070-1
AAAAAAAAAAAAAAGGGGGAGAG
>U:00071-1
AAAAAAAAAAAAAAGTCTT
>U:00072-1
AAAAAAAAAAAAAAGTTAAA
>U:00073-1
AAAAAAAAAAAAAAGTTAAAA
>U:00074-1
AAAAAAAAAAAAAATGGAATCA
>U:00075-1
AAAAAAAAAAAAAATTAA
>U:00076-1
AAAAAAAAAAAAAATTAT
>U:00077-2
AAAAAAAAAAAAAATTATTAA
>U:00078-2
AAAAAAAAAAAAAATTATTAAT
>U:00079-2
AAAAAAAAAAAAAATTATTAATGA
>U:0007A-1
AAAAAAAAAAAAAATTATTTTGA
>U:0007B-1
AAAAAAAAAAAAAATTGAAAATTGAA
>U:0007C-1
AAAAAAAAAAAAAATTTGGA
>U:0007D-1
AAAAAAAAAAAAACAAAAAAAA
>U:0007E-1
AAAAAAAAAAAAACCGGAAA
>U:0007F-1
AAAAAAAAAAAAACGAAA
>U:0007G-1
AAAAAAAAAAAAACGAAAA
>U:0007H-1
AAAAAAAAAAAAACGACT
>U:0007I-1
AAAAAAAAAAAAACGGAA
>U:0007J-1
AAAAAAAAAAAAACTCTGT
>U:0007K-1
AAAAAAAAAAAAACTGTGACTGA
>U:0007L-3
AAAAAAAAAAAAAGAAA
>U:0007M-1
AAAAAAAAAAAAAGAAAA
>U:0007N-2
AAAAAAAAAAAAAGAAAAA
>U:0007O-1
AAAAAAAAAAAAAGAAAAAA
>U:0007P-1
AAAAAAAAAAAAAGAAAAAAA
>U:0007Q-1
AAAAAAAAAAAAAGAAAAAAAA
>U:0007R-3
AAAAAAAAAAAAAGAAAAAAAAA
>U:0007S-1
AAAAAAAAAAAAAGAAAAAAAAAAAA
>U:0007T-2
AAAAAAAAAAAAAGAAAAAGA
>U:0007U-1
AAAAAAAAAAAAAGAAAAAGAA
>U:0007V-1
AAAAAAAAAAAAAGAAAAAGAGT
>U:0007W-2
AAAAAAAAAAAAAGAAAAGAGA
>U:0007X-1
AAAAAAAAAAAAAGAAAAGAGAA
>U:0007Y-1
AAAAAAAAAAAAAGAAACGTT
>U:0007Z-2
AAAAAAAAAAAAAGAAAGAA
>U:00080-1
AAAAAAAAAAAAAGAAAGAAAAA
>U:00081-1
AAAAAAAAAAAAAGAAAGAAGAGA
>U:00082-1
AAAAAAAAAAAAAGAAAGAGAG
>U:00083-1
AAAAAAAAAAAAAGAAAGGAA
>U:00084-2
AAAAAAAAAAAAAGAAGA
>U:00085-1
AAAAAAAAAAAAAGAAGAAAGA
>U:00086-1
AAAAAAAAAAAAAGAAGAAAGAAA
>U:00087-2
AAAAAAAAAAAAAGAAGAGA
>U:00088-1
AAAAAAAAAAAAAGAAGGAA
>U:00089-1
AAAAAAAAAAAAAGAAGGAG
>U:0008A-1
AAAAAAAAAAAAAGAAGTTCC
>U:0008B-1
AAAAAAAAAAAAAGAATTAAT
>U:0008C-1
AAAAAAAAAAAAAGACGGACC
>U:0008D-1
AAAAAAAAAAAAAGAGA
>U:0008E-2
AAAAAAAAAAAAAGAGAAA
>U:0008F-1
AAAAAAAAAAAAAGAGAGA
>U:0008G-1
AAAAAAAAAAAAAGAGAGAGA
>U:0008H-2
AAAAAAAAAAAAAGAGAGAGAGA
>U:0008I-1
AAAAAAAAAAAAAGAGAGGGAGA
>U:0008J-1
AAAAAAAAAAAAAGAGGAAGGAG
>U:0008K-1
AAAAAAAAAAAAAGAGGAGGGA
>U:0008L-1
AAAAAAAAAAAAAGCCTAGGA
>U:0008M-1
AAAAAAAAAAAAAGGAAAAGA
>U:0008N-1
AAAAAAAAAAAAAGGAAAGAAA
>U:0008O-1
AAAAAAAAAAAAAGGAAGAG
>U:0008P-1
AAAAAAAAAAAAAGGACGTAATC
>U:0008Q-1
AAAAAAAAAAAAAGGAGAGA
>U:0008R-1
AAAAAAAAAAAAAGGAGAGAGAGA
>U:0008S-1
AAAAAAAAAAAAAGGAGTAA
>U:0008T-1
AAAAAAAAAAAAAGGCTTT
>U:0008U-1
AAAAAAAAAAAAAGGGGAGA
>U:0008V-1
AAAAAAAAAAAAATAAAAAAAT
>U:0008W-1
AAAAAAAAAAAAATAAATA
>U:0008X-1
AAAAAAAAAAAAATAAATGTTGA
>U:0008Y-1
AAAAAAAAAAAAATAAATGTTGATA
>U:0008Z-1
AAAAAAAAAAAAATAAGTT
>U:00090-1
AAAAAAAAAAAAATATTGGACG
>U:00091-1
AAAAAAAAAAAAATCTTTCC
>U:00092-1
AAAAAAAAAAAAATGACCGAA
>U:00093-1
AAAAAAAAAAAAATGAT
>U:00094-1
AAAAAAAAAAAAATGATTA
>U:00095-1
AAAAAAAAAAAAATTATGCTACACCT
>U:00096-1
AAAAAAAAAAAAATTATTAA
>U:00097-1
AAAAAAAAAAAAATTATTAAT
>U:00098-1
AAAAAAAAAAAAATTATTAATCA
>U:00099-9
AAAAAAAAAAAAATTATTAATGA
>U:0009A-1
AAAAAAAAAAAAATTTGGAA
>U:0009B-1
AAAAAAAAAAAAATTTGGAACGCTT
>U:0009C-1
AAAAAAAAAAAACATTACTGAGGCTT
>U:0009D-1
AAAAAAAAAAAACGAATATT
>U:0009E-1
AAAAAAAAAAAACGAGCTGAGTGGT
>U:0009F-1
AAAAAAAAAAAACGCGGCAC
>U:0009G-1
AAAAAAAAAAAACTGATTAGA
>U:0009H-1
AAAAAAAAAAAACTGTTAAAAAA
>U:0009I-1
AAAAAAAAAAAACTTCATCTAAGA
>U:0009J-1
AAAAAAAAAAAAGAAAAA
>U:0009K-2
AAAAAAAAAAAAGAAAAAA
>U:0009L-2
AAAAAAAAAAAAGAAAAAAA
>U:0009M-2
AAAAAAAAAAAAGAAAAAAAAA
>U:0009N-1
AAAAAAAAAAAAGAAAAAAAAAAAC
>U:0009O-1
AAAAAAAAAAAAGAAAAAAAAAACT
>U:0009P-1
AAAAAAAAAAAAGAAAAAAAAGC
>U:0009Q-1
AAAAAAAAAAAAGAAAAAAAGA
>U:0009R-1
AAAAAAAAAAAAGAAAAAGA
>U:0009S-1
AAAAAAAAAAAAGAAAAAGAAG
>U:0009T-2
AAAAAAAAAAAAGAAAAAGAAGA
>U:0009U-1
AAAAAAAAAAAAGAAAAAGGAAT
>U:0009V-1
AAAAAAAAAAAAGAAAACCAT
>U:0009W-1
AAAAAAAAAAAAGAAAAGAAGA
>U:0009X-1
AAAAAAAAAAAAGAAAGA
>U:0009Y-1
AAAAAAAAAAAAGAAAGAAAGAAAT
>U:0009Z-1
AAAAAAAAAAAAGAAAGAAGAGA
>U:000A0-1
AAAAAAAAAAAAGAAAGTT
>U:000A1-1
AAAAAAAAAAAAGAAGAAAAAA
>U:000A2-1
AAAAAAAAAAAAGAAGAAAAGA
>U:000A3-1
AAAAAAAAAAAAGAAGAAAGGA
>U:000A4-1
AAAAAAAAAAAAGAAGAAGAGA
>U:000A5-1
AAAAAAAAAAAAGAAGAGAGAAA
>U:000A6-1
AAAAAAAAAAAAGAAGAGAGAG
>U:000A7-1
AAAAAAAAAAAAGAAGAGAGAGA
>U:000A8-1
AAAAAAAAAAAAGAAGGAGA
>U:000A9-1
AAAAAAAAAAAAGAAGGGGAG
>U:000AA-2
AAAAAAAAAAAAGAGAAAAAGA
>U:000AB-1
AAAAAAAAAAAAGAGAAAGAA
>U:000AC-1
AAAAAAAAAAAAGAGAAAGAAAA
>U:000AD-1
AAAAAAAAAAAAGAGAAAGAAGA
>U:000AE-1
AAAAAAAAAAAAGAGAAAGAGTA
>U:000AF-1
AAAAAAAAAAAAGAGAAAGGAG
>U:000AG-1
AAAAAAAAAAAAGAGAAATGA
>U:000AH-1
AAAAAAAAAAAAGAGAATTTAT
>U:000AI-1
AAAAAAAAAAAAGAGAG
>U:000AJ-1
AAAAAAAAAAAAGAGAGA
>U:000AK-1
AAAAAAAAAAAAGAGAGAA
>U:000AL-1
AAAAAAAAAAAAGAGAGAAAAGAGA
>U:000AM-1
AAAAAAAAAAAAGAGAGAGA
>U:000AN-1
AAAAAAAAAAAAGAGAGAGAA
>U:000AO-1
AAAAAAAAAAAAGAGAGAGAGA
>U:000AP-1
AAAAAAAAAAAAGAGAGGAA
>U:000AQ-1
AAAAAAAAAAAAGAGTT
>U:000AR-1
AAAAAAAAAAAAGATCAACACAT
>U:000AS-1
AAAAAAAAAAAAGCCCAACGC
>U:000AT-1
AAAAAAAAAAAAGGAAA
>U:000AU-1
AAAAAAAAAAAAGGAAGAAAA
>U:000AV-1
AAAAAAAAAAAAGGAGAAA
>U:000AW-1
AAAAAAAAAAAAGGAGAG
>U:000AX-1
AAAAAAAAAAAAGGCCGA
>U:000AY-1
AAAAAAAAAAAAGGGGAAAGA
>U:000AZ-1
AAAAAAAAAAAATAAGTTA
>U:000B0-1
AAAAAAAAAAAATAGGAAAAAA
>U:000B1-1
AAAAAAAAAAAATGAAAAAAAA
>U:000B2-1
AAAAAAAAAAAATGAAATGAA
>U:000B3-1
AAAAAAAAAAAATGAATT
>U:000B4-1
AAAAAAAAAAAATGATCCCGT
>U:000B5-1
AAAAAAAAAAAATTAGAAAA
>U:000B6-1
AAAAAAAAAAAATTATAATCTGAAT
>U:000B7-1
AAAAAAAAAAAATTATTAATG
>U:000B8-11
AAAAAAAAAAAATTATTAATGA
>U:000B9-2
AAAAAAAAAAAATTATTAATGAA
>U:000BA-1
AAAAAAAAAAAATTTGGAACGCTT
>U:000BB-1
AAAAAAAAAAACAAAAAAAAAAG
>U:000BC-3
AAAAAAAAAAACATTACTGAGGCT
>U:000BD-3
AAAAAAAAAAACATTACTGAGGCTT
>U:000BE-1
AAAAAAAAAAACCTTGAAAGTT
>U:000BF-1
AAAAAAAAAAACGAAAAA
>U:000BG-1
AAAAAAAAAAACGAAAAAAT
>U:000BH-1
AAAAAAAAAAACTTGTTTGCTAT
>U:000BI-3
AAAAAAAAAAAGAAAAA
>U:000BJ-1
AAAAAAAAAAAGAAAAAA
>U:000BK-3
AAAAAAAAAAAGAAAAAAAA
>U:000BL-2
AAAAAAAAAAAGAAAAAAAAA
>U:000BM-1
AAAAAAAAAAAGAAAAAAAAAA
>U:000BN-2
AAAAAAAAAAAGAAAAAAAAAAA
>U:000BO-1
AAAAAAAAAAAGAAAAAAAAAAAAAAAA
>U:000BP-1
AAAAAAAAAAAGAAAAAAAGT
>U:000BQ-1
AAAAAAAAAAAGAAAAAAGAA
>U:000BR-1
AAAAAAAAAAAGAAAAAGGAAT
>U:000BS-1
AAAAAAAAAAAGAAAAGAAAAG
>U:000BT-1
AAAAAAAAAAAGAAAAGAAGA
>U:000BU-2
AAAAAAAAAAAGAAAAGAGAGA
>U:000BV-1
AAAAAAAAAAAGAAAAGAT
>U:000BW-1
AAAAAAAAAAAGAAACAAAA
>U:000BX-1
AAAAAAAAAAAGAAAGAAA
>U:000BY-1
AAAAAAAAAAAGAAAGAAAAAA
>U:000BZ-1
AAAAAAAAAAAGAAAGAAAGAA
>U:000C0-1
AAAAAAAAAAAGAAAGAAGAAGAA
>U:000C1-1
AAAAAAAAAAAGAAAGAGAAAGA
>U:000C2-1
AAAAAAAAAAAGAAGAA
>U:000C3-1
AAAAAAAAAAAGAAGAAAAAAA
>U:000C4-1
AAAAAAAAAAAGAAGAAAAGA
>U:000C5-1
AAAAAAAAAAAGAAGAAAGG
>U:000C6-1
AAAAAAAAAAAGAAGAGAG
>U:000C7-1
AAAAAAAAAAAGAAGAGGAAAAA
>U:000C8-1
AAAAAAAAAAAGAAGGAAAA
>U:000C9-1
AAAAAAAAAAAGAAGGAG
>U:000CA-1
AAAAAAAAAAAGAAGGAGG
>U:000CB-1
AAAAAAAAAAAGAAGGAGGATTT
>U:000CC-1
AAAAAAAAAAAGAAGGAGTTAAGAGA
>U:000CD-1
AAAAAAAAAAAGAAGGGAAGA
>U:000CE-1
AAAAAAAAAAAGAGAAAGA
>U:000CF-1
AAAAAAAAAAAGAGAAAGAGA
>U:000CG-1
AAAAAAAAAAAGAGAAAGAGAAG
>U:000CH-1
AAAAAAAAAAAGAGAAGAAAGAGA
>U:000CI-1
AAAAAAAAAAAGAGAAGAAGAAA
>U:000CJ-1
AAAAAAAAAAAGAGAAGAGAGA
>U:000CK-1
AAAAAAAAAAAGAGAAGAGAGGG
>U:000CL-1
AAAAAAAAAAAGAGAAGGAA
>U:000CM-1
AAAAAAAAAAAGAGAGAGAA
>U:000CN-1
AAAAAAAAAAAGAGAGAGAAG
>U:000CO-1
AAAAAAAAAAAGAGAGAGAGA
>U:000CP-1
AAAAAAAAAAAGAGAGAGAGAA
>U:000CQ-1
AAAAAAAAAAAGAGAGAGAGAGAG
>U:000CR-1
AAAAAAAAAAAGAGAGAGAGG
>U:000CS-1
AAAAAAAAAAAGAGAGAGAGGG
>U:000CT-1
AAAAAAAAAAAGAGAGAGG
>U:000CU-1
AAAAAAAAAAAGAGGAAAGAAGA
>U:000CV-1
AAAAAAAAAAAGAGGAAAGAAT
>U:000CW-1
AAAAAAAAAAAGAGGAAG
>U:000CX-1
AAAAAAAAAAAGAGGGAGA
>U:000CY-1
AAAAAAAAAAAGGAAAAAAAA
>U:000CZ-1
AAAAAAAAAAAGGAAATAA
>U:000D0-1
AAAAAAAAAAAGGAATGCTAT
>U:000D1-1
AAAAAAAAAAAGGAGAAAG
>U:000D2-1
AAAAAAAAAAAGGAGAAGA
>U:000D3-1
AAAAAAAAAAAGGAGGAAAA
>U:000D4-1
AAAAAAAAAAAGGGCATCCGTGT
>U:000D5-1
AAAAAAAAAAAGGGGAAAGGT
>U:000D6-1
AAAAAAAAAAAGGGGAGAGA
>U:000D7-1
AAAAAAAAAAAGGTAAAAAAT
>U:000D8-1
AAAAAAAAAAAGGTGAACGAAGAA
>U:000D9-1
AAAAAAAAAAAGTCCAAA
>U:000DA-1
AAAAAAAAAAAGTGAAATA
>U:000DB-1
AAAAAAAAAAAGTGACTTAA
>U:000DC-1
AAAAAAAAAAAGTGTCAT
>U:000DD-1
AAAAAAAAAAATAAAAA
>U:000DE-1
AAAAAAAAAAATAAATAAAATAA
>U:000DF-1
AAAAAAAAAAATAACGA
>U:000DG-1
AAAAAAAAAAATAAGAACA
>U:000DH-1
AAAAAAAAAAATAAGTT
>U:000DI-1
AAAAAAAAAAATAAGTTA
>U:000DJ-1
AAAAAAAAAAATAATGATCCT
>U:000DK-1
AAAAAAAAAAATAATTTGG
>U:000DL-1
AAAAAAAAAAATAGTAGGAA
>U:000DM-2
AAAAAAAAAAATATGGTTGTCGACG
>U:000DN-1
AAAAAAAAAAATATGGTTGTCGACGG
>U:000DO-1
AAAAAAAAAAATGAGAAAAAAA
>U:000DP-1
AAAAAAAAAAATGTTTATGT
>U:000DQ-1
AAAAAAAAAAATGTTTATGTAG
>U:000DR-1
AAAAAAAAAAATTAAATAGATAT
>U:000DS-1
AAAAAAAAAAATTAATGAAT
>U:000DT-1
AAAAAAAAAAATTATGAATGAA
>U:000DU-1
AAAAAAAAAAATTATTAA
>U:000DV-1
AAAAAAAAAAATTATTAAT
>U:000DW-2
AAAAAAAAAAATTATTAATGA
>U:000DX-2
AAAAAAAAAAATTATTAATGAA
>U:000DY-3
AAAAAAAAAAATTATTAATGAAT
>U:000DZ-1
AAAAAAAAAAATTATTAATGAATA
>U:000E0-3
AAAAAAAAAAATTATTCGAAGAT
>U:000E1-1
AAAAAAAAAAATTATTCGAAGATA
>U:000E2-1
AAAAAAAAAAATTGCTCGAATT
>U:000E3-1
AAAAAAAAAAATTTGAAAAAAA
>U:000E4-1
AAAAAAAAAAATTTGGAACGCTTCA
>U:000E5-1
AAAAAAAAAACAAAAAAA
>U:000E6-1
AAAAAAAAAACATTACTGAGGCT
>U:000E7-1
AAAAAAAAAACATTACTGAGGTTT
>U:000E8-1
AAAAAAAAAACATTGAGAGTTTTAA
>U:000E9-1
AAAAAAAAAACCAAAAGGGAGT
>U:000EA-1
AAAAAAAAAACTAAAATGAT
>U:000EB-1
AAAAAAAAAACTGAAAAA
>U:000EC-1
AAAAAAAAAAGAAAAAAA
>U:000ED-1
AAAAAAAAAAGAAAAAAAA
>U:000EE-2
AAAAAAAAAAGAAAAAAAAAA
>U:000EF-2
AAAAAAAAAAGAAAAAAAAAAAAA
>U:000EG-1
AAAAAAAAAAGAAAAAAAAAAAAAAC
>U:000EH-1
AAAAAAAAAAGAAAAAAAAAGA
>U:000EI-1
AAAAAAAAAAGAAAAAAAGAGATC
>U:000EJ-1
AAAAAAAAAAGAAAAAGGAAT
>U:000EK-1
AAAAAAAAAAGAAAAGAAAC
>U:000EL-1
AAAAAAAAAAGAAAAGAGAAAAA
>U:000EM-1
AAAAAAAAAAGAAAAGGAA
>U:000EN-1
AAAAAAAAAAGAAAATAAAA
>U:000EO-1
AAAAAAAAAAGAAAGAAAAAAAA
>U:000EP-1
AAAAAAAAAAGAAAGAAAGAA
>U:000EQ-1
AAAAAAAAAAGAAAGAGTTAA
>U:000ER-1
AAAAAAAAAAGAAAGATATGAAGT
>U:000ES-1
AAAAAAAAAAGAAAGGAAA
>U:000ET-1
AAAAAAAAAAGAAAGGGAA
>U:000EU-1
AAAAAAAAAAGAAGAAAAAAAAAAA
>U:000EV-1
AAAAAAAAAAGAAGAAAAAAGT
>U:000EW-1
AAAAAAAAAAGAAGAAAG
>U:000EX-1
AAAAAAAAAAGAAGAAAGGAGGAA
>U:000EY-1
AAAAAAAAAAGAAGAAGA
>U:000EZ-1
AAAAAAAAAAGAAGAAGAGAAGA
>U:000F0-1
AAAAAAAAAAGAAGATAAAA
>U:000F1-1
AAAAAAAAAAGAAGGAAAAAGA
>U:000F2-1
AAAAAAAAAAGAAGGAAAGAAAT
>U:000F3-1
AAAAAAAAAAGAAGGAGGATTT
>U:000F4-1
AAAAAAAAAAGAAGTCAGGACTTC
>U:000F5-1
AAAAAAAAAAGAAGTGTTGAT
>U:000F6-1
AAAAAAAAAAGAATTATTAATGAA
>U:000F7-1
AAAAAAAAAAGAGAAAAAA
>U:000F8-1
AAAAAAAAAAGAGAAAAAAAAAA
>U:000F9-1
AAAAAAAAAAGAGAAAAGA
>U:000FA-1
AAAAAAAAAAGAGAAAAGAG
>U:000FB-1
AAAAAAAAAAGAGAAAAGAGA
>U:000FC-1
AAAAAAAAAAGAGAAAAGAGGTA
>U:000FD-1
AAAAAAAAAAGAGAAAGAGAAAA
>U:000FE-1
AAAAAAAAAAGAGAAGAGAA
>U:000FF-1
AAAAAAAAAAGAGAAGAGAGAGA
>U:000FG-1
AAAAAAAAAAGAGAAGGACA
>U:000FH-1
AAAAAAAAAAGAGAAGGAGA
>U:000FI-1
AAAAAAAAAAGAGAAGTCACTCA
>U:000FJ-1
AAAAAAAAAAGAGAGAAAAAAAG
>U:000FK-1
AAAAAAAAAAGAGAGAAAAGA
>U:000FL-1
AAAAAAAAAAGAGAGAAAGA
>U:000FM-2
AAAAAAAAAAGAGAGAGAGA
>U:000FN-1
AAAAAAAAAAGAGGAAAA
>U:000FO-1
AAAAAAAAAAGAGGAGAGAA
>U:000FP-1
AAAAAAAAAAGAGGATAATGAA
>U:000FQ-1
AAAAAAAAAAGAGGGCAAT
>U:000FR-1
AAAAAAAAAAGAGTGTTAGAA
>U:000FS-1
AAAAAAAAAAGATAATCCAAAAAA
>U:000FT-1
AAAAAAAAAAGATAGGAACT
>U:000FU-1
AAAAAAAAAAGATGAAATTGA
>U:000FV-1
AAAAAAAAAAGATTTCCACGAGT
>U:000FW-1
AAAAAAAAAAGATTTTTTCCTT
>U:000FX-1
AAAAAAAAAAGCAATTGAAT
>U:000FY-1
AAAAAAAAAAGCACAAAACT
>U:000FZ-1
AAAAAAAAAAGCGGTCATTT
>U:000G0-1
AAAAAAAAAAGCGTTAACAA
>U:000G1-1
AAAAAAAAAAGGAAAAAAA
>U:000G2-1
AAAAAAAAAAGGAACGAACCG
>U:000G3-1
AAAAAAAAAAGGAATGAAGAC
>U:000G4-1
AAAAAAAAAAGGACCAACGC
>U:000G5-1
AAAAAAAAAAGGCCAAACTGAA
>U:000G6-1
AAAAAAAAAAGGGAGAAAGA
>U:000G7-1
AAAAAAAAAAGGGGAAAAA
>U:000G8-1
AAAAAAAAAAGGGGAGAGAG
>U:000G9-1
AAAAAAAAAAGGTGAAAATAA
>U:000GA-1
AAAAAAAAAAGTAGACTGCT
>U:000GB-1
AAAAAAAAAAGTGAACTGAGGAAT
>U:000GC-1
AAAAAAAAAAGTGAGAAAATGAA
>U:000GD-1
AAAAAAAAAAGTTCCCGAAGTA
>U:000GE-1
AAAAAAAAAAGTTGTTAGTAA
>U:000GF-1
AAAAAAAAAAGTTTGCTGGGT
>U:000GG-1
AAAAAAAAAATAAAAAAAGAA
>U:000GH-1
AAAAAAAAAATAAAAAAATAAA
>U:000GI-1
AAAAAAAAAATAAAGTTTTAAAGA
>U:000GJ-1
AAAAAAAAAATAAATGTTGATAT
>U:000GK-1
AAAAAAAAAATAAATGTTGATATGC
>U:000GL-1
AAAAAAAAAATAAGGTTAAA
>U:000GM-1
AAAAAAAAAATAATTGGGAA
>U:000GN-1
AAAAAAAAAATACATTGTTGCC
>U:000GO-1
AAAAAAAAAATAGACTGAAAC
>U:000GP-1
AAAAAAAAAATATGGTTGGCGACGA
>U:000GQ-1
AAAAAAAAAATATGGTTGGCGCC
>U:000GR-1
AAAAAAAAAATATGGTTGGGGGCGG
>U:000GS-1
AAAAAAAAAATATGGTTGTC
>U:000GT-5
AAAAAAAAAATATGGTTGTCGACG
>U:000GU-1
AAAAAAAAAATATGGTTGTCGACGA
>U:000GV-1
AAAAAAAAAATATGGTTGTCGACGG
>U:000GW-1
AAAAAAAAAATCACTTCTCGAAAAA
>U:000GX-1
AAAAAAAAAATCCTGATAAT
>U:000GY-1
AAAAAAAAAATGAAAAAAAAAA
>U:000GZ-1
AAAAAAAAAATGAGAAAAATCGA
>U:000H0-1
AAAAAAAAAATGAGAAATGAAATTT
>U:000H1-1
AAAAAAAAAATGAGAAATTTTAA
>U:000H2-1
AAAAAAAAAATGGGCAA
>U:000H3-1
AAAAAAAAAATGTATTCATTTTGAT
>U:000H4-1
AAAAAAAAAATGTCTTTTAA
>U:000H5-1
AAAAAAAAAATGTGGAATTTGG
>U:000H6-1
AAAAAAAAAATGTTTGGATCTGAA
>U:000H7-1
AAAAAAAAAATTATTAA
>U:000H8-1
AAAAAAAAAATTATTAATGAA
>U:000H9-1
AAAAAAAAAATTATTAATGAAT
>U:000HA-1
AAAAAAAAAATTATTAATGAATA
>U:000HB-1
AAAAAAAAAATTATTAATGAGT
>U:000HC-1
AAAAAAAAAATTATTCGAAGA
>U:000HD-3
AAAAAAAAAATTATTCGAAGAT
>U:000HE-3
AAAAAAAAAATTATTCGAAGATA
>U:000HF-1
AAAAAAAAAATTATTCGAAGATAAAC
>U:000HG-1
AAAAAAAAAATTGGGAGGGATTT
>U:000HH-1
AAAAAAAAAATTGGGCAA
>U:000HI-1
AAAAAAAAAATTTCTTTAAGTT
>U:000HJ-1
AAAAAAAAAATTTGGAACGA
>U:000HK-1
AAAAAAAAAATTTGGAACGCT
>U:000HL-1
AAAAAAAAAATTTGGAACGCTTCA
>U:000HM-1
AAAAAAAAAATTTGGAACGCTTCAC
>U:000HN-1
AAAAAAAAAATTTTGTCGCGAAAGG
>U:000HO-1
AAAAAAAAAATTTTTTCTAACAT
>U:000HP-1
AAAAAAAAACAAAAACGAAAA
>U:000HQ-1
AAAAAAAAACACACGAATAGAG
>U:000HR-1
AAAAAAAAACATTACTGAGGCTG
>U:000HS-2
AAAAAAAAACATTACTGAGGCTT
>U:000HT-1
AAAAAAAAACATTGAGAGTTTT
>U:000HU-3
AAAAAAAAACATTGAGAGTTTTA
>U:000HV-2
AAAAAAAAACCAGCTGAACTAATG
>U:000HW-1
AAAAAAAAACCATGATTAATTTAT
>U:000HX-1
AAAAAAAAACCTGACGTATTGA
>U:000HY-1
AAAAAAAAACCTTGAAAGTTTA
>U:000HZ-1
AAAAAAAAACGAAAAAATTAGA
>U:000I0-1
AAAAAAAAACGATCGGTTGCAACA
>U:000I1-1
AAAAAAAAACGCTGTTGTTG
>U:000I2-1
AAAAAAAAACGGAAAACCTGTGAG
>U:000I3-1
AAAAAAAAACGGCACTC
>U:000I4-1
AAAAAAAAACGTTGAAA
>U:000I5-1
AAAAAAAAACTGAGGATAA
>U:000I6-2
AAAAAAAAAGAAAAAAAAA
>U:000I7-3
AAAAAAAAAGAAAAAAAAAA
>U:000I8-1
AAAAAAAAAGAAAAAAAAAAA
>U:000I9-3
AAAAAAAAAGAAAAAAAAAAAA
>U:000IA-1
AAAAAAAAAGAAAAAAAAAAAAC
>U:000IB-1
AAAAAAAAAGAAAAAAAAAAC
>U:000IC-1
AAAAAAAAAGAAAAAAAAGAT
>U:000ID-1
AAAAAAAAAGAAAAAAAGAA
>U:000IE-1
AAAAAAAAAGAAAAAAAGAAA
>U:000IF-1
AAAAAAAAAGAAAAAGA
>U:000IG-1
AAAAAAAAAGAAAAAGAAAAACG
>U:000IH-1
AAAAAAAAAGAAAAAGAAAAGT
>U:000II-1
AAAAAAAAAGAAAAAGAAGAAA
>U:000IJ-1
AAAAAAAAAGAAAATTGTTAAT
>U:000IK-1
AAAAAAAAAGAAAGAAAAAAAAA
>U:000IL-1
AAAAAAAAAGAAAGAAAAGA
>U:000IM-1
AAAAAAAAAGAAAGAAAGAA
>U:000IN-1
AAAAAAAAAGAAAGAGAAAAC
>U:000IO-1
AAAAAAAAAGAAAGAGAGAGA
>U:000IP-1
AAAAAAAAAGAAAGGAG
>U:000IQ-1
AAAAAAAAAGAAGAAAAAAA
>U:000IR-1
AAAAAAAAAGAAGAAAGGAGA
>U:000IS-1
AAAAAAAAAGAAGAAAGGAGGAA
>U:000IT-1
AAAAAAAAAGAAGAAGAAGGGT
>U:000IU-1
AAAAAAAAAGAAGAAGAGAGAGGA
>U:000IV-1
AAAAAAAAAGAAGAGAAAAAAT
>U:000IW-1
AAAAAAAAAGAAGAGGAAGAA
>U:000IX-1
AAAAAAAAAGAAGGAAGAGAGA
>U:000IY-1
AAAAAAAAAGAAGGAGAGA
>U:000IZ-1
AAAAAAAAAGAAGGAGGATTTT
>U:000J0-1
AAAAAAAAAGAAGGAGGATTTTGAA
>U:000J1-1
AAAAAAAAAGAATGAAGAGAGA
>U:000J2-1
AAAAAAAAAGAATGCCAATGG
>U:000J3-1
AAAAAAAAAGAATGCCAATGGAAA
>U:000J4-1
AAAAAAAAAGACGAGTTAGAT
>U:000J5-1
AAAAAAAAAGAGAAAAAA
>U:000J6-1
AAAAAAAAAGAGAAAAAGA
>U:000J7-1
AAAAAAAAAGAGAAAAGAAAGA
>U:000J8-1
AAAAAAAAAGAGAAAGAAAAGGT
>U:000J9-1
AAAAAAAAAGAGAAAGAGA
>U:000JA-1
AAAAAAAAAGAGAATTAAAA
>U:000JB-1
AAAAAAAAAGAGAATTTATAATA
>U:000JC-1
AAAAAAAAAGAGAGAGAAA
>U:000JD-1
AAAAAAAAAGAGAGAGAGA
>U:000JE-1
AAAAAAAAAGAGAGAGAGAA
>U:000JF-1
AAAAAAAAAGAGAGAGAGAAGA
>U:000JG-1
AAAAAAAAAGAGGAGAAGAA
>U:000JH-1
AAAAAAAAAGAGGAGAGA
>U:000JI-1
AAAAAAAAAGAGGAGGAAAT
>U:000JJ-1
AAAAAAAAAGAGTGTGAAAA
>U:000JK-1
AAAAAAAAAGATCTTTATGTAAT
>U:000JL-2
AAAAAAAAAGATGCTAATTTGA
>U:000JM-1
AAAAAAAAAGATGCTAATTTGAAA
>U:000JN-1
AAAAAAAAAGATTATTTGAT
>U:000JO-1
AAAAAAAAAGATTTCTGCGGATT
>U:000JP-1
AAAAAAAAAGCAGATGTTCCTT
>U:000JQ-1
AAAAAAAAAGCATGTAATTAATA
>U:000JR-1
AAAAAAAAAGCTGAAGAAGAT
>U:000JS-1
AAAAAAAAAGGAAAAAAAAAA
>U:000JT-1
AAAAAAAAAGGAAAGCGGC
>U:000JU-1
AAAAAAAAAGGAAGAGGG
>U:000JV-1
AAAAAAAAAGGCGATATAATTACCA
>U:000JW-1
AAAAAAAAAGGGAAAAAAGTGTT
>U:000JX-1
AAAAAAAAAGGGGAAAGA
>U:000JY-1
AAAAAAAAAGGGTAATC
>U:000JZ-1
AAAAAAAAAGGGTACCAAAA
>U:000K0-1
AAAAAAAAAGGGTTGAAT
>U:000K1-1
AAAAAAAAAGGTAAAATTTATTCC
>U:000K2-1
AAAAAAAAAGGTTTGAATCTGAC
>U:000K3-1
AAAAAAAAAGTAAAAAGAAAAA
>U:000K4-1
AAAAAAAAAGTAAGACGAGAAA
>U:000K5-1
AAAAAAAAAGTATGGTTGTCGACGAG
>U:000K6-2
AAAAAAAAAGTGAATTGAAATGAAA
>U:000K7-1
AAAAAAAAAGTTGCTAAATT
>U:000K8-1
AAAAAAAAAGTTTGGTTT
>U:000K9-1
AAAAAAAAATAAAAAAAAAA
>U:000KA-1
AAAAAAAAATAAACATTTATTGAA
>U:000KB-1
AAAAAAAAATAAATGTTGATAT
>U:000KC-2
AAAAAAAAATAAGTTAACCTGA
>U:000KD-1
AAAAAAAAATAATGTCGTTGC
>U:000KE-1
AAAAAAAAATAATTCTTGTTGG
>U:000KF-1
AAAAAAAAATACATTGTTGC
>U:000KG-1
AAAAAAAAATACATTGTTGCC
>U:000KH-1
AAAAAAAAATACTGTGGAATCG
>U:000KI-1
AAAAAAAAATAGGTTTTTC
>U:000KJ-1
AAAAAAAAATAGTGTTACGTT
>U:000KK-1
AAAAAAAAATAGTTTTACGTTA
>U:000KL-4
AAAAAAAAATAGTTTTACGTTAC
>U:000KM-1
AAAAAAAAATATATAGACGA
>U:000KN-1
AAAAAAAAATATGGCGATCA
>U:000KO-1
AAAAAAAAATATGGTTGGCGA
>U:000KP-1
AAAAAAAAATATGGTTGTCGAC
>U:000KQ-10
AAAAAAAAATATGGTTGTCGACG
>U:000KR-1
AAAAAAAAATATGGTTGTCGACGA
>U:000KS-1
AAAAAAAAATATGGTTGTCGATG
>U:000KT-1
AAAAAAAAATATGGTTGTCGGCGA
>U:000KU-1
AAAAAAAAATCAAAATTGGAT
>U:000KV-1
AAAAAAAAATCCAAAAAAAGAT
>U:000KW-1
AAAAAAAAATCCATGGATTATTT
>U:000KX-1
AAAAAAAAATCCTAGCGGGTCATAT
>U:000KY-1
AAAAAAAAATCGAAAAACA
>U:000KZ-1
AAAAAAAAATCGAATTGT
>U:000L0-1
AAAAAAAAATCGGATTGT
>U:000L1-1
AAAAAAAAATCGTCCAATCA
>U:000L2-1
AAAAAAAAATCTTCATGAGCG
>U:000L3-1
AAAAAAAAATCTTTTTCGGTGGCTC
>U:000L4-1
AAAAAAAAATGAAAAAAAAAAA
>U:000L5-1
AAAAAAAAATGAAAAATGAAAGA
>U:000L6-1
AAAAAAAAATGAAGAAAATA
>U:000L7-1
AAAAAAAAATGAATAAGACA
>U:000L8-1
AAAAAAAAATGCACTAGTTAGCAA
>U:000L9-1
AAAAAAAAATGGAGAAAAAGG
>U:000LA-1
AAAAAAAAATGGGTTGCTGT
>U:000LB-1
AAAAAAAAATGTAGAAAATTTAAT
>U:000LC-1
AAAAAAAAATGTATGGAGTT
>U:000LD-1
AAAAAAAAATGTATTCATTTTGAT
>U:000LE-1
AAAAAAAAATGTCTTCTA
>U:000LF-1
AAAAAAAAATGTTGAAATTGA
>U:000LG-1
AAAAAAAAATGTTTTTA
>U:000LH-1
AAAAAAAAATGTTTTTGGAAAC
>U:000LI-1
AAAAAAAAATTAACTAGAACGTTT
>U:000LJ-1
AAAAAAAAATTAATAATGT
>U:000LK-1
AAAAAAAAATTAATCGTTGAT
>U:000LL-1
AAAAAAAAATTAGTAATTAAACGAT
>U:000LM-1
AAAAAAAAATTATAATCTGAATT
>U:000LN-3
AAAAAAAAATTATTAATGAA
>U:000LO-1
AAAAAAAAATTATTAATGAAT
>U:000LP-3
AAAAAAAAATTATTAATGAATA
>U:000LQ-1
AAAAAAAAATTATTAATGAATAA
>U:000LR-1
AAAAAAAAATTATTATGGTTTGCA
>U:000LS-1
AAAAAAAAATTATTCCAAGATAA
>U:000LT-1
AAAAAAAAATTATTCGAAG
>U:000LU-2
AAAAAAAAATTATTCGAAGA
>U:000LV-6
AAAAAAAAATTATTCGAAGAT
>U:000LW-2
AAAAAAAAATTATTCGAAGATA
>U:000LX-3
AAAAAAAAATTATTCGAAGATAA
>U:000LY-3
AAAAAAAAATTATTCGAAGATAAA
>U:000LZ-2
AAAAAAAAATTATTCGAAGATAAAC
>U:000M0-1
AAAAAAAAATTATTCGAAGTGAA
>U:000M1-1
AAAAAAAAATTCTCGAGGAT
>U:000M2-1
AAAAAAAAATTCTGATTTAGTA
>U:000M3-1
AAAAAAAAATTGAAAAA
>U:000M4-1
AAAAAAAAATTGAAGTATTAGG
>U:000M5-1
AAAAAAAAATTGATTAATTAGA
>U:000M6-1
AAAAAAAAATTGTCGCCACTGAA
>U:000M7-1
AAAAAAAAATTTGGAACGCTT
>U:000M8-1
AAAAAAAAATTTGGAACGCTTC
>U:000M9-1
AAAAAAAAATTTTGTCGCG
>U:000MA-1
AAAAAAAAATTTTGTCGCGAAA
>U:000MB-1
AAAAAAAAATTTTGTCGCGAAAG
>U:000MC-1
AAAAAAAAATTTTGTCGCGAAAGG
>U:000MD-1
AAAAAAAACAAACAACAC
>U:000ME-1
AAAAAAAACAACGATACAATCCCG
>U:000MF-1
AAAAAAAACAGTTATAAGA
>U:000MG-1
AAAAAAAACAGTTTTTAGGAATT
>U:000MH-1
AAAAAAAACATGAAAAAAGAAA
>U:000MI-2
AAAAAAAACATTACTGAGGCT
>U:000MJ-2
AAAAAAAACATTACTGAGGCTT
>U:000MK-1
AAAAAAAACATTAGAGGAAA
>U:000ML-1
AAAAAAAACATTCAGAGTTTTAA
>U:000MM-7
AAAAAAAACATTGAGAGTTTTA
>U:000MN-4
AAAAAAAACATTGAGAGTTTTAA
>U:000MO-1
AAAAAAAACATTGAGAGTTTTAAA
>U:000MP-1
AAAAAAAACCATGATTAATTTATT
>U:000MQ-1
AAAAAAAACCCCCAAAAAAAA
>U:000MR-1
AAAAAAAACCTTGAAAGTTTACCA
>U:000MS-1
AAAAAAAACGAAAAAAGAAAAA
>U:000MT-1
AAAAAAAACGATAATGATCCTT
>U:000MU-1
AAAAAAAACGCATCAAAAGAGGC
>U:000MV-1
AAAAAAAACGGAAGAGAATGGAATT
>U:000MW-3
AAAAAAAACGGCCACCGAT
>U:000MX-1
AAAAAAAACGGCTCTTGAAAAAC
>U:000MY-2
AAAAAAAACGGCTCTTGAAAAACT
>U:000MZ-1
AAAAAAAACGGGCAATGTT
>U:000N0-1
AAAAAAAACGGGTGGGAA
>U:000N1-1
AAAAAAAACGTAACGTGCTGACT
>U:000N2-1
AAAAAAAACTGAAAAAGAAAAA
>U:000N3-1
AAAAAAAACTGAATTATTTGTACT
>U:000N4-1
AAAAAAAACTTAAAACAACTCTC
>U:000N5-1
AAAAAAAACTTTTCTACCTAAAAT
>U:000N6-1
AAAAAAAACTTTTTTTGG
>U:000N7-1
AAAAAAAAGAAAAAAAAA
>U:000N8-1
AAAAAAAAGAAAAAAAAAA
>U:000N9-1
AAAAAAAAGAAAAAAAAAAA
>U:000NA-2
AAAAAAAAGAAAAAAAAAAAA
>U:000NB-1
AAAAAAAAGAAAAAAAAAAAAAAA
>U:000NC-1
AAAAAAAAGAAAAAAAAAAAC
>U:000ND-1
AAAAAAAAGAAAAAAAAAACTT
>U:000NE-1
AAAAAAAAGAAAAAAAAAGAA
>U:000NF-1
AAAAAAAAGAAAAAAAAAGAAG
>U:000NG-1
AAAAAAAAGAAAAAACAAAAAAAAAA
>U:000NH-1
AAAAAAAAGAAAAAATGGC
>U:000NI-1
AAAAAAAAGAAAAAATGGCT
>U:000NJ-1
AAAAAAAAGAAAAAATGGCTCT
>U:000NK-1
AAAAAAAAGAAAAAGAAGA
>U:000NL-1
AAAAAAAAGAAAAAGAAGAAAA
>U:000NM-1
AAAAAAAAGAAAAGAAAAAA
>U:000NN-1
AAAAAAAAGAAAAGAAAGAAAA
>U:000NO-1
AAAAAAAAGAAAAGAAAGAAAT
>U:000NP-1
AAAAAAAAGAAAAGCCGAAA
>U:000NQ-1
AAAAAAAAGAAAATCTAAAAAAAA
>U:000NR-1
AAAAAAAAGAAAGAAAAAAAGAA
>U:000NS-1
AAAAAAAAGAAAGAAAGAAAGA
>U:000NT-1
AAAAAAAAGAAAGAGAAGA
>U:000NU-1
AAAAAAAAGAAAGAGGAGAG
>U:000NV-1
AAAAAAAAGAAAGAGGGGA
>U:000NW-1
AAAAAAAAGAAAGATATGAAGT
>U:000NX-1
AAAAAAAAGAAAGATCGAAAACT
>U:000NY-1
AAAAAAAAGAAAGCAGAAAAAT
>U:000NZ-1
AAAAAAAAGAAAGGAAAAAAT
>U:000O0-1
AAAAAAAAGAAAGGAGG
>U:000O1-1
AAAAAAAAGAACCAGTTGGCT
>U:000O2-1
AAAAAAAAGAAGAAAAAAAA
>U:000O3-1
AAAAAAAAGAAGAAAGGA
>U:000O4-2
AAAAAAAAGAAGAAAGGAGGAA
>U:000O5-1
AAAAAAAAGAAGAAAGGAGGAAT
>U:000O6-1
AAAAAAAAGAAGAAGAAAAA
>U:000O7-1
AAAAAAAAGAAGAAGAAAT
>U:000O8-1
AAAAAAAAGAAGAAGCAAAA
>U:000O9-1
AAAAAAAAGAAGATTGACT
>U:000OA-1
AAAAAAAAGAAGGATGTGAAAT
>U:000OB-1
AAAAAAAAGAAGGGAAAGT
>U:000OC-1
AAAAAAAAGAAGGGAAAGTGCCATT
>U:000OD-1
AAAAAAAAGAATAAAAGGAAT
>U:000OE-1
AAAAAAAAGAATGCCAATGGAA
>U:000OF-1
AAAAAAAAGAATGCCAATGGAAA
>U:000OG-1
AAAAAAAAGACGAACGAAAGAAA
>U:000OH-1
AAAAAAAAGAGAAAAAAAA
>U:000OI-1
AAAAAAAAGAGAAAAAAAAAGAAAA
>U:000OJ-1
AAAAAAAAGAGAAAAAAAGAAAA
>U:000OK-1
AAAAAAAAGAGAAAAAAAGAAAAT
>U:000OL-1
AAAAAAAAGAGAAAAAGAGA
>U:000OM-1
AAAAAAAAGAGAAAGAGA
>U:000ON-1
AAAAAAAAGAGAATGACTGATGA
>U:000OO-2
AAAAAAAAGAGAATTTATA
>U:000OP-1
AAAAAAAAGAGAATTTATAATAA
>U:000OQ-1
AAAAAAAAGAGAGAAGAAGAA
>U:000OR-1
AAAAAAAAGAGAGAAGAGA
>U:000OS-1
AAAAAAAAGAGAGAGAAGAGA
>U:000OT-1
AAAAAAAAGAGAGAGAGAAA
>U:000OU-1
AAAAAAAAGAGGAAGAGAGA
>U:000OV-1
AAAAAAAAGAGTACCACATGAA
>U:000OW-1
AAAAAAAAGAGTACCACATGTA
>U:000OX-1
AAAAAAAAGAGTGTTAGA
>U:000OY-1
AAAAAAAAGATCGTAGGAAAAAAT
>U:000OZ-1
AAAAAAAAGATTGCCTGAGA
>U:000P0-1
AAAAAAAAGATTTCTGCGGAT
>U:000P1-1
AAAAAAAAGATTTCTGCGGATT
>U:000P2-1
AAAAAAAAGCATCTATTAGAG
>U:000P3-1
AAAAAAAAGCATGCAGTAAAT
>U:000P4-1
AAAAAAAAGCATGCGGTAAATAA
>U:000P5-1
AAAAAAAAGCGTTGTCG
>U:000P6-1
AAAAAAAAGCTTAGTTAAT
>U:000P7-1
AAAAAAAAGCTTAGTTAATCTT
>U:000P8-1
AAAAAAAAGCTTATTTTGAACCT
>U:000P9-1
AAAAAAAAGGAAAAAAAA
>U:000PA-1
AAAAAAAAGGAAAAAAAAAACGA
>U:000PB-1
AAAAAAAAGGAAAGGAT
>U:000PC-1
AAAAAAAAGGAAATTCCGTT
>U:000PD-1
AAAAAAAAGGAAGAAAAGA
>U:000PE-1
AAAAAAAAGGAAGAGCGAAACT
>U:000PF-2
AAAAAAAAGGAAGATTGAT
>U:000PG-1
AAAAAAAAGGAATTGGCGAATC
>U:000PH-1
AAAAAAAAGGACATGCCTTGGT
>U:000PI-1
AAAAAAAAGGACGTTCCAAAATT
>U:000PJ-1
AAAAAAAAGGAGAGAGGAG
>U:000PK-1
AAAAAAAAGGAGAGATGA
>U:000PL-1
AAAAAAAAGGAGAGATGATTT
>U:000PM-1
AAAAAAAAGGATGTGAAATTGTGA
>U:000PN-1
AAAAAAAAGGGAAGAGGGAGGGAAA
>U:000PO-1
AAAAAAAAGGGAGAGATTGTACT
>U:000PP-1
AAAAAAAAGGGAGGAAGAAAA
>U:000PQ-1
AAAAAAAAGGGGAAAGAGAGAGAG
>U:000PR-1
AAAAAAAAGGGTAGTCAAAGAAAA
>U:000PS-1
AAAAAAAAGGGTTCAAAAAGGA
>U:000PT-1
AAAAAAAAGGGTTCAAAAAGGAA
>U:000PU-1
AAAAAAAAGGTAAGCTCGTGTT
>U:000PV-1
AAAAAAAAGGTTCATATTGGCA
>U:000PW-1
AAAAAAAAGGTTGGAAAACA
>U:000PX-1
AAAAAAAAGGTTTCTGCGGATTGA
>U:000PY-1
AAAAAAAAGGTTTGAATCTGAC
>U:000PZ-1
AAAAAAAAGGTTTGAATCTGACG
>U:000Q0-1
AAAAAAAAGTGACCATAAGATC
>U:000Q1-1
AAAAAAAAGTTAGCGTTTTCTTC
>U:000Q2-1
AAAAAAAAGTTGAAAAAGT
>U:000Q3-1
AAAAAAAAGTTGTCGTCTTTTATT
>U:000Q4-1
AAAAAAAAGTTTATATAGAAG
>U:000Q5-1
AAAAAAAAGTTTCATTGATTTA
>U:000Q6-1
AAAAAAAAGTTTCTTAATTTGAGA
>U:000Q7-1
AAAAAAAAGTTTCTTAGTTTGAGA
>U:000Q8-1
AAAAAAAATAAAAAAAAAAAAA
>U:000Q9-1
AAAAAAAATAAAAAATTGATTAAA
>U:000QA-1
AAAAAAAATAAAAGAATGA
>U:000QB-1
AAAAAAAATAAAAGGAGAGATTGA
>U:000QC-1
AAAAAAAATAAAATAATGTGA
>U:000QD-1
AAAAAAAATAAAATGATGATT
>U:000QE-1
AAAAAAAATAAAATGATGATTGT
>U:000QF-1
AAAAAAAATAAAATGATGATTGTC
>U:000QG-3
AAAAAAAATAAAATGATGATTGTCC
>U:000QH-1
AAAAAAAATAAAGGAATGAAAA
>U:000QI-1
AAAAAAAATAAATGTTGA
>U:000QJ-1
AAAAAAAATAAATGTTGATAT
>U:000QK-1
AAAAAAAATAAATGTTGATATG
>U:000QL-1
AAAAAAAATAAGACCGGAGGAA
>U:000QM-1
AAAAAAAATAAGACCGGAGGAAT
>U:000QN-1
AAAAAAAATAATAAGAAAAAGGA
>U:000QO-1
AAAAAAAATAATGATCCTTCC
>U:000QP-1
AAAAAAAATAATTCGAAGATAAAC
>U:000QQ-1
AAAAAAAATACGAAAATCCT
>U:000QR-1
AAAAAAAATAGGTTTTTCAA
>U:000QS-1
AAAAAAAATAGTGGGCCTTATC
>U:000QT-1
AAAAAAAATATAAATAAATGAAT
>U:000QU-1
AAAAAAAATATGGATGTCGACG
>U:000QV-1
AAAAAAAATATGGATTTTGTCGT
>U:000QW-7
AAAAAAAATATGGTTGTCGACG
>U:000QX-4
AAAAAAAATATGGTTGTCGACGA
>U:000QY-1
AAAAAAAATATGGTTGTCGGC
>U:000QZ-1
AAAAAAAATATGTAAAAATATCTTGT
>U:000R0-1
AAAAAAAATCAGTCGAAGATAAACT
>U:000R1-1
AAAAAAAATCAGTTTATTTTTTG
>U:000R2-1
AAAAAAAATCGAATTGTTT
>U:000R3-1
AAAAAAAATCGATATGTCTTCTA
>U:000R4-1
AAAAAAAATCGTTTCTC
>U:000R5-1
AAAAAAAATCTGAACTGAGAGA
>U:000R6-1
AAAAAAAATCTTCCTTTTCTTCT
>U:000R7-1
AAAAAAAATCTTCTTTTTCTTCT
>U:000R8-1
AAAAAAAATCTTCTTTTTCTTCTA
>U:000R9-1
AAAAAAAATCTTTCTTTTCTTG
>U:000RA-1
AAAAAAAATGAAAAAAAAAAAA
>U:000RB-1
AAAAAAAATGAACTTTGGGAAT
>U:000RC-1
AAAAAAAATGAATTAAAACTA
>U:000RD-1
AAAAAAAATGACCGAGAG
>U:000RE-1
AAAAAAAATGATTTATAGA
>U:000RF-1
AAAAAAAATGATTTTGGCAGCGATCC
>U:000RG-1
AAAAAAAATGCGCTCGTTT
>U:000RH-1
AAAAAAAATGCGCTCGTTTT
>U:000RI-1
AAAAAAAATGCGCTCGTTTTT
>U:000RJ-1
AAAAAAAATGGAAGTGAGTAC
>U:000RK-1
AAAAAAAATGGAAGTTCTGAATGT
>U:000RL-1
AAAAAAAATTAAGCAATAATT
>U:000RM-1
AAAAAAAATTACGTTAATGA
>U:000RN-2
AAAAAAAATTATAATCTGAATTA
>U:000RO-1
AAAAAAAATTATAATCTGAATTAT
>U:000RP-1
AAAAAAAATTATTAATGA
>U:000RQ-1
AAAAAAAATTATTAATGAAAA
>U:000RR-1
AAAAAAAATTATTAATGAAT
>U:000RS-1
AAAAAAAATTATTAATGAATAAT
>U:000RT-1
AAAAAAAATTATTAGTGAATAAT
>U:000RU-1
AAAAAAAATTATTATGGTTTGCA
>U:000RV-3
AAAAAAAATTATTCGAAGA
>U:000RW-5
AAAAAAAATTATTCGAAGAT
>U:000RX-8
AAAAAAAATTATTCGAAGATA
>U:000RY-13
AAAAAAAATTATTCGAAGATAA
>U:000RZ-6
AAAAAAAATTATTCGAAGATAAA
>U:000S0-9
AAAAAAAATTATTCGAAGATAAAC
>U:000S1-1
AAAAAAAATTCAAAATTTAAAT
>U:000S2-1
AAAAAAAATTCAAAATTTAAATTTGA
>U:000S3-1
AAAAAAAATTCCATGGAGAA
>U:000S4-1
AAAAAAAATTCTTGTCGT
>U:000S5-1
AAAAAAAATTCTTGTCGTGAAA
>U:000S6-1
AAAAAAAATTCTTGTCGTGAAAG
>U:000S7-1
AAAAAAAATTGAAGAGGCAAT
>U:000S8-1
AAAAAAAATTGAATTACTTGTAC
>U:000S9-1
AAAAAAAATTGATAAATTAGA
>U:000SA-1
AAAAAAAATTGATTAATTA
>U:000SB-1
AAAAAAAATTGATTAATTAGAA
>U:000SC-1
AAAAAAAATTGATTTTAAT
>U:000SD-2
AAAAAAAATTGCTATTTTTAGCA
>U:000SE-1
AAAAAAAATTGGAAATAAAGAAATA
>U:000SF-1
AAAAAAAATTGGAAGGGATTTTA
>U:000SG-2
AAAAAAAATTGTGTCGTGAAAGG
>U:000SH-1
AAAAAAAATTTAATGAAAGAAT
>U:000SI-1
AAAAAAAATTTAATGAAAGAATAC
>U:000SJ-1
AAAAAAAATTTCCGAGAACAT
>U:000SK-1
AAAAAAAATTTGGAACCTACGTC
>U:000SL-1
AAAAAAAATTTGGAACGCT
>U:000SM-1
AAAAAAAATTTGGAACGCTT
>U:000SN-1
AAAAAAAATTTGGAACGCTTC
>U:000SO-2
AAAAAAAATTTGGAACGCTTCA
>U:000SP-1
AAAAAAAATTTGTCGCGAAAG
>U:000SQ-1
AAAAAAAATTTGTCGCGAAAGG
>U:000SR-1
AAAAAAAATTTTGTCGCGA
>U:000SS-2
AAAAAAAATTTTGTCGCGAAA
>U:000ST-5
AAAAAAAATTTTGTCGCGAAAGG
>U:000SU-1
AAAAAAAATTTTGTCGCGAAAGGT
>U:000SV-1
AAAAAAAATTTTTGTCGTG
>U:000SW-1
AAAAAAAATTTTTGTCGTGAAA
>U:000SX-1
AAAAAAAATTTTTGTCGTGAAAGG
>U:000SY-1
AAAAAAAATTTTTTTTTTTTTTGACCT
>U:000SZ-1
AAAAAAACAAAAAGATGAAAGTC
>U:000T0-1
AAAAAAACAACGATACAATCCCG
>U:000T1-1
AAAAAAACAAGCATTAATAAAAA
>U:000T2-2
AAAAAAACAATGTTTTTA
>U:000T3-1
AAAAAAACAATGTTTTTAA
>U:000T4-4
AAAAAAACAATGTTTTTAT
>U:000T5-1
AAAAAAACAATGTTTTTATT
>U:000T6-1
AAAAAAACACATCTATTAGATT
>U:000T7-1
AAAAAAACACTTCACTATTGG
>U:000T8-1
AAAAAAACAGATCATGGAGT
>U:000T9-1
AAAAAAACAGCGATCCAAGGCCG
>U:000TA-1
AAAAAAACAGGGGTAACGAGA
>U:000TB-1
AAAAAAACAGGTTGGAAGGAGAGAT
>U:000TC-1
AAAAAAACAGTACCAGATGTT
>U:000TD-1
AAAAAAACAGTGAGAGTGTTAAG
>U:000TE-1
AAAAAAACATAAATAACTTATTA
>U:000TF-1
AAAAAAACATAAGGAAAGAGAA
>U:000TG-1
AAAAAAACATAGGGAGATAG
>U:000TH-1
AAAAAAACATATCAATAGCCGATA
>U:000TI-1
AAAAAAACATGAGGACTCGGC
>U:000TJ-1
AAAAAAACATGGGCAGTGAGA
>U:000TK-3
AAAAAAACATTACTGAGGCT
>U:000TL-5
AAAAAAACATTACTGAGGCTT
>U:000TM-1
AAAAAAACATTGAGAGTTT
>U:000TN-1
AAAAAAACATTGAGAGTTTT
>U:000TO-7
AAAAAAACATTGAGAGTTTTA
>U:000TP-5
AAAAAAACATTGAGAGTTTTAA
>U:000TQ-1
AAAAAAACATTGAGAGTTTTAAG
>U:000TR-1
AAAAAAACATTGAGAGTTTTAAGA
>U:000TS-1
AAAAAAACATTGAGAGTTTTAAGG
>U:000TT-1
AAAAAAACCAAAAAAAAAAAAGT
>U:000TU-1
AAAAAAACCAGCACAAAAAAAA
>U:000TV-1
AAAAAAACCATGATTAATAA
>U:000TW-1
AAAAAAACCATGATTAATTT
>U:000TX-1
AAAAAAACCCCCCTATATTAA
>U:000TY-1
AAAAAAACCCCCCTATATTAAAC
>U:000TZ-1
AAAAAAACCCTTATGTCGACAA
>U:000U0-1
AAAAAAACCTATTGTTAAAGTAAC
>U:000U1-1
AAAAAAACCTGATGTATTGAT
>U:000U2-1
AAAAAAACCTTAAATTCTTTTAAC
>U:000U3-1
AAAAAAACCTTGAAAGTTTACC
>U:000U4-1
AAAAAAACCTTTGTGATGTGCTGA
>U:000U5-1
AAAAAAACGAAAGGTCGAGT
>U:000U6-1
AAAAAAACGAAATGAACGAGAA
>U:000U7-1
AAAAAAACGAGTGGGAA
>U:000U8-1
AAAAAAACGAGTGGGATTGCT
>U:000U9-3
AAAAAAACGATTAATTAGTTTTA
>U:000UA-1
AAAAAAACGATTAATTAGTTTTAT
>U:000UB-1
AAAAAAACGGAAAACCTGTGAG
>U:000UC-1
AAAAAAACGGAAGAATTAAACT
>U:000UD-1
AAAAAAACGGAAGGAAGTTA
>U:000UE-1
AAAAAAACGGCATTCTACCACCGAT
>U:000UF-1
AAAAAAACGGGAAGAAGAGCACGC
>U:000UG-1
AAAAAAACGGTTAATTAGTTTTA
>U:000UH-1
AAAAAAACGTGCTGCTGAGA
>U:000UI-1
AAAAAAACGTTGAAAGGGGAAT
>U:000UJ-1
AAAAAAACTAAAAAATGGGAAAT
>U:000UK-1
AAAAAAACTAAAATTGAAA
>U:000UL-1
AAAAAAACTACAACAACGAAA
>U:000UM-1
AAAAAAACTACAACAACGAAAA
>U:000UN-1
AAAAAAACTGAATTATTTGT
>U:000UO-1
AAAAAAACTGAATTATTTGTACT
>U:000UP-1
AAAAAAACTGAATTATTTGTACTC
>U:000UQ-1
AAAAAAACTGAATTATTTGTAG
>U:000UR-1
AAAAAAACTGAGGATAAAGTT
>U:000US-1
AAAAAAACTGGATATGATTCAT
>U:000UT-1
AAAAAAACTGTACGAAAGCT
>U:000UU-1
AAAAAAACTGTCGCCAACGTCTAG
>U:000UV-1
AAAAAAACTGTTAGGGAT
>U:000UW-1
AAAAAAACTGTTTGAACCTTTGG
>U:000UX-1
AAAAAAACTTATAATAAGGAAGA
>U:000UY-1
AAAAAAACTTGCTGAGATCTAATT
>U:000UZ-2
AAAAAAACTTTATCATTGATAATA
>U:000V0-1
AAAAAAACTTTCTTATAA
>U:000V1-2
AAAAAAAGAAAAAAAAAAAAA
>U:000V2-1
AAAAAAAGAAAAAAAAAAAAAA
>U:000V3-2
AAAAAAAGAAAAAAAAAAAAAAA
>U:000V4-2
AAAAAAAGAAAAAAAAAAAAAAAAA
>U:000V5-1
AAAAAAAGAAAAAAAAAAC
>U:000V6-1
AAAAAAAGAAAAAAAAAAGAAAA
>U:000V7-1
AAAAAAAGAAAAAAAAGGAAAAT
>U:000V8-1
AAAAAAAGAAAAAAAAT
>U:000V9-1
AAAAAAAGAAAAAAACGGAAA
>U:000VA-1
AAAAAAAGAAAAAAACGGAAAT
>U:000VB-1
AAAAAAAGAAAAAAAGAAAGAAAAAT
>U:000VC-1
AAAAAAAGAAAAAAAGAT
>U:000VD-1
AAAAAAAGAAAAAAAGTTTGCTGG
>U:000VE-1
AAAAAAAGAAAAAAGCGGAAA
>U:000VF-1
AAAAAAAGAAAAAAGGTGGGTGT
>U:000VG-1
AAAAAAAGAAAACGAAAAGCT
>U:000VH-1
AAAAAAAGAAAACGAAGAGGAT
>U:000VI-2
AAAAAAAGAAAAGAAAAAAAA
>U:000VJ-1
AAAAAAAGAAAAGAAAAGAAAAGAA
>U:000VK-1
AAAAAAAGAAAAGAAAGAAAAC
>U:000VL-1
AAAAAAAGAAACTCTTTGAC
>U:000VM-1
AAAAAAAGAAAGAAAAAAT
>U:000VN-1
AAAAAAAGAAAGAAAAGAAA
>U:000VO-1
AAAAAAAGAAAGAAAAGGA
>U:000VP-1
AAAAAAAGAAAGAAAGA
>U:000VQ-1
AAAAAAAGAAAGACTGAAA
>U:000VR-1
AAAAAAAGAAATTATTAATAT
>U:000VS-1
AAAAAAAGAAATTCGAAAACT
>U:000VT-1
AAAAAAAGAAATTCGAAAAGAA
>U:000VU-1
AAAAAAAGAACGACTTGA
>U:000VV-1
AAAAAAAGAACGATCTTACAGTTT
>U:000VW-1
AAAAAAAGAACGCGAACGAGT
>U:000VX-1
AAAAAAAGAACGCGAACGAGTAAT
>U:000VY-1
AAAAAAAGAAGAAAAAAAC
>U:000VZ-1
AAAAAAAGAAGAAAAAAACACG
>U:000W0-1
AAAAAAAGAAGAAACGGAAATT
>U:000W1-1
AAAAAAAGAAGAAAGAGAA
>U:000W2-1
AAAAAAAGAAGAAAGGAGG
>U:000W3-1
AAAAAAAGAAGAAAGGAGGAAT
>U:000W4-2
AAAAAAAGAAGAAAGGAGGTAT
>U:000W5-1
AAAAAAAGAAGAAGAACGTCGACT
>U:000W6-1
AAAAAAAGAAGACTGGAGAAATT
>U:000W7-1
AAAAAAAGAAGAGAAAACA
>U:000W8-1
AAAAAAAGAAGAGAGGAAAG
>U:000W9-1
AAAAAAAGAAGAGATTATGATGA
>U:000WA-1
AAAAAAAGAAGAGGTAAAATTT
>U:000WB-1
AAAAAAAGAAGATTAGATGT
>U:000WC-1
AAAAAAAGAAGATTTTTAAA
>U:000WD-2
AAAAAAAGAAGATTTTTATAT
>U:000WE-1
AAAAAAAGAAGATTTTTATGT
>U:000WF-1
AAAAAAAGAAGGAAAAA
>U:000WG-1
AAAAAAAGAAGGAAAAGGAAAGAA
>U:000WH-1
AAAAAAAGAAGGACATGCCTTGGT
>U:000WI-1
AAAAAAAGAAGGAGGATTTTG
>U:000WJ-1
AAAAAAAGAATAAAAAAAAA
>U:000WK-2
AAAAAAAGAATGCCAATGGAAA
>U:000WL-2
AAAAAAAGAATGCCAATGGAAAA
>U:000WM-1
AAAAAAAGAATGCTAATGGAAA
>U:000WN-1
AAAAAAAGAATGGAAAAAA
>U:000WO-1
AAAAAAAGAATGGTTGTTTA
>U:000WP-1
AAAAAAAGAATTGAACCTTCGAAA
>U:000WQ-1
AAAAAAAGACAAGTCTTCTG
>U:000WR-1
AAAAAAAGACAAGTCTTCTGCG
>U:000WS-1
AAAAAAAGACGACCATGTGTCT
>U:000WT-1
AAAAAAAGACGAGGAAAAGT
>U:000WU-1
AAAAAAAGACTGGGGAATT
>U:000WV-1
AAAAAAAGAGAAAAAAAGAAAAT
>U:000WW-1
AAAAAAAGAGAAAACCAAAGATT
>U:000WX-1
AAAAAAAGAGAAGAGGAGAAA
>U:000WY-2
AAAAAAAGAGAATTTATAATA
>U:000WZ-1
AAAAAAAGAGAATTTGCGT
>U:000X0-1
AAAAAAAGAGACCCGAGAA
>U:000X1-1
AAAAAAAGAGAGAAACGAAAATGA
>U:000X2-1
AAAAAAAGAGAGAAATGA
>U:000X3-1
AAAAAAAGAGAGTTTGAGCCA
>U:000X4-1
AAAAAAAGAGATGATTTTCACTT
>U:000X5-1
AAAAAAAGAGCGATCCATTTTTTA
>U:000X6-1
AAAAAAAGAGGAGAAAGAGA
>U:000X7-1
AAAAAAAGAGGATTTATAATAAA
>U:000X8-1
AAAAAAAGAGTGGAATTTGCA
>U:000X9-1
AAAAAAAGAGTGGAGCTTTAACACCA
>U:000XA-1
AAAAAAAGAGTGTTAGAAGATA
>U:000XB-2
AAAAAAAGAGTTGGAGAAT
>U:000XC-1
AAAAAAAGAGTTGGAGAATC
>U:000XD-1
AAAAAAAGAGTTTTAGAA
>U:000XE-1
AAAAAAAGAGTTTTAGAAGAT
>U:000XF-1
AAAAAAAGAGTTTTAGAAGATAA
>U:000XG-1
AAAAAAAGATAAATGAACT
>U:000XH-1
AAAAAAAGATACGAAAAGGAATCCAA
>U:000XI-1
AAAAAAAGATCAAGAGAT
>U:000XJ-1
AAAAAAAGATCTGATTGGTCAT
>U:000XK-1
AAAAAAAGATGAATGGATGAAAGC
>U:000XL-1
AAAAAAAGATGGGTTGCTG
>U:000XM-1
AAAAAAAGATGTCGTCTTTTATTT
>U:000XN-1
AAAAAAAGATTAAGAGTGA
>U:000XO-1
AAAAAAAGATTAATTAGTTTA
>U:000XP-1
AAAAAAAGATTAATTAGTTTTA
>U:000XQ-1
AAAAAAAGATTGGAAGAAA
>U:000XR-1
AAAAAAAGATTGGCACTAA
>U:000XS-1
AAAAAAAGATTGTTGTGTTCCG
>U:000XT-1
AAAAAAAGATTTCTGCGGAT
>U:000XU-4
AAAAAAAGATTTCTGCGGATT
>U:000XV-2
AAAAAAAGATTTCTGCGGATTG
>U:000XW-2
AAAAAAAGATTTCTGCGGATTGG
>U:000XX-5
AAAAAAAGATTTCTGCGGATTGGT
>U:000XY-2
AAAAAAAGATTTCTGCGGATTGGTA
>U:000XZ-1
AAAAAAAGCAAAAGGAAAC
>U:000Y0-1
AAAAAAAGCAAGAAACGTCG
>U:000Y1-1
AAAAAAAGCAAGAAACGTCGATT
>U:000Y2-1
AAAAAAAGCATGCAGCAAAGA
>U:000Y3-1
AAAAAAAGCATGTTGCTCTCT
>U:000Y4-1
AAAAAAAGCCAGGAAAT
>U:000Y5-1
AAAAAAAGCCCCAGGAAAT
>U:000Y6-1
AAAAAAAGCCTCAGGAAAT
>U:000Y7-1
AAAAAAAGCGCCATCGAAAGG
>U:000Y8-1
AAAAAAAGCGGACCCAGCGCA
>U:000Y9-1
AAAAAAAGCGGGCAATTCGGAAT
>U:000YA-1
AAAAAAAGCGTGCAACTAATAGA
>U:000YB-10
AAAAAAAGCTCCAGGAAA
>U:000YC-1
AAAAAAAGCTCCAGGAAAC
>U:000YD-88
AAAAAAAGCTCCAGGAAAT
>U:000YE-1
AAAAAAAGCTCCAGGAAATA
>U:000YF-1
AAAAAAAGCTCCAGGTAAT
>U:000YG-1
AAAAAAAGCTCCCGGAGGT
>U:000YH-1
AAAAAAAGCTCCTGTAAAT
>U:000YI-1
AAAAAAAGCTGCAGGAAAT
>U:000YJ-1
AAAAAAAGCTGTTCTACGTCC
>U:000YK-1
AAAAAAAGGAAAAAAAAAAA
>U:000YL-1
AAAAAAAGGAAAAAGGAAA
>U:000YM-1
AAAAAAAGGAAAGAAGGAGA
>U:000YN-1
AAAAAAAGGAAGAGCGAAACTC
>U:000YO-1
AAAAAAAGGAAGAGCGAAACTCA
>U:000YP-1
AAAAAAAGGACTCCCGGGAAA
>U:000YQ-1
AAAAAAAGGAGAAAAGAAAAAA
>U:000YR-1
AAAAAAAGGAGAGATGA
>U:000YS-1
AAAAAAAGGAGAGATGAT
>U:000YT-1
AAAAAAAGGAGAGATGATTTAT
>U:000YU-1
AAAAAAAGGAGAGATGATTTATG
>U:000YV-1
AAAAAAAGGAGATGGAAGAGAGA
>U:000YW-1
AAAAAAAGGATACAATCCCGGC
>U:000YX-1
AAAAAAAGGATATGCATTGGTCA
>U:000YY-1
AAAAAAAGGATATGCATTGGTCAA
>U:000YZ-1
AAAAAAAGGATGCATTGTCATTAT
>U:000Z0-1
AAAAAAAGGATGTATACCACA
>U:000Z1-1
AAAAAAAGGATTTGTTGAAGA
>U:000Z2-1
AAAAAAAGGCGCTTGGAAGGCTGAA
>U:000Z3-1
AAAAAAAGGCTAAGCGAATGTGACA
>U:000Z4-1
AAAAAAAGGCTCAAAAGGATAAT
>U:000Z5-1
AAAAAAAGGGAAAAAAAAAAT
>U:000Z6-1
AAAAAAAGGGAAAAATGAAATAA
>U:000Z7-1
AAAAAAAGGGAAACGGG
>U:000Z8-2
AAAAAAAGGGAAACGGGTT
>U:000Z9-1
AAAAAAAGGGAGATCATTAT
>U:000ZA-1
AAAAAAAGGGCTCTACAAGGAA
>U:000ZB-1
AAAAAAAGGGGAAAAAAAGGAA
>U:000ZC-1
AAAAAAAGGGGGATGATATTACT
>U:000ZD-1
AAAAAAAGGGGGATGATATTACTC
>U:000ZE-1
AAAAAAAGGGTTCAAAAAGGAA
>U:000ZF-1
AAAAAAAGGGTTCGAAAAAT
>U:000ZG-1
AAAAAAAGGGTTTAAAAAGGAA
>U:000ZH-1
AAAAAAAGGTAAATCATTA
>U:000ZI-1
AAAAAAAGGTAAATCATTATCAT
>U:000ZJ-1
AAAAAAAGGTAAGTTTGACC
>U:000ZK-1
AAAAAAAGGTATGAGGTAAATGT
>U:000ZL-1
AAAAAAAGGTCGAGAGGAAAT
>U:000ZM-1
AAAAAAAGGTGATCGAGATGT
>U:000ZN-1
AAAAAAAGGTTTCTGCGGATT
>U:000ZO-1
AAAAAAAGGTTTCTGCGGATTGG
>U:000ZP-1
AAAAAAAGGTTTCTGCGGATTGGTC
>U:000ZQ-1
AAAAAAAGGTTTGAAGAAAATG
>U:000ZR-1
AAAAAAAGGTTTGAAGAAAATGT
>U:000ZS-1
AAAAAAAGTAATAGAGAGGAA
>U:000ZT-1
AAAAAAAGTACGTTTTGCCA
>U:000ZU-2
AAAAAAAGTAGAATAAAACAAGA
>U:000ZV-1
AAAAAAAGTATATGTGTAAAGAA
>U:000ZW-1
AAAAAAAGTATCGAAAAGGGGTT
>U:000ZX-1
AAAAAAAGTATTAAATGCTTCAAC
>U:000ZY-1
AAAAAAAGTCAAAAAAAAAA
>U:000ZZ-1
AAAAAAAGTCAGATATTTCGA
>U:00100-1
AAAAAAAGTCAGATATTTT
>U:00101-1
AAAAAAAGTCGAGAATTTTCAA
>U:00102-1
AAAAAAAGTGAAGAAATTGGGGA
>U:00103-1
AAAAAAAGTGCTATCCATCTT
>U:00104-1
AAAAAAAGTGCTATCCATCTTT
>U:00105-1
AAAAAAAGTGCTATCCATCTTTT
>U:00106-1
AAAAAAAGTGGTAAGGAA
>U:00107-1
AAAAAAAGTGTACGCCTTAATA
>U:00108-1
AAAAAAAGTGTATTTTGCGCAAGA
>U:00109-1
AAAAAAAGTGTGACAAAGAA
>U:0010A-1
AAAAAAAGTGTGGATTAAT
>U:0010B-1
AAAAAAAGTGTGTAGTTTG
>U:0010C-1
AAAAAAAGTGTGTAGTTTGCGT
>U:0010D-1
AAAAAAAGTTAAATGGACTTACGTT
>U:0010E-1
AAAAAAAGTTAATGAATGAAAAA
>U:0010F-1
AAAAAAAGTTAGACGCCCAAA
>U:0010G-1
AAAAAAAGTTAGCGTTTTCTTCC
>U:0010H-1
AAAAAAAGTTCAAAAAGAT
>U:0010I-1
AAAAAAAGTTCCTTAATTAAGA
>U:0010J-1
AAAAAAAGTTCCTTAATTTAAG
>U:0010K-3
AAAAAAAGTTCCTTAATTTAAGA
>U:0010L-1
AAAAAAAGTTCGGTGTTTAA
>U:0010M-1
AAAAAAAGTTGAAAAGGGAAT
>U:0010N-1
AAAAAAAGTTGCAAGATCAAA
>U:0010O-1
AAAAAAAGTTGGAACTTGAAAGAA
>U:0010P-1
AAAAAAAGTTGTCGTCTTTT
>U:0010Q-1
AAAAAAAGTTGTTGAAGAAAAT
>U:0010R-1
AAAAAAAGTTTAAACTACCA
>U:0010S-1
AAAAAAAGTTTCTTAATTTGA
>U:0010T-2
AAAAAAAGTTTCTTAATTTGAGA
>U:0010U-2
AAAAAAAGTTTCTTAGTTTGAG
>U:0010V-1
AAAAAAAGTTTCTTAGTTTGAGT
>U:0010W-1
AAAAAAATAAAAAAAAAAAAAA
>U:0010X-1
AAAAAAATAAAAAAAAAAAAAAAAA
>U:0010Y-3
AAAAAAATAAAATGATGATTGT
>U:0010Z-2
AAAAAAATAAAATGATGATTGTAA
>U:00110-4
AAAAAAATAAAATGATGATTGTC
>U:00111-4
AAAAAAATAAAATGATGATTGTCC
>U:00112-1
AAAAAAATAAACGGCGAACGGCT
>U:00113-1
AAAAAAATAAATAATAATCTCG
>U:00114-1
AAAAAAATAAATGTTGA
>U:00115-1
AAAAAAATAAATTTCGCTTT
>U:00116-1
AAAAAAATAAATTTGAAT
>U:00117-1
AAAAAAATAAGAACCGTCCATT
>U:00118-1
AAAAAAATAAGAACGGAGGGATT
>U:00119-3
AAAAAAATAAGACCGGAGGAAT
>U:0011A-3
AAAAAAATAAGACCGGAGGAATT
>U:0011B-1
AAAAAAATAAGACCGGAGGAATTG
>U:0011C-1
AAAAAAATAAGTTAACCTGA
>U:0011D-1
AAAAAAATAATAAGATCGGT
>U:0011E-1
AAAAAAATAATGACCAAATCT
>U:0011F-1
AAAAAAATAATGATCCTTCCGG
>U:0011G-1
AAAAAAATAATTGGTAATAT
>U:0011H-1
AAAAAAATAATTGGTAATATTA
>U:0011I-1
AAAAAAATAATTGGTCTAACCA
>U:0011J-1
AAAAAAATACGAAAATCCTC
>U:0011K-1
AAAAAAATAGAGCTTGGATGAA
>U:0011L-1
AAAAAAATAGATGCGCCCGACA
>U:0011M-1
AAAAAAATAGGATAATCTCGA
>U:0011N-1
AAAAAAATAGGTAAACGGGT
>U:0011O-1
AAAAAAATAGGTTTTTCAATGGAT
>U:0011P-1
AAAAAAATAGTCAGCTCCAATCAA
>U:0011Q-1
AAAAAAATAGTTTTACGTTAC
>U:0011R-1
AAAAAAATATCAAATAA
>U:0011S-1
AAAAAAATATCAGACAAAAAAAA
>U:0011T-1
AAAAAAATATGCTACGGATAGTTA
>U:0011U-1
AAAAAAATATGGCGATCACTC
>U:0011V-1
AAAAAAATATGGCGATCACTCAA
>U:0011W-1
AAAAAAATATGGTTGTCGACG
>U:0011X-3
AAAAAAATATGGTTGTCGACGA
>U:0011Y-1
AAAAAAATATGGTTGTCGACGATA
>U:0011Z-1
AAAAAAATATGGTTGTCGAGAA
>U:00120-1
AAAAAAATATGGTTGTCGAGGGTA
>U:00121-1
AAAAAAATATTTGCTGATTT
>U:00122-1
AAAAAAATATTTTAAATCTTAC
>U:00123-1
AAAAAAATCAAAAATGAATTGTTA
>U:00124-1
AAAAAAATCAAAATTGGAT
>U:00125-1
AAAAAAATCATCTGAGTAC
>U:00126-1
AAAAAAATCCAAAAAAAGAT
>U:00127-1
AAAAAAATCCACGGGAAGCT
>U:00128-1
AAAAAAATCCGAAAAAAGAA
>U:00129-1
AAAAAAATCCTAGCGGGTCATA
>U:0012A-1
AAAAAAATCCTAGTGGGTCATAT
>U:0012B-1
AAAAAAATCGAAAAATTA
>U:0012C-1
AAAAAAATCGAAAGGTCTT
>U:0012D-1
AAAAAAATCGAAAGGTCTTCTA
>U:0012E-1
AAAAAAATCGAATAAAATT
>U:0012F-1
AAAAAAATCGAATAAAATTA
>U:0012G-1
AAAAAAATCGAGGGCTTGTT
>U:0012H-1
AAAAAAATCGATAAAGACGGTAA
>U:0012I-1
AAAAAAATCGATATGTCT
>U:0012J-1
AAAAAAATCGATATGTCTTC
>U:0012K-1
AAAAAAATCGATATGTCTTCT
>U:0012L-1
AAAAAAATCGATATGTCTTCTA
>U:0012M-1
AAAAAAATCGATATGTCTTCTAAAA
>U:0012N-1
AAAAAAATCGATCCAAAAGT
>U:0012O-1
AAAAAAATCGATGTTCGCAATCT
>U:0012P-1
AAAAAAATCGATTCTGGAAC
>U:0012Q-1
AAAAAAATCGCGACGAAAA
>U:0012R-1
AAAAAAATCGCGAGGAAAA
>U:0012S-1
AAAAAAATCGCGAGGAAAATC
>U:0012T-1
AAAAAAATCGCTTGGCTTCTTCT
>U:0012U-1
AAAAAAATCGGAGGAAATTGAGTT
>U:0012V-1
AAAAAAATCGTCATTTTCTTCT
>U:0012W-1
AAAAAAATCTGCGACAATA
>U:0012X-1
AAAAAAATCTGCGACAATAAA
>U:0012Y-1
AAAAAAATCTTCTTTCTCTTCTA
>U:0012Z-1
AAAAAAATCTTCTTTTTCTTC
>U:00130-3
AAAAAAATCTTCTTTTTCTTCT
>U:00131-2
AAAAAAATCTTCTTTTTCTTCTA
>U:00132-1
AAAAAAATCTTGTGAAT
>U:00133-1
AAAAAAATCTTTCTCCTTG
>U:00134-1
AAAAAAATCTTTCTTTTCTT
>U:00135-1
AAAAAAATCTTTCTTTTCTTGTA
>U:00136-1
AAAAAAATCTTTCTTTTCTTGTAG
>U:00137-1
AAAAAAATCTTTTCTCCA
>U:00138-1
AAAAAAATCTTTTTTTCTTCTA
>U:00139-1
AAAAAAATGAAGGAAAAAATT
>U:0013A-1
AAAAAAATGAATTATTTATGTAT
>U:0013B-2
AAAAAAATGAATTCGAATATGTGT
>U:0013C-1
AAAAAAATGAGCGATGACTTTGTT
>U:0013D-1
AAAAAAATGAGTAAGGATCGCCA
>U:0013E-1
AAAAAAATGATAGTAAGTAACTT
>U:0013F-1
AAAAAAATGATTAATTAGTTT
>U:0013G-1
AAAAAAATGATTAATTAGTTTTA
>U:0013H-1
AAAAAAATGATTGAAGTAT
>U:0013I-1
AAAAAAATGCGCCACCGAAGT
>U:0013J-1
AAAAAAATGCGCTAAGAAGAGCCA
>U:0013K-1
AAAAAAATGGAACTGTGAAGAAATT
>U:0013L-1
AAAAAAATGGAGAGGAAAAAAC
>U:0013M-1
AAAAAAATGGATCGATAGGAAAG
>U:0013N-1
AAAAAAATGGCAAATCGGAAGCA
>U:0013O-1
AAAAAAATGGCTGAAGCTATA
>U:0013P-1
AAAAAAATGGGAAAATT
>U:0013Q-1
AAAAAAATGTAAAGATT
>U:0013R-1
AAAAAAATGTAAATTTGAATTTA
>U:0013S-1
AAAAAAATGTAGAGACTGGGATT
>U:0013T-1
AAAAAAATGTAGGATTAGTA
>U:0013U-2
AAAAAAATGTATTCATTTTGAT
>U:0013V-1
AAAAAAATGTGATGAAAAAGAT
>U:0013W-1
AAAAAAATGTGCGATTAGTTTA
>U:0013X-1
AAAAAAATGTGTGATGACA
>U:0013Y-1
AAAAAAATGTTGGATGCAAAAT
>U:0013Z-1
AAAAAAATGTTTTCAATGTTTCTA
>U:00140-1
AAAAAAATGTTTTTGGAAACAA
>U:00141-1
AAAAAAATTAACTAGAACG
>U:00142-1
AAAAAAATTAAGCAATAATTAT
>U:00143-1
AAAAAAATTAATAATGTA
>U:00144-1
AAAAAAATTAATAATGTAGAA
>U:00145-1
AAAAAAATTAATAATGTAGAAC
>U:00146-1
AAAAAAATTAATAATGTAGAACC
>U:00147-1
AAAAAAATTAATGGAAAGTAA
>U:00148-1
AAAAAAATTAATTCGAAGATA
>U:00149-2
AAAAAAATTAGAGTGCTCAATGC
>U:0014A-1
AAAAAAATTAGCGTTTTCTT
>U:0014B-1
AAAAAAATTAGTAATTAAACGA
>U:0014C-1
AAAAAAATTATAAGCTGAATTAT
>U:0014D-4
AAAAAAATTATAATCTGAATT
>U:0014E-3
AAAAAAATTATAATCTGAATTA
>U:0014F-1
AAAAAAATTATAATCTGAATTATA
>U:0014G-1
AAAAAAATTATCCGAAGATAAA
>U:0014H-1
AAAAAAATTATGAGGAACTCGCAC
>U:0014I-1
AAAAAAATTATTAATGAAT
>U:0014J-1
AAAAAAATTATTAATGAATAA
>U:0014K-2
AAAAAAATTATTAATGAATAATGA
>U:0014L-1
AAAAAAATTATTAATGAATAATGAA
>U:0014M-1
AAAAAAATTATTAATGAATAATTAA
>U:0014N-1
AAAAAAATTATTCGAAGAAA
>U:0014O-1
AAAAAAATTATTCGAAGAT
>U:0014P-1
AAAAAAATTATTCGAAGATA
>U:0014Q-5
AAAAAAATTATTCGAAGATAA
>U:0014R-9
AAAAAAATTATTCGAAGATAAA
>U:0014S-2
AAAAAAATTATTCGAAGATAAAA
>U:0014T-1
AAAAAAATTATTCGAAGATAAAAA
>U:0014U-2
AAAAAAATTATTCGAAGATAAAAAA
>U:0014V-16
AAAAAAATTATTCGAAGATAAAC
>U:0014W-2
AAAAAAATTATTCGAAGATAAACT
>U:0014X-1
AAAAAAATTATTGAAGATAAAAAAA
>U:0014Y-1
AAAAAAATTATTGCGAGCTTT
>U:0014Z-1
AAAAAAATTATTGGAAGATAAA
>U:00150-1
AAAAAAATTCAAAAGGATCGATA
>U:00151-1
AAAAAAATTCAAAATTTA
>U:00152-2
AAAAAAATTCAAAATTTAAA
>U:00153-1
AAAAAAATTCAAAATTTAAAAAA
>U:00154-5
AAAAAAATTCAAAATTTAAAT
>U:00155-1
AAAAAAATTCAAAATTTAAATCT
>U:00156-2
AAAAAAATTCAAAATTTAAATT
>U:00157-3
AAAAAAATTCAAAATTTAAATTT
>U:00158-9
AAAAAAATTCAAAATTTAAATTTGA
>U:00159-1
AAAAAAATTCGAAGATA
>U:0015A-1
AAAAAAATTCGACCCACTGTTAACTC
>U:0015B-1
AAAAAAATTCGGAAAAAAAAA
>U:0015C-1
AAAAAAATTCGGATTAAAAAAAA
>U:0015D-1
AAAAAAATTCGTAATTTATTCTTT
>U:0015E-1
AAAAAAATTCTCGGCAGATAAA
>U:0015F-1
AAAAAAATTCTGATGTTTCGG
>U:0015G-1
AAAAAAATTCTTCGTTTTTTTTCCA
>U:0015H-1
AAAAAAATTCTTGTCGT
>U:0015I-1
AAAAAAATTCTTGTCGTGAAA
>U:0015J-3
AAAAAAATTCTTGTCGTGAAAG
>U:0015K-1
AAAAAAATTCTTGTCGTGAAAGG
>U:0015L-1
AAAAAAATTCTTGTCGTGAAAGGTT
>U:0015M-1
AAAAAAATTGAAGCTGTTGTAAG
>U:0015N-1
AAAAAAATTGAAGGAAATAG
>U:0015O-1
AAAAAAATTGAAGGAAATAGAGTT
>U:0015P-1
AAAAAAATTGAATTACTTGTAAA
>U:0015Q-1
AAAAAAATTGAATTACTTGTAC
>U:0015R-1
AAAAAAATTGACGGAACA
>U:0015S-1
AAAAAAATTGATAATTAAACGA
>U:0015T-1
AAAAAAATTGATAATTAAACGATCAA
>U:0015U-1
AAAAAAATTGATTAATTAGAA
>U:0015V-1
AAAAAAATTGATTAATTAGAAC
>U:0015W-1
AAAAAAATTGCCACAATGCGA
>U:0015X-1
AAAAAAATTGCCGAGAATT
>U:0015Y-1
AAAAAAATTGCCGAGAATTC
>U:0015Z-1
AAAAAAATTGGAAATAAAGAA
>U:00160-1
AAAAAAATTGGAAATCGAT
>U:00161-1
AAAAAAATTGGCGGAAAGT
>U:00162-1
AAAAAAATTGGCTGAAAGT
>U:00163-1
AAAAAAATTGTATGAGTTA
>U:00164-2
AAAAAAATTGTCGCCACTGTCT
>U:00165-1
AAAAAAATTGTCGCCACTGTCTAG
>U:00166-1
AAAAAAATTGTCGCCATTGTCT
>U:00167-1
AAAAAAATTGTCGCCATTGTTT
>U:00168-1
AAAAAAATTGTCGCCATTGTTTAT
>U:00169-1
AAAAAAATTGTCGCTATTGTCTAGC
>U:0016A-1
AAAAAAATTGTCGTGAAAGTT
>U:0016B-1
AAAAAAATTGTCGTGAAAGTTAT
>U:0016C-2
AAAAAAATTGTCGTGAAAGTTATC
>U:0016D-1
AAAAAAATTGTGATAGACGTTT
>U:0016E-1
AAAAAAATTGTGTCGTGAAAGG
>U:0016F-1
AAAAAAATTGTGTCGTGAAAGGC
>U:0016G-1
AAAAAAATTGTGTCGTGAAAGGT
>U:0016H-3
AAAAAAATTGTGTCGTGAAAGGTT
>U:0016I-1
AAAAAAATTGTGTCGTGAAG
>U:0016J-1
AAAAAAATTGTTAATTGACAAAA
>U:0016K-1
AAAAAAATTGTTGCCATTGTCT
>U:0016L-1
AAAAAAATTGTTGCGCTTGG
>U:0016M-1
AAAAAAATTTAAAACTTAAATT
>U:0016N-1
AAAAAAATTTAAAACTTAAATTT
>U:0016O-2
AAAAAAATTTAAAACTTAAATTTGA
>U:0016P-1
AAAAAAATTTAAAATTTAAATT
>U:0016Q-1
AAAAAAATTTAAATTTGAAATT
>U:0016R-1
AAAAAAATTTAAATTTGAATTTAA
>U:0016S-2
AAAAAAATTTAATGAAAGA
>U:0016T-1
AAAAAAATTTAATGAAAGAA
>U:0016U-1
AAAAAAATTTAATGAAAGAAT
>U:0016V-1
AAAAAAATTTAATGAAAGGATAC
>U:0016W-1
AAAAAAATTTATAATAAAGAAGAAT
>U:0016X-1
AAAAAAATTTATTTTTGTCG
>U:0016Y-1
AAAAAAATTTCAGGCAATTTAGA
>U:0016Z-1
AAAAAAATTTCGATATTTGAATGTT
>U:00170-1
AAAAAAATTTCGGAAAAAA
>U:00171-1
AAAAAAATTTCTTTCGTTCTTT
>U:00172-1
AAAAAAATTTGAAAAGGAAA
>U:00173-1
AAAAAAATTTGAATTTAA
>U:00174-1
AAAAAAATTTGCGTGTCAT
>U:00175-1
AAAAAAATTTGCGTGTTAAGTA
>U:00176-1
AAAAAAATTTGCGTGTTAAGTAT
>U:00177-3
AAAAAAATTTGGAACGCTT
>U:00178-1
AAAAAAATTTGGAACGCTTC
>U:00179-1
AAAAAAATTTGGAACGCTTCAAA
>U:0017A-2
AAAAAAATTTGGAACGCTTCAC
>U:0017B-1
AAAAAAATTTGGAACGCTTCACA
>U:0017C-1
AAAAAAATTTGGAACGCTTCACG
>U:0017D-1
AAAAAAATTTGGTCGTGTTCACAC
>U:0017E-1
AAAAAAATTTGTGTCGTGAAAG
>U:0017F-1
AAAAAAATTTTGCTGTTGGCTGAC
>U:0017G-1
AAAAAAATTTTGTCGCGAAAA
>U:0017H-2
AAAAAAATTTTGTCGCGAAAG
>U:0017I-4
AAAAAAATTTTGTCGCGAAAGG
>U:0017J-1
AAAAAAATTTTGTCGCGAAAGGGT
>U:0017K-2
AAAAAAATTTTGTCGCGAAAGGT
>U:0017L-2
AAAAAAATTTTGTCGCGAAAGGTT
>U:0017M-1
AAAAAAATTTTTAAATCTTA
>U:0017N-1
AAAAAAATTTTTAATAAAGA
>U:0017O-1
AAAAAAATTTTTAATAAAGAAG
>U:0017P-1
AAAAAAATTTTTAATAAAGAAGAA
>U:0017Q-1
AAAAAAATTTTTACGTATGTG
>U:0017R-1
AAAAAAATTTTTCTAGCTCCGTGCT
>U:0017S-1
AAAAAAATTTTTGTCGTG
>U:0017T-1
AAAAAAATTTTTGTCGTGAAAG
>U:0017U-1
AAAAAAATTTTTGTCGTGAAAGG
>U:0017V-1
AAAAAAATTTTTGTCGTGAAAGGA
>U:0017W-1
AAAAAAATTTTTTCTTTGAG
>U:0017X-1
AAAAAAATTTTTTTCGGTTGTCA
>U:0017Y-1
AAAAAAATTTTTTTTTCCA
>U:0017Z-1
AAAAAACAAAAAAAAAGAAAA
>U:00180-1
AAAAAACAAAAACCCCAATACT
>U:00181-1
AAAAAACAAAAAGACGGGTA
>U:00182-1
AAAAAACAAAAAGATGGGTA
>U:00183-1
AAAAAACAAACGTTCACGAAAAGT
>U:00184-1
AAAAAACAAAGAAAAAAAAA
>U:00185-1
AAAAAACAAAGAAAGTTTAAA
>U:00186-1
AAAAAACAAAGAAGAGAA
>U:00187-1
AAAAAACAAATATATAGAAAAAA
>U:00188-1
AAAAAACAACGATACAATCCCGA
>U:00189-1
AAAAAACAACTTGCTCTTTTTAT
>U:0018A-1
AAAAAACAAGGAACTATAATGA
>U:0018B-1
AAAAAACAAGGTTTTTAG
>U:0018C-1
AAAAAACAAGTTACATCAGTTT
>U:0018D-1
AAAAAACAATAGCCTTTGTTCAT
>U:0018E-1
AAAAAACAATAGCCTTTGTTCATTA
>U:0018F-1
AAAAAACAATATTAGTAAA
>U:0018G-1
AAAAAACAATCTTACGGTTTCAA
>U:0018H-1
AAAAAACAATGCTTTTAT
>U:0018I-4
AAAAAACAATGTTTTTA
>U:0018J-12
AAAAAACAATGTTTTTAT
>U:0018K-2
AAAAAACAATGTTTTTATT
>U:0018L-1
AAAAAACAATGTTTTTATTAAA
>U:0018M-1
AAAAAACAATGTTTTTATTGA
>U:0018N-1
AAAAAACAATGTTTTTATTGCA
>U:0018O-1
AAAAAACACGTGATAAA
>U:0018P-1
AAAAAACACGTGATAAAA
>U:0018Q-2
AAAAAACACGTGATAAAAGA
>U:0018R-1
AAAAAACACTAGCTTCTGCAAATT
>U:0018S-1
AAAAAACACTCGCTGCTACCA
>U:0018T-1
AAAAAACAGAGGAGACAGATGGCCCT
>U:0018U-1
AAAAAACAGAGGAGACAGATGGCCCTT
>U:0018V-1
AAAAAACAGCACTTTACTGAGCTC
>U:0018W-3
AAAAAACAGCACTTTACTGAGCTCT
>U:0018X-1
AAAAAACAGTAATCTGAT
>U:0018Y-1
AAAAAACAGTAATCTGATCA
>U:0018Z-2
AAAAAACAGTAATCTGATCAGTA
>U:00190-1
AAAAAACAGTAATCTGATTAGT
>U:00191-1
AAAAAACAGTGACCGTCTGTGT
>U:00192-1
AAAAAACAGTGAGGGATTTAA
>U:00193-1
AAAAAACATAACTGTTGA
>U:00194-1
AAAAAACATATGAAGAGGCCA
>U:00195-1
AAAAAACATGAGAGAAAGACCCT
>U:00196-1
AAAAAACATGCATGTTAA
>U:00197-3
AAAAAACATGCGAAAAATTCTCGG
>U:00198-1
AAAAAACATGCGTGTTAAT
>U:00199-1
AAAAAACATGTCAGTTCGGGTT
>U:0019A-1
AAAAAACATGTGAAAAATTCTCGG
>U:0019B-1
AAAAAACATTAAGAGTT
>U:0019C-1
AAAAAACATTAAGAGTTA
>U:0019D-1
AAAAAACATTAAGAGTTT
>U:0019E-2
AAAAAACATTAAGAGTTTTA
>U:0019F-1
AAAAAACATTAAGAGTTTTAA
>U:0019G-1
AAAAAACATTAAGAGTTTTAAGG
>U:0019H-1
AAAAAACATTAAGAGTTTTAAGGG
>U:0019I-1
AAAAAACATTACGGATAGTTA
>U:0019J-4
AAAAAACATTACTGAGGCTT
>U:0019K-1
AAAAAACATTGAGAGATTCAA
>U:0019L-1
AAAAAACATTGAGAGATTT
>U:0019M-2
AAAAAACATTGAGAGTT
>U:0019N-5
AAAAAACATTGAGAGTTT
>U:0019O-6
AAAAAACATTGAGAGTTTT
>U:0019P-35
AAAAAACATTGAGAGTTTTA
>U:0019Q-14
AAAAAACATTGAGAGTTTTAA
>U:0019R-2
AAAAAACATTGAGAGTTTTAAG
>U:0019S-3
AAAAAACATTGAGAGTTTTAAGA
>U:0019T-9
AAAAAACATTGAGAGTTTTAAGG
>U:0019U-3
AAAAAACATTGAGAGTTTTAAGGG
>U:0019V-1
AAAAAACATTGAGGGGTTTA
>U:0019W-1
AAAAAACATTGGGAGTTTTA
>U:0019X-1
AAAAAACATTGTGGACTGCG
>U:0019Y-1
AAAAAACATTGTTTTTGGACATT
>U:0019Z-1
AAAAAACATTTAAAGATATAA
>U:001A0-1
AAAAAACCAAAAAAAAAA
>U:001A1-1
AAAAAACCAAGTAATTTA
>U:001A2-1
AAAAAACCACATGTGTAAT
>U:001A3-1
AAAAAACCACGGCTCGGCT
>U:001A4-1
AAAAAACCACTTCTTGTTTC
>U:001A5-2
AAAAAACCATGATTAATT
>U:001A6-2
AAAAAACCATGATTAATTGAAA
>U:001A7-1
AAAAAACCATGATTAATTGAAAGC
>U:001A8-5
AAAAAACCATGATTAATTT
>U:001A9-2
AAAAAACCATGATTAATTTA
>U:001AA-5
AAAAAACCATGATTAATTTAT
>U:001AB-1
AAAAAACCATTATGGAAGAAA
>U:001AC-1
AAAAAACCATTATGGAAGAAAA
>U:001AD-1
AAAAAACCATTCTAACCT
>U:001AE-1
AAAAAACCATTCTAACCTATCA
>U:001AF-1
AAAAAACCCCGTCCATAGTA
>U:001AG-1
AAAAAACCCGACTGAAGTCAAG
>U:001AH-1
AAAAAACCCTGTTCGGCTGAATT
>U:001AI-1
AAAAAACCGAGGGAAGCTA
>U:001AJ-1
AAAAAACCGAGTCTGATGTTGTT
>U:001AK-1
AAAAAACCGCCGGTAAAATT
>U:001AL-1
AAAAAACCGCCTGCATTTT
>U:001AM-1
AAAAAACCGGAAGACTGGGAT
>U:001AN-1
AAAAAACCGGAAGACTGGGATGA
>U:001AO-1
AAAAAACCGGAAGACTGGGATGAT
>U:001AP-1
AAAAAACCGGCGTAGGTTTAC
>U:001AQ-1
AAAAAACCGGGGGGGTTGA
>U:001AR-1
AAAAAACCGGGTCGTCCTGCC
>U:001AS-1
AAAAAACCGTCTGCCTGGAATC
>U:001AT-1
AAAAAACCGTTGCATGGCTTGTGTT
>U:001AU-1
AAAAAACCTATTGTTAAAGTA
>U:001AV-1
AAAAAACCTCTCCCAAAATTAGT
>U:001AW-1
AAAAAACCTGACGACTGGTGAAT
>U:001AX-1
AAAAAACCTGATGTATTGAAA
>U:001AY-1
AAAAAACCTGATGTATTGATT
>U:001AZ-1
AAAAAACCTGGAAAAGTTTGCT
>U:001B0-1
AAAAAACCTTAAATTCTTTTAA
>U:001B1-1
AAAAAACCTTAAATTCTTTTAAC
>U:001B2-1
AAAAAACCTTAATCTCCTTACATA
>U:001B3-2
AAAAAACCTTTATCTCCTTACAT
>U:001B4-1
AAAAAACCTTTATGCGGACAACA
>U:001B5-1
AAAAAACGAAAAAAAAAAAAAC
>U:001B6-1
AAAAAACGAAAAAAAAAAAAGCT
>U:001B7-1
AAAAAACGAAAAAACTGAGGAT
>U:001B8-1
AAAAAACGAAAAATTGGAAA
>U:001B9-1
AAAAAACGAAAAGCGGGACGT
>U:001BA-2
AAAAAACGAAACGACTGAAATT
>U:001BB-5
AAAAAACGAAACGACTGAAATTG
>U:001BC-4
AAAAAACGAAACGACTGAAATTGG
>U:001BD-1
AAAAAACGAAAGATTCAAGGTTTT
>U:001BE-1
AAAAAACGACATTACTATACAATGA
>U:001BF-1
AAAAAACGACGGAAATTAA
>U:001BG-1
AAAAAACGACGGAAATTAC
>U:001BH-2
AAAAAACGACGGAAATTAT
>U:001BI-1
AAAAAACGACGGAAATTATTAAA
>U:001BJ-1
AAAAAACGACGTTACTATGCAAT
>U:001BK-1
AAAAAACGAGCGGAAATG
>U:001BL-2
AAAAAACGAGCTGAGTGCG
>U:001BM-1
AAAAAACGAGCTGAGTGCGA
>U:001BN-10
AAAAAACGAGCTGAGTGCT
>U:001BO-1
AAAAAACGAGGAGGTCGTCGAGT
>U:001BP-1
AAAAAACGAGGGGAATGCCA
>U:001BQ-2
AAAAAACGATAAACAGAT
>U:001BR-1
AAAAAACGATCCAGAACCTTCGA
>U:001BS-1
AAAAAACGATGGGCCTGGT
>U:001BT-1
AAAAAACGATGGGTGAGGAAA
>U:001BU-1
AAAAAACGATTAATTAGTT
>U:001BV-1
AAAAAACGATTAATTAGTTTTAT
>U:001BW-1
AAAAAACGATTAATTAGTTTTATT
>U:001BX-2
AAAAAACGCCGGAAATTTT
>U:001BY-6
AAAAAACGGAAACGAGCTGGAAGT
>U:001BZ-1
AAAAAACGGACGCTCGGGGAT
>U:001C0-1
AAAAAACGGACTACAAGAGAT
>U:001C1-1
AAAAAACGGACTCCCAGGGAT
>U:001C2-1
AAAAAACGGACTCTCTGGAAT
>U:001C3-1
AAAAAACGGACTCTGTATTGAT
>U:001C4-1
AAAAAACGGCACTAGCCAATATC
>U:001C5-1
AAAAAACGGCCGGTAAAAC
>U:001C6-1
AAAAAACGGCTCTGGGAAGTGT
>U:001C7-1
AAAAAACGGCTGACGCATAATCC
>U:001C8-1
AAAAAACGGTAACATTTTATA
>U:001C9-1
AAAAAACGGTAATGGAAGTT
>U:001CA-1
AAAAAACGGTCTGAGTATCAA
>U:001CB-1
AAAAAACGGTGAAGAAGAGT
>U:001CC-1
AAAAAACGTAAAGCAAAGGTATGA
>U:001CD-1
AAAAAACGTACCACAACACG
>U:001CE-1
AAAAAACGTAGGAATTTGGGAT
>U:001CF-1
AAAAAACGTGATCGTGATGGT
>U:001CG-1
AAAAAACGTTACTGAGGCT
>U:001CH-1
AAAAAACGTTGACCGGTACAA
>U:001CI-1
AAAAAACGTTGTTTGGCGAAAGT
>U:001CJ-2
AAAAAACGTTTGGTTTTAG
>U:001CK-1
AAAAAACTAAAAGTAATAGAAA
>U:001CL-5
AAAAAACTACAACAACGAAAAGA
>U:001CM-1
AAAAAACTACCTTATTCTTCGAAAA
>U:001CN-1
AAAAAACTACTGCTTTGTAT
>U:001CO-1
AAAAAACTAGAGTTATCTACAA
>U:001CP-1
AAAAAACTATTATAGCTGCATT
>U:001CQ-1
AAAAAACTATTATTAACCGA
>U:001CR-1
AAAAAACTCCATCCTCCTTTCT
>U:001CS-1
AAAAAACTCGCAGCTGGATCT
>U:001CT-1
AAAAAACTCGGACTTGGATCT
>U:001CU-1
AAAAAACTCGTAGTTGGAT
>U:001CV-1
AAAAAACTCTCAATCGAGCGAA
>U:001CW-1
AAAAAACTCTCAGGGGAAT
>U:001CX-1
AAAAAACTGAAAAAGAAAA
>U:001CY-1
AAAAAACTGAAAAGGAC
>U:001CZ-1
AAAAAACTGAAGGAAATGGAGCTT
>U:001D0-1
AAAAAACTGAATTAGTTGTAC
>U:001D1-1
AAAAAACTGAATTATTTG
>U:001D2-1
AAAAAACTGAATTATTTGTA
>U:001D3-4
AAAAAACTGAATTATTTGTACT
>U:001D4-1
AAAAAACTGAGGATAAAGTTCA
>U:001D5-1
AAAAAACTGATAAAGAA
>U:001D6-1
AAAAAACTGATAAAGAAAAAAAC
>U:001D7-1
AAAAAACTGCAATCTTCGGAT
>U:001D8-1
AAAAAACTGCTCCAAAATTGTCG
>U:001D9-1
AAAAAACTGCTTAATGAAAAA
>U:001DA-1
AAAAAACTGCTTCAAAATTGTCGC
>U:001DB-1
AAAAAACTGGAATGTGAAAGAGC
>U:001DC-1
AAAAAACTGGAGGATTATAA
>U:001DD-1
AAAAAACTGGGCAGTCTGCCGAAT
>U:001DE-1
AAAAAACTGGGTGGTTCGATG
>U:001DF-1
AAAAAACTGTCGCGAATTATAA
>U:001DG-1
AAAAAACTGTGCAGGTCCGATT
>U:001DH-1
AAAAAACTGTTACCCAGAACACCA
>U:001DI-1
AAAAAACTGTTACCCAGAACAT
>U:001DJ-1
AAAAAACTGTTACCCAGAACATA
>U:001DK-1
AAAAAACTGTTCCAAAATTGT
>U:001DL-1
AAAAAACTGTTCCAAAATTGTCG
>U:001DM-1
AAAAAACTGTTCTAAAATTGTCG
>U:001DN-1
AAAAAACTGTTTACAGAT
>U:001DO-1
AAAAAACTGTTTGGGATAGA
>U:001DP-1
AAAAAACTTAAAGCAACTCTCA
>U:001DQ-1
AAAAAACTTAAATTTGAA
>U:001DR-1
AAAAAACTTAAATTTGAAAT
>U:001DS-1
AAAAAACTTAATTGTTTCAATACGA
>U:001DT-1
AAAAAACTTACCGCGACTCTCA
>U:001DU-1
AAAAAACTTCTGAGTGTAAAAAA
>U:001DV-1
AAAAAACTTCTTCGAAGATAC
>U:001DW-1
AAAAAACTTCTTTTTTACGCCGTTT
>U:001DX-1
AAAAAACTTGCTGAGATCTAATT
>U:001DY-1
AAAAAACTTGGCGGTGGAAAAAAA
>U:001DZ-1
AAAAAACTTTCTTATAACA
>U:001E0-1
AAAAAACTTTGAAGGACAATTA
>U:001E1-1
AAAAAACTTTGTCGTGAAAT
>U:001E2-1
AAAAAACTTTTTAACAAGTTTAGT
>U:001E3-1
AAAAAACTTTTTATCAAAGTAG
>U:001E4-1
AAAAAAGAAAAAAAAAAA
>U:001E5-1
AAAAAAGAAAAAAAAAAAAAAA
>U:001E6-1
AAAAAAGAAAAAAAAAAAAAAAAAA
>U:001E7-1
AAAAAAGAAAAAAAAAGAAAA
>U:001E8-1
AAAAAAGAAAAAAAAATGAAT
>U:001E9-1
AAAAAAGAAAAAAAAGATTGAAA
>U:001EA-1
AAAAAAGAAAAAAAAGGAATTTT
>U:001EB-1
AAAAAAGAAAAAAAGTCATGCGCT
>U:001EC-1
AAAAAAGAAAAACCTTCAA
>U:001ED-1
AAAAAAGAAAAACGAAAAAA
>U:001EE-1
AAAAAAGAAAAACGAGCTTA
>U:001EF-1
AAAAAAGAAAAAGAAGAAAAC
>U:001EG-1
AAAAAAGAAAAAGGAGAAGGAGA
>U:001EH-1
AAAAAAGAAAAATGAAAAA
>U:001EI-2
AAAAAAGAAAAGAAAAAA
>U:001EJ-1
AAAAAAGAAAAGGAAGAA
>U:001EK-1
AAAAAAGAAAAGTTAGTAG
>U:001EL-1
AAAAAAGAAAAGTTAGTCAATAA
>U:001EM-1
AAAAAAGAAAAGTTAGTCAATCTT
>U:001EN-1
AAAAAAGAAAATACGCTGTT
>U:001EO-2
AAAAAAGAAAATTCTCGAGGATC
>U:001EP-1
AAAAAAGAAACGAAAGAAATT
>U:001EQ-1
AAAAAAGAAAGAAAAGAGAA
>U:001ER-1
AAAAAAGAAAGAAAGAAAGAAATT
>U:001ES-2
AAAAAAGAAAGAAAGGAAAAAGGT
>U:001ET-1
AAAAAAGAAAGAAGAGAGAG
>U:001EU-1
AAAAAAGAAAGACATGTCTTGGT
>U:001EV-1
AAAAAAGAAAGACGACGTTATTCAAT
>U:001EW-1
AAAAAAGAAAGAGATGACGTGTC
>U:001EX-3
AAAAAAGAAAGATATGAAGT
>U:001EY-1
AAAAAAGAAAGATATGAAGTGT
>U:001EZ-2
AAAAAAGAAAGATATGAAGTGTCAA
>U:001F0-1
AAAAAAGAAAGCGCTAGAAAA
>U:001F1-1
AAAAAAGAAAGCTTAGTTAATCTT
>U:001F2-1
AAAAAAGAAAGGAAAAAAAA
>U:001F3-3
AAAAAAGAAAGGCAGATCCGAAGT
>U:001F4-1
AAAAAAGAAAGTGATCAAAGTT
>U:001F5-1
AAAAAAGAAATACCTTCATCTTTA
>U:001F6-2
AAAAAAGAAATCGAAATGAAACT
>U:001F7-1
AAAAAAGAAATGACATTTTTTGGAAGCCCT
>U:001F8-1
AAAAAAGAAATTGGAACCCGA
>U:001F9-1
AAAAAAGAACAATAAAAAAT
>U:001FA-1
AAAAAAGAACGAAAATGGACCGGATT
>U:001FB-1
AAAAAAGAACGAGAAGGACG
>U:001FC-1
AAAAAAGAACGAGAAGGACGT
>U:001FD-1
AAAAAAGAACGATCTTACAGTTT
>U:001FE-1
AAAAAAGAACGCGAACGAGT
>U:001FF-1
AAAAAAGAACTATTCTACGGTTCA
>U:001FG-1
AAAAAAGAACTCCAAAAA
>U:001FH-1
AAAAAAGAACTCCAAAAAA
>U:001FI-1
AAAAAAGAACTCCAAAAAAGA
>U:001FJ-2
AAAAAAGAACTCCAAAAAAGGGA
>U:001FK-2
AAAAAAGAACTCCAAAAAAGGGAGA
>U:001FL-1
AAAAAAGAACTTGGGTTTT
>U:001FM-1
AAAAAAGAAGAAAAAAAAAA
>U:001FN-1
AAAAAAGAAGAAAAAAGGAA
>U:001FO-1
AAAAAAGAAGAAAAAAGGAAGA
>U:001FP-4
AAAAAAGAAGAAAAAAGGAAGAAA
>U:001FQ-4
AAAAAAGAAGAAAAAAGGAAGAAAC
>U:001FR-1
AAAAAAGAAGAAAATAGGAAGA
>U:001FS-2
AAAAAAGAAGAAAGCGGACCGAG
>U:001FT-1
AAAAAAGAAGAAAGCGGACCGAGT
>U:001FU-3
AAAAAAGAAGAAAGGAG
>U:001FV-3
AAAAAAGAAGAAAGGAGG
>U:001FW-1
AAAAAAGAAGAAAGGAGGA
>U:001FX-1
AAAAAAGAAGAAAGGAGGAA
>U:001FY-1
AAAAAAGAAGAAAGGAGGAAT
>U:001FZ-5
AAAAAAGAAGAAAGGAGGAATT
>U:001G0-1
AAAAAAGAAGAAAGGAGGAATTGA
>U:001G1-1
AAAAAAGAAGAAAGGGGGAAT
>U:001G2-1
AAAAAAGAAGAAATGGAAT
>U:001G3-1
AAAAAAGAAGACCGAAGGAAATTT
>U:001G4-1
AAAAAAGAAGACCGGAGGAATTA
>U:001G5-1
AAAAAAGAAGACTGGAGA
>U:001G6-1
AAAAAAGAAGACTGGAGAA
>U:001G7-1
AAAAAAGAAGACTGGGGA
>U:001G8-1
AAAAAAGAAGAGAAAAGGAAGA
>U:001G9-1
AAAAAAGAAGAGAGAGAAGA
>U:001GA-1
AAAAAAGAAGAGATTAGGAAAGC
>U:001GB-1
AAAAAAGAAGAGATTAT
>U:001GC-2
AAAAAAGAAGAGATTATGATGA
>U:001GD-1
AAAAAAGAAGAGATTATGATGAG
>U:001GE-2
AAAAAAGAAGAGATTATGATGAGA
>U:001GF-1
AAAAAAGAAGAGGAAAAGGAAGT
>U:001GG-1
AAAAAAGAAGAGGTAAAATTTAT
>U:001GH-1
AAAAAAGAAGATGGAAAAAA
>U:001GI-1
AAAAAAGAAGATTAGATGAA
>U:001GJ-1
AAAAAAGAAGATTTTTATATAA
>U:001GK-2
AAAAAAGAAGATTTTTATGTGA
>U:001GL-1
AAAAAAGAAGCTGGGCGAA
>U:001GM-1
AAAAAAGAAGGAAGGAG
>U:001GN-1
AAAAAAGAAGGACATGCCTTGGT
>U:001GO-1
AAAAAAGAAGGACATGCCTTGGTA
>U:001GP-1
AAAAAAGAAGGACATGCCTTGGTC
>U:001GQ-1
AAAAAAGAAGGGATCGGAG
>U:001GR-1
AAAAAAGAAGGGCTCCACAAGGAA
>U:001GS-2
AAAAAAGAAGGGCTCTACAAGGA
>U:001GT-1
AAAAAAGAAGGGCTCTACAAGGAA
>U:001GU-1
AAAAAAGAAGGGGAAAAGAAA
>U:001GV-1
AAAAAAGAAGTATTGACAAGGCT
>U:001GW-1
AAAAAAGAAGTCGGGGATGACCC
>U:001GX-1
AAAAAAGAAGTCGTGAAGAAATGTGT
>U:001GY-1
AAAAAAGAATGCCAATGGAAAAA
>U:001GZ-1
AAAAAAGAATGCCAATGGAAAAC
>U:001H0-2
AAAAAAGAATGGAAAAAA
>U:001H1-1
AAAAAAGAATGGAAAAAATTTTTT
>U:001H2-1
AAAAAAGAATGGATTGGAATA
>U:001H3-1
AAAAAAGAATGGGAACTG
>U:001H4-1
AAAAAAGAATGGGAACTGTA
>U:001H5-1
AAAAAAGAATGTGTGTGTGTGTAA
>U:001H6-1
AAAAAAGAATGTGTGTGTGTTAAC
>U:001H7-2
AAAAAAGACAAGTCTTCTGCG
>U:001H8-1
AAAAAAGACAAGTCTTCTGCGA
>U:001H9-1
AAAAAAGACACGAGAACAGA
>U:001HA-1
AAAAAAGACATATAAAAAATAGAT
>U:001HB-1
AAAAAAGACCCGAGAGCAGA
>U:001HC-1
AAAAAAGACGAACGAAAGAAA
>U:001HD-1
AAAAAAGACGAAGGTAATATT
>U:001HE-1
AAAAAAGACTGATGACGATA
>U:001HF-1
AAAAAAGAGAAAAAAAAGAA
>U:001HG-1
AAAAAAGAGAAAAAAATCTAAAAAA
>U:001HH-1
AAAAAAGAGAAACCGGAAATT
>U:001HI-1
AAAAAAGAGAAAGAAAAGA
>U:001HJ-1
AAAAAAGAGAAAGCACTTTGTTAT
>U:001HK-1
AAAAAAGAGAAAGGGACACT
>U:001HL-1
AAAAAAGAGAAGAGAACGAAT
>U:001HM-1
AAAAAAGAGAAGGAGAAGTT
>U:001HN-1
AAAAAAGAGAATTTAAA
>U:001HO-1
AAAAAAGAGAATTTAAAAT
>U:001HP-1
AAAAAAGAGAATTTAAAATA
>U:001HQ-1
AAAAAAGAGAATTTAAAATAAAA
>U:001HR-3
AAAAAAGAGAATTTATAATA
>U:001HS-3
AAAAAAGAGAATTTATAATAA
>U:001HT-1
AAAAAAGAGACAAAATCATCT
>U:001HU-1
AAAAAAGAGAGAAAAAAAAA
>U:001HV-1
AAAAAAGAGAGAAGAAA
>U:001HW-1
AAAAAAGAGAGAAGAAAA
>U:001HX-1
AAAAAAGAGAGAAGAGAGAGA
>U:001HY-1
AAAAAAGAGAGACCACGTT
>U:001HZ-1
AAAAAAGAGAGATGATTTATGAT
>U:001I0-1
AAAAAAGAGAGTAGATCAAGAAT
>U:001I1-1
AAAAAAGAGAGTGAACGTC
>U:001I2-1
AAAAAAGAGAGTTTGAGCG
>U:001I3-2
AAAAAAGAGATATGATTTATGAT
>U:001I4-1
AAAAAAGAGCACCGAAAAAAGGAAC
>U:001I5-1
AAAAAAGAGCGACGAAAACGA
>U:001I6-1
AAAAAAGAGCTGGATTGTTCACCCA
>U:001I7-1
AAAAAAGAGGAACCGTATTGA
>U:001I8-2
AAAAAAGAGGAATGGAGGT
>U:001I9-1
AAAAAAGAGGACTGGAAAACAATT
>U:001IA-1
AAAAAAGAGGAGACTGATGGCGCTT
>U:001IB-1
AAAAAAGAGGAGATTATGATGA
>U:001IC-1
AAAAAAGAGGAGGAAAGAAAAGC
>U:001ID-1
AAAAAAGAGGAGGCGAGAAA
>U:001IE-1
AAAAAAGAGGGGTCACATGGCGATT
>U:001IF-1
AAAAAAGAGTAGACAGATGGCCCTG
>U:001IG-1
AAAAAAGAGTGAAAGAA
>U:001IH-2
AAAAAAGAGTGTTAGAA
>U:001II-1
AAAAAAGAGTGTTAGAAGAA
>U:001IJ-2
AAAAAAGAGTGTTAGAAGATA
>U:001IK-1
AAAAAAGAGTGTTAGAAGATAA
>U:001IL-1
AAAAAAGAGTGTTAGAAGATAAA
>U:001IM-1
AAAAAAGAGTTTTAGAAGA
>U:001IN-1
AAAAAAGAGTTTTAGAAGATA
>U:001IO-1
AAAAAAGATAAAAAAAGA
>U:001IP-1
AAAAAAGATAAAAGTGAAAGAT
>U:001IQ-1
AAAAAAGATAAAAGTTGT
>U:001IR-1
AAAAAAGATAAAAGTTGTT
>U:001IS-1
AAAAAAGATAAATGAATCGATTA
>U:001IT-1
AAAAAAGATAAATGGACTA
>U:001IU-1
AAAAAAGATACAGGGGGAAG
>U:001IV-1
AAAAAAGATACGAATTTT
>U:001IW-1
AAAAAAGATATGAAGTGTCAT
>U:001IX-1
AAAAAAGATATGTTGAGGG
>U:001IY-1
AAAAAAGATCGAACTTTCTAGGGAT
>U:001IZ-1
AAAAAAGATCTGATTGGTCA
>U:001J0-1
AAAAAAGATCTTTATGTAATAA
>U:001J1-1
AAAAAAGATGATTGAATCAA
>U:001J2-2
AAAAAAGATGATTGAATCAATGAT
>U:001J3-1
AAAAAAGATGCCAGTAA
>U:001J4-1
AAAAAAGATGGTCGAGAAAGT
>U:001J5-1
AAAAAAGATGTTACGTGTTGG
>U:001J6-1
AAAAAAGATTAAGAACTCTAA
>U:001J7-1
AAAAAAGATTAATTAGTTT
>U:001J8-2
AAAAAAGATTAATTAGTTTTA
>U:001J9-2
AAAAAAGATTAATTAGTTTTAT
>U:001JA-1
AAAAAAGATTAATTAGTTTTATTA
>U:001JB-2
AAAAAAGATTACATTTAGAAGAT
>U:001JC-1
AAAAAAGATTACTCGAGGATAA
>U:001JD-1
AAAAAAGATTAGACTTGTCCTTAG
>U:001JE-1
AAAAAAGATTATGAGCTTGAGAA
>U:001JF-1
AAAAAAGATTATGTATTACGT
>U:001JG-1
AAAAAAGATTATGTATTACGTCC
>U:001JH-1
AAAAAAGATTATTGTCCACTATA
>U:001JI-2
AAAAAAGATTCTGATCGTTT
>U:001JJ-1
AAAAAAGATTCTTAATTTGAGA
>U:001JK-1
AAAAAAGATTGAAAAAAAA
>U:001JL-1
AAAAAAGATTGGGGAGAAA
>U:001JM-1
AAAAAAGATTGTCCCACAAA
>U:001JN-1
AAAAAAGATTGTGAAAGGTATT
>U:001JO-1
AAAAAAGATTTCTGCAGATTGGTC
>U:001JP-1
AAAAAAGATTTCTGCGGATT
>U:001JQ-1
AAAAAAGATTTCTGCGGATTGG
>U:001JR-4
AAAAAAGATTTCTGCGGATTGGT
>U:001JS-4
AAAAAAGATTTCTGCGGATTGGTC
>U:001JT-1
AAAAAAGCACAGCTATTTGATTA
>U:001JU-1
AAAAAAGCACTGAGTTGAT
>U:001JV-1
AAAAAAGCAGTAAATCCGATTT
>U:001JW-1
AAAAAAGCAGTTTGTGA
>U:001JX-1
AAAAAAGCATGCAAAGTAA
>U:001JY-1
AAAAAAGCATGCAAGTAGTGAA
>U:001JZ-1
AAAAAAGCATGCAATTAA
>U:001K0-1
AAAAAAGCATGCAGTCAGT
>U:001K1-1
AAAAAAGCCACAAAAATCTTTA
>U:001K2-1
AAAAAAGCCACCGGACGAGT
>U:001K3-1
AAAAAAGCCAGAGCCGGAGTT
>U:001K4-1
AAAAAAGCCAGAGGGGAGAAGGCG
>U:001K5-1
AAAAAAGCCAGCGTTGATG
>U:001K6-1
AAAAAAGCCCTGTTGTGTT
>U:001K7-1
AAAAAAGCCCTGTTGTGTTC
>U:001K8-2
AAAAAAGCCGGAAAAGCAAC
>U:001K9-1
AAAAAAGCCGGAAAAGCAACA
>U:001KA-1
AAAAAAGCCGTTGGCATTCC
>U:001KB-1
AAAAAAGCCGTTGGCATTCCA
>U:001KC-1
AAAAAAGCCTAAATGAAGCCTAA
>U:001KD-1
AAAAAAGCCTAACCATATACCA
>U:001KE-1
AAAAAAGCCTTGCGGTCGTGGAG
>U:001KF-1
AAAAAAGCCTTGCGGTCGTGGAGT
>U:001KG-1
AAAAAAGCGAAAGGGGAAAAGTAA
>U:001KH-1
AAAAAAGCGAAAGTCCTTTGT
>U:001KI-2
AAAAAAGCGAAAGTCCTTTGTT
>U:001KJ-3
AAAAAAGCGAAAGTCCTTTGTTA
>U:001KK-1
AAAAAAGCGAGGTGTTGGTCAT
>U:001KL-1
AAAAAAGCGCATCTATTACATAAA
>U:001KM-1
AAAAAAGCGCATCTATTAGA
>U:001KN-3
AAAAAAGCGCATCTATTAGAT
>U:001KO-1
AAAAAAGCGCATCTGTTAGA
>U:001KP-1
AAAAAAGCGCCATCGAAAGG
>U:001KQ-1
AAAAAAGCGCCATCGAAAGGT
>U:001KR-1
AAAAAAGCGCCTTCTTGGTAG
>U:001KS-1
AAAAAAGCGCGTCTATTAGGT
>U:001KT-1
AAAAAAGCGCTCGTTTGGGGTTT
>U:001KU-1
AAAAAAGCGGAGACTGCTGT
>U:001KV-1
AAAAAAGCGGAGGCTGCTACTT
>U:001KW-1
AAAAAAGCGGTATTCTGCTCGTAC
>U:001KX-1
AAAAAAGCGGTTTGTGC
>U:001KY-1
AAAAAAGCGTACTTTAATATT
>U:001KZ-1
AAAAAAGCGTAGGGAACTC
>U:001L0-1
AAAAAAGCGTATTTTAATATTAA
>U:001L1-1
AAAAAAGCGTATTTTAATATTC
>U:001L2-1
AAAAAAGCGTCCGGTTTT
>U:001L3-1
AAAAAAGCGTGCAGTTA
>U:001L4-1
AAAAAAGCTAAATGGAGTTACGT
>U:001L5-1
AAAAAAGCTACTTTGTAGGTCAA
>U:001L6-1
AAAAAAGCTATTGGACGAGAT
>U:001L7-1
AAAAAAGCTCAACGCTGAAT
>U:001L8-1
AAAAAAGCTCACCACCAAGAGGAG
>U:001L9-1
AAAAAAGCTCAGAATTTT
>U:001LA-4
AAAAAAGCTCCAGGAAAT
>U:001LB-1
AAAAAAGCTCCAGGAAATAG
>U:001LC-1
AAAAAAGCTCCAGGAAATCTAA
>U:001LD-2
AAAAAAGCTCCGAATTTT
>U:001LE-1
AAAAAAGCTGAACTTGATA
>U:001LF-1
AAAAAAGCTGAGTTGGAAGA
>U:001LG-1
AAAAAAGCTGTCAACAAA
>U:001LH-1
AAAAAAGCTTCCTGTTGAA
>U:001LI-1
AAAAAAGCTTCTTAGTTTGAGA
>U:001LJ-1
AAAAAAGGAAAAAAACGCT
>U:001LK-1
AAAAAAGGAAAAAAAGGAACT
>U:001LL-1
AAAAAAGGAAAATAAAAAAAAAA
>U:001LM-1
AAAAAAGGAAAATATTATGT
>U:001LN-1
AAAAAAGGAAACAGCCAAGGAAAGT
>U:001LO-1
AAAAAAGGAAACGGGAGAAT
>U:001LP-1
AAAAAAGGAAAGAAATAGTT
>U:001LQ-1
AAAAAAGGAAAGATTTGAAAAT
>U:001LR-1
AAAAAAGGAAAGGAAAAGGAGAA
>U:001LS-1
AAAAAAGGAAATGGTTTATTTGA
>U:001LT-1
AAAAAAGGAAATGTTTTATTTGAT
>U:001LU-1
AAAAAAGGAACGGAAATC
>U:001LV-1
AAAAAAGGAACTCTCTTAAATC
>U:001LW-1
AAAAAAGGAAGAGCGAAACTCA
>U:001LX-1
AAAAAAGGAAGATGGAAAGAT
>U:001LY-1
AAAAAAGGAAGGAAATAGGGCA
>U:001LZ-1
AAAAAAGGAAGGGAGCGAAT
>U:001M0-1
AAAAAAGGAAGGGAGCGAATCCC
>U:001M1-1
AAAAAAGGAATCTGATCG
>U:001M2-1
AAAAAAGGAATCTTTTGAA
>U:001M3-1
AAAAAAGGACGTGGAAAAAT
>U:001M4-1
AAAAAAGGACGTTTTGCCA
>U:001M5-1
AAAAAAGGACTCGATTGGAGAT
>U:001M6-1
AAAAAAGGAGAAAACCCCTCCAAAAA
>U:001M7-1
AAAAAAGGAGAGAAGAAACTTA
>U:001M8-1
AAAAAAGGAGAGAGAGAAGAAGC
>U:001M9-1
AAAAAAGGAGAGATGATTTAT
>U:001MA-1
AAAAAAGGAGAGATGATTTATGA
>U:001MB-1
AAAAAAGGAGAGATTGTACT
>U:001MC-1
AAAAAAGGAGATGGTAAACGAGCAT
>U:001MD-1
AAAAAAGGAGATTAAAATTACAT
>U:001ME-1
AAAAAAGGAGGAACGGACT
>U:001MF-1
AAAAAAGGAGGAAGTCTTCAGAA
>U:001MG-1
AAAAAAGGAGGGGAAAAGAAA
>U:001MH-1
AAAAAAGGAGTTGACGAACAAACA
>U:001MI-1
AAAAAAGGATATGCATGGGTCAA
>U:001MJ-1
AAAAAAGGATATGCATTGGTCAA
>U:001MK-1
AAAAAAGGATATGCATTGGTCAAT
>U:001ML-1
AAAAAAGGATATGTATTGGT
>U:001MM-1
AAAAAAGGATCAAAGAGAAA
>U:001MN-1
AAAAAAGGATCGTTAAATT
>U:001MO-1
AAAAAAGGATGAGTCGAATT
>U:001MP-1
AAAAAAGGATGCAACAGTCTCC
>U:001MQ-1
AAAAAAGGATGCAATAGA
>U:001MR-1
AAAAAAGGATTTGTTGAAGATGG
>U:001MS-1
AAAAAAGGCACACCTTTCGAT
>U:001MT-1
AAAAAAGGCAGAAAAAT
>U:001MU-1
AAAAAAGGCATGTGAAAAAGT
>U:001MV-1
AAAAAAGGCGACAAAAAGTT
>U:001MW-3
AAAAAAGGCGCGAAGAAGAAGG
>U:001MX-1
AAAAAAGGCGCGAAGAAGAAGGGT
>U:001MY-1
AAAAAAGGCGCGAAGAAGAAGGT
>U:001MZ-1
AAAAAAGGCGCGAAGAAGAAGGTT
>U:001N0-1
AAAAAAGGCGCGAAGAAGAAGGTTG
>U:001N1-1
AAAAAAGGCGTGTAAGT
>U:001N2-1
AAAAAAGGCTCTACAAGCAA
>U:001N3-1
AAAAAAGGCTTTGATTC
>U:001N4-1
AAAAAAGGCTTTGATTCATTGAG
>U:001N5-1
AAAAAAGGCTTTGATTCATTGCA
>U:001N6-1
AAAAAAGGGAAACCTTTGTGTTTCCAT
>U:001N7-1
AAAAAAGGGAAACGGGTT
>U:001N8-1
AAAAAAGGGAATGCTGAGAATT
>U:001N9-1
AAAAAAGGGAGAGATCGTACTCTA
>U:001NA-1
AAAAAAGGGAGAGATTGA
>U:001NB-1
AAAAAAGGGAGAGATTGT
>U:001NC-3
AAAAAAGGGAGAGATTGTA
>U:001ND-3
AAAAAAGGGAGAGATTGTAA
>U:001NE-1
AAAAAAGGGAGAGATTGTAATGA
>U:001NF-11
AAAAAAGGGAGAGATTGTAC
>U:001NG-1
AAAAAAGGGAGAGATTGTACA
>U:001NH-1
AAAAAAGGGAGAGATTGTACAA
>U:001NI-8
AAAAAAGGGAGAGATTGTACT
>U:001NJ-4
AAAAAAGGGAGAGATTGTACTA
>U:001NK-4
AAAAAAGGGAGAGATTGTACTC
>U:001NL-1
AAAAAAGGGAGAGATTGTACTCT
>U:001NM-1
AAAAAAGGGAGAGATTGTACTCTT
>U:001NN-1
AAAAAAGGGAGAGATTGTAGA
>U:001NO-1
AAAAAAGGGAGGAACCGCTCG
>U:001NP-1
AAAAAAGGGAGGAGAAAGAT
>U:001NQ-1
AAAAAAGGGATTCCGTGCTGGTT
>U:001NR-1
AAAAAAGGGCAAAAGCTCGCTTGAT
>U:001NS-1
AAAAAAGGGCAAAAGCTCGCTTGATC
>U:001NT-1
AAAAAAGGGCAAAAGCTCGCTTGATCT
>U:001NU-1
AAAAAAGGGCACTGCGAAGAGA
>U:001NV-1
AAAAAAGGGCGATCCAG
>U:001NW-1
AAAAAAGGGGAAGAAAAAA
>U:001NX-1
AAAAAAGGGGGAGATTGTAC
>U:001NY-1
AAAAAAGGGGGATGATA
>U:001NZ-1
AAAAAAGGGGGATGATAT
>U:001O0-1
AAAAAAGGGGGATGATATTA
>U:001O1-1
AAAAAAGGGGGATGATATTAC
>U:001O2-1
AAAAAAGGGGGATGATATTACT
>U:001O3-1
AAAAAAGGGGTTTTTGGAAC
>U:001O4-1
AAAAAAGGGTATTGGACCAAC
>U:001O5-1
AAAAAAGGGTATTGGACCAACAT
>U:001O6-1
AAAAAAGGTAAGCGAATT
>U:001O7-1
AAAAAAGGTCGTGGACATGT
>U:001O8-1
AAAAAAGGTGAAATACGCTGTTG
>U:001O9-1
AAAAAAGGTGAAATACGCTGTTGT
>U:001OA-1
AAAAAAGGTGAAATACGCTGTTGTT
>U:001OB-1
AAAAAAGGTGAAATATGCTGTTGT
>U:001OC-1
AAAAAAGGTGAACGAATTGG
>U:001OD-1
AAAAAAGGTGAATTTGGGGAGGGA
>U:001OE-1
AAAAAAGGTGTCGACTTTCCAT
>U:001OF-1
AAAAAAGGTTCCAGGAAAA
>U:001OG-1
AAAAAAGGTTCCAGGAAAAATTT
>U:001OH-1
AAAAAAGGTTCCAGGATT
>U:001OI-1
AAAAAAGGTTCTGAATGTGAGGA
>U:001OJ-1
AAAAAAGGTTGATGCATTGAA
>U:001OK-1
AAAAAAGGTTGGGATTGATCGAT
>U:001OL-1
AAAAAAGGTTGGGATTGATCGATA
>U:001OM-1
AAAAAAGGTTGTCGCGACAGGTT
>U:001ON-1
AAAAAAGGTTTATGCGGTTTG
>U:001OO-1
AAAAAAGGTTTCTGCGGATTG
>U:001OP-2
AAAAAAGGTTTCTGCGGATTGG
>U:001OQ-7
AAAAAAGGTTTCTGCGGATTGGT
>U:001OR-1
AAAAAAGGTTTGGGAAGA
>U:001OS-1
AAAAAAGTAAAAATTGTA
>U:001OT-1
AAAAAAGTAAATGCTTTA
>U:001OU-2
AAAAAAGTAAATGCTTTATTTGA
>U:001OV-1
AAAAAAGTAAATGCTTTATTTGAT
>U:001OW-1
AAAAAAGTAAATGTAGTT
>U:001OX-1
AAAAAAGTAAATGTTGTCT
>U:001OY-5
AAAAAAGTAAATGTTTT
>U:001OZ-15
AAAAAAGTAAATGTTTTA
>U:001P0-13
AAAAAAGTAAATGTTTTAT
>U:001P1-7
AAAAAAGTAAATGTTTTATT
>U:001P2-2
AAAAAAGTAAATGTTTTATTT
>U:001P3-31
AAAAAAGTAAATGTTTTATTTGA
>U:001P4-22
AAAAAAGTAAATGTTTTATTTGAT
>U:001P5-1
AAAAAAGTAAGGATTCCTTTGTC
>U:001P6-1
AAAAAAGTAATAGAGAGGAAG
>U:001P7-1
AAAAAAGTACGAGGAAGCACGT
>U:001P8-1
AAAAAAGTACGTTTTGCC
>U:001P9-1
AAAAAAGTACGTTTTGCCA
>U:001PA-1
AAAAAAGTACTGGATAATGT
>U:001PB-1
AAAAAAGTAGCCAAACTAGAACGT
>U:001PC-1
AAAAAAGTAGCTATTTTCGAAT
>U:001PD-1
AAAAAAGTAGTCGAAGATAAAC
>U:001PE-1
AAAAAAGTAGTCGACAATAATGA
>U:001PF-1
AAAAAAGTATATTTATGTGAT
>U:001PG-1
AAAAAAGTATTAAATGCTTCAA
>U:001PH-1
AAAAAAGTATTAAATGCTTCAAC
>U:001PI-1
AAAAAAGTCAAAAAAAAAATCGA
>U:001PJ-1
AAAAAAGTCAAAATTTAAAGTTGA
>U:001PK-2
AAAAAAGTCCACGACAGCAA
>U:001PL-1
AAAAAAGTCCGGAAAAA
>U:001PM-1
AAAAAAGTCCGGAAAAAAA
>U:001PN-2
AAAAAAGTCCGGAAAAAAAT
>U:001PO-1
AAAAAAGTCTCCGGATAGAAAG
>U:001PP-1
AAAAAAGTCTGCACAATTTTTGGAT
>U:001PQ-1
AAAAAAGTGAAAGGATTTATT
>U:001PR-1
AAAAAAGTGATGAAATGATGA
>U:001PS-1
AAAAAAGTGCTATCCATCTTT
>U:001PT-1
AAAAAAGTGCTATCCATCTTTTG
>U:001PU-1
AAAAAAGTGCTATCCATCTTTTGA
>U:001PV-1
AAAAAAGTGCTTCGTATT
>U:001PW-1
AAAAAAGTGGAAACAAACCAGGT
>U:001PX-1
AAAAAAGTGGACTGCTGCGTTA
>U:001PY-1
AAAAAAGTGGTTGTTGGGTTCAAT
>U:001PZ-1
AAAAAAGTGTCGAGCGGTGTTTT
>U:001Q0-1
AAAAAAGTGTTTGTTGCT
>U:001Q1-1
AAAAAAGTTAAATGGAA
>U:001Q2-3
AAAAAAGTTAAATGGACTTACG
>U:001Q3-1
AAAAAAGTTAAATGGACTTACGT
>U:001Q4-2
AAAAAAGTTACCACAGGGAT
>U:001Q5-1
AAAAAAGTTACGGTAGGT
>U:001Q6-5
AAAAAAGTTACGGTAGGTTA
>U:001Q7-3
AAAAAAGTTACGGTAGGTTAT
>U:001Q8-3
AAAAAAGTTACGGTAGGTTATTCC
>U:001Q9-2
AAAAAAGTTACGGTAGGTTATTCCT
>U:001QA-5
AAAAAAGTTACGGTAGGTTATTCCTT
>U:001QB-1
AAAAAAGTTAGCGTTTTCTTCCA
>U:001QC-1
AAAAAAGTTAGTCAATCTTCTTA
>U:001QD-1
AAAAAAGTTAGTTGCTCAGCGA
>U:001QE-1
AAAAAAGTTCCTATTTAAGA
>U:001QF-3
AAAAAAGTTCCTTAATTTAAGA
>U:001QG-1
AAAAAAGTTCCTTAATTTAAGAA
>U:001QH-1
AAAAAAGTTCGAAAAAGGT
>U:001QI-1
AAAAAAGTTCGAAAAAGGTAGTGAA
>U:001QJ-1
AAAAAAGTTCGCTGTTGCTAAT
>U:001QK-1
AAAAAAGTTCTTAGTTTGAGA
>U:001QL-1
AAAAAAGTTCTTAGTTTGAGAAT
>U:001QM-1
AAAAAAGTTGAAAAAAA
>U:001QN-1
AAAAAAGTTGCCATTATGGATATT
>U:001QO-1
AAAAAAGTTGCTGAAAGGATA
>U:001QP-1
AAAAAAGTTGGAAAATTAGGT
>U:001QQ-1
AAAAAAGTTGGAGACAGG
>U:001QR-1
AAAAAAGTTGGTCCTATGATTG
>U:001QS-2
AAAAAAGTTGGTCCTATGATTGCT
>U:001QT-1
AAAAAAGTTGGTCCTATGATTGT
>U:001QU-1
AAAAAAGTTGGTTCTGCAAAACGT
>U:001QV-2
AAAAAAGTTGTCGTCTTTTA
>U:001QW-2
AAAAAAGTTGTCGTCTTTTAT
>U:001QX-1
AAAAAAGTTGTCGTCTTTTATT
>U:001QY-1
AAAAAAGTTGTTCGCCATTCT
>U:001QZ-3
AAAAAAGTTTCTTAATTTGAGA
>U:001R0-2
AAAAAAGTTTCTTAATTTGAGAA
>U:001R1-1
AAAAAAGTTTCTTAGTTCGAGA
>U:001R2-1
AAAAAAGTTTCTTAGTTT
>U:001R3-1
AAAAAAGTTTCTTAGTTTG
>U:001R4-2
AAAAAAGTTTCTTAGTTTGAG
>U:001R5-16
AAAAAAGTTTCTTAGTTTGAGA
>U:001R6-12
AAAAAAGTTTCTTAGTTTGAGAA
>U:001R7-1
AAAAAAGTTTCTTAGTTTGAGAAT
>U:001R8-1
AAAAAAGTTTCTTAGTTTGAGGA
>U:001R9-1
AAAAAAGTTTGGATGCTGAAATAC
>U:001RA-1
AAAAAAGTTTGGTTGAATTTATC
>U:001RB-1
AAAAAATAAAAAAAAAGA
>U:001RC-1
AAAAAATAAAAAAATAAATGTT
>U:001RD-1
AAAAAATAAAAAAATAAATGTTGAA
>U:001RE-2
AAAAAATAAAAAAGAAGAAAGG
>U:001RF-1
AAAAAATAAAAAATTAATA
>U:001RG-1
AAAAAATAAAAAATTAATAA
>U:001RH-1
AAAAAATAAAAATATGCCAAAA
>U:001RI-1
AAAAAATAAAAATCGATTAAT
>U:001RJ-1
AAAAAATAAAAATTGAT
>U:001RK-2
AAAAAATAAAAATTGATTAATTA
>U:001RL-1
AAAAAATAAAAATTTTCT
>U:001RM-3
AAAAAATAAAATGATGATTGT
>U:001RN-2
AAAAAATAAAATGATGATTGTC
>U:001RO-6
AAAAAATAAAATGATGATTGTCC
>U:001RP-1
AAAAAATAAAATGATGATTGTCCAA
>U:001RQ-1
AAAAAATAAAATGATGATTGTCTT
>U:001RR-1
AAAAAATAAAATTGATTAAT
>U:001RS-1
AAAAAATAAAATTTGGTA
>U:001RT-1
AAAAAATAAACAATAGTTTT
>U:001RU-1
AAAAAATAAACATGGTCGCCTT
>U:001RV-1
AAAAAATAAAGAAAAAAAAAAT
>U:001RW-1
AAAAAATAAAGGTCGTGAT
>U:001RX-1
AAAAAATAAAGGTTTATTAA
>U:001RY-1
AAAAAATAAATAAATAAA
>U:001RZ-1
AAAAAATAAATTTCGCTTTAC
>U:001S0-1
AAAAAATAAATTTCGCTTTACG
>U:001S1-1
AAAAAATAAATTTCGCTTTACGT
>U:001S2-1
AAAAAATAACATGATACCGAT
>U:001S3-1
AAAAAATAACGAAAATAATATAA
>U:001S4-1
AAAAAATAAGACCGGAGG
>U:001S5-2
AAAAAATAAGACCGGAGGAA
>U:001S6-2
AAAAAATAAGACCGGAGGAAT
>U:001S7-4
AAAAAATAAGACCGGAGGAATTG
>U:001S8-1
AAAAAATAAGACCGGAGGAATTGA
>U:001S9-1
AAAAAATAAGACCGTAGGAATTGA
>U:001SA-2
AAAAAATAAGCTTTTTTTAGTAGT
>U:001SB-1
AAAAAATAAGGTTAAAAGAA
>U:001SC-1
AAAAAATAAGTTAACCTGAAA
>U:001SD-1
AAAAAATAATAAAAAAAAGAAAA
>U:001SE-1
AAAAAATAATAAAAAAAGAAAAA
>U:001SF-2
AAAAAATAATAAGAAAAAGG
>U:001SG-2
AAAAAATAATAAGAAAAAGGAA
>U:001SH-1
AAAAAATAATAAGGTAGAGAAA
>U:001SI-1
AAAAAATAATAGGAAATAA
>U:001SJ-1
AAAAAATAATGGCCCGGCTCTT
>U:001SK-1
AAAAAATAATTAATTTA
>U:001SL-1
AAAAAATAATTTGAAGT
>U:001SM-1
AAAAAATAATTTGAAGTTA
>U:001SN-1
AAAAAATACAAAACAGTAGCAGA
>U:001SO-1
AAAAAATACACATGGACGTCTTTT
>U:001SP-1
AAAAAATACACATGGTCGTCTTTT
>U:001SQ-1
AAAAAATACGAAAATCCTCGGCAT
>U:001SR-1
AAAAAATACTACATAAATCCGATA
>U:001SS-1
AAAAAATACTCGGCTCCCTAT
>U:001ST-1
AAAAAATACTTCGAAAACTA
>U:001SU-1
AAAAAATAGAAAAAAAAATTGAT
>U:001SV-1
AAAAAATAGAAAAAAAATTGA
>U:001SW-1
AAAAAATAGAAAAATTGAAC
>U:001SX-1
AAAAAATAGAATAATATTGG
>U:001SY-1
AAAAAATAGAATTTATAAAATCGG
>U:001SZ-1
AAAAAATAGATACTGCATCTGT
>U:001T0-1
AAAAAATAGATGTATAAATACC
>U:001T1-1
AAAAAATAGATGTTTAAGACCTGG
>U:001T2-1
AAAAAATAGCCGATTAAT
>U:001T3-1
AAAAAATAGGCGCCCATTT
>U:001T4-1
AAAAAATAGGCTTGAGGTA
>U:001T5-1
AAAAAATAGGTTATCAATGGAT
>U:001T6-1
AAAAAATAGGTTTTTCAA
>U:001T7-1
AAAAAATAGGTTTTTCAATG
>U:001T8-1
AAAAAATAGGTTTTTCAATGGA
>U:001T9-9
AAAAAATAGGTTTTTCAATGGAT
>U:001TA-2
AAAAAATAGGTTTTTCAATGGATT
>U:001TB-1
AAAAAATAGTAAAAACCA
>U:001TC-1
AAAAAATAGTGCTATTTTTA
>U:001TD-1
AAAAAATAGTTTTACGTTACTA
>U:001TE-1
AAAAAATATAAAATGGTGATTGTC
>U:001TF-1
AAAAAATATACAGACGAAAGAA
>U:001TG-1
AAAAAATATAGAACGAGTACTAC
>U:001TH-1
AAAAAATATATAAACATAAGA
>U:001TI-1
AAAAAATATATAGACGAAAG
>U:001TJ-2
AAAAAATATATAGACGAAAGA
>U:001TK-4
AAAAAATATATAGACGAAAGAA
>U:001TL-1
AAAAAATATATAGACGAAAGAAAA
>U:001TM-1
AAAAAATATCAAATAAAATTGTA
>U:001TN-1
AAAAAATATCGTGACTCACGT
>U:001TO-1
AAAAAATATGAAAGTTAT
>U:001TP-1
AAAAAATATGAAAGTTATT
>U:001TQ-1
AAAAAATATGATGTTGAAGGCAA
>U:001TR-1
AAAAAATATGGCAAGCTGCTCA
>U:001TS-1
AAAAAATATGGCGATCACTC
>U:001TT-1
AAAAAATATGGCGATCACTCA
>U:001TU-2
AAAAAATATGGCGATCACTCAA
>U:001TV-2
AAAAAATATGGTTGTCGACG
>U:001TW-1
AAAAAATATGGTTGTCGACGAT
>U:001TX-1
AAAAAATATGGTTGTCGACGATA
>U:001TY-1
AAAAAATATGGTTGTCGACGATAG
>U:001TZ-1
AAAAAATATGGTTGTCGGCGGT
>U:001U0-1
AAAAAATATGTCGTAATGATT
>U:001U1-1
AAAAAATATGTCGTAATGATTA
>U:001U2-1
AAAAAATATGTCTTTTCGTCTA
>U:001U3-1
AAAAAATATGTGGAAATGAAA
>U:001U4-1
AAAAAATATGTGGAAATGAAAA
>U:001U5-1
AAAAAATATGTGGAAATGAAATC
>U:001U6-1
AAAAAATATGTTACGGATAGT
>U:001U7-1
AAAAAATATGTTGGCACTCTTGA
>U:001U8-1
AAAAAATATGTTGGCACTCTTGAA
>U:001U9-1
AAAAAATATTGCTATTTTTA
>U:001UA-2
AAAAAATATTGCTATTTTTAGT
>U:001UB-1
AAAAAATATTGTCCAGTACAAA
>U:001UC-1
AAAAAATATTGTTCTGA
>U:001UD-1
AAAAAATATTTTAAATCTTAC
>U:001UE-1
AAAAAATCAAAAAAAAAAAAGAA
>U:001UF-1
AAAAAATCAAAGGATGAGGAA
>U:001UG-1
AAAAAATCAAGGAATTTAAAACA
>U:001UH-1
AAAAAATCAATTGGACGAATGATT
>U:001UI-1
AAAAAATCACATTTATGTCGAAAT
>U:001UJ-1
AAAAAATCACCGACAAATGGTTGG
>U:001UK-1
AAAAAATCACTCTCTCAAAATTAC
>U:001UL-2
AAAAAATCAGATTAACGTCTGG
>U:001UM-1
AAAAAATCAGATTAATGTCTGG
>U:001UN-1
AAAAAATCATACGTGTGAAGAA
>U:001UO-1
AAAAAATCATGGGGAAGGCCTT
>U:001UP-1
AAAAAATCATTCGAAGATAAACT
>U:001UQ-1
AAAAAATCCGAGGGAAGCTATTT
>U:001UR-1
AAAAAATCCGGGGAGAGCTGTTT
>U:001US-1
AAAAAATCCGGTCTTTCTCGTCT
>U:001UT-2
AAAAAATCCTAGCGGGTCATAT
>U:001UU-2
AAAAAATCCTAGCGGGTCATATT
>U:001UV-1
AAAAAATCCTAGCGGGTGATT
>U:001UW-1
AAAAAATCCTAGTGGATCATA
>U:001UX-2
AAAAAATCCTAGTGGATCATAT
>U:001UY-1
AAAAAATCCTAGTGGATCATATTG
>U:001UZ-1
AAAAAATCCTAGTGGGTCATA
>U:001V0-1
AAAAAATCCTAGTGGGTCATAT
>U:001V1-1
AAAAAATCCTCTCCATGGTTT
>U:001V2-1
AAAAAATCCTCTCCATGGTTTTGA
>U:001V3-1
AAAAAATCGAAAGGTCTTCTA
>U:001V4-1
AAAAAATCGAAATCGTATTACGCGT
>U:001V5-1
AAAAAATCGAATCCGCGAAAT
>U:001V6-2
AAAAAATCGAATTGTTTAGA
>U:001V7-1
AAAAAATCGAATTGTTTAGAAA
>U:001V8-1
AAAAAATCGACGAGGAAC
>U:001V9-1
AAAAAATCGAGTTTTAAGAAAAAT
>U:001VA-1
AAAAAATCGATATGTCTTCT
>U:001VB-1
AAAAAATCGGAGGAAATTG
>U:001VC-1
AAAAAATCGGAGGAAATTGAG
>U:001VD-2
AAAAAATCGGAGGAAATTGAGTT
>U:001VE-1
AAAAAATCGGAGGAAATTGAGTTT
>U:001VF-1
AAAAAATCGGAGGAAATTGAGTTTT
>U:001VG-1
AAAAAATCGGAGGAAATTTAG
>U:001VH-2
AAAAAATCGGAGGAAATTTAGAT
>U:001VI-2
AAAAAATCGGAGGAAATTTAGATT
>U:001VJ-1
AAAAAATCGGAGGAAATTTAGG
>U:001VK-3
AAAAAATCGGAGGAAATTTAGGTT
>U:001VL-1
AAAAAATCGTAAGTGCAACC
>U:001VM-1
AAAAAATCGTCACGATGAAAA
>U:001VN-1
AAAAAATCGTCCAATCAAAGGATA
>U:001VO-1
AAAAAATCGTCCTCATTTATCGCTC
>U:001VP-1
AAAAAATCGTGGGGTAATTT
>U:001VQ-1
AAAAAATCTACTCCTTAATTCTGA
>U:001VR-1
AAAAAATCTACTTACTAGTTGAAA
>U:001VS-1
AAAAAATCTAGAACCTTCTAT
>U:001VT-1
AAAAAATCTAGAACCTTCTATG
>U:001VU-1
AAAAAATCTAGGATATTTTG
>U:001VV-1
AAAAAATCTCCGATTAATATGTATTT
>U:001VW-1
AAAAAATCTCCTGATTTTTTTGGC
>U:001VX-1
AAAAAATCTCGGATTTCCCGAGAAA
>U:001VY-2
AAAAAATCTCTCCCAAAATTGAT
>U:001VZ-1
AAAAAATCTCTGATGAAGCAATA
>U:001W0-3
AAAAAATCTGCGACAATAAATGA
>U:001W1-1
AAAAAATCTGTCAAATATAATGA
>U:001W2-1
AAAAAATCTGTTGATTTAACGTGAG
>U:001W3-1
AAAAAATCTTAAATTGAATTAAA
>U:001W4-1
AAAAAATCTTAAATTGAATTAAAAA
>U:001W5-1
AAAAAATCTTAAATTGAATTAAAG
>U:001W6-1
AAAAAATCTTCAGTATTTTGCAGA
>U:001W7-1
AAAAAATCTTCCCTTTCTTCT
>U:001W8-1
AAAAAATCTTCCTTTTCTTCTA
>U:001W9-1
AAAAAATCTTCTTTTTA
>U:001WA-1
AAAAAATCTTCTTTTTCTTC
>U:001WB-1
AAAAAATCTTCTTTTTCTTCC
>U:001WC-1
AAAAAATCTTCTTTTTCTTCT
>U:001WD-3
AAAAAATCTTCTTTTTCTTCTA
>U:001WE-3
AAAAAATCTTCTTTTTCTTCTAT
>U:001WF-4
AAAAAATCTTCTTTTTCTTCTATT
>U:001WG-2
AAAAAATCTTCTTTTTCTTCTATTG
>U:001WH-1
AAAAAATCTTGATCGAGAGCAA
>U:001WI-1
AAAAAATCTTGATCGAGAGCAAGT
>U:001WJ-1
AAAAAATCTTGTCGCGAAAGGTT
>U:001WK-1
AAAAAATCTTTCCGTCGAACGT
>U:001WL-1
AAAAAATCTTTCTTTTCTTG
>U:001WM-1
AAAAAATCTTTCTTTTCTTGT
>U:001WN-2
AAAAAATCTTTCTTTTCTTGTA
>U:001WO-1
AAAAAATCTTTCTTTTGTA
>U:001WP-1
AAAAAATCTTTTAACAAGAATTA
>U:001WQ-1
AAAAAATGAAAATGGATA
>U:001WR-1
AAAAAATGAAAATGGATAATCGA
>U:001WS-1
AAAAAATGAAAATGGCAAGAA
>U:001WT-1
AAAAAATGAAAGCAGTCGTTGTGCA
>U:001WU-1
AAAAAATGAACCGACGAATT
>U:001WV-1
AAAAAATGAACCGACGAATTTCA
>U:001WW-1
AAAAAATGAACTAGAACAA
>U:001WX-1
AAAAAATGAATCTTTCAAAAT
>U:001WY-1
AAAAAATGAATTATATATGTCAAA
>U:001WZ-1
AAAAAATGAATTCGAAT
>U:001X0-1
AAAAAATGAATTCGAATAT
>U:001X1-1
AAAAAATGAATTCGAATATGT
>U:001X2-1
AAAAAATGAATTCGAATATGTGT
>U:001X3-1
AAAAAATGAATTCGAATATTTGT
>U:001X4-1
AAAAAATGACGAAGGCAAAGTT
>U:001X5-1
AAAAAATGACGATCCAGAAAGT
>U:001X6-1
AAAAAATGACGATCGAACAGTTTT
>U:001X7-1
AAAAAATGACGGAAATTATTAAA
>U:001X8-1
AAAAAATGACTGCTGATTTGTTGT
>U:001X9-1
AAAAAATGAGAAAAGAGATTGTAC
>U:001XA-1
AAAAAATGAGCGATGACTTTGTA
>U:001XB-1
AAAAAATGAGCGATGACTTTGTT
>U:001XC-2
AAAAAATGAGGAAAGAAATTGTAC
>U:001XD-1
AAAAAATGAGGACGATGAACCAG
>U:001XE-1
AAAAAATGAGTAATTAAACGAT
>U:001XF-1
AAAAAATGAGTTTTATC
>U:001XG-1
AAAAAATGATAGTAAGT
>U:001XH-1
AAAAAATGATGATTGTCCTTA
>U:001XI-1
AAAAAATGATGATTGTCCTTATTG
>U:001XJ-1
AAAAAATGATTAATTAGTT
>U:001XK-1
AAAAAATGATTAATTAGTTTT
>U:001XL-4
AAAAAATGATTAATTAGTTTTA
>U:001XM-1
AAAAAATGATTAGTGCGATCT
>U:001XN-1
AAAAAATGCAGACGGAAT
>U:001XO-1
AAAAAATGCATAAGGTGATTTAGT
>U:001XP-1
AAAAAATGCCAGCGACAG
>U:001XQ-1
AAAAAATGCCTTCTAATGA
>U:001XR-1
AAAAAATGCCTTTTCGATATCA
>U:001XS-1
AAAAAATGCGACCGATTTAAGA
>U:001XT-1
AAAAAATGCGCCACCGAAGT
>U:001XU-1
AAAAAATGCGCTAAGAAGA
>U:001XV-1
AAAAAATGCGCTAAGAAGAGAAG
>U:001XW-1
AAAAAATGCGGTTGTGTCTA
>U:001XX-1
AAAAAATGCTACCGCTTTA
>U:001XY-1
AAAAAATGCTTACCTTCAGCAC
>U:001XZ-1
AAAAAATGCTTGAATGGAAA
>U:001Y0-1
AAAAAATGCTTTTGCAGTAAAGCT
>U:001Y1-1
AAAAAATGGAAAGAATGTTGGGCT
>U:001Y2-1
AAAAAATGGAAATGGTTTGTT
>U:001Y3-2
AAAAAATGGAACTGTGAAGAAA
>U:001Y4-2
AAAAAATGGAACTGTGAAGAAAT
>U:001Y5-1
AAAAAATGGAATTGGAAAA
>U:001Y6-1
AAAAAATGGACCAGACTGGAAC
>U:001Y7-1
AAAAAATGGACTTACGTTGATTG
>U:001Y8-1
AAAAAATGGAGTTTCATTATC
>U:001Y9-1
AAAAAATGGATAGGAATGTTTG
>U:001YA-1
AAAAAATGGATCTAATATCTGT
>U:001YB-1
AAAAAATGGATGACGATCCGTGTGAAT
>U:001YC-1
AAAAAATGGATGTGATCAAGTGT
>U:001YD-1
AAAAAATGGCTAAGAGGGAT
>U:001YE-1
AAAAAATGGGCAAAGCAAAAGCT
>U:001YF-1
AAAAAATGGGCAGATCACTGCAT
>U:001YG-1
AAAAAATGGGTTTATGTCTCT
>U:001YH-1
AAAAAATGGTACGAGTTAACGA
>U:001YI-1
AAAAAATGGTATCGTTATA
>U:001YJ-1
AAAAAATGGTCGCTGGGTCAT
>U:001YK-1
AAAAAATGTAAATAAGTGGGGAA
>U:001YL-1
AAAAAATGTATCAAAATGATTCGA
>U:001YM-1
AAAAAATGTATTCATTTTGAT
>U:001YN-1
AAAAAATGTATTCGTACT
>U:001YO-1
AAAAAATGTATTCGTACTGT
>U:001YP-2
AAAAAATGTATTCGTACTGTC
>U:001YQ-18
AAAAAATGTATTCGTACTGTCT
>U:001YR-2
AAAAAATGTATTCGTACTGTCTGAG
>U:001YS-1
AAAAAATGTATTCGTACTGTCTGAGA
>U:001YT-2
AAAAAATGTATTCGTACTGTCTGAGC
>U:001YU-1
AAAAAATGTCTAATTATAAAC
>U:001YV-1
AAAAAATGTCTAATTATAAACCA
>U:001YW-1
AAAAAATGTCTAATTATTAAACC
>U:001YX-1
AAAAAATGTCTGATTATAAACCA
>U:001YY-1
AAAAAATGTCTGTTGGAAAGT
>U:001YZ-1
AAAAAATGTGAGTTGAAGTACT
>U:001Z0-1
AAAAAATGTGGCGCTCGCCGG
>U:001Z1-1
AAAAAATGTGTGTGTGTGTAA
>U:001Z2-2
AAAAAATGTTACCGATTTAAG
>U:001Z3-1
AAAAAATGTTACCGATTTAAGAGA
>U:001Z4-1
AAAAAATGTTGGAATCTGTGCAA
>U:001Z5-1
AAAAAATGTTGGACCAGCTCAAGTT
>U:001Z6-1
AAAAAATGTTGGGATTGTT
>U:001Z7-1
AAAAAATGTTTATATCTGATTT
>U:001Z8-2
AAAAAATGTTTCGGTTTTA
>U:001Z9-1
AAAAAATGTTTTTAATTGTT
>U:001ZA-1
AAAAAATTAAAAAAGAAAGAATTAT
>U:001ZB-1
AAAAAATTAAACTTGTCC
>U:001ZC-1
AAAAAATTAAAGTTGATA
>U:001ZD-1
AAAAAATTAAAGTTGATAAT
>U:001ZE-1
AAAAAATTAAATCCATGGAATGA
>U:001ZF-1
AAAAAATTAACTAAACGGATATG
>U:001ZG-1
AAAAAATTAACTAGAACGTTTTC
>U:001ZH-1
AAAAAATTAACTGGAGATCAA
>U:001ZI-1
AAAAAATTAAGAATGTAGA
>U:001ZJ-1
AAAAAATTAAGCAATAATTATG
>U:001ZK-1
AAAAAATTAAGCTGCTGGCCAAT
>U:001ZL-1
AAAAAATTAATAATGTA
>U:001ZM-1
AAAAAATTAATAATGTAG
>U:001ZN-3
AAAAAATTAATAATGTAGA
>U:001ZO-1
AAAAAATTAATAATGTAGAAC
>U:001ZP-1
AAAAAATTAATAATGTAGAACC
>U:001ZQ-1
AAAAAATTAATAATGTAGAACCA
>U:001ZR-1
AAAAAATTAATATTAAGCGAT
>U:001ZS-1
AAAAAATTAATCAGAATATCTT
>U:001ZT-1
AAAAAATTACAATAATA
>U:001ZU-1
AAAAAATTACAATAATTTCT
>U:001ZV-1
AAAAAATTACAATAATTTCTCTG
>U:001ZW-1
AAAAAATTACAATAATTTCTCTGC
>U:001ZX-1
AAAAAATTACTGGCTTCGT
>U:001ZY-1
AAAAAATTACTGTCTTCGT
>U:001ZZ-1
AAAAAATTACTGTCTTCGTCGAT
>U:00200-1
AAAAAATTAGAAATGTTTAT
>U:00201-1
AAAAAATTAGAGAGCTCAAT
>U:00202-1
AAAAAATTAGAGTGCTCA
>U:00203-9
AAAAAATTAGAGTGCTCAA
>U:00204-1
AAAAAATTAGAGTGCTCAACGCG
>U:00205-26
AAAAAATTAGAGTGCTCAAT
>U:00206-1
AAAAAATTAGAGTGCTCAATG
>U:00207-2
AAAAAATTAGAGTGCTCAATGC
>U:00208-15
AAAAAATTAGAGTGCTCAATGCG
>U:00209-1
AAAAAATTAGAGTGCTCAATGCGG
>U:0020A-1
AAAAAATTAGAGTGCTCAATGCGGG
>U:0020B-4
AAAAAATTAGAGTGCTCAATGCGGGCT
>U:0020C-1
AAAAAATTAGAGTGCTCATTACC
>U:0020D-1
AAAAAATTAGAGTGCTTAATGCG
>U:0020E-1
AAAAAATTAGAGTGTTCA
>U:0020F-1
AAAAAATTAGATAGTTGGAACTT
>U:0020G-1
AAAAAATTAGCGTTCTTCC
>U:0020H-2
AAAAAATTAGTAATTAAACGA
>U:0020I-2
AAAAAATTAGTAATTAAACGAT
>U:0020J-1
AAAAAATTAGTAATTAAACGATA
>U:0020K-2
AAAAAATTAGTAATTAAACGATC
>U:0020L-1
AAAAAATTATAAAAGATAAGAAA
>U:0020M-1
AAAAAATTATAATCTGAATTATA
>U:0020N-1
AAAAAATTATCACGTCAATTAA
>U:0020O-2
AAAAAATTATCTAAAGGAAAAT
>U:0020P-1
AAAAAATTATGCTGTTGGCTGAC
>U:0020Q-1
AAAAAATTATTAATGAATA
>U:0020R-5
AAAAAATTATTAATGAATAATGA
>U:0020S-1
AAAAAATTATTCGAAGAAAA
>U:0020T-1
AAAAAATTATTCGAAGAGAA
>U:0020U-2
AAAAAATTATTCGAAGAT
>U:0020V-2
AAAAAATTATTCGAAGATA
>U:0020W-4
AAAAAATTATTCGAAGATAA
>U:0020X-10
AAAAAATTATTCGAAGATAAA
>U:0020Y-2
AAAAAATTATTCGAAGATAAAA
>U:0020Z-1
AAAAAATTATTCGAAGATAAAAAA
>U:00210-9
AAAAAATTATTCGAAGATAAAC
>U:00211-12
AAAAAATTATTCGAAGATAAACT
>U:00212-1
AAAAAATTATTGAATTTAGAAGC
>U:00213-1
AAAAAATTATTGTAAGTTTGTTCT
>U:00214-1
AAAAAATTATTTTAAAAAACGG
>U:00215-1
AAAAAATTATTTTTGTCGTGAA
>U:00216-1
AAAAAATTCAAAATTTAAA
>U:00217-5
AAAAAATTCAAAATTTAAAT
>U:00218-2
AAAAAATTCAAAATTTAAATT
>U:00219-5
AAAAAATTCAAAATTTAAATTT
>U:0021A-1
AAAAAATTCAAAATTTAAATTTAAA
>U:0021B-23
AAAAAATTCAAAATTTAAATTTGA
>U:0021C-1
AAAAAATTCAAAATTTAAATTTGAA
>U:0021D-1
AAAAAATTCAATTAAATTTGAA
>U:0021E-1
AAAAAATTCACCTCTGAATCGA
>U:0021F-1
AAAAAATTCAGGAAGAACGAAT
>U:0021G-1
AAAAAATTCAGGGAAAAAAAAT
>U:0021H-1
AAAAAATTCCATTTCATATCAA
>U:0021I-1
AAAAAATTCCCTCCAGCGTCTTG
>U:0021J-1
AAAAAATTCCTAGCGGAAAGGGA
>U:0021K-1
AAAAAATTCCTCACATATGTGATAAA
>U:0021L-1
AAAAAATTCGAACAGATA
>U:0021M-1
AAAAAATTCGAACCAAAAT
>U:0021N-1
AAAAAATTCGAAGATAAA
>U:0021O-1
AAAAAATTCTCCTTTCTTCCTTTTT
>U:0021P-1
AAAAAATTCTCGGCAGAA
>U:0021Q-1
AAAAAATTCTCGGCAGATA
>U:0021R-1
AAAAAATTCTCGGCAGATAAAT
>U:0021S-1
AAAAAATTCTCGGCAGATAAATT
>U:0021T-1
AAAAAATTCTCGGCAGATAAATTC
>U:0021U-1
AAAAAATTCTGCCGCGAAAGGT
>U:0021V-1
AAAAAATTCTGGGCAGATATA
>U:0021W-1
AAAAAATTCTGTATCTTTTGGAAA
>U:0021X-1
AAAAAATTCTTGGTTGGATAT
>U:0021Y-3
AAAAAATTCTTGTCGTGAAAGG
>U:0021Z-1
AAAAAATTCTTGTCGTGAAAGGT
>U:00220-1
AAAAAATTGAAAGAATTAATGCAGA
>U:00221-1
AAAAAATTGAAGACCTGCCAGAAT
>U:00222-1
AAAAAATTGAAGGAAAGAGTTT
>U:00223-1
AAAAAATTGAAGGAAATA
>U:00224-1
AAAAAATTGAAGGAAATAGAA
>U:00225-1
AAAAAATTGAAGGAAATAGAG
>U:00226-1
AAAAAATTGAAGGAAATAGAGT
>U:00227-6
AAAAAATTGAAGGAAATAGAGTT
>U:00228-3
AAAAAATTGAAGGAAATAGAGTTT
>U:00229-2
AAAAAATTGAAGGAAATAGAGTTTT
>U:0022A-2
AAAAAATTGAATTACTTGTAC
>U:0022B-2
AAAAAATTGAATTACTTGTACT
>U:0022C-1
AAAAAATTGAATTACTTGTACTC
>U:0022D-1
AAAAAATTGAATTCGTCTG
>U:0022E-1
AAAAAATTGAATTGAATGAAATGTT
>U:0022F-1
AAAAAATTGACTTTGGGT
>U:0022G-1
AAAAAATTGAGAAATAGGAAAC
>U:0022H-1
AAAAAATTGATAAGTAAATGATC
>U:0022I-4
AAAAAATTGATAATTAAACGAT
>U:0022J-1
AAAAAATTGATAATTAAACGATCAA
>U:0022K-1
AAAAAATTGATCTATATCTG
>U:0022L-1
AAAAAATTGATTAAATAGAACCAA
>U:0022M-2
AAAAAATTGATTAATTAGA
>U:0022N-1
AAAAAATTGATTAATTAGAAC
>U:0022O-1
AAAAAATTGATTTAGCCCGTGGGAA
>U:0022P-1
AAAAAATTGCTATTTTA
>U:0022Q-1
AAAAAATTGCTATTTTT
>U:0022R-1
AAAAAATTGCTATTTTTAG
>U:0022S-1
AAAAAATTGCTGCTCCCT
>U:0022T-3
AAAAAATTGCTGCTCCCTT
>U:0022U-1
AAAAAATTGCTGCTCCCTTAAGGCT
>U:0022V-1
AAAAAATTGCTGCTCCCTTGCCAC
>U:0022W-2
AAAAAATTGGAAAAAACCTGA
>U:0022X-2
AAAAAATTGGAAGGGATTTTATT
>U:0022Y-2
AAAAAATTGGAGAGATGAATTTA
>U:0022Z-1
AAAAAATTGGAGAGATGAATTTACA
>U:00230-2
AAAAAATTGGAGAGGTGAATCTA
>U:00231-1
AAAAAATTGGAGAGGTGAATCTAC
>U:00232-1
AAAAAATTGGATGTGGACAAAGTC
>U:00233-1
AAAAAATTGGCGTAAGTTAGT
>U:00234-1
AAAAAATTGGGACCATGTGTTT
>U:00235-1
AAAAAATTGGGGGGAAT
>U:00236-1
AAAAAATTGGTACCCGGC
>U:00237-1
AAAAAATTGTAAGATCGTTCTT
>U:00238-1
AAAAAATTGTACACGTTTTCTT
>U:00239-1
AAAAAATTGTAGGAGAAA
>U:0023A-1
AAAAAATTGTAGGTCCTT
>U:0023B-1
AAAAAATTGTATACGTTTTCTTT
>U:0023C-1
AAAAAATTGTCGCCACTGT
>U:0023D-1
AAAAAATTGTCGCCACTGTCT
>U:0023E-2
AAAAAATTGTCGCCACTGTCTA
>U:0023F-1
AAAAAATTGTCGCCACTGTCTAG
>U:0023G-4
AAAAAATTGTCGCCACTGTCTAGG
>U:0023H-1
AAAAAATTGTCGCCATTGCTTAGG
>U:0023I-2
AAAAAATTGTCGCCATTGTCTA
>U:0023J-1
AAAAAATTGTCGCCATTGTCTAG
>U:0023K-4
AAAAAATTGTCGCCATTGTCTAGG
>U:0023L-1
AAAAAATTGTCGCCATTGTCTAGGG
>U:0023M-3
AAAAAATTGTCGCCATTGTTTA
>U:0023N-3
AAAAAATTGTCGCCATTGTTTAT
>U:0023O-1
AAAAAATTGTCGCTATTGTTTA
>U:0023P-1
AAAAAATTGTCGTGAAAGTTA
>U:0023Q-1
AAAAAATTGTCGTGAAAGTTAA
>U:0023R-1
AAAAAATTGTCGTGAAAGTTATC
>U:0023S-1
AAAAAATTGTCGTGAAAGTTATCG
>U:0023T-1
AAAAAATTGTCGTGAAAGTTATCGA
>U:0023U-1
AAAAAATTGTCTGGCGTGCT
>U:0023V-1
AAAAAATTGTCTTAGACATGGAAT
>U:0023W-1
AAAAAATTGTGATACTCGATTTCAT
>U:0023X-4
AAAAAATTGTGTCGTGAAAGGTT
>U:0023Y-1
AAAAAATTGTGTCGTGAAAGGTTA
>U:0023Z-1
AAAAAATTGTTCGATTGGTTT
>U:00240-1
AAAAAATTGTTGAGCTTGGGGGCA
>U:00241-1
AAAAAATTGTTGCTCCCT
>U:00242-1
AAAAAATTGTTTAGATATA
>U:00243-1
AAAAAATTGTTTAGATATAATAA
>U:00244-1
AAAAAATTTAAAACTTAAA
>U:00245-1
AAAAAATTTAAAACTTAAATT
>U:00246-1
AAAAAATTTAAAACTTAAATTTG
>U:00247-5
AAAAAATTTAAAACTTAAATTTGA
>U:00248-2
AAAAAATTTAAATTTGA
>U:00249-1
AAAAAATTTAAATTTGAAA
>U:0024A-2
AAAAAATTTAAATTTGAAAT
>U:0024B-2
AAAAAATTTAAATTTGAAATA
>U:0024C-1
AAAAAATTTAAATTTGAAATAA
>U:0024D-2
AAAAAATTTAAATTTGAAATTAA
>U:0024E-1
AAAAAATTTAAATTTGAATT
>U:0024F-3
AAAAAATTTAAATTTGAATTTAA
>U:0024G-1
AAAAAATTTAAATTTTAAATA
>U:0024H-1
AAAAAATTTAAGTACTTCAA
>U:0024I-1
AAAAAATTTAATGAAAAAA
>U:0024J-8
AAAAAATTTAATGAAAGA
>U:0024K-11
AAAAAATTTAATGAAAGAA
>U:0024L-1
AAAAAATTTAATGAAAGAAA
>U:0024M-1
AAAAAATTTAATGAAAGAAAA
>U:0024N-4
AAAAAATTTAATGAAAGAAT
>U:0024O-2
AAAAAATTTAATGAAAGAATACC
>U:0024P-1
AAAAAATTTAATGAAAGT
>U:0024Q-1
AAAAAATTTACTCCTTCTTCAAAT
>U:0024R-1
AAAAAATTTAGCTGGAATTAT
>U:0024S-1
AAAAAATTTATGGAAAAAGAA
>U:0024T-1
AAAAAATTTATGGAGAGATGGTTT
>U:0024U-1
AAAAAATTTATTTCTGTCGT
>U:0024V-1
AAAAAATTTATTTTTGTCG
>U:0024W-1
AAAAAATTTCAAAAATTAGAAAA
>U:0024X-1
AAAAAATTTCAAAATTTAAATT
>U:0024Y-1
AAAAAATTTCAGCGCAGAGGTG
>U:0024Z-1
AAAAAATTTCAGGATAGAAA
>U:00250-1
AAAAAATTTCGACTCTGGGTGCTCACT
>U:00251-1
AAAAAATTTCGATATCTGAGTGT
>U:00252-1
AAAAAATTTCGATATTTGAATGTT
>U:00253-1
AAAAAATTTCTCTGGATTATC
>U:00254-1
AAAAAATTTCTGTTATCCGGAAGAT
>U:00255-1
AAAAAATTTCTTTCGTTCTTT
>U:00256-2
AAAAAATTTCTTTCGTTCTTTC
>U:00257-1
AAAAAATTTCTTTCGTTCTTTCA
>U:00258-1
AAAAAATTTCTTTCGTTTTC
>U:00259-1
AAAAAATTTGAAAAACAAGA
>U:0025A-2
AAAAAATTTGATCGTTTAATTACT
>U:0025B-1
AAAAAATTTGCGTGTTAAGTAAA
>U:0025C-1
AAAAAATTTGGAACGCTTCA
>U:0025D-1
AAAAAATTTGGAACGCTTGAC
>U:0025E-1
AAAAAATTTGGAACGTCC
>U:0025F-1
AAAAAATTTGGTAAAGACAT
>U:0025G-1
AAAAAATTTGGTCGTGTTCA
>U:0025H-1
AAAAAATTTGGTCGTGTTCACA
>U:0025I-7
AAAAAATTTGGTCGTGTTCACAC
>U:0025J-1
AAAAAATTTGGTCGTGTTCACACC
>U:0025K-1
AAAAAATTTGTCGACGCTCC
>U:0025L-1
AAAAAATTTGTCGCGAAAGG
>U:0025M-1
AAAAAATTTGTCGCGAAAGGTT
>U:0025N-2
AAAAAATTTGTGTCGTGAAAGG
>U:0025O-3
AAAAAATTTGTTATCAAATGTTA
>U:0025P-1
AAAAAATTTTAATGAAAGA
>U:0025Q-1
AAAAAATTTTATCAACTAC
>U:0025R-1
AAAAAATTTTATCTCTTTTTTCG
>U:0025S-1
AAAAAATTTTCTAGCTCCGAGTT
>U:0025T-1
AAAAAATTTTGGAAAAATATA
>U:0025U-1
AAAAAATTTTGGAAAAATATAT
>U:0025V-2
AAAAAATTTTGGAAATTAGA
>U:0025W-1
AAAAAATTTTGGAAATTAGAA
>U:0025X-1
AAAAAATTTTGGAAATTAGAGAC
>U:0025Y-1
AAAAAATTTTGGAAATTAGAGACG
>U:0025Z-1
AAAAAATTTTGGCGCGAAAGGT
>U:00260-1
AAAAAATTTTGTCGCAACAGT
>U:00261-7
AAAAAATTTTGTCGCGAAA
>U:00262-1
AAAAAATTTTGTCGCGAAAAAAAA
>U:00263-5
AAAAAATTTTGTCGCGAAAG
>U:00264-2
AAAAAATTTTGTCGCGAAAGA
>U:00265-23
AAAAAATTTTGTCGCGAAAGG
>U:00266-1
AAAAAATTTTGTCGCGAAAGGA
>U:00267-21
AAAAAATTTTGTCGCGAAAGGT
>U:00268-4
AAAAAATTTTGTCGCGAAAGGTA
>U:00269-1
AAAAAATTTTGTCGCGAAAGGTAAAA
>U:0026A-52
AAAAAATTTTGTCGCGAAAGGTT
>U:0026B-8
AAAAAATTTTGTCGCGAAAGGTTA
>U:0026C-1
AAAAAATTTTGTCGCGAAAGGTTAA
>U:0026D-2
AAAAAATTTTGTCGCGAAAGGTTG
>U:0026E-4
AAAAAATTTTGTCGCGAAAGGTTGA
>U:0026F-1
AAAAAATTTTGTCGCGAAAGGTTGT
>U:0026G-5
AAAAAATTTTGTCGCGAAAGGTTT
>U:0026H-1
AAAAAATTTTGTCGCGAAATA
>U:0026I-2
AAAAAATTTTGTCGCGT
>U:0026J-1
AAAAAATTTTGTCGTGAAAGGT
>U:0026K-1
AAAAAATTTTGTTGCGAAA
>U:0026L-1
AAAAAATTTTGTTGCGAAAGG
>U:0026M-1
AAAAAATTTTGTTGCGAAAGGC
>U:0026N-1
AAAAAATTTTGTTGCGAAAGGT
>U:0026O-2
AAAAAATTTTGTTGCGAAAGGTT
>U:0026P-2
AAAAAATTTTGTTGTTAGAAAGA
>U:0026Q-1
AAAAAATTTTTAAAAAATTAAA
>U:0026R-1
AAAAAATTTTTAATAAAGA
>U:0026S-1
AAAAAATTTTTAATAAAGAAGA
>U:0026T-1
AAAAAATTTTTACAAATTAAAAAA
>U:0026U-1
AAAAAATTTTTGCAAAATTTA
>U:0026V-1
AAAAAATTTTTGCAAAATTTATGGAA
>U:0026W-1
AAAAAATTTTTGCGCTTGGGTACA
>U:0026X-1
AAAAAATTTTTGGAAATTAGA
>U:0026Y-1
AAAAAATTTTTGGAAATTAGAGA
>U:0026Z-1
AAAAAATTTTTGGAAATTAGGGAA
>U:00270-4
AAAAAATTTTTGTCGTGAAAGG
>U:00271-1
AAAAAATTTTTGTCGTGAAAGGTA
>U:00272-1
AAAAAATTTTTTGTTGTTT
>U:00273-1
AAAAAATTTTTTTCGGTTGTC
>U:00274-2
AAAAACAAAAAAAAAAAAAAA
>U:00275-1
AAAAACAAAAACAGCGGTAGA
>U:00276-1
AAAAACAAAAGAAGACGACTTGA
>U:00277-1
AAAAACAAAAGAAGAGGCAAAAT
>U:00278-1
AAAAACAAAATCCAGAAATAAA
>U:00279-1
AAAAACAAAGCAGCGAATTC
>U:0027A-1
AAAAACAAAGCTTGTGTTGAT
>U:0027B-2
AAAAACAAAGGGAAACTGCGC
>U:0027C-1
AAAAACAAAGTGAATTGAACAA
>U:0027D-1
AAAAACAAATCTCCACGGCTAC
>U:0027E-1
AAAAACAAATGGAAAGTGAGAC
>U:0027F-1
AAAAACAAATTTTGAAA
>U:0027G-1
AAAAACAAATTTTGAAAT
>U:0027H-1
AAAAACAAATTTTGAAATGAAT
>U:0027I-1
AAAAACAACAACTAATTTAGCA
>U:0027J-1
AAAAACAACAGAAATCACCA
>U:0027K-1
AAAAACAACCTATTGTTATTGA
>U:0027L-1
AAAAACAACGATACAAC
>U:0027M-1
AAAAACAACGATACAACCC
>U:0027N-1
AAAAACAACGATACAAT
>U:0027O-1
AAAAACAACGATACAATC
>U:0027P-3
AAAAACAACGATACAATCC
>U:0027Q-1
AAAAACAACGATACAATCCCGG
>U:0027R-1
AAAAACAACGATATAAT
>U:0027S-1
AAAAACAACGATATAATC
>U:0027T-1
AAAAACAACGATGTTAAAGTT
>U:0027U-1
AAAAACAACTTGCTCTTTTT
>U:0027V-2
AAAAACAACTTGCTCTTTTTA
>U:0027W-1
AAAAACAACTTGCTTTTT
>U:0027X-1
AAAAACAAGAAACGGAA
>U:0027Y-1
AAAAACAAGAAACGGAATCGCTT
>U:0027Z-1
AAAAACAAGATCCATTCCACACT
>U:00280-1
AAAAACAAGCGGTGAATGACA
>U:00281-1
AAAAACAAGGAACTATAATGAA
>U:00282-1
AAAAACAAGGAACTATAATGAAT
>U:00283-1
AAAAACAAGGGGATGGACGAAT
>U:00284-1
AAAAACAATAGCCTTTGTTCAT
>U:00285-1
AAAAACAATCGGAGTATTA
>U:00286-1
AAAAACAATCGGATTAT
>U:00287-1
AAAAACAATCGGATTATTA
>U:00288-1
AAAAACAATCGGATTATTAATT
>U:00289-1
AAAAACAATGAGAAGATGCTCT
>U:0028A-1
AAAAACAATGATTGGTCGTATCATT
>U:0028B-1
AAAAACAATGCCACATCCGTAT
>U:0028C-1
AAAAACAATGTTAATAAAA
>U:0028D-1
AAAAACAATGTTAATAAAAAA
>U:0028E-1
AAAAACACAACGCAATATACGACCAGCAC
>U:0028F-1
AAAAACACAAGGGTAATTCG
>U:0028G-1
AAAAACACACAAAGTTTATTAA
>U:0028H-1
AAAAACACAGAAGTGCCAT
>U:0028I-1
AAAAACACAGGACTCTG
>U:0028J-1
AAAAACACAGGACTCTGCAAACACGT
>U:0028K-1
AAAAACACAGGGACAGAGAC
>U:0028L-1
AAAAACACAGGGTCGAAACC
>U:0028M-1
AAAAACACATAGGAAGCGACTG
>U:0028N-1
AAAAACACATCAATACCGAGTC
>U:0028O-1
AAAAACACATGATGAATTAAA
>U:0028P-1
AAAAACACATGATTAATTGAAA
>U:0028Q-1
AAAAACACATGGGAAGCGAGACG
>U:0028R-1
AAAAACACATGGGAAGCGATAC
>U:0028S-1
AAAAACACATGGTCAGAGAGA
>U:0028T-1
AAAAACACATGGTCGTCTT
>U:0028U-1
AAAAACACCAAAAAAAATT
>U:0028V-1
AAAAACACCACACAACACAACCCA
>U:0028W-1
AAAAACACCACCATGTTTAGTAT
>U:0028X-1
AAAAACACCCGGTGCTCGACA
>U:0028Y-1
AAAAACACCTCGGTACTGAGCTCT
>U:0028Z-1
AAAAACACCTGGCTAGTATGCA
>U:00290-1
AAAAACACGACGGTCTTCCGAAAGA
>U:00291-1
AAAAACACGGAGTCTTAACAAT
>U:00292-1
AAAAACACGGGCGGACGGGCT
>U:00293-1
AAAAACACGTCCTCAAAAGGAT
>U:00294-1
AAAAACACGTTTCCTTGTTTGA
>U:00295-1
AAAAACACTTCTGCGGATCGGTC
>U:00296-1
AAAAACAGAAACTAGTGCAGGCT
>U:00297-1
AAAAACAGAAATAACTTATTACTT
>U:00298-1
AAAAACAGAACAGCCCACCGCT
>U:00299-1
AAAAACAGACAAAGGAAACTTT
>U:0029A-1
AAAAACAGAGACAATAAAGTA
>U:0029B-1
AAAAACAGAGAGCAGCGATGT
>U:0029C-1
AAAAACAGAGGGGAAAGAA
>U:0029D-1
AAAAACAGAGGGGATCAGT
>U:0029E-1
AAAAACAGAGGTTAAAGTAAC
>U:0029F-1
AAAAACAGATAGCGTTAGTA
>U:0029G-1
AAAAACAGCAAGTTTAAAT
>U:0029H-1
AAAAACAGCACTTTACTGAGCTC
>U:0029I-3
AAAAACAGCACTTTACTGAGCTCT
>U:0029J-1
AAAAACAGCAGCCTTCGGTTT
>U:0029K-1
AAAAACAGCAGGGCACTTCCGCAA
>U:0029L-1
AAAAACAGCATAAGTTTATGAT
>U:0029M-1
AAAAACAGCCAGCTTTGATGT
>U:0029N-1
AAAAACAGCCAGGTGAAAGT
>U:0029O-1
AAAAACAGCCTAACTGTGT
>U:0029P-1
AAAAACAGCGTTGTAGTTA
>U:0029Q-1
AAAAACAGCTTGCTCTTTTT
>U:0029R-1
AAAAACAGGATACTTGAAGCGCC
>U:0029S-1
AAAAACAGGCAAAAGAAGAGGT
>U:0029T-1
AAAAACAGTAATCTGATCAGT
>U:0029U-1
AAAAACAGTAATCTGATCAGTA
>U:0029V-1
AAAAACAGTAATCTGATCAGTAG
>U:0029W-4
AAAAACAGTAATCTGATCAGTAGA
>U:0029X-1
AAAAACAGTAGAAAGAA
>U:0029Y-1
AAAAACAGTAGAAAGAATA
>U:0029Z-1
AAAAACAGTCATACACATGCAT
>U:002A0-1
AAAAACAGTCCTGGACGGCTCT
>U:002A1-1
AAAAACAGTCTGAGTATCATACG
>U:002A2-1
AAAAACAGTCTGGGTATCA
>U:002A3-1
AAAAACAGTGATCTGATCAGTAG
>U:002A4-1
AAAAACAGTTTAACGCTTGTT
>U:002A5-1
AAAAACATACCAATGCTTTGTA
>U:002A6-1
AAAAACATCAATGGAAT
>U:002A7-1
AAAAACATCGGAGGTAGATCT
>U:002A8-1
AAAAACATCGTCTTAAAAAAAAAA
>U:002A9-1
AAAAACATCTGTCATGCTTGT
>U:002AA-1
AAAAACATGAAAAAAGAAAAAAA
>U:002AB-1
AAAAACATGATTAATTGAAAG
>U:002AC-1
AAAAACATGCATTGAGTAAGTTA
>U:002AD-1
AAAAACATGCCTTGGTCAATTCT
>U:002AE-1
AAAAACATGCGAAAAATTCTCGG
>U:002AF-1
AAAAACATGCGCTGCATGTGC
>U:002AG-1
AAAAACATGGCGTTTTGACTTT
>U:002AH-1
AAAAACATGGGAGCCTTTTTGT
>U:002AI-1
AAAAACATGGTTTTTTGACATT
>U:002AJ-2
AAAAACATTAAGAGTTTTAAGGG
>U:002AK-1
AAAAACATTAAGAGTTTTAAGGGT
>U:002AL-8
AAAAACATTACTGAGGCTT
>U:002AM-1
AAAAACATTGACGGGCAA
>U:002AN-3
AAAAACATTGAGAGTTTTA
>U:002AO-3
AAAAACATTGAGAGTTTTAA
>U:002AP-3
AAAAACATTGAGAGTTTTAAG
>U:002AQ-6
AAAAACATTGAGAGTTTTAAGG
>U:002AR-5
AAAAACATTGAGAGTTTTAAGGG
>U:002AS-2
AAAAACATTGAGAGTTTTAAGGGT
>U:002AT-1
AAAAACATTGAGAGTTTTAAGGGTT
>U:002AU-1
AAAAACATTGAGATTTTTAAGG
>U:002AV-1
AAAAACATTGCGGATATATC
>U:002AW-1
AAAAACATTGGACACAACGAT
>U:002AX-1
AAAAACATTGTTTGTTGA
>U:002AY-1
AAAAACATTGTTTTTTGAC
>U:002AZ-1
AAAAACATTGTTTTTTGACATT
>U:002B0-2
AAAAACATTGTTTTTTGACATTA
>U:002B1-1
AAAAACATTTAAATTTCTAT
>U:002B2-1
AAAAACATTTATCTCCTTACAT
>U:002B3-1
AAAAACATTTTCCGGAAAA
>U:002B4-1
AAAAACCAAAAAAAGCAGCGCT
>U:002B5-1
AAAAACCAAAGAAAGACATGGATT
>U:002B6-1
AAAAACCAAATCCGACCGT
>U:002B7-1
AAAAACCAAGGGAAGCTAAGCT
>U:002B8-1
AAAAACCAAGTATGACAATAGA
>U:002B9-1
AAAAACCAATCGGATTAT
>U:002BA-1
AAAAACCAATTCCTGGAATAA
>U:002BB-1
AAAAACCAATTCCTGGAATAAAAA
>U:002BC-1
AAAAACCACACACCAAACCAATA
>U:002BD-1
AAAAACCACACCAAAGCGAA
>U:002BE-1
AAAAACCACAGCTTGAGA
>U:002BF-1
AAAAACCACAGCTTGAGAA
>U:002BG-1
AAAAACCACGTGGTTCAGC
>U:002BH-1
AAAAACCACTCGTCTAATTATA
>U:002BI-1
AAAAACCACTTGACCTTTCTT
>U:002BJ-1
AAAAACCAGCGAATTTTCATT
>U:002BK-1
AAAAACCAGCTAACAGACAATA
>U:002BL-1
AAAAACCAGCTCAGTTCGGATT
>U:002BM-1
AAAAACCAGGGACAAAAAGTT
>U:002BN-2
AAAAACCAGTGACGTAACTA
>U:002BO-1
AAAAACCAGTTGGAGCACGAAAA
>U:002BP-1
AAAAACCATAATGAAAGTAAAGA
>U:002BQ-1
AAAAACCATAGGGACTGGTTTTG
>U:002BR-1
AAAAACCATCGGATTATTAGTTTT
>U:002BS-1
AAAAACCATCTCAGTTCGGATTG
>U:002BT-1
AAAAACCATGATTAATAAAAA
>U:002BU-1
AAAAACCATGATTAATTGA
>U:002BV-1
AAAAACCATGATTAATTGAA
>U:002BW-2
AAAAACCATGATTAATTGAAAG
>U:002BX-5
AAAAACCATGATTAATTGAAAGT
>U:002BY-2
AAAAACCATGATTAATTGAAAGTT
>U:002BZ-1
AAAAACCATGATTAATTT
>U:002C0-1
AAAAACCATGCAAGTAGTAA
>U:002C1-1
AAAAACCATGCGAAATTTGCC
>U:002C2-1
AAAAACCATGCGAAGCTGCTCT
>U:002C3-1
AAAAACCATGGGAAGCTGATAT
>U:002C4-1
AAAAACCATGTGAAGCGGCTC
>U:002C5-1
AAAAACCATGTGAAGGTGCTGT
>U:002C6-1
AAAAACCATTATTAATTGAAAGCT
>U:002C7-1
AAAAACCATTCTAACCTATCACC
>U:002C8-1
AAAAACCCAATGGATTATATTGA
>U:002C9-1
AAAAACCCAATGGATTATATTGAA
>U:002CA-1
AAAAACCCACGGCGAAAAAAG
>U:002CB-1
AAAAACCCAGGGAAACTGAG
>U:002CC-1
AAAAACCCATGGGAGGTGATAT
>U:002CD-1
AAAAACCCCCACTGTGGTT
>U:002CE-1
AAAAACCCCCCTATATTAAAAAAAA
>U:002CF-1
AAAAACCCGACTGAAGTCACC
>U:002CG-1
AAAAACCCGAGGAAACCGATCT
>U:002CH-1
AAAAACCCGTCGGAACCGACT
>U:002CI-1
AAAAACCCGTTTCGAATTGGAT
>U:002CJ-1
AAAAACCCTGAGGAAGCGGCTGG
>U:002CK-1
AAAAACCCTTATTTCCTTACAT
>U:002CL-1
AAAAACCCTTTGCGACAAATTT
>U:002CM-1
AAAAACCCTTTGTTAGCA
>U:002CN-1
AAAAACCGACGGAAGTCAAC
>U:002CO-1
AAAAACCGATTGTTACTGCCAAGA
>U:002CP-1
AAAAACCGCGGAGTTGGATCT
>U:002CQ-1
AAAAACCGGAAAAGTCCAAT
>U:002CR-1
AAAAACCGGAAAGGGAGCGA
>U:002CS-1
AAAAACCGGAAAGTTGAAAAAATT
>U:002CT-1
AAAAACCGGATGAAGCGACAAAGGT
>U:002CU-1
AAAAACCGGATGAGGAAA
>U:002CV-1
AAAAACCGGCGCTGCCCGAGG
>U:002CW-1
AAAAACCGGGCAGAAATTTT
>U:002CX-1
AAAAACCGGGTGGAAATTT
>U:002CY-1
AAAAACCGGTACTTAACAATA
>U:002CZ-1
AAAAACCGTACGGTTGTTCGAT
>U:002D0-2
AAAAACCGTCCGGTGAAAC
>U:002D1-1
AAAAACCGTCCTGCTTGTGCAT
>U:002D2-1
AAAAACCGTCGAGGCCGATTA
>U:002D3-1
AAAAACCGTGAAAAAGTTGGAA
>U:002D4-1
AAAAACCGTGCGAATCCAT
>U:002D5-2
AAAAACCGTTGGTCCTATACCA
>U:002D6-1
AAAAACCGTTTAAAAAAAA
>U:002D7-2
AAAAACCTATTGTTAAAGTA
>U:002D8-2
AAAAACCTATTGTTAAAGTAACT
>U:002D9-1
AAAAACCTCATCTAAGGCTAAA
>U:002DA-1
AAAAACCTCCGCATTGATTGTA
>U:002DB-1
AAAAACCTCGTAGTTGGTTC
>U:002DC-1
AAAAACCTCTCCCAAAATTA
>U:002DD-1
AAAAACCTCTCCCAAAATTAGTA
>U:002DE-1
AAAAACCTCTTAATATGCGG
>U:002DF-2
AAAAACCTGAGCAAGGAAAAGGA
>U:002DG-1
AAAAACCTGATGTATTGAT
>U:002DH-1
AAAAACCTGATGTATTGATT
>U:002DI-2
AAAAACCTGCAATCTTCGGAT
>U:002DJ-1
AAAAACCTGCAATCTTCGGATA
>U:002DK-1
AAAAACCTGGCACCGCCTATCCC
>U:002DL-1
AAAAACCTGTTAACGAGGATCT
>U:002DM-1
AAAAACCTGTTAACGAGGATCTA
>U:002DN-1
AAAAACCTTAAATTCTTTTA
>U:002DO-2
AAAAACCTTAAATTCTTTTAAC
>U:002DP-1
AAAAACCTTCATCTTTTGTATAAAA
>U:002DQ-1
AAAAACCTTCTAAAAAATTC
>U:002DR-1
AAAAACCTTCTTGCTTAT
>U:002DS-1
AAAAACCTTCTTTTTCT
>U:002DT-1
AAAAACCTTCTTTTTCTTCTATT
>U:002DU-1
AAAAACCTTGCCAGACTCTATAC
>U:002DV-1
AAAAACCTTGCTTTGCTTGCT
>U:002DW-1
AAAAACCTTTATCTCCTT
>U:002DX-3
AAAAACCTTTATCTCCTTACAT
>U:002DY-1
AAAAACCTTTATCTCCTTACATAA
>U:002DZ-1
AAAAACCTTTATCTTCTTAC
>U:002E0-1
AAAAACCTTTATCTTTTTA
>U:002E1-1
AAAAACCTTTATGTGGACAA
>U:002E2-1
AAAAACGAAAAAACTGAGGA
>U:002E3-1
AAAAACGAAAAATGGAATCCCA
>U:002E4-1
AAAAACGAAAACGGCTAAT
>U:002E5-1
AAAAACGAAAACGGCTACT
>U:002E6-1
AAAAACGAAAACTGGAA
>U:002E7-1
AAAAACGAAACGACTGAAATTG
>U:002E8-1
AAAAACGAAACGACTGAAATTGG
>U:002E9-1
AAAAACGAAACGACTGAAATTGGAA
>U:002EA-1
AAAAACGAAAGGAAAGAAAGG
>U:002EB-1
AAAAACGAAAGGCCTTTA
>U:002EC-2
AAAAACGAAATGAAAGAGAATG
>U:002ED-2
AAAAACGAAATGAAAGAGAATGGA
>U:002EE-1
AAAAACGAAATTAATAAAAAAAGC
>U:002EF-1
AAAAACGAACTAAGTAGTTA
>U:002EG-1
AAAAACGAACTACACAAG
>U:002EH-1
AAAAACGAAGCCTGGGGAA
>U:002EI-2
AAAAACGAAGCGAGAAAGAGA
>U:002EJ-1
AAAAACGAAGTCTGCATGCA
>U:002EK-1
AAAAACGAAGTTCTTTGCAC
>U:002EL-1
AAAAACGAATAATTAGGGAGAGAT
>U:002EM-1
AAAAACGAATATGCTGACAA
>U:002EN-1
AAAAACGAATGGGTCGAAT
>U:002EO-1
AAAAACGAATTGTTAAATTT
>U:002EP-1
AAAAACGACACATTTAAGT
>U:002EQ-1
AAAAACGACGAGATGAGCGTGA
>U:002ER-1
AAAAACGACGGAAATTATTAAAGT
>U:002ES-1
AAAAACGACTGGTTGCAA
>U:002ET-1
AAAAACGACTTCTAGTAA
>U:002EU-1
AAAAACGAGAGGCAAAGACACT
>U:002EV-1
AAAAACGAGATCGGAATGGTT
>U:002EW-1
AAAAACGAGCTGGAACGAAA
>U:002EX-1
AAAAACGAGCTGGAACGAAAT
>U:002EY-1
AAAAACGAGCTGGACATCCATT
>U:002EZ-1
AAAAACGAGGGGTTAAGGCCCAA
>U:002F0-1
AAAAACGAGTGATGATAACGTGCGA
>U:002F1-1
AAAAACGATAAAACCCAACGCT
>U:002F2-2
AAAAACGATAAATGCTAAAAT
>U:002F3-2
AAAAACGATCTGGAGTTCCAAC
>U:002F4-1
AAAAACGATGAATGAAAAAAAA
>U:002F5-1
AAAAACGATGAGATGAACATGGAA
>U:002F6-1
AAAAACGATGTGAAGCTGC
>U:002F7-2
AAAAACGATTAATTAGT
>U:002F8-17
AAAAACGATTAATTAGTT
>U:002F9-2
AAAAACGATTAATTAGTTT
>U:002FA-5
AAAAACGATTAATTAGTTTTA
>U:002FB-9
AAAAACGATTAATTAGTTTTAT
>U:002FC-1
AAAAACGATTGGATTGACAT
>U:002FD-1
AAAAACGCAAAAGCCTAACGCC
>U:002FE-1
AAAAACGCAAATCGAAGAAAGA
>U:002FF-1
AAAAACGCATGTCGTGTTTAC
>U:002FG-1
AAAAACGCCAGGATGAGATTTCA
>U:002FH-1
AAAAACGCGAAGAAGATGGGCA
>U:002FI-1
AAAAACGCGTGCGAAAGGCGCT
>U:002FJ-1
AAAAACGCTCGAAAAGACTGCTTAA
>U:002FK-1
AAAAACGCTTTCGTTCTTT
>U:002FL-2
AAAAACGGAAAACCTGTGA
>U:002FM-1
AAAAACGGAAAACCTGTGAGTT
>U:002FN-3
AAAAACGGAAACGAGCTGGAAGT
>U:002FO-1
AAAAACGGAACTGGCGTTTT
>U:002FP-1
AAAAACGGAAGAGAGAGGAAAAT
>U:002FQ-1
AAAAACGGAATTAGTTGTAC
>U:002FR-1
AAAAACGGACGCTTATGAT
>U:002FS-1
AAAAACGGACTTACGTCAGTGT
>U:002FT-1
AAAAACGGAGAAAATTGAGTTT
>U:002FU-1
AAAAACGGAGTTGAGAAAGT
>U:002FV-1
AAAAACGGATTAAAATTAATAA
>U:002FW-1
AAAAACGGCAATCTCGATTAAA
>U:002FX-1
AAAAACGGCATTAAGAAG
>U:002FY-1
AAAAACGGCATTAAGAAGAGA
>U:002FZ-1
AAAAACGGCATTAAGGAGAA
>U:002G0-1
AAAAACGGCATTCTCGATTAAA
>U:002G1-1
AAAAACGGCGGCTGACATCAT
>U:002G2-1
AAAAACGGCTCTAAAATTGTCGC
>U:002G3-1
AAAAACGGCTGAATACCA
>U:002G4-1
AAAAACGGGAATGATAT
>U:002G5-2
AAAAACGGGAATGATATT
>U:002G6-1
AAAAACGGGCCAGCCGGTACT
>U:002G7-1
AAAAACGGGCGAAAAGTTTGC
>U:002G8-1
AAAAACGGGCTCCCTGGAA
>U:002G9-1
AAAAACGGTAACATTTTATAC
>U:002GA-1
AAAAACGGTAACATTTTATATTCT
>U:002GB-1
AAAAACGGTACATTTGAGTGAA
>U:002GC-1
AAAAACGGTAGACGCGGTAT
>U:002GD-1
AAAAACGGTCCGGAACA
>U:002GE-1
AAAAACGGTGATGATGATGAT
>U:002GF-1
AAAAACGGTGGTGTTTGT
>U:002GG-1
AAAAACGTAACGTGCTGACTGCA
>U:002GH-1
AAAAACGTACTGGTAAAGTTTT
>U:002GI-2
AAAAACGTAGAGCAACCG
>U:002GJ-5
AAAAACGTAGAGCAACCGA
>U:002GK-1
AAAAACGTAGAGCAACCGAT
>U:002GL-1
AAAAACGTAGTATTAATAAACA
>U:002GM-2
AAAAACGTATTATCAGTAAT
>U:002GN-1
AAAAACGTCGAAGAAAACCTT
>U:002GO-1
AAAAACGTGAGGTGTGGTTGCAA
>U:002GP-1
AAAAACGTGGGCTAAAATTGCA
>U:002GQ-1
AAAAACGTGTAAAGTCATTAAA
>U:002GR-1
AAAAACGTTCTTAGCTTGACA
>U:002GS-1
AAAAACGTTGAGTTAAAG
>U:002GT-1
AAAAACGTTGGTAACGACAATT
>U:002GU-1
AAAAACGTTTGCTATCAATAAAT
>U:002GV-1
AAAAACTAACCCGCTTGGCTATA
>U:002GW-1
AAAAACTAAGAAACTTTTTA
>U:002GX-1
AAAAACTAAGAAACTTTTTAAAAAA
>U:002GY-1
AAAAACTAAGAAACTTTTTAAC
>U:002GZ-1
AAAAACTAATCCAAGTA
>U:002H0-1
AAAAACTAATGAAATTAAAAAA
>U:002H1-1
AAAAACTAATGGAAAATA
>U:002H2-8
AAAAACTACAACAACGA
>U:002H3-2
AAAAACTACAACAACGAA
>U:002H4-8
AAAAACTACAACAACGAAAAGA
>U:002H5-1
AAAAACTACAACATCGA
>U:002H6-1
AAAAACTAGAATATCGGCTTAA
>U:002H7-1
AAAAACTAGAGTATATCAAGAGT
>U:002H8-1
AAAAACTAGCACAGAAGA
>U:002H9-1
AAAAACTAGCACCGAAGACAGT
>U:002HA-1
AAAAACTATAAAAGAAGAAAAA
>U:002HB-1
AAAAACTATAATGTACTTGATGTTGA
>U:002HC-1
AAAAACTATCCGTAACATATTTTTACA
>U:002HD-1
AAAAACTATCGCTACATTACCA
>U:002HE-1
AAAAACTATCTTTCCCA
>U:002HF-1
AAAAACTATTAATGGATGAAA
>U:002HG-1
AAAAACTCAGCTCGCTGAA
>U:002HH-1
AAAAACTCAGGGAATGGCT
>U:002HI-1
AAAAACTCATGATCCAAGGTT
>U:002HJ-1
AAAAACTCCAAAATTGTCG
>U:002HK-1
AAAAACTCCATCCTCCTTTCTCGT
>U:002HL-1
AAAAACTCCGAGGGAAG
>U:002HM-1
AAAAACTCCTTTGACTTCTGG
>U:002HN-1
AAAAACTCGAAAACGGTAT
>U:002HO-1
AAAAACTCGACGTAGGCATAT
>U:002HP-1
AAAAACTCGGATGACTCT
>U:002HQ-1
AAAAACTCGGGGGAACCTACTT
>U:002HR-2
AAAAACTCGTGAGACACTGGGA
>U:002HS-2
AAAAACTCGTGAGACACTGGGAA
>U:002HT-1
AAAAACTCGTTTCGGTAACTGAGAA
>U:002HU-1
AAAAACTCTCTAAATTTTGATTT
>U:002HV-1
AAAAACTCTGCCAACTTCGACACCTT
>U:002HW-1
AAAAACTCTGTAACTTGG
>U:002HX-1
AAAAACTCTGTCACCACAGAAAAGAA
>U:002HY-1
AAAAACTCTTGTTTGTCGGGATT
>U:002HZ-1
AAAAACTGAAATAACGAAT
>U:002I0-1
AAAAACTGAAATAACGAATGGC
>U:002I1-1
AAAAACTGAAATTTGTA
>U:002I2-1
AAAAACTGAACTATTTGTACT
>U:002I3-1
AAAAACTGAATTAATTGT
>U:002I4-1
AAAAACTGAATTATGTGTAA
>U:002I5-1
AAAAACTGAATTATTCGT
>U:002I6-1
AAAAACTGAATTATTGA
>U:002I7-3
AAAAACTGAATTATTTG
>U:002I8-6
AAAAACTGAATTATTTGA
>U:002I9-36
AAAAACTGAATTATTTGT
>U:002IA-17
AAAAACTGAATTATTTGTA
>U:002IB-8
AAAAACTGAATTATTTGTAA
>U:002IC-1
AAAAACTGAATTATTTGTAAA
>U:002ID-26
AAAAACTGAATTATTTGTAC
>U:002IE-1
AAAAACTGAATTATTTGTACA
>U:002IF-8
AAAAACTGAATTATTTGTACT
>U:002IG-5
AAAAACTGAATTATTTGTACTA
>U:002IH-5
AAAAACTGAATTATTTGTACTC
>U:002II-6
AAAAACTGAATTATTTGTACTCA
>U:002IJ-1
AAAAACTGAATTATTTGTAGAA
>U:002IK-1
AAAAACTGACAGGATCAA
>U:002IL-1
AAAAACTGACCCGCAGACT
>U:002IM-1
AAAAACTGACCGGATCAAAAA
>U:002IN-1
AAAAACTGACTGTTTCTCTTTTTTCT
>U:002IO-1
AAAAACTGAGAAGTATGTA
>U:002IP-1
AAAAACTGAGACCGAAGATCG
>U:002IQ-1
AAAAACTGAGCGAGGAAAAGG
>U:002IR-1
AAAAACTGATAAAGAAAAAA
>U:002IS-1
AAAAACTGATCAGATCA
>U:002IT-1
AAAAACTGATCAGATCAA
>U:002IU-1
AAAAACTGATCAGATCAAAAA
>U:002IV-1
AAAAACTGATGCACTAAAGT
>U:002IW-1
AAAAACTGCCAAATGTTTGAGAA
>U:002IX-1
AAAAACTGCCAACATTCCCTC
>U:002IY-1
AAAAACTGCCCTAGTGAGTTATGT
>U:002IZ-1
AAAAACTGCCTTATTTGT
>U:002J0-1
AAAAACTGCGAACTACCCGATT
>U:002J1-1
AAAAACTGCGATGTTGACC
>U:002J2-1
AAAAACTGCTAGCGTTA
>U:002J3-1
AAAAACTGCTCAAAAATTGTCGC
>U:002J4-1
AAAAACTGCTCCAAAATTGTC
>U:002J5-1
AAAAACTGCTCCAAAATTGTCG
>U:002J6-1
AAAAACTGCTCCAAAATTGTCGA
>U:002J7-4
AAAAACTGCTCCAAAATTGTCGC
>U:002J8-1
AAAAACTGCTGGAGATATCAGAAG
>U:002J9-2
AAAAACTGCTGGAGATATCAGAAGT
>U:002JA-1
AAAAACTGCTTAATGAAAAA
>U:002JB-1
AAAAACTGCTTAATGAAAAAT
>U:002JC-1
AAAAACTGCTTAATGAAAAATA
>U:002JD-1
AAAAACTGCTTCCGGATAAAAT
>U:002JE-1
AAAAACTGCTTGGGTCAACAAG
>U:002JF-1
AAAAACTGGAAGAGAGCTT
>U:002JG-1
AAAAACTGGATTCGTTACT
>U:002JH-1
AAAAACTGGCCGCAACGAGT
>U:002JI-1
AAAAACTGGCGACCTTTT
>U:002JJ-1
AAAAACTGGGATGCAGATTGGCA
>U:002JK-1
AAAAACTGGGCAAGCCCGGCTG
>U:002JL-1
AAAAACTGGTACTGCCGAGGAT
>U:002JM-1
AAAAACTGGTAGAGATAGAAC
>U:002JN-1
AAAAACTGGTAGAGATAGAACA
>U:002JO-1
AAAAACTGTAAGATCGTTCTTT
>U:002JP-1
AAAAACTGTAATCGTAAAAAAAA
>U:002JQ-1
AAAAACTGTAGCTAGAGCGATTT
>U:002JR-1
AAAAACTGTAGTCATTTTAA
>U:002JS-1
AAAAACTGTCGAAATTCTT
>U:002JT-1
AAAAACTGTCGCGAATTATAATTT
>U:002JU-1
AAAAACTGTGCTAAATGATTGGAGC
>U:002JV-1
AAAAACTGTGCTCGCTTTGCCA
>U:002JW-1
AAAAACTGTTACCCAGAAC
>U:002JX-1
AAAAACTGTTACCCAGAACA
>U:002JY-1
AAAAACTGTTCCAAAAATGTCTC
>U:002JZ-1
AAAAACTGTTCCAAAATTGT
>U:002K0-2
AAAAACTGTTCCAAAATTGTCG
>U:002K1-2
AAAAACTGTTCCAAAATTGTCGC
>U:002K2-1
AAAAACTGTTCCCGAACGATATGT
>U:002K3-1
AAAAACTGTTCTAAAATTGTCGC
>U:002K4-1
AAAAACTGTTGTGATTTAAACCA
>U:002K5-1
AAAAACTGTTTAAGTTGC
>U:002K6-1
AAAAACTTAAAACAACTCTCAA
>U:002K7-1
AAAAACTTAAAGCAACTCTCAA
>U:002K8-1
AAAAACTTAAATTTGAAATT
>U:002K9-1
AAAAACTTAAATTTGAATTTAAA
>U:002KA-1
AAAAACTTAACGCAACTCTCA
>U:002KB-1
AAAAACTTACCGCGACTCTC
>U:002KC-1
AAAAACTTACCGCGACTCTCA
>U:002KD-1
AAAAACTTACTGAATGAAAAAAAAA
>U:002KE-1
AAAAACTTACTTATTAAATCTCCT
>U:002KF-1
AAAAACTTAGTTAATGTGAATGAA
>U:002KG-1
AAAAACTTATAATAAGGAAGAT
>U:002KH-1
AAAAACTTATCTTAATTGA
>U:002KI-1
AAAAACTTCATTAACGAATAGA
>U:002KJ-1
AAAAACTTCCCAGGTTGGAAAT
>U:002KK-1
AAAAACTTCCGATCTCCCTTT
>U:002KL-1
AAAAACTTCCGATTTCGGCACTTTTC
>U:002KM-1
AAAAACTTCGCGATTTG
>U:002KN-1
AAAAACTTCGCGATTTGAACC
>U:002KO-1
AAAAACTTCGCGATTTGAACCAT
>U:002KP-1
AAAAACTTCGTGATTTGAACCAT
>U:002KQ-1
AAAAACTTCGTTGGATAGTA
>U:002KR-1
AAAAACTTCTGAGTGTAA
>U:002KS-1
AAAAACTTCTGGTAAGTAGT
>U:002KT-1
AAAAACTTCTTTTTCTTCTATT
>U:002KU-1
AAAAACTTGAAGGACAGATCAAT
>U:002KV-1
AAAAACTTGAGGATCCTACGA
>U:002KW-1
AAAAACTTGGGGAAAAAAC
>U:002KX-1
AAAAACTTGGTAGACTACGAAGA
>U:002KY-1
AAAAACTTGTTGGATACCAAC
>U:002KZ-1
AAAAACTTTATAAAAAAAAAAA
>U:002L0-1
AAAAACTTTATCATTGATAACGA
>U:002L1-2
AAAAACTTTATCATTGATAATA
>U:002L2-2
AAAAACTTTATCATTGATAATAC
>U:002L3-1
AAAAACTTTATGATTGCAGTA
>U:002L4-1
AAAAACTTTATTATTGATAACGATTA
>U:002L5-1
AAAAACTTTCAAAATAATCGAA
>U:002L6-1
AAAAACTTTCGTGAGGAACTT
>U:002L7-1
AAAAACTTTCTCGAGAGGTT
>U:002L8-1
AAAAACTTTGAGTAAGCGG
>U:002L9-1
AAAAACTTTTCGAAAATTCCTTT
>U:002LA-1
AAAAAGAAAAAAAAAAAAA
>U:002LB-1
AAAAAGAAAAAAAAAAAAAAAA
>U:002LC-1
AAAAAGAAAAAAAAAAAAACC
>U:002LD-1
AAAAAGAAAAAAAAAAAGAAG
>U:002LE-1
AAAAAGAAAAAAAAACCTGT
>U:002LF-1
AAAAAGAAAAAAAAAGAAGAAACG
>U:002LG-1
AAAAAGAAAAAAAAGAAAAAGA
>U:002LH-1
AAAAAGAAAAAAACGAAAA
>U:002LI-1
AAAAAGAAAAAAAGAAAAAA
>U:002LJ-1
AAAAAGAAAAAAATAATGATT
>U:002LK-1
AAAAAGAAAAAAGAAAGAAGGAA
>U:002LL-1
AAAAAGAAAAAAGAAAGGAAAAGT
>U:002LM-1
AAAAAGAAAAAAGCCCAACGCT
>U:002LN-1
AAAAAGAAAAACCTTCATCT
>U:002LO-1
AAAAAGAAAAACCTTCATCTTTT
>U:002LP-1
AAAAAGAAAAAGAAAGATATGAA
>U:002LQ-1
AAAAAGAAAAAGAGTGTTAGA
>U:002LR-1
AAAAAGAAAAAGCCCAAACA
>U:002LS-2
AAAAAGAAAAAGCCCAACGCT
>U:002LT-1
AAAAAGAAAAAGCCCAACGCTGAAT
>U:002LU-1
AAAAAGAAAAAGGAAAGCT
>U:002LV-1
AAAAAGAAAAATATAAATGA
>U:002LW-1
AAAAAGAAAACAAAAAAAAAAAA
>U:002LX-1
AAAAAGAAAACGGAGGCGATT
>U:002LY-1
AAAAAGAAAAGAAAAAAAAA
>U:002LZ-1
AAAAAGAAAAGAAAAGAAAAGG
>U:002M0-1
AAAAAGAAAAGAATAAAGGAAAAA
>U:002M1-1
AAAAAGAAAAGACGAGGGAGCT
>U:002M2-1
AAAAAGAAAAGAGAAACTGAAGG
>U:002M3-2
AAAAAGAAAAGAGACTGGT
>U:002M4-1
AAAAAGAAAAGAGACTGGTAAT
>U:002M5-1
AAAAAGAAAAGAGGATAA
>U:002M6-1
AAAAAGAAAAGGAAAGAAGAAA
>U:002M7-1
AAAAAGAAAAGGAACCTTGGTCCAGT
>U:002M8-1
AAAAAGAAAAGGCGAAAA
>U:002M9-1
AAAAAGAAAAGGGGAAAGCGA
>U:002MA-1
AAAAAGAAAAGTTAGTCAATCTT
>U:002MB-1
AAAAAGAAAATCGGAGCTT
>U:002MC-1
AAAAAGAAAATCTAAAAAAAGAGA
>U:002MD-1
AAAAAGAAAATCTTCGAAATT
>U:002ME-1
AAAAAGAAAATGCGAATGAAAAAA
>U:002MF-1
AAAAAGAAAATTCTCGAGGATCT
>U:002MG-1
AAAAAGAAACGGCGAAAATTAGA
>U:002MH-1
AAAAAGAAACTGAAACCGTG
>U:002MI-1
AAAAAGAAACTGAGATCAAAT
>U:002MJ-1
AAAAAGAAAGAAAAAAAGTGAC
>U:002MK-1
AAAAAGAAAGAAAACGTACCGC
>U:002ML-1
AAAAAGAAAGAAAAGGTA
>U:002MM-1
AAAAAGAAAGAAACGGTGAATT
>U:002MN-1
AAAAAGAAAGAAAGGAAAAGA
>U:002MO-1
AAAAAGAAAGAAGGATCGGT
>U:002MP-1
AAAAAGAAAGAAGGTAGGAGAAT
>U:002MQ-1
AAAAAGAAAGAATCTAGCCTAT
>U:002MR-2
AAAAAGAAAGATATGAAGT
>U:002MS-5
AAAAAGAAAGATATGAAGTGT
>U:002MT-2
AAAAAGAAAGATATGAAGTGTC
>U:002MU-7
AAAAAGAAAGATATGAAGTGTCA
>U:002MV-1
AAAAAGAAAGATATGAAGTGTCAA
>U:002MW-5
AAAAAGAAAGATATGAAGTGTCAT
>U:002MX-1
AAAAAGAAAGATCCCTTGGTTA
>U:002MY-1
AAAAAGAAAGATCCCTTGGTTAA
>U:002MZ-1
AAAAAGAAAGGAAAAAA
>U:002N0-1
AAAAAGAAAGGAAAAAAGGGCTA
>U:002N1-1
AAAAAGAAAGGAAAAAAGGTCT
>U:002N2-1
AAAAAGAAAGGAAGAAAAGAAAGT
>U:002N3-1
AAAAAGAAAGGAGGTTAAT
>U:002N4-1
AAAAAGAAAGGCCACGTTC
>U:002N5-1
AAAAAGAAAGGGGTCACTGCA
>U:002N6-1
AAAAAGAAAGTTCTGGAGAAAGACC
>U:002N7-1
AAAAAGAAATAAATTAACTGGAGA
>U:002N8-1
AAAAAGAAATAAATTTCCA
>U:002N9-1
AAAAAGAAATAATAAAAATAGGTA
>U:002NA-1
AAAAAGAAATAATGATCCTTC
>U:002NB-1
AAAAAGAAATACGGAAAGAGACG
>U:002NC-1
AAAAAGAAATAGATTAACTGGAGA
>U:002ND-1
AAAAAGAAATATTGAGAATATA
>U:002NE-1
AAAAAGAAATCGAGAAT
>U:002NF-1
AAAAAGAAATGGAAAGAGG
>U:002NG-1
AAAAAGAAATGGCTGGGTGG
>U:002NH-1
AAAAAGAAATGGGCAGTGAGAC
>U:002NI-1
AAAAAGAAATGGGGAAAGCGACG
>U:002NJ-1
AAAAAGAAATGTCTTATTTGTCTT
>U:002NK-1
AAAAAGAAATTGACGGAAGGGCA
>U:002NL-1
AAAAAGAACAGAAAAAAAGA
>U:002NM-1
AAAAAGAACCTGAAACCGTGTACGTAT
>U:002NN-1
AAAAAGAACGAACGAACCTCACGA
>U:002NO-3
AAAAAGAACGATCTTAC
>U:002NP-4
AAAAAGAACGATCTTACA
>U:002NQ-2
AAAAAGAACGATCTTACAGT
>U:002NR-7
AAAAAGAACGATCTTACAGTT
>U:002NS-2
AAAAAGAACGATCTTACAGTTT
>U:002NT-1
AAAAAGAACGATCTTACAGTTTGA
>U:002NU-1
AAAAAGAACGATCTTACAGTTTGAA
>U:002NV-3
AAAAAGAACGATCTTACAGTTTGT
>U:002NW-1
AAAAAGAACGATCTTCAAGTT
>U:002NX-1
AAAAAGAACGATTAATGCATTCGG
>U:002NY-1
AAAAAGAACGGTAAGGATATTACT
>U:002NZ-1
AAAAAGAACGTAGCTGAAAC
>U:002O0-1
AAAAAGAACTATCTTACAAGAA
>U:002O1-1
AAAAAGAACTATTCTACGG
>U:002O2-1
AAAAAGAACTATTCTACGGT
>U:002O3-2
AAAAAGAACTCCAAAAAAGGGA
>U:002O4-2
AAAAAGAACTCCAAAAAAGGGAGA
>U:002O5-1
AAAAAGAACTCCAAAAAAGGGAGAGA
>U:002O6-1
AAAAAGAACTGGCTATGTCGG
>U:002O7-1
AAAAAGAAGAAAAAACGGAAT
>U:002O8-1
AAAAAGAAGAAAAAAGGAAGAAA
>U:002O9-1
AAAAAGAAGAAAAAAGGAAGAAAC
>U:002OA-1
AAAAAGAAGAAAAGGGGT
>U:002OB-1
AAAAAGAAGAAAGAAAAAAATATT
>U:002OC-1
AAAAAGAAGAAAGGAGGAA
>U:002OD-6
AAAAAGAAGAAAGGAGGAATTGA
>U:002OE-1
AAAAAGAAGACCGAAGGAA
>U:002OF-1
AAAAAGAAGACCGAAGGAAA
>U:002OG-1
AAAAAGAAGACCGAAGGAAAT
>U:002OH-2
AAAAAGAAGACCGAAGGAAATT
>U:002OI-1
AAAAAGAAGACCGAAGGAAATTG
>U:002OJ-1
AAAAAGAAGACTGGAGAAATTGC
>U:002OK-1
AAAAAGAAGACTGGAGAAATTGT
>U:002OL-1
AAAAAGAAGAGAAAGAAAAGTT
>U:002OM-1
AAAAAGAAGAGAAATATGAAGAA
>U:002ON-2
AAAAAGAAGAGAAGAAGAAGA
>U:002OO-1
AAAAAGAAGAGAAGAAGAAGAA
>U:002OP-1
AAAAAGAAGAGAAGAAGAGGAA
>U:002OQ-1
AAAAAGAAGAGAAGAGGAGGA
>U:002OR-1
AAAAAGAAGAGAAGAGGAGGAAA
>U:002OS-1
AAAAAGAAGAGATGATGAGAGCT
>U:002OT-1
AAAAAGAAGAGATGATTTATGGT
>U:002OU-1
AAAAAGAAGAGATTATGAT
>U:002OV-1
AAAAAGAAGAGATTATGATG
>U:002OW-1
AAAAAGAAGAGATTATGATGA
>U:002OX-3
AAAAAGAAGAGATTATGATGAGA
>U:002OY-1
AAAAAGAAGAGGAACTGGCTGCAC
>U:002OZ-1
AAAAAGAAGAGGAAGAAAGGCT
>U:002P0-1
AAAAAGAAGAGGCAAAA
>U:002P1-1
AAAAAGAAGAGGTAAAATTTA
>U:002P2-1
AAAAAGAAGAGGTAAAATTTAT
>U:002P3-1
AAAAAGAAGAGGTAAAATTTATTCC
>U:002P4-1
AAAAAGAAGAGGTCTGTT
>U:002P5-1
AAAAAGAAGAGGTGGAGTAA
>U:002P6-1
AAAAAGAAGATTTTTATAT
>U:002P7-2
AAAAAGAAGATTTTTATATA
>U:002P8-2
AAAAAGAAGATTTTTATATAA
>U:002P9-5
AAAAAGAAGATTTTTATATAATA
>U:002PA-2
AAAAAGAAGATTTTTATATAATAA
>U:002PB-3
AAAAAGAAGATTTTTATGTGA
>U:002PC-1
AAAAAGAAGATTTTTATTTAATAAAAA
>U:002PD-1
AAAAAGAAGCAAGAAAGAAT
>U:002PE-1
AAAAAGAAGCATCCAAATGGT
>U:002PF-1
AAAAAGAAGGAAAAAAAAA
>U:002PG-1
AAAAAGAAGGAAAAAAAAAAGGGA
>U:002PH-1
AAAAAGAAGGAAAAAAAAATT
>U:002PI-1
AAAAAGAAGGAAGAGGAAAAC
>U:002PJ-1
AAAAAGAAGGACATGAA
>U:002PK-2
AAAAAGAAGGACATGCC
>U:002PL-1
AAAAAGAAGGACATGCCT
>U:002PM-1
AAAAAGAAGGACATGCCTT
>U:002PN-2
AAAAAGAAGGACATGCCTTG
>U:002PO-5
AAAAAGAAGGACATGCCTTGG
>U:002PP-8
AAAAAGAAGGACATGCCTTGGT
>U:002PQ-7
AAAAAGAAGGACATGCCTTGGTC
>U:002PR-1
AAAAAGAAGGACATGCCTTGGTCA
>U:002PS-1
AAAAAGAAGGACATGCT
>U:002PT-1
AAAAAGAAGGACATGTTTGGTC
>U:002PU-1
AAAAAGAAGGGAAAAAA
>U:002PV-1
AAAAAGAAGGGAAGCGAGG
>U:002PW-1
AAAAAGAAGGGACAGGGACGAA
>U:002PX-1
AAAAAGAAGGGAGAAAAGTGA
>U:002PY-1
AAAAAGAAGGGATTATGATGAGA
>U:002PZ-1
AAAAAGAAGGGCGCTACAAGGA
>U:002Q0-4
AAAAAGAAGGGCTCTACAAGG
>U:002Q1-2
AAAAAGAAGGGCTCTACAAGGA
>U:002Q2-1
AAAAAGAAGGGCTCTACAAGGAA
>U:002Q3-1
AAAAAGAAGGTCGAAAGGGCA
>U:002Q4-1
AAAAAGAAGGTTGTCAAAGGACA
>U:002Q5-1
AAAAAGAAGTCGGGGATGACCA
>U:002Q6-1
AAAAAGAAGTGGAGGAGGAAGAT
>U:002Q7-1
AAAAAGAAGTGGTTGGATGATCA
>U:002Q8-1
AAAAAGAAGTGTTGATCGAA
>U:002Q9-1
AAAAAGAAGTTGGTGAACTGAAAG
>U:002QA-1
AAAAAGAAGTTTGAAGAACGGTA
>U:002QB-1
AAAAAGAATAAAAGAAAAATGA
>U:002QC-1
AAAAAGAATAAAAGGTTGGAT
>U:002QD-1
AAAAAGAATAATGATCCTTCCG
>U:002QE-2
AAAAAGAATAATTCGTGGGAT
>U:002QF-3
AAAAAGAATAATTCGTGGGATC
>U:002QG-3
AAAAAGAATAATTCGTGGGATCA
>U:002QH-1
AAAAAGAATAGGTGAGAGTGTAA
>U:002QI-1
AAAAAGAATCAAAGGAAAATTAT
>U:002QJ-1
AAAAAGAATCCAAAGGAAAT
>U:002QK-1
AAAAAGAATCTTTACAAAAAAA
>U:002QL-1
AAAAAGAATGAGGTTGAAGAGAA
>U:002QM-1
AAAAAGAATGATGACAAGAGAT
>U:002QN-1
AAAAAGAATGATTAAACTATT
>U:002QO-1
AAAAAGAATGATTAGAAGAA
>U:002QP-1
AAAAAGAATGCCAATGGAAA
>U:002QQ-1
AAAAAGAATGGAAAAAAAAAA
>U:002QR-1
AAAAAGAATGGAAGAGAAAAA
>U:002QS-1
AAAAAGAATGGAGGGTGTGGTGTT
>U:002QT-1
AAAAAGAATGGATTGGAACAATT
>U:002QU-1
AAAAAGAATGGATTGGAACTAT
>U:002QV-1
AAAAAGAATGGTGAGCAT
>U:002QW-1
AAAAAGAATGTGTGCGTGTGTAA
>U:002QX-3
AAAAAGAATGTGTGTGTGTGTA
>U:002QY-1
AAAAAGAATGTGTGTGTGTGTAA
>U:002QZ-1
AAAAAGAATTAACTCCTAGA
>U:002R0-1
AAAAAGAATTGGGAAAACGAT
>U:002R1-1
AAAAAGAATTGTACAGAAACAA
>U:002R2-1
AAAAAGAATTTAAGGTTTGA
>U:002R3-1
AAAAAGAATTTAAGGTTTTGA
>U:002R4-1
AAAAAGAATTTAAGGTTTTGAA
>U:002R5-2
AAAAAGAATTTAAGGTTTTGAT
>U:002R6-1
AAAAAGAATTTAAGGTTTTGATC
>U:002R7-1
AAAAAGAATTTCACTCAGTTCGG
>U:002R8-1
AAAAAGAATTTCGGTGATCTCTGT
>U:002R9-1
AAAAAGAATTTTACTCAGTTCAA
>U:002RA-1
AAAAAGACAAGCCTAGACGCAC
>U:002RB-1
AAAAAGACAAGCTAAGAGAG
>U:002RC-2
AAAAAGACAAGGGGAGTGAAAC
>U:002RD-3
AAAAAGACAAGTCTTCTGCG
>U:002RE-1
AAAAAGACACGAAAATAGT
>U:002RF-1
AAAAAGACACGAAAATAGTGAC
>U:002RG-1
AAAAAGACACGGACAGGCAGAG
>U:002RH-1
AAAAAGACACGGGCAGGGAGAC
>U:002RI-1
AAAAAGACACGTGTAGTAGGTT
>U:002RJ-1
AAAAAGACACTGGTGGCTGA
>U:002RK-1
AAAAAGACAGAAGAAATTTAT
>U:002RL-1
AAAAAGACAGGCGCAATGC
>U:002RM-1
AAAAAGACAGGGGTAGTGAG
>U:002RN-1
AAAAAGACATAGGAAGCGAGAC
>U:002RO-1
AAAAAGACATAGGGAGAGCG
>U:002RP-1
AAAAAGACATAGGTAGTGTGTT
>U:002RQ-1
AAAAAGACATCGCAATGCGGGTT
>U:002RR-1
AAAAAGACATCGGTTGTGAGA
>U:002RS-1
AAAAAGACATGAGGGGGGCGAC
>U:002RT-1
AAAAAGACATGAGTAGAGAGA
>U:002RU-1
AAAAAGACATGAGTATTGAAAC
>U:002RV-1
AAAAAGACATGCAAAACGAGA
>U:002RW-1
AAAAAGACATGCACAGTGACAC
>U:002RX-4
AAAAAGACATGCCTTGGTCAATT
>U:002RY-1
AAAAAGACATGCGGAGTGAGA
>U:002RZ-1
AAAAAGACATGGATAATGATA
>U:002S0-1
AAAAAGACATGGATAGAGAGAC
>U:002S1-1
AAAAAGACATGGCTAGTTAGAC
>U:002S2-1
AAAAAGACATGGGAAGCGACA
>U:002S3-1
AAAAAGACATGGGAAGCGAGTGG
>U:002S4-1
AAAAAGACATGGGAAGTGAGA
>U:002S5-1
AAAAAGACATGGGCAGTGAAAC
>U:002S6-1
AAAAAGACATGGGCAGTGAGTA
>U:002S7-1
AAAAAGACATGGGCAGTGAT
>U:002S8-1
AAAAAGACATGGGCAGTTAGT
>U:002S9-1
AAAAAGACATGGGGAGCGAGACG
>U:002SA-1
AAAAAGACATGGGTAATGAAAC
>U:002SB-1
AAAAAGACATGGGTAGAGAGAGGT
>U:002SC-1
AAAAAGACATGGGTAGCGAGA
>U:002SD-1
AAAAAGACATGGGTAGTGA
>U:002SE-1
AAAAAGACATGGGTAGTGAGA
>U:002SF-2
AAAAAGACATGGGTAGTGAGAC
>U:002SG-1
AAAAAGACATGGGTAGTGAGACG
>U:002SH-1
AAAAAGACATGGGTAGTGAGACT
>U:002SI-1
AAAAAGACATGGTGAGGGAGAT
>U:002SJ-1
AAAAAGACATTGATGAT
>U:002SK-1
AAAAAGACATTGCTAGTAAGC
>U:002SL-1
AAAAAGACATTTGGACTGCGT
>U:002SM-1
AAAAAGACCAACAATATTTGAAGT
>U:002SN-1
AAAAAGACCAACGCACCA
>U:002SO-1
AAAAAGACCACTGGTAAAAAAAAA
>U:002SP-1
AAAAAGACCCAGATGCGGGTC
>U:002SQ-1
AAAAAGACCTGAAGCATCAC
>U:002SR-1
AAAAAGACCTGGGTGGTGAG
>U:002SS-1
AAAAAGACCTTTAGTGATAT
>U:002ST-1
AAAAAGACGAAACCAGTGCGTGCT
>U:002SU-1
AAAAAGACGAAATGGGTGACGA
>U:002SV-1
AAAAAGACGACTATGTGTAT
>U:002SW-1
AAAAAGACGACTATGTGTATTCT
>U:002SX-1
AAAAAGACGATGTTGCGGAT
>U:002SY-2
AAAAAGACGCGAAAGAGGACTT
>U:002SZ-1
AAAAAGACGGACATGCCTTGGTC
>U:002T0-1
AAAAAGACGGGATCAAATGAC
>U:002T1-1
AAAAAGACGGTAAAGTTAGGAA
>U:002T2-1
AAAAAGACGGTTCTTCCACAAGAAGT
>U:002T3-1
AAAAAGACGTGGGTAGGAAAA
>U:002T4-1
AAAAAGACTACAAATGATTGA
>U:002T5-1
AAAAAGACTAGCATATACGCAAGT
>U:002T6-1
AAAAAGACTCGGGCACAGAGACG
>U:002T7-1
AAAAAGACTCTCCGCGAGTCGGA
>U:002T8-1
AAAAAGACTGATTGTCATGAGACTAC
>U:002T9-1
AAAAAGACTGGGATAGCCTT
>U:002TA-1
AAAAAGACTGTAACTGACGGA
>U:002TB-1
AAAAAGACTTAATGGGTGTAATA
>U:002TC-1
AAAAAGACTTAGGTTGAGT
>U:002TD-1
AAAAAGACTTCTGCGGATTGGT
>U:002TE-1
AAAAAGACTTGCGTAGAGTG
>U:002TF-1
AAAAAGACTTGGGCAGCGGGTGT
>U:002TG-1
AAAAAGACTTGGGTAGTGA
>U:002TH-1
AAAAAGACTTGTGATTTTGTT
>U:002TI-1
AAAAAGACTTTGGATGGAAAA
>U:002TJ-2
AAAAAGACTTTGGATGGAAAAT
>U:002TK-1
AAAAAGAGAAAAAAAAA
>U:002TL-1
AAAAAGAGAAAAAAAGAAAATCTAAA
>U:002TM-1
AAAAAGAGAAAGAAAAACGGAAT
>U:002TN-1
AAAAAGAGAAAGAAAAACGGAATT
>U:002TO-1
AAAAAGAGAAAGAAAAGA
>U:002TP-1
AAAAAGAGAAAGTTAGTTTGAAA
>U:002TQ-1
AAAAAGAGAAATGAAATTAGAA
>U:002TR-1
AAAAAGAGAACGGTCGAAAGAA
>U:002TS-1
AAAAAGAGAACGTAAAGC
>U:002TT-1
AAAAAGAGAAGAGAGAA
>U:002TU-1
AAAAAGAGAATTTAAAATAAAA
>U:002TV-1
AAAAAGAGAATTTAAAATAAAAA
>U:002TW-1
AAAAAGAGACCGAAAAGA
>U:002TX-1
AAAAAGAGACGGGACGTGAGAC
>U:002TY-1
AAAAAGAGACGGTAGGGTAGTTGT
>U:002TZ-1
AAAAAGAGAGAAAAAGAAAAAGA
>U:002U0-1
AAAAAGAGAGAAAATTTATAAA
>U:002U1-1
AAAAAGAGAGAAGAAATTTAT
>U:002U2-1
AAAAAGAGAGAAGAAATTTATA
>U:002U3-2
AAAAAGAGAGAAGAAATTTATAA
>U:002U4-1
AAAAAGAGAGAAGAAATTTATAAA
>U:002U5-1
AAAAAGAGAGAGAAGCGCC
>U:002U6-1
AAAAAGAGAGAGAGAAGTC
>U:002U7-2
AAAAAGAGAGAGAGGAAAGAGAGAAT
>U:002U8-1
AAAAAGAGAGATGATTTATGA
>U:002U9-1
AAAAAGAGAGATGATTTATGAT
>U:002UA-1
AAAAAGAGAGCAGACAACGAGGAGGAG
>U:002UB-1
AAAAAGAGAGTGTTAGAAGATA
>U:002UC-1
AAAAAGAGAGTTGACATAT
>U:002UD-1
AAAAAGAGATATGATTTA
>U:002UE-2
AAAAAGAGATATGATTTATGAT
>U:002UF-1
AAAAAGAGATATGATTTATGATAA
>U:002UG-1
AAAAAGAGATCGAGGTGGACAACT
>U:002UH-1
AAAAAGAGATGAAAAAATGA
>U:002UI-1
AAAAAGAGATGAAAAAATGATCGGACTT
>U:002UJ-1
AAAAAGAGATGCCAAAAGATAA
>U:002UK-1
AAAAAGAGATGGGTAGCGAGACG
>U:002UL-1
AAAAAGAGATTTTAAGTGAGGCA
>U:002UM-1
AAAAAGAGCAATGAGAAAAATA
>U:002UN-1
AAAAAGAGCACAATTCG
>U:002UO-1
AAAAAGAGCAGATGTTTTATTTGA
>U:002UP-1
AAAAAGAGCAGTCGGTTGAAAAA
>U:002UQ-4
AAAAAGAGCCGGAAGAAAAA
>U:002UR-4
AAAAAGAGCCGGAAGAAAAAA
>U:002US-7
AAAAAGAGCCGGAAGAAAAAAA
>U:002UT-1
AAAAAGAGCCGGAAGAAAAAAAAT
>U:002UU-6
AAAAAGAGCCGGAAGAAAAAAAT
>U:002UV-1
AAAAAGAGCCGGAAGAAAAAAG
>U:002UW-1
AAAAAGAGCCGGCCGAAAAAAA
>U:002UX-1
AAAAAGAGCGAAGGAAACGT
>U:002UY-1
AAAAAGAGCGATCCATTTTTT
>U:002UZ-2
AAAAAGAGCGATCCATTTTTTA
>U:002V0-1
AAAAAGAGCGATCCATTTTTTAA
>U:002V1-1
AAAAAGAGCGATCCATTTTTTTA
>U:002V2-2
AAAAAGAGCGGAGGGAGAAGAAT
>U:002V3-1
AAAAAGAGGAATGGAGGT
>U:002V4-1
AAAAAGAGGAGATTATGATGAGA
>U:002V5-1
AAAAAGAGGAGGAAAGAAAAGC
>U:002V6-1
AAAAAGAGGATGGTGGGGA
>U:002V7-1
AAAAAGAGGCAATAAAATAGT
>U:002V8-1
AAAAAGAGGCCGGCCACGAAAAAT
>U:002V9-1
AAAAAGAGGCTGGTAAGATT
>U:002VA-1
AAAAAGAGGTAGTCTTGA
>U:002VB-2
AAAAAGAGGTCGAGAAACGGAAT
>U:002VC-1
AAAAAGAGGTCTAAGAAAAA
>U:002VD-1
AAAAAGAGGTGGGTCGGGAGTC
>U:002VE-2
AAAAAGAGTATTAGAAGATAA
>U:002VF-1
AAAAAGAGTATTAGAAGATAAA
>U:002VG-1
AAAAAGAGTCCCACTGGCCCT
>U:002VH-1
AAAAAGAGTCGAAAAGAAA
>U:002VI-1
AAAAAGAGTCGAAAAGAAAAGAAA
>U:002VJ-4
AAAAAGAGTCGAAAAGAAAAGAAAT
>U:002VK-2
AAAAAGAGTCGAAAAGAAAAGAAATT
>U:002VL-1
AAAAAGAGTGATAGAAGAGAAA
>U:002VM-1
AAAAAGAGTGCTGGTTGTGATTA
>U:002VN-1
AAAAAGAGTGGCGCTTGAATT
>U:002VO-1
AAAAAGAGTGTTAGAAAAAAA
>U:002VP-3
AAAAAGAGTGTTAGAAGATA
>U:002VQ-3
AAAAAGAGTGTTAGAAGATAA
>U:002VR-2
AAAAAGAGTGTTAGAAGATAAA
>U:002VS-1
AAAAAGAGTGTTAGAAGATAAAA
>U:002VT-3
AAAAAGAGTGTTAGAAGATAAAC
>U:002VU-2
AAAAAGAGTGTTAGAAGATAAACT
>U:002VV-1
AAAAAGAGTTACAAATCGAGAA
>U:002VW-1
AAAAAGAGTTACAGAGGTAAGT
>U:002VX-1
AAAAAGAGTTTGGCTTGCTT
>U:002VY-1
AAAAAGAGTTTGGCTTGCTTCC
>U:002VZ-1
AAAAAGAGTTTGGCTTGCTTTA
>U:002W0-1
AAAAAGAGTTTTAGAAGATAA
>U:002W1-1
AAAAAGAGTTTTAGAAGATAAA
>U:002W2-2
AAAAAGAGTTTTAGAAGATAAAC
>U:002W3-1
AAAAAGATAAAGGATTTTAATCC
>U:002W4-1
AAAAAGATAACCGCGATCAC
>U:002W5-1
AAAAAGATAGAAAAGGATAAA
>U:002W6-1
AAAAAGATAGGAGTTGGATCT
>U:002W7-1
AAAAAGATAGTAAACGTCAAATA
>U:002W8-1
AAAAAGATAGTAGTTGGATCT
>U:002W9-1
AAAAAGATATATTTCAGAAATA
>U:002WA-1
AAAAAGATATCCTCAGATTT
>U:002WB-1
AAAAAGATATGAAGAGTCAT
>U:002WC-1
AAAAAGATATGAAGTGTCATGAA
>U:002WD-1
AAAAAGATATGGGCATGTACT
>U:002WE-1
AAAAAGATCAAATGCCATTGGTTGTT
>U:002WF-1
AAAAAGATCACTCCTGGAT
>U:002WG-1
AAAAAGATCAGGTTGGGAAAGCTTTT
>U:002WH-1
AAAAAGATCGATGGATGCTACCA
>U:002WI-1
AAAAAGATCGGAGGTGGCTTA
>U:002WJ-1
AAAAAGATCGGAGTTGGATCT
>U:002WK-1
AAAAAGATCGTAGTTGGATC
>U:002WL-1
AAAAAGATCGTAGTTGGATCT
>U:002WM-1
AAAAAGATCGTATTTGGCGC
>U:002WN-1
AAAAAGATGAAAGGACATAA
>U:002WO-1
AAAAAGATGAAAGGACATAATT
>U:002WP-1
AAAAAGATGAAAGTCGTTAGTAT
>U:002WQ-3
AAAAAGATGAAATCGAAAT
>U:002WR-1
AAAAAGATGAAATCGAAATT
>U:002WS-1
AAAAAGATGAACGCGATAACAG
>U:002WT-1
AAAAAGATGAATGAGGTTTA
>U:002WU-1
AAAAAGATGACCAATGGTCCGT
>U:002WV-1
AAAAAGATGACCAATGGTCCGTTT
>U:002WW-1
AAAAAGATGATTGAATCAATGAT
>U:002WX-1
AAAAAGATGCGTTCTAATTC
>U:002WY-2
AAAAAGATGCGTTCTAATTCA
>U:002WZ-1
AAAAAGATGCTACATGAAGA
>U:002X0-1
AAAAAGATGCTTAGGTACAGG
>U:002X1-1
AAAAAGATGCTTAGGTACAGGT
>U:002X2-1
AAAAAGATGGTCGAGAAAGT
>U:002X3-1
AAAAAGATGTATCAATCAGATC
>U:002X4-1
AAAAAGATGTCAAGGAGAT
>U:002X5-2
AAAAAGATTAATTAGTT
>U:002X6-4
AAAAAGATTAATTAGTTT
>U:002X7-3
AAAAAGATTAATTAGTTTT
>U:002X8-8
AAAAAGATTAATTAGTTTTA
>U:002X9-1
AAAAAGATTAATTAGTTTTAAA
>U:002XA-3
AAAAAGATTAATTAGTTTTAT
>U:002XB-4
AAAAAGATTAATTAGTTTTATT
>U:002XC-1
AAAAAGATTAATTAGTTTTATTA
>U:002XD-1
AAAAAGATTACTCGAGGATAAA
>U:002XE-1
AAAAAGATTACTGTTTTGTAA
>U:002XF-1
AAAAAGATTAGACTTGTCCTTA
>U:002XG-3
AAAAAGATTAGTTGCACCAA
>U:002XH-1
AAAAAGATTAGTTGCACCAAA
>U:002XI-1
AAAAAGATTAGTTGCACCAAAC
>U:002XJ-1
AAAAAGATTATGTATTACGT
>U:002XK-1
AAAAAGATTATGTATTACGTCCC
>U:002XL-1
AAAAAGATTATTCGAAGAT
>U:002XM-1
AAAAAGATTATTCGAAGATA
>U:002XN-1
AAAAAGATTATTGTCCACTATAA
>U:002XO-1
AAAAAGATTATTTGATGATAATGAA
>U:002XP-1
AAAAAGATTATTTGATGATAATGAAT
>U:002XQ-1
AAAAAGATTCTGACTTAGAG
>U:002XR-1
AAAAAGATTCTTAGTTTGAGA
>U:002XS-1
AAAAAGATTCTTAGTTTGAGAA
>U:002XT-1
AAAAAGATTGCGGATTGGT
>U:002XU-1
AAAAAGATTGTTTATTGGCTGG
>U:002XV-1
AAAAAGATTTCATTGAGAGCTGTTT
>U:002XW-2
AAAAAGATTTCGTCTTGAATGCT
>U:002XX-2
AAAAAGATTTCTGCGGAA
>U:002XY-6
AAAAAGATTTCTGCGGAT
>U:002XZ-14
AAAAAGATTTCTGCGGATT
>U:002Y0-1
AAAAAGATTTCTGCGGATTA
>U:002Y1-1
AAAAAGATTTCTGCGGATTGG
>U:002Y2-7
AAAAAGATTTCTGCGGATTGGT
>U:002Y3-6
AAAAAGATTTCTGCGGATTGGTC
>U:002Y4-1
AAAAAGATTTCTGCGGATTGGTCA
>U:002Y5-2
AAAAAGATTTCTGCGGATTGGTCT
>U:002Y6-1
AAAAAGATTTCTGCGGT
>U:002Y7-1
AAAAAGATTTGGGTAGTGAGACT
>U:002Y8-1
AAAAAGATTTTATTAAGAAA
>U:002Y9-1
AAAAAGATTTTCCCACAATT
>U:002YA-1
AAAAAGATTTTTGAGGGAAT
>U:002YB-1
AAAAAGCAAAACTTCTCTGTCA
>U:002YC-1
AAAAAGCAAATCTCCGATAT
>U:002YD-1
AAAAAGCAAATGAAAGTAAAGAT
>U:002YE-2
AAAAAGCAACATCTGGATAAGA
>U:002YF-1
AAAAAGCAACGCAGTCTATT
>U:002YG-1
AAAAAGCAACGGAAGGCC
>U:002YH-1
AAAAAGCAACGTCGCTAT
>U:002YI-1
AAAAAGCAACGTTTGATCATTCAT
>U:002YJ-1
AAAAAGCAACTAAGTCACGATT
>U:002YK-1
AAAAAGCAATACTAAACTTTACT
>U:002YL-4
AAAAAGCAATGAAAGTAAAGAT
>U:002YM-1
AAAAAGCAATGGGGAGATGGT
>U:002YN-4
AAAAAGCACAATGAAAGTAAAGAT
>U:002YO-1
AAAAAGCACAGGGCGGATTA
>U:002YP-2
AAAAAGCACATGGTCTTTGA
>U:002YQ-2
AAAAAGCACATGGTCTTTGAG
>U:002YR-1
AAAAAGCACATGGTCTTTGAGT
>U:002YS-1
AAAAAGCACATGGTCTTTGAGTT
>U:002YT-1
AAAAAGCACCATGTGAAGCTGCTCT
>U:002YU-1
AAAAAGCACGATACACCCGTCT
>U:002YV-1
AAAAAGCACGGAGGTGCATCT
>U:002YW-1
AAAAAGCACGTAGTTGGATC
>U:002YX-1
AAAAAGCACTAGATTCTTAATT
>U:002YY-1
AAAAAGCACTGAGTAAAACAAATA
>U:002YZ-1
AAAAAGCAGAAAAGGAAAAAGAC
>U:002Z0-1
AAAAAGCAGACTGAGGAAAAT
>U:002Z1-1
AAAAAGCAGGCGAAGCTGCTC
>U:002Z2-1
AAAAAGCAGTGATCAGAAT
>U:002Z3-1
AAAAAGCAGTGTCGCGACC
>U:002Z4-1
AAAAAGCAGTTATATTCGGTA
>U:002Z5-1
AAAAAGCATAAAGCTGTTGTC
>U:002Z6-1
AAAAAGCATAAGGCCCACCGCG
>U:002Z7-7
AAAAAGCATAATGAAAG
>U:002Z8-1
AAAAAGCATAATGAAAGAA
>U:002Z9-1
AAAAAGCATAATGAAAGAAAAGAT
>U:002ZA-1
AAAAAGCATAATGAAAGATCGCTTT
>U:002ZB-1
AAAAAGCATAATGAAAGCAAAGAT
>U:002ZC-1
AAAAAGCATAATGAAAGGAAA
>U:002ZD-1
AAAAAGCATAATGAAAGGAAAGAT
>U:002ZE-22
AAAAAGCATAATGAAAGT
>U:002ZF-11
AAAAAGCATAATGAAAGTA
>U:002ZG-16
AAAAAGCATAATGAAAGTAA
>U:002ZH-8
AAAAAGCATAATGAAAGTAAA
>U:002ZI-3
AAAAAGCATAATGAAAGTAAAG
>U:002ZJ-32
AAAAAGCATAATGAAAGTAAAGA
>U:002ZK-121
AAAAAGCATAATGAAAGTAAAGAT
>U:002ZL-15
AAAAAGCATAATGAAAGTAAAGATT
>U:002ZM-1
AAAAAGCATAATGAAAGTAAGAT
>U:002ZN-1
AAAAAGCATAATGAAGGTAAAGAT
>U:002ZO-1
AAAAAGCATAATGTAAGTAAAGAT
>U:002ZP-1
AAAAAGCATAATGTATGTAAAGAT
>U:002ZQ-1
AAAAAGCATAGTTAATTCGAT
>U:002ZR-1
AAAAAGCATGAGAAGGAAG
>U:002ZS-1
AAAAAGCATGCAAAGTAAAA
>U:002ZT-1
AAAAAGCATGCTGTTAA
>U:002ZU-1
AAAAAGCATGCTGTTAATA
>U:002ZV-1
AAAAAGCATGGGTCATGT
>U:002ZW-1
AAAAAGCATGGGTCATGTGAA
>U:002ZX-1
AAAAAGCCAAGCGCTACTCTAT
>U:002ZY-1
AAAAAGCCACGAATGGAGGATA
>U:002ZZ-1
AAAAAGCCACGGAGACTAAAT
>U:00300-1
AAAAAGCCACTAAGACTAAAT
>U:00301-1
AAAAAGCCAGATATTCTTCTT
>U:00302-1
AAAAAGCCAGTTCGACGAAAT
>U:00303-1
AAAAAGCCATCGGGCAGCAACCCA
>U:00304-1
AAAAAGCCATGATTAATTGA
>U:00305-1
AAAAAGCCATGATTAATTGAAA
>U:00306-1
AAAAAGCCATGCGCAAGCATAC
>U:00307-1
AAAAAGCCCAACGATGAATCCAA
>U:00308-6
AAAAAGCCCAACGCTGAAT
>U:00309-11
AAAAAGCCCAACGCTGAATCC
>U:0030A-3
AAAAAGCCCAACGCTGAATCCA
>U:0030B-3
AAAAAGCCCAACGCTGAATCCAA
>U:0030C-5
AAAAAGCCCAACGCTGAATCCAAT
>U:0030D-1
AAAAAGCCCAACGCTGAATCCAATA
>U:0030E-1
AAAAAGCCCAACGCTGGATCTAA
>U:0030F-1
AAAAAGCCCGTAGTTGGATCT
>U:0030G-1
AAAAAGCCCGTAGTTGGATCTGCG
>U:0030H-1
AAAAAGCCCTATTCATATTCTGA
>U:0030I-1
AAAAAGCCCTGGGCACGGATC
>U:0030J-1
AAAAAGCCCTGTCTTTGCTGTCT
>U:0030K-1
AAAAAGCCGAAACCACCAATT
>U:0030L-1
AAAAAGCCGAACAAAGTT
>U:0030M-1
AAAAAGCCGCAAAAAATGGTCGCA
>U:0030N-1
AAAAAGCCGCTTGGTTGAAT
>U:0030O-1
AAAAAGCCGGCACGTGGAGGACGT
>U:0030P-1
AAAAAGCCGGGATCGGGAAT
>U:0030Q-1
AAAAAGCCGGTGAAGCATTGCT
>U:0030R-1
AAAAAGCCGTCTTGCTTGTGT
>U:0030S-1
AAAAAGCCGTTCGACCATATAT
>U:0030T-1
AAAAAGCCTAACCATATAC
>U:0030U-1
AAAAAGCCTAACCATATACC
>U:0030V-1
AAAAAGCCTCGCATTTATGT
>U:0030W-1
AAAAAGCCTTAGATTCTTCGATT
>U:0030X-1
AAAAAGCCTTGATGCTGCAACAA
>U:0030Y-3
AAAAAGCCTTGATGCTGCAACAAT
>U:0030Z-25
AAAAAGCCTTGATGCTGCAACAATT
>U:00310-1
AAAAAGCCTTGCGGTCGTGGAGT
>U:00311-1
AAAAAGCCTTGTTGCTGCAACGATT
>U:00312-1
AAAAAGCGAAAGTCCTTGTTA
>U:00313-1
AAAAAGCGAAAGTCCTTTGT
>U:00314-3
AAAAAGCGAAAGTCCTTTGTTA
>U:00315-2
AAAAAGCGAAAGTCCTTTGTTAT
>U:00316-1
AAAAAGCGAAAGTCCTTTGTTATT
>U:00317-1
AAAAAGCGAATGAAATTCAAC
>U:00318-1
AAAAAGCGAATGGGGAAAAA
>U:00319-1
AAAAAGCGACTTTTTCTTCTTAT
>U:0031A-1
AAAAAGCGAGCGAGGGGAAT
>U:0031B-2
AAAAAGCGAGCGGAAGAACG
>U:0031C-1
AAAAAGCGAGGCTACAAAAGAT
>U:0031D-1
AAAAAGCGATACTCTATCCTAC
>U:0031E-1
AAAAAGCGATCGATGAGGTT
>U:0031F-1
AAAAAGCGATGGAAGCTATT
>U:0031G-1
AAAAAGCGATGGTTGGATTATT
>U:0031H-1
AAAAAGCGATGTGAGATA
>U:0031I-1
AAAAAGCGCCATCGAAAGG
>U:0031J-1
AAAAAGCGCCCATCCTGCT
>U:0031K-1
AAAAAGCGCGAGGTGCGGAGG
>U:0031L-1
AAAAAGCGCGATCCATTGAAA
>U:0031M-1
AAAAAGCGCGATCCATTGAAAAT
>U:0031N-2
AAAAAGCGCGGAGTTGGATC
>U:0031O-1
AAAAAGCGCTAAGCTCACCT
>U:0031P-1
AAAAAGCGCTATCGAAAGGT
>U:0031Q-1
AAAAAGCGCTGGACGCTCCCGG
>U:0031R-1
AAAAAGCGGAGACTGCTGTT
>U:0031S-1
AAAAAGCGGAGATAAATGA
>U:0031T-1
AAAAAGCGGCATCACAGGGATA
>U:0031U-1
AAAAAGCGGGGTTCAACAAGTCGT
>U:0031V-1
AAAAAGCGGGTTTACAAAAT
>U:0031W-1
AAAAAGCGGTACTTGGGCTTAC
>U:0031X-1
AAAAAGCGGTAGCATTTTATAT
>U:0031Y-1
AAAAAGCGGTGCTTGAGTTGAAA
>U:0031Z-1
AAAAAGCGTAATAGCTCACT
>U:00320-1
AAAAAGCGTAGTTGGATCT
>U:00321-1
AAAAAGCGTATTTTAATAT
>U:00322-1
AAAAAGCGTATTTTAATATT
>U:00323-1
AAAAAGCGTATTTTAATATTT
>U:00324-1
AAAAAGCGTTTGTTGAAGAAA
>U:00325-1
AAAAAGCTAAACGAGCGCATCTATTAGA
>U:00326-1
AAAAAGCTAAATGGACTTACGT
>U:00327-1
AAAAAGCTAAGCTACCAAATCT
>U:00328-1
AAAAAGCTACGGCAGGTTAT
>U:00329-1
AAAAAGCTAGACTCTAGCATAC
>U:0032A-1
AAAAAGCTAGGAGATCAAAGCG
>U:0032B-1
AAAAAGCTAGGTTACCAAAG
>U:0032C-1
AAAAAGCTAGGTTACCAAAGC
>U:0032D-1
AAAAAGCTAGGTTACCAAAGCT
>U:0032E-1
AAAAAGCTAGGTTACCAAAGCTCT
>U:0032F-1
AAAAAGCTAGTAGTAGGATCT
>U:0032G-1
AAAAAGCTAGTAGTTGGATC
>U:0032H-1
AAAAAGCTAGTAGTTGGATCT
>U:0032I-1
AAAAAGCTATGTTCGCT
>U:0032J-1
AAAAAGCTCAACGCTGAATCCA
>U:0032K-1
AAAAAGCTCAACTTGGTCAGGTCAGAAAT
>U:0032L-1
AAAAAGCTCACCACCAGGAGT
>U:0032M-1
AAAAAGCTCACGTTGCTT
>U:0032N-1
AAAAAGCTCAGAGTAGAATC
>U:0032O-1
AAAAAGCTCATAGTTGGATCT
>U:0032P-1
AAAAAGCTCATAGTTGGATCTGCGT
>U:0032Q-1
AAAAAGCTCCAGGAAATAGCA
>U:0032R-1
AAAAAGCTCCTTAATTTA
>U:0032S-1
AAAAAGCTCGAAGGTGGATC
>U:0032T-1
AAAAAGCTCGAAGTTAAAGC
>U:0032U-1
AAAAAGCTCGAAGTTGGATC
>U:0032V-1
AAAAAGCTCGCAGATAGACCT
>U:0032W-1
AAAAAGCTCGCAGGTCGAGCT
>U:0032X-1
AAAAAGCTCGCAGTTGGAGC
>U:0032Y-1
AAAAAGCTCGCAGTTGGAT
>U:0032Z-2
AAAAAGCTCGCAGTTGGATC
>U:00330-1
AAAAAGCTCGCAGTTGGATCT
>U:00331-1
AAAAAGCTCGGAGGTGGATCT
>U:00332-1
AAAAAGCTCGGAGGTGGATCTGCGT
>U:00333-1
AAAAAGCTCGGAGTAGGGTC
>U:00334-1
AAAAAGCTCGGAGTTGGATAT
>U:00335-2
AAAAAGCTCGGAGTTGGATC
>U:00336-3
AAAAAGCTCGGAGTTGGATCT
>U:00337-1
AAAAAGCTCGGAGTTGGGTC
>U:00338-1
AAAAAGCTCGTAATTGGATC
>U:00339-1
AAAAAGCTCGTACTTGGATCT
>U:0033A-1
AAAAAGCTCGTAGAGGTCCCGGCCGGCGTT
>U:0033B-1
AAAAAGCTCGTAGATGGATAT
>U:0033C-2
AAAAAGCTCGTAGATGGATC
>U:0033D-1
AAAAAGCTCGTAGATGGATCT
>U:0033E-2
AAAAAGCTCGTAGCTGGATC
>U:0033F-1
AAAAAGCTCGTAGGTGGAGC
>U:0033G-2
AAAAAGCTCGTAGGTGGATCT
>U:0033H-1
AAAAAGCTCGTAGGTGGATCTG
>U:0033I-2
AAAAAGCTCGTAGTCGGATC
>U:0033J-1
AAAAAGCTCGTAGTGGGATCT
>U:0033K-1
AAAAAGCTCGTAGTTCGAT
>U:0033L-1
AAAAAGCTCGTAGTTGAATC
>U:0033M-1
AAAAAGCTCGTAGTTGATC
>U:0033N-1
AAAAAGCTCGTAGTTGCCTCGTC
>U:0033O-5
AAAAAGCTCGTAGTTGG
>U:0033P-1
AAAAAGCTCGTAGTTGGACC
>U:0033Q-1
AAAAAGCTCGTAGTTGGAGC
>U:0033R-1
AAAAAGCTCGTAGTTGGAGCT
>U:0033S-174
AAAAAGCTCGTAGTTGGAT
>U:0033T-1
AAAAAGCTCGTAGTTGGATAA
>U:0033U-2
AAAAAGCTCGTAGTTGGATAT
>U:0033V-583
AAAAAGCTCGTAGTTGGATC
>U:0033W-2
AAAAAGCTCGTAGTTGGATCA
>U:0033X-2
AAAAAGCTCGTAGTTGGATCC
>U:0033Y-757
AAAAAGCTCGTAGTTGGATCT
>U:0033Z-2
AAAAAGCTCGTAGTTGGATCTA
>U:00340-1
AAAAAGCTCGTAGTTGGATCTCCGT
>U:00341-33
AAAAAGCTCGTAGTTGGATCTG
>U:00342-70
AAAAAGCTCGTAGTTGGATCTGC
>U:00343-1
AAAAAGCTCGTAGTTGGATCTGCA
>U:00344-50
AAAAAGCTCGTAGTTGGATCTGCG
>U:00345-1
AAAAAGCTCGTAGTTGGATCTGCGC
>U:00346-86
AAAAAGCTCGTAGTTGGATCTGCGT
>U:00347-2
AAAAAGCTCGTAGTTGGATCTGCGTC
>U:00348-1
AAAAAGCTCGTAGTTGGATCTGCGTCTC
>U:00349-1
AAAAAGCTCGTAGTTGGATCTGT
>U:0034A-1
AAAAAGCTCGTAGTTGGATCTGTGT
>U:0034B-2
AAAAAGCTCGTAGTTGGATCTT
>U:0034C-1
AAAAAGCTCGTAGTTGGATCTTCGT
>U:0034D-7
AAAAAGCTCGTAGTTGGATT
>U:0034E-8
AAAAAGCTCGTAGTTGGATTT
>U:0034F-1
AAAAAGCTCGTAGTTGGATTTGCG
>U:0034G-1
AAAAAGCTCGTAGTTGGATTTGCGT
>U:0034H-1
AAAAAGCTCGTAGTTGGCTCTGCGT
>U:0034I-1
AAAAAGCTCGTAGTTGGGTCTGCG
>U:0034J-1
AAAAAGCTCGTAGTTGGGTGT
>U:0034K-1
AAAAAGCTCGTAGTTGGTTC
>U:0034L-1
AAAAAGCTCGTAGTTGGTTCT
>U:0034M-1
AAAAAGCTCGTAGTTGTATC
>U:0034N-1
AAAAAGCTCGTAGTTTGAT
>U:0034O-2
AAAAAGCTCGTAGTTTGATCT
>U:0034P-1
AAAAAGCTCGTATCCAACGTG
>U:0034Q-1
AAAAAGCTCGTATGGGTAGTGAG
>U:0034R-1
AAAAAGCTCGTATTTGGATCTG
>U:0034S-1
AAAAAGCTCGTCGCAACGAG
>U:0034T-1
AAAAAGCTCGTCGGTGGGT
>U:0034U-1
AAAAAGCTCGTCGGTGTAT
>U:0034V-1
AAAAAGCTCGTGGGTGGATCT
>U:0034W-1
AAAAAGCTCGTGGTTGGAT
>U:0034X-2
AAAAAGCTCGTGGTTGGATCT
>U:0034Y-1
AAAAAGCTCGTGGTTGGATCTG
>U:0034Z-1
AAAAAGCTCGTGGTTGGATCTGCGT
>U:00350-1
AAAAAGCTCGTGGTTGGATCTTG
>U:00351-1
AAAAAGCTCGTGGTTGGGTCT
>U:00352-1
AAAAAGCTCGTTTGGATCT
>U:00353-1
AAAAAGCTCTTAATTGGAT
>U:00354-1
AAAAAGCTCTTAGTTGGAT
>U:00355-1
AAAAAGCTGAACGGCCAAGT
>U:00356-1
AAAAAGCTGAACTGCGTTA
>U:00357-1
AAAAAGCTGAACTGCGTTAA
>U:00358-1
AAAAAGCTGAACTGCGTTAAA
>U:00359-1
AAAAAGCTGACTGGTTCAATGG
>U:0035A-1
AAAAAGCTGCAGCCGGAAAAA
>U:0035B-1
AAAAAGCTGGAGTATGAAA
>U:0035C-1
AAAAAGCTGGTGGAGAAATTC
>U:0035D-1
AAAAAGCTGTCGATGGCCAAT
>U:0035E-1
AAAAAGCTTCAAGCTGGTGCT
>U:0035F-1
AAAAAGCTTCCCCATTTATCGCT
>U:0035G-1
AAAAAGCTTCTTAGTTTGAGA
>U:0035H-1
AAAAAGCTTCTTAGTTTGAGAA
>U:0035I-1
AAAAAGCTTCTTTTTCTTCTATT
>U:0035J-1
AAAAAGCTTCTTTTTCTTCTATTT
>U:0035K-1
AAAAAGCTTGAAGGAACGAT
>U:0035L-1
AAAAAGCTTGGGTTGGAATGAAATC
>U:0035M-1
AAAAAGCTTGTAGTTGGAT
>U:0035N-6
AAAAAGCTTGTAGTTGGATC
>U:0035O-5
AAAAAGCTTGTAGTTGGATCT
>U:0035P-2
AAAAAGCTTGTAGTTGGATCTGCG
>U:0035Q-1
AAAAAGCTTGTAGTTGGATCTGCGT
>U:0035R-1
AAAAAGCTTGTTGGAAG
>U:0035S-1
AAAAAGCTTTCGGCTGAAA
>U:0035T-1
AAAAAGCTTTCGTGTATACAGT
>U:0035U-1
AAAAAGCTTTTAGCTAGGGTTT
>U:0035V-1
AAAAAGGAAAAAAAAAAGAAAAGAC
>U:0035W-1
AAAAAGGAAAAAAAAGGAACT
>U:0035X-1
AAAAAGGAAAAAATAGAAAAAAAA
>U:0035Y-1
AAAAAGGAAAAAGAAAAAAGGT
>U:0035Z-1
AAAAAGGAAAAAGAAGGGAGAAC
>U:00360-1
AAAAAGGAAAAAGACCAAAGAT
>U:00361-1
AAAAAGGAAAAAGAGGGGAAA
>U:00362-1
AAAAAGGAAAAAGCCCAAC
>U:00363-1
AAAAAGGAAAAAGCCCAACGAT
>U:00364-3
AAAAAGGAAAAAGCCCAACGC
>U:00365-13
AAAAAGGAAAAAGCCCAACGCT
>U:00366-1
AAAAAGGAAAAAGCCCAACGCTGA
>U:00367-1
AAAAAGGAAAAAGCCCAACGCTGAAT
>U:00368-1
AAAAAGGAAAACTGATGCGAAAA
>U:00369-1
AAAAAGGAAAACTGATGCGAAAAT
>U:0036A-1
AAAAAGGAAAACTTCAAACGCT
>U:0036B-1
AAAAAGGAAAAGAAAAAGAA
>U:0036C-1
AAAAAGGAAAAGAAAAGGGAT
>U:0036D-1
AAAAAGGAAAAGTGAAAAAAAA
>U:0036E-1
AAAAAGGAAAATTAATAAAAA
>U:0036F-1
AAAAAGGAAAATTAATAAAAAACTA
>U:0036G-2
AAAAAGGAAAATTAATAAAAACT
>U:0036H-1
AAAAAGGAAACGCACGAGT
>U:0036I-1
AAAAAGGAAACTGTATCTC
>U:0036J-1
AAAAAGGAAAGACTATAAAG
>U:0036K-1
AAAAAGGAAAGGAAAGGGAAA
>U:0036L-1
AAAAAGGAAAGTCCGTGTT
>U:0036M-1
AAAAAGGAAAGTCCGTGTTT
>U:0036N-1
AAAAAGGAAAGTTTTCTCGAT
>U:0036O-1
AAAAAGGAAATATGAAGATGAAC
>U:0036P-1
AAAAAGGAAATATTTGA
>U:0036Q-1
AAAAAGGAAATGATGGGTTATTC
>U:0036R-1
AAAAAGGAACGAGGAGGGAT
>U:0036S-2
AAAAAGGAACTCTCTTAAATCG
>U:0036T-1
AAAAAGGAACTGGACAGAGT
>U:0036U-1
AAAAAGGAAGAAAAGAGAGGAA
>U:0036V-1
AAAAAGGAAGAAACGGTTA
>U:0036W-1
AAAAAGGAAGAAGATCGAGT
>U:0036X-1
AAAAAGGAAGAAGATGACAGGAT
>U:0036Y-1
AAAAAGGAAGAAGATGGACAGG
>U:0036Z-1
AAAAAGGAAGATTTGGCAGCACT
>U:00370-1
AAAAAGGAAGGGATTCGGT
>U:00371-1
AAAAAGGAAGGGTGTAGACC
>U:00372-1
AAAAAGGAATCCACTTTCTTTA
>U:00373-1
AAAAAGGAATGAACGGGAAGAT
>U:00374-1
AAAAAGGAATGAACGGGAAGATT
>U:00375-1
AAAAAGGAATTCGGATATC
>U:00376-1
AAAAAGGACACTCTTCTTAAAA
>U:00377-1
AAAAAGGACAGGTTTGATAAT
>U:00378-1
AAAAAGGACCACTGATTAGGAA
>U:00379-1
AAAAAGGACGACAAGTCATCGTT
>U:0037A-1
AAAAAGGACGACACGTCGT
>U:0037B-1
AAAAAGGAGAAACGGATATACGT
>U:0037C-1
AAAAAGGAGAAAGAAGCGA
>U:0037D-1
AAAAAGGAGAAATACGCTGTTGTT
>U:0037E-1
AAAAAGGAGAAATTAACGA
>U:0037F-1
AAAAAGGAGAAGAGAAGGAGAGAG
>U:0037G-1
AAAAAGGAGAAGGAGAAA
>U:0037H-1
AAAAAGGAGAGTGCATGCTA
>U:0037I-1
AAAAAGGAGATATGATTTAT
>U:0037J-1
AAAAAGGAGATATGGTTTAT
>U:0037K-1
AAAAAGGAGATGAGGGTCAACTT
>U:0037L-1
AAAAAGGAGATTAAAAA
>U:0037M-1
AAAAAGGAGATTAAAAT
>U:0037N-1
AAAAAGGAGGAAAAAGGAGAAT
>U:0037O-1
AAAAAGGAGGAAGTGCGAAGC
>U:0037P-1
AAAAAGGAGGAGAGCTAACC
>U:0037Q-1
AAAAAGGAGGAGAGCTAACCA
>U:0037R-1
AAAAAGGAGGATTTGCCCAAAT
>U:0037S-1
AAAAAGGAGGCACGAATGTC
>U:0037T-1
AAAAAGGAGGCCGAAGAACT
>U:0037U-1
AAAAAGGAGGCGAAAAAGAAGAAAAC
>U:0037V-1
AAAAAGGAGGGGTGTAGGAA
>U:0037W-1
AAAAAGGAGTCGTTGAAAGTCT
>U:0037X-1
AAAAAGGAGTTGACGAACAAAC
>U:0037Y-1
AAAAAGGAGTTTAAGAAGA
>U:0037Z-1
AAAAAGGAGTTTAAGAAGAGCTA
>U:00380-1
AAAAAGGATAAGCAAGATCGGT
>U:00381-1
AAAAAGGATAAGCAAGCTGAT
>U:00382-1
AAAAAGGATACAATCCCGGCA
>U:00383-2
AAAAAGGATACAATCCCGGCTC
>U:00384-3
AAAAAGGATACAATCCCGGCTCT
>U:00385-1
AAAAAGGATACAATCCCGGCTCTT
>U:00386-1
AAAAAGGATACGATATACGC
>U:00387-1
AAAAAGGATAGGGCTGAATT
>U:00388-1
AAAAAGGATATGATAAGAAAAAAC
>U:00389-1
AAAAAGGATATGCATTGGTC
>U:0038A-2
AAAAAGGATATGCATTGGTCA
>U:0038B-7
AAAAAGGATATGCATTGGTCAA
>U:0038C-24
AAAAAGGATATGCATTGGTCAAT
>U:0038D-11
AAAAAGGATATGCATTGGTCAATT
>U:0038E-1
AAAAAGGATATGCATTGGTCAATTC
>U:0038F-1
AAAAAGGATATGTATTGGTCAAT
>U:0038G-1
AAAAAGGATCCTTAAAGACTGAA
>U:0038H-1
AAAAAGGATCGCGAGAAGT
>U:0038I-1
AAAAAGGATCGTTAAATTGAT
>U:0038J-1
AAAAAGGATCTGGAAGCACCCAAAC
>U:0038K-2
AAAAAGGATGAAGAGACACTT
>U:0038L-1
AAAAAGGATGATGATCGAGTT
>U:0038M-1
AAAAAGGATGCATTGTCA
>U:0038N-1
AAAAAGGATGCATTGTCAT
>U:0038O-1
AAAAAGGATGCATTGTCATT
>U:0038P-2
AAAAAGGATGCATTGTCATTATT
>U:0038Q-1
AAAAAGGATGCCTTTTTGCC
>U:0038R-1
AAAAAGGATGTATCGTACCACTA
>U:0038S-1
AAAAAGGATGTTTCGACCTCG
>U:0038T-1
AAAAAGGATGTTTGTCAGGT
>U:0038U-1
AAAAAGGATTAAGTAGT
>U:0038V-1
AAAAAGGATTGAATGTTTCACTT
>U:0038W-1
AAAAAGGATTGAATTGGCTGAT
>U:0038X-1
AAAAAGGATTGCATTGGTCAAT
>U:0038Y-1
AAAAAGGATTGTGCCGATTGGCCTC
>U:0038Z-1
AAAAAGGATTTTAAGCTACC
>U:00390-1
AAAAAGGCAAAAGCTCGCTGGCG
>U:00391-1
AAAAAGGCAAAAGCTCGCTTGATCT
>U:00392-1
AAAAAGGCAAAGCGCAAGGCT
>U:00393-1
AAAAAGGCAAAGGTCAGAGCGAGA
>U:00394-1
AAAAAGGCAATATCGATTA
>U:00395-1
AAAAAGGCAGAAATCAAGTTT
>U:00396-1
AAAAAGGCAGGATACCCAACA
>U:00397-1
AAAAAGGCATCCTCTTTTGG
>U:00398-1
AAAAAGGCATCTGCGGAGT
>U:00399-1
AAAAAGGCCCAGAAGCAGCGAAT
>U:0039A-1
AAAAAGGCCCAGAAGCAGCGAATGT
>U:0039B-1
AAAAAGGCCGTAGTCTGC
>U:0039C-1
AAAAAGGCCGTAGTTTGCTT
>U:0039D-1
AAAAAGGCGAAAGAGGAGA
>U:0039E-1
AAAAAGGCGAAAGAGGAGAAAAT
>U:0039F-1
AAAAAGGCGAGGATTACCA
>U:0039G-1
AAAAAGGCGATATGATTTAA
>U:0039H-1
AAAAAGGCGCGAAGAAGAAG
>U:0039I-2
AAAAAGGCGCGAAGAAGAAGGT
>U:0039J-1
AAAAAGGCGCTCGAGCGAAA
>U:0039K-1
AAAAAGGCGGAGAGTGATGA
>U:0039L-1
AAAAAGGCGGGGATAGTGGG
>U:0039M-1
AAAAAGGCGGTAAGAACC
>U:0039N-1
AAAAAGGCGTATCTAGTAAATT
>U:0039O-1
AAAAAGGCGTCTTCTGTGCT
>U:0039P-1
AAAAAGGCGTTGGTTGATATA
>U:0039Q-1
AAAAAGGCTACCATATACGCAAGCT
>U:0039R-1
AAAAAGGCTAGAGATGAAT
>U:0039S-1
AAAAAGGCTAGCATATACGCAAGT
>U:0039T-1
AAAAAGGCTGAGAGTGATGATAAA
>U:0039U-1
AAAAAGGCTGAGATTGATGA
>U:0039V-1
AAAAAGGCTGGTTGGAGGTTGG
>U:0039W-1
AAAAAGGCTGTTGAAACGACAGATA
>U:0039X-1
AAAAAGGCTTCGGATGAAAC
>U:0039Y-2
AAAAAGGGAAAATAAGGCT
>U:0039Z-2
AAAAAGGGAAACGGGTT
>U:003A0-1
AAAAAGGGAAATACGCTGTTGT
>U:003A1-1
AAAAAGGGACAGAAGGAGCTCACT
>U:003A2-1
AAAAAGGGACGATGAGCATG
>U:003A3-6
AAAAAGGGACGATGAGCATGT
>U:003A4-1
AAAAAGGGAGAGAAGCAAAGAGG
>U:003A5-1
AAAAAGGGAGAGATTGTAA
>U:003A6-1
AAAAAGGGAGAGATTGTAAA
>U:003A7-1
AAAAAGGGAGAGATTGTACT
>U:003A8-1
AAAAAGGGAGAGATTGTACTC
>U:003A9-1
AAAAAGGGAGAGATTGTACTCTA
>U:003AA-1
AAAAAGGGAGAGATTGTACTCTTA
>U:003AB-1
AAAAAGGGAGAGATTGTAGA
>U:003AC-1
AAAAAGGGAGCTGGAGATGTAC
>U:003AD-1
AAAAAGGGAGGAAATTTAGGTTC
>U:003AE-1
AAAAAGGGAGTTGAAAAA
>U:003AF-1
AAAAAGGGATACATGGCGTTGGTT
>U:003AG-1
AAAAAGGGATATGCATTGGGCAAT
>U:003AH-1
AAAAAGGGATCGGCAAGAAAA
>U:003AI-1
AAAAAGGGATGATATTA
>U:003AJ-1
AAAAAGGGATTTCCAAAAGAA
>U:003AK-1
AAAAAGGGCAAAAGCTCGCTTGA
>U:003AL-1
AAAAAGGGCAAAAGCTCGCTTGATCT
>U:003AM-1
AAAAAGGGCAAAAGCTCGCTTGATCTT
>U:003AN-1
AAAAAGGGCAAATTAGTTT
>U:003AO-2
AAAAAGGGCAAGGAAAAT
>U:003AP-1
AAAAAGGGCATTAAGAAGA
>U:003AQ-1
AAAAAGGGCATTAAGAAGAA
>U:003AR-1
AAAAAGGGCATTAAGAAGAGCA
>U:003AS-1
AAAAAGGGCCAAGATGAAGTGT
>U:003AT-1
AAAAAGGGCGAAGCTCTTTT
>U:003AU-1
AAAAAGGGCGACACATACCTGGAC
>U:003AV-3
AAAAAGGGCGACACATACCTGGACT
>U:003AW-1
AAAAAGGGCGCAGTGGGATGT
>U:003AX-1
AAAAAGGGGAAATACGCTGTTGTTT
>U:003AY-3
AAAAAGGGGAGCTGGAAAC
>U:003AZ-1
AAAAAGGGGAGCTGGAAACT
>U:003B0-1
AAAAAGGGGAGGCGGCAG
>U:003B1-2
AAAAAGGGGCGGTAGGAT
>U:003B2-1
AAAAAGGGGCTGAACTCAA
>U:003B3-1
AAAAAGGGGCTGCGGATTGGT
>U:003B4-1
AAAAAGGGGGATGAAAA
>U:003B5-1
AAAAAGGGGGATGATAA
>U:003B6-11
AAAAAGGGGGATGATAT
>U:003B7-1
AAAAAGGGGGATGATATCACT
>U:003B8-2
AAAAAGGGGGATGATATT
>U:003B9-2
AAAAAGGGGGATGATATTA
>U:003BA-3
AAAAAGGGGGATGATATTAC
>U:003BB-6
AAAAAGGGGGATGATATTACT
>U:003BC-1
AAAAAGGGGGATGATATTACTA
>U:003BD-1
AAAAAGGGGGATGATATTACTC
>U:003BE-1
AAAAAGGGGGATGATATTACTCCA
>U:003BF-1
AAAAAGGGGGATGCTATTAC
>U:003BG-1
AAAAAGGGGGGTAATATTATTTA
>U:003BH-1
AAAAAGGGGTATGATATTA
>U:003BI-1
AAAAAGGGGTGTAGGATGTTT
>U:003BJ-1
AAAAAGGGGTTCCGAATCTGTGT
>U:003BK-1
AAAAAGGGTAGGAATGGTT
>U:003BL-1
AAAAAGGGTCGGGAGTTCAA
>U:003BM-1
AAAAAGGGTCTATTTGCCGACAA
>U:003BN-1
AAAAAGGGTGAAATGCTGCGT
>U:003BO-1
AAAAAGGGTGACGATATCACTCCA
>U:003BP-1
AAAAAGGGTGGGATTGATCGA
>U:003BQ-1
AAAAAGGGTTCCACGTGAA
>U:003BR-1
AAAAAGGGTTCTGCGGAT
>U:003BS-1
AAAAAGGGTTCTGCGGATTGGT
>U:003BT-1
AAAAAGGGTTGTGGTTAAAG
>U:003BU-1
AAAAAGGGTTGTGGTTAAAGT
>U:003BV-1
AAAAAGGGTTGTGGTTAAAGTAGAT
>U:003BW-1
AAAAAGGGTTTGCGGATTGG
>U:003BX-1
AAAAAGGGTTTGTTTCGAAT
>U:003BY-1
AAAAAGGTAAAATACGCTGTTGTT
>U:003BZ-2
AAAAAGGTAATAAATTTTTAGA
>U:003C0-1
AAAAAGGTAGAAGGAAATTTTTT
>U:003C1-1
AAAAAGGTAGGAAAAAAAGACG
>U:003C2-1
AAAAAGGTCACAATAAATGA
>U:003C3-1
AAAAAGGTCACAGCGCAGG
>U:003C4-1
AAAAAGGTCAGGTGATAAT
>U:003C5-1
AAAAAGGTCAGGTTTGAT
>U:003C6-1
AAAAAGGTCAGGTTTGATAA
>U:003C7-1
AAAAAGGTCAGGTTTGATAAT
>U:003C8-1
AAAAAGGTCCTTAATTTAA
>U:003C9-1
AAAAAGGTCGAAAAGAAAAGAAA
>U:003CA-2
AAAAAGGTCGATGGTCAT
>U:003CB-1
AAAAAGGTCGTGGAATAAGAA
>U:003CC-1
AAAAAGGTCTCTGCGGATT
>U:003CD-1
AAAAAGGTCTTAGTTTGAG
>U:003CE-1
AAAAAGGTGAAAGGGACTC
>U:003CF-1
AAAAAGGTGAAATAAGGA
>U:003CG-1
AAAAAGGTGAAATACGCTGCTGTT
>U:003CH-1
AAAAAGGTGAAATACGCTGTTG
>U:003CI-5
AAAAAGGTGAAATACGCTGTTGT
>U:003CJ-6
AAAAAGGTGAAATACGCTGTTGTT
>U:003CK-2
AAAAAGGTGAAATACGCTGTTGTTT
>U:003CL-1
AAAAAGGTGACCAACATGAT
>U:003CM-1
AAAAAGGTGGAAAGGAAGAAAACGAA
>U:003CN-1
AAAAAGGTGGAAGGAAAAAT
>U:003CO-1
AAAAAGGTGGAAGTTCAGTT
>U:003CP-1
AAAAAGGTGGATCCGGATAGCA
>U:003CQ-1
AAAAAGGTTAATATTCCTGTATT
>U:003CR-1
AAAAAGGTTCCTGCGGATTGGC
>U:003CS-1
AAAAAGGTTCGATTTGGTTT
>U:003CT-1
AAAAAGGTTCGTGCATTTCTT
>U:003CU-1
AAAAAGGTTCTGCGGAT
>U:003CV-1
AAAAAGGTTCTGCGGATA
>U:003CW-1
AAAAAGGTTCTGGATACT
>U:003CX-1
AAAAAGGTTCTTAGATTGAGAA
>U:003CY-1
AAAAAGGTTCTTAGTTTGAG
>U:003CZ-1
AAAAAGGTTCTTGGTTTGGGA
>U:003D0-1
AAAAAGGTTGCAAATCCCGCTCC
>U:003D1-1
AAAAAGGTTGCACTACAATA
>U:003D2-1
AAAAAGGTTGCGGATTGGT
>U:003D3-1
AAAAAGGTTGCGGATTGGTC
>U:003D4-1
AAAAAGGTTGCTGCGGAT
>U:003D5-1
AAAAAGGTTGGGATTGAA
>U:003D6-1
AAAAAGGTTGGGATTGATCGA
>U:003D7-1
AAAAAGGTTGGGATTGATCGAT
>U:003D8-1
AAAAAGGTTGGTAGACATGAT
>U:003D9-1
AAAAAGGTTGTGAAGGAAG
>U:003DA-1
AAAAAGGTTTATTTTTGCAT
>U:003DB-1
AAAAAGGTTTCAGCGGATT
>U:003DC-17
AAAAAGGTTTCTGCGGAT
>U:003DD-3
AAAAAGGTTTCTGCGGATA
>U:003DE-1
AAAAAGGTTTCTGCGGATAA
>U:003DF-17
AAAAAGGTTTCTGCGGATT
>U:003DG-4
AAAAAGGTTTCTGCGGATTA
>U:003DH-4
AAAAAGGTTTCTGCGGATTG
>U:003DI-1
AAAAAGGTTTCTGCGGATTGG
>U:003DJ-19
AAAAAGGTTTCTGCGGATTGGT
>U:003DK-3
AAAAAGGTTTCTGCGGATTGGTA
>U:003DL-9
AAAAAGGTTTCTGCGGATTGGTC
>U:003DM-2
AAAAAGGTTTCTGCGGATTGGTCT
>U:003DN-1
AAAAAGGTTTCTGCGGATTGGTT
>U:003DO-1
AAAAAGGTTTTTTTCGGCT
>U:003DP-1
AAAAAGTAAAGACGTCGATGAAAT
>U:003DQ-1
AAAAAGTAAATGTTTTAT
>U:003DR-2
AAAAAGTAAATGTTTTATT
>U:003DS-1
AAAAAGTAAATGTTTTATTTAA
>U:003DT-2
AAAAAGTAAATGTTTTATTTGA
>U:003DU-5
AAAAAGTAAATGTTTTATTTGAT
>U:003DV-1
AAAAAGTAAGAAAGGTTTTATT
>U:003DW-1
AAAAAGTAAGGTTTCCTTTGTAA
>U:003DX-1
AAAAAGTAAGGTTTCCTTTGTC
>U:003DY-1
AAAAAGTAAGGTTTCCTTTGTCT
>U:003DZ-1
AAAAAGTAAGTGAACCTGAAA
>U:003E0-1
AAAAAGTAATAAGTTATTTCTGT
>U:003E1-1
AAAAAGTAATCAATTAGGTTCA
>U:003E2-1
AAAAAGTAATCTTTCATGA
>U:003E3-2
AAAAAGTAATCTTTCATGAA
>U:003E4-2
AAAAAGTAATCTTTCATGAATAAA
>U:003E5-1
AAAAAGTACACTATTGGACT
>U:003E6-1
AAAAAGTACGAAAAAAGT
>U:003E7-1
AAAAAGTACGCCGGGGAT
>U:003E8-1
AAAAAGTACGGGCGATGCGTG
>U:003E9-1
AAAAAGTACTAATTAGGTCTTTA
>U:003EA-1
AAAAAGTACTACTGGTCTTGGA
>U:003EB-1
AAAAAGTAGAAAGAACT
>U:003EC-1
AAAAAGTAGATAGTGCGATCACTT
>U:003ED-1
AAAAAGTAGATTGTCCAAACC
>U:003EE-1
AAAAAGTAGATTGTCTAAA
>U:003EF-1
AAAAAGTAGATTGTCTAAAC
>U:003EG-2
AAAAAGTAGATTGTCTAAACC
>U:003EH-1
AAAAAGTAGATTGTCTAAACCA
>U:003EI-1
AAAAAGTAGGGAGCGATAAAT
>U:003EJ-1
AAAAAGTAGGTGCGAACATGTGTG
>U:003EK-1
AAAAAGTAGGTTTTTCAATGGAT
>U:003EL-1
AAAAAGTAGTAACAGAAGGCGA
>U:003EM-1
AAAAAGTAGTTGGATCC
>U:003EN-1
AAAAAGTAGTTTCGAACATGGGT
>U:003EO-2
AAAAAGTATAATGAAAGT
>U:003EP-1
AAAAAGTATAATGAAAGTAAAG
>U:003EQ-1
AAAAAGTATAATGAAAGTAAAGA
>U:003ER-1
AAAAAGTATAATGAAAGTAAAGAT
>U:003ES-1
AAAAAGTATATGGGAATAGA
>U:003ET-2
AAAAAGTATATGTGTAAAGAA
>U:003EU-1
AAAAAGTATATGTGTAAAGAAA
>U:003EV-1
AAAAAGTATCGTCGATATGAA
>U:003EW-1
AAAAAGTATCGTCGATATGAAA
>U:003EX-1
AAAAAGTATCGTCGATATGAAAAAC
>U:003EY-1
AAAAAGTATCGTCGCTATGAA
>U:003EZ-3
AAAAAGTATGGAGTTTAATGGC
>U:003F0-1
AAAAAGTATGGCTGGCGTTTGCACC
>U:003F1-1
AAAAAGTATGGTGAGCAT
>U:003F2-2
AAAAAGTATGGTGAGCATT
>U:003F3-1
AAAAAGTATTAAATGCTTCAA
>U:003F4-1
AAAAAGTATTATCAGTAAT
>U:003F5-1
AAAAAGTATTGGATGCCCTC
>U:003F6-1
AAAAAGTCAACAGCTCGCT
>U:003F7-1
AAAAAGTCAAGCATATATGCAAGT
>U:003F8-1
AAAAAGTCAGAGGTTCGAAGG
>U:003F9-1
AAAAAGTCAGGCTGTTGAAA
>U:003FA-1
AAAAAGTCAGTCCGAGCTTCT
>U:003FB-1
AAAAAGTCAGTCGAAGAA
>U:003FC-1
AAAAAGTCAGTCGAAGAAATGA
>U:003FD-1
AAAAAGTCATGGGTTAAATCTGA
>U:003FE-3
AAAAAGTCATGTTTTGATTAGCT
>U:003FF-1
AAAAAGTCCACCTGAAATCT
>U:003FG-1
AAAAAGTCCGGAAACAGTATCGA
>U:003FH-1
AAAAAGTCCTATTTGAAGTTTT
>U:003FI-1
AAAAAGTCGCTTCTGAAGTAACGCAC
>U:003FJ-1
AAAAAGTCGGGAGAAAAAC
>U:003FK-1
AAAAAGTCTAAACAGTTACTCGATTGTTT
>U:003FL-1
AAAAAGTCTAAGAAAAGGAAGAA
>U:003FM-1
AAAAAGTCTAGTGGTGGAACC
>U:003FN-1
AAAAAGTCTCTCCCAAAATTGA
>U:003FO-1
AAAAAGTCTCTTAGTTTGAG
>U:003FP-1
AAAAAGTCTCTTAGTTTGAGA
>U:003FQ-1
AAAAAGTCTGATCCAGTTGTTTCA
>U:003FR-1
AAAAAGTCTGATCCAGTTGTTTCAT
>U:003FS-1
AAAAAGTCTGATCTAGTTGTTTC
>U:003FT-1
AAAAAGTCTGGAACATCGTATT
>U:003FU-1
AAAAAGTCTTCGTTAGGGGGA
>U:003FV-1
AAAAAGTGAAAGTCCTTTGTTAT
>U:003FW-1
AAAAAGTGAAATACGCTGTA
>U:003FX-1
AAAAAGTGAAATGCCAACGTCA
>U:003FY-1
AAAAAGTGAATATCGACGATT
>U:003FZ-1
AAAAAGTGAATTCGAAAAAA
>U:003G0-1
AAAAAGTGACCGAGTTAAGAG
>U:003G1-1
AAAAAGTGAGTGAAAAAATAC
>U:003G2-1
AAAAAGTGATGGAACGTTGGATT
>U:003G3-1
AAAAAGTGATGTAAAAGTTGAT
>U:003G4-1
AAAAAGTGCAACCACCTGA
>U:003G5-1
AAAAAGTGCCCACATTTAACTTTTATAT
>U:003G6-1
AAAAAGTGCGAGACACATGGTCT
>U:003G7-1
AAAAAGTGCGCTATGAAGAGG
>U:003G8-1
AAAAAGTGCTATCCATCT
>U:003G9-11
AAAAAGTGCTATCCATCTTT
>U:003GA-1
AAAAAGTGCTATCCATCTTTGA
>U:003GB-2
AAAAAGTGCTATCCATCTTTT
>U:003GC-1
AAAAAGTGCTATCCATCTTTTAA
>U:003GD-3
AAAAAGTGCTATCCATCTTTTG
>U:003GE-11
AAAAAGTGCTATCCATCTTTTGA
>U:003GF-2
AAAAAGTGCTATCCATCTTTTGAA
>U:003GG-1
AAAAAGTGCTATCCTTTGA
>U:003GH-1
AAAAAGTGCTCTGAAAAAAAAAAA
>U:003GI-1
AAAAAGTGCTGTTGGCGATTATTT
>U:003GJ-1
AAAAAGTGGAACTACCCCTTGG
>U:003GK-1
AAAAAGTGGAAGATGAACCAGA
>U:003GL-1
AAAAAGTGGGGCTTGTAAAATT
>U:003GM-1
AAAAAGTGGGGTCACCAT
>U:003GN-1
AAAAAGTGGGTCGGGAAAGGTG
>U:003GO-1
AAAAAGTGGTTCGAAGAGCT
>U:003GP-1
AAAAAGTGTACGCCTTCATA
>U:003GQ-1
AAAAAGTGTGGATGATGGACGAGTT
>U:003GR-1
AAAAAGTGTGGATTCCGG
>U:003GS-1
AAAAAGTGTGGGACGAC
>U:003GT-1
AAAAAGTGTTGGTTTTTTTTTT
>U:003GU-1
AAAAAGTTAAAAATGTA
>U:003GV-1
AAAAAGTTAAAACAACAAGTT
>U:003GW-1
AAAAAGTTAAATAGAGC
>U:003GX-1
AAAAAGTTAAATGGACT
>U:003GY-1
AAAAAGTTAAATGGACTT
>U:003GZ-3
AAAAAGTTAAATGGACTTAC
>U:003H0-6
AAAAAGTTAAATGGACTTACG
>U:003H1-7
AAAAAGTTAAATGGACTTACGT
>U:003H2-2
AAAAAGTTAAATGGACTTACGTT
>U:003H3-1
AAAAAGTTAAATGGACTTACGTTG
>U:003H4-1
AAAAAGTTAAGGTAGGCTAT
>U:003H5-1
AAAAAGTTAATATACTAAGTTGT
>U:003H6-1
AAAAAGTTACCACACTGTGAT
>U:003H7-2
AAAAAGTTACGGTAGGTT
>U:003H8-4
AAAAAGTTACGGTAGGTTA
>U:003H9-3
AAAAAGTTACGGTAGGTTAT
>U:003HA-1
AAAAAGTTACGGTAGGTTATT
>U:003HB-2
AAAAAGTTACGGTAGGTTATTCC
>U:003HC-1
AAAAAGTTACGGTAGGTTATTCCT
>U:003HD-4
AAAAAGTTACGGTAGGTTATTCCTT
>U:003HE-1
AAAAAGTTACGGTAGGTTATTTCTT
>U:003HF-1
AAAAAGTTAGACGCCTAAAAT
>U:003HG-1
AAAAAGTTAGCGTTTTCTT
>U:003HH-2
AAAAAGTTAGCGTTTTCTTCCA
>U:003HI-1
AAAAAGTTAGCGTTTTCTTCCAT
>U:003HJ-1
AAAAAGTTAGCGTTTTTTTCCA
>U:003HK-1
AAAAAGTTAGGGAAAAAGAATAA
>U:003HL-1
AAAAAGTTAGGGAAAATT
>U:003HM-1
AAAAAGTTAGGGTTTTCTTCC
>U:003HN-1
AAAAAGTTAGTTGCCCAGCGA
>U:003HO-1
AAAAAGTTATCGTAAAAAA
>U:003HP-1
AAAAAGTTATGATCCTTG
>U:003HQ-1
AAAAAGTTCCTTAAATTAA
>U:003HR-4
AAAAAGTTCCTTAATTT
>U:003HS-28
AAAAAGTTCCTTAATTTA
>U:003HT-24
AAAAAGTTCCTTAATTTAA
>U:003HU-2
AAAAAGTTCCTTAATTTAAA
>U:003HV-3
AAAAAGTTCCTTAATTTAAAA
>U:003HW-4
AAAAAGTTCCTTAATTTAAG
>U:003HX-15
AAAAAGTTCCTTAATTTAAGA
>U:003HY-1
AAAAAGTTCCTTAATTTAAGAA
>U:003HZ-1
AAAAAGTTCCTTAATTTAAGAAT
>U:003I0-1
AAAAAGTTCGGTACGTAA
>U:003I1-1
AAAAAGTTCGGTACGTAAATC
>U:003I2-1
AAAAAGTTCGTAGTTGGAT
>U:003I3-1
AAAAAGTTCGTAGTTGGATC
>U:003I4-2
AAAAAGTTCGTAGTTGGATCT
>U:003I5-1
AAAAAGTTCGTAGTTGGATCTGC
>U:003I6-1
AAAAAGTTCGTAGTTGGATCTGCG
>U:003I7-1
AAAAAGTTCGTAGTTGGATCTGCGT
>U:003I8-1
AAAAAGTTCTGCTGGGTTT
>U:003I9-1
AAAAAGTTCTTAATTTGAGAA
>U:003IA-2
AAAAAGTTCTTAGTTTGAG
>U:003IB-1
AAAAAGTTCTTTAATTTA
>U:003IC-1
AAAAAGTTCTTTAATTTAA
>U:003ID-1
AAAAAGTTGAAAAAATTA
>U:003IE-1
AAAAAGTTGAAACTCGTTT
>U:003IF-1
AAAAAGTTGAAGAGGGAATA
>U:003IG-1
AAAAAGTTGAGAAGGAAT
>U:003IH-1
AAAAAGTTGAGGAGTTCGA
>U:003II-1
AAAAAGTTGATAATCTA
>U:003IJ-1
AAAAAGTTGATCCATTCCGGAAGA
>U:003IK-2
AAAAAGTTGCCATTATGGAT
>U:003IL-2
AAAAAGTTGCCATTATGGATA
>U:003IM-1
AAAAAGTTGCCATTATGGATAT
>U:003IN-2
AAAAAGTTGCCATTATGGATATT
>U:003IO-1
AAAAAGTTGCTAGCTACGTGTG
>U:003IP-1
AAAAAGTTGCTGCAAAGAT
>U:003IQ-1
AAAAAGTTGCTTAGTTTGA
>U:003IR-1
AAAAAGTTGGAACGTCCTGCAT
>U:003IS-1
AAAAAGTTGGAAGAGAAATGATC
>U:003IT-1
AAAAAGTTGGACATTTTGCGAACA
>U:003IU-1
AAAAAGTTGGCAGGTTCTGC
>U:003IV-1
AAAAAGTTGGCGGAAAAAAA
>U:003IW-1
AAAAAGTTGGGAACGCAGCGGTT
>U:003IX-1
AAAAAGTTGGGATATTGCAAA
>U:003IY-1
AAAAAGTTGGTCCAATGATTG
>U:003IZ-1
AAAAAGTTGGTCCTATGATTGC
>U:003J0-1
AAAAAGTTGGTCCTATGATTGTTAA
>U:003J1-1
AAAAAGTTGGTGGAAGTGATA
>U:003J2-1
AAAAAGTTGTCGCGATGCTA
>U:003J3-1
AAAAAGTTGTGGCATAAGTTTA
>U:003J4-1
AAAAAGTTGTTAACTTCGTAGAT
>U:003J5-1
AAAAAGTTGTTTGAATAGTT
>U:003J6-4
AAAAAGTTGTTTTGTTGAA
>U:003J7-1
AAAAAGTTGTTTTGTTGAAT
>U:003J8-1
AAAAAGTTTAACAAAGAGGACT
>U:003J9-1
AAAAAGTTTAGTGAGTTTAAAA
>U:003JA-1
AAAAAGTTTAGTTTGAGAA
>U:003JB-1
AAAAAGTTTCACTTCCA
>U:003JC-1
AAAAAGTTTCAGGTGTTC
>U:003JD-2
AAAAAGTTTCCTAGTTTGAGAA
>U:003JE-1
AAAAAGTTTCTTAAGAGAA
>U:003JF-1
AAAAAGTTTCTTAATTAGAAGA
>U:003JG-1
AAAAAGTTTCTTAATTCGAG
>U:003JH-1
AAAAAGTTTCTTAATTT
>U:003JI-7
AAAAAGTTTCTTAATTTG
>U:003JJ-7
AAAAAGTTTCTTAATTTGA
>U:003JK-2
AAAAAGTTTCTTAATTTGAA
>U:003JL-1
AAAAAGTTTCTTAATTTGAATA
>U:003JM-2
AAAAAGTTTCTTAATTTGAG
>U:003JN-37
AAAAAGTTTCTTAATTTGAGA
>U:003JO-8
AAAAAGTTTCTTAATTTGAGAA
>U:003JP-4
AAAAAGTTTCTTAATTTGAGAAT
>U:003JQ-1
AAAAAGTTTCTTAGCTTGAGA
>U:003JR-1
AAAAAGTTTCTTAGTTGA
>U:003JS-2
AAAAAGTTTCTTAGTTGAGAA
>U:003JT-6
AAAAAGTTTCTTAGTTTG
>U:003JU-24
AAAAAGTTTCTTAGTTTGA
>U:003JV-11
AAAAAGTTTCTTAGTTTGAA
>U:003JW-19
AAAAAGTTTCTTAGTTTGAG
>U:003JX-59
AAAAAGTTTCTTAGTTTGAGA
>U:003JY-61
AAAAAGTTTCTTAGTTTGAGAA
>U:003JZ-1
AAAAAGTTTCTTAGTTTGAGAAAA
>U:003K0-4
AAAAAGTTTCTTAGTTTGAGAAT
>U:003K1-2
AAAAAGTTTCTTAGTTTGAGT
>U:003K2-3
AAAAAGTTTCTTAGTTTGAGTA
>U:003K3-3
AAAAAGTTTCTTAGTTTGAGTAT
>U:003K4-1
AAAAAGTTTCTTATTTTGAGAA
>U:003K5-1
AAAAAGTTTCTTCATTTGAGA
>U:003K6-1
AAAAAGTTTCTTGGTTTGAGAAT
>U:003K7-1
AAAAAGTTTCTTGGTTTGAGTA
>U:003K8-1
AAAAAGTTTCTTTTGAGA
>U:003K9-1
AAAAAGTTTCTTTTGAGAAT
>U:003KA-1
AAAAAGTTTGAGAATAGGTT
>U:003KB-1
AAAAAGTTTGAGTTTCCGAGGAA
>U:003KC-1
AAAAAGTTTGCGGAGACGACA
>U:003KD-1
AAAAAGTTTGCGTTTGGGGAA
>U:003KE-1
AAAAAGTTTGGAACGCTTCAC
>U:003KF-1
AAAAAGTTTGGAACGCTTCACGA
>U:003KG-1
AAAAAGTTTGTCCTTCTTAACAA
>U:003KH-1
AAAAAGTTTGTCGCGAAAGGTC
>U:003KI-1
AAAAAGTTTTGCATGTGATCAT
>U:003KJ-1
AAAAAGTTTTGTCGCGAAAGTTTGT
>U:003KK-1
AAAAAGTTTTGTTCCAAAT
>U:003KL-1
AAAAAGTTTTTAGTTTGAGA
>U:003KM-1
AAAAAGTTTTTTAGTTT
>U:003KN-1
AAAAAGTTTTTTAGTTTGAGA
>U:003KO-1
AAAAAGTTTTTTAGTTTGAGAAT
>U:003KP-1
AAAAATAAAAAAAAAAAAAAAAA
>U:003KQ-1
AAAAATAAAAAAAATAAAAA
>U:003KR-1
AAAAATAAAAAAAATAAATGTTGA
>U:003KS-1
AAAAATAAAAAAAGAGAAAAAA
>U:003KT-4
AAAAATAAAAAAATAAATGTTGA
>U:003KU-1
AAAAATAAAAAAATCGAAAAA
>U:003KV-1
AAAAATAAAAAAGAAGAAA
>U:003KW-1
AAAAATAAAAAAGAAGAAAGGA
>U:003KX-1
AAAAATAAAAAATTAATA
>U:003KY-1
AAAAATAAAAAATTAATAAT
>U:003KZ-1
AAAAATAAAAAGCAGTTGAAT
>U:003L0-1
AAAAATAAAAAGCCCAACACT
>U:003L1-1
AAAAATAAAAAGCCCAACGCT
>U:003L2-1
AAAAATAAAAAGTAGACTGTCT
>U:003L3-1
AAAAATAAAAATAATATAATA
>U:003L4-1
AAAAATAAAAATTATAAAAGA
>U:003L5-1
AAAAATAAAAATTGATTA
>U:003L6-1
AAAAATAAAAATTGATTAA
>U:003L7-1
AAAAATAAAAATTGATTAATT
>U:003L8-3
AAAAATAAAAATTGATTAATTA
>U:003L9-1
AAAAATAAAAATTGATTAATTAG
>U:003LA-1
AAAAATAAAAATTGATTAATTAGA
>U:003LB-1
AAAAATAAAACTAGAAACGACG
>U:003LC-1
AAAAATAAAAGAAAAAAA
>U:003LD-1
AAAAATAAAATAAAAAA
>U:003LE-1
AAAAATAAAATAAAAAAAAAAA
>U:003LF-1
AAAAATAAAATAAAGTTA
>U:003LG-1
AAAAATAAAATAAATGAAA
>U:003LH-1
AAAAATAAAATAGAGGAAT
>U:003LI-1
AAAAATAAAATAGTGTAACGTA
>U:003LJ-1
AAAAATAAAATATATAGACGAA
>U:003LK-1
AAAAATAAAATCCAATTTTAGAAA
>U:003LL-1
AAAAATAAAATGAAAAAAAAA
>U:003LM-1
AAAAATAAAATGAATGTTTTA
>U:003LN-1
AAAAATAAAATGATGAGTGTCC
>U:003LO-1
AAAAATAAAATGATGATTGTCC
>U:003LP-1
AAAAATAAAATGATGATTGTCCA
>U:003LQ-1
AAAAATAAAATGATGATTGTCCT
>U:003LR-1
AAAAATAAAATTAAAAAAAAAT
>U:003LS-1
AAAAATAAAATTGATAAAAGGAAAT
>U:003LT-1
AAAAATAAACATTTATTGAA
>U:003LU-1
AAAAATAAACATTTGTTAAACTT
>U:003LV-1
AAAAATAAACCTTTTTACAC
>U:003LW-1
AAAAATAAACTGGTTTA
>U:003LX-1
AAAAATAAAGAATAATGATCCT
>U:003LY-1
AAAAATAAAGACTGCTACCA
>U:003LZ-1
AAAAATAAAGGATGCAA
>U:003M0-1
AAAAATAAAGTAAAAAAAAAA
>U:003M1-1
AAAAATAAAGTTTCCTTTGT
>U:003M2-1
AAAAATAAAGTTTCCTTTGTCTGT
>U:003M3-1
AAAAATAAATAAATAATTGGT
>U:003M4-1
AAAAATAAATAAATTGTCGTTGG
>U:003M5-1
AAAAATAAATTAACTGGAGAT
>U:003M6-1
AAAAATAAATTTCGCTTTACG
>U:003M7-1
AAAAATAAATTTCGCTTTACGA
>U:003M8-5
AAAAATAAATTTCGCTTTACGT
>U:003M9-1
AAAAATAAATTTCGCTTTACGTA
>U:003MA-1
AAAAATAAATTTCGCTTTACGTAT
>U:003MB-1
AAAAATAAATTTTAGGATGTT
>U:003MC-1
AAAAATAACACGAATGGGATG
>U:003MD-1
AAAAATAACGAAGTCTGCTTA
>U:003ME-1
AAAAATAACGAGACCGTGCT
>U:003MF-4
AAAAATAACGAGACCGTTC
>U:003MG-8
AAAAATAACGAGACCGTTCT
>U:003MH-7
AAAAATAACGAGACCGTTCTC
>U:003MI-6
AAAAATAACGAGACCGTTCTCT
>U:003MJ-1
AAAAATAACGAGACCGTTCTCTCT
>U:003MK-6
AAAAATAACGAGACCGTTCTCTTT
>U:003ML-1
AAAAATAACGAGACCGTTCTCTTTA
>U:003MM-1
AAAAATAACGAGACCTTTCTC
>U:003MN-1
AAAAATAACTAACTTTTCTTTCGA
>U:003MO-1
AAAAATAACTGGCTTGTAGCA
>U:003MP-1
AAAAATAACTGGTAATATTA
>U:003MQ-1
AAAAATAAGAAAATATGGGAAA
>U:003MR-1
AAAAATAAGACCGGAGG
>U:003MS-1
AAAAATAAGACCGGAGGA
>U:003MT-6
AAAAATAAGACCGGAGGAA
>U:003MU-2
AAAAATAAGACCGGAGGAAT
>U:003MV-7
AAAAATAAGACCGGAGGAATT
>U:003MW-10
AAAAATAAGACCGGAGGAATTG
>U:003MX-15
AAAAATAAGACCGGAGGAATTGA
>U:003MY-1
AAAAATAAGACCGGAGGAT
>U:003MZ-1
AAAAATAAGAGATGCATGGGGGAT
>U:003N0-1
AAAAATAAGAGCGTATGTA
>U:003N1-1
AAAAATAAGAGGGAAGAATCGA
>U:003N2-1
AAAAATAAGAGGGAAGCTATTT
>U:003N3-1
AAAAATAAGAGTGAAACTATT
>U:003N4-1
AAAAATAAGATCGTTTAGTTACT
>U:003N5-1
AAAAATAAGCTTTTTTTAGTAGT
>U:003N6-1
AAAAATAAGCTTTTTTTAGTAGTT
>U:003N7-1
AAAAATAAGGTTGTCGATGAT
>U:003N8-1
AAAAATAAGTGGGGAAACAGAGA
>U:003N9-1
AAAAATAAGTGGTTATTTTATA
>U:003NA-1
AAAAATAAGTTCGGTGTCAAT
>U:003NB-1
AAAAATAATAAAAAAGA
>U:003NC-1
AAAAATAATAAGAAAAAA
>U:003ND-1
AAAAATAATAAGAAAAAGG
>U:003NE-4
AAAAATAATAAGAAAAAGGA
>U:003NF-3
AAAAATAATAAGAAAAAGGAA
>U:003NG-1
AAAAATAATAAGAAAAAGGAAAA
>U:003NH-1
AAAAATAATAAGAAATATTATAAT
>U:003NI-1
AAAAATAATAAGGTAGAGAAAA
>U:003NJ-1
AAAAATAATAATAATAAAAA
>U:003NK-1
AAAAATAATAATGAAAAAAAA
>U:003NL-1
AAAAATAATAGAAATATTGAAA
>U:003NM-1
AAAAATAATAGCATTATTGTTTA
>U:003NN-1
AAAAATAATAGGACAATACGTT
>U:003NO-1
AAAAATAATATCGATAAAAT
>U:003NP-1
AAAAATAATATGAAAAAAA
>U:003NQ-1
AAAAATAATCTGTTTGGTATTCA
>U:003NR-1
AAAAATAATGAAAAGCGGAAT
>U:003NS-1
AAAAATAATGAATTTAGTGGAA
>U:003NT-1
AAAAATAATGAGGCAAGTT
>U:003NU-1
AAAAATAATGCGTCTCAAACT
>U:003NV-1
AAAAATAATGGGGAATATTATAAT
>U:003NW-1
AAAAATAATGTACTTGATGTTCA
>U:003NX-1
AAAAATAATTGAGCTAGAAGA
>U:003NY-1
AAAAATAATTGCTGGGTAAT
>U:003NZ-1
AAAAATAATTGCTGGGTAATCCA
>U:003O0-1
AAAAATAATTGCTGGGTAATTA
>U:003O1-1
AAAAATAATTGGCAATATTATAA
>U:003O2-1
AAAAATAATTGGCAATATTATAAT
>U:003O3-1
AAAAATAATTGGGAATATTATA
>U:003O4-1
AAAAATAATTGGTAAGATTATAA
>U:003O5-5
AAAAATAATTGGTAATA
>U:003O6-13
AAAAATAATTGGTAATAT
>U:003O7-3
AAAAATAATTGGTAATATT
>U:003O8-5
AAAAATAATTGGTAATATTA
>U:003O9-4
AAAAATAATTGGTAATATTAT
>U:003OA-21
AAAAATAATTGGTAATATTATA
>U:003OB-138
AAAAATAATTGGTAATATTATAA
>U:003OC-64
AAAAATAATTGGTAATATTATAAT
>U:003OD-7
AAAAATAATTGGTAATATTATAATA
>U:003OE-7
AAAAATAATTGGTAATATTATAATAT
>U:003OF-4
AAAAATAATTGGTAATATTATAATATT
>U:003OG-1
AAAAATAATTGGTAATATTATAATATTGT
>U:003OH-1
AAAAATAATTGGTAATATTATAT
>U:003OI-1
AAAAATAATTGGTAATATTTAA
>U:003OJ-1
AAAAATAATTGGTAATTATA
>U:003OK-1
AAAAATAATTGGTAATTATAA
>U:003OL-1
AAAAATAATTGGTACTAT
>U:003OM-1
AAAAATAATTGGTCATATTATAA
>U:003ON-1
AAAAATAATTTAAATCT
>U:003OO-1
AAAAATAATTTAAATCTTAC
>U:003OP-1
AAAAATAATTTAAATCTTACC
>U:003OQ-1
AAAAATAATTTGAAGGAT
>U:003OR-1
AAAAATACAAAAATTGA
>U:003OS-1
AAAAATACAAAAATTGAATTAC
>U:003OT-1
AAAAATACAAAATAGTAACAGA
>U:003OU-1
AAAAATACAAAGCAGTAATAGA
>U:003OV-1
AAAAATACAATGAGCTCCAGTCA
>U:003OW-1
AAAAATACAGCACTGTG
>U:003OX-1
AAAAATACATCGTTTGGGGGA
>U:003OY-1
AAAAATACATGACCAAAGAT
>U:003OZ-1
AAAAATACATGTGTGAATA
>U:003P0-1
AAAAATACATGTGTGAATAT
>U:003P1-1
AAAAATACATTGATTTAAATTTG
>U:003P2-1
AAAAATACCGAAGGCTGACA
>U:003P3-1
AAAAATACCTATCTGTAAGA
>U:003P4-1
AAAAATACCTCTATCGTTGTTT
>U:003P5-1
AAAAATACGAAAATCCTCGGCA
>U:003P6-1
AAAAATACGACCACTAGAAGCT
>U:003P7-1
AAAAATACGAGACCGTTCT
>U:003P8-1
AAAAATACGAGCTGTTGCTG
>U:003P9-1
AAAAATACGCTGTTGTTTATAAT
>U:003PA-1
AAAAATACGCTGTTGTTTATAATA
>U:003PB-1
AAAAATACGTATATTCTGAAAA
>U:003PC-1
AAAAATACGTGCGATGTAATT
>U:003PD-1
AAAAATACGTGGGGTAACAGAGAA
>U:003PE-1
AAAAATACTAATATAGTTGTGAAAT
>U:003PF-1
AAAAATACTATAGTGTATTCCA
>U:003PG-1
AAAAATACTCCTTGTATTGTCTTTAA
>U:003PH-1
AAAAATACTTATGGATCAACTAC
>U:003PI-1
AAAAATACTTCCACCTATCTC
>U:003PJ-1
AAAAATACTTCCACCTATCTCTT
>U:003PK-1
AAAAATACTTGGTTGGATAAGAA
>U:003PL-1
AAAAATAGAAAAATTGAACTA
>U:003PM-1
AAAAATAGAAAAGAAAAAGAAA
>U:003PN-1
AAAAATAGAAACTGGATGA
>U:003PO-1
AAAAATAGAAAGGAAGGTAAACAAA
>U:003PP-1
AAAAATAGAAATAATATAGTA
>U:003PQ-1
AAAAATAGAACCTGTTAT
>U:003PR-1
AAAAATAGACTTTATAAAATCGGAA
>U:003PS-1
AAAAATAGAGTTTTATTATG
>U:003PT-1
AAAAATAGATGAAATGCATGTCA
>U:003PU-1
AAAAATAGCATGCAGTTAGTC
>U:003PV-1
AAAAATAGCGATTCATTAATCTCA
>U:003PW-1
AAAAATAGCGGGGAAAG
>U:003PX-1
AAAAATAGGATAATCTCG
>U:003PY-1
AAAAATAGGCTCCTTGCGAT
>U:003PZ-1
AAAAATAGGCTTAAAAAAAA
>U:003Q0-1
AAAAATAGGGTTGTTGCTGAAA
>U:003Q1-1
AAAAATAGGTCACTCCCCGGCA
>U:003Q2-1
AAAAATAGGTTTTTCAATGG
>U:003Q3-1
AAAAATAGGTTTTTCAATGGA
>U:003Q4-18
AAAAATAGGTTTTTCAATGGAT
>U:003Q5-5
AAAAATAGGTTTTTCAATGGATT
>U:003Q6-1
AAAAATAGGTTTTTTAAATGGAT
>U:003Q7-1
AAAAATAGGTTTTTTAATGGAT
>U:003Q8-1
AAAAATAGGTTTTTTCA
>U:003Q9-1
AAAAATAGTAGAAGTGGAAAGA
>U:003QA-1
AAAAATAGTATGAATATGTTC
>U:003QB-1
AAAAATAGTCAGCTCCAATCA
>U:003QC-1
AAAAATAGTGATAGTTG
>U:003QD-1
AAAAATAGTTAATAATGTC
>U:003QE-1
AAAAATAGTTAATGTGAAC
>U:003QF-1
AAAAATAGTTGCGGTTGTAG
>U:003QG-1
AAAAATAGTTGGGCAGTTT
>U:003QH-1
AAAAATAGTTGGTAATATTATAA
>U:003QI-1
AAAAATAGTTGGTGGTCCA
>U:003QJ-1
AAAAATAGTTGGTTATGTTATAA
>U:003QK-1
AAAAATAGTTTTACGTTACTTT
>U:003QL-2
AAAAATATAAAAGTTAAATGGACT
>U:003QM-1
AAAAATATAAAATGATGATTGT
>U:003QN-1
AAAAATATAAAATGTTACCGAT
>U:003QO-1
AAAAATATAAAGAAAAAATATAA
>U:003QP-1
AAAAATATAAATAAAGGTATAA
>U:003QQ-1
AAAAATATAGAAGTTATA
>U:003QR-1
AAAAATATAGTATGAGTTA
>U:003QS-1
AAAAATATATAGACGAAAGA
>U:003QT-3
AAAAATATATAGACGAAAGAA
>U:003QU-1
AAAAATATATGGAATTCTGTTAAT
>U:003QV-1
AAAAATATCCATATTTCTTTT
>U:003QW-1
AAAAATATCGAAAGTTGAAACAT
>U:003QX-1
AAAAATATCGTGAGCTTGTT
>U:003QY-1
AAAAATATGAAAAAAATGTACCAA
>U:003QZ-1
AAAAATATGAAAGAACGGAAGA
>U:003R0-1
AAAAATATGAAAGACAGGAAGA
>U:003R1-2
AAAAATATGAACTGTGTTGAT
>U:003R2-1
AAAAATATGGCGATCACTCA
>U:003R3-8
AAAAATATGGCGATCACTCAA
>U:003R4-1
AAAAATATGGCGATCACTCAAA
>U:003R5-2
AAAAATATGGCGATCACTCAAT
>U:003R6-1
AAAAATATGGCGATCACTCAATA
>U:003R7-1
AAAAATATGGCGATCACTTAA
>U:003R8-1
AAAAATATGGTGATCACTCAAT
>U:003R9-1
AAAAATATGGTTGGAAGT
>U:003RA-1
AAAAATATGGTTGGCGACGGT
>U:003RB-1
AAAAATATGGTTGTCGACG
>U:003RC-2
AAAAATATGGTTGTCGACGAT
>U:003RD-3
AAAAATATGGTTGTCGACGATA
>U:003RE-3
AAAAATATGGTTGTCGACGATAG
>U:003RF-2
AAAAATATGTCGTAATGATTA
>U:003RG-1
AAAAATATGTCGTAATGATTAA
>U:003RH-1
AAAAATATGTCGTAATGATTAAA
>U:003RI-1
AAAAATATGTGGAAATGGAAA
>U:003RJ-1
AAAAATATGTGTCGAGAAAT
>U:003RK-1
AAAAATATGTGTTGACAAAA
>U:003RL-3
AAAAATATGTTACGGATAGTT
>U:003RM-1
AAAAATATGTTACGGATAGTTAT
>U:003RN-1
AAAAATATTAAAATCTTGATCGA
>U:003RO-1
AAAAATATTAAAATCTTGATCGAG
>U:003RP-1
AAAAATATTAAGAATTAAGAA
>U:003RQ-1
AAAAATATTAATAAAATAAATACT
>U:003RR-1
AAAAATATTAATGTAAATCTTCCT
>U:003RS-1
AAAAATATTACTGAGGCTT
>U:003RT-1
AAAAATATTCTTTGGTCGCCTTCT
>U:003RU-1
AAAAATATTGCTATATTTAGT
>U:003RV-2
AAAAATATTGGGGGATAAA
>U:003RW-1
AAAAATATTGTCGAAAATT
>U:003RX-1
AAAAATATTTCGTCTTTCACGACACT
>U:003RY-1
AAAAATATTTCTTCAAGTATTAAT
>U:003RZ-1
AAAAATATTTGAAGAACGCGT
>U:003S0-1
AAAAATATTTGAAGAAGGAGT
>U:003S1-1
AAAAATATTTTAAAAAACGGCACT
>U:003S2-1
AAAAATATTTTAAATCTT
>U:003S3-2
AAAAATATTTTAAATCTTAC
>U:003S4-1
AAAAATATTTTAAATCTTACC
>U:003S5-1
AAAAATATTTTTTGGAAGCCCTT
>U:003S6-1
AAAAATCAAAGGATTGGTCATC
>U:003S7-1
AAAAATCAAATTGACATCTGG
>U:003S8-1
AAAAATCAACAAATGATAAATGA
>U:003S9-1
AAAAATCAAGATAAAGATTGGACTGTAC
>U:003SA-1
AAAAATCAATTGGACGAATGATA
>U:003SB-1
AAAAATCAATTGGACGTATAAT
>U:003SC-2
AAAAATCACATATGTGAGGGAT
>U:003SD-1
AAAAATCACATATGTGAGGGATT
>U:003SE-1
AAAAATCACATGTGAGGGAT
>U:003SF-1
AAAAATCACATGTGTGAAG
>U:003SG-1
AAAAATCACATGTGTGAAGA
>U:003SH-2
AAAAATCACATGTGTGAAGAAT
>U:003SI-1
AAAAATCACATGTGTGAAGAATT
>U:003SJ-1
AAAAATCACATGTGTGAGGAA
>U:003SK-1
AAAAATCACATGTGTGGAGA
>U:003SL-1
AAAAATCACGAAAGAAAAT
>U:003SM-1
AAAAATCACGCCATTACACCT
>U:003SN-1
AAAAATCACGTTACATCCGACC
>U:003SO-1
AAAAATCAGAAGTGGTA
>U:003SP-1
AAAAATCAGAGATTAGGAATT
>U:003SQ-1
AAAAATCAGATCTGAAGAAA
>U:003SR-1
AAAAATCAGATCTGAAGAAAA
>U:003SS-1
AAAAATCAGATTAACGT
>U:003ST-4
AAAAATCAGATTAACGTCT
>U:003SU-1
AAAAATCAGATTAACGTCTGCT
>U:003SV-2
AAAAATCAGATTAACGTCTGG
>U:003SW-1
AAAAATCAGATTAACGTCTGGT
>U:003SX-1
AAAAATCAGGAGGCAGGGGGCCCTT
>U:003SY-1
AAAAATCAGTAAAACTAGAAA
>U:003SZ-1
AAAAATCAGTAAGGTAA
>U:003T0-1
AAAAATCAGTCTCAATGAAA
>U:003T1-1
AAAAATCATAATTAATGTAGAGAT
>U:003T2-1
AAAAATCATAATTAATTGAAAGA
>U:003T3-2
AAAAATCATACGTGTGAAGAA
>U:003T4-1
AAAAATCATCTCTTCAAA
>U:003T5-2
AAAAATCATGATTAATAGAAAGT
>U:003T6-1
AAAAATCATGCAGTTAGT
>U:003T7-1
AAAAATCATGGTAGTGAATTGGCA
>U:003T8-1
AAAAATCATTGAGAAAGCTCC
>U:003T9-1
AAAAATCATTGAGGGCTTTA
>U:003TA-1
AAAAATCATTGGGAATTCTGT
>U:003TB-1
AAAAATCATTTGATTCGCCTG
>U:003TC-1
AAAAATCCAACCTCGGAT
>U:003TD-1
AAAAATCCAAGGTCAGCT
>U:003TE-1
AAAAATCCAAGTGGGTCATAT
>U:003TF-1
AAAAATCCAAGTGGGTCATATT
>U:003TG-1
AAAAATCCAATGAGAGCTATG
>U:003TH-1
AAAAATCCAGAACCTTCTA
>U:003TI-1
AAAAATCCAGAACCTTCTAT
>U:003TJ-1
AAAAATCCAGATTGGGTTA
>U:003TK-1
AAAAATCCATACGATGATTTGCTTGT
>U:003TL-1
AAAAATCCCAGGGAAGCTCTTT
>U:003TM-1
AAAAATCCCCCCTAAAAAA
>U:003TN-1
AAAAATCCGAGATATCCTATTT
>U:003TO-1
AAAAATCCGAGGAAAGATATTT
>U:003TP-1
AAAAATCCGAGGGAAAATATTT
>U:003TQ-1
AAAAATCCGAGGGAAGATAT
>U:003TR-1
AAAAATCCGAGGGAAGATATTT
>U:003TS-1
AAAAATCCGAGGGAAGC
>U:003TT-8
AAAAATCCGAGGGAAGCT
>U:003TU-1
AAAAATCCGAGGGAAGCTA
>U:003TV-4
AAAAATCCGAGGGAAGCTAT
>U:003TW-1
AAAAATCCGAGGGAAGCTATAT
>U:003TX-13
AAAAATCCGAGGGAAGCTATT
>U:003TY-14
AAAAATCCGAGGGAAGCTATTT
>U:003TZ-1
AAAAATCCGAGGGACGCTATTT
>U:003U0-1
AAAAATCCGAGGGTAGCCATTT
>U:003U1-1
AAAAATCCGAGGGTTGCGAT
>U:003U2-1
AAAAATCCGCCAAGGCGAAA
>U:003U3-1
AAAAATCCGCGGGAAGCT
>U:003U4-1
AAAAATCCGCTGGTAAAGATG
>U:003U5-2
AAAAATCCGGGGGAGAGGGT
>U:003U6-1
AAAAATCCGGTGGATCCTATT
>U:003U7-1
AAAAATCCGTTGGAAGATATGT
>U:003U8-1
AAAAATCCTACCGGCTCATATTGA
>U:003U9-2
AAAAATCCTAGCGGGTC
>U:003UA-1
AAAAATCCTAGCGGGTCA
>U:003UB-2
AAAAATCCTAGCGGGTCAA
>U:003UC-2
AAAAATCCTAGCGGGTCATA
>U:003UD-11
AAAAATCCTAGCGGGTCATAT
>U:003UE-13
AAAAATCCTAGCGGGTCATATT
>U:003UF-1
AAAAATCCTAGCGGGTCATATTGA
>U:003UG-1
AAAAATCCTAGCGGGTCATATTGAA
>U:003UH-1
AAAAATCCTAGCGGGTCATATTGT
>U:003UI-1
AAAAATCCTAGCGGGTCATATTT
>U:003UJ-1
AAAAATCCTAGGGGATCATATT
>U:003UK-4
AAAAATCCTAGTGGATC
>U:003UL-2
AAAAATCCTAGTGGATCA
>U:003UM-2
AAAAATCCTAGTGGATCAA
>U:003UN-2
AAAAATCCTAGTGGATCAT
>U:003UO-2
AAAAATCCTAGTGGATCATA
>U:003UP-3
AAAAATCCTAGTGGATCATAT
>U:003UQ-1
AAAAATCCTAGTGGATCATATAA
>U:003UR-2
AAAAATCCTAGTGGATCATATT
>U:003US-1
AAAAATCCTAGTGGATCATATTA
>U:003UT-1
AAAAATCCTAGTGGATCATATTGT
>U:003UU-1
AAAAATCCTAGTGGGAAA
>U:003UV-1
AAAAATCCTAGTGGGGC
>U:003UW-2
AAAAATCCTAGTGGGTC
>U:003UX-1
AAAAATCCTAGTGGGTCATA
>U:003UY-1
AAAAATCCTAGTGGGTCATAAAAAA
>U:003UZ-5
AAAAATCCTAGTGGGTCATAT
>U:003V0-4
AAAAATCCTAGTGGGTCATATT
>U:003V1-1
AAAAATCCTAGTGGGTCATATTAA
>U:003V2-3
AAAAATCCTAGTGGGTCATATTGA
>U:003V3-1
AAAAATCCTAGTGGGTCATATTGAAA
>U:003V4-1
AAAAATCCTAGTGGGTCGTAT
>U:003V5-1
AAAAATCCTAGTGGGTTATAT
>U:003V6-1
AAAAATCCTATTGGGTCATATTGA
>U:003V7-1
AAAAATCCTATTTTTCTTCTATA
>U:003V8-1
AAAAATCCTCCGCAAGCACGTGAGGATTGA
>U:003V9-1
AAAAATCCTCGGCATCTCATG
>U:003VA-1
AAAAATCCTCGGCATCTCATGA
>U:003VB-1
AAAAATCCTCTCCATGGTTTTGA
>U:003VC-1
AAAAATCCTGATGGCCGAGAAA
>U:003VD-1
AAAAATCCTGATTTTAAGTTC
>U:003VE-1
AAAAATCCTTCTTTTCTTGTA
>U:003VF-1
AAAAATCCTTGATGCTGCAACAATT
>U:003VG-1
AAAAATCCTTGGCTGTCTGAGGTT
>U:003VH-1
AAAAATCCTTGTCGTGAAAGGT
>U:003VI-1
AAAAATCGAAAGGGAAACGGG
>U:003VJ-1
AAAAATCGAAAGGGAAACGGGT
>U:003VK-1
AAAAATCGAAAGTTTGAGAAA
>U:003VL-2
AAAAATCGAAGAAAGTTGATTAGA
>U:003VM-1
AAAAATCGAATTCAAAGGAGAGT
>U:003VN-1
AAAAATCGAATTGGTTAGAAA
>U:003VO-1
AAAAATCGAGAAGTTCATTTT
>U:003VP-1
AAAAATCGAGGGAAGCTATTT
>U:003VQ-2
AAAAATCGAGGGCTTGTTG
>U:003VR-1
AAAAATCGATAAAGACGGTAAA
>U:003VS-1
AAAAATCGATATGCCTTTAAT
>U:003VT-1
AAAAATCGATCAATGGAT
>U:003VU-1
AAAAATCGATGTGAATGTTAAAC
>U:003VV-1
AAAAATCGATTAATTAGA
>U:003VW-1
AAAAATCGGAAAGGACCGTA
>U:003VX-1
AAAAATCGGAGGAAATTGAGTTT
>U:003VY-1
AAAAATCGGAGGAAATTTAGAT
>U:003VZ-1
AAAAATCGGAGGAAATTTAGATT
>U:003W0-1
AAAAATCGGAGGAAATTTAGATTC
>U:003W1-2
AAAAATCGGAGGAAATTTAGGTT
>U:003W2-1
AAAAATCGGAGGAAATTTAGGTTCG
>U:003W3-1
AAAAATCGGAGGTGTACGAC
>U:003W4-1
AAAAATCGGATTATTAA
>U:003W5-1
AAAAATCGGGGAAAGAGAA
>U:003W6-1
AAAAATCGGGGAAAGAGAATT
>U:003W7-1
AAAAATCGGTAAAATATATTC
>U:003W8-1
AAAAATCGGTAAAATTAATGAT
>U:003W9-1
AAAAATCGTAGCACTAGTGATT
>U:003WA-1
AAAAATCGTATTCCAAAAAA
>U:003WB-1
AAAAATCGTGATGAGGCAAAT
>U:003WC-1
AAAAATCGTGGGCACTGG
>U:003WD-1
AAAAATCGTTAAAATCGAAAGGTT
>U:003WE-1
AAAAATCTAAAAGTCCAAACAGT
>U:003WF-1
AAAAATCTAACAGTTTAATTGTT
>U:003WG-1
AAAAATCTACCTGCGATCAAA
>U:003WH-1
AAAAATCTACTCCTTAATTCT
>U:003WI-5
AAAAATCTACTCCTTAATTCTGA
>U:003WJ-1
AAAAATCTACTCCTTAATTCTGGA
>U:003WK-4
AAAAATCTAGAACCTTCTATGA
>U:003WL-1
AAAAATCTAGAACCTTCTATGAC
>U:003WM-1
AAAAATCTAGCTTACCAGAGCT
>U:003WN-1
AAAAATCTATCTACTCGTTGTAGAATT
>U:003WO-1
AAAAATCTATGGCGTTAGATAAGT
>U:003WP-1
AAAAATCTATGTCGTAGTTTAGA
>U:003WQ-1
AAAAATCTATTGTTAAAGTAACT
>U:003WR-1
AAAAATCTCCAGAATCAAGTAT
>U:003WS-1
AAAAATCTCCCTGCGATCAAAACC
>U:003WT-1
AAAAATCTCCTGGCAGGAGTGCC
>U:003WU-1
AAAAATCTCCTTTGAATTCGATAT
>U:003WV-1
AAAAATCTCGTAGTTGGATCT
>U:003WW-1
AAAAATCTCTCCCAAAATT
>U:003WX-3
AAAAATCTCTCCCAAAATTGAT
>U:003WY-1
AAAAATCTCTCCGCACATTGCT
>U:003WZ-1
AAAAATCTCTCTTTTCTTGTAGT
>U:003X0-1
AAAAATCTCTGAGATTCTTGTCTT
>U:003X1-1
AAAAATCTCTGGGATCAATTTTG
>U:003X2-1
AAAAATCTGAGAGTTGAACGT
>U:003X3-1
AAAAATCTGAGTGATATTTTTCGAA
>U:003X4-1
AAAAATCTGATGATATACGCAAGT
>U:003X5-1
AAAAATCTGCTTTTTCTTCTAAAAA
>U:003X6-1
AAAAATCTGGGAAGCAGCTTAGT
>U:003X7-1
AAAAATCTGGTATATCGAATT
>U:003X8-1
AAAAATCTGTAATAGTTTTCTTG
>U:003X9-1
AAAAATCTGTCTGTGGATGT
>U:003XA-1
AAAAATCTTAAATTGAATTAAA
>U:003XB-1
AAAAATCTTAATTTTCTTCTA
>U:003XC-1
AAAAATCTTACCATTATTGGAAC
>U:003XD-1
AAAAATCTTACTAACGACTATA
>U:003XE-1
AAAAATCTTAGTGGTTCAGATT
>U:003XF-1
AAAAATCTTCCAGGAATTAAC
>U:003XG-1
AAAAATCTTCCCTTTCTTTTAT
>U:003XH-2
AAAAATCTTCCTCATTTATCGCT
>U:003XI-1
AAAAATCTTCCTCATTTATCGCTCC
>U:003XJ-1
AAAAATCTTCCTTTCCTTCTA
>U:003XK-1
AAAAATCTTCCTTTTCTTC
>U:003XL-4
AAAAATCTTCCTTTTCTTCT
>U:003XM-3
AAAAATCTTCCTTTTCTTCTA
>U:003XN-4
AAAAATCTTCCTTTTCTTCTAT
>U:003XO-1
AAAAATCTTCCTTTTCTTCTATAGAA
>U:003XP-1
AAAAATCTTCCTTTTCTTCTATT
>U:003XQ-2
AAAAATCTTCCTTTTCTTCTATTG
>U:003XR-1
AAAAATCTTCCTTTTCTTGTAGT
>U:003XS-1
AAAAATCTTCTTAGTTTGAGAA
>U:003XT-1
AAAAATCTTCTTCTTCTATT
>U:003XU-1
AAAAATCTTCTTCTTCTTCTA
>U:003XV-1
AAAAATCTTCTTCTTCTTCTAT
>U:003XW-1
AAAAATCTTCTTTTCTTC
>U:003XX-1
AAAAATCTTCTTTTCTTGTAGT
>U:003XY-1
AAAAATCTTCTTTTTCATCTATT
>U:003XZ-1
AAAAATCTTCTTTTTCTA
>U:003Y0-10
AAAAATCTTCTTTTTCTT
>U:003Y1-1
AAAAATCTTCTTTTTCTTAT
>U:003Y2-8
AAAAATCTTCTTTTTCTTC
>U:003Y3-1
AAAAATCTTCTTTTTCTTCA
>U:003Y4-17
AAAAATCTTCTTTTTCTTCT
>U:003Y5-12
AAAAATCTTCTTTTTCTTCTA
>U:003Y6-1
AAAAATCTTCTTTTTCTTCTAA
>U:003Y7-1
AAAAATCTTCTTTTTCTTCTAAAA
>U:003Y8-31
AAAAATCTTCTTTTTCTTCTAT
>U:003Y9-29
AAAAATCTTCTTTTTCTTCTATT
>U:003YA-1
AAAAATCTTCTTTTTCTTCTATTG
>U:003YB-1
AAAAATCTTCTTTTTCTTCTATTGT
>U:003YC-1
AAAAATCTTCTTTTTCTTCTC
>U:003YD-1
AAAAATCTTCTTTTTCTTCTTA
>U:003YE-3
AAAAATCTTCTTTTTCTTCTTAT
>U:003YF-2
AAAAATCTTCTTTTTTCTTCTAT
>U:003YG-1
AAAAATCTTCTTTTTTTCTA
>U:003YH-1
AAAAATCTTGATCGAGAGCAA
>U:003YI-2
AAAAATCTTGATCGAGAGCAAGT
>U:003YJ-1
AAAAATCTTGATCGATGATCGAG
>U:003YK-1
AAAAATCTTGGCAATAGGTT
>U:003YL-1
AAAAATCTTGGTAATAGGTT
>U:003YM-1
AAAAATCTTGGTAATAGGTTAGA
>U:003YN-1
AAAAATCTTTCGGTTCTTGCAGT
>U:003YO-1
AAAAATCTTTCTTCTCTTGT
>U:003YP-1
AAAAATCTTTCTTCTCTTGTAG
>U:003YQ-1
AAAAATCTTTCTTCTTGTA
>U:003YR-1
AAAAATCTTTCTTGTAGT
>U:003YS-1
AAAAATCTTTCTTTTCTCGTAGT
>U:003YT-1
AAAAATCTTTCTTTTCTT
>U:003YU-1
AAAAATCTTTCTTTTCTTCTAT
>U:003YV-1
AAAAATCTTTCTTTTCTTG
>U:003YW-3
AAAAATCTTTCTTTTCTTGT
>U:003YX-5
AAAAATCTTTCTTTTCTTGTA
>U:003YY-8
AAAAATCTTTCTTTTCTTGTAG
>U:003YZ-1
AAAAATCTTTCTTTTCTTGTAGAA
>U:003Z0-17
AAAAATCTTTCTTTTCTTGTAGT
>U:003Z1-4
AAAAATCTTTCTTTTCTTGTAGTGT
>U:003Z2-1
AAAAATCTTTCTTTTCTTGTCG
>U:003Z3-1
AAAAATCTTTGTTGGCTTGTAGT
>U:003Z4-1
AAAAATCTTTGTTGGTTCA
>U:003Z5-1
AAAAATCTTTTAACAAGAATTAC
>U:003Z6-1
AAAAATCTTTTAACAAGAATTACA
>U:003Z7-1
AAAAATCTTTTTCTTGT
>U:003Z8-1
AAAAATCTTTTTTTCTTCTATT
>U:003Z9-1
AAAAATGAAAAAAGAAA
>U:003ZA-1
AAAAATGAAAAATGAAAGAT
>U:003ZB-1
AAAAATGAAAAGGGAAAAAT
>U:003ZC-1
AAAAATGAAAATGGATA
>U:003ZD-1
AAAAATGAAAATGGATAA
>U:003ZE-1
AAAAATGAAAATGGATAAT
>U:003ZF-3
AAAAATGAAAATGGATAATCGA
>U:003ZG-1
AAAAATGAAACACCCGAT
>U:003ZH-1
AAAAATGAAACCCAAAAA
>U:003ZI-1
AAAAATGAAAGATTCGAGAAGTT
>U:003ZJ-1
AAAAATGAAAGCTAATTTCAATT
>U:003ZK-1
AAAAATGAAAGTAACGATACCA
>U:003ZL-1
AAAAATGAAATACCCGATCC
>U:003ZM-1
AAAAATGAAATTTTCAACGTTT
>U:003ZN-1
AAAAATGAACATTCATAATAAT
>U:003ZO-1
AAAAATGAACGGTGTGCTGTAAAT
>U:003ZP-1
AAAAATGAACTAAATAGTCA
>U:003ZQ-1
AAAAATGAACTAAATAGTTAAA
>U:003ZR-1
AAAAATGAAGAGGAGAAAT
>U:003ZS-2
AAAAATGAAGGCTTTCTGT
>U:003ZT-1
AAAAATGAAGGTTGTCGAGT
>U:003ZU-1
AAAAATGAAGTTCTCGATGCAT
>U:003ZV-1
AAAAATGAATCCGAATAT
>U:003ZW-1
AAAAATGAATGCATTTAACGAG
>U:003ZX-1
AAAAATGAATGTGATTTGG
>U:003ZY-1
AAAAATGAATTATGATTGCTAAAT
>U:003ZZ-1
AAAAATGAATTCGAACATTTGT
>U:00400-6
AAAAATGAATTCGAATA
>U:00401-2
AAAAATGAATTCGAATAA
>U:00402-12
AAAAATGAATTCGAATAT
>U:00403-1
AAAAATGAATTCGAATATG
>U:00404-3
AAAAATGAATTCGAATATGTGTT
>U:00405-1
AAAAATGAATTCGAATATGTGTTT
>U:00406-2
AAAAATGAATTCGAATATT
>U:00407-1
AAAAATGAATTCGAATATTT
>U:00408-1
AAAAATGACACTGTACTTCTTTA
>U:00409-1
AAAAATGACCACACCATATATGA
>U:0040A-1
AAAAATGACCGTTAGAAATC
>U:0040B-1
AAAAATGACGAATTATAAAAAAAA
>U:0040C-1
AAAAATGACGATCCAGAAAGT
>U:0040D-1
AAAAATGACTAATTATAA
>U:0040E-1
AAAAATGACTTCTAGTGATATTGT
>U:0040F-1
AAAAATGAGACGGCAATCACAT
>U:0040G-1
AAAAATGAGACTATGTCCAAT
>U:0040H-1
AAAAATGAGACTGCTCT
>U:0040I-2
AAAAATGAGATATCCGGATTT
>U:0040J-1
AAAAATGAGATCAGAGAGGCTGCAA
>U:0040K-1
AAAAATGAGATTGGAAGGT
>U:0040L-1
AAAAATGAGCATTTTGAAAAGGAAG
>U:0040M-1
AAAAATGAGCGAAGACT
>U:0040N-1
AAAAATGAGCGATGACAA
>U:0040O-12
AAAAATGAGCGATGACT
>U:0040P-12
AAAAATGAGCGATGACTT
>U:0040Q-1
AAAAATGAGCGATGACTTA
>U:0040R-6
AAAAATGAGCGATGACTTT
>U:0040S-1
AAAAATGAGCGATGACTTTA
>U:0040T-7
AAAAATGAGCGATGACTTTG
>U:0040U-6
AAAAATGAGCGATGACTTTGT
>U:0040V-1
AAAAATGAGCGATGACTTTGTA
>U:0040W-8
AAAAATGAGCGATGACTTTGTT
>U:0040X-4
AAAAATGAGCGATGACTTTGTTT
>U:0040Y-1
AAAAATGAGCGATGCCCTTGT
>U:0040Z-1
AAAAATGAGGAAAGAAATTGT
>U:00410-4
AAAAATGAGGAAAGAAATTGTA
>U:00411-1
AAAAATGAGGAAAGAAATTGTAT
>U:00412-1
AAAAATGAGGGCCCAAGTTAC
>U:00413-1
AAAAATGAGTTCGAGTTAGAT
>U:00414-1
AAAAATGATATGAATTAA
>U:00415-1
AAAAATGATATGGAGGAAC
>U:00416-2
AAAAATGATATGTCCATTTTATAT
>U:00417-1
AAAAATGATCGATGACTTT
>U:00418-1
AAAAATGATCGATGGCGAGCT
>U:00419-1
AAAAATGATCTTGTTTTAACT
>U:0041A-1
AAAAATGATGAATGTTTTGCGAA
>U:0041B-1
AAAAATGATGATGAAGAAATA
>U:0041C-1
AAAAATGATGATGCAGTTCCAGT
>U:0041D-1
AAAAATGATGATTGTCCTTAT
>U:0041E-1
AAAAATGATGATTGTCCTTATT
>U:0041F-1
AAAAATGATGGGAAAAGTTG
>U:0041G-1
AAAAATGATGGTCGAGGT
>U:0041H-4
AAAAATGATTAATTAGT
>U:0041I-2
AAAAATGATTAATTAGTT
>U:0041J-2
AAAAATGATTAATTAGTTAT
>U:0041K-4
AAAAATGATTAATTAGTTT
>U:0041L-1
AAAAATGATTAATTAGTTTT
>U:0041M-12
AAAAATGATTAATTAGTTTTA
>U:0041N-9
AAAAATGATTAATTAGTTTTAT
>U:0041O-2
AAAAATGATTAATTAGTTTTATT
>U:0041P-2
AAAAATGATTAATTAGTTTTATTA
>U:0041Q-1
AAAAATGATTAGTGCGATCTATTT
>U:0041R-1
AAAAATGATTGGTAATATT
>U:0041S-1
AAAAATGATTGGTAATATTATAA
>U:0041T-1
AAAAATGATTGTTGTTAT
>U:0041U-1
AAAAATGATTTGGAAGAAGT
>U:0041V-1
AAAAATGCAAAAAGGAAA
>U:0041W-1
AAAAATGCAAAAAGGAAAA
>U:0041X-1
AAAAATGCAAAATTTAAATTTGA
>U:0041Y-1
AAAAATGCAAGGGAACGT
>U:0041Z-1
AAAAATGCAATGAAAACTGCAA
>U:00420-1
AAAAATGCACATGCTGTGAGCTCGAT
>U:00421-1
AAAAATGCACCATCGTGAT
>U:00422-1
AAAAATGCACGGGAAGATATTTAAA
>U:00423-1
AAAAATGCAGAACGAGCGGAAGAT
>U:00424-1
AAAAATGCATGAGATGAAGGTTT
>U:00425-1
AAAAATGCATTAGTTCATTAC
>U:00426-1
AAAAATGCCATCAAGCCATGAT
>U:00427-1
AAAAATGCCCGCCGTCAAAGGG
>U:00428-1
AAAAATGCCGCCTGGGGCG
>U:00429-1
AAAAATGCCTCATGCATC
>U:0042A-1
AAAAATGCCTCATGCATCT
>U:0042B-1
AAAAATGCCTTTTCGAT
>U:0042C-2
AAAAATGCCTTTTCGATA
>U:0042D-2
AAAAATGCCTTTTCGATATC
>U:0042E-1
AAAAATGCCTTTTCGATATCA
>U:0042F-1
AAAAATGCGATCCGTTTGAAAC
>U:0042G-1
AAAAATGCGCCTATTTGTGAATT
>U:0042H-1
AAAAATGCGCTAAGAAGAGA
>U:0042I-5
AAAAATGCGCTAAGAAGAGCCA
>U:0042J-1
AAAAATGCGCTAAGAAGAGCCATA
>U:0042K-1
AAAAATGCGGTGAGACAAGCGA
>U:0042L-2
AAAAATGCGTTGGGCCAAAAGGCGT
>U:0042M-1
AAAAATGCGTTTGGGGAGAT
>U:0042N-1
AAAAATGCGTTTTTACAAA
>U:0042O-1
AAAAATGCGTTTTTGTTTAT
>U:0042P-1
AAAAATGCTACCGCTTTAAG
>U:0042Q-2
AAAAATGCTACCGCTTTAAGA
>U:0042R-1
AAAAATGCTAGGAAAAATTGTAA
>U:0042S-1
AAAAATGCTAGGACAACTGG
>U:0042T-1
AAAAATGCTATAAAGAAA
>U:0042U-1
AAAAATGCTCCAAAATTGTC
>U:0042V-1
AAAAATGCTGACATGTCAGAAGAT
>U:0042W-1
AAAAATGCTGAGGAGAAA
>U:0042X-1
AAAAATGCTGCTTGCTTAGACT
>U:0042Y-1
AAAAATGCTGTAATCGAGAAACGT
>U:0042Z-1
AAAAATGCTTCGAGCAT
>U:00430-1
AAAAATGCTTCGATGAGT
>U:00431-1
AAAAATGCTTCGATGAGTC
>U:00432-1
AAAAATGCTTCGATGAGTCT
>U:00433-1
AAAAATGCTTCGATGAGTCTACGG
>U:00434-1
AAAAATGCTTCGTTTTGATATTT
>U:00435-1
AAAAATGCTTGGATTGAGAAGGT
>U:00436-1
AAAAATGCTTGGTAGTTGTTT
>U:00437-1
AAAAATGCTTTGCCGAGAAAAAA
>U:00438-1
AAAAATGCTTTTAGCAAGAA
>U:00439-1
AAAAATGCTTTTAGTTAAAA
>U:0043A-1
AAAAATGCTTTTGATATGAATA
>U:0043B-1
AAAAATGGAAAAAAAAA
>U:0043C-1
AAAAATGGAAAAAGGGATG
>U:0043D-1
AAAAATGGAAAACCACGAGGTT
>U:0043E-1
AAAAATGGAAAACGGAAAAAA
>U:0043F-1
AAAAATGGAAAGAAGGATGTA
>U:0043G-1
AAAAATGGAAAGATTAAAAAAAAA
>U:0043H-1
AAAAATGGAAATTGAGG
>U:0043I-1
AAAAATGGAAATTGCGA
>U:0043J-1
AAAAATGGAACAATAGCGAATGA
>U:0043K-1
AAAAATGGAACCGAGAAACCG
>U:0043L-1
AAAAATGGAACGGAAAT
>U:0043M-2
AAAAATGGAACTGTGAAGAAAT
>U:0043N-1
AAAAATGGAATATATTGGCA
>U:0043O-1
AAAAATGGAATGGATTTTGTTT
>U:0043P-1
AAAAATGGAATGGGAGATCTCT
>U:0043Q-1
AAAAATGGACCCTCGACAGT
>U:0043R-3
AAAAATGGACGAGTGGAAAT
>U:0043S-2
AAAAATGGACGAGTGGAAATT
>U:0043T-1
AAAAATGGACGAGTGGAAATTAT
>U:0043U-1
AAAAATGGACTGCAACCTTAAT
>U:0043V-1
AAAAATGGACTTACGTTGATT
>U:0043W-1
AAAAATGGACTTACGTTGATTG
>U:0043X-2
AAAAATGGACTTACGTTGATTGTT
>U:0043Y-1
AAAAATGGAGAAAAGCGAGATG
>U:0043Z-1
AAAAATGGAGAGGTGAATCT
>U:00440-1
AAAAATGGAGCAAGCTGGTTT
>U:00441-1
AAAAATGGAGGGAGAAAAAAA
>U:00442-1
AAAAATGGAGGTCAATAGAAAA
>U:00443-1
AAAAATGGAGGTGATTT
>U:00444-1
AAAAATGGAGTTGCAGAA
>U:00445-1
AAAAATGGATATCACAATGAA
>U:00446-1
AAAAATGGATATCACGAA
>U:00447-1
AAAAATGGATGCTGTAGGCAA
>U:00448-1
AAAAATGGATGCTGTAGGCAAA
>U:00449-2
AAAAATGGATGCTGTAGGCAAT
>U:0044A-4
AAAAATGGATGCTGTAGGCAATT
>U:0044B-1
AAAAATGGATGCTGTAGGCAATTA
>U:0044C-2
AAAAATGGATGCTGTAGGCAATTTT
>U:0044D-1
AAAAATGGATGGAGAAGAAAA
>U:0044E-1
AAAAATGGATTACTGGAGTACCTT
>U:0044F-1
AAAAATGGATTCCACGAA
>U:0044G-1
AAAAATGGATTGTTGAACGT
>U:0044H-1
AAAAATGGCAAAGATTAGCTA
>U:0044I-1
AAAAATGGCAATAATCGCATCATTT
>U:0044J-1
AAAAATGGCCAACAAATAT
>U:0044K-1
AAAAATGGCGAGTAAAATGAAA
>U:0044L-1
AAAAATGGCGATCACTCAA
>U:0044M-1
AAAAATGGCGGAAGACGA
>U:0044N-1
AAAAATGGCGTTTGGAAAAAA
>U:0044O-1
AAAAATGGCTAAGTGTAA
>U:0044P-1
AAAAATGGCTAATTATA
>U:0044Q-1
AAAAATGGCTAATTATAA
>U:0044R-1
AAAAATGGCTTCGCGCTGTACA
>U:0044S-1
AAAAATGGCTTGCCGGTTG
>U:0044T-1
AAAAATGGGAAGAAAAAGGTT
>U:0044U-1
AAAAATGGGACTGGCTGGCAT
>U:0044V-1
AAAAATGGGACTGGCTGGCATGATT
>U:0044W-1
AAAAATGGGCTAAACTGAAAGTATT
>U:0044X-1
AAAAATGGGCTTCTTGGTTTC
>U:0044Y-1
AAAAATGGGGATGATATTACAA
>U:0044Z-1
AAAAATGGGGTATTAGGCA
>U:00450-1
AAAAATGGGTATCGATATAAATC
>U:00451-1
AAAAATGGGTGGAAAAACGAT
>U:00452-1
AAAAATGGGTTCATGCGTTT
>U:00453-1
AAAAATGGGTTGGAACGGCA
>U:00454-1
AAAAATGGTATGCGGGCGACA
>U:00455-1
AAAAATGGTCTCTTGCT
>U:00456-1
AAAAATGGTCTGGCTCCTTT
>U:00457-1
AAAAATGGTCTTCCGAAGCATT
>U:00458-1
AAAAATGGTTAATTAGTTTT
>U:00459-1
AAAAATGGTTGAAAAAA
>U:0045A-1
AAAAATGGTTGGCGAATTCAA
>U:0045B-1
AAAAATGTAACTTTACGGATC
>U:0045C-1
AAAAATGTACAGGGATCGAAT
>U:0045D-1
AAAAATGTACGGAGTTTAATA
>U:0045E-1
AAAAATGTAGACTTGTTAA
>U:0045F-1
AAAAATGTAGACTTGTTAAGTT
>U:0045G-1
AAAAATGTATCAAAATGAT
>U:0045H-1
AAAAATGTATCAAAATGATTC
>U:0045I-1
AAAAATGTATTATTAATAAA
>U:0045J-3
AAAAATGTATTCGTACTGT
>U:0045K-2
AAAAATGTATTCGTACTGTC
>U:0045L-1
AAAAATGTATTCGTACTGTCC
>U:0045M-11
AAAAATGTATTCGTACTGTCT
>U:0045N-1
AAAAATGTATTCGTACTGTCTG
>U:0045O-1
AAAAATGTATTCGTACTGTCTGAGCA
>U:0045P-1
AAAAATGTCAATTGTACAAGAG
>U:0045Q-1
AAAAATGTCACGAAAAAC
>U:0045R-1
AAAAATGTCATTGGCAAAAAAAA
>U:0045S-1
AAAAATGTCCGTTCACTGGAAAT
>U:0045T-1
AAAAATGTCGTCTCCGAG
>U:0045U-4
AAAAATGTCGTGAAAGGT
>U:0045V-1
AAAAATGTCGTGAAAGGTT
>U:0045W-1
AAAAATGTCGTGAAAGGTTAA
>U:0045X-2
AAAAATGTCGTGAAAGGTTCGT
>U:0045Y-2
AAAAATGTCGTGAAAGGTTCGTC
>U:0045Z-1
AAAAATGTCGTGAAAGGTTCGTCT
>U:00460-15
AAAAATGTCTAATTATA
>U:00461-38
AAAAATGTCTAATTATAA
>U:00462-20
AAAAATGTCTAATTATAAA
>U:00463-3
AAAAATGTCTAATTATAAAA
>U:00464-1
AAAAATGTCTAATTATAAAAA
>U:00465-2
AAAAATGTCTAATTATAAAAAA
>U:00466-1
AAAAATGTCTAATTATAAAAAAA
>U:00467-2
AAAAATGTCTAATTATAAAC
>U:00468-2
AAAAATGTCTAATTATAAACC
>U:00469-2
AAAAATGTCTAATTATAAACCA
>U:0046A-1
AAAAATGTCTAATTATAAACT
>U:0046B-1
AAAAATGTCTAATTATAAACTA
>U:0046C-1
AAAAATGTCTAATTATAAGA
>U:0046D-1
AAAAATGTCTATGCTTTACGGCA
>U:0046E-2
AAAAATGTCTGAATATA
>U:0046F-1
AAAAATGTCTGAATATAA
>U:0046G-1
AAAAATGTCTGAATATAAA
>U:0046H-1
AAAAATGTCTGAATATAAAAA
>U:0046I-1
AAAAATGTCTGCTAATTA
>U:0046J-1
AAAAATGTCTGCTAATTATATTG
>U:0046K-1
AAAAATGTCTTAGATGAAGTTTTTT
>U:0046L-1
AAAAATGTCTTCATGGCTGT
>U:0046M-1
AAAAATGTCTTCTAGTG
>U:0046N-1
AAAAATGTCTTCTAGTGA
>U:0046O-1
AAAAATGTCTTCTAGTGATATTGT
>U:0046P-1
AAAAATGTCTTCTAGTGATATTGTA
>U:0046Q-1
AAAAATGTCTTCTGGTCA
>U:0046R-1
AAAAATGTCTTCTGGTCATCT
>U:0046S-1
AAAAATGTCTTGGTGAAAA
>U:0046T-1
AAAAATGTGAAAAATAATGATTA
>U:0046U-1
AAAAATGTGAAGAATCGGAA
>U:0046V-1
AAAAATGTGAAGGACTTTT
>U:0046W-1
AAAAATGTGAAGGATTATGTGAAGA
>U:0046X-1
AAAAATGTGAGTTCTGCAAAA
>U:0046Y-1
AAAAATGTGATAGGAAT
>U:0046Z-1
AAAAATGTGATAGGAATAGTGT
>U:00470-1
AAAAATGTGATGGGAGAAAACGA
>U:00471-2
AAAAATGTGATGTGCAGAA
>U:00472-1
AAAAATGTGCGATGACTTCGTTA
>U:00473-1
AAAAATGTGGCCGTGGTCAC
>U:00474-1
AAAAATGTGGGGTTGACGA
>U:00475-1
AAAAATGTGTTTCGGATGAATG
>U:00476-1
AAAAATGTTACCGATTTAAGAGAA
>U:00477-1
AAAAATGTTAGGAAAAATT
>U:00478-1
AAAAATGTTATCGGTTTAGACAT
>U:00479-1
AAAAATGTTCCGATTTAAGA
>U:0047A-1
AAAAATGTTCGCATGAATAAT
>U:0047B-1
AAAAATGTTCGGAAATTGT
>U:0047C-1
AAAAATGTTCTAAGGCTTCAT
>U:0047D-1
AAAAATGTTGACGCACTAACTTA
>U:0047E-1
AAAAATGTTGAGGTTAAAAAAAA
>U:0047F-1
AAAAATGTTGAGTTTCAAAA
>U:0047G-1
AAAAATGTTGCACCTGGACCAAAT
>U:0047H-1
AAAAATGTTGGCTGTTTGAATT
>U:0047I-1
AAAAATGTTGGGCACTGT
>U:0047J-1
AAAAATGTTGGGCTTCTGATCTCT
>U:0047K-1
AAAAATGTTGTCAAATATTC
>U:0047L-1
AAAAATGTTGTTTAAAAAAAAAAA
>U:0047M-1
AAAAATGTTTCTTAGTTTGAGAA
>U:0047N-1
AAAAATGTTTGGGTAGAGATATAT
>U:0047O-1
AAAAATGTTTTTGTGGTCTT
>U:0047P-1
AAAAATGTTTTTTTTTTCTTTT
>U:0047Q-1
AAAAATTAAAAAAAAAAAA
>U:0047R-1
AAAAATTAAAAAAAAAAAAAAGAA
>U:0047S-1
AAAAATTAAAAATTTAGTC
>U:0047T-1
AAAAATTAAAAATTTAGTCG
>U:0047U-1
AAAAATTAAAATATACTTAAAAGA
>U:0047V-1
AAAAATTAAACGAGGAA
>U:0047W-1
AAAAATTAAACGAGGAT
>U:0047X-1
AAAAATTAAACGAGGATGGGA
>U:0047Y-2
AAAAATTAAACGAGGATGGGAT
>U:0047Z-1
AAAAATTAAACGTTGTGTTGGAA
>U:00480-2
AAAAATTAAAGTTGATA
>U:00481-1
AAAAATTAAAGTTGATAATCTA
>U:00482-1
AAAAATTAAAGTTGATAATCTAGA
>U:00483-1
AAAAATTAACGAAAAAATGA
>U:00484-1
AAAAATTAACGGTGGATCACTT
>U:00485-1
AAAAATTAACTAGAACGTTTTC
>U:00486-1
AAAAATTAACTGGAGATCAAA
>U:00487-1
AAAAATTAAGAAACTTGACA
>U:00488-1
AAAAATTAAGAAACTTTTTGA
>U:00489-1
AAAAATTAAGCAATAAT
>U:0048A-3
AAAAATTAAGCAATAATGA
>U:0048B-2
AAAAATTAAGCAATAATTA
>U:0048C-1
AAAAATTAAGCAATAATTAT
>U:0048D-1
AAAAATTAAGCAATAATTATG
>U:0048E-1
AAAAATTAAGCTGCTGGCA
>U:0048F-1
AAAAATTAATCCGGAGATTCC
>U:0048G-1
AAAAATTACAATAATTTCTCT
>U:0048H-1
AAAAATTACAGAAATACTTATC
>U:0048I-1
AAAAATTACCAAATTTTTAAT
>U:0048J-1
AAAAATTACCGAATTGGATACTGA
>U:0048K-1
AAAAATTACGAGATAAA
>U:0048L-1
AAAAATTACGTACTTGAAT
>U:0048M-2
AAAAATTACTCCGGAGTTA
>U:0048N-1
AAAAATTACTCCGGAGTTAA
>U:0048O-2
AAAAATTACTCCGGAGTTAAC
>U:0048P-1
AAAAATTACTTCGGAGTTA
>U:0048Q-1
AAAAATTAGAGACGATTGGTATA
>U:0048R-1
AAAAATTAGAGACGATTGGTATCCA
>U:0048S-1
AAAAATTAGAGTGCCCAATGCGG
>U:0048T-1
AAAAATTAGAGTGCTCAACGCGGGCTA
>U:0048U-11
AAAAATTAGAGTGCTCAAT
>U:0048V-1
AAAAATTAGAGTGCTCAATAC
>U:0048W-1
AAAAATTAGAGTGCTCAATG
>U:0048X-8
AAAAATTAGAGTGCTCAATGC
>U:0048Y-14
AAAAATTAGAGTGCTCAATGCG
>U:0048Z-1
AAAAATTAGAGTGCTCAATGCGGGAT
>U:00490-27
AAAAATTAGAGTGCTCAATGCGGGCT
>U:00491-1
AAAAATTAGAGTGCTCAATGGGGGCT
>U:00492-1
AAAAATTAGAGTGCTCATGTGT
>U:00493-1
AAAAATTAGAGTGCTTAATGCG
>U:00494-1
AAAAATTAGCAAGAAAAAAGAT
>U:00495-1
AAAAATTAGCGGATGACTT
>U:00496-1
AAAAATTAGCGGATGACTTGT
>U:00497-1
AAAAATTAGCGGATGACTTGTGGCTGGG
>U:00498-1
AAAAATTAGCGGATGATTTGTGGCT
>U:00499-1
AAAAATTAGGGCGTGCATTGGCT
>U:0049A-1
AAAAATTAGGTAGATGGGAAGTT
>U:0049B-1
AAAAATTAGTAATTAAACGAT
>U:0049C-4
AAAAATTAGTAATTAAACGATC
>U:0049D-1
AAAAATTAGTAGGATAAAGG
>U:0049E-1
AAAAATTAGTGGGATGTGAAAGA
>U:0049F-1
AAAAATTATAATCTGAATTAT
>U:0049G-1
AAAAATTATAATCTGAATTATAA
>U:0049H-1
AAAAATTATAGTTCGCGACAT
>U:0049I-1
AAAAATTATATTCGACA
>U:0049J-2
AAAAATTATCCTTGTATTGACGA
>U:0049K-1
AAAAATTATCCTTGTATTGACGAT
>U:0049L-1
AAAAATTATCCTTTGTATTGAC
>U:0049M-1
AAAAATTATCGTGAAAGTTATCGT
>U:0049N-1
AAAAATTATGCTGTTGGAA
>U:0049O-1
AAAAATTATGCTGTTGGCGAGAA
>U:0049P-2
AAAAATTATGCTGTTGGCGAGT
>U:0049Q-1
AAAAATTATGCTGTTGGCTGA
>U:0049R-1
AAAAATTATGGACACAATTAGA
>U:0049S-6
AAAAATTATTAATGAATAATGA
>U:0049T-3
AAAAATTATTAATGAATAATGAA
>U:0049U-1
AAAAATTATTCCAGGGGAATAT
>U:0049V-1
AAAAATTATTCGAAGAAGAA
>U:0049W-2
AAAAATTATTCGAAGATAA
>U:0049X-3
AAAAATTATTCGAAGATAAA
>U:0049Y-9
AAAAATTATTCGAAGATAAAC
>U:0049Z-17
AAAAATTATTCGAAGATAAACT
>U:004A0-11
AAAAATTATTCGAAGATAAACTT
>U:004A1-1
AAAAATTATTCGAAGATAAACTTA
>U:004A2-1
AAAAATTATTCGAAGATAAACTTC
>U:004A3-1
AAAAATTATTCGAAGATAAATT
>U:004A4-1
AAAAATTATTCGAAGATAAGA
>U:004A5-1
AAAAATTATTCGAAGATCAACT
>U:004A6-1
AAAAATTATTCGAAGATGAA
>U:004A7-2
AAAAATTATTGAATTTAGA
>U:004A8-1
AAAAATTATTGAATTTAGAAGAA
>U:004A9-1
AAAAATTATTGAATTTAGAAGCGG
>U:004AA-1
AAAAATTATTGTAAGTTTGT
>U:004AB-1
AAAAATTATTTCTTTGT
>U:004AC-1
AAAAATTATTTGATAATAATAA
>U:004AD-1
AAAAATTATTTGCTTTGAAA
>U:004AE-2
AAAAATTATTTTTGTCGTGAAAG
>U:004AF-1
AAAAATTCAAAATTTAAAT
>U:004AG-1
AAAAATTCAAAATTTAAATT
>U:004AH-1
AAAAATTCAAAATTTAAATTTAAA
>U:004AI-33
AAAAATTCAAAATTTAAATTTGA
>U:004AJ-1
AAAAATTCAAAATTTAAATTTGG
>U:004AK-1
AAAAATTCAAAATTTCAATTTAA
>U:004AL-1
AAAAATTCAATTTAAATTCTTA
>U:004AM-1
AAAAATTCAGAACCTTCTA
>U:004AN-1
AAAAATTCAGAACCTTCTAT
>U:004AO-1
AAAAATTCATCGTTTCCTGAATA
>U:004AP-1
AAAAATTCCACCAAGCGATATTT
>U:004AQ-1
AAAAATTCCCCCCAAAAAAAAAAA
>U:004AR-1
AAAAATTCCCTCTGAATTCGAT
>U:004AS-1
AAAAATTCCCTTAATTTAAGA
>U:004AT-1
AAAAATTCCGATAGGCGGAGAG
>U:004AU-1
AAAAATTCCGCCGGGGGAC
>U:004AV-2
AAAAATTCCGGTCTTTTGTGAAT
>U:004AW-1
AAAAATTCCTAGCGGAAAGGG
>U:004AX-1
AAAAATTCCTAGCGGAAAGGGAAA
>U:004AY-1
AAAAATTCCTCCCAAAAA
>U:004AZ-1
AAAAATTCGAAGAAAAGAAT
>U:004B0-1
AAAAATTCGAGCTTAGG
>U:004B1-1
AAAAATTCGAGCTTAGGGA
>U:004B2-1
AAAAATTCGGCCGTTAAAGTGTT
>U:004B3-1
AAAAATTCGTCATTGCGAACAAA
>U:004B4-1
AAAAATTCGTGAGGTTATACC
>U:004B5-2
AAAAATTCGTTCGGCGAG
>U:004B6-1
AAAAATTCGTTCGGCGAGA
>U:004B7-3
AAAAATTCGTTCGGCGAGAT
>U:004B8-2
AAAAATTCGTTCGGCGAGATT
>U:004B9-1
AAAAATTCGTTCGGCGAGATTGT
>U:004BA-1
AAAAATTCGTTCGGCGAGATTGTTGAT
>U:004BB-1
AAAAATTCGTTCGGCGAGGTAA
>U:004BC-1
AAAAATTCGTTCGGCGAGGTAAG
>U:004BD-1
AAAAATTCGTTCGGCGATATT
>U:004BE-1
AAAAATTCTCGAGGATCTC
>U:004BF-1
AAAAATTCTCGAGGATCTCCT
>U:004BG-2
AAAAATTCTCGGCAGATAAAT
>U:004BH-1
AAAAATTCTCGGCAGATAAATT
>U:004BI-1
AAAAATTCTCGGCAGATAAATTC
>U:004BJ-1
AAAAATTCTCGGCAGATAAATTCTC
>U:004BK-1
AAAAATTCTGAAAGCTGTTGGAC
>U:004BL-1
AAAAATTCTGAATGCCTTTGAGT
>U:004BM-1
AAAAATTCTGCCGTTATAGC
>U:004BN-1
AAAAATTCTTCACATATGTGAT
>U:004BO-1
AAAAATTCTTCGTCGTTAGATAA
>U:004BP-1
AAAAATTCTTCTACCGGTAGAA
>U:004BQ-1
AAAAATTCTTCTACCGGTAGAAC
>U:004BR-1
AAAAATTCTTGTCAGAAACACTGA
>U:004BS-1
AAAAATTCTTGTCGTGAAAGG
>U:004BT-1
AAAAATTCTTGTCGTGAAAGGT
>U:004BU-1
AAAAATTCTTGTCGTGAAAGGTCT
>U:004BV-1
AAAAATTCTTGTCGTGAACGGT
>U:004BW-1
AAAAATTCTTTGGTGGAAAC
>U:004BX-1
AAAAATTGAAAAAAACTAAAAAA
>U:004BY-1
AAAAATTGAAAGAAATGA
>U:004BZ-1
AAAAATTGAAAGTTATGATCCTT
>U:004C0-1
AAAAATTGAACTAGAAAAA
>U:004C1-1
AAAAATTGAACTCGTCTGGTTCT
>U:004C2-1
AAAAATTGAAGAGTGTTGGCT
>U:004C3-1
AAAAATTGAAGAGTTGGAAAGTT
>U:004C4-4
AAAAATTGAAGGAAATAGAGTT
>U:004C5-1
AAAAATTGAAGGAAATAGAGTTT
>U:004C6-1
AAAAATTGAAGGAAATAGAGTTTT
>U:004C7-1
AAAAATTGAAGGAAATGGAAAAC
>U:004C8-1
AAAAATTGAATTAAAACCATGA
>U:004C9-1
AAAAATTGAATTACATGT
>U:004CA-2
AAAAATTGAATTACATGTA
>U:004CB-1
AAAAATTGAATTACTTG
>U:004CC-3
AAAAATTGAATTACTTGA
>U:004CD-5
AAAAATTGAATTACTTGT
>U:004CE-1
AAAAATTGAATTACTTGTA
>U:004CF-1
AAAAATTGAATTACTTGTAAAA
>U:004CG-2
AAAAATTGAATTACTTGTAC
>U:004CH-2
AAAAATTGAATTACTTGTACT
>U:004CI-1
AAAAATTGAATTACTTGTACTC
>U:004CJ-4
AAAAATTGAATTACTTGTACTCA
>U:004CK-1
AAAAATTGAATTACTTGTACTCAA
>U:004CL-1
AAAAATTGAATTCGTCTGG
>U:004CM-2
AAAAATTGAATTCGTCTGGTTCT
>U:004CN-1
AAAAATTGACAAGTTAGAAAA
>U:004CO-1
AAAAATTGACAGAACGCAGGGAT
>U:004CP-1
AAAAATTGACTAATTAGAA
>U:004CQ-1
AAAAATTGACTGGAAAGTTGGT
>U:004CR-2
AAAAATTGAGAGTGGATATAA
>U:004CS-1
AAAAATTGAGAGTTTGGAGGCATTT
>U:004CT-1
AAAAATTGAGTTGGCAAA
>U:004CU-1
AAAAATTGATAATTAAACGA
>U:004CV-3
AAAAATTGATAATTAAACGAT
>U:004CW-1
AAAAATTGATAATTAAACGATAAA
>U:004CX-1
AAAAATTGATAATTAAACGATCA
>U:004CY-1
AAAAATTGATAATTAAACGATCAA
>U:004CZ-1
AAAAATTGATCACCGAAATTA
>U:004D0-1
AAAAATTGATGAAAATGGCA
>U:004D1-1
AAAAATTGATGCGCCTCGAAAA
>U:004D2-1
AAAAATTGATGCGCCTCGAAAAATT
>U:004D3-2
AAAAATTGATTAATTAG
>U:004D4-10
AAAAATTGATTAATTAGA
>U:004D5-10
AAAAATTGATTAATTAGAA
>U:004D6-3
AAAAATTGATTAATTAGAAA
>U:004D7-6
AAAAATTGATTAATTAGAAC
>U:004D8-1
AAAAATTGATTAATTAGAACAA
>U:004D9-4
AAAAATTGATTAATTAGAACC
>U:004DA-2
AAAAATTGATTAATTAGAACCA
>U:004DB-7
AAAAATTGATTAATTAGAACCAA
>U:004DC-1
AAAAATTGATTAATTAGAACTAA
>U:004DD-1
AAAAATTGATTAATTAGAATC
>U:004DE-1
AAAAATTGATTAATTAGAATCAA
>U:004DF-1
AAAAATTGATTAATTAGC
>U:004DG-1
AAAAATTGATTGAAAAATTCGA
>U:004DH-1
AAAAATTGATTGACAAATAAGAAA
>U:004DI-1
AAAAATTGCAGTAATATTGA
>U:004DJ-1
AAAAATTGCGAACATCCTGAAT
>U:004DK-1
AAAAATTGCGAGCAAAAAATT
>U:004DL-3
AAAAATTGCGTTTGGGGAC
>U:004DM-1
AAAAATTGCGTTTGGGGACA
>U:004DN-1
AAAAATTGCTAAGGAACATA
>U:004DO-1
AAAAATTGCTACTACCTTCAGT
>U:004DP-1
AAAAATTGCTATTTTTAGCAGAT
>U:004DQ-1
AAAAATTGCTATTTTTAGTA
>U:004DR-1
AAAAATTGCTGAAAATCGT
>U:004DS-1
AAAAATTGCTGAGTTGGTTCA
>U:004DT-1
AAAAATTGCTGATGTTTTGGAC
>U:004DU-1
AAAAATTGCTGTCATCGCAT
>U:004DV-1
AAAAATTGCTTGGCGTTGTTC
>U:004DW-1
AAAAATTGCTTGGCGTTGTTGATAC
>U:004DX-1
AAAAATTGCTTGTCGAAAATG
>U:004DY-1
AAAAATTGGAAATCCTAGCTC
>U:004DZ-1
AAAAATTGGAACAAGAACC
>U:004E0-1
AAAAATTGGAACAATACAGA
>U:004E1-1
AAAAATTGGAACGAGGAGAT
>U:004E2-1
AAAAATTGGAACGCTTCACGA
>U:004E3-1
AAAAATTGGAAGGGATTTTAT
>U:004E4-1
AAAAATTGGAATCCTAAAT
>U:004E5-1
AAAAATTGGAGAGGTGAATCTA
>U:004E6-2
AAAAATTGGAGAGGTGAATCTAC
>U:004E7-1
AAAAATTGGAGAGGTGAATCTACA
>U:004E8-1
AAAAATTGGAGATGAAGA
>U:004E9-1
AAAAATTGGAGATGAAGAAGCA
>U:004EA-1
AAAAATTGGATATGAAATCA
>U:004EB-1
AAAAATTGGATTCCGAGAT
>U:004EC-1
AAAAATTGGATTGGAGGAACAA
>U:004ED-1
AAAAATTGGCCAGCAAAA
>U:004EE-1
AAAAATTGGCGCAGGATTTTT
>U:004EF-2
AAAAATTGGCGTAAGTTAGTGGT
>U:004EG-1
AAAAATTGGGTCGTGAAAGGTT
>U:004EH-1
AAAAATTGGTCCAAAAAGTG
>U:004EI-1
AAAAATTGGTCTATATCTGG
>U:004EJ-1
AAAAATTGGTTTGCTGAACA
>U:004EK-1
AAAAATTGTAAACAATCTTACGG
>U:004EL-1
AAAAATTGTAAAGTAAAA
>U:004EM-1
AAAAATTGTAAAGTAAAAA
>U:004EN-1
AAAAATTGTAATCGGCTGC
>U:004EO-1
AAAAATTGTAGATTCACTTCTC
>U:004EP-1
AAAAATTGTCCATTGTCTAGCG
>U:004EQ-1
AAAAATTGTCGCCACTGTCT
>U:004ER-1
AAAAATTGTCGCCACTGTCTA
>U:004ES-1
AAAAATTGTCGCCACTGTCTAG
>U:004ET-2
AAAAATTGTCGCCACTGTCTAGG
>U:004EU-1
AAAAATTGTCGCCATTGCTTAT
>U:004EV-1
AAAAATTGTCGCCATTGCTTATGA
>U:004EW-1
AAAAATTGTCGCCATTGTC
>U:004EX-2
AAAAATTGTCGCCATTGTCTA
>U:004EY-1
AAAAATTGTCGCCATTGTCTAGAA
>U:004EZ-1
AAAAATTGTCGCCATTGTCTAGAAA
>U:004F0-1
AAAAATTGTCGCCATTGTCTAGC
>U:004F1-2
AAAAATTGTCGCCATTGTCTAGCG
>U:004F2-1
AAAAATTGTCGCCATTGTCTAGCGA
>U:004F3-1
AAAAATTGTCGCCATTGTCTAGCGT
>U:004F4-4
AAAAATTGTCGCCATTGTCTAGG
>U:004F5-1
AAAAATTGTCGCCATTGTCTTGG
>U:004F6-1
AAAAATTGTCGCCATTGTTTA
>U:004F7-1
AAAAATTGTCGCCATTGTTTAGC
>U:004F8-3
AAAAATTGTCGCCATTGTTTAT
>U:004F9-4
AAAAATTGTCGCCATTGTTTATGT
>U:004FA-1
AAAAATTGTCGCTATTGTCTA
>U:004FB-1
AAAAATTGTCGTGAAAGT
>U:004FC-1
AAAAATTGTCGTGAAAGTT
>U:004FD-1
AAAAATTGTCGTGAAAGTTA
>U:004FE-5
AAAAATTGTCGTGAAAGTTATCG
>U:004FF-1
AAAAATTGTCTCACAAATATA
>U:004FG-1
AAAAATTGTCTGAATTAA
>U:004FH-1
AAAAATTGTGAATCGCGGGATT
>U:004FI-1
AAAAATTGTGGAATTGTTGGAGGAA
>U:004FJ-1
AAAAATTGTGGGTTGTTTTGACA
>U:004FK-1
AAAAATTGTGTCGTAAAACGTT
>U:004FL-1
AAAAATTGTGTCGTGAAAG
>U:004FM-5
AAAAATTGTGTCGTGAAAGG
>U:004FN-1
AAAAATTGTGTCGTGAAAGGAA
>U:004FO-4
AAAAATTGTGTCGTGAAAGGT
>U:004FP-5
AAAAATTGTGTCGTGAAAGGTT
>U:004FQ-1
AAAAATTGTGTCGTGAAAGGTTAA
>U:004FR-2
AAAAATTGTGTCGTGAAAGGTTGT
>U:004FS-1
AAAAATTGTGTCGTTAAAGGTAA
>U:004FT-1
AAAAATTGTTAACTGGGTG
>U:004FU-1
AAAAATTGTTATACTATGTTTTC
>U:004FV-1
AAAAATTGTTGCCATTGTCTA
>U:004FW-1
AAAAATTGTTGCCATTGTCTAGG
>U:004FX-1
AAAAATTGTTGGCTGGACT
>U:004FY-1
AAAAATTGTTGGGGAGGGCT
>U:004FZ-1
AAAAATTGTTGTCGATGAT
>U:004G0-1
AAAAATTGTTGTGAATGTTGGAT
>U:004G1-1
AAAAATTGTTTAGATATAATAA
>U:004G2-1
AAAAATTGTTTCGTGAA
>U:004G3-1
AAAAATTTAAAAATGATTAATTA
>U:004G4-1
AAAAATTTAAAACTTAAA
>U:004G5-1
AAAAATTTAAAACTTAAATTTGA
>U:004G6-1
AAAAATTTAAAACTTAAATTTGAA
>U:004G7-1
AAAAATTTAAAAGTATGTAA
>U:004G8-1
AAAAATTTAAAAGTATGTGT
>U:004G9-1
AAAAATTTAAAATTTAAATTTGA
>U:004GA-1
AAAAATTTAAACTTCTTGTT
>U:004GB-1
AAAAATTTAAATAAGATTATTA
>U:004GC-1
AAAAATTTAAATCTGAAATTAA
>U:004GD-1
AAAAATTTAAATCTTATGGTA
>U:004GE-1
AAAAATTTAAATTTGAA
>U:004GF-1
AAAAATTTAAATTTGAAAT
>U:004GG-1
AAAAATTTAAATTTGAAATA
>U:004GH-1
AAAAATTTAAATTTGAAATAAAA
>U:004GI-1
AAAAATTTAAATTTGAAATAAAAT
>U:004GJ-4
AAAAATTTAAATTTGAAATTAAA
>U:004GK-1
AAAAATTTAAATTTGAAATTAAAT
>U:004GL-1
AAAAATTTAAATTTGAATTTAA
>U:004GM-1
AAAAATTTAAATTTGAATTTAAA
>U:004GN-1
AAAAATTTAACAAATTACTGG
>U:004GO-1
AAAAATTTAATCAATTTCGCT
>U:004GP-3
AAAAATTTAATGAAAGAATAC
>U:004GQ-1
AAAAATTTAATTTTAATTCTTA
>U:004GR-1
AAAAATTTAATTTTAATTCTTAAAA
>U:004GS-1
AAAAATTTACTCCTTCTTCAAAT
>U:004GT-1
AAAAATTTACTCCTTCTTTAA
>U:004GU-1
AAAAATTTACTTGTTCCACT
>U:004GV-1
AAAAATTTAGACGACCTT
>U:004GW-2
AAAAATTTAGACGACCTTGGAA
>U:004GX-1
AAAAATTTAGATTCGTTATGAGG
>U:004GY-1
AAAAATTTAGCAGTATGTA
>U:004GZ-1
AAAAATTTAGCGTTTGGGCGAA
>U:004H0-1
AAAAATTTAGGTTCGTTATGAGGG
>U:004H1-1
AAAAATTTAGTGATTGGTCCGATCA
>U:004H2-1
AAAAATTTATAATAAAGAAGA
>U:004H3-1
AAAAATTTATGATTGGGGAA
>U:004H4-1
AAAAATTTATGATTGGGGAAT
>U:004H5-1
AAAAATTTATGATTGGGGAATT
>U:004H6-1
AAAAATTTATGGAAAAAGAATA
>U:004H7-1
AAAAATTTATGGAAAAAGAATAA
>U:004H8-1
AAAAATTTATTAATTTTGATGAT
>U:004H9-1
AAAAATTTATTCGAAGATAAAC
>U:004HA-1
AAAAATTTATTTTTGTC
>U:004HB-1
AAAAATTTATTTTTGTCG
>U:004HC-1
AAAAATTTCCAGGAACGAAAT
>U:004HD-1
AAAAATTTCCGATGCGCTTGTCG
>U:004HE-1
AAAAATTTCCGTAACTAGTTCC
>U:004HF-1
AAAAATTTCCGTGCAGGTGATTATT
>U:004HG-1
AAAAATTTCCTGGTGTTTGGC
>U:004HH-2
AAAAATTTCCTGGTTTGTTTGG
>U:004HI-1
AAAAATTTCCTTACGTTGT
>U:004HJ-1
AAAAATTTCGAAATTTGTGAT
>U:004HK-2
AAAAATTTCGACATTTGAATGTT
>U:004HL-1
AAAAATTTCGATATTTGAGTGTT
>U:004HM-1
AAAAATTTCGATATTTGAGTGTTAA
>U:004HN-1
AAAAATTTCGCCATTTGAATGTT
>U:004HO-1
AAAAATTTCGCTTTACGTAT
>U:004HP-1
AAAAATTTCGTTCGTTTTTT
>U:004HQ-1
AAAAATTTCTGCGCTTCATT
>U:004HR-1
AAAAATTTCTGGGATGAATGA
>U:004HS-1
AAAAATTTCTTAGTTTGAGAA
>U:004HT-1
AAAAATTTCTTCCGTTCT
>U:004HU-1
AAAAATTTCTTCCGTTCTT
>U:004HV-1
AAAAATTTCTTCCGTTCTTT
>U:004HW-1
AAAAATTTCTTCCGTTTC
>U:004HX-1
AAAAATTTCTTTCGTGCT
>U:004HY-1
AAAAATTTCTTTCGTTC
>U:004HZ-3
AAAAATTTCTTTCGTTCT
>U:004I0-5
AAAAATTTCTTTCGTTCTT
>U:004I1-4
AAAAATTTCTTTCGTTCTTT
>U:004I2-6
AAAAATTTCTTTCGTTCTTTC
>U:004I3-1
AAAAATTTCTTTCGTTCTTTT
>U:004I4-1
AAAAATTTCTTTGGCGG
>U:004I5-2
AAAAATTTCTTTTTCTTCTAT
>U:004I6-1
AAAAATTTGAAAAAATAGTCAGCT
>U:004I7-1
AAAAATTTGAAATAAAA
>U:004I8-1
AAAAATTTGAAATAAAATTTAAT
>U:004I9-1
AAAAATTTGAAGTCATTGATTT
>U:004IA-2
AAAAATTTGATCGTTTAATTACT
>U:004IB-1
AAAAATTTGCAATGAGAAATTGA
>U:004IC-1
AAAAATTTGCCGGATGAAA
>U:004ID-1
AAAAATTTGCGGAGTTTGCCTC
>U:004IE-1
AAAAATTTGCGTGTCATCCTT
>U:004IF-1
AAAAATTTGCGTGTTAAGTATGA
>U:004IG-1
AAAAATTTGCGTGTTAAGTATGAA
>U:004IH-1
AAAAATTTGCGTTTGGGGAC
>U:004II-1
AAAAATTTGCTGCCACTCTT
>U:004IJ-1
AAAAATTTGGAACGCTA
>U:004IK-1
AAAAATTTGGAACGCTTCA
>U:004IL-1
AAAAATTTGGAACGCTTCACG
>U:004IM-1
AAAAATTTGGAACGCTTCACGA
>U:004IN-1
AAAAATTTGGCACGCTA
>U:004IO-1
AAAAATTTGGTCGTGCTCACACC
>U:004IP-1
AAAAATTTGGTCGTGTTCACAA
>U:004IQ-2
AAAAATTTGGTCGTGTTCACAC
>U:004IR-1
AAAAATTTGGTCGTGTTCACACC
>U:004IS-2
AAAAATTTGGTCGTGTTCACACCA
>U:004IT-1
AAAAATTTGTCGCGAAAGGTTGA
>U:004IU-1
AAAAATTTGTGTCGTGAAAGGT
>U:004IV-2
AAAAATTTGTTATCAAATGTTA
>U:004IW-3
AAAAATTTGTTATCAAATGTTAA
>U:004IX-1
AAAAATTTGTTCGGCGAGATTGT
>U:004IY-1
AAAAATTTGTTGTGAAAAT
>U:004IZ-1
AAAAATTTTAATAAAATAATA
>U:004J0-1
AAAAATTTTAATTGTGGAGTTTTAAT
>U:004J1-1
AAAAATTTTACACTGAAAAAAAAAA
>U:004J2-1
AAAAATTTTAGCTCGGTGAT
>U:004J3-1
AAAAATTTTATCTCTTTTTTCGCC
>U:004J4-1
AAAAATTTTATCTCTTTTTTTCGC
>U:004J5-1
AAAAATTTTATTCGCTTC
>U:004J6-1
AAAAATTTTCCACGACAAAATTTG
>U:004J7-1
AAAAATTTTCCACGACAAAATTTGG
>U:004J8-1
AAAAATTTTCCTGATTTGTTT
>U:004J9-1
AAAAATTTTCCTGGTTCGTTTG
>U:004JA-1
AAAAATTTTCTACCGGTAGAAC
>U:004JB-1
AAAAATTTTCTAGCTCCGA
>U:004JC-2
AAAAATTTTCTAGCTCCGAGTT
>U:004JD-1
AAAAATTTTCTAGCTCCGAGTTA
>U:004JE-1
AAAAATTTTCTGGAATA
>U:004JF-1
AAAAATTTTCTTAGTTTGAGA
>U:004JG-1
AAAAATTTTCTTGCTTATGCAT
>U:004JH-1
AAAAATTTTCTTTCTCTTCTA
>U:004JI-1
AAAAATTTTCTTTTCTTGTAGTA
>U:004JJ-1
AAAAATTTTCTTTTTCTTCTATTG
>U:004JK-1
AAAAATTTTCTTTTTCTTCTTA
>U:004JL-1
AAAAATTTTGAAATGAAT
>U:004JM-1
AAAAATTTTGAATCCGAATTT
>U:004JN-1
AAAAATTTTGAATTTGAAGTAC
>U:004JO-1
AAAAATTTTGATATTTGAGTGA
>U:004JP-1
AAAAATTTTGATCGAGAGTAAAT
>U:004JQ-1
AAAAATTTTGCAAAATTTAT
>U:004JR-1
AAAAATTTTGCCGCCAAACG
>U:004JS-2
AAAAATTTTGCGTTTGGGGAC
>U:004JT-1
AAAAATTTTGCTGTTGGCTGAAA
>U:004JU-1
AAAAATTTTGCTGTTGGCTGACC
>U:004JV-1
AAAAATTTTGGAAATTAGA
>U:004JW-2
AAAAATTTTGGAAATTAGAA
>U:004JX-2
AAAAATTTTGGAAATTAGAAA
>U:004JY-5
AAAAATTTTGGAAATTAGAAACGA
>U:004JZ-2
AAAAATTTTGGAAATTAGAGA
>U:004K0-1
AAAAATTTTGGAAATTAGAGACAA
>U:004K1-1
AAAAATTTTGGAAATTAGAGACGA
>U:004K2-1
AAAAATTTTGGAAATTAGAGAG
>U:004K3-1
AAAAATTTTGGCGAACAAGGTTGA
>U:004K4-1
AAAAATTTTGTAAGTGAACCGTT
>U:004K5-1
AAAAATTTTGTCACGAAAGGTTGAA
>U:004K6-1
AAAAATTTTGTCGAGAAAGGTT
>U:004K7-1
AAAAATTTTGTCGCGAAAGA
>U:004K8-6
AAAAATTTTGTCGCGAAAGG
>U:004K9-1
AAAAATTTTGTCGCGAAAGGCT
>U:004KA-1
AAAAATTTTGTCGCGAAAGGCTT
>U:004KB-1
AAAAATTTTGTCGCGAAAGGGTT
>U:004KC-6
AAAAATTTTGTCGCGAAAGGT
>U:004KD-1
AAAAATTTTGTCGCGAAAGGTA
>U:004KE-1
AAAAATTTTGTCGCGAAAGGTAG
>U:004KF-30
AAAAATTTTGTCGCGAAAGGTT
>U:004KG-2
AAAAATTTTGTCGCGAAAGGTTA
>U:004KH-1
AAAAATTTTGTCGCGAAAGGTTAA
>U:004KI-6
AAAAATTTTGTCGCGAAAGGTTG
>U:004KJ-8
AAAAATTTTGTCGCGAAAGGTTGA
>U:004KK-1
AAAAATTTTGTCGCGAAAGGTTGAA
>U:004KL-5
AAAAATTTTGTCGCGAAAGGTTGT
>U:004KM-1
AAAAATTTTGTCGCGAAAGGTTGTA
>U:004KN-2
AAAAATTTTGTCGCGAAAGGTTT
>U:004KO-2
AAAAATTTTGTCGCGAAATGTTGT
>U:004KP-1
AAAAATTTTGTCGCGAAGGGGGGT
>U:004KQ-1
AAAAATTTTGTCGTGAAAGGTT
>U:004KR-1
AAAAATTTTGTCGTGGAAAATTTGA
>U:004KS-1
AAAAATTTTGTCGTGGAAGATTTGAA
>U:004KT-1
AAAAATTTTGTCTCGAAAGGTTGA
>U:004KU-1
AAAAATTTTGTTGCGAAAG
>U:004KV-2
AAAAATTTTTAAAAAATTCAA
>U:004KW-1
AAAAATTTTTAAATCTT
>U:004KX-1
AAAAATTTTTAAATCTTA
>U:004KY-4
AAAAATTTTTAAATCTTAC
>U:004KZ-3
AAAAATTTTTAAATCTTACC
>U:004L0-1
AAAAATTTTTAAATCTTACCAT
>U:004L1-1
AAAAATTTTTAAATCTTACCATT
>U:004L2-1
AAAAATTTTTACATTTGGTGAC
>U:004L3-1
AAAAATTTTTACGACTGACGTTAT
>U:004L4-1
AAAAATTTTTAGATCTAAC
>U:004L5-1
AAAAATTTTTCTAGCCCCGTGCTA
>U:004L6-1
AAAAATTTTTCTAGCTCCGAG
>U:004L7-1
AAAAATTTTTCTAGCTCCGTGCT
>U:004L8-2
AAAAATTTTTCTTTTCTTGTAGT
>U:004L9-1
AAAAATTTTTGAGAATGAA
>U:004LA-1
AAAAATTTTTGCAAAATTTAT
>U:004LB-1
AAAAATTTTTGCAAAATTTATAAG
>U:004LC-2
AAAAATTTTTGCAAAATTTATG
>U:004LD-1
AAAAATTTTTGCAAAATTTATGGAA
>U:004LE-3
AAAAATTTTTGCGTTTGGGGAC
>U:004LF-1
AAAAATTTTTGGTAAAAAATT
>U:004LG-1
AAAAATTTTTGTCGTGAAAAA
>U:004LH-2
AAAAATTTTTGTCGTGAAAGG
>U:004LI-2
AAAAATTTTTGTCGTGAAAGGT
>U:004LJ-1
AAAAATTTTTGTCGTGAAAGGTA
>U:004LK-1
AAAAATTTTTGTCGTGAAAGGTAA
>U:004LL-1
AAAAATTTTTGTCGTGAAAGGTC
>U:004LM-1
AAAAATTTTTGTCGTGAAAGGTT
>U:004LN-1
AAAAATTTTTGTTATGCATGAAAA
>U:004LO-1
AAAAATTTTTGTTGTCGTGAAGGG
>U:004LP-1
AAAAATTTTTGTTTGGCCT
>U:004LQ-1
AAAAATTTTTGTTTGGCCTG
>U:004LR-1
AAAAATTTTTGTTTGGCCTGC
>U:004LS-1
AAAAATTTTTGTTTGGCCTGCAT
>U:004LT-1
AAAAATTTTTGTTTGGCTTG
>U:004LU-1
AAAAATTTTTTAAAGTC
>U:004LV-1
AAAAATTTTTTAAATCTTACCAT
>U:004LW-1
AAAAATTTTTTGGTCCCAAGAGA
>U:004LX-1
AAAAATTTTTTTCGTTCT
>U:004LY-1
AAAAATTTTTTTGAGAAATCTT
>U:004LZ-1
AAAACAAAAAAAAAAAATAAA
>U:004M0-1
AAAACAAAAAAAAAAATAAAT
>U:004M1-1
AAAACAAAAAAAAAGAAGAAAAAAA
>U:004M2-1
AAAACAAAAAAAACGGGAGA
>U:004M3-1
AAAACAAAAAAAGAAAGAGGAA
>U:004M4-1
AAAACAAAAAAAGCCTCTGATG
>U:004M5-1
AAAACAAAAAAATCTTAAA
>U:004M6-1
AAAACAAAAAAATCTTT
>U:004M7-1
AAAACAAAAAACTAAAGAGA
>U:004M8-1
AAAACAAAAAATAATTGTAAA
>U:004M9-1
AAAACAAAAACAAATTTTGAAAT
>U:004MA-1
AAAACAAAAACAGGATTAA
>U:004MB-1
AAAACAAAAACTTCGTTTTT
>U:004MC-1
AAAACAAAAAGAAAAAGA
>U:004MD-1
AAAACAAAAAGAAAAAGAAAA
>U:004ME-1
AAAACAAAAAGAAAAAGAAAAC
>U:004MF-1
AAAACAAAAAGAAGAAGAAAAC
>U:004MG-1
AAAACAAAAATTTCTGAGA
>U:004MH-1
AAAACAAAACAAAAAACTAAA
>U:004MI-1
AAAACAAAACAAAAAACTAAGA
>U:004MJ-1
AAAACAAAACAGTAATCTGATCA
>U:004MK-1
AAAACAAAACGAAAATTGTGTGAAA
>U:004ML-1
AAAACAAAACTGCGAAA
>U:004MM-1
AAAACAAAATGATCGAAGT
>U:004MN-1
AAAACAAAATTTATCGTTG
>U:004MO-1
AAAACAAACAAAAGAAGAGGCAA
>U:004MP-1
AAAACAAACTGTAGTCATT
>U:004MQ-1
AAAACAAACTGTAGTCATTTT
>U:004MR-1
AAAACAAACTGTAGTCATTTTA
>U:004MS-1
AAAACAAACTGTAGTCATTTTAA
>U:004MT-1
AAAACAAATCGGATTATTAATT
>U:004MU-1
AAAACAAATCGGGGTATTAAG
>U:004MV-1
AAAACAAATTCATGCGAAGATTGTTG
>U:004MW-1
AAAACAACCCCAAAATT
>U:004MX-2
AAAACAACGAACGAAGGTACCA
>U:004MY-1
AAAACAACGAATTTGTTGTTGTAT
>U:004MZ-1
AAAACAACGAGATGTTCAAGAGTT
>U:004N0-1
AAAACAACGCATCTATCTCTT
>U:004N1-1
AAAACAACTCTCAAAGGAGT
>U:004N2-13
AAAACAACTCTCAAAGGAGTTGA
>U:004N3-1
AAAACAACTCTCAAAGGAGTTGAC
>U:004N4-1
AAAACAACTTGTCGGATTTTG
>U:004N5-1
AAAACAACTTGTCGGATTTTGAA
>U:004N6-1
AAAACAAGAAAAAAGAATCTAGTAA
>U:004N7-1
AAAACAAGAAAATGAAAGAAA
>U:004N8-1
AAAACAAGAATATCGGAAAAACA
>U:004N9-1
AAAACAAGACCGGAGGAATTGAG
>U:004NA-1
AAAACAAGACGACCGGCGT
>U:004NB-1
AAAACAAGAGTTTATTGTCG
>U:004NC-1
AAAACAAGAGTTTATTGTCGACT
>U:004ND-1
AAAACAAGATAAAAAACTGA
>U:004NE-1
AAAACAAGATAAAAAACTGAT
>U:004NF-1
AAAACAAGATAAAAACTGA
>U:004NG-1
AAAACAAGATAAAAACTGAT
>U:004NH-1
AAAACAAGATCTCGCGATGGTACT
>U:004NI-1
AAAACAAGCAAAGGAAGAGGT
>U:004NJ-1
AAAACAAGCAATCAGTAGTAGGAC
>U:004NK-1
AAAACAAGCATAGAACGAAA
>U:004NL-1
AAAACAAGCTTTTTTTAGTA
>U:004NM-2
AAAACAAGGAACTATAATGA
>U:004NN-1
AAAACAAGGAACTATAATGAA
>U:004NO-1
AAAACAAGGAACTATAATGAAA
>U:004NP-3
AAAACAAGGAACTATAATGAAT
>U:004NQ-1
AAAACAAGGAACTATAATGAATGG
>U:004NR-1
AAAACAAGGAACTATAATGTA
>U:004NS-2
AAAACAAGTCGTGAAACACC
>U:004NT-3
AAAACAAGTCGTGAAACACCA
>U:004NU-1
AAAACAAGTCTTGAAACACCA
>U:004NV-1
AAAACAAGTTCTTTGCTGTTG
>U:004NW-1
AAAACAATAAATTGTTTACA
>U:004NX-1
AAAACAATAGCACTGCTTGTCGAT
>U:004NY-1
AAAACAATAGCCTTTGTTAA
>U:004NZ-1
AAAACAATAGCCTTTGTTCATA
>U:004O0-1
AAAACAATAGCCTTTGTTCATT
>U:004O1-1
AAAACAATAGCCTTTGTTGA
>U:004O2-1
AAAACAATCCCAATCGGAA
>U:004O3-1
AAAACAATCCCAATCGGAAGGTAT
>U:004O4-1
AAAACAATCCTTAACTTAGTGGT
>U:004O5-1
AAAACAATGATTGGTCGTATC
>U:004O6-1
AAAACAATGATTGGTCGTATCAA
>U:004O7-6
AAAACAATGATTGGTCGTATCAT
>U:004O8-1
AAAACAATGGAAATACGGCGAT
>U:004O9-1
AAAACAATTATATTCGGTA
>U:004OA-1
AAAACAATTCCGAAAATC
>U:004OB-1
AAAACAATTCCTCCCCCTTT
>U:004OC-2
AAAACAATTCCTCTCCCCCTTT
>U:004OD-1
AAAACAATTGTGTAAGGAG
>U:004OE-1
AAAACAATTTATACTTTGTAC
>U:004OF-1
AAAACACACACACAAATGG
>U:004OG-1
AAAACACACTGGAGGATCGA
>U:004OH-2
AAAACACACTGGAGGATCGAAC
>U:004OI-1
AAAACACACTGGAGGATCGAACCA
>U:004OJ-1
AAAACACAGGAAAGGGGGTCTCTGGGAA
>U:004OK-1
AAAACACAGTTAAGGGAAC
>U:004OL-1
AAAACACATCTTGATCAAGT
>U:004OM-1
AAAACACCAAAAATTGTAGATTC
>U:004ON-1
AAAACACCAGTCTGCTCA
>U:004OO-1
AAAACACCGGCTCCAAAGT
>U:004OP-1
AAAACACCTAATCGGTAT
>U:004OQ-2
AAAACACGACATCTCGTCCGATCT
>U:004OR-1
AAAACACGACGGTCTTCCG
>U:004OS-1
AAAACACGACGGTCTTCCGA
>U:004OT-1
AAAACACGATCAGGAAAGGT
>U:004OU-1
AAAACACGATTGAAAGGTTT
>U:004OV-2
AAAACACGATTGAAGGGTTT
>U:004OW-1
AAAACACGCCAGGGCTCC
>U:004OX-1
AAAACACGCCATCTCGTACTATCT
>U:004OY-1
AAAACACGGAATGATTCGGGAATTT
>U:004OZ-1
AAAACACGGACCAAGGAGTCT
>U:004P0-1
AAAACACGGATCAAGCAGT
>U:004P1-1
AAAACACGTCACTATACGCAGC
>U:004P2-1
AAAACACGTCTTAAAAA
>U:004P3-2
AAAACACGTCTTAACAC
>U:004P4-1
AAAACACGTCTTAACACA
>U:004P5-1
AAAACACGTCTTAACACGA
>U:004P6-1
AAAACACGTCTTAACATA
>U:004P7-1
AAAACACGTCTTAATACATA
>U:004P8-1
AAAACACGTGATAAAAGACC
>U:004P9-1
AAAACACTAGCCTTTGCTCATT
>U:004PA-2
AAAACACTAGCCTTTGTTCAT
>U:004PB-2
AAAACACTAGCCTTTGTTCATT
>U:004PC-1
AAAACACTAGCCTTTGTTCATTA
>U:004PD-1
AAAACACTAGCTTCTGCA
>U:004PE-1
AAAACACTATACTCTTCTTT
>U:004PF-1
AAAACACTCCCAACTCTT
>U:004PG-1
AAAACACTCCCAACTCTTA
>U:004PH-1
AAAACACTCCCAACTCTTAG
>U:004PI-1
AAAACACTCTACTTACTCTTACC
>U:004PJ-1
AAAACACTGAATGAAAAGAGAC
>U:004PK-1
AAAACACTGGGCGAATTGGT
>U:004PL-1
AAAACACTGTTTGATAAGTTTT
>U:004PM-1
AAAACACTTACCACTGTTGGAAA
>U:004PN-1
AAAACACTTAGGTACAGA
>U:004PO-1
AAAACACTTGGATTCTGCAGA
>U:004PP-1
AAAACAGAAACTCAAATTAT
>U:004PQ-1
AAAACAGAAAGTAGTCGACAAT
>U:004PR-1
AAAACAGAAATCAGATCA
>U:004PS-1
AAAACAGAACAAAACAAAA
>U:004PT-1
AAAACAGAACCATGCATGCCT
>U:004PU-1
AAAACAGAACTGAAACAA
>U:004PV-1
AAAACAGAAGAAAGGAGTAA
>U:004PW-1
AAAACAGAAGGGACAGATGGCCCTT
>U:004PX-1
AAAACAGACAAAGGAAACTTTAC
>U:004PY-1
AAAACAGACAAAGGAAACTTTACT
>U:004PZ-1
AAAACAGACTGGCACCGTT
>U:004Q0-1
AAAACAGACTTCTGACGTT
>U:004Q1-1
AAAACAGAGAAATAAACCAATTC
>U:004Q2-1
AAAACAGAGAAGACAGAT
>U:004Q3-1
AAAACAGAGCAGACAGATGGCCT
>U:004Q4-1
AAAACAGAGCATCTATTAGAT
>U:004Q5-1
AAAACAGAGGAAACAGATGGCCC
>U:004Q6-1
AAAACAGAGGAATGGAGGT
>U:004Q7-1
AAAACAGAGGACTGGCTCT
>U:004Q8-1
AAAACAGAGGAGAAAGATGGCCCTT
>U:004Q9-1
AAAACAGAGGAGACAAATGGCCCTT
>U:004QA-1
AAAACAGAGGAGACAGA
>U:004QB-1
AAAACAGAGGAGACAGAAGGCCCTT
>U:004QC-1
AAAACAGAGGAGACAGAGGGCCCGT
>U:004QD-10
AAAACAGAGGAGACAGAT
>U:004QE-3
AAAACAGAGGAGACAGATG
>U:004QF-1
AAAACAGAGGAGACAGATGCCCCTT
>U:004QG-1
AAAACAGAGGAGACAGATGG
>U:004QH-2
AAAACAGAGGAGACAGATGGACCTT
>U:004QI-2
AAAACAGAGGAGACAGATGGC
>U:004QJ-4
AAAACAGAGGAGACAGATGGCC
>U:004QK-1
AAAACAGAGGAGACAGATGGCCATT
>U:004QL-22
AAAACAGAGGAGACAGATGGCCC
>U:004QM-1
AAAACAGAGGAGACAGATGGCCCGT
>U:004QN-9
AAAACAGAGGAGACAGATGGCCCT
>U:004QO-1
AAAACAGAGGAGACAGATGGCCCTC
>U:004QP-281
AAAACAGAGGAGACAGATGGCCCTT
>U:004QQ-1
AAAACAGAGGAGACAGATGGCCGTT
>U:004QR-1
AAAACAGAGGAGACAGATGGCGATT
>U:004QS-1
AAAACAGAGGAGACAGATGTCCA
>U:004QT-1
AAAACAGAGGAGACAGCTGGCCCTT
>U:004QU-1
AAAACAGAGGAGACAGGTGGCCCTT
>U:004QV-1
AAAACAGAGGAGCCAGATGGCCCTT
>U:004QW-1
AAAACAGAGGAGTCTGAGCGCCTTT
>U:004QX-1
AAAACAGAGGATCCATTAGAT
>U:004QY-1
AAAACAGAGGTGACAGATGGCCCTT
>U:004QZ-1
AAAACAGAGGTTCCTAGGC
>U:004R0-1
AAAACAGAGTAGACAGATGGCCCTT
>U:004R1-1
AAAACAGATACTGAGGAAGGAGAA
>U:004R2-1
AAAACAGATAGTATATTCTGCGA
>U:004R3-1
AAAACAGATCGACGAGATC
>U:004R4-1
AAAACAGATCGTGATAGGTATA
>U:004R5-1
AAAACAGATCTCACCTACCA
>U:004R6-1
AAAACAGATGCTTCGGTTAATT
>U:004R7-14
AAAACAGCACTTTACTGAGCTCT
>U:004R8-1
AAAACAGCACTTTATTGAGCTCT
>U:004R9-1
AAAACAGCATGAATAGAGTA
>U:004RA-1
AAAACAGCATTTTACTGAGCTCT
>U:004RB-1
AAAACAGCCCTTTACTGTGCTCT
>U:004RC-1
AAAACAGCGTTCTGCAAT
>U:004RD-1
AAAACAGCTAACTGGCCTAAGGC
>U:004RE-1
AAAACAGCTATAATGTACTTGAT
>U:004RF-8
AAAACAGCTATAATGTACTTGATGTTGA
>U:004RG-1
AAAACAGCTTCAAAATTGTCG
>U:004RH-1
AAAACAGGAATCTGATCAGTAG
>U:004RI-1
AAAACAGGACCAACTCCA
>U:004RJ-1
AAAACAGGATTATGATCTGTA
>U:004RK-1
AAAACAGGCACGACGCGT
>U:004RL-1
AAAACAGGCACGGACTCGGGGAA
>U:004RM-1
AAAACAGGCAGGAACGCAAA
>U:004RN-1
AAAACAGGCATTGATGATTCATGAT
>U:004RO-1
AAAACAGGCCCTCTGGGTCT
>U:004RP-1
AAAACAGGCGCTGAAGCTT
>U:004RQ-1
AAAACAGGCTTGAAAATCATT
>U:004RR-1
AAAACAGGGCTTTCCTACAATT
>U:004RS-1
AAAACAGGTCGCATTACATT
>U:004RT-1
AAAACAGGTGCAAGGATG
>U:004RU-1
AAAACAGTAAATATACTTTGGC
>U:004RV-3
AAAACAGTAACAGAAGA
>U:004RW-1
AAAACAGTAACAGAAGAA
>U:004RX-2
AAAACAGTAACAGAAGGAA
>U:004RY-1
AAAACAGTAACTCCGATATCTTT
>U:004RZ-2
AAAACAGTAATCTGAAA
>U:004S0-4
AAAACAGTAATCTGAAAA
>U:004S1-1
AAAACAGTAATCTGAGA
>U:004S2-4
AAAACAGTAATCTGAGAA
>U:004S3-1
AAAACAGTAATCTGAGAGA
>U:004S4-1
AAAACAGTAATCTGATA
>U:004S5-1
AAAACAGTAATCTGATAC
>U:004S6-5
AAAACAGTAATCTGATC
>U:004S7-27
AAAACAGTAATCTGATCA
>U:004S8-2
AAAACAGTAATCTGATCAA
>U:004S9-1
AAAACAGTAATCTGATCAATAG
>U:004SA-1
AAAACAGTAATCTGATCAGAA
>U:004SB-3
AAAACAGTAATCTGATCAGT
>U:004SC-4
AAAACAGTAATCTGATCAGTA
>U:004SD-6
AAAACAGTAATCTGATCAGTAA
>U:004SE-12
AAAACAGTAATCTGATCAGTAG
>U:004SF-25
AAAACAGTAATCTGATCAGTAGA
>U:004SG-9
AAAACAGTAATCTGATCAGTAGAA
>U:004SH-1
AAAACAGTAATCTGATCAGTAT
>U:004SI-1
AAAACAGTAATCTGATT
>U:004SJ-1
AAAACAGTAATCTGGAGAA
>U:004SK-1
AAAACAGTACTCTGATCA
>U:004SL-1
AAAACAGTAGATGGTAATGA
>U:004SM-1
AAAACAGTAGCTCATCGAGCGGT
>U:004SN-1
AAAACAGTAGTAGTGAA
>U:004SO-1
AAAACAGTATTCTGATCAGT
>U:004SP-1
AAAACAGTCCTGGACAGCTCT
>U:004SQ-1
AAAACAGTCTAATAATCTTGCGT
>U:004SR-1
AAAACAGTCTAGTATCATA
>U:004SS-1
AAAACAGTGCACTTCAAAGA
>U:004ST-1
AAAACAGTGCTTGATAGATTTCGAA
>U:004SU-1
AAAACAGTGGGGAGGACACGCT
>U:004SV-1
AAAACAGTGTGAGGAGAAAT
>U:004SW-1
AAAACAGTGTTGGGATTT
>U:004SX-1
AAAACAGTTATAATGTACTTGATGTTGA
>U:004SY-1
AAAACAGTTATCTGATCA
>U:004SZ-1
AAAACAGTTCATGGTATGA
>U:004T0-1
AAAACAGTTCTGATGATGGCAT
>U:004T1-1
AAAACAGTTGCGGGATAAGGAA
>U:004T2-2
AAAACAGTTGGATGGAACA
>U:004T3-1
AAAACAGTTGGATGGAACAC
>U:004T4-2
AAAACAGTTGGATGGAACACA
>U:004T5-1
AAAACAGTTGGATGGAACACAT
>U:004T6-1
AAAACAGTTGTTGCGTCAG
>U:004T7-1
AAAACATAAAAAAGAAGGACATGC
>U:004T8-1
AAAACATAAAATGTTACAGATT
>U:004T9-1
AAAACATAAAATGTTACCGATTT
>U:004TA-1
AAAACATAAGAAGAAGGACATGC
>U:004TB-1
AAAACATAGAGTTTAGTTAT
>U:004TC-1
AAAACATAGATTATAGCTACG
>U:004TD-1
AAAACATAGCTTATAAAAAA
>U:004TE-1
AAAACATATAGACGAAAGA
>U:004TF-1
AAAACATATAGACGAAAGAA
>U:004TG-1
AAAACATATGGATTTGCAAA
>U:004TH-1
AAAACATATGGTCCCGAAGG
>U:004TI-1
AAAACATATGTCTGAAGACA
>U:004TJ-1
AAAACATATTGCTTTATTAGATTT
>U:004TK-1
AAAACATATTTTGAATCTGTCCA
>U:004TL-1
AAAACATATTTTTTGGAAGTCCTT
>U:004TM-1
AAAACATCCTCTAGTGAT
>U:004TN-1
AAAACATCCTGTTAATGCGT
>U:004TO-1
AAAACATCGAGAAATTCCTCAGG
>U:004TP-1
AAAACATCGAGGAATCAGAT
>U:004TQ-1
AAAACATCGCAACTGTTCCG
>U:004TR-1
AAAACATCGCCGGGAAGCGTTCGT
>U:004TS-2
AAAACATCGGTGGGAAGGTTTCGT
>U:004TT-1
AAAACATCTCACTGTGGAATTGC
>U:004TU-1
AAAACATCTCCCAAAATT
>U:004TV-1
AAAACATCTGTAGTACCAACCA
>U:004TW-1
AAAACATCTTCTTGTGAT
>U:004TX-1
AAAACATCTTCTTGTGATATTG
>U:004TY-2
AAAACATGAAAGGTAATTTGTT
>U:004TZ-1
AAAACATGAAAGTTCCATT
>U:004U0-1
AAAACATGACTTTTAAGACT
>U:004U1-1
AAAACATGACTTTTAAGACTTGAA
>U:004U2-1
AAAACATGATTAATAAAAA
>U:004U3-1
AAAACATGCAACAAAGCTCCGAAT
>U:004U4-1
AAAACATGCACCAATGCGCCGAAT
>U:004U5-1
AAAACATGCCTTCTCATTTCG
>U:004U6-1
AAAACATGCGAAAAATTCTCGA
>U:004U7-18
AAAACATGCGAAAAATTCTCGG
>U:004U8-1
AAAACATGCGAAAAATTCTCGGAA
>U:004U9-2
AAAACATGCGAAAAATTCTCGGC
>U:004UA-3
AAAACATGCGAAAAATTCTCGGCA
>U:004UB-1
AAAACATGCGGCTTGTATCACCA
>U:004UC-1
AAAACATGCTCTGGAAAATT
>U:004UD-1
AAAACATGCTTATTGTGTTTTA
>U:004UE-1
AAAACATGCTTCCTTGGAGAAC
>U:004UF-1
AAAACATGGACCTCAAAACGGACC
>U:004UG-1
AAAACATGGGAATACGGTAA
>U:004UH-1
AAAACATGGGTAGTGAGAC
>U:004UI-1
AAAACATGTAAAAAATTCTCGG
>U:004UJ-1
AAAACATGTAAAAAGAGCG
>U:004UK-1
AAAACATGTAAAAAGAGCGAT
>U:004UL-2
AAAACATGTAAAAAGAGCGATCC
>U:004UM-1
AAAACATGTACAATTTCTTTTCT
>U:004UN-1
AAAACATGTGAAAAATTC
>U:004UO-7
AAAACATGTGAAAAATTCTCGG
>U:004UP-1
AAAACATGTGAAAAATTCTCGGC
>U:004UQ-1
AAAACATGTTCATAATTACATAA
>U:004UR-1
AAAACATTAAACTGATCCCG
>U:004US-1
AAAACATTAAAGATAAGC
>U:004UT-1
AAAACATTAAGAGTTTTAAGGG
>U:004UU-1
AAAACATTAAGAGTTTTAAGGGT
>U:004UV-1
AAAACATTAGACTGTGAATCT
>U:004UW-1
AAAACATTATTTTTCGTTTCGTTT
>U:004UX-1
AAAACATTCGCTGTTAAAAAAA
>U:004UY-1
AAAACATTGAGAGTTTTAA
>U:004UZ-1
AAAACATTGAGAGTTTTAAA
>U:004V0-1
AAAACATTGAGAGTTTTAAGCG
>U:004V1-1
AAAACATTGAGAGTTTTAAGG
>U:004V2-4
AAAACATTGAGAGTTTTAAGGG
>U:004V3-1
AAAACATTGAGAGTTTTAAGGGA
>U:004V4-8
AAAACATTGAGAGTTTTAAGGGT
>U:004V5-1
AAAACATTGATCAAGAT
>U:004V6-1
AAAACATTGATCTGTTCTTCGT
>U:004V7-1
AAAACATTGCGACTCTGGGACCT
>U:004V8-2
AAAACATTTAAAGATATAAG
>U:004V9-1
AAAACATTTAAAGATATAAGA
>U:004VA-2
AAAACATTTAAAGATATAAGAAAA
>U:004VB-1
AAAACATTTAAAGATATAAGC
>U:004VC-1
AAAACATTTAAAGATATAAGCAA
>U:004VD-1
AAAACATTTAAAGATATAAGGAG
>U:004VE-1
AAAACATTTAAATGATGACAAGG
>U:004VF-1
AAAACATTTACTTTTTTAAAA
>U:004VG-1
AAAACATTTACTTTTTTAAAAA
>U:004VH-1
AAAACATTTAGAAGCGA
>U:004VI-1
AAAACATTTAGAAGCGAAAACT
>U:004VJ-1
AAAACATTTGTTGTGTGAAAGTTA
>U:004VK-1
AAAACCAAAAAAAAACGT
>U:004VL-1
AAAACCAAAAAACTTGAGAAAA
>U:004VM-1
AAAACCAAAAAGGGATAGAA
>U:004VN-1
AAAACCAAAAATCGTTGTCA
>U:004VO-1
AAAACCAAAAGATAGAGGACAA
>U:004VP-1
AAAACCAAAATTAGGATTGCCATAA
>U:004VQ-1
AAAACCAAAGTCAGCGTTGT
>U:004VR-1
AAAACCAAATTGCTGGTAAAGTCA
>U:004VS-1
AAAACCAACAGAAATCACCA
>U:004VT-1
AAAACCAACGCTGCATCCA
>U:004VU-1
AAAACCAACTAGAAATGAATGA
>U:004VV-1
AAAACCAAGGTAAAGAGTTA
>U:004VW-2
AAAACCAAGGTAAAGAGTTAT
>U:004VX-1
AAAACCAAGTATGACAATA
>U:004VY-1
AAAACCAATAACTCCGATCTC
>U:004VZ-1
AAAACCAATACTTTCATAGATTC
>U:004W0-1
AAAACCAATAGGAATATTAAT
>U:004W1-1
AAAACCAATAGGGCGGGGGTTC
>U:004W2-1
AAAACCAATAGGTGCTATACC
>U:004W3-1
AAAACCAATATATATACATAT
>U:004W4-1
AAAACCAATCGGACTATTAAT
>U:004W5-1
AAAACCAATCGGACTATTAATTT
>U:004W6-1
AAAACCAATCGGATCATTAAT
>U:004W7-1
AAAACCAATCGGATGATT
>U:004W8-1
AAAACCAATCGGATTACTAAT
>U:004W9-1
AAAACCAATCGGATTAGATT
>U:004WA-1
AAAACCAATCGGATTAGGAGGT
>U:004WB-64
AAAACCAATCGGATTAT
>U:004WC-2
AAAACCAATCGGATTATCA
>U:004WD-36
AAAACCAATCGGATTATT
>U:004WE-104
AAAACCAATCGGATTATTA
>U:004WF-150
AAAACCAATCGGATTATTAA
>U:004WG-1
AAAACCAATCGGATTATTAAG
>U:004WH-156
AAAACCAATCGGATTATTAAT
>U:004WI-45
AAAACCAATCGGATTATTAATT
>U:004WJ-37
AAAACCAATCGGATTATTAATTT
>U:004WK-22
AAAACCAATCGGATTATTAATTTT
>U:004WL-2
AAAACCAATCGGATTATTAATTTTA
>U:004WM-1
AAAACCAATCGGATTATTACT
>U:004WN-5
AAAACCAATCGGATTATTAGT
>U:004WO-1
AAAACCAATCGGATTATTAGTTT
>U:004WP-1
AAAACCAATCGGATTATTCGGT
>U:004WQ-1
AAAACCAATCGGATTATTG
>U:004WR-1
AAAACCAATCGGATTATTTATTTT
>U:004WS-1
AAAACCAATCGGATTTT
>U:004WT-1
AAAACCAATCGGGGTATTAA
>U:004WU-1
AAAACCAATCGGGTTATGA
>U:004WV-1
AAAACCAATCGGGTTATTA
>U:004WW-1
AAAACCAATCGGGTTATTAAT
>U:004WX-1
AAAACCAATCGGTTTATTAA
>U:004WY-1
AAAACCAATCGGTTTATTAATTT
>U:004WZ-1
AAAACCAATCTGATTAT
>U:004X0-1
AAAACCAATGAAGAGGCTGGTGAT
>U:004X1-2
AAAACCAATTCGAGTAACT
>U:004X2-1
AAAACCAATTGGATTATTAA
>U:004X3-1
AAAACCAATTGGATTGTTAA
>U:004X4-1
AAAACCAATTTCCTTGTTTAATGA
>U:004X5-1
AAAACCAATTTCTTTATTAT
>U:004X6-1
AAAACCAATTTCTTTATTATCCTT
>U:004X7-1
AAAACCAATTTGTTCGAAGGTT
>U:004X8-2
AAAACCAATTTGTTCGAAGGTTC
>U:004X9-1
AAAACCAATTTGTTCGAAGGTTCT
>U:004XA-1
AAAACCACACTGCCGAAGGAGC
>U:004XB-1
AAAACCACATGTGTAATAAA
>U:004XC-9
AAAACCACATGTGTAATAAAT
>U:004XD-1
AAAACCACATGTGTAATAAATAT
>U:004XE-7
AAAACCACATGTGTAATAAATC
>U:004XF-10
AAAACCACATGTGTAATAAATCT
>U:004XG-2
AAAACCACATGTGTAATAAATCTA
>U:004XH-1
AAAACCACCCGGAGTAAGCGG
>U:004XI-1
AAAACCACGCGTGAGCAATGGT
>U:004XJ-1
AAAACCACGTTAGTGAATTAGA
>U:004XK-1
AAAACCACGTTAGTGAATTAGCA
>U:004XL-3
AAAACCACGTTAGTGAATTAGCC
>U:004XM-1
AAAACCACGTTAGTGAATTAGCCGC
>U:004XN-1
AAAACCACTAACGTTTGAAAGA
>U:004XO-1
AAAACCACTAACTTACTAATAC
>U:004XP-1
AAAACCACTCGGATTATTAATT
>U:004XQ-1
AAAACCACTCGGGTTAT
>U:004XR-1
AAAACCACTGCGATGGGAACGGAT
>U:004XS-1
AAAACCACTGTTACGGCT
>U:004XT-1
AAAACCACTTGACCTTTCTTT
>U:004XU-1
AAAACCACTTTCGTTGTAT
>U:004XV-1
AAAACCAGAAAATGTCCTTGTT
>U:004XW-1
AAAACCAGAAAGAGAGGAAA
>U:004XX-1
AAAACCAGAAATTCGTCGAGAAT
>U:004XY-1
AAAACCAGAGGTTGTAGGTT
>U:004XZ-1
AAAACCAGATCGAAAAGAATAT
>U:004Y0-1
AAAACCAGATGAGCGAGGACAG
>U:004Y1-1
AAAACCAGCAGGTAAGTCCGA
>U:004Y2-1
AAAACCAGCTTTTTGTCAT
>U:004Y3-1
AAAACCAGGAGGCGCGACTGCGGCTA
>U:004Y4-1
AAAACCAGGATTAATTGAAAGTT
>U:004Y5-1
AAAACCAGGCATGACTCGTGACG
>U:004Y6-1
AAAACCAGGCCCAGCCAT
>U:004Y7-1
AAAACCAGGTGAAATTGGCTTGGA
>U:004Y8-1
AAAACCAGGTGGAACGGC
>U:004Y9-1
AAAACCAGGTGGAACGGG
>U:004YA-1
AAAACCAGTAACTCCGATATC
>U:004YB-1
AAAACCAGTAACTCCGATATCT
>U:004YC-2
AAAACCAGTCGGATTATTAA
>U:004YD-1
AAAACCAGTCGGGAACA
>U:004YE-1
AAAACCAGTTGGAGCACGAAAAA
>U:004YF-1
AAAACCATACATAAGTTAATGGA
>U:004YG-1
AAAACCATAGGGACTGGCTTTGT
>U:004YH-1
AAAACCATATGTGTAATAAAT
>U:004YI-1
AAAACCATCAGAATGGCCGTGAT
>U:004YJ-1
AAAACCATCAGCAATTGAAAGCT
>U:004YK-1
AAAACCATCATTAATCGAAAGTTAA
>U:004YL-1
AAAACCATCATTAATTGA
>U:004YM-1
AAAACCATCATTAATTGAAAGAAA
>U:004YN-1
AAAACCATCATTAATTGAAAGG
>U:004YO-1
AAAACCATCATTAATTGAAAGT
>U:004YP-9
AAAACCATCATTAATTGAAAGTT
>U:004YQ-1
AAAACCATCATTAATTGAAAGTTAA
>U:004YR-1
AAAACCATCATTAATTGAAAGTTCTA
>U:004YS-1
AAAACCATCCAGTCGGTACTC
>U:004YT-1
AAAACCATCGATTCTTTACT
>U:004YU-1
AAAACCATCGCCTTTATATACCGC
>U:004YV-1
AAAACCATCGGATTATTAA
>U:004YW-1
AAAACCATGAGTAATTGAAAG
>U:004YX-1
AAAACCATGAGTAATTGAAAGTT
>U:004YY-1
AAAACCATGATCAATTGAAAGT
>U:004YZ-1
AAAACCATGATTAAAAA
>U:004Z0-2
AAAACCATGATTAATAA
>U:004Z1-1
AAAACCATGATTAATAAA
>U:004Z2-4
AAAACCATGATTAATAAAA
>U:004Z3-9
AAAACCATGATTAATAAAAA
>U:004Z4-10
AAAACCATGATTAATAAAAAA
>U:004Z5-1
AAAACCATGATTAATAAAAAAAA
>U:004Z6-5
AAAACCATGATTAATAAAAAAC
>U:004Z7-2
AAAACCATGATTAATAAAAAACCA
>U:004Z8-1
AAAACCATGATTAATAATAAT
>U:004Z9-1
AAAACCATGATTAATAGAAAGT
>U:004ZA-11
AAAACCATGATTAATTGA
>U:004ZB-2
AAAACCATGATTAATTGAA
>U:004ZC-6
AAAACCATGATTAATTGAAA
>U:004ZD-1
AAAACCATGATTAATTGAAAAAA
>U:004ZE-4
AAAACCATGATTAATTGAAAG
>U:004ZF-1
AAAACCATGATTAATTGAAAGC
>U:004ZG-57
AAAACCATGATTAATTGAAAGT
>U:004ZH-22
AAAACCATGATTAATTGAAAGTT
>U:004ZI-6
AAAACCATGATTAATTGAAAGTTT
>U:004ZJ-1
AAAACCATGATTAATTGAAAGTTTT
>U:004ZK-1
AAAACCATGATTAATTGAATGT
>U:004ZL-1
AAAACCATGATTAATTGACAGTTT
>U:004ZM-1
AAAACCATGATTAATTGAGAGT
>U:004ZN-1
AAAACCATGATTAATTGTAAGTT
>U:004ZO-1
AAAACCATGATTAATTTATT
>U:004ZP-1
AAAACCATGATTACTTGA
>U:004ZQ-1
AAAACCATGCAGTGAACAATA
>U:004ZR-1
AAAACCATGCAGTGAACAATC
>U:004ZS-1
AAAACCATGGAGAGGATT
>U:004ZT-2
AAAACCATGGTAGTGAATTGG
>U:004ZU-1
AAAACCATGGTAGTGAATTGGC
>U:004ZV-5
AAAACCATGGTAGTGAATTGGCA
>U:004ZW-1
AAAACCATTAATTGAAAGTT
>U:004ZX-1
AAAACCATTACAGCTAGGAGG
>U:004ZY-1
AAAACCATTACGATGATTTGTA
>U:004ZZ-1
AAAACCATTATGGAAAA
>U:00500-2
AAAACCATTATGGAAGA
>U:00501-6
AAAACCATTATGGAAGAA
>U:00502-1
AAAACCATTATGGAAGAAAA
>U:00503-1
AAAACCATTATGGAAGAAAAAGC
>U:00504-1
AAAACCATTATGGAAGAAAACG
>U:00505-1
AAAACCATTATTAATTGAA
>U:00506-1
AAAACCATTATTAATTGAAAGTTT
>U:00507-2
AAAACCATTCGGATTATTA
>U:00508-1
AAAACCATTCGGATTATTAA
>U:00509-1
AAAACCCAACGCTGAATCTAATA
>U:0050A-1
AAAACCCAGAGAAGCTTCCA
>U:0050B-1
AAAACCCAGGAAGCGGCAT
>U:0050C-1
AAAACCCATCGGATTCTTAA
>U:0050D-1
AAAACCCCCACTGTGGTTGAC
>U:0050E-1
AAAACCCCCCAAAATTA
>U:0050F-1
AAAACCCCTCGGCTTATTAATT
>U:0050G-1
AAAACCCGAAGGTAGCGATGCTT
>U:0050H-1
AAAACCCGAGGGAAGGTTGT
>U:0050I-1
AAAACCCGGGGGAAGCTCTT
>U:0050J-1
AAAACCCGGTGTGGTCAGTCAAT
>U:0050K-2
AAAACCCGTAGAACTGAAATCGTGT
>U:0050L-1
AAAACCCGTAGATCCGAACTTCTGT
>U:0050M-1
AAAACCCGTAGTTTCGAACATGTGT
>U:0050N-1
AAAACCCGTGAGGAAGCG
>U:0050O-1
AAAACCCTCAGTGATTTTCTT
>U:0050P-1
AAAACCCTCTAAAGGACCAAC
>U:0050Q-1
AAAACCCTGATCGATAAAACA
>U:0050R-1
AAAACCCTGATGTTGTTT
>U:0050S-1
AAAACCCTGTTCGGCTGAATT
>U:0050T-1
AAAACCCTTCGGATTATTAAT
>U:0050U-1
AAAACCCTTTGAAGATATAGG
>U:0050V-1
AAAACCGAAGATGAGAAAA
>U:0050W-1
AAAACCGACATCGCCTCCGTTGA
>U:0050X-1
AAAACCGACGATTGAAATATTTCC
>U:0050Y-1
AAAACCGACTATCATTGAAGTTT
>U:0050Z-1
AAAACCGACTGACGGGAGTGCACA
>U:00510-1
AAAACCGACTTGTTCGAAGGTT
>U:00511-2
AAAACCGAGAAGTTGGGCTGA
>U:00512-1
AAAACCGAGGATTTGGTTGGC
>U:00513-1
AAAACCGAGTCGAGGAAA
>U:00514-1
AAAACCGATAAAGACGG
>U:00515-1
AAAACCGATAACACGTCCAATCC
>U:00516-1
AAAACCGATCGGATTATTAA
>U:00517-1
AAAACCGATCGGATTATTAATT
>U:00518-1
AAAACCGATCTTCGGCGATGTACT
>U:00519-1
AAAACCGATTGTATCACCACC
>U:0051A-1
AAAACCGATTTGCGGTTTCAGTC
>U:0051B-1
AAAACCGCAAAAGCTGGCTG
>U:0051C-1
AAAACCGCAATGGACGGTGTAA
>U:0051D-1
AAAACCGCCATTGAGTTTTCT
>U:0051E-1
AAAACCGCCTGTCGATGAGA
>U:0051F-1
AAAACCGCCTTGAGTAAGCGG
>U:0051G-1
AAAACCGCGAACGGCTATGGACCGTT
>U:0051H-2
AAAACCGCGAACGGCTCAT
>U:0051I-1
AAAACCGCGATTGGCTGCT
>U:0051J-1
AAAACCGCGCAACCAAAAA
>U:0051K-1
AAAACCGCGGAGATGGAAACGGAT
>U:0051L-1
AAAACCGCGTGAAGTGAAGTT
>U:0051M-1
AAAACCGCTAAGGAGTGTGT
>U:0051N-1
AAAACCGCTCAATGAGAAATAT
>U:0051O-1
AAAACCGCTGACGCTTACA
>U:0051P-1
AAAACCGCTGAGATGGAAAC
>U:0051Q-4
AAAACCGCTGAGATGGAAACGGAT
>U:0051R-1
AAAACCGCTGATATCGAAAAGG
>U:0051S-1
AAAACCGCTGTGTGTTGA
>U:0051T-1
AAAACCGCTGTGTGTTGAA
>U:0051U-1
AAAACCGCTGTGTGTTGAAACGT
>U:0051V-1
AAAACCGGAAAAGGAATCACTTCC
>U:0051W-1
AAAACCGGAAAGTTGAAAAA
>U:0051X-1
AAAACCGGAAAGTTGAAAAAA
>U:0051Y-2
AAAACCGGAAAGTTGAAAAAAT
>U:0051Z-1
AAAACCGGAAATGCACAATAT
>U:00520-1
AAAACCGGAACAAAAACAACGA
>U:00521-2
AAAACCGGAACCGGAGAAAA
>U:00522-1
AAAACCGGAACCGGAGAAAAT
>U:00523-1
AAAACCGGAAGAACAGAACGAAT
>U:00524-1
AAAACCGGAAGATCTAACTTTTGA
>U:00525-1
AAAACCGGAGCAAGGGAAGGGTG
>U:00526-1
AAAACCGGAGGAAATTGAGTTTT
>U:00527-1
AAAACCGGAGTACTCTGGGAT
>U:00528-1
AAAACCGGATCAGCTCTCGGTCT
>U:00529-1
AAAACCGGATCCGGCATGC
>U:0052A-1
AAAACCGGATGAAGCGACAAAG
>U:0052B-1
AAAACCGGATGACTCTGGTACAAT
>U:0052C-1
AAAACCGGATGTTGGAAAGAAC
>U:0052D-2
AAAACCGGATTACTCTG
>U:0052E-1
AAAACCGGATTACTCTGA
>U:0052F-4
AAAACCGGATTACTCTGG
>U:0052G-5
AAAACCGGATTACTCTGGT
>U:0052H-7
AAAACCGGATTACTCTGGTA
>U:0052I-28
AAAACCGGATTACTCTGGTAC
>U:0052J-7
AAAACCGGATTACTCTGGTACA
>U:0052K-1
AAAACCGGATTACTCTGGTACAAT
>U:0052L-1
AAAACCGGATTACTCTTGTAC
>U:0052M-1
AAAACCGGATTATTTTGGTACA
>U:0052N-1
AAAACCGGATTCGGCTCTTCCT
>U:0052O-1
AAAACCGGATTGTGAAGAGTCA
>U:0052P-1
AAAACCGGATTTCTCGGGTA
>U:0052Q-1
AAAACCGGCGAGGAGGGGG
>U:0052R-1
AAAACCGGCTTTCTTATCCGATA
>U:0052S-1
AAAACCGGGAATGAAATCATTA
>U:0052T-1
AAAACCGGGCTCCGTGCTCACGA
>U:0052U-1
AAAACCGGTGAGGTGAAGAACC
>U:0052V-1
AAAACCGGTTGCGAGAAATC
>U:0052W-1
AAAACCGTATCCCTTGCTGTT
>U:0052X-1
AAAACCGTCAAAAATCGA
>U:0052Y-2
AAAACCGTCATAAGTAGACGGAGT
>U:0052Z-1
AAAACCGTCATAAGTAGACGGAGTCC
>U:00530-1
AAAACCGTCCAGATCTAT
>U:00531-1
AAAACCGTGAGATGATTCGATT
>U:00532-1
AAAACCGTGATAATACGTAGA
>U:00533-1
AAAACCGTGATGTAGCAAAACA
>U:00534-1
AAAACCGTGATTAATTGA
>U:00535-1
AAAACCGTGGGATGATTCGATT
>U:00536-1
AAAACCGTGGGATGATTCGATTGA
>U:00537-1
AAAACCGTTGAGACACAT
>U:00538-1
AAAACCGTTGCATGGCTTGT
>U:00539-1
AAAACCGTTTTAGCTTTAGA
>U:0053A-1
AAAACCTAACAGAAACGGGATAAGA
>U:0053B-1
AAAACCTACCGCGACTC
>U:0053C-1
AAAACCTACGTTAATTGTTG
>U:0053D-6
AAAACCTACGTTAATTGTTGTGT
>U:0053E-1
AAAACCTAGTGACGTCGCTAAC
>U:0053F-1
AAAACCTATAAAAAATGAACGG
>U:0053G-1
AAAACCTATTGGTAAAGTAAC
>U:0053H-1
AAAACCTATTGTTAAAA
>U:0053I-3
AAAACCTATTGTTAAAAA
>U:0053J-1
AAAACCTATTGTTAAAGC
>U:0053K-12
AAAACCTATTGTTAAAGT
>U:0053L-27
AAAACCTATTGTTAAAGTA
>U:0053M-16
AAAACCTATTGTTAAAGTAA
>U:0053N-1
AAAACCTATTGTTAAAGTAAC
>U:0053O-3
AAAACCTATTGTTAAAGTAACT
>U:0053P-1
AAAACCTATTGTTAAAGTAACTA
>U:0053Q-2
AAAACCTATTGTTAAAGTAACTC
>U:0053R-1
AAAACCTATTGTTAAAGTAACTCA
>U:0053S-1
AAAACCTATTGTTAAAGTAATAA
>U:0053T-1
AAAACCTATTGTTAAAGTGAA
>U:0053U-1
AAAACCTATTGTTAACGTA
>U:0053V-1
AAAACCTATTGTTAAGA
>U:0053W-1
AAAACCTATTGTTAAGGTAA
>U:0053X-1
AAAACCTATTGTTAAGGTAACTCA
>U:0053Y-1
AAAACCTCATGTCGTAAGTGT
>U:0053Z-1
AAAACCTCCCCCAAAATT
>U:00540-2
AAAACCTCCTTGAGTAAGCG
>U:00541-1
AAAACCTCCTTGAGTAAGCGA
>U:00542-7
AAAACCTCCTTGAGTAAGCGG
>U:00543-1
AAAACCTCCTTGAGTATGCGG
>U:00544-1
AAAACCTCGATCCGAAA
>U:00545-1
AAAACCTCGTAGTTGGATC
>U:00546-1
AAAACCTCGTCGAAAAAAAAA
>U:00547-1
AAAACCTCTCCAAAATTGTCGC
>U:00548-1
AAAACCTCTCCAAATTTATGGAGAGATAA
>U:00549-1
AAAACCTCTCCCAAAAA
>U:0054A-1
AAAACCTCTCCCAAAAAA
>U:0054B-1
AAAACCTCTCCCAAAAGAA
>U:0054C-8
AAAACCTCTCCCAAAAT
>U:0054D-1
AAAACCTCTCCCAAAATAA
>U:0054E-10
AAAACCTCTCCCAAAATT
>U:0054F-7
AAAACCTCTCCCAAAATTA
>U:0054G-2
AAAACCTCTCCCAAAATTAG
>U:0054H-2
AAAACCTCTCCCAAAATTAGA
>U:0054I-1
AAAACCTCTCCCAAAATTAGAA
>U:0054J-3
AAAACCTCTCCCAAAATTAGT
>U:0054K-2
AAAACCTCTCCCAAAATTAGTA
>U:0054L-1
AAAACCTCTCCCAAAATTAGTAA
>U:0054M-1
AAAACCTCTCCCAAAATTAGTAAAA
>U:0054N-1
AAAACCTCTCCCAAGATTAGT
>U:0054O-1
AAAACCTCTCGTAGAGTAAA
>U:0054P-1
AAAACCTCTCTCAAAATTA
>U:0054Q-1
AAAACCTCTGCTAGCGTTG
>U:0054R-1
AAAACCTCTGTTACGGC
>U:0054S-1
AAAACCTCTGTTACGGCTCG
>U:0054T-1
AAAACCTCTTCCAAAATAAA
>U:0054U-1
AAAACCTCTTGGTCTGTTTGTT
>U:0054V-1
AAAACCTGAAACTGGTCAAG
>U:0054W-7
AAAACCTGAAACTGGTCAAGGC
>U:0054X-29
AAAACCTGAAACTGGTCAAGGCT
>U:0054Y-1
AAAACCTGAACTGAACTGTGCA
>U:0054Z-1
AAAACCTGAAGGCTTAAGCACA
>U:00550-1
AAAACCTGAGACTAAATAACA
>U:00551-1
AAAACCTGAGCAAGGAAAACG
>U:00552-1
AAAACCTGAGCAAGGAAAAG
>U:00553-4
AAAACCTGAGCAAGGAAAAGG
>U:00554-3
AAAACCTGAGCAAGGAAAAGGA
>U:00555-9
AAAACCTGAGCAAGGAAAAGGAT
>U:00556-1
AAAACCTGAGCAAGGAAATGAT
>U:00557-1
AAAACCTGATAGCAAGAAGTCA
>U:00558-1
AAAACCTGATAGTATGCTT
>U:00559-1
AAAACCTGATAGTCCAGTACCGA
>U:0055A-1
AAAACCTGATATCTTCCACCCT
>U:0055B-2
AAAACCTGCAATCTTCGGAT
>U:0055C-1
AAAACCTGCTGATATTGGCC
>U:0055D-1
AAAACCTGGATCACAGTCA
>U:0055E-1
AAAACCTGGTTCCGGTAATTTT
>U:0055F-1
AAAACCTGTCCCCTCCTAC
>U:0055G-2
AAAACCTGTTAACGAGGATCT
>U:0055H-1
AAAACCTGTTAACGAGGATCTAT
>U:0055I-1
AAAACCTGTTGGTAAAGTAT
>U:0055J-1
AAAACCTTAAATCCTTT
>U:0055K-1
AAAACCTTAAATTCTTAT
>U:0055L-6
AAAACCTTAAATTCTTT
>U:0055M-16
AAAACCTTAAATTCTTTT
>U:0055N-12
AAAACCTTAAATTCTTTTA
>U:0055O-6
AAAACCTTAAATTCTTTTAA
>U:0055P-6
AAAACCTTAAATTCTTTTAAC
>U:0055Q-2
AAAACCTTAAATTCTTTTAACA
>U:0055R-1
AAAACCTTACCACTCCTTGAC
>U:0055S-1
AAAACCTTATCTCCTTACATA
>U:0055T-1
AAAACCTTCCACGGCAGCGCTT
>U:0055U-1
AAAACCTTCCTTTTCTTCTATTGT
>U:0055V-1
AAAACCTTGATCATCATCATCAA
>U:0055W-1
AAAACCTTGATTAATAAAAAA
>U:0055X-1
AAAACCTTGCCTGATTACCA
>U:0055Y-1
AAAACCTTGCGGCGAAAT
>U:0055Z-1
AAAACCTTGCGGCGAAATGA
>U:00560-1
AAAACCTTGCGGCGAAATGAAAGT
>U:00561-1
AAAACCTTGGCTGGAAATT
>U:00562-1
AAAACCTTGTGGGAAGATCGTTT
>U:00563-1
AAAACCTTGTTACGACTTTTGC
>U:00564-1
AAAACCTTTATCTCCTTACATA
>U:00565-1
AAAACCTTTATGATTTGGTTA
>U:00566-1
AAAACCTTTATGTGGACAACATT
>U:00567-1
AAAACCTTTATGTGGAGAAAAA
>U:00568-1
AAAACCTTTATTTTCCGAAAAT
>U:00569-1
AAAACCTTTATTTTCCTCAAAC
>U:0056A-1
AAAACCTTTATTTTCGAAAACGTAG
>U:0056B-1
AAAACCTTTCAAGGGGAAAACA
>U:0056C-1
AAAACCTTTCGCGACAAAATT
>U:0056D-1
AAAACCTTTGTACGTTGCTT
>U:0056E-1
AAAACCTTTGTGATGCTGA
>U:0056F-1
AAAACCTTTGTGATGTGCTAAA
>U:0056G-4
AAAACCTTTGTGATGTGCTGA
>U:0056H-2
AAAACCTTTGTGATGTGCTGAA
>U:0056I-1
AAAACCTTTGTGATGTGCTGAAG
>U:0056J-2
AAAACCTTTGTGATGTGCTGAG
>U:0056K-3
AAAACCTTTGTGATGTGCTGAGG
>U:0056L-1
AAAACGAAAAAAAAAAATATG
>U:0056M-1
AAAACGAAAAAAACTGAGGATA
>U:0056N-1
AAAACGAAAAAACAAAACG
>U:0056O-1
AAAACGAAAAAACTGAGGAT
>U:0056P-1
AAAACGAAAAAACTGAGGATAAA
>U:0056Q-1
AAAACGAAAAAACTGAGGATAAAG
>U:0056R-1
AAAACGAAAAAATTGATGACA
>U:0056S-1
AAAACGAAAAAGCCCAACGCT
>U:0056T-1
AAAACGAAAACGAAAAC
>U:0056U-1
AAAACGAAAAGAGCGAAGAAAA
>U:0056V-1
AAAACGAAAATAAAAGTGAAGAT
>U:0056W-1
AAAACGAAAATCAAACAACAA
>U:0056X-1
AAAACGAAAATCTTAATAGA
>U:0056Y-1
AAAACGAAAATGAAGTTAA
>U:0056Z-5
AAAACGAAACGACTGAA
>U:00570-8
AAAACGAAACGACTGAAA
>U:00571-14
AAAACGAAACGACTGAAAT
>U:00572-12
AAAACGAAACGACTGAAATT
>U:00573-8
AAAACGAAACGACTGAAATTG
>U:00574-10
AAAACGAAACGACTGAAATTGG
>U:00575-9
AAAACGAAACGACTGAAATTGGA
>U:00576-5
AAAACGAAACGACTGAAATTGGAA
>U:00577-1
AAAACGAAACGGCTGAA
>U:00578-1
AAAACGAAAGAGCGGTCAATAAAAAA
>U:00579-1
AAAACGAAAGATTAGAGGAATT
>U:0057A-1
AAAACGAAAGCATTTGCCAAGA
>U:0057B-1
AAAACGAAAGCCACTTGA
>U:0057C-1
AAAACGAAAGGGGAACGGGTT
>U:0057D-1
AAAACGAAATGAAAGAATGGA
>U:0057E-1
AAAACGAAATGAAAGAGAATG
>U:0057F-1
AAAACGAAATGAAAGAGAATGA
>U:0057G-1
AAAACGAAATGAAAGAGAATGAA
>U:0057H-4
AAAACGAAATGAAAGAGAATGG
>U:0057I-6
AAAACGAAATGAAAGAGAATGGA
>U:0057J-5
AAAACGAAATGAAAGAGAATGGAT
>U:0057K-1
AAAACGAAATGAACGAGAATGGAT
>U:0057L-1
AAAACGAAATGCCCGGAGAAGT
>U:0057M-1
AAAACGAAATGCGGAAATT
>U:0057N-1
AAAACGAAATGGAGAGGAGT
>U:0057O-1
AAAACGAAATTCAAATCAAGCTA
>U:0057P-1
AAAACGAACGAATCTAATAGAG
>U:0057Q-1
AAAACGAACGGTTTCCTT
>U:0057R-1
AAAACGAACGTGCGAACAGCCGC
>U:0057S-1
AAAACGAACTGCTCGGAAGAAT
>U:0057T-4
AAAACGAACTGGGCTGACT
>U:0057U-1
AAAACGAACTGGGCTGACTAAT
>U:0057V-2
AAAACGAACTGGGCTGACTAATTT
>U:0057W-1
AAAACGAACTTGGTGAGA
>U:0057X-1
AAAACGAAGAAAAAGAGGACGA
>U:0057Y-1
AAAACGAAGAGGAACGGTTT
>U:0057Z-1
AAAACGAAGAGTCGCAAAGAA
>U:00580-1
AAAACGAAGAGTCGCAAAGAAT
>U:00581-1
AAAACGAAGATCGGGACTGGTGG
>U:00582-1
AAAACGAAGATTGTGTAAA
>U:00583-2
AAAACGAAGATTGTGTGAA
>U:00584-1
AAAACGAAGATTGTGTGAAGT
>U:00585-3
AAAACGAAGATTGTGTGAAGTCC
>U:00586-1
AAAACGAAGATTGTGTGAAGTGC
>U:00587-1
AAAACGAAGGGGTTGAGCGGTGT
>U:00588-1
AAAACGAAGTACTGAAATCGTGT
>U:00589-1
AAAACGAAGTCTTCTCGACCGGT
>U:0058A-1
AAAACGAAGTGGAGCAACGAA
>U:0058B-1
AAAACGAAGTGGCGAGCATGT
>U:0058C-1
AAAACGAAGTGTCGAACATGTGT
>U:0058D-1
AAAACGAAGTTTCGAACAT
>U:0058E-1
AAAACGAATAAAGATTAAAAAG
>U:0058F-1
AAAACGAATCATAAACCTATGC
>U:0058G-1
AAAACGAATCTCCCTGCGA
>U:0058H-1
AAAACGAATGATGTAGACTTTG
>U:0058I-1
AAAACGAATGATTAGAGGAA
>U:0058J-1
AAAACGAATGATTAGAGGAAT
>U:0058K-4
AAAACGAATGATTAGAGGAATT
>U:0058L-1
AAAACGAATGATTAGAGGTATT
>U:0058M-1
AAAACGAATTTGCGTGTCAT
>U:0058N-2
AAAACGACAAAAGCTCGCTTGAT
>U:0058O-1
AAAACGACAAAATGAGGAAAGA
>U:0058P-2
AAAACGACAATCTCGATT
>U:0058Q-1
AAAACGACAATCTCGATTA
>U:0058R-1
AAAACGACAATCTCGATTAA
>U:0058S-3
AAAACGACAATCTCGATTAAA
>U:0058T-1
AAAACGACAATCTCGATTAAAG
>U:0058U-1
AAAACGACAATCTCGCTTAAA
>U:0058V-1
AAAACGACACACCTTGATATTCCA
>U:0058W-1
AAAACGACACGTAAAGTGACGCAA
>U:0058X-1
AAAACGACAGAGATGAAGAGT
>U:0058Y-1
AAAACGACATTACTATACAA
>U:0058Z-12
AAAACGACATTACTATACAATGA
>U:00590-1
AAAACGACATTGAAAAAACGGC
>U:00591-1
AAAACGACGAGGAAGAGGAGG
>U:00592-1
AAAACGACGAGGAAGAGGAGGT
>U:00593-6
AAAACGACGGGCGAAGAAGT
>U:00594-1
AAAACGACGGTTTGGCATT
>U:00595-1
AAAACGACGTGAGGTGAAT
>U:00596-1
AAAACGACTGAAATTGGAAA
>U:00597-1
AAAACGACTGAAATTGGAAAA
>U:00598-1
AAAACGACTGAAATTGGAAAAT
>U:00599-1
AAAACGACTGACGCTGACGA
>U:0059A-1
AAAACGACTGGGAAGAGGAAT
>U:0059B-1
AAAACGACTTACGTTGATTGTTGTGTTCC
>U:0059C-1
AAAACGACTTGGGTTATT
>U:0059D-1
AAAACGAGAACATTTTATATTC
>U:0059E-1
AAAACGAGAACTGAAATAT
>U:0059F-1
AAAACGAGAAGAAAAAGGCT
>U:0059G-1
AAAACGAGAAGGAACCG
>U:0059H-2
AAAACGAGAAGGAACCGTCGAAGC
>U:0059I-1
AAAACGAGAATTACCACAGGGAT
>U:0059J-1
AAAACGAGAATTGAAAAAA
>U:0059K-1
AAAACGAGAATTGAAAAAT
>U:0059L-7
AAAACGAGAATTGAAAT
>U:0059M-17
AAAACGAGAATTGAAATA
>U:0059N-51
AAAACGAGAATTGAAATAT
>U:0059O-5
AAAACGAGAATTGAAATATT
>U:0059P-19
AAAACGAGAATTGAAATATTA
>U:0059Q-2
AAAACGAGAATTGAAATATTAT
>U:0059R-3
AAAACGAGAATTGAAATATTATA
>U:0059S-1
AAAACGAGAATTGACATA
>U:0059T-1
AAAACGAGAGAGAATTGGGA
>U:0059U-1
AAAACGAGAGGTGAATT
>U:0059V-1
AAAACGAGATTTGAAATAT
>U:0059W-1
AAAACGAGCGCATCTATTAG
>U:0059X-1
AAAACGAGCGCATCTATTAGAT
>U:0059Y-1
AAAACGAGCGCATCTATTAGATTA
>U:0059Z-1
AAAACGAGGATGGGATGGAAA
>U:005A0-2
AAAACGAGGATGGGATGGAAAA
>U:005A1-1
AAAACGAGGTGGTGTGGAAT
>U:005A2-1
AAAACGAGTAACTACACATGTGATC
>U:005A3-1
AAAACGAGTACTGTTGTACT
>U:005A4-1
AAAACGAGTATTGAAATAT
>U:005A5-1
AAAACGAGTGAATACTGTTAACAA
>U:005A6-1
AAAACGAGTTCCTAGGTCATCAACC
>U:005A7-1
AAAACGAGTTTCCGGGAATGTT
>U:005A8-1
AAAACGAGTTTGGAAAT
>U:005A9-1
AAAACGATAAATGGTTCACATAT
>U:005AA-1
AAAACGATACGATTTTGGGATC
>U:005AB-1
AAAACGATCAAATCTTCCACG
>U:005AC-1
AAAACGATCAAATTTTCCACGA
>U:005AD-1
AAAACGATCATGGCCATCAACT
>U:005AE-1
AAAACGATCCAAGGAAGAT
>U:005AF-1
AAAACGATCCAGAACATTT
>U:005AG-6
AAAACGATCCAGAACCTT
>U:005AH-2
AAAACGATCCAGAACCTTCGA
>U:005AI-1
AAAACGATCCAGGACCTTCGAAAAA
>U:005AJ-1
AAAACGATCTGGAGTTCCAACGT
>U:005AK-1
AAAACGATGAGATGGAAACGGAT
>U:005AL-1
AAAACGATGGGCGAAGAAG
>U:005AM-1
AAAACGATGGTAGTGAATTGGCA
>U:005AN-1
AAAACGATTAATTAGTTTTAT
>U:005AO-2
AAAACGATTAATTAGTTTTATT
>U:005AP-1
AAAACGATTACATGACTTTGT
>U:005AQ-1
AAAACGATTACTGTAATAGGTAT
>U:005AR-1
AAAACGATTCGGATTTGATGCGATT
>U:005AS-1
AAAACGATTGGTATTCAAAAA
>U:005AT-1
AAAACGATTGTTAATTTTTTTTC
>U:005AU-1
AAAACGATTTAGATTTTTAA
>U:005AV-1
AAAACGCAAAGCGGATGATT
>U:005AW-1
AAAACGCAACAGTCCACACAA
>U:005AX-1
AAAACGCAACTATCTGTGATGCA
>U:005AY-1
AAAACGCACCGGACTGGCATG
>U:005AZ-1
AAAACGCACCTGTCTCCTGTATT
>U:005B0-1
AAAACGCACCTGTCTGGTGTG
>U:005B1-1
AAAACGCACGTCGGTGGATGT
>U:005B2-1
AAAACGCAGAGCCGAACTAGTGTT
>U:005B3-1
AAAACGCAGCTAGCTGCGATAAATAGT
>U:005B4-1
AAAACGCAGTCCGAAGGAGTCA
>U:005B5-1
AAAACGCATATAAGGCTATAT
>U:005B6-1
AAAACGCATCATGAAAGTAAATA
>U:005B7-1
AAAACGCATCGCTGTTGGAT
>U:005B8-1
AAAACGCATCTAAGGCTAAA
>U:005B9-1
AAAACGCATTAAGCAGAGGAGAC
>U:005BA-1
AAAACGCATTTAGCCAGCCT
>U:005BB-1
AAAACGCCAAAAGCTACTCGCTG
>U:005BC-1
AAAACGCCACGGTTTCGGGGGG
>U:005BD-1
AAAACGCCATATGTAGTGAGAC
>U:005BE-1
AAAACGCCCCTATGTGAGTCTT
>U:005BF-1
AAAACGCCCGCTGGCGGTGCT
>U:005BG-1
AAAACGCCCTTGCATTATTT
>U:005BH-1
AAAACGCGAATTTCGAATGCCC
>U:005BI-1
AAAACGCGACCGAGGAAAGT
>U:005BJ-1
AAAACGCGACCGGATGATT
>U:005BK-1
AAAACGCGACGAAGAAGAT
>U:005BL-1
AAAACGCGACGGTATACCA
>U:005BM-1
AAAACGCGACGGTATAGTTGA
>U:005BN-1
AAAACGCGACGGTATAGTTGACC
>U:005BO-1
AAAACGCGACTTGGGATTTT
>U:005BP-1
AAAACGCGGTAGGTATGTACCA
>U:005BQ-1
AAAACGCGGTCCAAAAAAATC
>U:005BR-1
AAAACGCGTAGTGGAATCCAC
>U:005BS-1
AAAACGCGTGGCAGAAATGGAAA
>U:005BT-2
AAAACGCTAATCAGCTTGCTT
>U:005BU-1
AAAACGCTCGATGCTGTACG
>U:005BV-1
AAAACGCTGAGAGGGAAACGGAT
>U:005BW-1
AAAACGCTGAGTTGGAAACGGAT
>U:005BX-1
AAAACGCTGATTACGAAT
>U:005BY-1
AAAACGCTGGAGCTAGATAA
>U:005BZ-1
AAAACGCTGTGAAAAAGGAC
>U:005C0-1
AAAACGCTGTGCTCTGAAGATT
>U:005C1-1
AAAACGCTTAACACAAAGTAAGA
>U:005C2-1
AAAACGCTTAACACAAAGTAAGAT
>U:005C3-1
AAAACGCTTCATCGCAAGAGAA
>U:005C4-1
AAAACGCTTCGGTCTGCGGAACCGAAGA
>U:005C5-1
AAAACGCTTGAGTCGCAGAT
>U:005C6-1
AAAACGCTTGATTGGTCTTTC
>U:005C7-1
AAAACGCTTGTACTTTGGTT
>U:005C8-1
AAAACGGAAAAAGCTAGCTT
>U:005C9-1
AAAACGGAAAAAGCTCGATT
>U:005CA-1
AAAACGGAAAACGCTAGATGGAT
>U:005CB-1
AAAACGGAAATCGGGAA
>U:005CC-1
AAAACGGAAATTATCGCGGAAGT
>U:005CD-1
AAAACGGAAATTATGAAAGAGAT
>U:005CE-1
AAAACGGAAATTATGAAAGAGATCT
>U:005CF-1
AAAACGGAAGGTGTGTAC
>U:005CG-1
AAAACGGAAGGTGTGTACTT
>U:005CH-1
AAAACGGAAGGTGTGTACTTG
>U:005CI-1
AAAACGGAAGTGAAAAGTTCTGGT
>U:005CJ-1
AAAACGGAATGGAAAGTCCGGCC
>U:005CK-1
AAAACGGACATTGTCTAGT
>U:005CL-1
AAAACGGACGACACCGGACCCGG
>U:005CM-1
AAAACGGACGAGAAGATTAATGA
>U:005CN-1
AAAACGGACGCTGGGTTTGGT
>U:005CO-1
AAAACGGACGGAAGAAATGTGT
>U:005CP-1
AAAACGGACTCGGGGAATCCGACT
>U:005CQ-1
AAAACGGAGAAGAAAAAT
>U:005CR-1
AAAACGGAGAAGAAAAATT
>U:005CS-1
AAAACGGAGAAGAAAAATTTGT
>U:005CT-2
AAAACGGAGAAGAAGAGAGGT
>U:005CU-1
AAAACGGAGAAGTAGTGAGGCTGT
>U:005CV-1
AAAACGGAGACTGCTGTTTCA
>U:005CW-1
AAAACGGAGACTGTTGATT
>U:005CX-2
AAAACGGAGAGGGAGAGTTGAGCT
>U:005CY-1
AAAACGGAGCAGGAGCTT
>U:005CZ-1
AAAACGGAGCTGCTGCTG
>U:005D0-1
AAAACGGAGGAGACAGATGGCCCTT
>U:005D1-1
AAAACGGAGGTCCGGACTTGTGTT
>U:005D2-1
AAAACGGAGGTTCGAACATGTGTT
>U:005D3-1
AAAACGGATACTGATCTTTATGA
>U:005D4-1
AAAACGGATATGGGAAGGGGG
>U:005D5-1
AAAACGGATGAAGTGAAGCGAGAT
>U:005D6-1
AAAACGGATGAAGTGAAGCGAGATT
>U:005D7-1
AAAACGGATGGGAAACGGAAT
>U:005D8-1
AAAACGGATTAACGATGAAGATA
>U:005D9-1
AAAACGGATTACTATGCGAGGAAA
>U:005DA-1
AAAACGGATTATTATGGAAGGAT
>U:005DB-1
AAAACGGATTGGTGATAAATGA
>U:005DC-1
AAAACGGATTTCATTTCTGCT
>U:005DD-1
AAAACGGCAAAAGCTCGCT
>U:005DE-1
AAAACGGCAAAAGCTCGCTT
>U:005DF-1
AAAACGGCAAAGAGTTGGCC
>U:005DG-1
AAAACGGCATGAAAAGATT
>U:005DH-1
AAAACGGCATGAATTAATCTATT
>U:005DI-1
AAAACGGCATGCGCACAAAT
>U:005DJ-1
AAAACGGCATGGGGACTAAGT
>U:005DK-1
AAAACGGCATTAAGAAGAGA
>U:005DL-1
AAAACGGCATTAAGAAGAGCAA
>U:005DM-1
AAAACGGCCAAGAAGAGAA
>U:005DN-1
AAAACGGCCTCTAAGGACTATGAC
>U:005DO-2
AAAACGGCCTGAGTATCATGTAT
>U:005DP-1
AAAACGGCGAAGGCGAAGAGA
>U:005DQ-1
AAAACGGCGAAGGCGAAGAGAT
>U:005DR-1
AAAACGGCGCAAACTTGAAA
>U:005DS-2
AAAACGGCGCAAACTTGAAAT
>U:005DT-1
AAAACGGCGCAAACTTGAAATGAA
>U:005DU-2
AAAACGGCGCATTATGAAC
>U:005DV-1
AAAACGGCGTAAGAAGCGGGAGCT
>U:005DW-1
AAAACGGCGTAAGAAGCGGGAGCTT
>U:005DX-1
AAAACGGCGTTTCGTCGCTTGGT
>U:005DY-1
AAAACGGCTACCACACACAA
>U:005DZ-1
AAAACGGCTATAAGTAGAAG
>U:005E0-1
AAAACGGCTATAAGTAGAAGT
>U:005E1-1
AAAACGGCTGAGAATGGTGAGGAT
>U:005E2-1
AAAACGGCTGGAGATATCAGAAG
>U:005E3-1
AAAACGGGAAAGAAGAAGAGAACT
>U:005E4-1
AAAACGGGAACATTTTATATTC
>U:005E5-1
AAAACGGGAACTTGAGAATGACGAT
>U:005E6-1
AAAACGGGAAGAATCTGTAGAAA
>U:005E7-1
AAAACGGGAGAATCTGGAAAAAT
>U:005E8-1
AAAACGGGAGCTGGTAGAAT
>U:005E9-1
AAAACGGGATAGGAACAATAAC
>U:005EA-1
AAAACGGGATATTCGGCTGAAATT
>U:005EB-1
AAAACGGGATTACAGTGTGGCGAT
>U:005EC-2
AAAACGGGATTCTTCTAAAACG
>U:005ED-3
AAAACGGGATTCTTCTAAAACGG
>U:005EE-1
AAAACGGGCAAAAGTCGT
>U:005EF-1
AAAACGGGCGAATGTCGGA
>U:005EG-1
AAAACGGGCGCTATGGACGCAAGC
>U:005EH-1
AAAACGGGCGCTGTGAGATGAAT
>U:005EI-1
AAAACGGGCGCTGTGGGATGAAC
>U:005EJ-1
AAAACGGGCTAATCTGTATTC
>U:005EK-1
AAAACGGGCTAATGCCT
>U:005EL-1
AAAACGGGCTGGAGAATT
>U:005EM-1
AAAACGGGCTGTACCGCGTGAT
>U:005EN-1
AAAACGGGGAACTGAAGTCGTGT
>U:005EO-1
AAAACGGGGATGCCCGAGGT
>U:005EP-1
AAAACGGGGGGGCAGACCAAAGT
>U:005EQ-1
AAAACGGGGGTCCGGGGATGAG
>U:005ER-1
AAAACGGGGTCGCAAGAAAAGT
>U:005ES-1
AAAACGGGTAGAGCAGTACAT
>U:005ET-1
AAAACGGGTCTCTTCCAAGGT
>U:005EU-1
AAAACGGTAACACTTTATATTCT
>U:005EV-1
AAAACGGTAACATTTTAA
>U:005EW-1
AAAACGGTAACATTTTACATTCT
>U:005EX-1
AAAACGGTAACATTTTAT
>U:005EY-2
AAAACGGTAACATTTTATA
>U:005EZ-6
AAAACGGTAACATTTTATAT
>U:005F0-8
AAAACGGTAACATTTTATATT
>U:005F1-7
AAAACGGTAACATTTTATATTC
>U:005F2-11
AAAACGGTAACATTTTATATTCT
>U:005F3-2
AAAACGGTAACATTTTATATTCTA
>U:005F4-1
AAAACGGTAACATTTTATTCT
>U:005F5-1
AAAACGGTCGCTAGCAT
>U:005F6-2
AAAACGGTCGGAAATAGGAT
>U:005F7-2
AAAACGGTCGGAAATAGGATT
>U:005F8-1
AAAACGGTCGGATTTACTCCGAAAA
>U:005F9-1
AAAACGGTCTAATCTGT
>U:005FA-1
AAAACGGTCTGAGTATCAAACGT
>U:005FB-1
AAAACGGTCTGAGTATTATAC
>U:005FC-2
AAAACGGTCTGAGTATTATACGT
>U:005FD-1
AAAACGGTCTGAGTATTATACGTC
>U:005FE-1
AAAACGGTCTGTAAAACGCGGT
>U:005FF-1
AAAACGGTCTGTGAAACGCGGT
>U:005FG-1
AAAACGGTGAGCTGAGTTTTCCG
>U:005FH-1
AAAACGGTGATATCGACAAATT
>U:005FI-1
AAAACGGTGCAGTGTCTCTTT
>U:005FJ-1
AAAACGGTTAAGGAGGATCG
>U:005FK-1
AAAACGGTTACTCACCTGC
>U:005FL-2
AAAACGGTTACTCACCTGCCA
>U:005FM-1
AAAACGGTTGCCATAGAAGT
>U:005FN-2
AAAACGGTTGGGTGAAGGT
>U:005FO-1
AAAACGGTTGTCTTCGACTGGTT
>U:005FP-1
AAAACGGTTGTGAGGTATA
>U:005FQ-1
AAAACGGTTGTTGGATGAAAA
>U:005FR-1
AAAACGGTTTAGCTTTCCAG
>U:005FS-1
AAAACGGTTTAGCTTTCCAGCG
>U:005FT-1
AAAACGTAAAAGCCCAACGCT
>U:005FU-1
AAAACGTAACGCAGGTGTCCT
>U:005FV-1
AAAACGTACGCCGGGGATAA
>U:005FW-1
AAAACGTACGTTAGTTGAAT
>U:005FX-1
AAAACGTACTTTCGTACCTGTGT
>U:005FY-1
AAAACGTACTTTTTTACTAC
>U:005FZ-1
AAAACGTAGAAAGGAAATCGGGT
>U:005G0-3
AAAACGTAGAACTGAAATCGTGT
>U:005G1-1
AAAACGTAGACTATCTGGCCCA
>U:005G2-1
AAAACGTAGATCCGAAATTGCGT
>U:005G3-1
AAAACGTAGATCCGAACTTGCGT
>U:005G4-1
AAAACGTAGATCCGAACTTGTGTT
>U:005G5-1
AAAACGTAGATGAAGATTTT
>U:005G6-1
AAAACGTAGGTTAGAACATGTGT
>U:005G7-1
AAAACGTAGTATCGAACATGTGT
>U:005G8-1
AAAACGTAGTATTAATAAACA
>U:005G9-1
AAAACGTAGTTGCGAACATGTGT
>U:005GA-1
AAAACGTAGTTTCGAACATGTGT
>U:005GB-1
AAAACGTAGTTTCGAACATGTGTT
>U:005GC-1
AAAACGTATCCGTATATAA
>U:005GD-1
AAAACGTATCGGGATTCAAC
>U:005GE-1
AAAACGTATGCGCTTGTGTGCT
>U:005GF-1
AAAACGTATGTGCGTAGAGGAGT
>U:005GG-3
AAAACGTATTATCAGTAAT
>U:005GH-1
AAAACGTATTATCAGTAATC
>U:005GI-1
AAAACGTATTATCAGTAATCTA
>U:005GJ-2
AAAACGTATTATCAGTAATCTG
>U:005GK-3
AAAACGTATTATCAGTAATCTGA
>U:005GL-1
AAAACGTATTATCAGTAATGTGA
>U:005GM-1
AAAACGTATTATTAATAAAAAAAAA
>U:005GN-1
AAAACGTATTTCTGAGGACAGT
>U:005GO-1
AAAACGTCAAATACGATGTTGCTT
>U:005GP-1
AAAACGTCAAATACGCTGTTGC
>U:005GQ-2
AAAACGTCAAATACGCTGTTGCT
>U:005GR-1
AAAACGTCAAATACGCTGTTGCTT
>U:005GS-1
AAAACGTCAATATTTCTTAT
>U:005GT-1
AAAACGTCACAGGGACAAAAA
>U:005GU-1
AAAACGTCCTTAGCGCAGGAAT
>U:005GV-1
AAAACGTCGGTTTAGACCA
>U:005GW-1
AAAACGTCGGTTTAGACTTCCA
>U:005GX-1
AAAACGTCTCCTAGTGAT
>U:005GY-3
AAAACGTCTTCTAGTGAT
>U:005GZ-1
AAAACGTCTTCTAGTGATA
>U:005H0-1
AAAACGTCTTCTAGTGATAATGTA
>U:005H1-3
AAAACGTCTTCTAGTGATAT
>U:005H2-1
AAAACGTCTTCTAGTGATATT
>U:005H3-1
AAAACGTCTTCTAGTGATATTGA
>U:005H4-1
AAAACGTCTTCTAGTGATTT
>U:005H5-1
AAAACGTCTTGCAAATTGCTGACT
>U:005H6-1
AAAACGTGAAATGAAAAAT
>U:005H7-1
AAAACGTGAAGAGCCCAGC
>U:005H8-1
AAAACGTGAAGCAGATGTGTCA
>U:005H9-1
AAAACGTGAAGTGGAGGAAGAAC
>U:005HA-1
AAAACGTGAATAACGCTCT
>U:005HB-1
AAAACGTGAGAGATTGTTTGTA
>U:005HC-1
AAAACGTGATAACACATTGG
>U:005HD-1
AAAACGTGATGAATTGACAC
>U:005HE-1
AAAACGTGCGAAGGCTCTAGAAA
>U:005HF-1
AAAACGTGCGGAGCATTTG
>U:005HG-1
AAAACGTGCGGTCGTTGGAGA
>U:005HH-3
AAAACGTGCGGTCGTTGGAGAAAGT
>U:005HI-1
AAAACGTGCGGTCGTTGGAGAAAGTT
>U:005HJ-1
AAAACGTGCTATTCATCTTT
>U:005HK-2
AAAACGTGGAAGAAAATAGAT
>U:005HL-1
AAAACGTGGAAGGGTATTCCGC
>U:005HM-1
AAAACGTGGGTAACGGGGGCAAT
>U:005HN-1
AAAACGTGGTACACAAT
>U:005HO-1
AAAACGTGTACAATTTCTTTC
>U:005HP-1
AAAACGTGTTATATTCCGGGT
>U:005HQ-1
AAAACGTGTTGGATTTTGGCA
>U:005HR-1
AAAACGTTCCTTTACCGTCA
>U:005HS-1
AAAACGTTCGTGTTAATTCAGAT
>U:005HT-1
AAAACGTTCGTTTGCTC
>U:005HU-1
AAAACGTTCGTTTGCTCT
>U:005HV-1
AAAACGTTGAAAGGGGAATGA
>U:005HW-1
AAAACGTTGAACGGTTTGT
>U:005HX-1
AAAACGTTGAACTGAGTTCGT
>U:005HY-1
AAAACGTTGAAGATATGGGATGT
>U:005HZ-1
AAAACGTTGATAGAAAACAA
>U:005I0-1
AAAACGTTGATTCAGAATTACGTT
>U:005I1-1
AAAACGTTGATTTGTTAGAGT
>U:005I2-1
AAAACGTTGCAATTCCGGCT
>U:005I3-1
AAAACGTTGCCGTTCGAAAAAA
>U:005I4-1
AAAACGTTGCTACAAAGTT
>U:005I5-1
AAAACGTTGCTCAAGTCAC
>U:005I6-1
AAAACGTTGCTGCTGATCCA
>U:005I7-1
AAAACGTTGGAAATGGAAAT
>U:005I8-2
AAAACGTTGGCTTGCGTGTTT
>U:005I9-1
AAAACGTTGGCTTGCGTGTTTT
>U:005IA-4
AAAACGTTGGGCCTGGT
>U:005IB-1
AAAACGTTGGGCCTGGTT
>U:005IC-1
AAAACGTTGGGCCTGGTTAGTACT
>U:005ID-2
AAAACGTTGGTAACGACAATT
>U:005IE-1
AAAACGTTGGTAACGACAATTATA
>U:005IF-1
AAAACGTTGGTAACGACAATTGC
>U:005IG-2
AAAACGTTGGTAACGACAATTGT
>U:005IH-1
AAAACGTTTACCCGAGAAT
>U:005II-1
AAAACGTTTCTTAGTTTGAGC
>U:005IJ-2
AAAACGTTTGCTATCAAT
>U:005IK-3
AAAACGTTTGCTATCAATAAA
>U:005IL-5
AAAACGTTTGCTATCAATAAAT
>U:005IM-8
AAAACGTTTGCTATCAATAAATT
>U:005IN-1
AAAACGTTTGCTGCTGTGGTCA
>U:005IO-1
AAAACGTTTGGAGGATGAACA
>U:005IP-1
AAAACGTTTGGGCCATTTGCCTT
>U:005IQ-1
AAAACGTTTGGTATTTTTGAAGACT
>U:005IR-1
AAAACGTTTGTTATCAATAAA
>U:005IS-1
AAAACGTTTTTTGCCTCTGA
>U:005IT-1
AAAACTAAAAAAAAAAAAAAAAAA
>U:005IU-1
AAAACTAAAAAATGCGGCAT
>U:005IV-1
AAAACTAAAAGATCCATACAGAT
>U:005IW-1
AAAACTAAAGAAATGCG
>U:005IX-1
AAAACTAAATGTGCTAACTACCGA
>U:005IY-1
AAAACTAAATTAACTGGAGAT
>U:005IZ-1
AAAACTAACATTCTTTTAAGTA
>U:005J0-1
AAAACTAACCAAACTGCCAACG
>U:005J1-1
AAAACTAACCTTGCTGAGAGGC
>U:005J2-1
AAAACTAACGGGATTGATTT
>U:005J3-1
AAAACTAACTGTGCTCTGCAAGT
>U:005J4-1
AAAACTAAGAAACTTTTTA
>U:005J5-2
AAAACTAAGAAACTTTTTAA
>U:005J6-1
AAAACTAAGAAACTTTTTAAC
>U:005J7-1
AAAACTAAGAAATCTATTGCTAAA
>U:005J8-1
AAAACTAAGTATTTGGATAAA
>U:005J9-1
AAAACTAAGTGTCGTTTTACC
>U:005JA-1
AAAACTAAGTTAATTGTTGTGT
>U:005JB-1
AAAACTAATCGGATTATTA
>U:005JC-1
AAAACTAATCGGATTATTAAT
>U:005JD-2
AAAACTAATCGGATTATTAATTTT
>U:005JE-2
AAAACTAATGGAAAATA
>U:005JF-1
AAAACTAATGGAAAATAGCA
>U:005JG-1
AAAACTAATGGAAAATAGCAA
>U:005JH-1
AAAACTAATTAATCATTTTTA
>U:005JI-1
AAAACTAATTGCTTTGTGAAA
>U:005JJ-1
AAAACTACAAAATGAGAAAAGAA
>U:005JK-1
AAAACTACAAAATGAGGAA
>U:005JL-1
AAAACTACAAAATGAGGAAAG
>U:005JM-7
AAAACTACAAAATGAGGAAAGA
>U:005JN-2
AAAACTACAAAATGAGGAAAGAA
>U:005JO-1
AAAACTACAAAATGAGGAAAGAAA
>U:005JP-1
AAAACTACAAAATGAGGAAGA
>U:005JQ-5
AAAACTACAACAACGAAAAGA
>U:005JR-3
AAAACTACAACAACGAAAAGAC
>U:005JS-5
AAAACTACAACAACGAAAAGACGA
>U:005JT-1
AAAACTACATGTGTAATAAATC
>U:005JU-1
AAAACTACCAACATGGTAAGTGAT
>U:005JV-1
AAAACTACCACTAAGTTAAGG
>U:005JW-1
AAAACTACCACTAAGTTAAGGA
>U:005JX-1
AAAACTACCACTAAGTTAAGGAT
>U:005JY-1
AAAACTACCACTAAGTTAAGGATT
>U:005JZ-1
AAAACTACCATTAAGTTAAGGAA
>U:005K0-1
AAAACTACCGGCCAAGAAATT
>U:005K1-1
AAAACTACGAACTACGACTATA
>U:005K2-1
AAAACTACGTTAATTGTTGT
>U:005K3-1
AAAACTACGTTAATTGTTGTGT
>U:005K4-1
AAAACTACTAAAAATGGCA
>U:005K5-1
AAAACTACTAAACTTTTCTA
>U:005K6-1
AAAACTACTAAACTTTTCTAC
>U:005K7-1
AAAACTACTCCAAAATTGTCGC
>U:005K8-1
AAAACTAGAAATGTACCCAGTA
>U:005K9-1
AAAACTAGAACTGTGTCTTGCCA
>U:005KA-1
AAAACTAGAAGACAGGCATGT
>U:005KB-1
AAAACTAGAAGACAGGCATGTA
>U:005KC-1
AAAACTAGAAGGAAAGCGGGAA
>U:005KD-1
AAAACTAGATGAGTAGTCCA
>U:005KE-1
AAAACTAGCAAAAAAAAAA
>U:005KF-1
AAAACTAGCAAATAATAGTGAGGAA
>U:005KG-1
AAAACTAGCCAAGAAAAAAAAA
>U:005KH-1
AAAACTAGCCTGGAATTCCT
>U:005KI-1
AAAACTAGCGAAGAAGGTCT
>U:005KJ-1
AAAACTAGCGCTGCGGGAC
>U:005KK-1
AAAACTAGGAACTATAATGTAT
>U:005KL-1
AAAACTAGGTGGATTCAAAGA
>U:005KM-2
AAAACTAGGTTACCAAAGCT
>U:005KN-1
AAAACTAGTAATGGAAAAGAATT
>U:005KO-1
AAAACTAGTCCGAGTAACT
>U:005KP-1
AAAACTATAACAAATTTTAA
>U:005KQ-1
AAAACTATAACAAATTTTAAA
>U:005KR-2
AAAACTATAACAAATTTTAAAA
>U:005KS-1
AAAACTATAACAAATTTTAAAAT
>U:005KT-1
AAAACTATAACAAATTTTAAAT
>U:005KU-5
AAAACTATAACTAATTTTAAAT
>U:005KV-1
AAAACTATAACTAATTTTAAATT
>U:005KW-1
AAAACTATACTGGCCGGTGCGA
>U:005KX-1
AAAACTATAGTTCGCGGCACTA
>U:005KY-1
AAAACTATCCTTGTATTGACGAA
>U:005KZ-1
AAAACTATGACTCTCTTAA
>U:005L0-1
AAAACTATGACTCTCTTAAGGTA
>U:005L1-1
AAAACTATGATATAAACTAAC
>U:005L2-1
AAAACTATGATTAATAAAAAAA
>U:005L3-2
AAAACTATGATTAATTGAAAG
>U:005L4-1
AAAACTATGATTAATTGAAAGTT
>U:005L5-1
AAAACTATGATTACTAAAAAAC
>U:005L6-1
AAAACTATGATTTTGGGGAA
>U:005L7-1
AAAACTATGCTTGATTATTACC
>U:005L8-2
AAAACTATGGATAGGGAAAAGTT
>U:005L9-1
AAAACTATGGTGAACCTGAC
>U:005LA-1
AAAACTATGTATCTCGAAGAT
>U:005LB-1
AAAACTATTCTGTAGGATA
>U:005LC-1
AAAACTATTTGTGAGGACATTC
>U:005LD-1
AAAACTATTTGTGAGGACATTCGT
>U:005LE-1
AAAACTATTTGTTTATCGGTA
>U:005LF-1
AAAACTATTTTTTTTTTACGTGA
>U:005LG-1
AAAACTCAAAGACCATGTGCTTT
>U:005LH-1
AAAACTCAATTTCCTCCGATTTT
>U:005LI-1
AAAACTCACCTGGCCCGGAC
>U:005LJ-2
AAAACTCACCTGGCCCGGACA
>U:005LK-2
AAAACTCACCTGGCCCGGACAC
>U:005LL-5
AAAACTCACCTGGCCCGGACACC
>U:005LM-1
AAAACTCACCTGGCCCGGACACCG
>U:005LN-3
AAAACTCACCTGGCCCGGACACCGT
>U:005LO-1
AAAACTCACTGACATCTTGGATT
>U:005LP-1
AAAACTCAGCCGGGGCGAAAT
>U:005LQ-1
AAAACTCAGCTAAGGCTAAAT
>U:005LR-1
AAAACTCAGCTCACCGTTCTCCA
>U:005LS-1
AAAACTCAGGATCCGTCAC
>U:005LT-1
AAAACTCAGGATCCGTCAT
>U:005LU-1
AAAACTCAGGATCCGTCATT
>U:005LV-1
AAAACTCAGTCCGAAACGAT
>U:005LW-1
AAAACTCATATAAGGCTAAA
>U:005LX-1
AAAACTCATCTAAGCCTAT
>U:005LY-1
AAAACTCATCTAAGGCT
>U:005LZ-3
AAAACTCATCTAAGGCTAAA
>U:005M0-8
AAAACTCATCTAAGGCTAAAT
>U:005M1-1
AAAACTCATCTAAGGCTAAGT
>U:005M2-1
AAAACTCATGCTGTGATTGGAGTTT
>U:005M3-1
AAAACTCCAACCAAATTTT
>U:005M4-1
AAAACTCCATCCTCCTTCTCGT
>U:005M5-1
AAAACTCCATCTAAGGCTAAAT
>U:005M6-1
AAAACTCCTCCAAAATTGTCGC
>U:005M7-1
AAAACTCCTGTTTGAACTCCA
>U:005M8-1
AAAACTCGACGTTAAGCACG
>U:005M9-1
AAAACTCGACGTTAAGCACGA
>U:005MA-1
AAAACTCGCCCTAAGAC
>U:005MB-1
AAAACTCGCCGCGATCGCT
>U:005MC-1
AAAACTCGCGACATTGT
>U:005MD-1
AAAACTCGGAAACCCGCC
>U:005ME-1
AAAACTCGGAGAACCGTAT
>U:005MF-1
AAAACTCGGCTGAGGCTAAA
>U:005MG-1
AAAACTCGGTGAGCTTCGCA
>U:005MH-1
AAAACTCGTGAGACACTGGG
>U:005MI-1
AAAACTCGTGAGACACTGGGAA
>U:005MJ-1
AAAACTCGTGAGACACTGGGAAA
>U:005MK-1
AAAACTCGTGAGACACTGGGAAAA
>U:005ML-1
AAAACTCGTTGTGGGAGATGTAT
>U:005MM-1
AAAACTCTATTTCCTTCAATTT
>U:005MN-1
AAAACTCTCAATGTTTTTTGG
>U:005MO-1
AAAACTCTGATGCAATTACC
>U:005MP-1
AAAACTCTGGAGAATTCCAA
>U:005MQ-1
AAAACTCTGGATCAGAAAGG
>U:005MR-1
AAAACTCTGTATAAGTTGGA
>U:005MS-1
AAAACTCTGTATTTATTGCAA
>U:005MT-2
AAAACTCTTAATGTTTTTTGG
>U:005MU-1
AAAACTCTTAATGTTTTTTGGG
>U:005MV-1
AAAACTCTTAATGTTTTTTGGGA
>U:005MW-1
AAAACTCTTACCGGTAAAA
>U:005MX-2
AAAACTCTTACCGGTAAAAC
>U:005MY-1
AAAACTCTTACCGGTAAAACA
>U:005MZ-1
AAAACTCTTACCGGTAAAGCA
>U:005N0-1
AAAACTCTTAGATATTGCAA
>U:005N1-1
AAAACTCTTATCCGTAGTAT
>U:005N2-1
AAAACTCTTCATCGTTTTCACC
>U:005N3-1
AAAACTCTTCGTCGTTAGGTA
>U:005N4-1
AAAACTCTTGAACTCACCGAAT
>U:005N5-1
AAAACTCTTGAGACACTGGGAAA
>U:005N6-1
AAAACTCTTGTTTATCAGGATT
>U:005N7-1
AAAACTGAAAAAAAAACTGAA
>U:005N8-1
AAAACTGAAAGTGCGGTGCGTGT
>U:005N9-1
AAAACTGAAATAACGAATGG
>U:005NA-1
AAAACTGAAATCGGAGTAAA
>U:005NB-1
AAAACTGAAATTAGTAAAAAA
>U:005NC-1
AAAACTGAAGAAAAAAA
>U:005ND-1
AAAACTGAAGCCAATAGACATT
>U:005NE-1
AAAACTGAATTATTTGT
>U:005NF-1
AAAACTGAATTATTTGTAA
>U:005NG-1
AAAACTGAATTATTTGTACT
>U:005NH-5
AAAACTGAATTATTTGTACTCA
>U:005NI-1
AAAACTGAATTATTTGTACTCAA
>U:005NJ-1
AAAACTGAATTATTTGTACTCAT
>U:005NK-1
AAAACTGAATTTGTGAAGT
>U:005NL-1
AAAACTGACGCTGTGGGATGAAC
>U:005NM-1
AAAACTGACTAAAAAAAAAAA
>U:005NN-1
AAAACTGACTGCCGGATATCTG
>U:005NO-1
AAAACTGAGAGAGGAAGCAA
>U:005NP-1
AAAACTGAGCAAGGAAAAGGA
>U:005NQ-1
AAAACTGAGCAATAAAAAAAGA
>U:005NR-1
AAAACTGAGCAGGATGAAATC
>U:005NS-1
AAAACTGAGCTCTGTCGAAC
>U:005NT-1
AAAACTGAGCTCTGTCGAACA
>U:005NU-1
AAAACTGAGGCCGATAACG
>U:005NV-1
AAAACTGAGGGAGAAGGAAA
>U:005NW-1
AAAACTGATAAAAAAAAGA
>U:005NX-1
AAAACTGATACAGGTAT
>U:005NY-1
AAAACTGATACCCAGAACATA
>U:005NZ-1
AAAACTGATCCTTCGTTTT
>U:005O0-1
AAAACTGATCTAATTGACAAAT
>U:005O1-1
AAAACTGATGGCTGAGAGAA
>U:005O2-1
AAAACTGATGGCTGAGAGAAT
>U:005O3-1
AAAACTGATTATATTCTGA
>U:005O4-1
AAAACTGATTCAGAGGGTCGATGG
>U:005O5-1
AAAACTGATTGTTCTACCTCTTC
>U:005O6-1
AAAACTGATTTATATTCT
>U:005O7-1
AAAACTGATTTATATTCTG
>U:005O8-1
AAAACTGATTTATATTCTGAA
>U:005O9-1
AAAACTGATTTATATTCTGAAAA
>U:005OA-2
AAAACTGATTTATATTCTGAGT
>U:005OB-1
AAAACTGATTTATATTCTGAGTA
>U:005OC-1
AAAACTGATTTATTTGTAAAA
>U:005OD-1
AAAACTGATTTGTCGAACT
>U:005OE-2
AAAACTGCAATCTTCGGAT
>U:005OF-1
AAAACTGCACAGATGTTAGTT
>U:005OG-3
AAAACTGCACTGCGAAGAGCTCT
>U:005OH-1
AAAACTGCATTCTTCGAAGT
>U:005OI-1
AAAACTGCCGATACCGAAAGT
>U:005OJ-1
AAAACTGCCTGGCATATCCA
>U:005OK-1
AAAACTGCGAAAAGAACTGAACGA
>U:005OL-1
AAAACTGCGCAACGAAATATATGA
>U:005OM-1
AAAACTGCGTACGGTGCTC
>U:005ON-1
AAAACTGCGTCAGGTGCTC
>U:005OO-1
AAAACTGCTAAAATTGTCGCC
>U:005OP-1
AAAACTGCTCAACGAAAAATATGA
>U:005OQ-1
AAAACTGCTCAATGAAAAAT
>U:005OR-2
AAAACTGCTCAATGAAAAATAT
>U:005OS-2
AAAACTGCTCAATGAGAAA
>U:005OT-2
AAAACTGCTCAATGAGAAAT
>U:005OU-2
AAAACTGCTCAATGAGAAATA
>U:005OV-4
AAAACTGCTCAATGAGAAATAT
>U:005OW-1
AAAACTGCTCATCTCGACATGAA
>U:005OX-2
AAAACTGCTCCAAAATT
>U:005OY-2
AAAACTGCTCCAAAATTG
>U:005OZ-1
AAAACTGCTCCAAAATTGA
>U:005P0-1
AAAACTGCTCCAAAATTGAA
>U:005P1-8
AAAACTGCTCCAAAATTGT
>U:005P2-2
AAAACTGCTCCAAAATTGTA
>U:005P3-6
AAAACTGCTCCAAAATTGTC
>U:005P4-9
AAAACTGCTCCAAAATTGTCG
>U:005P5-2
AAAACTGCTCCAAAATTGTCGA
>U:005P6-25
AAAACTGCTCCAAAATTGTCGC
>U:005P7-1
AAAACTGCTCCAAAATTGTCGCAA
>U:005P8-7
AAAACTGCTCCAAAATTGTCGCC
>U:005P9-3
AAAACTGCTCCAAAATTGTCGCCA
>U:005PA-1
AAAACTGCTCCAAAATTGTCGCCAA
>U:005PB-1
AAAACTGCTCCAAAATTGTCGCT
>U:005PC-1
AAAACTGCTCCAAAATTGTCGT
>U:005PD-1
AAAACTGCTCCAAAATTGTTGAAA
>U:005PE-1
AAAACTGCTCCAAAATTGTTGCCA
>U:005PF-1
AAAACTGCTCCAAACTTGT
>U:005PG-1
AAAACTGCTCCAAGCTCTT
>U:005PH-1
AAAACTGCTCCAATATTG
>U:005PI-1
AAAACTGCTCCGAAATTGTC
>U:005PJ-1
AAAACTGCTCCTAGTTAATTTGAAT
>U:005PK-1
AAAACTGCTCCTGAACTCCA
>U:005PL-2
AAAACTGCTCTAAAATTGT
>U:005PM-1
AAAACTGCTCTAAAATTGTCG
>U:005PN-5
AAAACTGCTCTAAAATTGTCGC
>U:005PO-1
AAAACTGCTCTAAAATTGTCGCCA
>U:005PP-1
AAAACTGCTGAAAAAGAA
>U:005PQ-1
AAAACTGCTGAAGACGCTA
>U:005PR-1
AAAACTGCTGAGGAATGTGAA
>U:005PS-1
AAAACTGCTGGAGATATCAGAAG
>U:005PT-2
AAAACTGCTTAATGAAAAA
>U:005PU-2
AAAACTGCTTAATGAAAAAT
>U:005PV-5
AAAACTGCTTAATGAAAAATA
>U:005PW-4
AAAACTGCTTAATGAAAAATAT
>U:005PX-1
AAAACTGCTTAATGAAAAATATG
>U:005PY-1
AAAACTGCTTAATGAAAAATATGG
>U:005PZ-3
AAAACTGCTTCAAAATTGTCGC
>U:005Q0-1
AAAACTGCTTCAAAATTGTCGCCA
>U:005Q1-1
AAAACTGCTTTAAAATTGTC
>U:005Q2-1
AAAACTGGAAGCAAAATGACG
>U:005Q3-1
AAAACTGGAAGGGATTTTATTGA
>U:005Q4-1
AAAACTGGAATCTGATAAGAAGA
>U:005Q5-1
AAAACTGGAGTTATTTCGG
>U:005Q6-1
AAAACTGGCAATATTAGCCTAGG
>U:005Q7-1
AAAACTGGCGAGGAAGCAG
>U:005Q8-1
AAAACTGGCGATGTGGGAGAA
>U:005Q9-1
AAAACTGGCGCTGCGGGATAAAC
>U:005QA-1
AAAACTGGCGCTGTAATAAC
>U:005QB-1
AAAACTGGCGCTGTAATAACCA
>U:005QC-1
AAAACTGGCGCTGTAATACC
>U:005QD-3
AAAACTGGCGCTGTGGGAT
>U:005QE-3
AAAACTGGCGCTGTGGGATGAAC
>U:005QF-1
AAAACTGGCTATGATGTTGACC
>U:005QG-1
AAAACTGGCTTGTGGCAGCCAAGCG
>U:005QH-1
AAAACTGGCTTGTGGCAGCCAAGCGTT
>U:005QI-1
AAAACTGGTAGAGATAGAAC
>U:005QJ-1
AAAACTGGTATACAGTTACTGGCC
>U:005QK-1
AAAACTGGTCCAAAATTGTAGC
>U:005QL-1
AAAACTGGTCTAAAATTGTC
>U:005QM-1
AAAACTGGTTTCGTTTGTTGG
>U:005QN-1
AAAACTGTAACTTCAACAGA
>U:005QO-1
AAAACTGTAAGATTGTTCTTT
>U:005QP-1
AAAACTGTACGAATGTAA
>U:005QQ-1
AAAACTGTCGAGAAGAAA
>U:005QR-2
AAAACTGTCGCGAATTATAAT
>U:005QS-1
AAAACTGTCGCGAATTATAATA
>U:005QT-2
AAAACTGTCGCGAATTATAATT
>U:005QU-2
AAAACTGTCGCGAATTATAATTT
>U:005QV-1
AAAACTGTCGCGAATTATAATTTAATGA
>U:005QW-1
AAAACTGTCGCGAATTATAATTTC
>U:005QX-1
AAAACTGTCGGTTCCTGAAA
>U:005QY-1
AAAACTGTCGTGAAAGTTATCG
>U:005QZ-2
AAAACTGTCGTGAAAGTTATCGT
>U:005R0-1
AAAACTGTGAAATGGAGCTCAT
>U:005R1-1
AAAACTGTGAGCAGGAAAATTGACA
>U:005R2-2
AAAACTGTGATAGAGCTACC
>U:005R3-1
AAAACTGTGCAAAAATCAGAAGT
>U:005R4-1
AAAACTGTGGATGAAAAAAAAAA
>U:005R5-1
AAAACTGTGGCAATTCTAGAGC
>U:005R6-1
AAAACTGTGGCGGAAATTT
>U:005R7-1
AAAACTGTGGCTTGAAGATATC
>U:005R8-1
AAAACTGTGGGACCAGTCGTCCA
>U:005R9-1
AAAACTGTGGTTCTAGAGA
>U:005RA-1
AAAACTGTGGTTTCAAAAATCAAC
>U:005RB-1
AAAACTGTTAACGTGGATCTA
>U:005RC-1
AAAACTGTTACCCAGAACATA
>U:005RD-1
AAAACTGTTCAAAAATTGTCGCCA
>U:005RE-2
AAAACTGTTCCAAAATT
>U:005RF-1
AAAACTGTTCCAAAATTG
>U:005RG-1
AAAACTGTTCCAAAATTGTC
>U:005RH-1
AAAACTGTTCCAAAATTGTCCCC
>U:005RI-9
AAAACTGTTCCAAAATTGTCG
>U:005RJ-2
AAAACTGTTCCAAAATTGTCGA
>U:005RK-1
AAAACTGTTCCAAAATTGTCGAG
>U:005RL-21
AAAACTGTTCCAAAATTGTCGC
>U:005RM-4
AAAACTGTTCCAAAATTGTCGCC
>U:005RN-4
AAAACTGTTCCAAAATTGTCGCCA
>U:005RO-1
AAAACTGTTCTAAAATTGCCGC
>U:005RP-2
AAAACTGTTCTAAAATTGTCGC
>U:005RQ-2
AAAACTGTTCTAAAATTGTCGCCA
>U:005RR-1
AAAACTGTTCTCGTTGAGC
>U:005RS-1
AAAACTGTTGAAAACAAAA
>U:005RT-1
AAAACTGTTGAATTCCTTGAGCACCCT
>U:005RU-1
AAAACTGTTGCCGTTGGTTT
>U:005RV-1
AAAACTGTTGCTACTGAAAAAAT
>U:005RW-1
AAAACTGTTTCAAAATTGTC
>U:005RX-1
AAAACTGTTTCAAAATTGTCGC
>U:005RY-1
AAAACTGTTTCACAATTGTCG
>U:005RZ-1
AAAACTGTTTTAAAATTGTC
>U:005S0-1
AAAACTTAAAACAACTCTCA
>U:005S1-1
AAAACTTAAAAGAAAAAAAAAAA
>U:005S2-1
AAAACTTAAAATACTTTGTGGAT
>U:005S3-1
AAAACTTAAAATATGGATGA
>U:005S4-2
AAAACTTAAAGCAACTC
>U:005S5-1
AAAACTTAAAGCAACTCT
>U:005S6-1
AAAACTTAAAGCAACTCTCAA
>U:005S7-1
AAAACTTAAAGCAACTCTCAAAG
>U:005S8-1
AAAACTTAAAGCAATTCTCAA
>U:005S9-1
AAAACTTAAATTGCTGGGACAA
>U:005SA-1
AAAACTTAAATTTGAAACTAA
>U:005SB-4
AAAACTTAAATTTGAAATT
>U:005SC-4
AAAACTTAAATTTGAAATTA
>U:005SD-9
AAAACTTAAATTTGAAATTAA
>U:005SE-16
AAAACTTAAATTTGAAATTAAA
>U:005SF-1
AAAACTTAAATTTGAAATTAAAA
>U:005SG-1
AAAACTTAAATTTGAAATTAAAAAA
>U:005SH-4
AAAACTTAAATTTGAAATTAAAT
>U:005SI-1
AAAACTTAAATTTGAAATTAAATT
>U:005SJ-1
AAAACTTAACGCAACTAGAA
>U:005SK-1
AAAACTTAACGCAACTC
>U:005SL-2
AAAACTTAACGCAACTCT
>U:005SM-1
AAAACTTAACGCAACTCTA
>U:005SN-1
AAAACTTAACGCAACTCTC
>U:005SO-1
AAAACTTAACGCAACTCTCA
>U:005SP-3
AAAACTTAACGCAACTCTCAAA
>U:005SQ-1
AAAACTTAACGCAACTCTCAAAAAA
>U:005SR-1
AAAACTTAACGCAACTCTCAAAGA
>U:005SS-1
AAAACTTAACGCAACTCTCAAAGG
>U:005ST-1
AAAACTTAAGGGTCGACGCCTAGAT
>U:005SU-1
AAAACTTAATTACAAAAAA
>U:005SV-8
AAAACTTAATTACAAAAGCGTAT
>U:005SW-1
AAAACTTAATTATAAAA
>U:005SX-8
AAAACTTAATTATAAAAA
>U:005SY-1
AAAACTTAATTATAAAAAA
>U:005SZ-1
AAAACTTAATTATAAAAAAA
>U:005T0-1
AAAACTTAATTATAAAAT
>U:005T1-3
AAAACTTAATTTCAAAAGCGTAT
>U:005T2-1
AAAACTTAATTTGAAATTAAA
>U:005T3-1
AAAACTTAATTTTAATAGCGT
>U:005T4-1
AAAACTTACAATAAATGAT
>U:005T5-1
AAAACTTACAATAAATGATTAA
>U:005T6-1
AAAACTTACCGCGACTC
>U:005T7-12
AAAACTTACCGCGACTCT
>U:005T8-1
AAAACTTACCGCGACTCTA
>U:005T9-2
AAAACTTACCGCGACTCTC
>U:005TA-1
AAAACTTACCGCGACTCTCA
>U:005TB-3
AAAACTTACCGCGACTCTCAA
>U:005TC-1
AAAACTTACCGCGACTCTT
>U:005TD-1
AAAACTTACCGCGACTTT
>U:005TE-1
AAAACTTACCGTGATTCT
>U:005TF-1
AAAACTTACCTGGCTGGGA
>U:005TG-1
AAAACTTACCTGGCTGGGAGGAT
>U:005TH-1
AAAACTTACCTGGCTGGGAGTTA
>U:005TI-1
AAAACTTACTGCGACTCT
>U:005TJ-1
AAAACTTACTTAACGTGAATGA
>U:005TK-1
AAAACTTACTTATTAAACCTCCT
>U:005TL-1
AAAACTTACTTATTAAATCTCCT
>U:005TM-1
AAAACTTAGAAAATTTTGATT
>U:005TN-1
AAAACTTAGCAGGCCATTG
>U:005TO-1
AAAACTTAGCTAAGTCTAAAA
>U:005TP-1
AAAACTTAGGTGCGTGAACC
>U:005TQ-2
AAAACTTAGTTAATGTGAATGA
>U:005TR-3
AAAACTTAGTTAATGTGAATGAG
>U:005TS-1
AAAACTTAGTTTTGTCCTTA
>U:005TT-1
AAAACTTATAATAAGGAAGA
>U:005TU-1
AAAACTTATAATAATGAAGATCG
>U:005TV-1
AAAACTTATAATAATGAAGATCGG
>U:005TW-1
AAAACTTATCCTTTGATTGGACGATT
>U:005TX-1
AAAACTTATCGCGACTCT
>U:005TY-1
AAAACTTATCGGAATTCAACAATTCA
>U:005TZ-1
AAAACTTATCGGTAAGAAAA
>U:005U0-1
AAAACTTATCGGTATGAG
>U:005U1-16
AAAACTTATCGGTATTC
>U:005U2-15
AAAACTTATCGGTATTCA
>U:005U3-4
AAAACTTATCGGTATTCAA
>U:005U4-10
AAAACTTATCGGTATTCAAC
>U:005U5-19
AAAACTTATCGGTATTCAACC
>U:005U6-4
AAAACTTATCGGTATTCAACCA
>U:005U7-2
AAAACTTATCGGTATTCAACCAA
>U:005U8-1
AAAACTTATCGGTATTCAACCAAT
>U:005U9-1
AAAACTTATCGGTATTCAACCAATC
>U:005UA-1
AAAACTTATCGGTATTCAACTA
>U:005UB-1
AAAACTTATGTTCCCGATGAAC
>U:005UC-1
AAAACTTATTAATAAGGCGAAA
>U:005UD-2
AAAACTTCAACAGTTTTTTAGG
>U:005UE-3
AAAACTTCAATACCTTTCTGAT
>U:005UF-1
AAAACTTCAATACCTTTTCGAT
>U:005UG-1
AAAACTTCCATGATATCTTCGA
>U:005UH-1
AAAACTTCCATTTAAGAATAACT
>U:005UI-1
AAAACTTCGATGTTGACCATT
>U:005UJ-1
AAAACTTCGATTTGCATATGCAT
>U:005UK-1
AAAACTTCGCGATTTGAACCAT
>U:005UL-1
AAAACTTCGGAGCCTTCTC
>U:005UM-1
AAAACTTCGGGAAGTTGCTCCT
>U:005UN-1
AAAACTTCGGGAAGTTGCTCCTT
>U:005UO-1
AAAACTTCGTTACATTCTGTT
>U:005UP-1
AAAACTTCTAAAGGAAAAA
>U:005UQ-2
AAAACTTCTAAAGGAAGG
>U:005UR-1
AAAACTTCTAAAGGAAGGAGA
>U:005US-1
AAAACTTCTAAATCGACCTGTA
>U:005UT-1
AAAACTTCTAAGGTGTTT
>U:005UU-1
AAAACTTCTAAGGTGTTTTGGAT
>U:005UV-1
AAAACTTCTAAGTTGGTTT
>U:005UW-1
AAAACTTCTAAGTTGGTTTGGAT
>U:005UX-2
AAAACTTCTAAGTTGTT
>U:005UY-1
AAAACTTCTAAGTTGTTAAA
>U:005UZ-7
AAAACTTCTAAGTTGTTT
>U:005V0-3
AAAACTTCTAAGTTGTTTGG
>U:005V1-7
AAAACTTCTAAGTTGTTTT
>U:005V2-2
AAAACTTCTAAGTTGTTTTG
>U:005V3-20
AAAACTTCTAAGTTGTTTTGG
>U:005V4-5
AAAACTTCTAAGTTGTTTTGGA
>U:005V5-2
AAAACTTCTAAGTTGTTTTGGAA
>U:005V6-1
AAAACTTCTAAGTTGTTTTGGAAAAA
>U:005V7-9
AAAACTTCTAAGTTGTTTTGGAT
>U:005V8-1
AAAACTTCTAAGTTGTTTTGGATT
>U:005V9-1
AAAACTTCTAATTTGTTT
>U:005VA-1
AAAACTTCTACAAAAATAAT
>U:005VB-2
AAAACTTCTCCCAAAAT
>U:005VC-1
AAAACTTCTCCCAAAATTAGT
>U:005VD-1
AAAACTTCTCCCAAAATTAGTA
>U:005VE-1
AAAACTTGAATGACGATATTTCT
>U:005VF-1
AAAACTTGAGGTTGTAGGCT
>U:005VG-1
AAAACTTGAGTTATTCTTCGTTT
>U:005VH-1
AAAACTTGATCATCATAATCAT
>U:005VI-1
AAAACTTGCCTGATGAAT
>U:005VJ-1
AAAACTTGCTGATGGTCATTTGG
>U:005VK-1
AAAACTTGCTGTCGATATTTGT
>U:005VL-1
AAAACTTGGAAAGTCTGGTCAA
>U:005VM-1
AAAACTTGGCATCGCTGGCAGTT
>U:005VN-2
AAAACTTGGCATCGCTGGCAGTTT
>U:005VO-1
AAAACTTGGCTGAAGTAGGAAGT
>U:005VP-1
AAAACTTGGGAAAGGATCTT
>U:005VQ-1
AAAACTTGGGAACAAAGAAAT
>U:005VR-1
AAAACTTGGGTAATTAAACCAC
>U:005VS-14
AAAACTTGGTCAGGTCAGAAAT
>U:005VT-1
AAAACTTGGTCGGGTCAGAAAT
>U:005VU-1
AAAACTTGTAGAACTGAAATCGTGT
>U:005VV-1
AAAACTTGTATTAATATGCTAA
>U:005VW-1
AAAACTTGTCCGAGGTAAT
>U:005VX-1
AAAACTTGTCGAGAGTCAGAAC
>U:005VY-1
AAAACTTGTGGGCTGTTCTCGGC
>U:005VZ-1
AAAACTTGTTAAAAAGCTTCTT
>U:005W0-1
AAAACTTGTTAAAAATTTTC
>U:005W1-1
AAAACTTTAAATTCTTT
>U:005W2-1
AAAACTTTAAATTCTTTT
>U:005W3-1
AAAACTTTAAATTCTTTTA
>U:005W4-1
AAAACTTTAAGGAGATTGACT
>U:005W5-1
AAAACTTTCAATGAGTATGACGTCT
>U:005W6-1
AAAACTTTCCTGGTTTGTTTGGC
>U:005W7-1
AAAACTTTCGATGGTAGTT
>U:005W8-1
AAAACTTTCGGCGTAATTG
>U:005W9-1
AAAACTTTCTGTTGGAATATCCT
>U:005WA-1
AAAACTTTCTTTTGCCGGGTG
>U:005WB-1
AAAACTTTGAATTATTAAT
>U:005WC-1
AAAACTTTGGAACGTCTTGCAT
>U:005WD-1
AAAACTTTGTTGTCTTCAAAAA
>U:005WE-1
AAAACTTTTAAAAGCTGTCG
>U:005WF-1
AAAACTTTTAAAATCTGTCGAAAT
>U:005WG-1
AAAACTTTTAAACACACTTAGT
>U:005WH-1
AAAACTTTTAAGGAATAGC
>U:005WI-2
AAAACTTTTCGACGAGGACATTT
>U:005WJ-1
AAAACTTTTCGACGAGGACTTTT
>U:005WK-1
AAAACTTTTCGGATGGGTGAGAAA
>U:005WL-1
AAAACTTTTGCCCGAGCTGAAACT
>U:005WM-1
AAAACTTTTGCGTTTGGGGA
>U:005WN-2
AAAACTTTTGCGTTTGGGGAC
>U:005WO-1
AAAACTTTTGCTATCAATAAAT
>U:005WP-1
AAAACTTTTGGCATGTCAAAC
>U:005WQ-1
AAAACTTTTTAACAAGTTTAGTT
>U:005WR-1
AAAACTTTTTTAACAAGTTTAGT
>U:005WS-1
AAAACTTTTTTTTTTGTTT
>U:005WT-1
AAAAGAAAAAAAAAAAAAA
>U:005WU-1
AAAAGAAAAAAAAAAAATCGTCC
>U:005WV-1
AAAAGAAAAAAAAAAAATGAT
>U:005WW-1
AAAAGAAAAAAAAAAAGAAAA
>U:005WX-1
AAAAGAAAAAAAAAAAGAGAAAAAA
>U:005WY-1
AAAAGAAAAAAAAAAAGAGAT
>U:005WZ-1
AAAAGAAAAAAAAAAGGGAAAAT
>U:005X0-1
AAAAGAAAAAAAAGAAAGAGAGAA
>U:005X1-1
AAAAGAAAAAAAAGAACGGAGA
>U:005X2-1
AAAAGAAAAAAAAGAACGGAGAAA
>U:005X3-1
AAAAGAAAAAAACAGTTTTA
>U:005X4-1
AAAAGAAAAAAAGAAAAGAAA
>U:005X5-1
AAAAGAAAAAAAGAACGGAA
>U:005X6-1
AAAAGAAAAAAAGAAGGAAATT
>U:005X7-1
AAAAGAAAAAAAGAGAGAGA
>U:005X8-1
AAAAGAAAAAAAGAGGAAAAAAAT
>U:005X9-1
AAAAGAAAAAAAGGACGAAAA
>U:005XA-5
AAAAGAAAAAAAGGACGAAAAT
>U:005XB-1
AAAAGAAAAAAAGGATGAAAA
>U:005XC-1
AAAAGAAAAAAAGGTTGGAAGAAGAT
>U:005XD-1
AAAAGAAAAAAAGTGTAC
>U:005XE-1
AAAAGAAAAAAATTATTCGA
>U:005XF-1
AAAAGAAAAAAGCCCAACGCTGA
>U:005XG-1
AAAAGAAAAAAGCTAAAAAAG
>U:005XH-1
AAAAGAAAAAAGTATGTTGT
>U:005XI-1
AAAAGAAAAAAGTGTAC
>U:005XJ-1
AAAAGAAAAAAGTGTACACCA
>U:005XK-1
AAAAGAAAAAAGTGTACATGAGA
>U:005XL-1
AAAAGAAAAAAGTGTACGCCTT
>U:005XM-1
AAAAGAAAAAAGTTGAAACTT
>U:005XN-1
AAAAGAAAAAATATCTTAGG
>U:005XO-1
AAAAGAAAAAATCGGAAA
>U:005XP-1
AAAAGAAAAAATTTGCTGGAAAT
>U:005XQ-1
AAAAGAAAAACATGACCAACGG
>U:005XR-1
AAAAGAAAAACCTTCATCTTTT
>U:005XS-1
AAAAGAAAAAGAAAAGAAAGGAAT
>U:005XT-1
AAAAGAAAAAGAAGAAAA
>U:005XU-1
AAAAGAAAAAGAGCTCGGTAA
>U:005XV-1
AAAAGAAAAAGATAAGGCA
>U:005XW-1
AAAAGAAAAAGGATATGCA
>U:005XX-1
AAAAGAAAAAGGATATGCTTGGG
>U:005XY-1
AAAAGAAAAAGGGACTTTTC
>U:005XZ-1
AAAAGAAAAAGGGATTAAT
>U:005Y0-1
AAAAGAAAAATCCGGAGAGACC
>U:005Y1-1
AAAAGAAAAATGAAGAAAAA
>U:005Y2-1
AAAAGAAAAATTATTTACTTA
>U:005Y3-1
AAAAGAAAAATTGGAAGGGAA
>U:005Y4-1
AAAAGAAAACCGGAGCGAA
>U:005Y5-1
AAAAGAAAACCTTGGAATTGT
>U:005Y6-1
AAAAGAAAACGAGAATGAA
>U:005Y7-1
AAAAGAAAACGGAGGCGAT
>U:005Y8-1
AAAAGAAAACGTGTACAATTTCTT
>U:005Y9-1
AAAAGAAAACTGACTGAGTGGAGA
>U:005YA-1
AAAAGAAAACTGGTCGAAAAG
>U:005YB-1
AAAAGAAAACTGTGGAAATTTC
>U:005YC-1
AAAAGAAAACTGTGTCACTG
>U:005YD-2
AAAAGAAAACTTGTTGAGAA
>U:005YE-1
AAAAGAAAAGAAAAGAGAAA
>U:005YF-1
AAAAGAAAAGAAATTAATGGAAT
>U:005YG-5
AAAAGAAAAGAAGAAGA
>U:005YH-1
AAAAGAAAAGAAGAAGAAG
>U:005YI-3
AAAAGAAAAGAAGAAGAAGA
>U:005YJ-1
AAAAGAAAAGAAGAAGAAGATCGA
>U:005YK-1
AAAAGAAAAGAAGATTTTGATA
>U:005YL-1
AAAAGAAAAGAAGGACGAAAATTT
>U:005YM-1
AAAAGAAAAGAGAGAAGA
>U:005YN-1
AAAAGAAAAGATTGTGTGGTAG
>U:005YO-1
AAAAGAAAAGATTGTGTGGTAGA
>U:005YP-2
AAAAGAAAAGCCGGGTTTT
>U:005YQ-1
AAAAGAAAAGCTAGTCAA
>U:005YR-1
AAAAGAAAAGCTAGTCGATTCT
>U:005YS-1
AAAAGAAAAGGAAAAAAGCTTCA
>U:005YT-1
AAAAGAAAAGGTATGAAAAGA
>U:005YU-1
AAAAGAAAAGTACCCTGA
>U:005YV-1
AAAAGAAAAGTAGATGAGGAA
>U:005YW-1
AAAAGAAAAGTTAAAAAA
>U:005YX-1
AAAAGAAAAGTTAGCCA
>U:005YY-3
AAAAGAAAAGTTAGCCAA
>U:005YZ-2
AAAAGAAAAGTTAGTAGA
>U:005Z0-1
AAAAGAAAAGTTAGTAGTAA
>U:005Z1-20
AAAAGAAAAGTTAGTCA
>U:005Z2-41
AAAAGAAAAGTTAGTCAA
>U:005Z3-1
AAAAGAAAAGTTAGTCAAA
>U:005Z4-8
AAAAGAAAAGTTAGTCAAT
>U:005Z5-4
AAAAGAAAAGTTAGTCAATC
>U:005Z6-1
AAAAGAAAAGTTAGTCAATCA
>U:005Z7-1
AAAAGAAAAGTTAGTCAATCC
>U:005Z8-1
AAAAGAAAAGTTAGTCAATCGA
>U:005Z9-12
AAAAGAAAAGTTAGTCAATCT
>U:005ZA-1
AAAAGAAAAGTTAGTCAATCTA
>U:005ZB-8
AAAAGAAAAGTTAGTCAATCTT
>U:005ZC-2
AAAAGAAAAGTTAGTCAATCTTA
>U:005ZD-20
AAAAGAAAAGTTAGTCAATCTTC
>U:005ZE-5
AAAAGAAAAGTTAGTCAATCTTCT
>U:005ZF-1
AAAAGAAAAGTTAGTCAATTTTC
>U:005ZG-1
AAAAGAAAAGTTAGTCT
>U:005ZH-1
AAAAGAAAAGTTAGTGAAAAAAA
>U:005ZI-1
AAAAGAAAAGTTAGTGGTAA
>U:005ZJ-4
AAAAGAAAAGTTAGTTAA
>U:005ZK-1
AAAAGAAAATAGGGGTTTGGAGGA
>U:005ZL-1
AAAAGAAAATATGAAGATTCCGG
>U:005ZM-1
AAAAGAAAATATTCCATGGGATC
>U:005ZN-1
AAAAGAAAATCAAAAAAAA
>U:005ZO-1
AAAAGAAAATGAAAGGATC
>U:005ZP-1
AAAAGAAAATTAGAAGAAAAAAA
>U:005ZQ-1
AAAAGAAAATTCTCGAGG
>U:005ZR-1
AAAAGAAAATTCTCGAGGAAAA
>U:005ZS-3
AAAAGAAAATTCTCGAGGAT
>U:005ZT-1
AAAAGAAAATTCTCGAGGATA
>U:005ZU-2
AAAAGAAAATTCTCGAGGATC
>U:005ZV-7
AAAAGAAAATTCTCGAGGATCT
>U:005ZW-5
AAAAGAAAATTCTCGAGGATCTC
>U:005ZX-1
AAAAGAAAATTCTCGAGGATCTCC
>U:005ZY-1
AAAAGAAAATTCTCGAGGATT
>U:005ZZ-1
AAAAGAAAATTGAGGAA
>U:00600-1
AAAAGAAAATTTAGTCAATCTTCT
>U:00601-1
AAAAGAAAATTTATAATAAAA
>U:00602-1
AAAAGAAACAAAGATCAGAATAT
>U:00603-1
AAAAGAAACATTGGTTAATA
>U:00604-1
AAAAGAAACCAAAATTAGGAT
>U:00605-1
AAAAGAAACGCAGAGTTGTGGAAT
>U:00606-1
AAAAGAAACGGAGAAAGTT
>U:00607-1
AAAAGAAACGTTGGTAGCGAAAC
>U:00608-1
AAAAGAAACTAACGAGGATT
>U:00609-1
AAAAGAAACTAACGAGGATTTCCCT
>U:0060A-1
AAAAGAAACTAACGAGGATTTCCCTA
>U:0060B-1
AAAAGAAACTAACGAGGATTTTCCT
>U:0060C-1
AAAAGAAACTGGGAAGAGGAAT
>U:0060D-1
AAAAGAAACTGTACTGAT
>U:0060E-1
AAAAGAAACTTCTGAAAATGAAT
>U:0060F-1
AAAAGAAACTTTACTGTG
>U:0060G-1
AAAAGAAAGAAAAAAAAAGA
>U:0060H-1
AAAAGAAAGAAGGACGATGTCG
>U:0060I-1
AAAAGAAAGAATGCCAATGGAAA
>U:0060J-1
AAAAGAAAGAGAAGGACGAAGAA
>U:0060K-1
AAAAGAAAGAGAGAAAAAAAA
>U:0060L-1
AAAAGAAAGATATGAAGTGT
>U:0060M-2
AAAAGAAAGATATGAAGTGTCA
>U:0060N-5
AAAAGAAAGATATGAAGTGTCAT
>U:0060O-1
AAAAGAAAGATCAGTTCGGAGT
>U:0060P-1
AAAAGAAAGATGAAGTGT
>U:0060Q-1
AAAAGAAAGATTAGAGGAAA
>U:0060R-1
AAAAGAAAGATTGTTTGCTT
>U:0060S-1
AAAAGAAAGCTGGGAAAAGCCAT
>U:0060T-2
AAAAGAAAGCTTAGTTA
>U:0060U-2
AAAAGAAAGCTTAGTTAA
>U:0060V-1
AAAAGAAAGCTTAGTTAATC
>U:0060W-2
AAAAGAAAGCTTAGTTAATCT
>U:0060X-1
AAAAGAAAGCTTAGTTAATCTT
>U:0060Y-1
AAAAGAAAGCTTAGTTAATCTTC
>U:0060Z-2
AAAAGAAAGCTTAGTTAATCTTCT
>U:00610-1
AAAAGAAAGCTTCGAGGAAA
>U:00611-1
AAAAGAAAGGAAAGAGGAAAT
>U:00612-2
AAAAGAAAGGAGTCGACA
>U:00613-1
AAAAGAAAGGATCAGGGAAAGTAT
>U:00614-2
AAAAGAAAGGCTAGAAGAAA
>U:00615-1
AAAAGAAAGGGCTCTACAATGA
>U:00616-1
AAAAGAAAGGGGGTAGCAT
>U:00617-1
AAAAGAAAGGTTAGCTAATCT
>U:00618-1
AAAAGAAAGGTTAGCTAATCTT
>U:00619-1
AAAAGAAAGTGGCAAAATTA
>U:0061A-1
AAAAGAAAGTGGTATTTT
>U:0061B-1
AAAAGAAAGTTAGTCAATCTT
>U:0061C-1
AAAAGAAAGTTGGTTTCCATT
>U:0061D-2
AAAAGAAATAAATTAACTGGAGA
>U:0061E-2
AAAAGAAATAAATTAACTGGAGAT
>U:0061F-1
AAAAGAAATAATTAAAAAATA
>U:0061G-1
AAAAGAAATATAAAGAAATGG
>U:0061H-1
AAAAGAAATCAACCGAGAT
>U:0061I-1
AAAAGAAATCCAAATTAAAAAAA
>U:0061J-1
AAAAGAAATCCAGGAATAACAAT
>U:0061K-1
AAAAGAAATCTTCGAAAAGAAA
>U:0061L-1
AAAAGAAATGAAAGAGGAT
>U:0061M-1
AAAAGAAATGAACAAGGATGCAT
>U:0061N-1
AAAAGAAATGAAGAGCATCCA
>U:0061O-1
AAAAGAAATGACCGTTATG
>U:0061P-1
AAAAGAAATGATGGAAATGCTTCAAT
>U:0061Q-1
AAAAGAAATGGAAGGAAT
>U:0061R-1
AAAAGAAATGGCTGGGTGAATGT
>U:0061S-1
AAAAGAAATGGTCGCAGTT
>U:0061T-1
AAAAGAAATGTACACTCAA
>U:0061U-1
AAAAGAAATGTCGTGGAAAGAT
>U:0061V-1
AAAAGAAATGTCTTATTTGTC
>U:0061W-1
AAAAGAAATGTCTTATTTGTCT
>U:0061X-1
AAAAGAAATGTCTTATTTGTCTT
>U:0061Y-1
AAAAGAAATGTGGAAAATGA
>U:0061Z-1
AAAAGAAATTGAGAAAAGGAA
>U:00620-1
AAAAGAAATTGAGAAAAGGAAT
>U:00621-1
AAAAGAAATTGATATTTTGAGCTT
>U:00622-1
AAAAGAACAAAAGAACTGT
>U:00623-1
AAAAGAACAAAAGCTAGCGT
>U:00624-1
AAAAGAACAAACAGTTA
>U:00625-1
AAAAGAACAAATATGTTTGCAT
>U:00626-1
AAAAGAACAAGCGCAACGCT
>U:00627-1
AAAAGAACAAGGTAAACCTGGAT
>U:00628-1
AAAAGAACACAACAATTAGACT
>U:00629-1
AAAAGAACACATCTATTAGAT
>U:0062A-1
AAAAGAACAGGTCGAGGAAAT
>U:0062B-1
AAAAGAACATAAAAATCGGG
>U:0062C-1
AAAAGAACCAGAAGAAGTCAC
>U:0062D-1
AAAAGAACCCCGGCGAGGG
>U:0062E-2
AAAAGAACCCCGGCGAGGGGAGTGA
>U:0062F-1
AAAAGAACCCCGGCGAGGGGAGTGAAAAA
>U:0062G-2
AAAAGAACCCCGGGAGGGGAGTGAAA
>U:0062H-1
AAAAGAACCCCGGTGAGGGGAGTGA
>U:0062I-1
AAAAGAACCGGAATGGTGGCGTAAG
>U:0062J-2
AAAAGAACCGGTTGGTCGAGAGTT
>U:0062K-1
AAAAGAACCTGAAACCGTGTACGT
>U:0062L-1
AAAAGAACCTGAGCGAGAA
>U:0062M-2
AAAAGAACGAAAAGATTAAAATGA
>U:0062N-1
AAAAGAACGAAAAGATTAGAT
>U:0062O-1
AAAAGAACGAAACGAGAAATT
>U:0062P-1
AAAAGAACGAAGTTGACCCT
>U:0062Q-1
AAAAGAACGAATAGAATGACGT
>U:0062R-1
AAAAGAACGACATGCTAGGTC
>U:0062S-1
AAAAGAACGAGAATTACATGCGGCT
>U:0062T-1
AAAAGAACGATCTTACAGTT
>U:0062U-1
AAAAGAACGATCTTACAGTTT
>U:0062V-1
AAAAGAACGATCTTACAGTTTGC
>U:0062W-6
AAAAGAACGATCTTACAGTTTGT
>U:0062X-1
AAAAGAACGATCTTATAGTTTGT
>U:0062Y-1
AAAAGAACGATGAGAGAAAAAAAAAA
>U:0062Z-1
AAAAGAACGATTGGAAT
>U:00630-1
AAAAGAACGATTGGATAATCTGTC
>U:00631-1
AAAAGAACGCAGCTAGTAGATT
>U:00632-1
AAAAGAACGCATCTATTAGA
>U:00633-1
AAAAGAACGCATCTATTAGAT
>U:00634-1
AAAAGAACGCATCTATTAGATT
>U:00635-1
AAAAGAACGGAAGAAATTTT
>U:00636-1
AAAAGAACGGAAGATGAAGACGT
>U:00637-1
AAAAGAACGGAGAAAGGAT
>U:00638-1
AAAAGAACGGCAATTTCAG
>U:00639-1
AAAAGAACGTACGGCACAAT
>U:0063A-1
AAAAGAACGTGATGAAAATTCC
>U:0063B-1
AAAAGAACGTGCCGAAAAAAGA
>U:0063C-1
AAAAGAACGTGGGGTAACAT
>U:0063D-1
AAAAGAACGTGTGTGTGTGTAA
>U:0063E-2
AAAAGAACTCCAAAAAAGGGAGA
>U:0063F-1
AAAAGAACTCCAAAAAAGGGAGAG
>U:0063G-1
AAAAGAACTCCAAGAAAGGGAA
>U:0063H-1
AAAAGAACTCGGAAACATT
>U:0063I-1
AAAAGAACTGCTAGATCAGAA
>U:0063J-1
AAAAGAACTGGCAAGTATGA
>U:0063K-1
AAAAGAACTGTAGGATGCTT
>U:0063L-1
AAAAGAAGAAAAAAGGAA
>U:0063M-1
AAAAGAAGAAAAAAGGAAG
>U:0063N-1
AAAAGAAGAAAAAAGGAAGAA
>U:0063O-1
AAAAGAAGAAAAAAGGAAGAAA
>U:0063P-2
AAAAGAAGAAAAAAGGAAGAAAC
>U:0063Q-2
AAAAGAAGAAAAAAGGAAGAAACGGT
>U:0063R-1
AAAAGAAGAAAAAATATAAAA
>U:0063S-1
AAAAGAAGAAAAAGAAAGAAA
>U:0063T-1
AAAAGAAGAAAAAGTTGAAG
>U:0063U-1
AAAAGAAGAAAAGAAAAGGAA
>U:0063V-1
AAAAGAAGAAAGCGGACCGAGT
>U:0063W-1
AAAAGAAGAAAGCTGAAATTATTTA
>U:0063X-3
AAAAGAAGAAAGGAGGAATTGA
>U:0063Y-2
AAAAGAAGAAAGGAGGAATTGAA
>U:0063Z-1
AAAAGAAGAAATACGCTGTTGTT
>U:00640-1
AAAAGAAGAACGTGTGGAGAC
>U:00641-1
AAAAGAAGAACGTGTGGAGACAGA
>U:00642-1
AAAAGAAGAACTATTAAAAGTA
>U:00643-1
AAAAGAAGAACTGTATTATA
>U:00644-1
AAAAGAAGAAGAAGATCGATA
>U:00645-2
AAAAGAAGAAGAAGATCGATACC
>U:00646-2
AAAAGAAGAAGAAGATCGATACCT
>U:00647-1
AAAAGAAGAAGATTGGAGGAGTT
>U:00648-1
AAAAGAAGAAGCAAAAT
>U:00649-3
AAAAGAAGAAGCAAAATT
>U:0064A-1
AAAAGAAGAAGCAAAATTTA
>U:0064B-1
AAAAGAAGAAGCAAAATTTACT
>U:0064C-1
AAAAGAAGAAGGAAATG
>U:0064D-1
AAAAGAAGAATGAGCGGTCTG
>U:0064E-1
AAAAGAAGACACCAGGACG
>U:0064F-1
AAAAGAAGACAGGAAAAGGT
>U:0064G-1
AAAAGAAGACCCTTGTCCTC
>U:0064H-1
AAAAGAAGACCTGAAAAATGA
>U:0064I-1
AAAAGAAGACGTAAAATTTATA
>U:0064J-1
AAAAGAAGACTGGAGAAATTGC
>U:0064K-1
AAAAGAAGAGAAAAAAAATTTTTA
>U:0064L-1
AAAAGAAGAGAAAAAAATTTTTA
>U:0064M-2
AAAAGAAGAGAAAAAATTTTTA
>U:0064N-1
AAAAGAAGAGAAAAAATTTTTAAT
>U:0064O-2
AAAAGAAGAGAAGAAATTTAT
>U:0064P-2
AAAAGAAGAGAAGAAATTTATA
>U:0064Q-2
AAAAGAAGAGAAGAAATTTATAA
>U:0064R-1
AAAAGAAGAGAAGAAATTTATAAT
>U:0064S-1
AAAAGAAGAGAAGAAATTTTTAA
>U:0064T-1
AAAAGAAGAGAAGAAATTTTTTG
>U:0064U-5
AAAAGAAGAGAAGAAGAAGA
>U:0064V-8
AAAAGAAGAGAAGAAGAAGAA
>U:0064W-6
AAAAGAAGAGAAGAAGAAGAAA
>U:0064X-1
AAAAGAAGAGAAGAAGAAGAGAAAA
>U:0064Y-2
AAAAGAAGAGAAGAAGAGA
>U:0064Z-1
AAAAGAAGAGAAGAAGAGG
>U:00650-3
AAAAGAAGAGAAGAAGAGGA
>U:00651-4
AAAAGAAGAGAAGAAGAGGAA
>U:00652-4
AAAAGAAGAGAAGAGGAGGAA
>U:00653-2
AAAAGAAGAGAAGAGGAGGAAA
>U:00654-1
AAAAGAAGAGAAGAGGAGGAAAA
>U:00655-1
AAAAGAAGAGAAGATATTTTA
>U:00656-1
AAAAGAAGAGAAGTGGAA
>U:00657-2
AAAAGAAGAGAAGTGGAAGA
>U:00658-2
AAAAGAAGAGAAGTGGAAGAA
>U:00659-2
AAAAGAAGAGAAGTGGAAGAAA
>U:0065A-1
AAAAGAAGAGAATAAGAAGAA
>U:0065B-1
AAAAGAAGAGAATAAGAGGAA
>U:0065C-1
AAAAGAAGAGAATATGATGAGA
>U:0065D-1
AAAAGAAGAGACGAAGAAGAAAA
>U:0065E-1
AAAAGAAGAGAGAATAAATTT
>U:0065F-1
AAAAGAAGAGATAATGGTGA
>U:0065G-1
AAAAGAAGAGATGATGAGAGCT
>U:0065H-1
AAAAGAAGAGATGATGAGAGCTA
>U:0065I-1
AAAAGAAGAGATGATGAGAGCTAA
>U:0065J-1
AAAAGAAGAGATGATTTATGGTAGT
>U:0065K-1
AAAAGAAGAGATGGAACGGTA
>U:0065L-1
AAAAGAAGAGATTACGATGA
>U:0065M-8
AAAAGAAGAGATTATGA
>U:0065N-2
AAAAGAAGAGATTATGAA
>U:0065O-3
AAAAGAAGAGATTATGAT
>U:0065P-1
AAAAGAAGAGATTATGATA
>U:0065Q-6
AAAAGAAGAGATTATGATG
>U:0065R-34
AAAAGAAGAGATTATGATGA
>U:0065S-1
AAAAGAAGAGATTATGATGAA
>U:0065T-9
AAAAGAAGAGATTATGATGAG
>U:0065U-61
AAAAGAAGAGATTATGATGAGA
>U:0065V-3
AAAAGAAGAGATTATGATGAGAA
>U:0065W-1
AAAAGAAGAGATTATGATGAGAAA
>U:0065X-8
AAAAGAAGAGATTATGATGAGAG
>U:0065Y-10
AAAAGAAGAGATTATGATGAGAGA
>U:0065Z-1
AAAAGAAGAGATTATGATGAGAGAT
>U:00660-1
AAAAGAAGAGATTATGATGATA
>U:00661-1
AAAAGAAGAGATTATGATGTGA
>U:00662-1
AAAAGAAGAGATTGAACTAATTTA
>U:00663-1
AAAAGAAGAGCTTATGATGA
>U:00664-1
AAAAGAAGAGGAGTGGAAGAAA
>U:00665-1
AAAAGAAGAGGATTCCGTTTC
>U:00666-5
AAAAGAAGAGGCAAAAT
>U:00667-15
AAAAGAAGAGGCAAAATT
>U:00668-10
AAAAGAAGAGGCAAAATTT
>U:00669-2
AAAAGAAGAGGCAAAATTTA
>U:0066A-3
AAAAGAAGAGGCAAAATTTAC
>U:0066B-1
AAAAGAAGAGGCAAAATTTACT
>U:0066C-1
AAAAGAAGAGGCAAAATTTACTC
>U:0066D-1
AAAAGAAGAGGCAAAATTTT
>U:0066E-4
AAAAGAAGAGGTAAAAA
>U:0066F-1
AAAAGAAGAGGTAAAAAA
>U:0066G-14
AAAAGAAGAGGTAAAAT
>U:0066H-1
AAAAGAAGAGGTAAAATA
>U:0066I-11
AAAAGAAGAGGTAAAATT
>U:0066J-1
AAAAGAAGAGGTAAAATTATTCC
>U:0066K-12
AAAAGAAGAGGTAAAATTT
>U:0066L-35
AAAAGAAGAGGTAAAATTTA
>U:0066M-1
AAAAGAAGAGGTAAAATTTAAA
>U:0066N-17
AAAAGAAGAGGTAAAATTTAT
>U:0066O-1
AAAAGAAGAGGTAAAATTTATA
>U:0066P-1
AAAAGAAGAGGTAAAATTTATAA
>U:0066Q-9
AAAAGAAGAGGTAAAATTTATT
>U:0066R-3
AAAAGAAGAGGTAAAATTTATTA
>U:0066S-10
AAAAGAAGAGGTAAAATTTATTC
>U:0066T-3
AAAAGAAGAGGTAAAATTTATTCC
>U:0066U-1
AAAAGAAGAGGTAAAATTTATTCCT
>U:0066V-1
AAAAGAAGAGGTAGAATTT
>U:0066W-1
AAAAGAAGAGGTGAAATTTA
>U:0066X-1
AAAAGAAGAGGTTATGATGAGT
>U:0066Y-1
AAAAGAAGAGTCAAATGA
>U:0066Z-1
AAAAGAAGAGTTAGGCA
>U:00670-1
AAAAGAAGAGTTCAAGTCATACT
>U:00671-1
AAAAGAAGATATTATGATGAGA
>U:00672-1
AAAAGAAGATTGGCTATCTGA
>U:00673-1
AAAAGAAGATTTTTATATA
>U:00674-2
AAAAGAAGATTTTTATATAAT
>U:00675-3
AAAAGAAGATTTTTATATAATA
>U:00676-1
AAAAGAAGATTTTTATATAATAA
>U:00677-1
AAAAGAAGATTTTTATATAATAAGA
>U:00678-1
AAAAGAAGATTTTTATGTGAT
>U:00679-1
AAAAGAAGATTTTTATGTGATAA
>U:0067A-1
AAAAGAAGATTTTTATTTA
>U:0067B-1
AAAAGAAGCAACGGATATTAA
>U:0067C-1
AAAAGAAGCAGCGTCGTATTT
>U:0067D-3
AAAAGAAGCCGACGAGGAAA
>U:0067E-1
AAAAGAAGCCGGACCAAAT
>U:0067F-1
AAAAGAAGCCTAAAGACGA
>U:0067G-1
AAAAGAAGCCTCTACAAGGAA
>U:0067H-1
AAAAGAAGCCTCTGTATCCA
>U:0067I-1
AAAAGAAGCGAAATTTTTTC
>U:0067J-1
AAAAGAAGCGAGGATAAA
>U:0067K-1
AAAAGAAGCGCTATTCATGAAGT
>U:0067L-1
AAAAGAAGCTGGACCGAAAAG
>U:0067M-1
AAAAGAAGCTGGACCGAAAAGT
>U:0067N-1
AAAAGAAGCTTGGCCTCCTT
>U:0067O-1
AAAAGAAGGAAAAATTACCAGTA
>U:0067P-1
AAAAGAAGGAAGAAATGAAA
>U:0067Q-1
AAAAGAAGGACAGGAAAGAGAAT
>U:0067R-1
AAAAGAAGGACATGCCTCAA
>U:0067S-1
AAAAGAAGGACATGCCTGGGA
>U:0067T-1
AAAAGAAGGACATGCCTTGG
>U:0067U-8
AAAAGAAGGACATGCCTTGGTC
>U:0067V-1
AAAAGAAGGACATGCCTTGGTCA
>U:0067W-2
AAAAGAAGGACATGCCTTGGTCAA
>U:0067X-1
AAAAGAAGGACATGCTTTGGTC
>U:0067Y-1
AAAAGAAGGAGCGCGAAAT
>U:0067Z-1
AAAAGAAGGAGGATTTCATG
>U:00680-1
AAAAGAAGGATCAGTTATA
>U:00681-1
AAAAGAAGGATCCGAAGAAGAAGT
>U:00682-1
AAAAGAAGGATGAAAAAAT
>U:00683-1
AAAAGAAGGATTGAACTA
>U:00684-1
AAAAGAAGGATTGAACTAAT
>U:00685-1
AAAAGAAGGATTGTTGGTGAT
>U:00686-1
AAAAGAAGGCACAGTTGGTT
>U:00687-1
AAAAGAAGGCATCAAAGT
>U:00688-1
AAAAGAAGGCCTCTACAGGGAA
>U:00689-1
AAAAGAAGGCTGTCGAAGCAGAGACC
>U:0068A-1
AAAAGAAGGGAACCGAGGT
>U:0068B-1
AAAAGAAGGGAAGAAAAATACGA
>U:0068C-1
AAAAGAAGGGAGTATGTTGAGTG
>U:0068D-1
AAAAGAAGGGATCTACAAGGAA
>U:0068E-1
AAAAGAAGGGATTATGATGA
>U:0068F-1
AAAAGAAGGGCCCTACAAGGAA
>U:0068G-1
AAAAGAAGGGCGCTACAAGGAA
>U:0068H-2
AAAAGAAGGGCTCTACA
>U:0068I-2
AAAAGAAGGGCTCTACAA
>U:0068J-1
AAAAGAAGGGCTCTACAAGA
>U:0068K-12
AAAAGAAGGGCTCTACAAGG
>U:0068L-35
AAAAGAAGGGCTCTACAAGGA
>U:0068M-58
AAAAGAAGGGCTCTACAAGGAA
>U:0068N-16
AAAAGAAGGGCTCTACAAGGAAT
>U:0068O-1
AAAAGAAGGGCTCTACAAGGAATA
>U:0068P-1
AAAAGAAGGGCTCTACAAGGAG
>U:0068Q-1
AAAAGAAGGGCTCTACAAGGCA
>U:0068R-1
AAAAGAAGGGCTCTACAG
>U:0068S-1
AAAAGAAGGGCTCTACCGGAAT
>U:0068T-1
AAAAGAAGGGCTCTATAAGGAA
>U:0068U-1
AAAAGAAGGGGTAAAATT
>U:0068V-1
AAAAGAAGGGGTAAAATTTATT
>U:0068W-1
AAAAGAAGGTCTTGTACAAT
>U:0068X-1
AAAAGAAGGTGCAGTAAAA
>U:0068Y-1
AAAAGAAGTAAGGAAGGATTGTT
>U:0068Z-2
AAAAGAAGTAGGTAGCT
>U:00690-2
AAAAGAAGTAGGTAGCTTAACCTTCGG
>U:00691-1
AAAAGAAGTCCTCCTTGGCAA
>U:00692-1
AAAAGAAGTCGGGGATGACC
>U:00693-2
AAAAGAAGTCGGGGATGACCA
>U:00694-1
AAAAGAAGTCTCAAGGGTGGTGA
>U:00695-1
AAAAGAAGTCTGTTGTAG
>U:00696-1
AAAAGAAGTCTGTTGTAGA
>U:00697-1
AAAAGAAGTGAAGAAGAAGAAA
>U:00698-1
AAAAGAAGTGATAAAAGAAGA
>U:00699-1
AAAAGAAGTGGGAAGATT
>U:0069A-1
AAAAGAAGTGGTAAAATTT
>U:0069B-1
AAAAGAAGTGGTTGGATGA
>U:0069C-1
AAAAGAAGTGGTTGGATGATCA
>U:0069D-1
AAAAGAAGTTAAGGTTT
>U:0069E-1
AAAAGAAGTTCAGTGATGATCGCT
>U:0069F-1
AAAAGAAGTTCGCCGTGGTCTT
>U:0069G-1
AAAAGAAGTTGACTATGA
>U:0069H-1
AAAAGAAGTTGGAGGAATTT
>U:0069I-1
AAAAGAATAAAAATGTAA
>U:0069J-1
AAAAGAATAAACGGAAATTTGAT
>U:0069K-1
AAAAGAATAAGATAGGTAA
>U:0069L-1
AAAAGAATAAGATTGGACGATTTGT
>U:0069M-1
AAAAGAATAATATAGAAGGGT
>U:0069N-3
AAAAGAATAATTCGTGGGATCA
>U:0069O-2
AAAAGAATAATTCGTGGGATCAG
>U:0069P-1
AAAAGAATAATTCGTGGGATCAGA
>U:0069Q-1
AAAAGAATACCTGAATGCG
>U:0069R-1
AAAAGAATACGTGATGAGCGT
>U:0069S-1
AAAAGAATAGAAGAAGAAGA
>U:0069T-1
AAAAGAATAGAAGTGGAAGA
>U:0069U-1
AAAAGAATAGAGAACAAAGAT
>U:0069V-1
AAAAGAATAGCATATACGCAAGC
>U:0069W-1
AAAAGAATATTGGCTTTT
>U:0069X-1
AAAAGAATATTTTGATATAATAGG
>U:0069Y-1
AAAAGAATCAAAGGAAAA
>U:0069Z-1
AAAAGAATCAAAGGAAAATT
>U:006A0-1
AAAAGAATCAAAGGAAAATTAT
>U:006A1-2
AAAAGAATCAAAGGAAAATTATT
>U:006A2-1
AAAAGAATCATCTGATTATGAAC
>U:006A3-1
AAAAGAATCGATATCAATGAT
>U:006A4-2
AAAAGAATCGGCCCGGGAA
>U:006A5-6
AAAAGAATCGGCCCGGGAATT
>U:006A6-1
AAAAGAATCGGGGTCAAC
>U:006A7-1
AAAAGAATCTGATGCATT
>U:006A8-1
AAAAGAATGAAACTCAC
>U:006A9-1
AAAAGAATGAACAGATTGA
>U:006AA-1
AAAAGAATGACAGTGATTGCCGGTT
>U:006AB-1
AAAAGAATGAGAAAAAGTGGA
>U:006AC-1
AAAAGAATGATGTTTTTTGTTTGG
>U:006AD-2
AAAAGAATGCCAATGGAAAA
>U:006AE-1
AAAAGAATGCGACGATTA
>U:006AF-1
AAAAGAATGGAGTTTAAT
>U:006AG-1
AAAAGAATGGCCAACAAATATA
>U:006AH-1
AAAAGAATGGGAAAACGAAACGA
>U:006AI-1
AAAAGAATGGGATTGAAGGATGAAC
>U:006AJ-1
AAAAGAATGGGTGTGTGTGGAAGA
>U:006AK-1
AAAAGAATGTGGGCACCTGCAAT
>U:006AL-1
AAAAGAATGTGGGTGTGT
>U:006AM-1
AAAAGAATGTGGGTGTGTGTAA
>U:006AN-1
AAAAGAATGTGGGTGTGTGTAAT
>U:006AO-1
AAAAGAATGTGTGAGTGTGTAATA
>U:006AP-1
AAAAGAATGTGTGTGAAAA
>U:006AQ-1
AAAAGAATGTGTGTGTA
>U:006AR-1
AAAAGAATGTGTGTGTATGTA
>U:006AS-5
AAAAGAATGTGTGTGTGA
>U:006AT-15
AAAAGAATGTGTGTGTGT
>U:006AU-2
AAAAGAATGTGTGTGTGTA
>U:006AV-1
AAAAGAATGTGTGTGTGTATAAC
>U:006AW-1
AAAAGAATGTGTGTGTGTG
>U:006AX-3
AAAAGAATGTGTGTGTGTGA
>U:006AY-1
AAAAGAATGTGTGTGTGTGAGA
>U:006AZ-19
AAAAGAATGTGTGTGTGTGT
>U:006B0-14
AAAAGAATGTGTGTGTGTGTA
>U:006B1-49
AAAAGAATGTGTGTGTGTGTAA
>U:006B2-6
AAAAGAATGTGTGTGTGTGTAAA
>U:006B3-1
AAAAGAATGTGTGTGTGTGTAAAA
>U:006B4-1
AAAAGAATGTGTGTGTGTGTAAC
>U:006B5-23
AAAAGAATGTGTGTGTGTGTAAT
>U:006B6-5
AAAAGAATGTGTGTGTGTGTAATA
>U:006B7-2
AAAAGAATGTGTGTGTGTGTAATT
>U:006B8-1
AAAAGAATGTGTGTGTGTGTGTA
>U:006B9-1
AAAAGAATGTGTGTGTGTGTT
>U:006BA-1
AAAAGAATGTGTGTTTGT
>U:006BB-1
AAAAGAATGTTAGTTTGA
>U:006BC-3
AAAAGAATGTTAGTTTT
>U:006BD-1
AAAAGAATGTTAGTTTTC
>U:006BE-1
AAAAGAATGTTAGTTTTCCTA
>U:006BF-2
AAAAGAATGTTAGTTTTCCTAT
>U:006BG-3
AAAAGAATTAACGGAAA
>U:006BH-1
AAAAGAATTAACGGAAAT
>U:006BI-7
AAAAGAATTAACGGAAATTT
>U:006BJ-16
AAAAGAATTAACGGAAATTTGA
>U:006BK-2
AAAAGAATTAACGGAAATTTGAA
>U:006BL-3
AAAAGAATTAACGGAAATTTGAT
>U:006BM-1
AAAAGAATTAAGGTTTTGA
>U:006BN-1
AAAAGAATTAAGGTTTTGAA
>U:006BO-1
AAAAGAATTAAGGTTTTGATC
>U:006BP-1
AAAAGAATTAGAAATAGTGAT
>U:006BQ-1
AAAAGAATTAGAGGGAG
>U:006BR-1
AAAAGAATTAGAGTGAGCTTGA
>U:006BS-1
AAAAGAATTATATAGAAGGGT
>U:006BT-1
AAAAGAATTATATTGTTGTAAT
>U:006BU-1
AAAAGAATTCAAGGTTTTGAA
>U:006BV-1
AAAAGAATTGAACCTTCGAAACGA
>U:006BW-1
AAAAGAATTGAAGGATTTGA
>U:006BX-1
AAAAGAATTGCATGCAGCAGAT
>U:006BY-1
AAAAGAATTGGAAGCTGAAAT
>U:006BZ-2
AAAAGAATTGGAATTGTTTAC
>U:006C0-1
AAAAGAATTGGCACAAAATAT
>U:006C1-1
AAAAGAATTGGGTACGGTT
>U:006C2-1
AAAAGAATTGTTGTATT
>U:006C3-1
AAAAGAATTGTTGTATTT
>U:006C4-1
AAAAGAATTGTTGTATTTC
>U:006C5-3
AAAAGAATTGTTGTATTTCT
>U:006C6-5
AAAAGAATTGTTGTATTTCTCT
>U:006C7-1
AAAAGAATTGTTGTATTTCTCTGT
>U:006C8-2
AAAAGAATTGTTTTTTGACTTTA
>U:006C9-1
AAAAGAATTTAAGGCTT
>U:006CA-1
AAAAGAATTTAAGGTTGA
>U:006CB-1
AAAAGAATTTAAGGTTGAT
>U:006CC-7
AAAAGAATTTAAGGTTT
>U:006CD-28
AAAAGAATTTAAGGTTTT
>U:006CE-3
AAAAGAATTTAAGGTTTTG
>U:006CF-14
AAAAGAATTTAAGGTTTTGA
>U:006CG-1
AAAAGAATTTAAGGTTTTGAG
>U:006CH-7
AAAAGAATTTAAGGTTTTGAT
>U:006CI-1
AAAAGAATTTAAGGTTTTGATA
>U:006CJ-9
AAAAGAATTTAAGGTTTTGATC
>U:006CK-2
AAAAGAATTTAAGGTTTTGATCG
>U:006CL-1
AAAAGAATTTAAGGTTTTGATCGC
>U:006CM-1
AAAAGAATTTCGTGAAGAGCATTT
>U:006CN-1
AAAAGAATTTCTCCTTGAGTTAAT
>U:006CO-1
AAAAGAATTTGAGGTTTTG
>U:006CP-1
AAAAGAATTTGCGTGTCAT
>U:006CQ-1
AAAAGAATTTTAAGCTACCA
>U:006CR-1
AAAAGAATTTTATAATGCTC
>U:006CS-1
AAAAGACAAACGAGAGTTGGAA
>U:006CT-1
AAAAGACAAACTGGCAAT
>U:006CU-3
AAAAGACAAGTCTAATC
>U:006CV-2
AAAAGACAAGTCTAATCTT
>U:006CW-1
AAAAGACAAGTCTAATCTTTTGA
>U:006CX-2
AAAAGACAAGTCTTCTGCG
>U:006CY-1
AAAAGACAAGTCTTCTGCGC
>U:006CZ-3
AAAAGACAAGTCTTCTGCGCG
>U:006D0-1
AAAAGACAAGTTTCCTTTGTCT
>U:006D1-1
AAAAGACACGTGGGTCCATCAC
>U:006D2-1
AAAAGACACTGATTCCTTCACT
>U:006D3-1
AAAAGACAGAAGTTGGAAC
>U:006D4-1
AAAAGACAGAGAGAAAGAAGGAT
>U:006D5-1
AAAAGACAGCAGAAATCGGAAAAT
>U:006D6-1
AAAAGACAGGGTTGGGGAAGAC
>U:006D7-1
AAAAGACAGTTGATCGAGGCAA
>U:006D8-1
AAAAGACATCAATGAATTGCTAT
>U:006D9-1
AAAAGACATCAATGGATTGCT
>U:006DA-1
AAAAGACATCAATGGATTGCTA
>U:006DB-1
AAAAGACATCGTCAGATACTC
>U:006DC-1
AAAAGACATCTAATGTAAA
>U:006DD-1
AAAAGACATCTAATGTGGTAA
>U:006DE-1
AAAAGACATCTAATGTGGTAAGA
>U:006DF-1
AAAAGACATCTAATGTGTTA
>U:006DG-8
AAAAGACATCTAATGTGTTAA
>U:006DH-1
AAAAGACATCTAATGTGTTAAAAA
>U:006DI-8
AAAAGACATCTAATGTGTTAAGA
>U:006DJ-1
AAAAGACATCTAATGTGTTAAGAA
>U:006DK-1
AAAAGACATGAGTACAAGTAATT
>U:006DL-1
AAAAGACATGCCTTGGTCAA
>U:006DM-2
AAAAGACATGCCTTGGTCAATT
>U:006DN-1
AAAAGACATGCCTTGGTCAATTCT
>U:006DO-1
AAAAGACATGGATATAAAGGA
>U:006DP-3
AAAAGACATGGGTAGTGAG
>U:006DQ-2
AAAAGACATGGGTAGTGAGA
>U:006DR-1
AAAAGACATGGGTAGTGAGACG
>U:006DS-1
AAAAGACATGGTAAAACTAACTAA
>U:006DT-1
AAAAGACATTTAGTCCGATTT
>U:006DU-1
AAAAGACCAAAGACGATGAC
>U:006DV-1
AAAAGACCACAACATATGCAT
>U:006DW-1
AAAAGACCACATCTATTAGAG
>U:006DX-1
AAAAGACCACTTCTATTAGATTA
>U:006DY-1
AAAAGACCAGCAATGCTTGGTGAT
>U:006DZ-1
AAAAGACCATACAGCGGGT
>U:006E0-2
AAAAGACCATGCATGTTTGT
>U:006E1-1
AAAAGACCCTCGAAGGAAAGC
>U:006E2-1
AAAAGACCCTGGTGTTGTAA
>U:006E3-1
AAAAGACCGCATAGATTAGAG
>U:006E4-1
AAAAGACCGCGATTTGTA
>U:006E5-1
AAAAGACCGTTCCGTACCGATT
>U:006E6-1
AAAAGACCGTTCCGTACCGATTT
>U:006E7-1
AAAAGACCTATGTTGAATAGCC
>U:006E8-1
AAAAGACCTTGAGGAAGCAAA
>U:006E9-1
AAAAGACGAAAAAAAGGCCAT
>U:006EA-1
AAAAGACGAAAAGCTATGGATG
>U:006EB-2
AAAAGACGAAAGTAACTA
>U:006EC-1
AAAAGACGAAATACGCTGTTGTT
>U:006ED-1
AAAAGACGAACAATGTTAAAA
>U:006EE-1
AAAAGACGAAGCAAGAGCACAC
>U:006EF-1
AAAAGACGAAGGAAGAAAA
>U:006EG-1
AAAAGACGAAGGAAGAAAAGA
>U:006EH-3
AAAAGACGAAGGAAGAAAAGAT
>U:006EI-1
AAAAGACGAAGGAAGACAAGAT
>U:006EJ-1
AAAAGACGAAGGGCCTGGAAA
>U:006EK-2
AAAAGACGACCATGTGTATTCT
>U:006EL-1
AAAAGACGACGAAGCTGAAT
>U:006EM-1
AAAAGACGACTATGTGTATTC
>U:006EN-1
AAAAGACGACTATGTGTATTCT
>U:006EO-1
AAAAGACGAGGAGAAAGTT
>U:006EP-1
AAAAGACGATTGCGACGAAAC
>U:006EQ-1
AAAAGACGCCTTGATAAAC
>U:006ER-1
AAAAGACGCTGTGGGTGGTTT
>U:006ES-1
AAAAGACGGATTCCACAACT
>U:006ET-1
AAAAGACGGGGAAGTAGCCGAGGA
>U:006EU-1
AAAAGACGTTCGGTCCATGCTA
>U:006EV-1
AAAAGACTATAAAATTCG
>U:006EW-1
AAAAGACTATAAAATTCGCTGCA
>U:006EX-1
AAAAGACTATAGCTCATTGGAT
>U:006EY-1
AAAAGACTATATCACGGCCCA
>U:006EZ-1
AAAAGACTATCGGAATTGT
>U:006F0-1
AAAAGACTGATACTAAGAAAT
>U:006F1-1
AAAAGACTGCTGCTGGAAGACCGTT
>U:006F2-1
AAAAGACTGGAAAGGTCGTACTGCGG
>U:006F3-1
AAAAGACTGGACGGATGAAT
>U:006F4-2
AAAAGACTGGTACAGTGTT
>U:006F5-3
AAAAGACTGGTACAGTGTTA
>U:006F6-1
AAAAGACTGGTGATCGTGGCCG
>U:006F7-2
AAAAGACTGTGTACCCATT
>U:006F8-1
AAAAGACTGTGTATTCATT
>U:006F9-1
AAAAGACTGTTCGACACAAA
>U:006FA-2
AAAAGACTGTTTGACAC
>U:006FB-3
AAAAGACTGTTTGACACA
>U:006FC-2
AAAAGACTGTTTGACACAA
>U:006FD-3
AAAAGACTGTTTGACACAAA
>U:006FE-1
AAAAGACTGTTTGACACAAAA
>U:006FF-1
AAAAGACTTACCACGATTTGT
>U:006FG-1
AAAAGACTTACCACGATTTGTAA
>U:006FH-1
AAAAGACTTACCACGATTTGTAAA
>U:006FI-3
AAAAGACTTACCGCGATT
>U:006FJ-2
AAAAGACTTACCGCGATTT
>U:006FK-1
AAAAGACTTACCGCGATTTG
>U:006FL-7
AAAAGACTTACCGCGATTTGT
>U:006FM-9
AAAAGACTTACCGCGATTTGTA
>U:006FN-12
AAAAGACTTACCGCGATTTGTAA
>U:006FO-2
AAAAGACTTACCGCGATTTGTAAA
>U:006FP-1
AAAAGACTTACCGCGATTTGTAAC
>U:006FQ-1
AAAAGACTTACCGCTATTTGTA
>U:006FR-1
AAAAGACTTGCTGTTCATAAT
>U:006FS-1
AAAAGACTTGGGCACTTAGAC
>U:006FT-1
AAAAGACTTTTGGAATTT
>U:006FU-1
AAAAGAGAAAAACGAGGAA
>U:006FV-1
AAAAGAGAAAATGGAAAAT
>U:006FW-1
AAAAGAGAAAGCGCCTTGTAT
>U:006FX-1
AAAAGAGAAAGGAAAGGGAT
>U:006FY-1
AAAAGAGAAAGGCTTAGCT
>U:006FZ-1
AAAAGAGAAATGGAACGA
>U:006G0-1
AAAAGAGAACAGCTATGAGAT
>U:006G1-1
AAAAGAGAACCTCGTAGA
>U:006G2-1
AAAAGAGAAGAGCGACGC
>U:006G3-1
AAAAGAGAAGCTAAAGGAG
>U:006G4-1
AAAAGAGAAGGAACTGGAAAAAAAT
>U:006G5-1
AAAAGAGAAGGCAAGCCATCC
>U:006G6-1
AAAAGAGAAGGCAAGCCATCTGA
>U:006G7-1
AAAAGAGAATAGGAAATAT
>U:006G8-1
AAAAGAGAATCAAAATACTTCGA
>U:006G9-1
AAAAGAGAATCTGTTGGCTT
>U:006GA-1
AAAAGAGAATGGACGTAGTAC
>U:006GB-3
AAAAGAGAATGGATTGGAACAA
>U:006GC-1
AAAAGAGAATGGATTGGAACAAT
>U:006GD-1
AAAAGAGAATGGATTGGAATAAT
>U:006GE-1
AAAAGAGAATTTAAAATAAA
>U:006GF-2
AAAAGAGAATTTAAAATAAAAA
>U:006GG-1
AAAAGAGAATTTATAATAAAA
>U:006GH-1
AAAAGAGAATTTATAATAAAAA
>U:006GI-1
AAAAGAGAATTTCCTAGTCCAT
>U:006GJ-1
AAAAGAGACTTGCTGCTTTTA
>U:006GK-1
AAAAGAGAGAAGAAATTTATAA
>U:006GL-1
AAAAGAGAGAGAAAAAGGAA
>U:006GM-1
AAAAGAGAGAGAATTTTAAAA
>U:006GN-1
AAAAGAGAGAGAGAAAGTGA
>U:006GO-1
AAAAGAGAGAGAGAAGAAGAAT
>U:006GP-1
AAAAGAGAGAGAGAGAGAAA
>U:006GQ-1
AAAAGAGAGATATGCAGGG
>U:006GR-1
AAAAGAGAGATATTTCACCCGCCAAT
>U:006GS-1
AAAAGAGAGATGATTTATGATAC
>U:006GT-1
AAAAGAGAGCATCTATTAGAT
>U:006GU-1
AAAAGAGAGCCTCTATGAGATT
>U:006GV-1
AAAAGAGAGCGGTACCGCGAT
>U:006GW-1
AAAAGAGAGGAAGGGAGGTGTAATC
>U:006GX-1
AAAAGAGAGGAATAGAGGGCAGAC
>U:006GY-1
AAAAGAGAGGAATGGAGGG
>U:006GZ-1
AAAAGAGAGGAATGGAGGTGTAAT
>U:006H0-1
AAAAGAGAGGAATGGTGG
>U:006H1-1
AAAAGAGAGGGACAGCGAAAT
>U:006H2-1
AAAAGAGAGGGCAACGCGCA
>U:006H3-1
AAAAGAGAGTACTGACGACAGAT
>U:006H4-1
AAAAGAGAGTACTGACGACAGATT
>U:006H5-1
AAAAGAGAGTGGACTTATTGTAT
>U:006H6-1
AAAAGAGAGTGGACTTATTGTATC
>U:006H7-1
AAAAGAGATAATCTAGGATTTGA
>U:006H8-1
AAAAGAGATATGATTTATGATACT
>U:006H9-1
AAAAGAGATCGTGAGTGAGTTT
>U:006HA-1
AAAAGAGATCGTGTTTTTGCC
>U:006HB-2
AAAAGAGATCGTGTTTTTGCCA
>U:006HC-1
AAAAGAGATCTAAAAACCT
>U:006HD-1
AAAAGAGATGAAAAAATGATCGGACT
>U:006HE-1
AAAAGAGATTATGATGAGAGAT
>U:006HF-1
AAAAGAGATTGGAGCACA
>U:006HG-1
AAAAGAGATTGGAGCACAAAAAAC
>U:006HH-1
AAAAGAGATTGGCTGGCCGA
>U:006HI-1
AAAAGAGATTTTAAAATAAA
>U:006HJ-1
AAAAGAGCAAAAAGTTCCGTTA
>U:006HK-1
AAAAGAGCAAAAGCTCGCT
>U:006HL-1
AAAAGAGCAAAAGCTCGCTTGATCT
>U:006HM-1
AAAAGAGCAAAGGCTGGCTT
>U:006HN-1
AAAAGAGCAACTCTCACTTCCA
>U:006HO-1
AAAAGAGCAATTCTAGGAGGG
>U:006HP-1
AAAAGAGCACTCTTTCCTGCTA
>U:006HQ-1
AAAAGAGCAGCATGCCAAAC
>U:006HR-1
AAAAGAGCAGGCTATTGA
>U:006HS-1
AAAAGAGCATAGCTATTAGGT
>U:006HT-1
AAAAGAGCCCATCTATTAGAT
>U:006HU-3
AAAAGAGCCGGAAGAAAAA
>U:006HV-2
AAAAGAGCCGGAAGAAAAAA
>U:006HW-3
AAAAGAGCCGGAAGAAAAAAA
>U:006HX-2
AAAAGAGCCGGAAGAAAAAAAT
>U:006HY-1
AAAAGAGCCGGAAGAAAAAAATG
>U:006HZ-1
AAAAGAGCCGGAAGAAAAATA
>U:006I0-2
AAAAGAGCCTGGTCGAGTT
>U:006I1-1
AAAAGAGCCTGGTCGAGTTCA
>U:006I2-1
AAAAGAGCGAAAAAATGGTTGT
>U:006I3-1
AAAAGAGCGAATATATGAGATT
>U:006I4-1
AAAAGAGCGAATCTATTAGATT
>U:006I5-1
AAAAGAGCGAATCTATTAGATTA
>U:006I6-1
AAAAGAGCGAATGTATTTGAT
>U:006I7-1
AAAAGAGCGAGATTTTCATAATCA
>U:006I8-1
AAAAGAGCGAGGCGGGGAGAT
>U:006I9-1
AAAAGAGCGATGGCAACA
>U:006IA-1
AAAAGAGCGATGGCAACAT
>U:006IB-1
AAAAGAGCGATGGCAACATT
>U:006IC-1
AAAAGAGCGCAGATTTTATTG
>U:006ID-1
AAAAGAGCGCAGCTATTAGAG
>U:006IE-3
AAAAGAGCGCAGCTATTAGAT
>U:006IF-1
AAAAGAGCGCAGGTATTAGAT
>U:006IG-1
AAAAGAGCGCATATATTAGA
>U:006IH-1
AAAAGAGCGCATATATTAGAT
>U:006II-1
AAAAGAGCGCATATCTGAGAT
>U:006IJ-1
AAAAGAGCGCATCCAATAGTT
>U:006IK-1
AAAAGAGCGCATCGATTAGAT
>U:006IL-1
AAAAGAGCGCATCTAGTAGAT
>U:006IM-2
AAAAGAGCGCATCTATTAGA
>U:006IN-22
AAAAGAGCGCATCTATTAGAT
>U:006IO-5
AAAAGAGCGCATCTATTAGATT
>U:006IP-2
AAAAGAGCGCATCTATTAGATTA
>U:006IQ-1
AAAAGAGCGCATCTATTAGTTTA
>U:006IR-1
AAAAGAGCGCATCTATTATAT
>U:006IS-1
AAAAGAGCGCATCTATTGGAT
>U:006IT-1
AAAAGAGCGCATCTATTGGCGT
>U:006IU-1
AAAAGAGCGCATCTATTTGCT
>U:006IV-1
AAAAGAGCGCATCTGTTAGAT
>U:006IW-1
AAAAGAGCGCATGTATACGTG
>U:006IX-1
AAAAGAGCGCGTCTATGAGA
>U:006IY-1
AAAAGAGCGCTTCTTGTAAGTTCT
>U:006IZ-1
AAAAGAGCGCTTGTGTTTGGGT
>U:006J0-1
AAAAGAGCGGAGGGAGAAGAAT
>U:006J1-1
AAAAGAGCGGATCGATTAGATT
>U:006J2-1
AAAAGAGCGGGGGGAGGAGA
>U:006J3-1
AAAAGAGCGTATCTATTAGAT
>U:006J4-1
AAAAGAGCGTATCTATTAGTT
>U:006J5-1
AAAAGAGCGTATGTAGTGGAT
>U:006J6-1
AAAAGAGCGTATGTATTAGAT
>U:006J7-1
AAAAGAGCTATCGCAGACGTAAAAA
>U:006J8-1
AAAAGAGCTCCGAATATGT
>U:006J9-1
AAAAGAGCTGGAAGAAAAAAA
>U:006JA-1
AAAAGAGCTGGAGTGAATTGTATT
>U:006JB-1
AAAAGAGCTTCGTAAAAT
>U:006JC-1
AAAAGAGGAAAAGGTGAGCG
>U:006JD-1
AAAAGAGGAAAATCTTCTTGG
>U:006JE-1
AAAAGAGGAAACGCACGGGT
>U:006JF-1
AAAAGAGGAAAGAAAAAGAATT
>U:006JG-1
AAAAGAGGAAAGAAATTGTACA
>U:006JH-1
AAAAGAGGAAAGGAGAAT
>U:006JI-1
AAAAGAGGAAATTCTTGCGGAAT
>U:006JJ-2
AAAAGAGGAACGAGGAAGAAA
>U:006JK-1
AAAAGAGGAACTCGGTTCTAT
>U:006JL-1
AAAAGAGGAAGAGGAAGGATAAG
>U:006JM-1
AAAAGAGGAAGCTGAGGAAT
>U:006JN-1
AAAAGAGGAAGGGAAAGAAA
>U:006JO-1
AAAAGAGGAATGTGGAAATTATT
>U:006JP-1
AAAAGAGGACGAGGAAATGGTTTGT
>U:006JQ-1
AAAAGAGGACTGCGATCTCGCAA
>U:006JR-1
AAAAGAGGACTGCGATCTCGCAAAAC
>U:006JS-1
AAAAGAGGAGACTGCTGTTT
>U:006JT-1
AAAAGAGGAGACTGTATTGGCATC
>U:006JU-1
AAAAGAGGAGAGAGTTTGCCA
>U:006JV-1
AAAAGAGGAGGAAACGGAAGA
>U:006JW-1
AAAAGAGGAGGATAGTTTAT
>U:006JX-1
AAAAGAGGAGTAGGGTAGCTGGCCCT
>U:006JY-1
AAAAGAGGATAAGCATATCCA
>U:006JZ-1
AAAAGAGGATGACATTTATATT
>U:006K0-1
AAAAGAGGATGCCTTTTTGCC
>U:006K1-1
AAAAGAGGCTGAAACTGCTG
>U:006K2-1
AAAAGAGGGAAAAGAAAAA
>U:006K3-1
AAAAGAGGGAACTTGGAGATGCT
>U:006K4-2
AAAAGAGGGACAAATCGACCA
>U:006K5-1
AAAAGAGGGACGAGCAAAGCC
>U:006K6-1
AAAAGAGGGACGGACGGGGGCATTCGT
>U:006K7-1
AAAAGAGGGAGAGAAGATAACCA
>U:006K8-1
AAAAGAGGGCACCTAGTGTCTG
>U:006K9-1
AAAAGAGGGCCAAAATA
>U:006KA-2
AAAAGAGGGCCAAAATAA
>U:006KB-1
AAAAGAGGGCCAAAATAATCC
>U:006KC-1
AAAAGAGGGCCTCTTCGA
>U:006KD-1
AAAAGAGGGCGCCGAGGAGAGT
>U:006KE-1
AAAAGAGGGTTTGGCGCGA
>U:006KF-1
AAAAGAGGTAATACTTTGGATT
>U:006KG-1
AAAAGAGGTAGTAATGTTTGTGAG
>U:006KH-1
AAAAGAGGTCCTGCTCATCT
>U:006KI-1
AAAAGAGGTCCTGCTCATCTGGAT
>U:006KJ-2
AAAAGAGGTCCTGCTCATCTGGATT
>U:006KK-1
AAAAGAGGTTGGAATTTTCCA
>U:006KL-1
AAAAGAGGTTTCTTGACA
>U:006KM-1
AAAAGAGTAATGGTCCAATCGAT
>U:006KN-1
AAAAGAGTACCACATGAAAAT
>U:006KO-1
AAAAGAGTACGAAACGGTGTTT
>U:006KP-1
AAAAGAGTACTGTGGGAACGAGT
>U:006KQ-1
AAAAGAGTAGCAAACGCA
>U:006KR-1
AAAAGAGTATGGATTGTAACAA
>U:006KS-1
AAAAGAGTCATCCACGTTGAT
>U:006KT-1
AAAAGAGTCGAAAGAAGGGACGCT
>U:006KU-1
AAAAGAGTGAGTGATGAACGA
>U:006KV-1
AAAAGAGTGATTTAACTTAA
>U:006KW-1
AAAAGAGTGCTAGAAGATAAACTT
>U:006KX-1
AAAAGAGTGGAGACAGCT
>U:006KY-1
AAAAGAGTGGAGCTAGTAGAT
>U:006KZ-1
AAAAGAGTGGAGCTTTAACACC
>U:006L0-1
AAAAGAGTGGGACATTACCA
>U:006L1-1
AAAAGAGTGGTCTGAAAA
>U:006L2-1
AAAAGAGTGTGAAAAGCGCTCTCAC
>U:006L3-1
AAAAGAGTGTGTGTGTGTGTA
>U:006L4-1
AAAAGAGTGTTAGAAGATAA
>U:006L5-1
AAAAGAGTGTTAGAAGATAAA
>U:006L6-1
AAAAGAGTGTTAGAAGATAAAC
>U:006L7-1
AAAAGAGTGTTAGAAGATAAACT
>U:006L8-1
AAAAGAGTTCATCCTTCATTTGA
>U:006L9-1
AAAAGAGTTGAACAAAGGAATCAA
>U:006LA-1
AAAAGAGTTGGCAGCAAAAGT
>U:006LB-1
AAAAGAGTTGTGGAGAATGCGAA
>U:006LC-1
AAAAGAGTTTGCTTGTGAGAA
>U:006LD-1
AAAAGAGTTTGTGGACGGTTGTT
>U:006LE-1
AAAAGAGTTTTGGAATTTTCCA
>U:006LF-1
AAAAGATAAAAAGCAATGA
>U:006LG-1
AAAAGATAAAAAGCAATGAAG
>U:006LH-1
AAAAGATAAAAAGCACAATGAAAGT
>U:006LI-1
AAAAGATAAAAAGCATAA
>U:006LJ-3
AAAAGATAAAAAGCATAAT
>U:006LK-1
AAAAGATAAAAAGCATAATG
>U:006LL-4
AAAAGATAAAAAGCATAATGA
>U:006LM-4
AAAAGATAAAAAGCATAATGAA
>U:006LN-18
AAAAGATAAAAAGCATAATGAAA
>U:006LO-9
AAAAGATAAAAAGCATAATGAAAG
>U:006LP-18
AAAAGATAAAAAGCATAATGAAAGT
>U:006LQ-1
AAAAGATAAAAAGCATAATGAATT
>U:006LR-3
AAAAGATAAAAAGTATAATGAAAG
>U:006LS-1
AAAAGATAAAAAGTATAATGAAAGT
>U:006LT-1
AAAAGATAAAAAGTTTAAAT
>U:006LU-1
AAAAGATAAAAGAGAAAGG
>U:006LV-1
AAAAGATAAAAGAGAAAGGA
>U:006LW-1
AAAAGATAAAAGAGAAAGGAA
>U:006LX-1
AAAAGATAAAAGCTAAAAGCT
>U:006LY-1
AAAAGATAAAATTTCGGAAGAGG
>U:006LZ-1
AAAAGATAAAATTTCGGAAGAGGAT
>U:006M0-1
AAAAGATAAAGAAGGCAAT
>U:006M1-1
AAAAGATAAAGATGGAAAAAGA
>U:006M2-1
AAAAGATAAAGGTGTAGTG
>U:006M3-1
AAAAGATAAATGGACTGACGTTGA
>U:006M4-1
AAAAGATAAATGGACTTACGTT
>U:006M5-2
AAAAGATAAATGGACTTACGTTG
>U:006M6-1
AAAAGATAAATGGAGGTACGT
>U:006M7-1
AAAAGATAAATGGTCTTACGT
>U:006M8-1
AAAAGATAAATTGTCTAGA
>U:006M9-1
AAAAGATAACCGCGATCAAA
>U:006MA-2
AAAAGATAACCGCGATCACCA
>U:006MB-1
AAAAGATAAGAATGGACTGCTA
>U:006MC-3
AAAAGATAATCAAAATACTTCGA
>U:006MD-1
AAAAGATAATCAAAATATTTCGA
>U:006ME-1
AAAAGATAATCGAAATACTTC
>U:006MF-1
AAAAGATAATGATTTCCG
>U:006MG-1
AAAAGATAATTATGGATTCA
>U:006MH-1
AAAAGATACCACGTTGCGTTCTGT
>U:006MI-1
AAAAGATACCCAGCCTAATGTAA
>U:006MJ-1
AAAAGATACTTATGAGGCT
>U:006MK-1
AAAAGATAGAAAATTTTTGAA
>U:006ML-1
AAAAGATAGACGTCGCAGCTTC
>U:006MM-1
AAAAGATAGGAAAGAGAAAGA
>U:006MN-1
AAAAGATAGGACTGACCACA
>U:006MO-3
AAAAGATAGTAAAAGGTGAAATA
>U:006MP-1
AAAAGATAGTAAACGTCAAATA
>U:006MQ-1
AAAAGATAGTACCGAAAAA
>U:006MR-1
AAAAGATAGTGTCAGAGAA
>U:006MS-1
AAAAGATAGTGTTGATGA
>U:006MT-1
AAAAGATATAATGTACTTGATGTTGA
>U:006MU-1
AAAAGATATAATTCCTAA
>U:006MV-1
AAAAGATATAATTCCTAATATAG
>U:006MW-1
AAAAGATATAGGTTTTTTAAGCG
>U:006MX-1
AAAAGATATGAAGGATGTTC
>U:006MY-1
AAAAGATATGGTGGAGTTGTCCT
>U:006MZ-1
AAAAGATATGTCAATGACTT
>U:006N0-1
AAAAGATATGTCAATGACTTATA
>U:006N1-1
AAAAGATATTTCGTCCGGCTTCT
>U:006N2-1
AAAAGATCAAGACAATGTAATGAAT
>U:006N3-2
AAAAGATCAAGGAGGATTT
>U:006N4-1
AAAAGATCAAGGTTCTTGTGGT
>U:006N5-1
AAAAGATCACAAAGTTCTGTTCG
>U:006N6-1
AAAAGATCACATCTATTAGATT
>U:006N7-1
AAAAGATCACGTATCAATGAT
>U:006N8-1
AAAAGATCAGAAAAATATCAA
>U:006N9-1
AAAAGATCATAAATTAAAAAAAC
>U:006NA-1
AAAAGATCATGGCGAAGAAGCCTT
>U:006NB-1
AAAAGATCATTATTGTCG
>U:006NC-2
AAAAGATCATTATTGTCGA
>U:006ND-1
AAAAGATCATTATTGTCGAAA
>U:006NE-2
AAAAGATCATTATTGTCGACT
>U:006NF-2
AAAAGATCATTATTGTCGACTC
>U:006NG-1
AAAAGATCATTATTGTCGACTCC
>U:006NH-4
AAAAGATCATTATTGTCGACTCT
>U:006NI-1
AAAAGATCATTATTGTCGATT
>U:006NJ-1
AAAAGATCCAAAAAAAAAAAA
>U:006NK-1
AAAAGATCCAGACGAGCTT
>U:006NL-1
AAAAGATCCCTTGGTTATAAAAA
>U:006NM-1
AAAAGATCGAGTGAAATGAAA
>U:006NN-1
AAAAGATCGGATGGCTTAG
>U:006NO-3
AAAAGATCGGCCAAAAT
>U:006NP-2
AAAAGATCGGCCAAAATT
>U:006NQ-1
AAAAGATCGGCCAAAATTTCT
>U:006NR-2
AAAAGATCGGCCAAAATTTCTT
>U:006NS-1
AAAAGATCGGCCAAAATTTCTTA
>U:006NT-1
AAAAGATCGGCCAAAATTTCTTAC
>U:006NU-1
AAAAGATCGGCCAGAATTTCTT
>U:006NV-1
AAAAGATCGGGATTGGAATTG
>U:006NW-1
AAAAGATCGGGATTGGAATTGAAA
>U:006NX-2
AAAAGATCGGGATTGGAATTGT
>U:006NY-1
AAAAGATCGGGATTGGAATTGTA
>U:006NZ-1
AAAAGATCGGGATTGGAATTGTC
>U:006O0-1
AAAAGATCGTTTACTCGAGGAT
>U:006O1-1
AAAAGATCTCGACGTGCTCTCGAAT
>U:006O2-1
AAAAGATCTGAAAGCCTGGAAT
>U:006O3-1
AAAAGATCTGAAGAATGCCAAGT
>U:006O4-1
AAAAGATCTGCATGATTGGACACC
>U:006O5-1
AAAAGATCTGCCATATTCCCGAATA
>U:006O6-2
AAAAGATCTGTCACCAAAAGAT
>U:006O7-1
AAAAGATCTTGGTATTACCA
>U:006O8-1
AAAAGATCTTGTGAAGAAAT
>U:006O9-1
AAAAGATCTTTTTTTCTTCTATT
>U:006OA-1
AAAAGATGAATGAAAGAAGCCC
>U:006OB-1
AAAAGATGACCGATGAAATTTA
>U:006OC-1
AAAAGATGACGGAAAGGAG
>U:006OD-1
AAAAGATGAGAAAGATAGTA
>U:006OE-1
AAAAGATGAGAAAGATAGTAC
>U:006OF-1
AAAAGATGAGATTGTGGTGAGA
>U:006OG-1
AAAAGATGAGTTAAAGTGCCAAA
>U:006OH-1
AAAAGATGATAAGGAACGAGA
>U:006OI-1
AAAAGATGATGAAAGATAACA
>U:006OJ-1
AAAAGATGATGGTTATTTTGTT
>U:006OK-1
AAAAGATGCATGCGAGAAAAT
>U:006OL-1
AAAAGATGCGAAAGAGGAGAA
>U:006OM-1
AAAAGATGCTCCTCTGCCAGAC
>U:006ON-1
AAAAGATGGAAGTCGGGACT
>U:006OO-1
AAAAGATGGACGAGTAGCT
>U:006OP-1
AAAAGATGGATAGCACTTTT
>U:006OQ-1
AAAAGATGGATCGAAGTCAAAA
>U:006OR-1
AAAAGATGGGGAGGAAAAAT
>U:006OS-1
AAAAGATGGTCGAGAAAG
>U:006OT-1
AAAAGATGTAACTTGTAA
>U:006OU-1
AAAAGATGTACCCGTTTCAT
>U:006OV-1
AAAAGATGTACTGTCTCAGTGT
>U:006OW-1
AAAAGATGTAGATAAAAGTT
>U:006OX-1
AAAAGATGTCGAGCAGAGAT
>U:006OY-1
AAAAGATGTGAAGAAATTGTTGAT
>U:006OZ-1
AAAAGATGTGCAGTTGTGCA
>U:006P0-1
AAAAGATGTGGTTCGCT
>U:006P1-1
AAAAGATGTGGTTGACAATAC
>U:006P2-1
AAAAGATGTGTGGTATTTTCCA
>U:006P3-1
AAAAGATGTTCCTTAATTTAAGA
>U:006P4-1
AAAAGATGTTGGATGTAGCTGAT
>U:006P5-1
AAAAGATGTTTGGAATTTTCC
>U:006P6-1
AAAAGATTAAAATGAAAGCTAA
>U:006P7-1
AAAAGATTAATCGGCCTAACAA
>U:006P8-2
AAAAGATTAATTAGTTTTAT
>U:006P9-1
AAAAGATTAATTAGTTTTATTAGA
>U:006PA-1
AAAAGATTAATTAGTTTTGTTA
>U:006PB-1
AAAAGATTAATTGAGGAAAAT
>U:006PC-4
AAAAGATTAGACTTGTCCT
>U:006PD-6
AAAAGATTAGACTTGTCCTT
>U:006PE-2
AAAAGATTAGACTTGTCCTTA
>U:006PF-5
AAAAGATTAGACTTGTCCTTAG
>U:006PG-1
AAAAGATTAGACTTGTCCTTAGA
>U:006PH-1
AAAAGATTAGACTTGTCCTTAGC
>U:006PI-1
AAAAGATTAGACTTGTCCTTTGAAA
>U:006PJ-1
AAAAGATTAGACTTGTCT
>U:006PK-1
AAAAGATTAGACTTGTCTTT
>U:006PL-1
AAAAGATTAGACTTGTCTTTAGA
>U:006PM-1
AAAAGATTAGAGCCGGATTTCT
>U:006PN-1
AAAAGATTAGATTTGTCCT
>U:006PO-1
AAAAGATTAGTCCAAAAT
>U:006PP-1
AAAAGATTAGTTGCACCAAA
>U:006PQ-2
AAAAGATTAGTTGCACCAACCA
>U:006PR-1
AAAAGATTATATATTAAAA
>U:006PS-2
AAAAGATTATATATTAT
>U:006PT-1
AAAAGATTATATATTATA
>U:006PU-3
AAAAGATTATATATTATAC
>U:006PV-1
AAAAGATTATATATTATACC
>U:006PW-1
AAAAGATTATATATTATACCA
>U:006PX-1
AAAAGATTATATTATACCA
>U:006PY-1
AAAAGATTATGTATTACGTCC
>U:006PZ-2
AAAAGATTATTCGAAGATAAA
>U:006Q0-4
AAAAGATTATTCGAAGATAAAC
>U:006Q1-2
AAAAGATTATTCGAAGATAAACT
>U:006Q2-1
AAAAGATTATTGTACACTATAA
>U:006Q3-2
AAAAGATTATTGTCCACTA
>U:006Q4-2
AAAAGATTATTTGATGATAATGAA
>U:006Q5-1
AAAAGATTCAAAAAATT
>U:006Q6-1
AAAAGATTCCAAAAAATAAT
>U:006Q7-1
AAAAGATTCGGCGCTGGGGGGT
>U:006Q8-1
AAAAGATTCTGTTTGGACAT
>U:006Q9-1
AAAAGATTCTGTTTGGACATT
>U:006QA-1
AAAAGATTCTGTTTGGACATTT
>U:006QB-1
AAAAGATTGAAGATAACC
>U:006QC-1
AAAAGATTGAATGAGAGGAGAAT
>U:006QD-1
AAAAGATTGAGTGAGTGTGGA
>U:006QE-1
AAAAGATTGCAGGAAGCCC
>U:006QF-1
AAAAGATTGCATCCCTCATTTGAT
>U:006QG-1
AAAAGATTGGACTTATCA
>U:006QH-1
AAAAGATTGGAGTTGTCTGTGGCT
>U:006QI-1
AAAAGATTGGCCGGTTGAAATGT
>U:006QJ-1
AAAAGATTGTGGCGTACAAAT
>U:006QK-1
AAAAGATTGTGTGGTAGACAGAGTGA
>U:006QL-1
AAAAGATTGTTTGGATGAGAT
>U:006QM-1
AAAAGATTTAAAAAAAAAATGTGT
>U:006QN-1
AAAAGATTTAACGCAACTCTCAA
>U:006QO-1
AAAAGATTTACTTTGATAGA
>U:006QP-1
AAAAGATTTAGGAGCAAGCCTCG
>U:006QQ-1
AAAAGATTTAGGTGAAGAGA
>U:006QR-1
AAAAGATTTAGTATATTTTAG
>U:006QS-1
AAAAGATTTATCAACTTTTGTTAA
>U:006QT-2
AAAAGATTTCATCCCTCA
>U:006QU-2
AAAAGATTTCCCGGAAAAT
>U:006QV-2
AAAAGATTTCCGTGCAGGAGAGT
>U:006QW-1
AAAAGATTTCGATCTACTAT
>U:006QX-1
AAAAGATTTCGGTGTTTC
>U:006QY-1
AAAAGATTTCTGCGGATTGG
>U:006QZ-1
AAAAGATTTCTGCGGATTGGTAA
>U:006R0-3
AAAAGATTTCTGCGGATTGGTC
>U:006R1-1
AAAAGATTTCTGCGGATTGGTCA
>U:006R2-9
AAAAGATTTCTGCGGATTGGTCT
>U:006R3-1
AAAAGATTTCTGCGGATTGGTCTT
>U:006R4-1
AAAAGATTTCTGGATCGATTGAT
>U:006R5-1
AAAAGATTTCTGGGAAA
>U:006R6-1
AAAAGATTTCTGGGAAAT
>U:006R7-2
AAAAGATTTCTGGGAAATT
>U:006R8-1
AAAAGATTTGAGGGAAAT
>U:006R9-1
AAAAGATTTGGACTTAGAC
>U:006RA-1
AAAAGATTTGGCTCCGTCTGT
>U:006RB-1
AAAAGATTTGGTAAATTTGA
>U:006RC-1
AAAAGATTTGGTGGAACAAGATG
>U:006RD-1
AAAAGATTTGGTTCGAGAAAAAGC
>U:006RE-1
AAAAGATTTGTGGAAGTGGCC
>U:006RF-1
AAAAGATTTTAACGGATCAAACCT
>U:006RG-1
AAAAGATTTTAGTGTATTTT
>U:006RH-2
AAAAGATTTTGGAATTTTCCA
>U:006RI-1
AAAAGATTTTGGATTTCGCCGAT
>U:006RJ-1
AAAAGATTTTGTATATTTTAGTATA
>U:006RK-1
AAAAGATTTTTGAGGGAATT
>U:006RL-1
AAAAGATTTTTGGAATATTCCA
>U:006RM-1
AAAAGATTTTTGGAATTACCA
>U:006RN-7
AAAAGATTTTTGGAATTT
>U:006RO-2
AAAAGATTTTTGGAATTTAC
>U:006RP-2
AAAAGATTTTTGGAATTTACC
>U:006RQ-1
AAAAGATTTTTGGAATTTACCA
>U:006RR-1
AAAAGATTTTTGGAATTTCCA
>U:006RS-1
AAAAGATTTTTGGAATTTCCC
>U:006RT-25
AAAAGATTTTTGGAATTTT
>U:006RU-1
AAAAGATTTTTGGAATTTTAA
>U:006RV-17
AAAAGATTTTTGGAATTTTC
>U:006RW-23
AAAAGATTTTTGGAATTTTCC
>U:006RX-126
AAAAGATTTTTGGAATTTTCCA
>U:006RY-1
AAAAGATTTTTGGAATTTTCCAA
>U:006RZ-1
AAAAGATTTTTGGAATTTTCT
>U:006S0-1
AAAAGATTTTTGGAATTTTCTA
>U:006S1-1
AAAAGATTTTTGGACTTTTCCA
>U:006S2-1
AAAAGATTTTTGGCATGGACAGCAA
>U:006S3-1
AAAAGATTTTTGTATTTCTGG
>U:006S4-1
AAAAGCAAAAAAAAAAAAAAAAA
>U:006S5-1
AAAAGCAAAAAAGGAAGGAAA
>U:006S6-1
AAAAGCAAAAACGGAAAACCTGT
>U:006S7-1
AAAAGCAAAAATGACAACAGT
>U:006S8-1
AAAAGCAAAACTTCTCTGTCAT
>U:006S9-1
AAAAGCAAATATAATTGATTATCT
>U:006SA-1
AAAAGCAAATATTAACTCGG
>U:006SB-1
AAAAGCAAATCCTCGAGTTTGC
>U:006SC-1
AAAAGCAAATCGGTAGTTG
>U:006SD-1
AAAAGCAAATGTTTTATTTGAT
>U:006SE-8
AAAAGCAACATCTGGATAAGA
>U:006SF-4
AAAAGCAACATCTGGATAAGAA
>U:006SG-1
AAAAGCAACATGCCCGTGCTCGT
>U:006SH-1
AAAAGCAACATTAATTTAGAA
>U:006SI-1
AAAAGCAACCGTACTTGATTT
>U:006SJ-1
AAAAGCAACGCCTGTATCAA
>U:006SK-1
AAAAGCAACGTGAATTTTGAG
>U:006SL-2
AAAAGCAACGTTGGGCCTGGTT
>U:006SM-2
AAAAGCAACTCTCAAAGGAGTT
>U:006SN-1
AAAAGCAAGAACGCGTGACGCT
>U:006SO-1
AAAAGCAAGAGATCTATGCCA
>U:006SP-1
AAAAGCAAGATAAAAGAAT
>U:006SQ-1
AAAAGCAAGATCATGTCCG
>U:006SR-1
AAAAGCAAGGACGTAGAT
>U:006SS-1
AAAAGCAAGGTGTACTTTGTCT
>U:006ST-1
AAAAGCAAGGTTTTTGTC
>U:006SU-1
AAAAGCAATAAGTTATT
>U:006SV-1
AAAAGCAATAAGTTATTTC
>U:006SW-1
AAAAGCAATAAGTTATTTCT
>U:006SX-1
AAAAGCAATAAGTTATTTCTGT
>U:006SY-1
AAAAGCAATATCAGTTCGGAT
>U:006SZ-1
AAAAGCAATCTCAGTTCGGATT
>U:006T0-2
AAAAGCAATGAAAGTAAAGAT
>U:006T1-1
AAAAGCAATGCGAACGGCCGT
>U:006T2-1
AAAAGCAATTGATCGTTTTTTC
>U:006T3-1
AAAAGCAATTTAGAGACGCT
>U:006T4-1
AAAAGCAATTTCCTGGGAGAA
>U:006T5-1
AAAAGCACAAAAGAGATTA
>U:006T6-1
AAAAGCACAACGCTGAAACCAAG
>U:006T7-1
AAAAGCACACAAGCCTGATTGCTC
>U:006T8-1
AAAAGCACACCATATATGCCA
>U:006T9-1
AAAAGCACAGATGTAGGGGTT
>U:006TA-2
AAAAGCACCATGTGAAGCTGCTCT
>U:006TB-1
AAAAGCACCGGATCAGTGAAATC
>U:006TC-1
AAAAGCACCTGTCTGGCATGC
>U:006TD-1
AAAAGCACCTGTCTGGTATGC
>U:006TE-1
AAAAGCACGACATCTCGTCCGAT
>U:006TF-1
AAAAGCACGCGGTGAATGCCA
>U:006TG-1
AAAAGCACGCGGTTAACGCAA
>U:006TH-1
AAAAGCACGGGTCTGGGTGC
>U:006TI-1
AAAAGCACGTCCACCCATTGGACTGG
>U:006TJ-1
AAAAGCACGTTGGAAGAAGAT
>U:006TK-1
AAAAGCACTACCCACGAATTA
>U:006TL-1
AAAAGCACTATTATGTGAGCTT
>U:006TM-1
AAAAGCACTCCCAAAAGGCTAA
>U:006TN-1
AAAAGCACTGTTATGTAAGACT
>U:006TO-1
AAAAGCACTGTTATGTAAGACTC
>U:006TP-1
AAAAGCACTTCTTGTTTATTC
>U:006TQ-1
AAAAGCACTTTGGAAAGAGAGTT
>U:006TR-1
AAAAGCAGACGGGATGCGCTGT
>U:006TS-1
AAAAGCAGAGACTGCTGTT
>U:006TT-1
AAAAGCAGATGGTCGAGTCT
>U:006TU-1
AAAAGCAGCAACATTGAAATA
>U:006TV-1
AAAAGCAGCAGGTCTGCAAGGC
>U:006TW-1
AAAAGCAGCATGCACTAAG
>U:006TX-1
AAAAGCAGCTCACGCTGGTA
>U:006TY-1
AAAAGCAGGACTCGTTTCT
>U:006TZ-1
AAAAGCAGGTATTGTCGTGAAA
>U:006U0-1
AAAAGCAGGTATTGTCGTGAAAAA
>U:006U1-1
AAAAGCAGTAACAGAAGGCGA
>U:006U2-1
AAAAGCAGTAACAGAAGGCGACCA
>U:006U3-1
AAAAGCAGTAACAGACA
>U:006U4-1
AAAAGCAGTAACAGACACC
>U:006U5-2
AAAAGCAGTAACAGACACCA
>U:006U6-1
AAAAGCAGTAACAGACACT
>U:006U7-1
AAAAGCAGTACTAGTTTCTTTT
>U:006U8-1
AAAAGCAGTACTCATTTCTTTTCA
>U:006U9-1
AAAAGCAGTACTCGTTCT
>U:006UA-1
AAAAGCAGTACTCGTTCTTTTC
>U:006UB-1
AAAAGCAGTACTCGTTTCCTTT
>U:006UC-2
AAAAGCAGTACTCGTTTCT
>U:006UD-1
AAAAGCAGTACTCGTTTCTA
>U:006UE-4
AAAAGCAGTACTCGTTTCTT
>U:006UF-3
AAAAGCAGTACTCGTTTCTTTT
>U:006UG-3
AAAAGCAGTACTCGTTTCTTTTCA
>U:006UH-1
AAAAGCAGTCCCGAAGTTTTT
>U:006UI-1
AAAAGCAGTCGAAAATTCGCT
>U:006UJ-1
AAAAGCAGTGGAGGTGTTTT
>U:006UK-1
AAAAGCAGTGGATGATGCAATAA
>U:006UL-1
AAAAGCAGTGTCGGTGTACATTA
>U:006UM-1
AAAAGCAGTTATATTCGGTAAA
>U:006UN-1
AAAAGCAGTTGAAGTTCTGAG
>U:006UO-1
AAAAGCAGTTGTCGTTGAT
>U:006UP-1
AAAAGCAGTTTCTACGACGACA
>U:006UQ-2
AAAAGCATAAAGCTGTTGT
>U:006UR-1
AAAAGCATAAAGCTGTTGTCCC
>U:006US-1
AAAAGCATAAATTGCTGTTAC
>U:006UT-1
AAAAGCATAATGAAAGT
>U:006UU-4
AAAAGCATAATGAAAGTAAA
>U:006UV-5
AAAAGCATAATGAAAGTAAAGA
>U:006UW-15
AAAAGCATAATGAAAGTAAAGAT
>U:006UX-3
AAAAGCATAATGAAAGTAAAGATT
>U:006UY-2
AAAAGCATAATGAAAGTAAAGATTA
>U:006UZ-1
AAAAGCATAATGAAAGTAAAGATTATC
>U:006V0-1
AAAAGCATAATGAGAGTAAAGATT
>U:006V1-1
AAAAGCATACCATATACGCAA
>U:006V2-1
AAAAGCATACGGAACATTA
>U:006V3-1
AAAAGCATACGGTGTACGCCA
>U:006V4-1
AAAAGCATAGAAGATATTTTATC
>U:006V5-1
AAAAGCATAGCATATACGCAAGT
>U:006V6-1
AAAAGCATAGTGTATGTAAA
>U:006V7-1
AAAAGCATGCAATAAATA
>U:006V8-1
AAAAGCATGCAATTCTCCAACATT
>U:006V9-1
AAAAGCATGCATTTAATATGAT
>U:006VA-1
AAAAGCATGCTGGCTCAAGT
>U:006VB-2
AAAAGCATGCTGGTTCAAG
>U:006VC-9
AAAAGCATGCTGGTTCAAGT
>U:006VD-1
AAAAGCATGCTGGTTTAAGT
>U:006VE-1
AAAAGCATGGGTCATGTGAAAT
>U:006VF-2
AAAAGCATGGTTTAGTCAT
>U:006VG-1
AAAAGCATTCGAAGTGGTTCCAAT
>U:006VH-1
AAAAGCATTGAGCACAACGAT
>U:006VI-1
AAAAGCATTGATGCTGCAACAATT
>U:006VJ-1
AAAAGCATTGCAATGAGTACA
>U:006VK-1
AAAAGCATTTATTATTGTCCC
>U:006VL-1
AAAAGCATTTCAATTTCTTGAT
>U:006VM-1
AAAAGCCAAAAGCTAGTTGGTGCT
>U:006VN-2
AAAAGCCAAATTTATGGAGAGAT
>U:006VO-1
AAAAGCCACAATGCACTTAT
>U:006VP-1
AAAAGCCACCTCAGTTCGTAT
>U:006VQ-1
AAAAGCCACGACTTTGCGTGA
>U:006VR-1
AAAAGCCACGTTGTTCATTTCA
>U:006VS-1
AAAAGCCAGGGTTTGATTGGATG
>U:006VT-1
AAAAGCCATAGGTGATATAAA
>U:006VU-1
AAAAGCCATCTCAGGTCGGATT
>U:006VV-1
AAAAGCCATCTCAGTCCGGATT
>U:006VW-6
AAAAGCCATCTCAGTTCGG
>U:006VX-2
AAAAGCCATCTCAGTTCGGACT
>U:006VY-52
AAAAGCCATCTCAGTTCGGAT
>U:006VZ-1
AAAAGCCATCTCAGTTCGGATA
>U:006W0-102
AAAAGCCATCTCAGTTCGGATT
>U:006W1-24
AAAAGCCATCTCAGTTCGGATTG
>U:006W2-14
AAAAGCCATCTCAGTTCGGATTGT
>U:006W3-1
AAAAGCCATCTCAGTTCGGGT
>U:006W4-1
AAAAGCCATCTCAGTTCGGTTTG
>U:006W5-2
AAAAGCCATCTCAGTTTGGAT
>U:006W6-2
AAAAGCCATCTCAGTTTGGATT
>U:006W7-1
AAAAGCCATCTCCGATCGGAT
>U:006W8-1
AAAAGCCATCTCGTCCGGAT
>U:006W9-1
AAAAGCCATCTCTGCTCGGATT
>U:006WA-1
AAAAGCCATCTTAGTTCGGATT
>U:006WB-1
AAAAGCCATCTTGCTTGT
>U:006WC-1
AAAAGCCATCTTGCTTGTGTGTT
>U:006WD-1
AAAAGCCATGATTAATTGAAAG
>U:006WE-1
AAAAGCCATGATTAATTGAAAGT
>U:006WF-1
AAAAGCCATGCATGACTAAAATCA
>U:006WG-1
AAAAGCCATGGTTTGATAAGCT
>U:006WH-1
AAAAGCCATTTAGAGCAGAGT
>U:006WI-1
AAAAGCCCAAAAGCTGAGACT
>U:006WJ-1
AAAAGCCCAACGCGGAATCC
>U:006WK-1
AAAAGCCCAACGCTGAAT
>U:006WL-9
AAAAGCCCAACGCTGAATC
>U:006WM-6
AAAAGCCCAACGCTGAATCC
>U:006WN-2
AAAAGCCCAACGCTGAATCCA
>U:006WO-12
AAAAGCCCAACGCTGAATCCAA
>U:006WP-11
AAAAGCCCAACGCTGAATCCAAT
>U:006WQ-6
AAAAGCCCAACGCTGAATCCAATA
>U:006WR-3
AAAAGCCCAACGCTGAATCCAATAGA
>U:006WS-1
AAAAGCCCAACGCTGAATCCCA
>U:006WT-1
AAAAGCCCAACGCTGAATCCG
>U:006WU-2
AAAAGCCCAACGCTGAATCT
>U:006WV-1
AAAAGCCCAACGCTGAATT
>U:006WW-1
AAAAGCCCAACGCTGAATTTAATAGA
>U:006WX-1
AAAAGCCCGAGCCAGAGT
>U:006WY-2
AAAAGCCCGAGCCAGAGTT
>U:006WZ-1
AAAAGCCCGAGCCAGAGTTC
>U:006X0-1
AAAAGCCCGAGCCAGAGTTCT
>U:006X1-1
AAAAGCCCGCTTGATCTT
>U:006X2-1
AAAAGCCCGGAGGGAGCAC
>U:006X3-1
AAAAGCCCTTGATATTGGAT
>U:006X4-1
AAAAGCCCTTTGTTGAGTATT
>U:006X5-1
AAAAGCCGACATTTGGTCACT
>U:006X6-1
AAAAGCCGAGGGAAGCTAT
>U:006X7-1
AAAAGCCGAGGGGAGCTGT
>U:006X8-1
AAAAGCCGAGGGGAGGTATT
>U:006X9-1
AAAAGCCGGAAAAGCAACACC
>U:006XA-1
AAAAGCCGGACGTGATTGT
>U:006XB-1
AAAAGCCGGAGGTTTAGTACCA
>U:006XC-1
AAAAGCCGTACAGTTGTCCGATAT
>U:006XD-1
AAAAGCCGTACTGTTGTCT
>U:006XE-1
AAAAGCCGTCCAAAAGCTAT
>U:006XF-2
AAAAGCCGTCTTGCTTGT
>U:006XG-1
AAAAGCCGTCTTGCTTGTGTG
>U:006XH-1
AAAAGCCGTCTTGCTTGTGTGT
>U:006XI-1
AAAAGCCGTGGGAAGCTATTT
>U:006XJ-2
AAAAGCCTAAATGAAGAA
>U:006XK-4
AAAAGCCTAAATGAAGCCTAAA
>U:006XL-1
AAAAGCCTAAATGAAGCCTAAAT
>U:006XM-1
AAAAGCCTAAATGAAGT
>U:006XN-1
AAAAGCCTAACGCTGAATCCAA
>U:006XO-1
AAAAGCCTACCATATACGCAACT
>U:006XP-1
AAAAGCCTCCGCTGTCGTTCAT
>U:006XQ-1
AAAAGCCTGATGGAACGAG
>U:006XR-1
AAAAGCCTGGAATTGAGTGGCAT
>U:006XS-1
AAAAGCCTGGAGGAAGCG
>U:006XT-1
AAAAGCCTGGGCGAAAAT
>U:006XU-1
AAAAGCCTTCTGTAGTTGTCTT
>U:006XV-1
AAAAGCCTTGAGGCTGCAACAATT
>U:006XW-5
AAAAGCCTTGATGCTGCAACAAT
>U:006XX-7
AAAAGCCTTGATGCTGCAACAATT
>U:006XY-1
AAAAGCCTTTATCTCCTT
>U:006XZ-1
AAAAGCCTTTTTCGTCCGCGACGATC
>U:006Y0-1
AAAAGCGAAAAAAAAAAAAACGA
>U:006Y1-1
AAAAGCGAAAAAGGAAGGAAA
>U:006Y2-4
AAAAGCGAAAAAGGAAGGAAAT
>U:006Y3-1
AAAAGCGAAAGAAACAAAAGAAA
>U:006Y4-1
AAAAGCGAAAGAAGAAGAAGAA
>U:006Y5-2
AAAAGCGAAAGAGAAGAGGGA
>U:006Y6-2
AAAAGCGAAAGAGAAGAGGGAT
>U:006Y7-1
AAAAGCGAAAGCCCTTTGTTATT
>U:006Y8-1
AAAAGCGAAAGGCCTTT
>U:006Y9-1
AAAAGCGAAAGGCCTTTGT
>U:006YA-1
AAAAGCGAAAGGGGAAAA
>U:006YB-1
AAAAGCGAAAGTACGATGTTT
>U:006YC-1
AAAAGCGAAAGTCCTGTTA
>U:006YD-2
AAAAGCGAAAGTCCTTA
>U:006YE-1
AAAAGCGAAAGTCCTTAAA
>U:006YF-29
AAAAGCGAAAGTCCTTT
>U:006YG-1
AAAAGCGAAAGTCCTTTAT
>U:006YH-1
AAAAGCGAAAGTCCTTTGCT
>U:006YI-2
AAAAGCGAAAGTCCTTTGT
>U:006YJ-2
AAAAGCGAAAGTCCTTTGTT
>U:006YK-6
AAAAGCGAAAGTCCTTTGTTA
>U:006YL-1
AAAAGCGAAAGTCCTTTGTTAAA
>U:006YM-7
AAAAGCGAAAGTCCTTTGTTAT
>U:006YN-1
AAAAGCGAAAGTCCTTTGTTATA
>U:006YO-1
AAAAGCGAAAGTCCTTTGTTATAAA
>U:006YP-5
AAAAGCGAAAGTCCTTTGTTATT
>U:006YQ-2
AAAAGCGAAAGTCCTTTT
>U:006YR-2
AAAAGCGAAAGTCGTTTGTTA
>U:006YS-1
AAAAGCGAAAGTCTTTGTTAT
>U:006YT-1
AAAAGCGAAAGTCTTTTGTTA
>U:006YU-1
AAAAGCGAAAGTCTTTTGTTAT
>U:006YV-1
AAAAGCGAAAGTTTGTTA
>U:006YW-1
AAAAGCGAAATTCCTTTGTTAT
>U:006YX-1
AAAAGCGAAATTCCTTTGTTATT
>U:006YY-1
AAAAGCGAAGATTGAATTAC
>U:006YZ-1
AAAAGCGAAGATTGAATTATC
>U:006Z0-1
AAAAGCGAAGGTCAGCGT
>U:006Z1-1
AAAAGCGAAGGTCCTTT
>U:006Z2-1
AAAAGCGAAGTTTGTTGTGT
>U:006Z3-1
AAAAGCGAATCCTTCACTCCA
>U:006Z4-1
AAAAGCGAATCTCGAGGGAC
>U:006Z5-1
AAAAGCGAATCTCGAGGGACT
>U:006Z6-1
AAAAGCGAATCTGAGGCAT
>U:006Z7-1
AAAAGCGAATGATTATAGGAA
>U:006Z8-1
AAAAGCGACATCTGGATAAGA
>U:006Z9-1
AAAAGCGACGAAAAGAATT
>U:006ZA-1
AAAAGCGACGTTTTCGAGAAA
>U:006ZB-1
AAAAGCGACTGAAATGACTT
>U:006ZC-1
AAAAGCGAGGTGTTGGTCATT
>U:006ZD-1
AAAAGCGATATGCGAGGAAG
>U:006ZE-1
AAAAGCGATCGCGATGGGGGCT
>U:006ZF-1
AAAAGCGATCTGATACCTGAAT
>U:006ZG-1
AAAAGCGATGGGAAGAGA
>U:006ZH-1
AAAAGCGATGGTCCAGTTGGGCT
>U:006ZI-1
AAAAGCGATTGAAAGGGGAAT
>U:006ZJ-1
AAAAGCGCAAAACCTCGCTTGATCT
>U:006ZK-1
AAAAGCGCAAAAGCTCGCGT
>U:006ZL-1
AAAAGCGCAAAAGCTCGCTT
>U:006ZM-1
AAAAGCGCAAGAGGTCGCT
>U:006ZN-1
AAAAGCGCAGACTGCTGTTTCGATAC
>U:006ZO-2
AAAAGCGCAGGAAGCGATGA
>U:006ZP-1
AAAAGCGCAGGAAGCGATGATGG
>U:006ZQ-1
AAAAGCGCCACGTGTCACTGA
>U:006ZR-2
AAAAGCGCCATCGAAAGGT
>U:006ZS-1
AAAAGCGCCTTTTTAGAGTG
>U:006ZT-1
AAAAGCGCGCATGAACTGGCTC
>U:006ZU-1
AAAAGCGCGCTAGATCTTGATT
>U:006ZV-1
AAAAGCGCGCTTGACTGCGAG
>U:006ZW-1
AAAAGCGCGGGAAACGCTTCGG
>U:006ZX-1
AAAAGCGCGGGAAACGCTTCGGT
>U:006ZY-1
AAAAGCGCGGGAAACGCTTCGGTT
>U:006ZZ-1
AAAAGCGCGTAGTTGGAT
>U:00700-1
AAAAGCGCGTTGCTGCTGAAGC
>U:00701-1
AAAAGCGCTCACGACTGCTT
>U:00702-1
AAAAGCGCTCCGTATTTTTTC
>U:00703-1
AAAAGCGCTGATTGTAGAATG
>U:00704-1
AAAAGCGCTGATTGTGCAGGAA
>U:00705-1
AAAAGCGGAAACGAAAGAAAGGA
>U:00706-1
AAAAGCGGAAATACGCTCGT
>U:00707-1
AAAAGCGGAACCTGCGAAGGAAC
>U:00708-1
AAAAGCGGAACCTGCGAAGGAACC
>U:00709-1
AAAAGCGGAACTTCCAGAAGACT
>U:0070A-1
AAAAGCGGAAGAAGAAAAGA
>U:0070B-1
AAAAGCGGAAGAGGAATTTAATATT
>U:0070C-1
AAAAGCGGAGAAAGCAGTTT
>U:0070D-1
AAAAGCGGAGAAGGGTTTCACGTTAA
>U:0070E-1
AAAAGCGGAGACCGCTGTTT
>U:0070F-1
AAAAGCGGAGACGGCTGGTTT
>U:0070G-1
AAAAGCGGAGACGGGTGTTT
>U:0070H-1
AAAAGCGGAGACTACTGTTT
>U:0070I-1
AAAAGCGGAGACTCCTGTTT
>U:0070J-1
AAAAGCGGAGACTGCTATTT
>U:0070K-1
AAAAGCGGAGACTGCTGATA
>U:0070L-1
AAAAGCGGAGACTGCTGCT
>U:0070M-1
AAAAGCGGAGACTGCTGG
>U:0070N-20
AAAAGCGGAGACTGCTGT
>U:0070O-65
AAAAGCGGAGACTGCTGTT
>U:0070P-102
AAAAGCGGAGACTGCTGTTT
>U:0070Q-39
AAAAGCGGAGACTGCTGTTTC
>U:0070R-22
AAAAGCGGAGACTGCTGTTTCA
>U:0070S-18
AAAAGCGGAGACTGCTGTTTCAA
>U:0070T-18
AAAAGCGGAGACTGCTGTTTCAAT
>U:0070U-5
AAAAGCGGAGACTGCTGTTTCAATA
>U:0070V-1
AAAAGCGGAGACTGCTGTTTCACT
>U:0070W-1
AAAAGCGGAGACTGCTGTTTG
>U:0070X-1
AAAAGCGGAGACTGTTGTT
>U:0070Y-1
AAAAGCGGAGACTTCTGTTT
>U:0070Z-2
AAAAGCGGAGATTGCTGTTT
>U:00710-1
AAAAGCGGAGATTGCTGTTTCA
>U:00711-1
AAAAGCGGAGCCTGATGTTT
>U:00712-1
AAAAGCGGAGCCTGCTGTT
>U:00713-1
AAAAGCGGAGCCTGCTGTTT
>U:00714-2
AAAAGCGGAGGAAAAGAAAC
>U:00715-2
AAAAGCGGAGGAAAAGAAACT
>U:00716-1
AAAAGCGGAGGCTGCTGTTT
>U:00717-1
AAAAGCGGAGGCTGTTGTTT
>U:00718-1
AAAAGCGGAGGGAATTGGGTTTT
>U:00719-1
AAAAGCGGAGTAATTTTAGGTTC
>U:0071A-1
AAAAGCGGAGTCTGCTGTTTC
>U:0071B-1
AAAAGCGGATGGTGATATTGACCT
>U:0071C-1
AAAAGCGGATTTTAATAT
>U:0071D-1
AAAAGCGGCAAGAAAAT
>U:0071E-1
AAAAGCGGGAAGATTACCA
>U:0071F-1
AAAAGCGGGGAATGCTGTT
>U:0071G-1
AAAAGCGGGGGCTGCTGTT
>U:0071H-1
AAAAGCGGGTGGCGATT
>U:0071I-1
AAAAGCGGGTGGCGATTACGT
>U:0071J-1
AAAAGCGGTCAACAATCTTT
>U:0071K-1
AAAAGCGGTCAGAAAAGT
>U:0071L-1
AAAAGCGGTGATGACAAA
>U:0071M-1
AAAAGCGGTGATGGACTTGATGTTGA
>U:0071N-1
AAAAGCGGTGGAGCATGTGGTTTAAT
>U:0071O-1
AAAAGCGGTGGCTGCTGTT
>U:0071P-1
AAAAGCGGTGTAATTTCTTA
>U:0071Q-1
AAAAGCGGTGTCTGCTGTTTCA
>U:0071R-1
AAAAGCGGTTGCTATGTGAAA
>U:0071S-1
AAAAGCGTAATAATATCCCC
>U:0071T-1
AAAAGCGTAATGAAAGTAAAGAT
>U:0071U-1
AAAAGCGTATCTTAATATT
>U:0071V-1
AAAAGCGTATTTTAAAAA
>U:0071W-34
AAAAGCGTATTTTAATA
>U:0071X-1
AAAAGCGTATTTTAATAA
>U:0071Y-22
AAAAGCGTATTTTAATAT
>U:0071Z-2
AAAAGCGTATTTTAATATA
>U:00720-1
AAAAGCGTATTTTAATATGAA
>U:00721-9
AAAAGCGTATTTTAATATT
>U:00722-4
AAAAGCGTATTTTAATATTC
>U:00723-1
AAAAGCGTATTTTAATATTCA
>U:00724-1
AAAAGCGTATTTTAATATTCAA
>U:00725-3
AAAAGCGTATTTTAATATTCAAA
>U:00726-3
AAAAGCGTATTTTAATATTT
>U:00727-7
AAAAGCGTATTTTAATATTTA
>U:00728-7
AAAAGCGTATTTTAATATTTAA
>U:00729-1
AAAAGCGTATTTTAATATTTAAA
>U:0072A-2
AAAAGCGTATTTTAATATTTAAAC
>U:0072B-1
AAAAGCGTATTTTAATATTTAAT
>U:0072C-2
AAAAGCGTATTTTAATATTTAG
>U:0072D-1
AAAAGCGTATTTTAATATTTAGA
>U:0072E-1
AAAAGCGTATTTTAATATTTAGAA
>U:0072F-1
AAAAGCGTATTTTAATATTTAGAC
>U:0072G-1
AAAAGCGTATTTTTAAT
>U:0072H-1
AAAAGCGTCGCGAAACGAAA
>U:0072I-3
AAAAGCGTGAAGATTAC
>U:0072J-5
AAAAGCGTGAAGATTACC
>U:0072K-11
AAAAGCGTGAAGATTACCA
>U:0072L-1
AAAAGCGTGAAGATTACTTA
>U:0072M-1
AAAAGCGTGGCCTATCGAT
>U:0072N-1
AAAAGCGTTATATGAACGGGAT
>U:0072O-1
AAAAGCGTTCATTCCTTTTAAT
>U:0072P-1
AAAAGCGTTGGATTGTTC
>U:0072Q-1
AAAAGCGTTGGATTGTTCACCC
>U:0072R-1
AAAAGCGTTTCCGATACTGAG
>U:0072S-1
AAAAGCGTTTGGAGTAATG
>U:0072T-1
AAAAGCTAAAAAATTTGGAGTT
>U:0072U-1
AAAAGCTAAAAGCAAAAAAT
>U:0072V-1
AAAAGCTAAAAGCGAAAAAT
>U:0072W-3
AAAAGCTAAACCGTTTAAACTGC
>U:0072X-1
AAAAGCTAAATGGACTTAC
>U:0072Y-1
AAAAGCTAAATGGACTTACGT
>U:0072Z-2
AAAAGCTAAATGGACTTACGTT
>U:00730-1
AAAAGCTAAGCCATGCATGTCT
>U:00731-1
AAAAGCTACCATCTGAGGGATTAT
>U:00732-1
AAAAGCTACTCCTTAATTCTGA
>U:00733-1
AAAAGCTACTTACTAGGCGGTTTT
>U:00734-1
AAAAGCTACTTGGGTAACCC
>U:00735-1
AAAAGCTAGCGATAACTCTGTTGAAT
>U:00736-1
AAAAGCTAGCTTGATCTT
>U:00737-1
AAAAGCTAGGATACCAAATCT
>U:00738-1
AAAAGCTAGGTTAACAAAGCT
>U:00739-8
AAAAGCTAGGTTACCAAAGCT
>U:0073A-1
AAAAGCTAGGTTACCAAAGCTA
>U:0073B-1
AAAAGCTAGGTTACCAAGA
>U:0073C-1
AAAAGCTAGGTTACCATAGCT
>U:0073D-1
AAAAGCTAGTCAATCTTCT
>U:0073E-1
AAAAGCTATAATGGACTTGATGTTGA
>U:0073F-1
AAAAGCTATAATGTACGTGA
>U:0073G-6
AAAAGCTATAATGTACTTGATGTTGA
>U:0073H-1
AAAAGCTATAATGTACTTGGTGTTGA
>U:0073I-1
AAAAGCTATAATGTGCTTGATGTTGA
>U:0073J-1
AAAAGCTATACGTTAAATGA
>U:0073K-1
AAAAGCTATAGGAGGACGAGTT
>U:0073L-1
AAAAGCTATAGTGTACTTGATGTTGG
>U:0073M-1
AAAAGCTATCATGTACTTGCAGTTGA
>U:0073N-1
AAAAGCTATCTCAGTTCGGATT
>U:0073O-1
AAAAGCTATGATCCTTGAA
>U:0073P-1
AAAAGCTATTGGTTCTTT
>U:0073Q-1
AAAAGCTATTTCGGCAAATGT
>U:0073R-1
AAAAGCTCAAAAATGAAAAA
>U:0073S-1
AAAAGCTCACAACCTCCCTT
>U:0073T-3
AAAAGCTCACATAATAGTGCTT
>U:0073U-4
AAAAGCTCACATAATAGTGCTTT
>U:0073V-3
AAAAGCTCACATAATAGTGCTTTA
>U:0073W-1
AAAAGCTCAGCGTACCGAT
>U:0073X-2
AAAAGCTCCAGGAAATAGCA
>U:0073Y-1
AAAAGCTCGAAGTTGGATCT
>U:0073Z-1
AAAAGCTCGACGAAATTTC
>U:00740-3
AAAAGCTCGACGAAATTTCG
>U:00741-2
AAAAGCTCGACGAAATTTCGC
>U:00742-2
AAAAGCTCGACGAAATTTCGCATT
>U:00743-1
AAAAGCTCGATATTTAAG
>U:00744-1
AAAAGCTCGCGTGATCTTGCTT
>U:00745-1
AAAAGCTCGCTAGGGGCGAAAGACT
>U:00746-1
AAAAGCTCGCTGATCTTGATT
>U:00747-1
AAAAGCTCGCTTGAATTTGATT
>U:00748-18
AAAAGCTCGCTTGATCT
>U:00749-1
AAAAGCTCGCTTGATCTCGATTT
>U:0074A-15
AAAAGCTCGCTTGATCTT
>U:0074B-8
AAAAGCTCGCTTGATCTTG
>U:0074C-11
AAAAGCTCGCTTGATCTTGA
>U:0074D-33
AAAAGCTCGCTTGATCTTGAT
>U:0074E-49
AAAAGCTCGCTTGATCTTGATT
>U:0074F-20
AAAAGCTCGCTTGATCTTGATTT
>U:0074G-19
AAAAGCTCGCTTGATCTTGATTTC
>U:0074H-6
AAAAGCTCGCTTGATCTTGATTTCC
>U:0074I-2
AAAAGCTCGCTTGATCTTGATTTT
>U:0074J-1
AAAAGCTCGCTTGATCTTGATTTTC
>U:0074K-1
AAAAGCTCGCTTGATTTTGA
>U:0074L-1
AAAAGCTCGCTTGATTTTGAT
>U:0074M-1
AAAAGCTCGCTTGATTTTGATT
>U:0074N-1
AAAAGCTCGCTTGATTTTGATTT
>U:0074O-1
AAAAGCTCGGTTAGAAGGATT
>U:0074P-4
AAAAGCTCGTAGTTGGAT
>U:0074Q-6
AAAAGCTCGTAGTTGGATC
>U:0074R-11
AAAAGCTCGTAGTTGGATCT
>U:0074S-3
AAAAGCTCGTAGTTGGATCTGC
>U:0074T-1
AAAAGCTCGTAGTTGGATCTGCG
>U:0074U-1
AAAAGCTCGTAGTTGGATCTGCGTCTC
>U:0074V-1
AAAAGCTCGTAGTTGGATGT
>U:0074W-1
AAAAGCTCGTAGTTGGTTCT
>U:0074X-1
AAAAGCTCGTAGTTTGAGCT
>U:0074Y-1
AAAAGCTCGTCTCTACAGGCAGG
>U:0074Z-1
AAAAGCTCGTGGAGTATGCGG
>U:00750-1
AAAAGCTCGTTTCACCATTACGG
>U:00751-1
AAAAGCTCGTTTGATCTTGAT
>U:00752-1
AAAAGCTCTCATAATAG
>U:00753-1
AAAAGCTCTGAAGTGTCAAAT
>U:00754-1
AAAAGCTCTGCTCGCGATG
>U:00755-1
AAAAGCTCTTCCAGCACTCGGTGT
>U:00756-1
AAAAGCTCTTGTGCATAAAAAAA
>U:00757-1
AAAAGCTGAAATGAAGT
>U:00758-1
AAAAGCTGAACCGGAAAT
>U:00759-1
AAAAGCTGAACGGCCAAGT
>U:0075A-2
AAAAGCTGAAGGACCGAAT
>U:0075B-1
AAAAGCTGACATTGTCCATT
>U:0075C-1
AAAAGCTGAGCTGGAACGGAAA
>U:0075D-1
AAAAGCTGAGGAGAGACTA
>U:0075E-1
AAAAGCTGATATCGAAAAGGCA
>U:0075F-1
AAAAGCTGATCTAGAAGGAAA
>U:0075G-1
AAAAGCTGCAGTGGACAAAT
>U:0075H-1
AAAAGCTGCAGTGGACAAATT
>U:0075I-1
AAAAGCTGCATCTTTTATTGTAA
>U:0075J-1
AAAAGCTGCCAACAAACTTGGTT
>U:0075K-1
AAAAGCTGCCAGGATAACATTC
>U:0075L-1
AAAAGCTGCGAAGAAAGGAAA
>U:0075M-1
AAAAGCTGCTCCATGGGTTTGAA
>U:0075N-1
AAAAGCTGGATTGAAGTAGAT
>U:0075O-1
AAAAGCTGGCAAATGAAGGCGT
>U:0075P-1
AAAAGCTGGCAACAACCTTTGT
>U:0075Q-1
AAAAGCTGGCTTGATCTTGATTT
>U:0075R-1
AAAAGCTGGCTTTATATTGATTT
>U:0075S-1
AAAAGCTGGGCAGACGAATTCT
>U:0075T-1
AAAAGCTGGGGCAAAGGCCC
>U:0075U-1
AAAAGCTGGTCGAATATCAT
>U:0075V-1
AAAAGCTGTCAACAACCGT
>U:0075W-4
AAAAGCTGTCAACAACCTTTGT
>U:0075X-3
AAAAGCTGTCAACAACCTTTGTT
>U:0075Y-1
AAAAGCTGTCAACAACCTTTGTTT
>U:0075Z-1
AAAAGCTGTCAGAGAAAAA
>U:00760-1
AAAAGCTGTCAGTAACCGGACA
>U:00761-1
AAAAGCTGTCTCAACAGGAA
>U:00762-1
AAAAGCTGTGAAAAGTAAGGAGT
>U:00763-1
AAAAGCTGTGGCAAAGGCCCTT
>U:00764-1
AAAAGCTGTGGCACCATCAA
>U:00765-1
AAAAGCTGTTTCATAATTTA
>U:00766-1
AAAAGCTTAAATGAAGTA
>U:00767-2
AAAAGCTTAAATGAAGTAA
>U:00768-4
AAAAGCTTAAATGAAGTACTA
>U:00769-8
AAAAGCTTAAATGAAGTACTAT
>U:0076A-3
AAAAGCTTAAATGAAGTACTATA
>U:0076B-1
AAAAGCTTAAATTGGACGA
>U:0076C-1
AAAAGCTTAAGCTGTAAATCGAA
>U:0076D-1
AAAAGCTTAATAAAGTCGTAG
>U:0076E-1
AAAAGCTTAATAAGTGATGAT
>U:0076F-1
AAAAGCTTAGGGCAGATTAGT
>U:0076G-1
AAAAGCTTATATTATTA
>U:0076H-1
AAAAGCTTATGGGATATGCTT
>U:0076I-1
AAAAGCTTCCGAAGAAAACT
>U:0076J-1
AAAAGCTTCCTCTTATTCTATT
>U:0076K-1
AAAAGCTTCGTTAGGGATAT
>U:0076L-1
AAAAGCTTCTAACTGAAGTAGTA
>U:0076M-1
AAAAGCTTCTAACTGACGTAG
>U:0076N-2
AAAAGCTTCTAACTGACGTAGT
>U:0076O-2
AAAAGCTTCTAACTGACGTAGTA
>U:0076P-4
AAAAGCTTCTAACTGACGTAGTAC
>U:0076Q-1
AAAAGCTTCTCGTTCTATTTT
>U:0076R-1
AAAAGCTTCTCGTTCTATTTTCTC
>U:0076S-1
AAAAGCTTCTGAAAGCGGAAAAAT
>U:0076T-1
AAAAGCTTCTGAGTTTGAGAAT
>U:0076U-1
AAAAGCTTCTTAGTTTGAGTATT
>U:0076V-1
AAAAGCTTGAGTTGTTGTCCA
>U:0076W-1
AAAAGCTTGCTTGATCTTG
>U:0076X-1
AAAAGCTTGCTTGATCTTGAT
>U:0076Y-1
AAAAGCTTGGTTGAAGGATC
>U:0076Z-1
AAAAGCTTGGTTGGAGGAT
>U:00770-1
AAAAGCTTGGTTGGAGGATC
>U:00771-1
AAAAGCTTGGTTGGAGGATCA
>U:00772-1
AAAAGCTTGTAACCGAAT
>U:00773-1
AAAAGCTTGTAGTTGGAT
>U:00774-1
AAAAGCTTGTATTTTTTTTTTC
>U:00775-1
AAAAGCTTGTCGTTAATTCGT
>U:00776-1
AAAAGCTTGTGAAGAGGCAGT
>U:00777-1
AAAAGCTTGTTACATGTATGACC
>U:00778-1
AAAAGCTTTCGCGACAAAATTT
>U:00779-1
AAAAGCTTTCGGTTTGGGGAC
>U:0077A-1
AAAAGCTTTCTTCTCCTCGTCA
>U:0077B-1
AAAAGCTTTGAAGATTTGATTA
>U:0077C-1
AAAAGCTTTTAAAGAATCGTT
>U:0077D-1
AAAAGCTTTTAGAATGGAAGAAT
>U:0077E-1
AAAAGCTTTTAGATATAATCAATAAA
>U:0077F-1
AAAAGGAAAAAAAAAAAAAAAA
>U:0077G-1
AAAAGGAAAAAAAAAAAG
>U:0077H-1
AAAAGGAAAAAAAAAAATCGAT
>U:0077I-1
AAAAGGAAAAAAAAAATTTCA
>U:0077J-1
AAAAGGAAAAAAACTAACGCT
>U:0077K-1
AAAAGGAAAAAAAGGAAC
>U:0077L-1
AAAAGGAAAAAACCCAAAGCT
>U:0077M-1
AAAAGGAAAAAACCCAACGA
>U:0077N-2
AAAAGGAAAAAACCCAACGCT
>U:0077O-1
AAAAGGAAAAAAGAAAAATGGAAA
>U:0077P-1
AAAAGGAAAAACCCCAACGCT
>U:0077Q-1
AAAAGGAAAAACTAAAGAA
>U:0077R-3
AAAAGGAAAAAGAAAAGGAAC
>U:0077S-1
AAAAGGAAAAAGAAAGGATAG
>U:0077T-1
AAAAGGAAAAAGACCAACGCA
>U:0077U-4
AAAAGGAAAAAGACCAACGCT
>U:0077V-1
AAAAGGAAAAAGAGAAACACC
>U:0077W-1
AAAAGGAAAAAGAGAGGAGT
>U:0077X-1
AAAAGGAAAAAGATGAAACCGT
>U:0077Y-1
AAAAGGAAAAAGCAACGCT
>U:0077Z-4
AAAAGGAAAAAGCACAACGCT
>U:00780-1
AAAAGGAAAAAGCACAACGTT
>U:00781-1
AAAAGGAAAAAGCCAAACGC
>U:00782-2
AAAAGGAAAAAGCCAAACGCT
>U:00783-1
AAAAGGAAAAAGCCAAACGCTGA
>U:00784-1
AAAAGGAAAAAGCCAAACGCTGAA
>U:00785-2
AAAAGGAAAAAGCCCAAAGCG
>U:00786-3
AAAAGGAAAAAGCCCAAAGCT
>U:00787-2
AAAAGGAAAAAGCCCAAC
>U:00788-2
AAAAGGAAAAAGCCCAACAC
>U:00789-1
AAAAGGAAAAAGCCCAACACG
>U:0078A-45
AAAAGGAAAAAGCCCAACG
>U:0078B-1
AAAAGGAAAAAGCCCAACGA
>U:0078C-2
AAAAGGAAAAAGCCCAACGAT
>U:0078D-192
AAAAGGAAAAAGCCCAACGC
>U:0078E-2
AAAAGGAAAAAGCCCAACGCA
>U:0078F-6
AAAAGGAAAAAGCCCAACGCC
>U:0078G-1
AAAAGGAAAAAGCCCAACGCCGCAT
>U:0078H-1
AAAAGGAAAAAGCCCAACGCG
>U:0078I-1
AAAAGGAAAAAGCCCAACGCGA
>U:0078J-1
AAAAGGAAAAAGCCCAACGCGGA
>U:0078K-1402
AAAAGGAAAAAGCCCAACGCT
>U:0078L-4
AAAAGGAAAAAGCCCAACGCTG
>U:0078M-16
AAAAGGAAAAAGCCCAACGCTGA
>U:0078N-76
AAAAGGAAAAAGCCCAACGCTGAA
>U:0078O-1
AAAAGGAAAAAGCCCAACGCTGAAG
>U:0078P-1
AAAAGGAAAAAGCCCAACGCTGAAGC
>U:0078Q-71
AAAAGGAAAAAGCCCAACGCTGAAT
>U:0078R-3
AAAAGGAAAAAGCCCAACGCTGAATC
>U:0078S-1
AAAAGGAAAAAGCCCAACGCTTACC
>U:0078T-1
AAAAGGAAAAAGCCCAACGCTTTA
>U:0078U-1
AAAAGGAAAAAGCCCAACGTTGAA
>U:0078V-2
AAAAGGAAAAAGCCCAACTCT
>U:0078W-6
AAAAGGAAAAAGCCCAATGCT
>U:0078X-1
AAAAGGAAAAAGCCCAGCGCT
>U:0078Y-3
AAAAGGAAAAAGCCCGACGCT
>U:0078Z-1
AAAAGGAAAAAGCCCGACGCTGAAT
>U:00790-1
AAAAGGAAAAAGCCCTACGCT
>U:00791-1
AAAAGGAAAAAGCCCTCGCT
>U:00792-1
AAAAGGAAAAAGCCGAACGC
>U:00793-1
AAAAGGAAAAAGCCGAACGCT
>U:00794-1
AAAAGGAAAAAGCCTAAC
>U:00795-3
AAAAGGAAAAAGCCTAACG
>U:00796-6
AAAAGGAAAAAGCCTAACGC
>U:00797-25
AAAAGGAAAAAGCCTAACGCT
>U:00798-1
AAAAGGAAAAAGCCTAACGCTGAA
>U:00799-1
AAAAGGAAAAAGCTAACG
>U:0079A-1
AAAAGGAAAAAGCTAACGC
>U:0079B-1
AAAAGGAAAAAGCTAACGCT
>U:0079C-3
AAAAGGAAAAAGCTCAACGC
>U:0079D-1
AAAAGGAAAAAGCTCAACGCG
>U:0079E-18
AAAAGGAAAAAGCTCAACGCT
>U:0079F-1
AAAAGGAAAAAGCTCAACGCTGAAT
>U:0079G-1
AAAAGGAAAAAGCTCAACGTT
>U:0079H-11
AAAAGGAAAAAGCTTAACGC
>U:0079I-21
AAAAGGAAAAAGCTTAACGCT
>U:0079J-1
AAAAGGAAAAAGGCCAACGCTGAA
>U:0079K-1
AAAAGGAAAAAGGCCAACGTT
>U:0079L-1
AAAAGGAAAAAGTCCAACG
>U:0079M-9
AAAAGGAAAAAGTCCAACGCT
>U:0079N-1
AAAAGGAAAAAGTCCAACGCTGAAT
>U:0079O-1
AAAAGGAAAAAGTTCAACG
>U:0079P-1
AAAAGGAAAAAGTTCAACGCT
>U:0079Q-1
AAAAGGAAAAAGTTCAACGCTGAAT
>U:0079R-1
AAAAGGAAAAATCCCAACGCT
>U:0079S-1
AAAAGGAAAAATTGATGCGCCTA
>U:0079T-1
AAAAGGAAAAATTTTTTGG
>U:0079U-2
AAAAGGAAAACGCCCAACGCT
>U:0079V-1
AAAAGGAAAACTGGAATCA
>U:0079W-1
AAAAGGAAAAGAAATAG
>U:0079X-1
AAAAGGAAAAGCATTGGTCAATT
>U:0079Y-1
AAAAGGAAAAGCCCAACGCT
>U:0079Z-1
AAAAGGAAAAGGCACAACGCT
>U:007A0-1
AAAAGGAAAAGGCCCAACGCT
>U:007A1-1
AAAAGGAAAAGTCGACGTAAAAA
>U:007A2-1
AAAAGGAAAAGTTTGCGGCGTTT
>U:007A3-1
AAAAGGAAAATAAAAGGGAAGAT
>U:007A4-1
AAAAGGAAAATGACTGGTTAA
>U:007A5-1
AAAAGGAAAATGCCCGACGCT
>U:007A6-1
AAAAGGAAAATTAATAAAAA
>U:007A7-1
AAAAGGAAAATTATTGATCGCCC
>U:007A8-1
AAAAGGAAACCATGCGTATTTT
>U:007A9-1
AAAAGGAAAGAAGAAAGTGCTT
>U:007AA-1
AAAAGGAAAGAAGGAAAAAT
>U:007AB-3
AAAAGGAAAGAGCCCAACGCT
>U:007AC-1
AAAAGGAAAGCCGGAGCCAGAT
>U:007AD-1
AAAAGGAAAGGAAAAGGAGAAT
>U:007AE-2
AAAAGGAAAGGAAACCAATAAAA
>U:007AF-1
AAAAGGAAAGGAAGCTGTA
>U:007AG-1
AAAAGGAAAGGAGAAATGGAGT
>U:007AH-1
AAAAGGAAAGGATGGGTTATTC
>U:007AI-1
AAAAGGAAAGGCTCTACAAGCA
>U:007AJ-1
AAAAGGAAAGGGCCGAACGC
>U:007AK-1
AAAAGGAAAGGTTAGTCAGTC
>U:007AL-1
AAAAGGAAAGTTTAGTCAGTTTT
>U:007AM-1
AAAAGGAAAGTTTCCTTTGTCT
>U:007AN-1
AAAAGGAAATAGTTGTCCGATAAT
>U:007AO-1
AAAAGGAAATGAAAAAAATCGA
>U:007AP-1
AAAAGGAAATGATGGGTTATTAA
>U:007AQ-2
AAAAGGAAATGATGGGTTATTCT
>U:007AR-1
AAAAGGAAATGGCTGGTTTT
>U:007AS-1
AAAAGGAAATGGGCAGGGATTA
>U:007AT-1
AAAAGGAAATGGTATATGACA
>U:007AU-1
AAAAGGAAATTAGTGTGGCT
>U:007AV-1
AAAAGGAAATTAGTGTGGCTAGA
>U:007AW-1
AAAAGGAAATTTATCGGACT
>U:007AX-1
AAAAGGAAATTTTTTTGGT
>U:007AY-1
AAAAGGAAATTTTTTTGGTGA
>U:007AZ-1
AAAAGGAAATTTTTTTTGG
>U:007B0-1
AAAAGGAAATTTTTTTTTGCCC
>U:007B1-1
AAAAGGAAATTTTTTTTTGG
>U:007B2-1
AAAAGGAACAAGCCCAGCGCG
>U:007B3-1
AAAAGGAACAAGCCTAACGAT
>U:007B4-1
AAAAGGAACAGAGAAAGAAGGAAT
>U:007B5-1
AAAAGGAACGAAAGAAAGACGAGCT
>U:007B6-1
AAAAGGAACGAGAGAAGT
>U:007B7-1
AAAAGGAACGAGGAGCGGTGA
>U:007B8-1
AAAAGGAACGCTTCACGA
>U:007B9-1
AAAAGGAACTAGGCAAACA
>U:007BA-1
AAAAGGAACTCCGAATATGT
>U:007BB-1
AAAAGGAACTCTCTTAAAGCGGTA
>U:007BC-3
AAAAGGAACTCTCTTAAATCGG
>U:007BD-9
AAAAGGAACTCTCTTAAATCGGT
>U:007BE-1
AAAAGGAACTCTCTTAAATCGGTA
>U:007BF-1
AAAAGGAACTCTCTTAAATCGGTT
>U:007BG-1
AAAAGGAACTTTCTTAAAGCGGT
>U:007BH-1
AAAAGGAAGAAAAGAAAAGAA
>U:007BI-1
AAAAGGAAGAAAGAGAA
>U:007BJ-1
AAAAGGAAGAAGATGGACAGGA
>U:007BK-1
AAAAGGAAGAAGATGGACAGGAT
>U:007BL-1
AAAAGGAAGAAGCCAAAAGCT
>U:007BM-3
AAAAGGAAGAAGCCCAACGCT
>U:007BN-1
AAAAGGAAGAAGCCCAACGCTGAA
>U:007BO-1
AAAAGGAAGAAGCCCAACGCTGAAT
>U:007BP-1
AAAAGGAAGAAGCGAGATCTT
>U:007BQ-1
AAAAGGAAGAATCACAACTAA
>U:007BR-1
AAAAGGAAGACGAGAGGAT
>U:007BS-1
AAAAGGAAGAGGGCAGTGA
>U:007BT-1
AAAAGGAAGAGGTAAAATTTACT
>U:007BU-1
AAAAGGAAGCAAGAAGGAAT
>U:007BV-1
AAAAGGAAGCGGTAATAACACTGA
>U:007BW-1
AAAAGGAAGGAAGAAAAAAAT
>U:007BX-1
AAAAGGAAGGAAGGATAAAAGATC
>U:007BY-1
AAAAGGAAGGAGGCCAACGGTGGG
>U:007BZ-1
AAAAGGAAGGATGCCGAAGCT
>U:007C0-1
AAAAGGAAGGTTTCCTTTGTC
>U:007C1-1
AAAAGGAAGGTTTCCTTTGTCT
>U:007C2-1
AAAAGGAAGTGAGTACAATTTCTC
>U:007C3-1
AAAAGGAAGTTCGGAGAGT
>U:007C4-1
AAAAGGAAGTTGCGAAACCGTCG
>U:007C5-1
AAAAGGAAGTTGGTAGA
>U:007C6-1
AAAAGGAATAAGCTCAACGCT
>U:007C7-1
AAAAGGAATCCACTTTCT
>U:007C8-2
AAAAGGAATCCACTTTCTTT
>U:007C9-2
AAAAGGAATCCACTTTCTTTAA
>U:007CA-1
AAAAGGAATCCACTTTCTTTAAAAA
>U:007CB-1
AAAAGGAATCGGGGTGTTA
>U:007CC-1
AAAAGGAATGCAAAAATGACAC
>U:007CD-1
AAAAGGAATGTGGGAGCATTTA
>U:007CE-1
AAAAGGAATTCACTTTCTA
>U:007CF-1
AAAAGGAATTCACTTTCTAT
>U:007CG-1
AAAAGGAATTCACTTTCTTA
>U:007CH-1
AAAAGGAATTCACTTTCTTT
>U:007CI-1
AAAAGGAATTCACTTTCTTTA
>U:007CJ-1
AAAAGGAATTGAAAATTTTATT
>U:007CK-1
AAAAGGAATTGGAAGTGTTTACAT
>U:007CL-1
AAAAGGAATTTGATTGGACGATTTGT
>U:007CM-1
AAAAGGACAAAAGCTCGCTT
>U:007CN-2
AAAAGGACAAAAGCTCGCTTGATCT
>U:007CO-1
AAAAGGACAAGTAGTTGCACCA
>U:007CP-1
AAAAGGACACGAGGAAAGCCT
>U:007CQ-1
AAAAGGACACGCGGCCTGCCT
>U:007CR-1
AAAAGGACAGAAGCTCGCTTGATC
>U:007CS-1
AAAAGGACAGAATTGTAATGTA
>U:007CT-2
AAAAGGACAGAATTGTAATGTCA
>U:007CU-1
AAAAGGACAGCAATGGTTAGCGT
>U:007CV-1
AAAAGGACAGCTGCGAAG
>U:007CW-3
AAAAGGACAGGAAAATA
>U:007CX-1
AAAAGGACAGTTTCGTAGTT
>U:007CY-1
AAAAGGACCAAGACGATCGCT
>U:007CZ-1
AAAAGGACCAAGACGATCGCTTT
>U:007D0-1
AAAAGGACCACCGACACGGGAAC
>U:007D1-1
AAAAGGACCAGCGAGCAT
>U:007D2-1
AAAAGGACCGGTGGTTACA
>U:007D3-1
AAAAGGACCGGTGGTTACAAGAAT
>U:007D4-2
AAAAGGACCGGTTGCTACAA
>U:007D5-1
AAAAGGACCTAGTTTGTATGAAAT
>U:007D6-1
AAAAGGACCTGTTCAAACTGAAT
>U:007D7-1
AAAAGGACGAAAGAAATT
>U:007D8-1
AAAAGGACGAACAGAGGTAA
>U:007D9-1
AAAAGGACGAACAGAGGTAAA
>U:007DA-2
AAAAGGACGAACAGAGGTAAT
>U:007DB-1
AAAAGGACGAACAGAGGTAATT
>U:007DC-3
AAAAGGACGAACAGAGGTAATTC
>U:007DD-1
AAAAGGACGAACAGTGGTCATTC
>U:007DE-1
AAAAGGACGAGAAATTGTTTTATTT
>U:007DF-1
AAAAGGACGAGAAGGAAG
>U:007DG-1
AAAAGGACGAGAAGGAAGAT
>U:007DH-1
AAAAGGACGAGATGATTCGCCAAC
>U:007DI-1
AAAAGGACGCGGAGGGTG
>U:007DJ-1
AAAAGGACGGGAGGTAAGGGA
>U:007DK-1
AAAAGGACGTAGTGGATTAT
>U:007DL-1
AAAAGGACGTGTTGGCACGGTT
>U:007DM-1
AAAAGGACTCACTTTGT
>U:007DN-1
AAAAGGACTGACTCCGGAAAT
>U:007DO-1
AAAAGGACTGGGATGCCCTTA
>U:007DP-1
AAAAGGACTGTGATGCCATTA
>U:007DQ-1
AAAAGGACTGTGATGCCCTT
>U:007DR-1
AAAAGGACTGTGGTGCCCTT
>U:007DS-1
AAAAGGACTTACGATGAGT
>U:007DT-1
AAAAGGACTTACGTTGATTGTTGA
>U:007DU-1
AAAAGGACTTACGTTGGTTGTT
>U:007DV-1
AAAAGGACTTTAAGCTAGCA
>U:007DW-1
AAAAGGAGAAAAGGAAAA
>U:007DX-2
AAAAGGAGAAAGCCCAACGCT
>U:007DY-1
AAAAGGAGAAAGCCCAACGCTGAAT
>U:007DZ-1
AAAAGGAGAAATACGCTGTTGC
>U:007E0-2
AAAAGGAGAAATACGCTGTTGTT
>U:007E1-1
AAAAGGAGAAATCAGTTGGCCACG
>U:007E2-1
AAAAGGAGAAATTGTAGGA
>U:007E3-1
AAAAGGAGAAGATGGAGCA
>U:007E4-2
AAAAGGAGAAGATGGAGCAAAGT
>U:007E5-1
AAAAGGAGAAGATGGAGCAAAGTT
>U:007E6-1
AAAAGGAGAAGGCATTGAA
>U:007E7-1
AAAAGGAGAAGGTTTAAAGAG
>U:007E8-2
AAAAGGAGAATGACTGGGGTT
>U:007E9-1
AAAAGGAGAATTGAAACAGCAATC
>U:007EA-1
AAAAGGAGACCGCTGTAAGAGA
>U:007EB-1
AAAAGGAGACGGAAGATGAGATCTGT
>U:007EC-1
AAAAGGAGAGAAAAAAC
>U:007ED-1
AAAAGGAGAGAAGAAAAA
>U:007EE-5
AAAAGGAGAGAAGAAAC
>U:007EF-1
AAAAGGAGAGAAGAAACTGATA
>U:007EG-9
AAAAGGAGAGAAGAAACTTA
>U:007EH-20
AAAAGGAGAGAAGAAACTTAT
>U:007EI-23
AAAAGGAGAGAAGAAACTTATA
>U:007EJ-13
AAAAGGAGAGAAGAAACTTATAA
>U:007EK-3
AAAAGGAGAGAAGAAACTTATAAA
>U:007EL-1
AAAAGGAGAGAAGAAATTTATA
>U:007EM-1
AAAAGGAGAGAGATCAATGC
>U:007EN-1
AAAAGGAGAGATGATTTATGAT
>U:007EO-1
AAAAGGAGAGGACTGAGCTTA
>U:007EP-1
AAAAGGAGAGGAGAAACTTA
>U:007EQ-1
AAAAGGAGAGGAGAAACTTATAA
>U:007ER-1
AAAAGGAGAGGCAAAATTT
>U:007ES-1
AAAAGGAGAGGCAGAAAAATAC
>U:007ET-1
AAAAGGAGAGTAGAAACTTAT
>U:007EU-1
AAAAGGAGAGTGGAAACTTATAA
>U:007EV-1
AAAAGGAGATATGCAACCG
>U:007EW-1
AAAAGGAGATTGACGCTTT
>U:007EX-1
AAAAGGAGCACGAAAGATCGAGA
>U:007EY-1
AAAAGGAGCAGATGACTAGT
>U:007EZ-1
AAAAGGAGCATATATGTATATGAA
>U:007F0-1
AAAAGGAGCGGACTCGGAGGCT
>U:007F1-1
AAAAGGAGCTAATGAACCA
>U:007F2-1
AAAAGGAGGAAATCGACGAGAT
>U:007F3-1
AAAAGGAGGAACGCACGGGA
>U:007F4-1
AAAAGGAGGAAGAAATGAAA
>U:007F5-1
AAAAGGAGGAATTGAGGTTGG
>U:007F6-1
AAAAGGAGGAGAGGGAGGAT
>U:007F7-1
AAAAGGAGGAGAGGGAGGATT
>U:007F8-1
AAAAGGAGGATTGATGAGAAAGT
>U:007F9-1
AAAAGGAGGCCTCTGGAGAA
>U:007FA-1
AAAAGGAGGCCTCTGGAGATA
>U:007FB-1
AAAAGGAGGGATTATGATGAGG
>U:007FC-2
AAAAGGAGGGGAGGCGTT
>U:007FD-1
AAAAGGAGGGGGATGCGCTG
>U:007FE-1
AAAAGGAGGTAAAGTTGAAA
>U:007FF-1
AAAAGGAGGTAGCGACAAATGAA
>U:007FG-1
AAAAGGAGGTAGTGAAGA
>U:007FH-1
AAAAGGAGGTATTGGCAAGT
>U:007FI-1
AAAAGGAGGTCTCACAATGA
>U:007FJ-1
AAAAGGAGGTGAAGAACC
>U:007FK-1
AAAAGGAGGTGTCAGAAAA
>U:007FL-1
AAAAGGAGTAACGCACGG
>U:007FM-1
AAAAGGAGTAACGCACGGG
>U:007FN-1
AAAAGGAGTAACGCACGGGCAT
>U:007FO-44
AAAAGGAGTAACGCACGGGT
>U:007FP-4
AAAAGGAGTAACGCACGGGTATT
>U:007FQ-1
AAAAGGAGTAACGCACGGGTATTT
>U:007FR-1
AAAAGGAGTAACGCACGGT
>U:007FS-1
AAAAGGAGTAACGCCCGGGT
>U:007FT-1
AAAAGGAGTAACGGAAGGGT
>U:007FU-1
AAAAGGAGTAGTCGACAACAAT
>U:007FV-1
AAAAGGAGTATAAAATTATCCTTGTATTGA
>U:007FW-1
AAAAGGAGTATGCTGTGGAAAAT
>U:007FX-1
AAAAGGAGTCTAGCATATAAGAAA
>U:007FY-3
AAAAGGAGTCTAGCATATACGCAAGT
>U:007FZ-1
AAAAGGAGTCTGCTAAAA
>U:007G0-1
AAAAGGAGTGAAAACGGAA
>U:007G1-1
AAAAGGAGTGACATATCATC
>U:007G2-1
AAAAGGAGTGAGGGTTTGG
>U:007G3-1
AAAAGGAGTGATTATGA
>U:007G4-1
AAAAGGAGTTGAAAATGTTTA
>U:007G5-1
AAAAGGAGTTGACAAGCAAAC
>U:007G6-2
AAAAGGAGTTGACAAGCAAACA
>U:007G7-1
AAAAGGAGTTGACAAGCAAACAG
>U:007G8-1
AAAAGGAGTTGACGAACAAAC
>U:007G9-1
AAAAGGAGTTGACGAACAAACA
>U:007GA-2
AAAAGGAGTTGACGAACAAACAA
>U:007GB-1
AAAAGGATAAAGCCAAACGCT
>U:007GC-1
AAAAGGATAAAGCCCAACGCT
>U:007GD-1
AAAAGGATAAAGGATCGAC
>U:007GE-1
AAAAGGATAAATTATCTAGACAT
>U:007GF-1
AAAAGGATAACCCCGGGGACGC
>U:007GG-1
AAAAGGATAAGAATCTGAGTA
>U:007GH-1
AAAAGGATAAGTTCAACTAC
>U:007GI-1
AAAAGGATAAGTTTGCAAT
>U:007GJ-1
AAAAGGATAATTGAAGAC
>U:007GK-1
AAAAGGATACAACCCCGGCTCT
>U:007GL-1
AAAAGGATACAATCCCGGC
>U:007GM-9
AAAAGGATACAATCCCGGCT
>U:007GN-23
AAAAGGATACAATCCCGGCTC
>U:007GO-1
AAAAGGATACAATCCCGGCTCCTT
>U:007GP-28
AAAAGGATACAATCCCGGCTCT
>U:007GQ-2
AAAAGGATACAATCCCGGCTCTA
>U:007GR-16
AAAAGGATACAATCCCGGCTCTT
>U:007GS-3
AAAAGGATACAATCCCGGCTCTTA
>U:007GT-1
AAAAGGATACAATCCCGGCTCTTGA
>U:007GU-1
AAAAGGATACAATCCCGGCTCTTT
>U:007GV-1
AAAAGGATACAATCCCGGCTT
>U:007GW-1
AAAAGGATACAATCCCGGCTTT
>U:007GX-1
AAAAGGATACAATCCCGGCTTTT
>U:007GY-1
AAAAGGATACAATCCCGGTTCTT
>U:007GZ-1
AAAAGGATACAATCCCTGCTC
>U:007H0-1
AAAAGGATACAATTCCGGCTC
>U:007H1-1
AAAAGGATACAATTCCGGCTCT
>U:007H2-1
AAAAGGATACGCATTGGTCAAT
>U:007H3-1
AAAAGGATAGAAGAAACTTATAA
>U:007H4-1
AAAAGGATAGAATCCCGGCTCTT
>U:007H5-1
AAAAGGATAGCCTGCAAGAT
>U:007H6-1
AAAAGGATAGGACTGAGCACA
>U:007H7-1
AAAAGGATATAATCCCGGCTCTT
>U:007H8-1
AAAAGGATATATGGCCTAAAC
>U:007H9-1
AAAAGGATATGCATTGGAAAA
>U:007HA-1
AAAAGGATATGCATTGGTC
>U:007HB-2
AAAAGGATATGCATTGGTCA
>U:007HC-10
AAAAGGATATGCATTGGTCAAT
>U:007HD-1
AAAAGGATATGCATTGGTCAATA
>U:007HE-33
AAAAGGATATGCATTGGTCAATT
>U:007HF-5
AAAAGGATATGCATTGGTCAATTC
>U:007HG-1
AAAAGGATATGCATTGGTCAATTCT
>U:007HH-1
AAAAGGATATGCATTGGTCAATTT
>U:007HI-1
AAAAGGATATGCATTTGTCAAT
>U:007HJ-1
AAAAGGATATGTATTGGTCAAT
>U:007HK-1
AAAAGGATATGTTTATAT
>U:007HL-1
AAAAGGATATTTAGTGATGT
>U:007HM-1
AAAAGGATCAAATAGCTTTAT
>U:007HN-1
AAAAGGATCAAATAGCTTTATGAA
>U:007HO-1
AAAAGGATCAACTCGTTACTT
>U:007HP-1
AAAAGGATCTACATACA
>U:007HQ-1
AAAAGGATCTTAAGCTACCA
>U:007HR-1
AAAAGGATGAAAAAACTGAA
>U:007HS-1
AAAAGGATGAAAGGTGAAG
>U:007HT-1
AAAAGGATGAAGAGACACTT
>U:007HU-1
AAAAGGATGAAGTCGTACAA
>U:007HV-1
AAAAGGATGAATGCATAACGA
>U:007HW-1
AAAAGGATGAGGTAGGCGTTATTC
>U:007HX-1
AAAAGGATGCATTGTCATTAT
>U:007HY-1
AAAAGGATGCATTGTCATTATTG
>U:007HZ-1
AAAAGGATGCCTGTATTGCGG
>U:007I0-1
AAAAGGATGCGGCGCAAT
>U:007I1-1
AAAAGGATGGAGTTTAATGGTTA
>U:007I2-1
AAAAGGATGGCACCTGTCAATCGT
>U:007I3-1
AAAAGGATGTAATCTGCGCTA
>U:007I4-1
AAAAGGATGTCTTTAATTCGTGA
>U:007I5-1
AAAAGGATGTTAAGCTA
>U:007I6-1
AAAAGGATGTTACTCGATGAA
>U:007I7-1
AAAAGGATGTTATTCATCGAG
>U:007I8-1
AAAAGGATGTTTGAGGCTTCAT
>U:007I9-1
AAAAGGATTAACGGAAATTTGA
>U:007IA-1
AAAAGGATTATCAGTAATC
>U:007IB-1
AAAAGGATTATGATTTACCA
>U:007IC-1
AAAAGGATTATTAATTTT
>U:007ID-1
AAAAGGATTATTCTTACCA
>U:007IE-1
AAAAGGATTGCGGAACAACTT
>U:007IF-1
AAAAGGATTGGCCAAATT
>U:007IG-1
AAAAGGATTGGCTCCCGT
>U:007IH-1
AAAAGGATTGGTCAACTTCCCT
>U:007II-1
AAAAGGATTGGTTGAACTTTTC
>U:007IJ-1
AAAAGGATTGTCGTGGAAGT
>U:007IK-1
AAAAGGATTGTTCAACTTCCA
>U:007IL-2
AAAAGGATTGTTCAACTTCCCT
>U:007IM-1
AAAAGGATTGTTCAACTTCCCTC
>U:007IN-1
AAAAGGATTTAAGCTACCA
>U:007IO-1
AAAAGGATTTCAAGCTACC
>U:007IP-1
AAAAGGATTTGATGAGGAA
>U:007IQ-1
AAAAGGATTTGGGCAGTGAGA
>U:007IR-1
AAAAGGATTTGTTGAAGATGGATT
>U:007IS-1
AAAAGGATTTTAAGATACA
>U:007IT-1
AAAAGGATTTTAAGATGGCG
>U:007IU-1
AAAAGGATTTTAAGCGA
>U:007IV-1
AAAAGGATTTTAAGCGACC
>U:007IW-11
AAAAGGATTTTAAGCTA
>U:007IX-1
AAAAGGATTTTAAGCTAA
>U:007IY-15
AAAAGGATTTTAAGCTAC
>U:007IZ-100
AAAAGGATTTTAAGCTACC
>U:007J0-202
AAAAGGATTTTAAGCTACCA
>U:007J1-1
AAAAGGATTTTAAGCTACCAGAC
>U:007J2-4
AAAAGGATTTTAAGCTACT
>U:007J3-2
AAAAGGATTTTAAGCTACTA
>U:007J4-1
AAAAGGATTTTAAGCTAGC
>U:007J5-1
AAAAGGATTTTAAGCTAT
>U:007J6-1
AAAAGGATTTTAAGCTTC
>U:007J7-1
AAAAGGATTTTAATCTACCA
>U:007J8-1
AAAAGGATTTTATGCTACC
>U:007J9-1
AAAAGGATTTTTAGCTACC
>U:007JA-1
AAAAGGCAAAAGCCCAACGCTGCA
>U:007JB-1
AAAAGGCAAAAGCTCGCGGGAGC
>U:007JC-1
AAAAGGCACATAACACCTAGCGT
>U:007JD-1
AAAAGGCACATGGCTGGTTTGC
>U:007JE-1
AAAAGGCACCTGTCTGGTATG
>U:007JF-2
AAAAGGCACGCCGGGGAT
>U:007JG-1
AAAAGGCACGCCGTGCCT
>U:007JH-1
AAAAGGCACGCGGTGAATGCCA
>U:007JI-1
AAAAGGCACGCGGTGAATGCCAAA
>U:007JJ-1
AAAAGGCACGTTCTGGGGG
>U:007JK-1
AAAAGGCACTCGACGCGAAGG
>U:007JL-1
AAAAGGCACTTCTTCGAAGAAAGG
>U:007JM-1
AAAAGGCAGTCAGCCAGATTT
>U:007JN-1
AAAAGGCATAATGAAAGTAAAGAT
>U:007JO-1
AAAAGGCATACACAAGAA
>U:007JP-1
AAAAGGCATCTAATATGGATAGA
>U:007JQ-1
AAAAGGCATCTGAATTTCA
>U:007JR-1
AAAAGGCATGAGGTGTACCA
>U:007JS-1
AAAAGGCATGTAAGCTACCA
>U:007JT-1
AAAAGGCATGTTTTGATTAGCT
>U:007JU-1
AAAAGGCCAATTAAGTTT
>U:007JV-1
AAAAGGCCAGAAAGCGCCGAA
>U:007JW-1
AAAAGGCCAGAAGCCCGTT
>U:007JX-1
AAAAGGCCGAAAACATAA
>U:007JY-1
AAAAGGCCGAAAACGAAGA
>U:007JZ-1
AAAAGGCCGAAAACGAAGAG
>U:007K0-2
AAAAGGCCGAAAACGAAGAGA
>U:007K1-1
AAAAGGCCGAAAACGAAGAGAAG
>U:007K2-1
AAAAGGCCGAAGCAAGGAT
>U:007K3-1
AAAAGGCCGACATCCCATCAGA
>U:007K4-3
AAAAGGCCGTAGTTTGCTTT
>U:007K5-1
AAAAGGCCTGGGATGCCCTT
>U:007K6-1
AAAAGGCGAAAGAGGACTCA
>U:007K7-1
AAAAGGCGAAAGAGGAGAAAAT
>U:007K8-1
AAAAGGCGAAAGATTTTCTA
>U:007K9-1
AAAAGGCGAAAGATTTTCTC
>U:007KA-1
AAAAGGCGAAATACGCTGCTGTT
>U:007KB-1
AAAAGGCGAAATACGCTGTTGT
>U:007KC-1
AAAAGGCGAAATACGCTGTTGTG
>U:007KD-3
AAAAGGCGAAATACGCTGTTGTT
>U:007KE-1
AAAAGGCGAACGCCTGGTACT
>U:007KF-1
AAAAGGCGAAGAATGTGCTG
>U:007KG-1
AAAAGGCGACAGGGAGAGTGA
>U:007KH-1
AAAAGGCGAGCATCAGGAAGAAT
>U:007KI-1
AAAAGGCGATATGATTTATGAT
>U:007KJ-1
AAAAGGCGCAGAATACTT
>U:007KK-1
AAAAGGCGCTACTGTTTAC
>U:007KL-1
AAAAGGCGCTATAAATCTCA
>U:007KM-1
AAAAGGCGGAAAAGTACTAA
>U:007KN-1
AAAAGGCGGGATTGCGTATTTA
>U:007KO-1
AAAAGGCGGGCAATCACCA
>U:007KP-1
AAAAGGCGGGCGATGGGTTTGAAATGC
>U:007KQ-2
AAAAGGCGGGTTTCATGAAAA
>U:007KR-1
AAAAGGCGGTAAGAAGGTAGTT
>U:007KS-1
AAAAGGCGGTCCAGTGCATTAC
>U:007KT-9
AAAAGGCGTAGTGGAACAAGT
>U:007KU-1
AAAAGGCGTAGTGTTAAAT
>U:007KV-1
AAAAGGCGTCAGAGGGTGT
>U:007KW-1
AAAAGGCGTTGATTGATAT
>U:007KX-1
AAAAGGCGTTGGTTGATA
>U:007KY-2
AAAAGGCTAAACAGCTCATGA
>U:007KZ-1
AAAAGGCTAGCTTAGAAGTGGCA
>U:007L0-1
AAAAGGCTCACAAATGAATT
>U:007L1-1
AAAAGGCTCGATGATGCGGATTCA
>U:007L2-1
AAAAGGCTCGTAGTTGGAT
>U:007L3-1
AAAAGGCTCTGGAGGAAGT
>U:007L4-1
AAAAGGCTGAGTGGTTTGCT
>U:007L5-1
AAAAGGCTGGTTGGAGGTTG
>U:007L6-1
AAAAGGCTGGTTGGAGGTTGG
>U:007L7-1
AAAAGGCTGGTTGGAGGTTGGG
>U:007L8-1
AAAAGGCTGGTTGGGGGTTGG
>U:007L9-1
AAAAGGCTGTCTGAGAATAAA
>U:007LA-1
AAAAGGCTGTCTGAGAATAAAT
>U:007LB-1
AAAAGGCTGTTGAAGAGACAT
>U:007LC-1
AAAAGGCTGTTGGTGGAGAAG
>U:007LD-1
AAAAGGCTTATGAGGATA
>U:007LE-1
AAAAGGCTTATGAGGATATAT
>U:007LF-1
AAAAGGCTTCTGAGGATTGGGCT
>U:007LG-1
AAAAGGCTTCTGCGGATTGGTA
>U:007LH-1
AAAAGGCTTGCAAATGTTGCTT
>U:007LI-3
AAAAGGCTTGCAATAATGTTGCT
>U:007LJ-5
AAAAGGCTTGCAATAATGTTGCTT
>U:007LK-1
AAAAGGCTTGGTTTTCGTCTGT
>U:007LL-1
AAAAGGCTTTAATTCTATTCGAG
>U:007LM-1
AAAAGGCTTTATATAAATAT
>U:007LN-1
AAAAGGGAAAAAAAAAAAAAGATC
>U:007LO-1
AAAAGGGAAAAACTAGTCTGG
>U:007LP-1
AAAAGGGAAAAAGCGCGTGTGGGCT
>U:007LQ-1
AAAAGGGAAAAAGCTAGCTTGATCT
>U:007LR-1
AAAAGGGAAAAAGCTCGATTG
>U:007LS-2
AAAAGGGAAAAAGCTCGCTT
>U:007LT-1
AAAAGGGAAAAGCCCAACGC
>U:007LU-1
AAAAGGGAAAAGCCCAACGCT
>U:007LV-1
AAAAGGGAAAAGCCGAACGCT
>U:007LW-1
AAAAGGGAAAAGCTGAACGCT
>U:007LX-1
AAAAGGGAAACGGGTTAAT
>U:007LY-1
AAAAGGGAAAGTCGTTTGA
>U:007LZ-1
AAAAGGGAAATTTGCTGTGCTTT
>U:007M0-1
AAAAGGGAACGAGAGCTG
>U:007M1-1
AAAAGGGAACGTGAGCTGGCAT
>U:007M2-1
AAAAGGGAAGAGAGGACTAC
>U:007M3-1
AAAAGGGAAGGACGGGGGC
>U:007M4-1
AAAAGGGAATAATCCACGAT
>U:007M5-1
AAAAGGGAATAGGTAAA
>U:007M6-1
AAAAGGGAATGAAAGGAATAAGA
>U:007M7-1
AAAAGGGACAAGAAAAAAAGAA
>U:007M8-1
AAAAGGGACAGACTAATCGTACA
>U:007M9-1
AAAAGGGACAGCGAAATTTGAAT
>U:007MA-1
AAAAGGGACCCAGACGTGT
>U:007MB-1
AAAAGGGACCCAGACGTGTTAGTC
>U:007MC-2
AAAAGGGACGATGAGCATGT
>U:007MD-1
AAAAGGGACGATGAGCATGTA
>U:007ME-2
AAAAGGGACGCCGGGGAT
>U:007MF-1
AAAAGGGACGGACGGGGGC
>U:007MG-1
AAAAGGGACGGACGGGGGCA
>U:007MH-1
AAAAGGGACGGACGGGGGCAAT
>U:007MI-1
AAAAGGGACGGACGGGGGCATTC
>U:007MJ-1
AAAAGGGACGGTAGGTTATTCGTT
>U:007MK-1
AAAAGGGACGGTCGAGGAGAT
>U:007ML-1
AAAAGGGACTCCGGGGGTAA
>U:007MM-2
AAAAGGGACTGGAAAGTTAG
>U:007MN-1
AAAAGGGACTTTGAAAGGTCAC
>U:007MO-1
AAAAGGGACTTTGAAAGGTCACAAT
>U:007MP-1
AAAAGGGAGAACGTGAAGAC
>U:007MQ-1
AAAAGGGAGAGACGAAGACTTT
>U:007MR-1
AAAAGGGAGAGATTGTAAG
>U:007MS-1
AAAAGGGAGAGATTGTACTCTTA
>U:007MT-3
AAAAGGGAGAGATTGTACTCTTAA
>U:007MU-1
AAAAGGGAGAGATTGTAGAAA
>U:007MV-1
AAAAGGGAGAGGGAGCTTG
>U:007MW-1
AAAAGGGAGAGGTTGACAC
>U:007MX-1
AAAAGGGAGAGTAGGTCGCT
>U:007MY-1
AAAAGGGAGAGTAGGTCGCTGCCA
>U:007MZ-1
AAAAGGGAGAGTAGGTCGCTGCCAA
>U:007N0-1
AAAAGGGAGATATGATTTATGAT
>U:007N1-1
AAAAGGGAGATGAAAAGGCTCAAA
>U:007N2-1
AAAAGGGAGGTAGAGGG
>U:007N3-1
AAAAGGGAGGTAGAGGGTT
>U:007N4-1
AAAAGGGAGTAGCGAAGA
>U:007N5-1
AAAAGGGAGTAGCGAAGAA
>U:007N6-2
AAAAGGGAGTCATGGATT
>U:007N7-2
AAAAGGGAGTCATGGATTT
>U:007N8-1
AAAAGGGAGTCATGGATTTCA
>U:007N9-2
AAAAGGGAGTCATGGATTTCAGAA
>U:007NA-1
AAAAGGGATAGGGACTAAAATTA
>U:007NB-1
AAAAGGGATCACGCTGTTGGAAC
>U:007NC-1
AAAAGGGATCGAGACATC
>U:007ND-1
AAAAGGGATCTCGAAAGAC
>U:007NE-1
AAAAGGGATGAAGGATAAGGGT
>U:007NF-1
AAAAGGGATGACATGCAC
>U:007NG-1
AAAAGGGATGAGGAAAGACGAC
>U:007NH-1
AAAAGGGATGTGATGCTCTTAG
>U:007NI-1
AAAAGGGATGTTCACCGAAATT
>U:007NJ-1
AAAAGGGATTCAGCCCAACGCT
>U:007NK-1
AAAAGGGATTTCTTATAATGTT
>U:007NL-1
AAAAGGGCAAAAAACCGCTTGAT
>U:007NM-1
AAAAGGGCAAAAACGCGCTTGATCT
>U:007NN-1
AAAAGGGCAAAAACTCGCT
>U:007NO-1
AAAAGGGCAAAAACTCGCTT
>U:007NP-1
AAAAGGGCAAAACCTCGCTTGAT
>U:007NQ-1
AAAAGGGCAAAAGATCGCT
>U:007NR-1
AAAAGGGCAAAAGATCGCTTGAGC
>U:007NS-1
AAAAGGGCAAAAGATCGCTTGAT
>U:007NT-1
AAAAGGGCAAAAGATCGCTTGATCTT
>U:007NU-1
AAAAGGGCAAAAGCACGCTT
>U:007NV-2
AAAAGGGCAAAAGCCCGCTT
>U:007NW-1
AAAAGGGCAAAAGCGCGCTCGATA
>U:007NX-1
AAAAGGGCAAAAGCGCTTG
>U:007NY-1
AAAAGGGCAAAAGCTCACTTGAT
>U:007NZ-1
AAAAGGGCAAAAGCTCACTTGATCT
>U:007O0-4
AAAAGGGCAAAAGCTCG
>U:007O1-1
AAAAGGGCAAAAGCTCGA
>U:007O2-3
AAAAGGGCAAAAGCTCGATTGAT
>U:007O3-1
AAAAGGGCAAAAGCTCGATTGCTGT
>U:007O4-28
AAAAGGGCAAAAGCTCGC
>U:007O5-2
AAAAGGGCAAAAGCTCGCC
>U:007O6-1
AAAAGGGCAAAAGCTCGCCTGATC
>U:007O7-1
AAAAGGGCAAAAGCTCGCGT
>U:007O8-1
AAAAGGGCAAAAGCTCGCGTGAT
>U:007O9-1
AAAAGGGCAAAAGCTCGCGTGATC
>U:007OA-270
AAAAGGGCAAAAGCTCGCT
>U:007OB-3
AAAAGGGCAAAAGCTCGCTA
>U:007OC-1
AAAAGGGCAAAAGCTCGCTAGAT
>U:007OD-2
AAAAGGGCAAAAGCTCGCTC
>U:007OE-1
AAAAGGGCAAAAGCTCGCTCGATA
>U:007OF-1
AAAAGGGCAAAAGCTCGCTCGATC
>U:007OG-2
AAAAGGGCAAAAGCTCGCTCGATCT
>U:007OH-547
AAAAGGGCAAAAGCTCGCTT
>U:007OI-1
AAAAGGGCAAAAGCTCGCTTA
>U:007OJ-1
AAAAGGGCAAAAGCTCGCTTC
>U:007OK-24
AAAAGGGCAAAAGCTCGCTTG
>U:007OL-69
AAAAGGGCAAAAGCTCGCTTGA
>U:007OM-1
AAAAGGGCAAAAGCTCGCTTGAG
>U:007ON-1
AAAAGGGCAAAAGCTCGCTTGAGCT
>U:007OO-339
AAAAGGGCAAAAGCTCGCTTGAT
>U:007OP-2
AAAAGGGCAAAAGCTCGCTTGATAT
>U:007OQ-225
AAAAGGGCAAAAGCTCGCTTGATC
>U:007OR-1
AAAAGGGCAAAAGCTCGCTTGATCC
>U:007OS-310
AAAAGGGCAAAAGCTCGCTTGATCT
>U:007OT-168
AAAAGGGCAAAAGCTCGCTTGATCTT
>U:007OU-1
AAAAGGGCAAAAGCTCGCTTGATCTTG
>U:007OV-1
AAAAGGGCAAAAGCTCGCTTGATGT
>U:007OW-2
AAAAGGGCAAAAGCTCGCTTGATT
>U:007OX-1
AAAAGGGCAAAAGCTCGCTTGATTT
>U:007OY-1
AAAAGGGCAAAAGCTCGCTTGATTTT
>U:007OZ-1
AAAAGGGCAAAAGCTCGCTTGCTCT
>U:007P0-2
AAAAGGGCAAAAGCTCGCTTGCTCTT
>U:007P1-1
AAAAGGGCAAAAGCTCGCTTGGTCT
>U:007P2-1
AAAAGGGCAAAAGCTCGCTTT
>U:007P3-1
AAAAGGGCAAAAGCTCGCTTTAT
>U:007P4-1
AAAAGGGCAAAAGCTCGCTTTT
>U:007P5-3
AAAAGGGCAAAAGCTCGTTT
>U:007P6-1
AAAAGGGCAAAAGCTCGTTTGAT
>U:007P7-1
AAAAGGGCAAAAGCTCTCTTGATC
>U:007P8-1
AAAAGGGCAAAAGCTCTTGATCT
>U:007P9-1
AAAAGGGCAAAAGCTGGCTTGATCTT
>U:007PA-2
AAAAGGGCAAAAGCTTGCTT
>U:007PB-1
AAAAGGGCAAAAGCTTGCTTGATCT
>U:007PC-1
AAAAGGGCAAAAGCTTGCTTGATCTTGACT
>U:007PD-1
AAAAGGGCAAAAGGGCGCTTGAT
>U:007PE-1
AAAAGGGCAAAAGTCCGCTT
>U:007PF-7
AAAAGGGCAAAAGTTCGCT
>U:007PG-1
AAAAGGGCAAAATCTAGCTGGAT
>U:007PH-1
AAAAGGGCAAAATCTCGCT
>U:007PI-2
AAAAGGGCAAAATCTCGCTT
>U:007PJ-1
AAAAGGGCAAAATCTCGCTTGATCT
>U:007PK-1
AAAAGGGCAAAATCTCGCTTGATCTT
>U:007PL-1
AAAAGGGCAAAGGCTCGCTT
>U:007PM-3
AAAAGGGCAAAGGCTCGCTTGATCTT
>U:007PN-1
AAAAGGGCAACAGCTCGCTT
>U:007PO-1
AAAAGGGCAACAGCTCGCTTGCT
>U:007PP-1
AAAAGGGCAACAGCTCTCTTGATCTT
>U:007PQ-1
AAAAGGGCAACTCGCTTGATC
>U:007PR-1
AAAAGGGCAAGAGCTCGCTT
>U:007PS-1
AAAAGGGCAAGAGCTCGCTTGATCT
>U:007PT-1
AAAAGGGCAAGAGCTCGCTTGGT
>U:007PU-1
AAAAGGGCAAGAGCTCGCTTGTT
>U:007PV-1
AAAAGGGCAATAGCTCGCTT
>U:007PW-1
AAAAGGGCACAAGCGGGCTTGAT
>U:007PX-1
AAAAGGGCACAGGCTGGGTTGATGTT
>U:007PY-1
AAAAGGGCACGGGTTGAACA
>U:007PZ-1
AAAAGGGCAGAAGCTCGCTT
>U:007Q0-1
AAAAGGGCAGAAGCTCGCTTGAT
>U:007Q1-1
AAAAGGGCAGAAGCTCGCTTGATC
>U:007Q2-1
AAAAGGGCAGAAGCTCGCTTGGTCTT
>U:007Q3-1
AAAAGGGCAGGAGCTCGCTTGAT
>U:007Q4-1
AAAAGGGCAGGCGGGTTTT
>U:007Q5-1
AAAAGGGCATAAACATTTGCATT
>U:007Q6-1
AAAAGGGCATAAGCTCGCATGCT
>U:007Q7-1
AAAAGGGCATAAGCTCGCTTGATCT
>U:007Q8-1
AAAAGGGCATGAGCTCGCTTGAT
>U:007Q9-1
AAAAGGGCATTAAGAAGAGCAAT
>U:007QA-1
AAAAGGGCATTGCTGCGGT
>U:007QB-1
AAAAGGGCCAAAACGATCAGAT
>U:007QC-1
AAAAGGGCCAAAGCTCGCTTGAT
>U:007QD-1
AAAAGGGCCGAAATGGCT
>U:007QE-1
AAAAGGGCCGAAATGGTT
>U:007QF-1
AAAAGGGCGAAAATCCTGCTTCCGAT
>U:007QG-1
AAAAGGGCGAAAGCTCGAGTGATCT
>U:007QH-1
AAAAGGGCGAAAGCTCGCTTGA
>U:007QI-2
AAAAGGGCGAAAGCTCGCTTGATCT
>U:007QJ-1
AAAAGGGCGAAAGCTCGCTTGATCTT
>U:007QK-1
AAAAGGGCGAACAGAGGTAATTA
>U:007QL-2
AAAAGGGCGACACATACCTGGACT
>U:007QM-1
AAAAGGGCGAGGGCTCGCTTGATCT
>U:007QN-1
AAAAGGGCGCAAGCGACTTT
>U:007QO-1
AAAAGGGCGCATGTATGAGA
>U:007QP-1
AAAAGGGCGCATGTATTAGAT
>U:007QQ-1
AAAAGGGCGCTATTGTGGGATTTT
>U:007QR-1
AAAAGGGCGGAGGTATTAGAT
>U:007QS-1
AAAAGGGCGGGGATGTCAGT
>U:007QT-1
AAAAGGGCGGTGAAGCTGCC
>U:007QU-1
AAAAGGGCGTAAAATGAT
>U:007QV-1
AAAAGGGCGTATGTATTGGAT
>U:007QW-1
AAAAGGGCGTGAAACCGCAGAGA
>U:007QX-1
AAAAGGGCGTGAAACCGCTGAGAT
>U:007QY-1
AAAAGGGCGTGAAACCGCTGATAT
>U:007QZ-1
AAAAGGGCGTGAAAGTTG
>U:007R0-1
AAAAGGGCGTGAAAGTTGT
>U:007R1-1
AAAAGGGCGTGGCTATTAGAT
>U:007R2-1
AAAAGGGCTAAAGCACGCATGATCT
>U:007R3-1
AAAAGGGCTAAAGCGCGCT
>U:007R4-1
AAAAGGGCTAAGAAGCACTTA
>U:007R5-1
AAAAGGGCTAGAGCTCGCTTGATCT
>U:007R6-1
AAAAGGGCTCTTGGTATGAT
>U:007R7-1
AAAAGGGCTGCTATACTACTTCTC
>U:007R8-1
AAAAGGGCTGCTATACTACTTTT
>U:007R9-1
AAAAGGGCTGTTATGGGAGAT
>U:007RA-1
AAAAGGGGAAAAGCTCGCTT
>U:007RB-1
AAAAGGGGAAAGCTTAACGC
>U:007RC-1
AAAAGGGGAAATACGCTGCTGTT
>U:007RD-2
AAAAGGGGAAATACGCTGTTGTT
>U:007RE-1
AAAAGGGGAAATGCTGTTGTTT
>U:007RF-1
AAAAGGGGAACGGGCTA
>U:007RG-1
AAAAGGGGAAGTACGCTGTTGTT
>U:007RH-1
AAAAGGGGAATAGCGAAGAAAGA
>U:007RI-1
AAAAGGGGAGAAACGCGAGAAATT
>U:007RJ-1
AAAAGGGGAGAAGCGCGTT
>U:007RK-1
AAAAGGGGAGAGAGAGGGAGCTG
>U:007RL-1
AAAAGGGGAGCTGGAAACTGAAATC
>U:007RM-1
AAAAGGGGAGTAGCGAA
>U:007RN-1
AAAAGGGGAGTAGCGAAG
>U:007RO-1
AAAAGGGGAGTAGCGAAGA
>U:007RP-1
AAAAGGGGCAAAAGCTCGCTTGAT
>U:007RQ-1
AAAAGGGGCGATGAAACACGACAGTT
>U:007RR-1
AAAAGGGGCGGTAGGATT
>U:007RS-1
AAAAGGGGCGTGTATCGT
>U:007RT-1
AAAAGGGGCGTGTGTCGTGTGAAG
>U:007RU-1
AAAAGGGGGAAAAGGAAAAA
>U:007RV-1
AAAAGGGGGACGCTATTAGAC
>U:007RW-1
AAAAGGGGGAGAAAAGGAAG
>U:007RX-1
AAAAGGGGGAGAAGCGGAGG
>U:007RY-1
AAAAGGGGGAGAGATTGTACTCT
>U:007RZ-1
AAAAGGGGGAGGTGGGTGGAT
>U:007S0-3
AAAAGGGGGATGATATTACTCCA
>U:007S1-1
AAAAGGGGGATGATATTACTCCAA
>U:007S2-1
AAAAGGGGGGAGAGAAATTGTTT
>U:007S3-1
AAAAGGGGGGGAAGTCTCGGCCA
>U:007S4-1
AAAAGGGGGGGGAGGGA
>U:007S5-1
AAAAGGGGTAATGATAA
>U:007S6-1
AAAAGGGGTATATTCATCTTGGA
>U:007S7-1
AAAAGGGGTCCTGGCCTATGAGAG
>U:007S8-1
AAAAGGGGTGAATTCTTCCTGCC
>U:007S9-1
AAAAGGGGTGTGGGAGGCT
>U:007SA-1
AAAAGGGGTTTAAGCTACG
>U:007SB-1
AAAAGGGTAAAAGCTCGCTTGAT
>U:007SC-2
AAAAGGGTAAAAGCTCGCTTGATCT
>U:007SD-1
AAAAGGGTACGGTGTATT
>U:007SE-1
AAAAGGGTAGAAAATGAAT
>U:007SF-1
AAAAGGGTATCCGTACCTAGG
>U:007SG-1
AAAAGGGTATTTACAACCGCCGTG
>U:007SH-1
AAAAGGGTCAGTAACATAGCC
>U:007SI-1
AAAAGGGTCCGCTTGTT
>U:007SJ-1
AAAAGGGTCGCAATGGTT
>U:007SK-1
AAAAGGGTCGCAATGGTTA
>U:007SL-1
AAAAGGGTCGCAATGGTTAGCG
>U:007SM-1
AAAAGGGTCGCAATGGTTAGCGC
>U:007SN-1
AAAAGGGTCGCAATGGTTAGCGT
>U:007SO-1
AAAAGGGTCGCACGGGGGCGT
>U:007SP-1
AAAAGGGTCGGAGAGCAA
>U:007SQ-1
AAAAGGGTCTGGATGGAT
>U:007SR-1
AAAAGGGTCTTATCCTTTGATTGGACGATT
>U:007SS-3
AAAAGGGTGAAATACGCTGTTGTT
>U:007ST-1
AAAAGGGTGAAGGCGTAACGA
>U:007SU-1
AAAAGGGTGAAGTTATT
>U:007SV-2
AAAAGGGTGAATGCATAACAAA
>U:007SW-3
AAAAGGGTGAATGCATAACGA
>U:007SX-1
AAAAGGGTGCAATTAGTTGAAA
>U:007SY-1
AAAAGGGTGCTTTCGGGAGTATA
>U:007SZ-1
AAAAGGGTGGCAAATTTTC
>U:007T0-1
AAAAGGGTGTTCATGGTGAAGAA
>U:007T1-1
AAAAGGGTTACTTTGATAGA
>U:007T2-1
AAAAGGGTTAGCTTTTTAGT
>U:007T3-1
AAAAGGGTTATTCTTTACCA
>U:007T4-1
AAAAGGGTTATTTTTTGCTTT
>U:007T5-1
AAAAGGGTTCAAAAAGGAAA
>U:007T6-1
AAAAGGGTTCTGCGGATTGGTCT
>U:007T7-1
AAAAGGGTTGACAACGTGACG
>U:007T8-1
AAAAGGGTTGGCATAGCATGC
>U:007T9-1
AAAAGGGTTGGGCATCGCA
>U:007TA-1
AAAAGGGTTTTAAGGTGCT
>U:007TB-1
AAAAGGGTTTTACGTTGATT
>U:007TC-1
AAAAGGGTTTTGCTAACGAAGGG
>U:007TD-1
AAAAGGGTTTTGTCCGTTTGTCC
>U:007TE-2
AAAAGGGTTTTTAAGCTACCA
>U:007TF-1
AAAAGGGTTTTTAAGCTT
>U:007TG-3
AAAAGGGTTTTTAAGCTTC
>U:007TH-1
AAAAGGGTTTTTAAGCTTCC
>U:007TI-19
AAAAGGGTTTTTAAGCTTCCA
>U:007TJ-1
AAAAGGGTTTTTAAGCTTCCG
>U:007TK-2
AAAAGGGTTTTTAAGCTTCTA
>U:007TL-1
AAAAGGGTTTTTAAGCTTTCA
>U:007TM-1
AAAAGGTAAAAGCTTAACGCT
>U:007TN-1
AAAAGGTAAAATACGCTGTTGGT
>U:007TO-1
AAAAGGTAAAATACGCTGTTGTTT
>U:007TP-1
AAAAGGTAAAATGCCAATGGAT
>U:007TQ-1
AAAAGGTAAACGGCGGGAGAC
>U:007TR-1
AAAAGGTAAATGGACTTACGGT
>U:007TS-3
AAAAGGTAAATGGACTTACGT
>U:007TT-2
AAAAGGTAAATGGACTTACGTT
>U:007TU-1
AAAAGGTAAATGGACTTACGTTG
>U:007TV-1
AAAAGGTAAATGGAGTGATGTT
>U:007TW-1
AAAAGGTAAATGGAGTTACGTT
>U:007TX-1
AAAAGGTAACTGCGAGGGACT
>U:007TY-1
AAAAGGTAATTTGTTGTGATAA
>U:007TZ-1
AAAAGGTACATACCTCCTGG
>U:007U0-1
AAAAGGTACCTCAACTCTTCCCA
>U:007U1-1
AAAAGGTACGCCGGGGACA
>U:007U2-78
AAAAGGTACGCCGGGGAT
>U:007U3-6
AAAAGGTACGCCGGGGATA
>U:007U4-12
AAAAGGTACGCCGGGGATAA
>U:007U5-2
AAAAGGTACGCCGGGGATAAC
>U:007U6-1
AAAAGGTACGCTGGGGAT
>U:007U7-1
AAAAGGTACTCCGCGGATAA
>U:007U8-1
AAAAGGTACTCCGGGGA
>U:007U9-4
AAAAGGTACTCCGGGGAT
>U:007UA-3
AAAAGGTACTCCGGGGATA
>U:007UB-3
AAAAGGTACTCCGGGGATAA
>U:007UC-1
AAAAGGTACTGGAAAGGAAAA
>U:007UD-1
AAAAGGTAGAAGCCTAAAT
>U:007UE-1
AAAAGGTAGCCGGAGATGT
>U:007UF-1
AAAAGGTAGCCGGAGATGTAA
>U:007UG-1
AAAAGGTAGCCGTCTGCGATGCA
>U:007UH-1
AAAAGGTAGCGTTGAGGAAC
>U:007UI-1
AAAAGGTAGGACAGATAG
>U:007UJ-1
AAAAGGTAGGACTGAGCTG
>U:007UK-1
AAAAGGTAGGGGCGGGCAGGTGT
>U:007UL-1
AAAAGGTAGTAGGAAAC
>U:007UM-1
AAAAGGTAGTCAATCTTCT
>U:007UN-1
AAAAGGTATAAGGTACTTGAT
>U:007UO-2
AAAAGGTATACGTACGGCT
>U:007UP-1
AAAAGGTATCCCAGCGACAGA
>U:007UQ-2
AAAAGGTATGTGATGCCCTT
>U:007UR-1
AAAAGGTATTAAAAACAAAA
>U:007US-1
AAAAGGTATTGAAACAGTT
>U:007UT-1
AAAAGGTATTGAAGTTAA
>U:007UU-1
AAAAGGTATTGCACATACGTTTC
>U:007UV-1
AAAAGGTCAAAAGGTTTGA
>U:007UW-1
AAAAGGTCAACGGCCACGT
>U:007UX-1
AAAAGGTCAAGCGGAGCAT
>U:007UY-1
AAAAGGTCAAGCGGAGCATCAACAT
>U:007UZ-1
AAAAGGTCAAGCGGTGGGGAG
>U:007V0-1
AAAAGGTCACTTGCAAAAAAAAA
>U:007V1-1
AAAAGGTCAGGTTTGATAACCA
>U:007V2-1
AAAAGGTCATCACATGA
>U:007V3-1
AAAAGGTCATGCATGAAGAGAT
>U:007V4-1
AAAAGGTCATTGATTGTTTCATAA
>U:007V5-1
AAAAGGTCCGAAATCTCAT
>U:007V6-1
AAAAGGTCGAAGGAATTCT
>U:007V7-1
AAAAGGTCGAATAGGGAAT
>U:007V8-1
AAAAGGTCGATATTTTTCCAT
>U:007V9-1
AAAAGGTCGCAGAAGAGCT
>U:007VA-1
AAAAGGTCGCATCTGCGCCGACGT
>U:007VB-1
AAAAGGTCGCCGGTTCGTT
>U:007VC-1
AAAAGGTCGCTGGGTCGAAGG
>U:007VD-2
AAAAGGTCGGGCGTTCCA
>U:007VE-1
AAAAGGTCGGGTGTGACAAAAAA
>U:007VF-1
AAAAGGTCGGTGATGGCCTT
>U:007VG-1
AAAAGGTCGTCTGTTGGTTGA
>U:007VH-1
AAAAGGTCGTCTGTTGGTTGAT
>U:007VI-1
AAAAGGTCTAGTGAGGATC
>U:007VJ-1
AAAAGGTCTCAAACGTCTAGCA
>U:007VK-1
AAAAGGTCTCGGCTATTTTT
>U:007VL-1
AAAAGGTCTGAGATGACATT
>U:007VM-1
AAAAGGTCTGATGGAAAAGAAATT
>U:007VN-1
AAAAGGTCTGCATCGATCCTA
>U:007VO-1
AAAAGGTCTGCTTTCAACC
>U:007VP-1
AAAAGGTCTGTGACGACCTT
>U:007VQ-1
AAAAGGTCTGTGAGGCCCTTAGAT
>U:007VR-1
AAAAGGTCTGTGATGACAT
>U:007VS-1
AAAAGGTCTGTGATGCGCTT
>U:007VT-1
AAAAGGTCTGTGCTATTAGTA
>U:007VU-1
AAAAGGTGAAAAACGCTGTTGTTT
>U:007VV-1
AAAAGGTGAAAATGCTGTTGTTT
>U:007VW-1
AAAAGGTGAAACAAGGAT
>U:007VX-1
AAAAGGTGAAACACGCTGTTGT
>U:007VY-2
AAAAGGTGAAACACGCTGTTGTTT
>U:007VZ-1
AAAAGGTGAAAGACGATGTTGTT
>U:007W0-1
AAAAGGTGAAAGGTTGCTA
>U:007W1-1
AAAAGGTGAAATAAAAAA
>U:007W2-1
AAAAGGTGAAATAAGCTGTT
>U:007W3-1
AAAAGGTGAAATAAGCTGTTGTT
>U:007W4-1
AAAAGGTGAAATACACTGTTGTT
>U:007W5-1
AAAAGGTGAAATACACTGTTGTTT
>U:007W6-1
AAAAGGTGAAATACCCTGTTGTTT
>U:007W7-1
AAAAGGTGAAATACGATGTTGTT
>U:007W8-2
AAAAGGTGAAATACGCA
>U:007W9-1
AAAAGGTGAAATACGCAA
>U:007WA-11
AAAAGGTGAAATACGCT
>U:007WB-3
AAAAGGTGAAATACGCTA
>U:007WC-1
AAAAGGTGAAATACGCTG
>U:007WD-1
AAAAGGTGAAATACGCTGA
>U:007WE-1
AAAAGGTGAAATACGCTGCTGCTT
>U:007WF-1
AAAAGGTGAAATACGCTGCTGTT
>U:007WG-1
AAAAGGTGAAATACGCTGCTGTTT
>U:007WH-1
AAAAGGTGAAATACGCTGGT
>U:007WI-1
AAAAGGTGAAATACGCTGGTGT
>U:007WJ-14
AAAAGGTGAAATACGCTGT
>U:007WK-4
AAAAGGTGAAATACGCTGTA
>U:007WL-1
AAAAGGTGAAATACGCTGTCGTTT
>U:007WM-22
AAAAGGTGAAATACGCTGTT
>U:007WN-1
AAAAGGTGAAATACGCTGTTA
>U:007WO-1
AAAAGGTGAAATACGCTGTTCTAA
>U:007WP-1
AAAAGGTGAAATACGCTGTTCTT
>U:007WQ-9
AAAAGGTGAAATACGCTGTTG
>U:007WR-13
AAAAGGTGAAATACGCTGTTGA
>U:007WS-3
AAAAGGTGAAATACGCTGTTGAA
>U:007WT-1
AAAAGGTGAAATACGCTGTTGAAA
>U:007WU-1
AAAAGGTGAAATACGCTGTTGC
>U:007WV-1
AAAAGGTGAAATACGCTGTTGGT
>U:007WW-126
AAAAGGTGAAATACGCTGTTGT
>U:007WX-4
AAAAGGTGAAATACGCTGTTGTA
>U:007WY-3
AAAAGGTGAAATACGCTGTTGTAA
>U:007WZ-1
AAAAGGTGAAATACGCTGTTGTAAA
>U:007X0-1
AAAAGGTGAAATACGCTGTTGTGA
>U:007X1-359
AAAAGGTGAAATACGCTGTTGTT
>U:007X2-12
AAAAGGTGAAATACGCTGTTGTTA
>U:007X3-2
AAAAGGTGAAATACGCTGTTGTTAA
>U:007X4-1
AAAAGGTGAAATACGCTGTTGTTG
>U:007X5-1
AAAAGGTGAAATACGCTGTTGTTGA
>U:007X6-111
AAAAGGTGAAATACGCTGTTGTTT
>U:007X7-6
AAAAGGTGAAATACGCTGTTGTTTA
>U:007X8-1
AAAAGGTGAAATACGCTGTTGTTTG
>U:007X9-1
AAAAGGTGAAATACGCTGTTGTTTT
>U:007XA-1
AAAAGGTGAAATACGCTGTTT
>U:007XB-1
AAAAGGTGAAATACGCTTGTT
>U:007XC-1
AAAAGGTGAAATACGCTTT
>U:007XD-1
AAAAGGTGAAATACGCTTTGTT
>U:007XE-2
AAAAGGTGAAATACGTA
>U:007XF-1
AAAAGGTGAAATACGTTGTT
>U:007XG-3
AAAAGGTGAAATACGTTGTTGT
>U:007XH-1
AAAAGGTGAAATACGTTGTTGTT
>U:007XI-3
AAAAGGTGAAATACTCTGTTGT
>U:007XJ-2
AAAAGGTGAAATACTCTGTTGTT
>U:007XK-1
AAAAGGTGAAATACTCTGTTGTTT
>U:007XL-2
AAAAGGTGAAATACTGTTGTT
>U:007XM-1
AAAAGGTGAAATACTGTTGTTT
>U:007XN-1
AAAAGGTGAAATAGGCTGTTGTT
>U:007XO-1
AAAAGGTGAAATAGGCTGTTGTTT
>U:007XP-2
AAAAGGTGAAATATGCTGTTG
>U:007XQ-3
AAAAGGTGAAATATGCTGTTGT
>U:007XR-3
AAAAGGTGAAATATGCTGTTGTT
>U:007XS-1
AAAAGGTGAAATATGCTGTTGTTTT
>U:007XT-1
AAAAGGTGAAATGCTGTTGTTT
>U:007XU-1
AAAAGGTGAAATTCGCTGTTGT
>U:007XV-1
AAAAGGTGAACTACGCTGTTTA
>U:007XW-1
AAAAGGTGAATACGCTGTTGT
>U:007XX-1
AAAAGGTGAATTCTAGACTACC
>U:007XY-1
AAAAGGTGACATACGCTGTTGT
>U:007XZ-2
AAAAGGTGAGACTGGGACGAGGAT
>U:007Y0-1
AAAAGGTGAGTGTTCAGCCTGC
>U:007Y1-1
AAAAGGTGATCATTTAACGCTTA
>U:007Y2-1
AAAAGGTGCAAGGAGAAAGA
>U:007Y3-1
AAAAGGTGCATCGGTCCG
>U:007Y4-1
AAAAGGTGCATCGGTCCGT
>U:007Y5-1
AAAAGGTGCGGAGATAACAGCTA
>U:007Y6-1
AAAAGGTGGAACACGCTGTTGTTT
>U:007Y7-1
AAAAGGTGGAATACGCTGTTGTTT
>U:007Y8-1
AAAAGGTGGAATACGCTGTTGTTTA
>U:007Y9-1
AAAAGGTGGGTCTTGTCCA
>U:007YA-1
AAAAGGTGGGTTTTCTGA
>U:007YB-1
AAAAGGTGGTCCTATGA
>U:007YC-1
AAAAGGTGGTCGAAATGGAAT
>U:007YD-1
AAAAGGTGGTGGAGCTCTTT
>U:007YE-1
AAAAGGTGGTTATCGGAAAAT
>U:007YF-1
AAAAGGTGTAACGCACGGGTAT
>U:007YG-1
AAAAGGTGTATGTTGGAAGTTT
>U:007YH-1
AAAAGGTGTCATATACTTGAAAGT
>U:007YI-1
AAAAGGTGTCCTGGCCTA
>U:007YJ-1
AAAAGGTGTCCTGGCCTAT
>U:007YK-1
AAAAGGTGTCCTGGCCTATG
>U:007YL-2
AAAAGGTGTCCTGGCCTATGA
>U:007YM-9
AAAAGGTGTCCTGGCCTATGAGA
>U:007YN-2
AAAAGGTGTCCTGGCCTATGAGAG
>U:007YO-1
AAAAGGTGTCCTGGCCTATGAGAGT
>U:007YP-1
AAAAGGTGTCTGTTAGGGGTAAA
>U:007YQ-1
AAAAGGTGTGGGTTGCGCACGAT
>U:007YR-1
AAAAGGTGTGTTGAAAGAATT
>U:007YS-1
AAAAGGTGTTACGGTAGAA
>U:007YT-1
AAAAGGTGTTACGGTAGAAA
>U:007YU-1
AAAAGGTGTTACGGTAGATC
>U:007YV-1
AAAAGGTGTTGGTTGATATTGAC
>U:007YW-1
AAAAGGTGTTGTCGATGAA
>U:007YX-1
AAAAGGTTAAAATTTTAGCGA
>U:007YY-1
AAAAGGTTAAAGGATTTAGACTACTC
>U:007YZ-1
AAAAGGTTAAATAAACCTACGTA
>U:007Z0-1
AAAAGGTTAAATACGTTGTTGT
>U:007Z1-2
AAAAGGTTAAGGGTATATCCA
>U:007Z2-1
AAAAGGTTAATAGTGTCTGT
>U:007Z3-1
AAAAGGTTACCGTTTTAGAAGA
>U:007Z4-1
AAAAGGTTACGGTAGAA
>U:007Z5-1
AAAAGGTTAGAGTGAGAT
>U:007Z6-1
AAAAGGTTAGGAAAAAAAAAAA
>U:007Z7-1
AAAAGGTTAGGCAGGTTGT
>U:007Z8-1
AAAAGGTTAGTCAGTCTTCTT
>U:007Z9-1
AAAAGGTTATGGATAGGTC
>U:007ZA-1
AAAAGGTTCATTCTTTACCA
>U:007ZB-1
AAAAGGTTCCGGAGCGCGC
>U:007ZC-1
AAAAGGTTCCTAAGGTAGCGT
>U:007ZD-1
AAAAGGTTCCTGCGGATTGGT
>U:007ZE-1
AAAAGGTTCTCTGTTGCTACCATCC
>U:007ZF-1
AAAAGGTTCTTAGTTTGAGAAAGA
>U:007ZG-1
AAAAGGTTGACGGAAAAG
>U:007ZH-1
AAAAGGTTGAGGCCAGGAA
>U:007ZI-2
AAAAGGTTGAGGCCAGGAAA
>U:007ZJ-1
AAAAGGTTGAGGCCAGGAAAT
>U:007ZK-1
AAAAGGTTGGCGTGGGGGGGC
>U:007ZL-1
AAAAGGTTGGGATTGATCGATGC
>U:007ZM-1
AAAAGGTTGTAGTTGCACCA
>U:007ZN-1
AAAAGGTTGTATTTAATTCGTGA
>U:007ZO-1
AAAAGGTTGTCTGTTGGTTGA
>U:007ZP-1
AAAAGGTTGTCTTTAATT
>U:007ZQ-1
AAAAGGTTGTCTTTAATTCA
>U:007ZR-1
AAAAGGTTGTCTTTAATTCGT
>U:007ZS-2
AAAAGGTTGTCTTTAATTCGTGA
>U:007ZT-1
AAAAGGTTGTTGGCTTCGTAA
>U:007ZU-1
AAAAGGTTGTTTCAATT
>U:007ZV-1
AAAAGGTTGTTTGTTGGTTGAT
>U:007ZW-1
AAAAGGTTTATTCTTACCA
>U:007ZX-8
AAAAGGTTTATTCTTTA
>U:007ZY-1
AAAAGGTTTATTCTTTAA
>U:007ZZ-1
AAAAGGTTTATTCTTTAACA
>U:00800-1
AAAAGGTTTATTCTTTAC
>U:00801-64
AAAAGGTTTATTCTTTACCA
>U:00802-1
AAAAGGTTTATTCTTTATCA
>U:00803-1
AAAAGGTTTATTCTTTATTA
>U:00804-1
AAAAGGTTTATTCTTTG
>U:00805-1
AAAAGGTTTATTTTTGAGAAAA
>U:00806-1
AAAAGGTTTCATGGACTTCAC
>U:00807-1
AAAAGGTTTCCTTTGTCTGTTT
>U:00808-1
AAAAGGTTTCGAGAGCGAGCAC
>U:00809-1
AAAAGGTTTCTAGCAAGAGGT
>U:0080A-1
AAAAGGTTTCTGCGGATCGGTGT
>U:0080B-2
AAAAGGTTTCTGCGGATT
>U:0080C-3
AAAAGGTTTCTGCGGATTGG
>U:0080D-10
AAAAGGTTTCTGCGGATTGGT
>U:0080E-5
AAAAGGTTTCTGCGGATTGGTC
>U:0080F-24
AAAAGGTTTCTGCGGATTGGTCT
>U:0080G-1
AAAAGGTTTCTGCGGATTGGTCTA
>U:0080H-1
AAAAGGTTTCTGCGGATTGGTCTT
>U:0080I-1
AAAAGGTTTGACAAAGTGAC
>U:0080J-1
AAAAGGTTTGACAACGTGAC
>U:0080K-1
AAAAGGTTTGACAACGTGACGT
>U:0080L-2
AAAAGGTTTGGGCATCGCA
>U:0080M-1
AAAAGGTTTGTAAGTTACCT
>U:0080N-1
AAAAGGTTTGTCTGGTT
>U:0080O-1
AAAAGGTTTTCTCGTTGATATT
>U:0080P-1
AAAAGGTTTTGAGGATTAC
>U:0080Q-1
AAAAGGTTTTGAGGATTACCA
>U:0080R-1
AAAAGGTTTTGTCCAGGCT
>U:0080S-1
AAAAGGTTTTTGCGGATTGGTCT
>U:0080T-1
AAAAGTAAAAAAAAAAT
>U:0080U-1
AAAAGTAAAAGGCGAAAGATTT
>U:0080V-1
AAAAGTAAAATAACAGAAAAA
>U:0080W-1
AAAAGTAAAATCCAAAGAATTTACA
>U:0080X-1
AAAAGTAAAGGCTTGCTT
>U:0080Y-1
AAAAGTAAAGGTAGGGCCAT
>U:0080Z-1
AAAAGTAAAGTTTCCTTGTCT
>U:00810-1
AAAAGTAAAGTTTCCTTTGTC
>U:00811-13
AAAAGTAAAGTTTCCTTTGTCT
>U:00812-1
AAAAGTAAAGTTTCCTTTGTCTA
>U:00813-2
AAAAGTAAAGTTTCCTTTGTCTG
>U:00814-3
AAAAGTAAAGTTTCCTTTGTCTGT
>U:00815-1
AAAAGTAAAGTTTCTTTTGTCT
>U:00816-1
AAAAGTAAAGTTTTCTTTGTCT
>U:00817-1
AAAAGTAAATGTTTTATTTGA
>U:00818-2
AAAAGTAAATGTTTTATTTGAT
>U:00819-1
AAAAGTAAATGTTTTATTTGATA
>U:0081A-1
AAAAGTAACAAAAAAAG
>U:0081B-1
AAAAGTAACGTAAAACT
>U:0081C-1
AAAAGTAACGTAAAACTA
>U:0081D-1
AAAAGTAACTTGATTATTTTCAA
>U:0081E-1
AAAAGTAAGAAGCGCAACGAT
>U:0081F-1
AAAAGTAAGACCGGAGGAA
>U:0081G-1
AAAAGTAAGATTTTTTTATT
>U:0081H-1
AAAAGTAAGCAGTTGAAT
>U:0081I-1
AAAAGTAAGGAGCTTCTCAA
>U:0081J-1
AAAAGTAAGGTTCCTTTGTCT
>U:0081K-1
AAAAGTAAGGTTCCTTTGTCTG
>U:0081L-1
AAAAGTAAGGTTCCTTTGTCTGT
>U:0081M-1
AAAAGTAAGGTTTCCTTGT
>U:0081N-1
AAAAGTAAGGTTTCCTTTGA
>U:0081O-4
AAAAGTAAGGTTTCCTTTGT
>U:0081P-1
AAAAGTAAGGTTTCCTTTGTAT
>U:0081Q-6
AAAAGTAAGGTTTCCTTTGTC
>U:0081R-1
AAAAGTAAGGTTTCCTTTGTCA
>U:0081S-1
AAAAGTAAGGTTTCCTTTGTCC
>U:0081T-49
AAAAGTAAGGTTTCCTTTGTCT
>U:0081U-1
AAAAGTAAGGTTTCCTTTGTCTA
>U:0081V-7
AAAAGTAAGGTTTCCTTTGTCTG
>U:0081W-6
AAAAGTAAGGTTTCCTTTGTCTGT
>U:0081X-1
AAAAGTAAGGTTTCCTTTGTCTGTA
>U:0081Y-1
AAAAGTAAGGTTTCCTTTGTCTGTT
>U:0081Z-1
AAAAGTAAGGTTTCCTTTGTCTT
>U:00820-1
AAAAGTAAGGTTTCCTTTGTGA
>U:00821-1
AAAAGTAAGGTTTCCTTTGTT
>U:00822-1
AAAAGTAAGGTTTCTTTTGTCT
>U:00823-1
AAAAGTAATAAATAGATAAGAAA
>U:00824-2
AAAAGTAATAAGTTATT
>U:00825-4
AAAAGTAATAAGTTATTT
>U:00826-1
AAAAGTAATAGGTTATTTA
>U:00827-1
AAAAGTAATAGGTTATTTCTA
>U:00828-1
AAAAGTAATAGGTTATTTCTGT
>U:00829-1
AAAAGTAATAGGTTATTTCTGTT
>U:0082A-1
AAAAGTAATCTTTCATGAA
>U:0082B-1
AAAAGTAATGAAAAAATTGTCTT
>U:0082C-1
AAAAGTAATGCGTGAACCAAAAT
>U:0082D-1
AAAAGTAATGGGTGATATACCA
>U:0082E-1
AAAAGTACATACGTACGAGAA
>U:0082F-1
AAAAGTACATCTGTGGAGGGCC
>U:0082G-1
AAAAGTACATGGACACGGTGAT
>U:0082H-1
AAAAGTACCGCTCAGGAGACCCCA
>U:0082I-1
AAAAGTACCGTGAGGGAAAGTTGCA
>U:0082J-1
AAAAGTACCGTGTGGGAAAGGTGCG
>U:0082K-1
AAAAGTACGCACATATTAAAA
>U:0082L-1
AAAAGTACTTCGGCGAGAAA
>U:0082M-2
AAAAGTACTTGTGCCGGAAC
>U:0082N-1
AAAAGTAGAAAAATTAA
>U:0082O-1
AAAAGTAGAAAAATTAAACAAA
>U:0082P-3
AAAAGTAGCCAATAGAA
>U:0082Q-2
AAAAGTAGCCAATAGAAG
>U:0082R-1
AAAAGTAGCCAATAGAAGA
>U:0082S-4
AAAAGTAGCCAATAGAAGT
>U:0082T-1
AAAAGTAGCCAATAGAAGTATT
>U:0082U-1
AAAAGTAGCCAATAGAAGTATTA
>U:0082V-1
AAAAGTAGCCAATAGAAGTATTAA
>U:0082W-1
AAAAGTAGCCAATAGAGAAA
>U:0082X-2
AAAAGTAGCTAATAGAA
>U:0082Y-1
AAAAGTAGGCGGGGGGAGG
>U:0082Z-5
AAAAGTAGGGAGCGATAAATGA
>U:00830-1
AAAAGTAGGGAGCGATAAATGAA
>U:00831-1
AAAAGTAGGGAGCGATAAATGAG
>U:00832-1
AAAAGTAGGGAGTAATAAATGAGA
>U:00833-1
AAAAGTAGGGAGTGATAAATGA
>U:00834-2
AAAAGTAGGTAGCGACAAATG
>U:00835-6
AAAAGTAGGTAGCGACAAATGA
>U:00836-1
AAAAGTAGGTAGCGACAAATGAA
>U:00837-1
AAAAGTAGGTAGCGACAAATGAG
>U:00838-1
AAAAGTAGTAATTAAACTG
>U:00839-1
AAAAGTAGTACTCGTTTCTTTT
>U:0083A-1
AAAAGTAGTAGAAGAAGGAAAA
>U:0083B-2
AAAAGTAGTCGACAATAATGA
>U:0083C-1
AAAAGTAGTCGACAATAATGACT
>U:0083D-1
AAAAGTAGTTCATGTGCG
>U:0083E-1
AAAAGTAGTTGGTTTTATGATA
>U:0083F-1
AAAAGTAGTTGTCTTGTATTGCGT
>U:0083G-1
AAAAGTATAAAAACAAAGAGA
>U:0083H-1
AAAAGTATAAAAACAAAGAGAAT
>U:0083I-1
AAAAGTATAAATTGTTTAGAT
>U:0083J-1
AAAAGTATAAATTGTTTAGATA
>U:0083K-1
AAAAGTATAGCATATACGCAAAT
>U:0083L-2
AAAAGTATATGTGTAAAGAAT
>U:0083M-1
AAAAGTATCAACGGTTCCACCA
>U:0083N-1
AAAAGTATCCAAAGGTCTTCGGTATT
>U:0083O-1
AAAAGTATCGCCTTACTTT
>U:0083P-1
AAAAGTATGATCCGGGAAATA
>U:0083Q-1
AAAAGTATGATCCTGAAAACGTA
>U:0083R-1
AAAAGTATGGAGTTTAAGA
>U:0083S-1
AAAAGTATGGAGTTTAATGGC
>U:0083T-4
AAAAGTATGGAGTTTAATGGCT
>U:0083U-1
AAAAGTATGGAGTTTAATGGCTA
>U:0083V-1
AAAAGTATTAAAGAAATGTC
>U:0083W-1
AAAAGTATTAAATGCTTCA
>U:0083X-2
AAAAGTATTAAATGCTTCAAC
>U:0083Y-1
AAAAGTATTAAATGCTTCAACC
>U:0083Z-1
AAAAGTATTAAATGCTTCAACT
>U:00840-3
AAAAGTATTATCAGTAATCT
>U:00841-1
AAAAGTATTATCAGTAATCTG
>U:00842-15
AAAAGTATTATCAGTAATCTGA
>U:00843-1
AAAAGTATTATCAGTAATCTGAA
>U:00844-1
AAAAGTATTATCAGTAATCTGAG
>U:00845-2
AAAAGTATTATCAGTAATCTGAGA
>U:00846-1
AAAAGTATTATCGGTAATCTGA
>U:00847-1
AAAAGTATTCGAATTGGAAGGAA
>U:00848-1
AAAAGTATTGCACATACGTTTC
>U:00849-1
AAAAGTATTTGCTGATTTCG
>U:0084A-1
AAAAGTCAAAAACTGGTCTTTTCT
>U:0084B-1
AAAAGTCAAAGTGCTCT
>U:0084C-2
AAAAGTCAAAGTGCTCTATCGA
>U:0084D-1
AAAAGTCAAATGGACTTA
>U:0084E-1
AAAAGTCAAATGGACTTACGTT
>U:0084F-1
AAAAGTCAAATGGACTTACGTTGA
>U:0084G-1
AAAAGTCAACTTAGAACTGGC
>U:0084H-1
AAAAGTCAAGTGTCAGATGCCA
>U:0084I-1
AAAAGTCAAGTTTCTGTACCA
>U:0084J-1
AAAAGTCACAGGCTTTCTGCTC
>U:0084K-1
AAAAGTCAGACAGCGCTATTAAA
>U:0084L-1
AAAAGTCAGAGGTTCGAAGG
>U:0084M-2
AAAAGTCAGAGGTTCGAAGGC
>U:0084N-2
AAAAGTCAGAGGTTCGAAGGCG
>U:0084O-1
AAAAGTCAGAGGTTCGAAGGCGAT
>U:0084P-1
AAAAGTCAGAGGTTCGAAGGCGATCA
>U:0084Q-1
AAAAGTCAGATATCAGAATGATT
>U:0084R-1
AAAAGTCAGGATTCATTTTACTG
>U:0084S-1
AAAAGTCAGTGATGAACGAATT
>U:0084T-1
AAAAGTCAGTTAAGCCATAA
>U:0084U-2
AAAAGTCAGTTAAGCCATTA
>U:0084V-1
AAAAGTCAGTTAAGCCATTACG
>U:0084W-21
AAAAGTCAGTTAAGCCATTACGA
>U:0084X-1
AAAAGTCAGTTAAGCCATTACGAAA
>U:0084Y-1
AAAAGTCAGTTAAGTCATTACGA
>U:0084Z-1
AAAAGTCAGTTTTCCTTTGT
>U:00850-1
AAAAGTCATCATGGCCCTT
>U:00851-1
AAAAGTCATCTCAGTTCGGAT
>U:00852-1
AAAAGTCATCTCAGTTCGGATT
>U:00853-1
AAAAGTCATGTTTCGATTA
>U:00854-1
AAAAGTCATGTTTTGAGA
>U:00855-2
AAAAGTCATGTTTTGAT
>U:00856-1
AAAAGTCATGTTTTGATAA
>U:00857-4
AAAAGTCATGTTTTGATT
>U:00858-2
AAAAGTCATGTTTTGATTA
>U:00859-1
AAAAGTCATGTTTTGATTAA
>U:0085A-2
AAAAGTCATGTTTTGATTAGC
>U:0085B-19
AAAAGTCATGTTTTGATTAGCT
>U:0085C-12
AAAAGTCATGTTTTGATTAGCTT
>U:0085D-1
AAAAGTCATGTTTTGATTGCTT
>U:0085E-2
AAAAGTCCAAACAGTTACTCGA
>U:0085F-1
AAAAGTCCAAACAGTTACTCGAG
>U:0085G-1
AAAAGTCCAAATAGTTACTCGA
>U:0085H-1
AAAAGTCCAAGCAGTTACTC
>U:0085I-1
AAAAGTCCACACTTATGTGATAA
>U:0085J-1
AAAAGTCCACCCAAGACTGAGGA
>U:0085K-3
AAAAGTCCCCGCGTCATGAC
>U:0085L-1
AAAAGTCCCCTTGAGCGG
>U:0085M-1
AAAAGTCCCTCCAGCGTCT
>U:0085N-1
AAAAGTCCGACAGCCGGGACC
>U:0085O-1
AAAAGTCCGAGTGTTGTGAA
>U:0085P-1
AAAAGTCCGGAACAACCTAA
>U:0085Q-2
AAAAGTCCGGTACAGAGAAT
>U:0085R-2
AAAAGTCCGGTACAGAGAATGCTT
>U:0085S-1
AAAAGTCCTAGTTAAGAA
>U:0085T-7
AAAAGTCCTAGTTAAGCA
>U:0085U-1
AAAAGTCCTTTGTTATTTCGTATTA
>U:0085V-1
AAAAGTCGAAGTCGATCCAATTC
>U:0085W-1
AAAAGTCGAGGGAAGCTATT
>U:0085X-1
AAAAGTCGAGTTGGGCCTGGATTC
>U:0085Y-1
AAAAGTCGCAAGTCGCTTCGT
>U:0085Z-1
AAAAGTCGCACCAAAAATGAAAT
>U:00860-1
AAAAGTCGGAAGCAAAGGAAAAGT
>U:00861-1
AAAAGTCGGAAGCCACAAATCGCTC
>U:00862-1
AAAAGTCGGCTGAAGTGATGCTC
>U:00863-1
AAAAGTCGGGAGAAAAACT
>U:00864-1
AAAAGTCGGTGTTGTAC
>U:00865-1
AAAAGTCGTAACAAGGT
>U:00866-2
AAAAGTCGTAACAAGGTTT
>U:00867-3
AAAAGTCGTAACAAGGTTTCC
>U:00868-4
AAAAGTCGTAACAAGGTTTCCA
>U:00869-2
AAAAGTCGTAACAAGGTTTCCGT
>U:0086A-2
AAAAGTCGTAACAAGGTTTCCGTA
>U:0086B-1
AAAAGTCGTAGCTGAGTGTGTCAG
>U:0086C-2
AAAAGTCGTATCGAGGGT
>U:0086D-5
AAAAGTCGTATCGAGGGTT
>U:0086E-2
AAAAGTCGTCCGCGCGGACGGGAT
>U:0086F-1
AAAAGTCGTCTCTTCTTTTT
>U:0086G-1
AAAAGTCGTCTGCGACGGGAGTT
>U:0086H-1
AAAAGTCGTGGAATCACTAA
>U:0086I-1
AAAAGTCGTTTGCCAGCTAAAGT
>U:0086J-1
AAAAGTCTAGGATCTCGGTTC
>U:0086K-1
AAAAGTCTCCGGATAGAAAG
>U:0086L-1
AAAAGTCTCCGGATAGAAAGTA
>U:0086M-1
AAAAGTCTCCGGATAGAAAGTAT
>U:0086N-1
AAAAGTCTCCGGGTAGAAAGTAC
>U:0086O-1
AAAAGTCTCTGTTGACGGCCA
>U:0086P-1
AAAAGTCTGATCCAGTTGTTT
>U:0086Q-1
AAAAGTCTGCGTCGTTAGATAGA
>U:0086R-1
AAAAGTCTGCTTCGTTGCATC
>U:0086S-1
AAAAGTCTGGCTGTGAAGGG
>U:0086T-1
AAAAGTCTGTTAAGCCATTAAGA
>U:0086U-1
AAAAGTCTTATGCAGATCGAAT
>U:0086V-1
AAAAGTCTTCAATCCATT
>U:0086W-1
AAAAGTCTTCAATCCATTA
>U:0086X-1
AAAAGTCTTGGAGAACC
>U:0086Y-1
AAAAGTCTTGGGAGGCGACAT
>U:0086Z-1
AAAAGTCTTGGTCCAGATGTG
>U:00870-1
AAAAGTCTTGTCGGTGAAT
>U:00871-1
AAAAGTCTTGTCGGTGGC
>U:00872-1
AAAAGTCTTGTTCTTTTGGAT
>U:00873-2
AAAAGTGAAAAAAGAAAAGACGGT
>U:00874-1
AAAAGTGAAAAAAGAAAAGACGGTA
>U:00875-1
AAAAGTGAAAAAGCACGCGT
>U:00876-1
AAAAGTGAAAAAGGAAGGAAA
>U:00877-1
AAAAGTGAAACCGCGAGAGGCAC
>U:00878-1
AAAAGTGAAAGAGAAAGG
>U:00879-1
AAAAGTGAAAGGAAACAAAA
>U:0087A-1
AAAAGTGAAAGGATTTATTT
>U:0087B-1
AAAAGTGAAAGTCCTTTGTTAAAAAA
>U:0087C-1
AAAAGTGAAAGTCCTTTGTTAT
>U:0087D-1
AAAAGTGAAAGTCCTTTGTTATT
>U:0087E-1
AAAAGTGAAATACGCTGTTGTTT
>U:0087F-4
AAAAGTGAAATCCCAAAGCT
>U:0087G-1
AAAAGTGAAATGGACTTACG
>U:0087H-1
AAAAGTGAAATTTGAAATA
>U:0087I-1
AAAAGTGAACATCTGGCTGAT
>U:0087J-3
AAAAGTGAAGAAATTCAAC
>U:0087K-1
AAAAGTGAAGAAATTCAACC
>U:0087L-4
AAAAGTGAAGAAATTCAACCA
>U:0087M-3
AAAAGTGAAGAAATTCAACCAA
>U:0087N-2
AAAAGTGAAGAAATTCAACCAAGC
>U:0087O-1
AAAAGTGAAGAAATTCAATCAAGC
>U:0087P-1
AAAAGTGAAGATAAAAA
>U:0087Q-1
AAAAGTGAAGATAAAAAA
>U:0087R-1
AAAAGTGAAGGAATTCAACCAAG
>U:0087S-1
AAAAGTGAATAAATTCAACCA
>U:0087T-1
AAAAGTGAATGTGAAGAAA
>U:0087U-1
AAAAGTGAATGTGAAGAAAA
>U:0087V-1
AAAAGTGAATGTGAAGAAAAT
>U:0087W-1
AAAAGTGACAACCGTAAAAGGAT
>U:0087X-1
AAAAGTGACCAATTTGGAGACC
>U:0087Y-1
AAAAGTGACGAAGTGCTTTACCA
>U:0087Z-1
AAAAGTGACGTAAGTGAAATCCA
>U:00880-1
AAAAGTGACTGCGTTGAATATC
>U:00881-1
AAAAGTGACTGTCATCCGGAT
>U:00882-1
AAAAGTGAGAGCTCACAGTTGGTT
>U:00883-1
AAAAGTGAGAGGGGAATGAA
>U:00884-1
AAAAGTGAGAGTGATAGA
>U:00885-1
AAAAGTGAGAGTGATAGATGA
>U:00886-1
AAAAGTGAGCTGTTGCGAG
>U:00887-1
AAAAGTGAGGTAAAGGAGATTT
>U:00888-1
AAAAGTGAGTCAATCTTCTT
>U:00889-1
AAAAGTGAGTTTTATTGA
>U:0088A-1
AAAAGTGATAAATTCGATGAAAACA
>U:0088B-1
AAAAGTGATCAGAATTTCCGTCA
>U:0088C-1
AAAAGTGATCCAGGGTGGATTTGCT
>U:0088D-1
AAAAGTGATCCGGATCA
>U:0088E-1
AAAAGTGATGAAATGATGAAA
>U:0088F-1
AAAAGTGATGCACTGTTAAAAGA
>U:0088G-1
AAAAGTGATGGTTTTGA
>U:0088H-1
AAAAGTGATTGCACTGAGGGAC
>U:0088I-1
AAAAGTGATTGCATATTTTGCGGTA
>U:0088J-1
AAAAGTGCAATGTTATCGAAGG
>U:0088K-1
AAAAGTGCACAGCTATTAGATT
>U:0088L-1
AAAAGTGCAGGAACTAAATGA
>U:0088M-1
AAAAGTGCAGGACACCACAAAT
>U:0088N-1
AAAAGTGCAGGATATTAAGAAACA
>U:0088O-1
AAAAGTGCAGGTAAGTCACT
>U:0088P-1
AAAAGTGCATCGAGTCTTTGGATT
>U:0088Q-1
AAAAGTGCGCAGCTTGGGGAT
>U:0088R-1
AAAAGTGCGGAGCCAAAAGAGGC
>U:0088S-1
AAAAGTGCGGATGTGTTAGA
>U:0088T-1
AAAAGTGCGTAGCTTTGGGGGA
>U:0088U-1
AAAAGTGCGTCCATTAAAA
>U:0088V-1
AAAAGTGCGTGGTTTGT
>U:0088W-1
AAAAGTGCTAGCAACTTCCATT
>U:0088X-1
AAAAGTGCTATCCATCTTTT
>U:0088Y-3
AAAAGTGCTATCCATCTTTTG
>U:0088Z-7
AAAAGTGCTATCCATCTTTTGA
>U:00890-2
AAAAGTGCTATCCATCTTTTGAC
>U:00891-1
AAAAGTGCTATCCATCTTTTGACT
>U:00892-1
AAAAGTGCTGCAGCTTTGGGGGAT
>U:00893-1
AAAAGTGCTGGTATATGTC
>U:00894-9
AAAAGTGCTGTAGCTTTGGGGGAT
>U:00895-1
AAAAGTGCTGTAGCTTTGGGGGT
>U:00896-1
AAAAGTGCTGTTGGCGAT
>U:00897-1
AAAAGTGGAAACACAGCAGGAAC
>U:00898-1
AAAAGTGGAAGGAAATTT
>U:00899-4
AAAAGTGGAAGGGAGTT
>U:0089A-7
AAAAGTGGAAGGGAGTTT
>U:0089B-3
AAAAGTGGAAGGGAGTTTA
>U:0089C-1
AAAAGTGGAAGTGAAACCTGGGATT
>U:0089D-1
AAAAGTGGAATCCAGAA
>U:0089E-1
AAAAGTGGAGAATGCGAA
>U:0089F-1
AAAAGTGGAGAGGGGAGTTTA
>U:0089G-1
AAAAGTGGAGAGGTGAATCTACAA
>U:0089H-1
AAAAGTGGAGGAGGATCTGAT
>U:0089I-1
AAAAGTGGAGTTGCGTAGCAAAC
>U:0089J-1
AAAAGTGGCACGGACTT
>U:0089K-1
AAAAGTGGCATGGACAAGTAATAC
>U:0089L-1
AAAAGTGGCGCAAGTTAGTGG
>U:0089M-1
AAAAGTGGCGCTGGAGAAAGAC
>U:0089N-1
AAAAGTGGGAGGCTTTTATATT
>U:0089O-1
AAAAGTGGGAGGTTTTTTTTG
>U:0089P-1
AAAAGTGGGAGGTTTTTTTTGTAT
>U:0089Q-1
AAAAGTGGGCCATTTTTGG
>U:0089R-1
AAAAGTGGGGATGGAGGGAGT
>U:0089S-1
AAAAGTGGGGTTTGACTTGC
>U:0089T-1
AAAAGTGGTATGGCGGAA
>U:0089U-1
AAAAGTGGTCAAGCATTCCTG
>U:0089V-1
AAAAGTGGTGAATCATGCAC
>U:0089W-1
AAAAGTGGTGCGATGCGGGTTT
>U:0089X-1
AAAAGTGGTTGCACGCCTTTATT
>U:0089Y-1
AAAAGTGGTTGTAGGGC
>U:0089Z-1
AAAAGTGGTTGTTCAGGTTT
>U:008A0-1
AAAAGTGGTTTATTGGATAAAAAA
>U:008A1-1
AAAAGTGTAAAAGAAACGAAAA
>U:008A2-1
AAAAGTGTACATACGCGGGCA
>U:008A3-1
AAAAGTGTCGCCACTGG
>U:008A4-1
AAAAGTGTCGCTGTCAGCT
>U:008A5-1
AAAAGTGTCGGATTTGAAGTT
>U:008A6-1
AAAAGTGTGAATGCATAACGAAT
>U:008A7-2
AAAAGTGTGAGTCATCAGCTCACGTTGAT
>U:008A8-1
AAAAGTGTGCAGCTTGTGGGT
>U:008A9-1
AAAAGTGTGGGACATTACAA
>U:008AA-1
AAAAGTGTGGTCATTGTGAGGTTGG
>U:008AB-1
AAAAGTGTGGTTAGCTGGTTGT
>U:008AC-1
AAAAGTGTGTGTATTGGGCGA
>U:008AD-1
AAAAGTGTGTTAGTGTGTGAT
>U:008AE-1
AAAAGTGTTAAGAAAGTACT
>U:008AF-1
AAAAGTGTTGAAGGAAAGAA
>U:008AG-1
AAAAGTGTTGCGGTGGCAG
>U:008AH-1
AAAAGTGTTGCGTTAAAA
>U:008AI-1
AAAAGTGTTGGGTTTGGGGTGT
>U:008AJ-3
AAAAGTGTTGTAGCTTTGGGGGAT
>U:008AK-1
AAAAGTGTTTACTACGAAGAGAT
>U:008AL-1
AAAAGTGTTTCGAAAAT
>U:008AM-1
AAAAGTGTTTCGAAAATGA
>U:008AN-1
AAAAGTGTTTCGAAAGT
>U:008AO-1
AAAAGTGTTTCGAAAGTAACAAATAA
>U:008AP-1
AAAAGTTAAAAGCTTTGGAAAA
>U:008AQ-1
AAAAGTTAAAATAAAGGAAATA
>U:008AR-1
AAAAGTTAAACGGACTTACGTT
>U:008AS-1
AAAAGTTAAACTACGTATCTC
>U:008AT-1
AAAAGTTAAAGCACCCGGGGATT
>U:008AU-1
AAAAGTTAAATGCACTTACGTGAA
>U:008AV-1
AAAAGTTAAATGGAAAA
>U:008AW-1
AAAAGTTAAATGGAAAAA
>U:008AX-1
AAAAGTTAAATGGAAGAAAAAAA
>U:008AY-1
AAAAGTTAAATGGAATTA
>U:008AZ-1
AAAAGTTAAATGGAATTACGT
>U:008B0-1
AAAAGTTAAATGGAATTACGTT
>U:008B1-1
AAAAGTTAAATGGACCTACGTT
>U:008B2-1
AAAAGTTAAATGGACGA
>U:008B3-1
AAAAGTTAAATGGACGTACG
>U:008B4-1
AAAAGTTAAATGGACTA
>U:008B5-1
AAAAGTTAAATGGACTAA
>U:008B6-1
AAAAGTTAAATGGACTCACGTTG
>U:008B7-1
AAAAGTTAAATGGACTGACG
>U:008B8-29
AAAAGTTAAATGGACTT
>U:008B9-23
AAAAGTTAAATGGACTTA
>U:008BA-3
AAAAGTTAAATGGACTTAA
>U:008BB-1
AAAAGTTAAATGGACTTAAAA
>U:008BC-87
AAAAGTTAAATGGACTTAC
>U:008BD-1
AAAAGTTAAATGGACTTACA
>U:008BE-1
AAAAGTTAAATGGACTTACAA
>U:008BF-1
AAAAGTTAAATGGACTTACAG
>U:008BG-1
AAAAGTTAAATGGACTTACATTGAT
>U:008BH-119
AAAAGTTAAATGGACTTACG
>U:008BI-5
AAAAGTTAAATGGACTTACGA
>U:008BJ-3
AAAAGTTAAATGGACTTACGC
>U:008BK-1
AAAAGTTAAATGGACTTACGG
>U:008BL-1
AAAAGTTAAATGGACTTACGGTGA
>U:008BM-167
AAAAGTTAAATGGACTTACGT
>U:008BN-2
AAAAGTTAAATGGACTTACGTA
>U:008BO-1
AAAAGTTAAATGGACTTACGTAA
>U:008BP-1
AAAAGTTAAATGGACTTACGTC
>U:008BQ-1
AAAAGTTAAATGGACTTACGTG
>U:008BR-169
AAAAGTTAAATGGACTTACGTT
>U:008BS-5
AAAAGTTAAATGGACTTACGTTA
>U:008BT-1
AAAAGTTAAATGGACTTACGTTAA
>U:008BU-1
AAAAGTTAAATGGACTTACGTTAAA
>U:008BV-1
AAAAGTTAAATGGACTTACGTTAAAA
>U:008BW-95
AAAAGTTAAATGGACTTACGTTG
>U:008BX-29
AAAAGTTAAATGGACTTACGTTGA
>U:008BY-11
AAAAGTTAAATGGACTTACGTTGAA
>U:008BZ-1
AAAAGTTAAATGGACTTACGTTGAAA
>U:008C0-1
AAAAGTTAAATGGACTTACGTTGAG
>U:008C1-2
AAAAGTTAAATGGACTTACGTTGAT
>U:008C2-1
AAAAGTTAAATGGACTTACGTTGATA
>U:008C3-2
AAAAGTTAAATGGACTTACGTTGT
>U:008C4-1
AAAAGTTAAATGGACTTACGTTGTAA
>U:008C5-4
AAAAGTTAAATGGACTTACGTTT
>U:008C6-1
AAAAGTTAAATGGACTTAGGT
>U:008C7-1
AAAAGTTAAATGGACTTAT
>U:008C8-3
AAAAGTTAAATGGACTTATGTT
>U:008C9-1
AAAAGTTAAATGGACTTATGTTGA
>U:008CA-2
AAAAGTTAAATGGAGAA
>U:008CB-1
AAAAGTTAAATGGAGTTATGTTG
>U:008CC-1
AAAAGTTAAATGGATTACGTT
>U:008CD-1
AAAAGTTAAATGGATTTACGT
>U:008CE-1
AAAAGTTAAATGGATTTACGTT
>U:008CF-1
AAAAGTTAAATGGTCTTACGTT
>U:008CG-1
AAAAGTTAAATGTACTTACGTT
>U:008CH-1
AAAAGTTAAATGTACTTACGTTG
>U:008CI-1
AAAAGTTAAATTATTTAGA
>U:008CJ-3
AAAAGTTAAATTATTTAGTT
>U:008CK-3
AAAAGTTAAATTATTTAGTTC
>U:008CL-1
AAAAGTTAAATTATTTAGTTCC
>U:008CM-1
AAAAGTTAAATTATTTAGTTCCC
>U:008CN-1
AAAAGTTAAATTATTTAGTTCCCT
>U:008CO-1
AAAAGTTAAATTTGAATGTAAA
>U:008CP-1
AAAAGTTAAATTTTGAAAAAAA
>U:008CQ-1
AAAAGTTAACTTTATCTGTTTC
>U:008CR-1
AAAAGTTAAGCTGGAACATGTTT
>U:008CS-1
AAAAGTTAAGTGGACTTAC
>U:008CT-2
AAAAGTTAAGTGGACTTACGTT
>U:008CU-1
AAAAGTTAATCATAAATACGA
>U:008CV-2
AAAAGTTAATGGACTTAC
>U:008CW-1
AAAAGTTAATGGACTTACGT
>U:008CX-1
AAAAGTTAATGGACTTACGTTGA
>U:008CY-1
AAAAGTTACATGGAGTTACGTTGAC
>U:008CZ-3
AAAAGTTACCACAGGGAT
>U:008D0-2
AAAAGTTACCACAGGGATA
>U:008D1-6
AAAAGTTACCACAGGGATAA
>U:008D2-2
AAAAGTTACCACAGGGATAACT
>U:008D3-1
AAAAGTTACCACAGGGATAACTGG
>U:008D4-1
AAAAGTTACCACAGGGATAACTGGC
>U:008D5-1
AAAAGTTACCCTAAAATCGAG
>U:008D6-1
AAAAGTTACCGTGATCACCA
>U:008D7-1
AAAAGTTACGCTAGGGATAA
>U:008D8-1
AAAAGTTACGCTGAAAGAAGT
>U:008D9-1
AAAAGTTACGGTAGGGTATTCC
>U:008DA-3
AAAAGTTACGGTAGGTTA
>U:008DB-5
AAAAGTTACGGTAGGTTAT
>U:008DC-6
AAAAGTTACGGTAGGTTATT
>U:008DD-3
AAAAGTTACGGTAGGTTATTC
>U:008DE-7
AAAAGTTACGGTAGGTTATTCC
>U:008DF-9
AAAAGTTACGGTAGGTTATTCCT
>U:008DG-13
AAAAGTTACGGTAGGTTATTCCTT
>U:008DH-2
AAAAGTTACGGTAGGTTATTCCTTG
>U:008DI-1
AAAAGTTACGGTAGGTTATTCCTTGG
>U:008DJ-1
AAAAGTTACGTCTGGTTGATAA
>U:008DK-1
AAAAGTTACTCCGGAGTT
>U:008DL-1
AAAAGTTAGAAAATAGAA
>U:008DM-1
AAAAGTTAGATTATTTAGTT
>U:008DN-2
AAAAGTTAGCGTTTTCTTCCAT
>U:008DO-1
AAAAGTTAGTCAATCTTAGAAAA
>U:008DP-1
AAAAGTTAGTCAATCTTCTT
>U:008DQ-10
AAAAGTTAGTCAATCTTCTTA
>U:008DR-9
AAAAGTTAGTCAATCTTCTTAA
>U:008DS-7
AAAAGTTAGTCAATCTTCTTAAA
>U:008DT-3
AAAAGTTAGTCAATCTTCTTAAAA
>U:008DU-1
AAAAGTTAGTCAATCTTCTTAAAG
>U:008DV-1
AAAAGTTAGTCAATCTTCTTAG
>U:008DW-1
AAAAGTTAGTCAATGTTCTTAAA
>U:008DX-1
AAAAGTTAGTTGCCCAGAGAGAA
>U:008DY-1
AAAAGTTATAATGTACTTGAT
>U:008DZ-1
AAAAGTTATCAGTAATCTGA
>U:008E0-1
AAAAGTTATCGGCATAGACT
>U:008E1-2
AAAAGTTATCGTCAGATACTC
>U:008E2-1
AAAAGTTATCGTCAGATACTCG
>U:008E3-1
AAAAGTTATCGTCAGATACTCGA
>U:008E4-1
AAAAGTTATCGTCAGATACTTG
>U:008E5-1
AAAAGTTATGATCCGTGAATA
>U:008E6-1
AAAAGTTATGATCCTTGAATATA
>U:008E7-2
AAAAGTTATGATCCTTGAATATT
>U:008E8-1
AAAAGTTATGATCCTTGCATAT
>U:008E9-1
AAAAGTTATGTACGTTGTACC
>U:008EA-1
AAAAGTTATGTCGCAGCATAT
>U:008EB-1
AAAAGTTATTCGAGAGGGCATTTT
>U:008EC-1
AAAAGTTATTGAAAGAGT
>U:008ED-1
AAAAGTTATTGAAGTGAAAA
>U:008EE-1
AAAAGTTCAAACAGTTACTCGAA
>U:008EF-1
AAAAGTTCAAAGCAATAGCTT
>U:008EG-1
AAAAGTTCATAAGGGAAATTGAAA
>U:008EH-1
AAAAGTTCCACTGGGAAGA
>U:008EI-1
AAAAGTTCCCGAAGTATCT
>U:008EJ-1
AAAAGTTCCCGCGTCATGAC
>U:008EK-1
AAAAGTTCCGGCGGAGAAA
>U:008EL-1
AAAAGTTCCGGCGGAGAAAT
>U:008EM-1
AAAAGTTCCTCCGGGATTGTATC
>U:008EN-5
AAAAGTTCCTTAATTTAAGA
>U:008EO-1
AAAAGTTCCTTAATTTAAGAA
>U:008EP-3
AAAAGTTCCTTAATTTAAGAAT
>U:008EQ-1
AAAAGTTCCTTAATTTAAGAATT
>U:008ER-1
AAAAGTTCCTTAATTTAAGAATTGA
>U:008ES-1
AAAAGTTCCTTATTTGGTAATGGT
>U:008ET-1
AAAAGTTCGAAATCTTAAAAA
>U:008EU-1
AAAAGTTCGCCCAAAATTAGT
>U:008EV-1
AAAAGTTCGCCGATGAAAA
>U:008EW-1
AAAAGTTCGGGTTTAATTTTAT
>U:008EX-1
AAAAGTTCGTCTGCTCGGGAAT
>U:008EY-1
AAAAGTTCTCCAACTTGAT
>U:008EZ-1
AAAAGTTCTTAGTTTGAGAA
>U:008F0-1
AAAAGTTCTTAGTTTGAGAAT
>U:008F1-1
AAAAGTTGAAATTCAGGTT
>U:008F2-1
AAAAGTTGAACAATTCCTTTCT
>U:008F3-1
AAAAGTTGAAGTATCTGG
>U:008F4-2
AAAAGTTGAATGGACTTACGT
>U:008F5-1
AAAAGTTGACGCGCAGAATAACCA
>U:008F6-1
AAAAGTTGACGTCTTTTATTTTA
>U:008F7-1
AAAAGTTGACTGAATTCGCACCTA
>U:008F8-1
AAAAGTTGACTTATGTCGTGGAAAAC
>U:008F9-1
AAAAGTTGAGTGGACGAATGGT
>U:008FA-1
AAAAGTTGAGTGGCACTTATT
>U:008FB-1
AAAAGTTGAGTTAAGTTA
>U:008FC-1
AAAAGTTGATAATCTAGAACCA
>U:008FD-1
AAAAGTTGATCCCGTGTTTCT
>U:008FE-1
AAAAGTTGATCCGCAACAT
>U:008FF-1
AAAAGTTGCAAAGATGCGTTA
>U:008FG-1
AAAAGTTGCATGGCTTGTGT
>U:008FH-1
AAAAGTTGCCACCAGACTCGA
>U:008FI-1
AAAAGTTGCCATTATGGAT
>U:008FJ-1
AAAAGTTGCCATTATGGATA
>U:008FK-3
AAAAGTTGCCATTATGGATAT
>U:008FL-2
AAAAGTTGCCATTATGGATATT
>U:008FM-2
AAAAGTTGCCATTATGGATATTGA
>U:008FN-1
AAAAGTTGCCGAAATTGTTG
>U:008FO-1
AAAAGTTGCGAAGGTTACG
>U:008FP-1
AAAAGTTGCGGTAGGTTA
>U:008FQ-1
AAAAGTTGCGTACGAGCT
>U:008FR-1
AAAAGTTGCTGGATCCGACA
>U:008FS-1
AAAAGTTGCTGGTTCGGACAT
>U:008FT-1
AAAAGTTGCTGGTTCGGACATCGAT
>U:008FU-1
AAAAGTTGCTGGTTCGGACATCGATT
>U:008FV-1
AAAAGTTGCTTAATTTAAGA
>U:008FW-1
AAAAGTTGCTTCACCTGAAGAC
>U:008FX-1
AAAAGTTGGAAACCGCTAAGGAGT
>U:008FY-1
AAAAGTTGGAACTAAACT
>U:008FZ-1
AAAAGTTGGAAGAAAAAAAGTT
>U:008G0-1
AAAAGTTGGAATGTACTCTAGT
>U:008G1-1
AAAAGTTGGACTTCGAGAAGT
>U:008G2-1
AAAAGTTGGAGTAAGGAATTCT
>U:008G3-1
AAAAGTTGGATGCGTCCAGAT
>U:008G4-1
AAAAGTTGGCAGGTTCTGC
>U:008G5-1
AAAAGTTGGCATGTCTTCTGTTAATT
>U:008G6-1
AAAAGTTGGCTTAATGATGG
>U:008G7-1
AAAAGTTGGGCACTCTCCA
>U:008G8-1
AAAAGTTGGGCGGTTGGGG
>U:008G9-1
AAAAGTTGGGGAAGTGTTGAT
>U:008GA-1
AAAAGTTGGGGCGGAACCTTCA
>U:008GB-1
AAAAGTTGGGGTACTGTGTTTGT
>U:008GC-4
AAAAGTTGGTCCAATGA
>U:008GD-8
AAAAGTTGGTCCAATGAT
>U:008GE-2
AAAAGTTGGTCCAATGATT
>U:008GF-2
AAAAGTTGGTCCAATGATTGC
>U:008GG-7
AAAAGTTGGTCCAATGATTGCT
>U:008GH-1
AAAAGTTGGTCCAATGATTGCTG
>U:008GI-5
AAAAGTTGGTCCTATGA
>U:008GJ-3
AAAAGTTGGTCCTATGAT
>U:008GK-1
AAAAGTTGGTCCTATGATT
>U:008GL-3
AAAAGTTGGTCCTATGATTGC
>U:008GM-1
AAAAGTTGGTCCTATGATTGCT
>U:008GN-3
AAAAGTTGGTCCTATGATTGCTG
>U:008GO-1
AAAAGTTGGTCCTATGATTGCTGAA
>U:008GP-1
AAAAGTTGGTCCTATGATTGCTGG
>U:008GQ-2
AAAAGTTGGTCCTATGATTGTT
>U:008GR-1
AAAAGTTGGTCCTATGATTGTTA
>U:008GS-4
AAAAGTTGGTCCTATGATTGTTG
>U:008GT-7
AAAAGTTGGTCCTATGATTGTTGG
>U:008GU-1
AAAAGTTGGTCCTATGATTT
>U:008GV-1
AAAAGTTGGTCCTATGATTTGG
>U:008GW-1
AAAAGTTGGTCGAGAATTTGT
>U:008GX-1
AAAAGTTGGTCTTATGATT
>U:008GY-1
AAAAGTTGGTCTTATGATTGCTA
>U:008GZ-1
AAAAGTTGGTCTTATGATTGCTGG
>U:008H0-1
AAAAGTTGGTGGAGAAGACCA
>U:008H1-1
AAAAGTTGGTTCTATGATTG
>U:008H2-1
AAAAGTTGGTTTATGAT
>U:008H3-1
AAAAGTTGGTTTGGTCTACCAT
>U:008H4-1
AAAAGTTGTAGGGGGGGGGGGGA
>U:008H5-1
AAAAGTTGTCCACTCCCCGG
>U:008H6-1
AAAAGTTGTCGTCTTTTATTTTA
>U:008H7-1
AAAAGTTGTCTGCAATGGAT
>U:008H8-1
AAAAGTTGTGACTTATAGAAT
>U:008H9-1
AAAAGTTGTGAGTTGGATTA
>U:008HA-1
AAAAGTTGTGCGGGTAGTTACGA
>U:008HB-2
AAAAGTTGTGGATGATGGAAAAAT
>U:008HC-1
AAAAGTTGTGGGGAGGCGAAACGTAGT
>U:008HD-1
AAAAGTTGTTAACCTCGTA
>U:008HE-2
AAAAGTTGTTAACCTCGTAGATT
>U:008HF-1
AAAAGTTGTTAATCTCGT
>U:008HG-1
AAAAGTTGTTATGGAGTTGGTGTGGA
>U:008HH-1
AAAAGTTGTTCGTCGATAGCAAT
>U:008HI-2
AAAAGTTGTTTGAATAGTTGGAAG
>U:008HJ-3
AAAAGTTGTTTGAATAGTTGGAAGT
>U:008HK-1
AAAAGTTGTTTGAATAGTTGGGAGT
>U:008HL-1
AAAAGTTGTTTTCTGGTTTTTTG
>U:008HM-1
AAAAGTTGTTTTGTTGAA
>U:008HN-2
AAAAGTTTAATAGTGTCTGT
>U:008HO-1
AAAAGTTTACGTATGTAGAAAAAAAA
>U:008HP-1
AAAAGTTTAGAGTAGAAAAAAAC
>U:008HQ-1
AAAAGTTTAGGTCGTTACAAAAA
>U:008HR-1
AAAAGTTTATATAGAAGAACGA
>U:008HS-1
AAAAGTTTATCGTTTTTCGACCGAAT
>U:008HT-2
AAAAGTTTATTAGCTCTAGAAACA
>U:008HU-2
AAAAGTTTCAACAGACGAG
>U:008HV-1
AAAAGTTTCCTTTGTCTG
>U:008HW-1
AAAAGTTTCCTTTGTCTGT
>U:008HX-1
AAAAGTTTCGAAAGAGAGAAT
>U:008HY-1
AAAAGTTTCGCTGACGACGATTT
>U:008HZ-1
AAAAGTTTCGTTGTTTTTTATTTT
>U:008I0-1
AAAAGTTTCTACGCTGTGGACGT
>U:008I1-1
AAAAGTTTCTCAATTTGAGAATTGA
>U:008I2-1
AAAAGTTTCTGGAGAAGTAA
>U:008I3-2
AAAAGTTTCTGGAGAAGTACC
>U:008I4-1
AAAAGTTTCTGGATAATT
>U:008I5-1
AAAAGTTTCTTAATGTGAGAATTGA
>U:008I6-3
AAAAGTTTCTTAATTTGAGA
>U:008I7-7
AAAAGTTTCTTAATTTGAGAA
>U:008I8-3
AAAAGTTTCTTAATTTGAGAAT
>U:008I9-2
AAAAGTTTCTTAATTTGAGAATT
>U:008IA-1
AAAAGTTTCTTAATTTGAGAATTG
>U:008IB-1
AAAAGTTTCTTAATTTGAGAATTGAA
>U:008IC-1
AAAAGTTTCTTAGCTTGAGAA
>U:008ID-3
AAAAGTTTCTTAGTTTGAG
>U:008IE-8
AAAAGTTTCTTAGTTTGAGA
>U:008IF-17
AAAAGTTTCTTAGTTTGAGAA
>U:008IG-4
AAAAGTTTCTTAGTTTGAGAAT
>U:008IH-10
AAAAGTTTCTTAGTTTGAGAATT
>U:008II-1
AAAAGTTTCTTAGTTTGAGAATTGA
>U:008IJ-1
AAAAGTTTCTTAGTTTGAGATT
>U:008IK-1
AAAAGTTTCTTGATTTGAGA
>U:008IL-1
AAAAGTTTGAAATTGAAAGAATTA
>U:008IM-1
AAAAGTTTGAGAGATTGGCTGGAGAGT
>U:008IN-1
AAAAGTTTGAGGCATCTTTAACA
>U:008IO-1
AAAAGTTTGAGTCATCTTTAACA
>U:008IP-1
AAAAGTTTGAGTCATCTTTGA
>U:008IQ-2
AAAAGTTTGAGTCATCTTTGACA
>U:008IR-1
AAAAGTTTGAGTCATGTTTGA
>U:008IS-1
AAAAGTTTGAGTCATTTTTGA
>U:008IT-1
AAAAGTTTGAGTTATCTTTG
>U:008IU-2
AAAAGTTTGAGTTATCTTTGTC
>U:008IV-1
AAAAGTTTGAGTTATTTTTGT
>U:008IW-1
AAAAGTTTGGAACGCTTCA
>U:008IX-1
AAAAGTTTGGAACGTCCTGCA
>U:008IY-1
AAAAGTTTGGAACGTCCTGCAT
>U:008IZ-1
AAAAGTTTGGAATGCTC
>U:008J0-1
AAAAGTTTGGAGGAGCTGAGA
>U:008J1-1
AAAAGTTTGGTTCCCAAAGGACTT
>U:008J2-1
AAAAGTTTGTCGTGGAAAAGTTGA
>U:008J3-1
AAAAGTTTTAAGTTTGCGGAT
>U:008J4-1
AAAAGTTTTATTAATTTTGCTGAT
>U:008J5-1
AAAAGTTTTCCTGGTTTGTTTGGC
>U:008J6-1
AAAAGTTTTCGCTGTAAA
>U:008J7-1
AAAAGTTTTCTGTGTTGTTT
>U:008J8-1
AAAAGTTTTGAGGTTGGGGAC
>U:008J9-1
AAAAGTTTTGAGTTCGGGAAC
>U:008JA-1
AAAAGTTTTGCCCGTGGCTT
>U:008JB-1
AAAAGTTTTGCGATTATGTTTGCTT
>U:008JC-1
AAAAGTTTTGCGATTGTGGAA
>U:008JD-1
AAAAGTTTTGCGTTTGGG
>U:008JE-5
AAAAGTTTTGCGTTTGGGGAC
>U:008JF-1
AAAAGTTTTGCGTTTGGGGACA
>U:008JG-1
AAAAGTTTTGCGTTTGGGTAT
>U:008JH-1
AAAAGTTTTGGTCGACTT
>U:008JI-1
AAAAGTTTTGGTCGACTTCATCC
>U:008JJ-1
AAAAGTTTTTATCGGGGTA
>U:008JK-1
AAAAGTTTTTATTGGGAAGCT
>U:008JL-1
AAAAGTTTTTCGGTTCCGGGGG
>U:008JM-1
AAAAGTTTTTGTTTTGGGCAT
>U:008JN-1
AAAAGTTTTTTCTAGCGCCGTGCT
>U:008JO-1
AAAAGTTTTTTTCCGTTTTT
>U:008JP-1
AAAAGTTTTTTTTGGTTTT
>U:008JQ-1
AAAAGTTTTTTTTTTTTTCTT
>U:008JR-1
AAAATAAAAAAAAAAAAAAAA
>U:008JS-1
AAAATAAAAAAAAAAAAAAAGA
>U:008JT-1
AAAATAAAAAAAGAAGAAAGGA
>U:008JU-1
AAAATAAAAAAAGGGATCGATTTTT
>U:008JV-4
AAAATAAAAAAATAAATGTTGA
>U:008JW-1
AAAATAAAAAAATAAATGTTGAA
>U:008JX-1
AAAATAAAAAAATAAATGTTGAT
>U:008JY-4
AAAATAAAAAAGAAGAA
>U:008JZ-4
AAAATAAAAAAGAAGAAAG
>U:008K0-7
AAAATAAAAAAGAAGAAAGG
>U:008K1-3
AAAATAAAAAAGAAGAAAGGA
>U:008K2-1
AAAATAAAAAAGAAGAAAGGAG
>U:008K3-1
AAAATAAAAAAGAAGAAAGGAGAA
>U:008K4-9
AAAATAAAAAAGAAGAAAGGAGG
>U:008K5-2
AAAATAAAAAAGAAGAAAGGAGGA
>U:008K6-1
AAAATAAAAAAGAAGAAAGGAGGAA
>U:008K7-1
AAAATAAAAAAGAAGAAAGGAGGACA
>U:008K8-1
AAAATAAAAAAGATACGTGTCAA
>U:008K9-1
AAAATAAAAAATAAAAAAAAGT
>U:008KA-1
AAAATAAAAAATTAATA
>U:008KB-1
AAAATAAAAAATTAATAAAA
>U:008KC-2
AAAATAAAAAATTAATAAT
>U:008KD-2
AAAATAAAAAATTAATAATGT
>U:008KE-2
AAAATAAAAAATTAATAATGTA
>U:008KF-3
AAAATAAAAAATTAATAATGTAG
>U:008KG-2
AAAATAAAAAATTAATAATGTAGA
>U:008KH-1
AAAATAAAAAATTGATTA
>U:008KI-1
AAAATAAAAAATTGATTAAA
>U:008KJ-1
AAAATAAAAAATTGATTAAT
>U:008KK-1
AAAATAAAAACAAAAAA
>U:008KL-1
AAAATAAAAACTGATTAATTA
>U:008KM-1
AAAATAAAAAGAAGAAAGGAG
>U:008KN-1
AAAATAAAAAGAGAGAAGAAA
>U:008KO-1
AAAATAAAAAGCAGTTGAA
>U:008KP-1
AAAATAAAAAGGAATTC
>U:008KQ-1
AAAATAAAAATAATAATGTAGA
>U:008KR-1
AAAATAAAAATGTCGTGAAAG
>U:008KS-1
AAAATAAAAATGTCGTGAAAGGTT
>U:008KT-1
AAAATAAAAATGTGATAGG
>U:008KU-1
AAAATAAAAATGTGATAGGA
>U:008KV-1
AAAATAAAAATGTGATAGGAA
>U:008KW-2
AAAATAAAAATGTGATAGGAAT
>U:008KX-1
AAAATAAAAATTGACTAATTAG
>U:008KY-1
AAAATAAAAATTGATTA
>U:008KZ-3
AAAATAAAAATTGATTAA
>U:008L0-4
AAAATAAAAATTGATTAAT
>U:008L1-1
AAAATAAAAATTGATTAATT
>U:008L2-32
AAAATAAAAATTGATTAATTA
>U:008L3-1
AAAATAAAAATTGATTAATTAA
>U:008L4-7
AAAATAAAAATTGATTAATTAG
>U:008L5-28
AAAATAAAAATTGATTAATTAGA
>U:008L6-5
AAAATAAAAATTGATTAATTAGAA
>U:008L7-1
AAAATAAAAATTGATTAATTAGAAA
>U:008L8-1
AAAATAAAAATTGATTAATTAGAAAA
>U:008L9-1
AAAATAAAAATTGATTAATTAGAAC
>U:008LA-1
AAAATAAAAATTGATTAATTTG
>U:008LB-1
AAAATAAAAATTGGTTAATTAGA
>U:008LC-1
AAAATAAAAATTTTTGCATAAA
>U:008LD-1
AAAATAAAACAGCATGA
>U:008LE-1
AAAATAAAACCAATCGGATTATT
>U:008LF-1
AAAATAAAAGAACAAAAGAACT
>U:008LG-1
AAAATAAAAGAAGAGAGAGA
>U:008LH-1
AAAATAAAAGAAGATTAGAA
>U:008LI-1
AAAATAAAAGAGAGAAAAAA
>U:008LJ-1
AAAATAAAAGAGAGAGAAAAAAA
>U:008LK-1
AAAATAAAAGATATAGACGAAA
>U:008LL-1
AAAATAAAAGGTAGTCAA
>U:008LM-1
AAAATAAAAGTGAATGAAAGAAAAAA
>U:008LN-1
AAAATAAAAGTGTGATAGG
>U:008LO-1
AAAATAAAATAGAAGAATGGAGGT
>U:008LP-1
AAAATAAAATAGAAGAATGGAGTT
>U:008LQ-1
AAAATAAAATAGAAGAATGGTGTC
>U:008LR-1
AAAATAAAATAGAGATATGGAGGT
>U:008LS-2
AAAATAAAATAGAGGAA
>U:008LT-1
AAAATAAAATAGAGGAAAGGAGG
>U:008LU-8
AAAATAAAATAGAGGAAT
>U:008LV-1
AAAATAAAATAGAGGAATAGAGGT
>U:008LW-2
AAAATAAAATAGAGGAATG
>U:008LX-7
AAAATAAAATAGAGGAATGG
>U:008LY-16
AAAATAAAATAGAGGAATGGA
>U:008LZ-2
AAAATAAAATAGAGGAATGGAG
>U:008M0-58
AAAATAAAATAGAGGAATGGAGG
>U:008M1-2
AAAATAAAATAGAGGAATGGAGGG
>U:008M2-256
AAAATAAAATAGAGGAATGGAGGT
>U:008M3-2
AAAATAAAATAGAGGAATGGAGGTA
>U:008M4-1
AAAATAAAATAGAGGAATGGAGGTG
>U:008M5-10
AAAATAAAATAGAGGAATGGAGGTGT
>U:008M6-1
AAAATAAAATAGAGGAATGGAGGTGTAAT
>U:008M7-1
AAAATAAAATAGAGGAATGGAGTTG
>U:008M8-1
AAAATAAAATAGAGGAGTGGAGGTGT
>U:008M9-1
AAAATAAAATAGAGGATGGAGGT
>U:008MA-1
AAAATAAAATAGAGGCATGGAGGT
>U:008MB-1
AAAATAAAATAGAGGTATGGA
>U:008MC-2
AAAATAAAATATATAGACGA
>U:008MD-1
AAAATAAAATATATAGACGAA
>U:008ME-1
AAAATAAAATATATAGACGAAA
>U:008MF-1
AAAATAAAATATCTATCCTA
>U:008MG-1
AAAATAAAATCCATTGGAC
>U:008MH-1
AAAATAAAATGATGATTGTCCTT
>U:008MI-1
AAAATAAAATGCCGATTTGAATA
>U:008MJ-1
AAAATAAAATGTATTGCATGTGGA
>U:008MK-1
AAAATAAAATGTTTGGAAAA
>U:008ML-2
AAAATAAAATGTTTGGCGCT
>U:008MM-1
AAAATAAAATGTTTGGCGCTTTT
>U:008MN-1
AAAATAAAATGTTTGGGCT
>U:008MO-1
AAAATAAAATGTTTGGGCTT
>U:008MP-1
AAAATAAAATGTTTGGGCTTTT
>U:008MQ-2
AAAATAAAATGTTTGGGG
>U:008MR-1
AAAATAAAATGTTTGGGGAAAAAA
>U:008MS-5
AAAATAAAATGTTTGGGGCTT
>U:008MT-5
AAAATAAAATGTTTGGGGCTTT
>U:008MU-1
AAAATAAAATGTTTGGGGCTTTT
>U:008MV-1
AAAATAAAATGTTTGGGGCTTTTA
>U:008MW-1
AAAATAAAATTGAGGAAT
>U:008MX-1
AAAATAAAATTGTCGTGAAA
>U:008MY-1
AAAATAAAATTGTCGTGAAAG
>U:008MZ-5
AAAATAAAATTGTCGTGAAAGT
>U:008N0-6
AAAATAAAATTGTCGTGAAAGTT
>U:008N1-1
AAAATAAAATTGTCGTGAAAGTTAT
>U:008N2-1
AAAATAAAATTGTTGTGAAAGT
>U:008N3-2
AAAATAAAATTTAATTTTAA
>U:008N4-1
AAAATAAAATTTGGTTAAACCA
>U:008N5-1
AAAATAAACATGGCCGT
>U:008N6-1
AAAATAAACATGGTCGT
>U:008N7-1
AAAATAAACATGGTCGTCTT
>U:008N8-2
AAAATAAACATGGTCGTCTTT
>U:008N9-2
AAAATAAACATGGTCGTCTTTTC
>U:008NA-1
AAAATAAACCAATTTCTTTATTAT
>U:008NB-1
AAAATAAACCTACGTTAATTGTT
>U:008NC-1
AAAATAAACGTGGCACA
>U:008ND-1
AAAATAAACTGAGCGGCCAAAGG
>U:008NE-1
AAAATAAAGAATTTGCGTGT
>U:008NF-1
AAAATAAAGACTATCGGAATGT
>U:008NG-1
AAAATAAAGATTATCTTTGT
>U:008NH-1
AAAATAAAGGAATGGAGGTGT
>U:008NI-1
AAAATAAAGGGAAACCAGAAA
>U:008NJ-1
AAAATAAAGGTCGTGATACC
>U:008NK-1
AAAATAAAGGTTTATTAATCTT
>U:008NL-1
AAAATAAAGTAGAGGAATGGAGGT
>U:008NM-1
AAAATAAAGTTGTTGAT
>U:008NN-1
AAAATAAATAAAAAGGCAT
>U:008NO-1
AAAATAAATAAATTGTCGTTG
>U:008NP-1
AAAATAAATAAATTGTCGTTGGT
>U:008NQ-1
AAAATAAATAAGAAAGCAG
>U:008NR-1
AAAATAAATAAGGTAAA
>U:008NS-1
AAAATAAATACTAAAAACGTTTT
>U:008NT-1
AAAATAAATATAGAATAAGT
>U:008NU-1
AAAATAAATATTAAGCGATAAT
>U:008NV-1
AAAATAAATATTGGTTGCA
>U:008NW-2
AAAATAAATCCCCTGATAAG
>U:008NX-1
AAAATAAATCCCCTGATAAGCAA
>U:008NY-3
AAAATAAATCCCCTGATAAGTAA
>U:008NZ-2
AAAATAAATCCCCTGATAAGTAAT
>U:008O0-1
AAAATAAATCCCTTGATAAGTAA
>U:008O1-1
AAAATAAATCGAAAACT
>U:008O2-1
AAAATAAATCGTCTAATC
>U:008O3-3
AAAATAAATCTCCTGATAAGTAA
>U:008O4-1
AAAATAAATGAAATGAGAAAGG
>U:008O5-1
AAAATAAATGAGTTTTTGG
>U:008O6-1
AAAATAAATGCATGTTAAAAAAAA
>U:008O7-1
AAAATAAATGCCGGAAATG
>U:008O8-1
AAAATAAATTAACTGGAA
>U:008O9-1
AAAATAAATTAACTGGAGA
>U:008OA-1
AAAATAAATTAACTGGAGATC
>U:008OB-2
AAAATAAATTAACTGGAGATCAA
>U:008OC-1
AAAATAAATTAATGAATGAG
>U:008OD-1
AAAATAAATTAATTGGAG
>U:008OE-1
AAAATAAATTATATAAAATTGT
>U:008OF-1
AAAATAAATTGAAAGTGGCACA
>U:008OG-1
AAAATAAATTGGACGTATAA
>U:008OH-1
AAAATAAATTGTGGTGAAA
>U:008OI-1
AAAATAAATTTAATGGAGACCA
>U:008OJ-1
AAAATAAATTTCGCTTTACGT
>U:008OK-2
AAAATAAATTTCGCTTTACGTAT
>U:008OL-1
AAAATAAATTTGAAAAAA
>U:008OM-1
AAAATAAATTTTTTGTCGTGAA
>U:008ON-1
AAAATAACAGAAAAGGAAA
>U:008OO-1
AAAATAACATAGAGGAATGGAGG
>U:008OP-1
AAAATAACATAGAGGAATGGAGGT
>U:008OQ-1
AAAATAACATGTTATAA
>U:008OR-1
AAAATAACCTCCGAAAGATT
>U:008OS-1
AAAATAACCTGGTTGACTGTT
>U:008OT-1
AAAATAACCTGTGACTCATTGCCA
>U:008OU-1
AAAATAACGAAGCCTGCTTA
>U:008OV-1
AAAATAACGAAGTCTGCTTA
>U:008OW-6
AAAATAACGAGACCGTTCT
>U:008OX-10
AAAATAACGAGACCGTTCTCT
>U:008OY-8
AAAATAACGAGACCGTTCTCTT
>U:008OZ-6
AAAATAACGAGACCGTTCTCTTT
>U:008P0-1
AAAATAACGAGACCGTTCTCTTTG
>U:008P1-1
AAAATAACGAGACCGTTCTCTTTGA
>U:008P2-1
AAAATAACGAGACCGTTCTCTTTGAGGAC
>U:008P3-1
AAAATAACGAGACCGTTCTTTT
>U:008P4-1
AAAATAACGAGACCGTTTTCTTT
>U:008P5-1
AAAATAACGAGATCGTTATCTTT
>U:008P6-1
AAAATAACGAGGGCGTTCTC
>U:008P7-1
AAAATAACTTAGATGAAGGTTT
>U:008P8-1
AAAATAACTTATTGGAT
>U:008P9-1
AAAATAACTTATTGGATACCAA
>U:008PA-1
AAAATAAGAAAAAAAAGTT
>U:008PB-1
AAAATAAGAAACGGAATTG
>U:008PC-1
AAAATAAGAAAGGAGGAATTGAA
>U:008PD-1
AAAATAAGAACCGTCCATT
>U:008PE-1
AAAATAAGAACTGCTTTAGA
>U:008PF-1
AAAATAAGAAGATTAAG
>U:008PG-1
AAAATAAGAAGATTAAGAAAA
>U:008PH-2
AAAATAAGAAGATTAAGT
>U:008PI-1
AAAATAAGAAGATTAAGTGA
>U:008PJ-1
AAAATAAGACCGAAGGAATTGA
>U:008PK-1
AAAATAAGACCGGAGGAATT
>U:008PL-5
AAAATAAGACCGGAGGAATTG
>U:008PM-7
AAAATAAGACCGGAGGAATTGA
>U:008PN-1
AAAATAAGACCGGAGGAATTGAA
>U:008PO-1
AAAATAAGACCGGAGGAATTGAG
>U:008PP-1
AAAATAAGACCGGAGGAATTGAGAA
>U:008PQ-1
AAAATAAGACGGGAGGAATTGAGA
>U:008PR-1
AAAATAAGACTGTTTATTT
>U:008PS-1
AAAATAAGAGGTAAAATT
>U:008PT-1
AAAATAAGATCGTTGCATTTC
>U:008PU-1
AAAATAAGCCTTTTTTAGTA
>U:008PV-1
AAAATAAGCGGTGAGCGAATCG
>U:008PW-1
AAAATAAGCGTTATGATT
>U:008PX-1
AAAATAAGCTTTTTTTAGA
>U:008PY-3
AAAATAAGCTTTTTTTAGT
>U:008PZ-1
AAAATAAGCTTTTTTTAGTAGA
>U:008Q0-1
AAAATAAGCTTTTTTTAGTAGT
>U:008Q1-2
AAAATAAGCTTTTTTTAGTAGTT
>U:008Q2-1
AAAATAAGCTTTTTTTAGTAGTTTT
>U:008Q3-1
AAAATAAGCTTTTTTTTA
>U:008Q4-1
AAAATAAGCTTTTTTTTAGTAGT
>U:008Q5-1
AAAATAAGCTTTTTTTTAGTAGTT
>U:008Q6-1
AAAATAAGGAAAGTAAAAAGGATC
>U:008Q7-1
AAAATAAGGAACAAGAGAAAGA
>U:008Q8-1
AAAATAAGGAGGTGGAGTTGCA
>U:008Q9-1
AAAATAAGGATTGGAACAGATG
>U:008QA-1
AAAATAAGGGCTCTACAAGGAAT
>U:008QB-1
AAAATAAGGTGTTGCATGTCAT
>U:008QC-1
AAAATAAGGTTATGGAAA
>U:008QD-1
AAAATAAGTGATAGGGAAGAT
>U:008QE-1
AAAATAAGTGATCCTAAATT
>U:008QF-1
AAAATAAGTGATCCTAAATTGA
>U:008QG-1
AAAATAAGTGCATAGAT
>U:008QH-1
AAAATAAGTGGGGAAACAGAG
>U:008QI-1
AAAATAAGTGGGGAAACAGAGA
>U:008QJ-1
AAAATAAGTTAAAGAAAGAAAA
>U:008QK-1
AAAATAAGTTAATTGGTGTGTTG
>U:008QL-1
AAAATAAGTTCGGTGTCAA
>U:008QM-1
AAAATAAGTTCGGTGTCAATT
>U:008QN-1
AAAATAAGTTCGGTGTCAATTT
>U:008QO-1
AAAATAAGTTTTTTTTA
>U:008QP-1
AAAATAATAAAGAAGAAAGGAA
>U:008QQ-1
AAAATAATAAGAAAAAGGA
>U:008QR-1
AAAATAATAAGAAAAAGGAA
>U:008QS-1
AAAATAATAAGAAAAAGGAAA
>U:008QT-2
AAAATAATAAGAAAAAGGAAAA
>U:008QU-2
AAAATAATAAGAAAAAGGAAAAA
>U:008QV-1
AAAATAATAAGAAAAAGGAAAAAA
>U:008QW-1
AAAATAATAAGAAAAAGGAAAAT
>U:008QX-1
AAAATAATAAGATAAATA
>U:008QY-1
AAAATAATAAGATAAATAAG
>U:008QZ-1
AAAATAATAAGATCAGTA
>U:008R0-1
AAAATAATAAGATCAGTAGTAT
>U:008R1-1
AAAATAATAAGATCAGTAGTATA
>U:008R2-1
AAAATAATAAGATCGGTGATTT
>U:008R3-1
AAAATAATAAGATCGGTGATTTG
>U:008R4-1
AAAATAATAAGATCGGTT
>U:008R5-1
AAAATAATAAGGTAGAGAAAA
>U:008R6-1
AAAATAATAAGGTTAATATA
>U:008R7-1
AAAATAATAATAAGCAAAATTATAA
>U:008R8-1
AAAATAATAATATTTGCTA
>U:008R9-1
AAAATAATAATGATCCTTCCG
>U:008RA-1
AAAATAATACCGTTACTATAGAA
>U:008RB-1
AAAATAATAGAAAAAAAAAAAAA
>U:008RC-1
AAAATAATAGGAAACAGGA
>U:008RD-1
AAAATAATAGTGACATGTATCGAT
>U:008RE-1
AAAATAATATCTCATTCACGT
>U:008RF-1
AAAATAATATTCTTGGTA
>U:008RG-1
AAAATAATATTCTTGGTAATA
>U:008RH-1
AAAATAATCCGAATAAAAAGA
>U:008RI-1
AAAATAATCCGAGGGAAGCT
>U:008RJ-1
AAAATAATCGAAGCTGAAC
>U:008RK-1
AAAATAATCGAAGCTGAACGA
>U:008RL-1
AAAATAATCGAAGCTGAACGAT
>U:008RM-1
AAAATAATCGAAGCTGAACGATA
>U:008RN-1
AAAATAATCTGTGAGAAAT
>U:008RO-1
AAAATAATCTTATGGTTTCA
>U:008RP-1
AAAATAATGATTGATTAT
>U:008RQ-1
AAAATAATGCAAGAGCACTTTGGAG
>U:008RR-1
AAAATAATGCTATTTTAAAAA
>U:008RS-1
AAAATAATGCTTAGGCTTAGGAA
>U:008RT-1
AAAATAATGGCTGGGTGAGCACCA
>U:008RU-1
AAAATAATGGTAAATAGGAAA
>U:008RV-1
AAAATAATGTTGCGGGAA
>U:008RW-1
AAAATAATGTTTATTTGAATGT
>U:008RX-1
AAAATAATTACCGGACTCTT
>U:008RY-1
AAAATAATTAGCAATATTA
>U:008RZ-1
AAAATAATTATTCGCGACATGGA
>U:008S0-1
AAAATAATTGAACTGGCTA
>U:008S1-1
AAAATAATTGAGAAAAGG
>U:008S2-1
AAAATAATTGAGAAATGAAAATT
>U:008S3-1
AAAATAATTGAGCTAGAAG
>U:008S4-1
AAAATAATTGAGTCGTCGAAATTT
>U:008S5-1
AAAATAATTGATTCATAGTT
>U:008S6-1
AAAATAATTGCTGGGTAAC
>U:008S7-1
AAAATAATTGCTGGGTAACCA
>U:008S8-1
AAAATAATTGCTGGGTAATC
>U:008S9-1
AAAATAATTGCTGGGTAATCCA
>U:008SA-1
AAAATAATTGGAAATATTATAAT
>U:008SB-1
AAAATAATTGGAAATATTATAATAT
>U:008SC-1
AAAATAATTGGGAATATTATAATAT
>U:008SD-1
AAAATAATTGGGGTTATTT
>U:008SE-1
AAAATAATTGGTAATATTA
>U:008SF-3
AAAATAATTGGTAATATTAT
>U:008SG-7
AAAATAATTGGTAATATTATA
>U:008SH-37
AAAATAATTGGTAATATTATAA
>U:008SI-21
AAAATAATTGGTAATATTATAAT
>U:008SJ-12
AAAATAATTGGTAATATTATAATAT
>U:008SK-1
AAAATAATTGGTAATATTATAATTT
>U:008SL-1
AAAATAATTGGTAGTATTATAA
>U:008SM-1
AAAATAATTGGTCATATTATAAT
>U:008SN-1
AAAATAATTGGTGTTATTATAAT
>U:008SO-1
AAAATAATTGTTAATATTATAAT
>U:008SP-1
AAAATAATTTAGCAAAATATTAT
>U:008SQ-1
AAAATACAAAAAAAAAAAAA
>U:008SR-1
AAAATACAAAAAAGATTATGAC
>U:008SS-1
AAAATACAAATTGCATAG
>U:008ST-1
AAAATACAATATCGCTGTGAAAT
>U:008SU-1
AAAATACAATTTACTGACGTATA
>U:008SV-1
AAAATACACACGCCTGGGATG
>U:008SW-1
AAAATACACATGGCCGTCTTTTC
>U:008SX-1
AAAATACACATGGGCGTCTTTTC
>U:008SY-1
AAAATACACATGGTCGT
>U:008SZ-3
AAAATACACATGGTCGTCT
>U:008T0-2
AAAATACACATGGTCGTCTT
>U:008T1-3
AAAATACACATGGTCGTCTTT
>U:008T2-9
AAAATACACATGGTCGTCTTTT
>U:008T3-1
AAAATACACATGGTCGTCTTTTA
>U:008T4-1
AAAATACACATGGTCGTCTTTTAA
>U:008T5-27
AAAATACACATGGTCGTCTTTTC
>U:008T6-1
AAAATACACATGGTCGTCTTTTCG
>U:008T7-1
AAAATACACATGGTCGTCTTTTCGT
>U:008T8-1
AAAATACACATGGTCGTCTTTTT
>U:008T9-1
AAAATACACATGGTCGTGT
>U:008TA-1
AAAATACACCTCTCAGGTATGTA
>U:008TB-1
AAAATACACTGCTGCTGAAT
>U:008TC-1
AAAATACACTGCTGCTGAATAT
>U:008TD-1
AAAATACACTGCTGTTGAATAT
>U:008TE-1
AAAATACAGGACTTACTACCA
>U:008TF-1
AAAATACATATGGTCGTCTT
>U:008TG-1
AAAATACATGGGCAATAATA
>U:008TH-1
AAAATACCCGTTGGTAGTAC
>U:008TI-1
AAAATACCGAAGGCTGACA
>U:008TJ-1
AAAATACCGAAGGCTGACATAA
>U:008TK-1
AAAATACCGAAGGCTGACATAACACT
>U:008TL-1
AAAATACCGAATTCGTTTCA
>U:008TM-1
AAAATACCGAGAGTATTTCA
>U:008TN-1
AAAATACCGGCAGATGCAAGA
>U:008TO-1
AAAATACCGGCGTATAGCCA
>U:008TP-1
AAAATACCTAAAGTAGTACC
>U:008TQ-1
AAAATACCTCTATCATCGTTTGA
>U:008TR-1
AAAATACCTCTATCGTCGTTCGC
>U:008TS-1
AAAATACCTCTATCGTTGTTTG
>U:008TT-7
AAAATACCTTTTTTGTCC
>U:008TU-4
AAAATACCTTTTTTGTCCT
>U:008TV-1
AAAATACCTTTTTTGTCCTCG
>U:008TW-1
AAAATACCTTTTTTGTCCTCGA
>U:008TX-1
AAAATACCTTTTTTGTCCTTTT
>U:008TY-2
AAAATACCTTTTTTTGTCCTCGA
>U:008TZ-2
AAAATACGAAAATCCTCGGCAT
>U:008U0-1
AAAATACGAAAATCCTCGGCATCT
>U:008U1-1
AAAATACGAAAATCTTCGGCA
>U:008U2-1
AAAATACGAGATCTAGGAAC
>U:008U3-1
AAAATACGAGCGAAGCGATTA
>U:008U4-1
AAAATACGAGGCAAGCTGAA
>U:008U5-2
AAAATACGAGGGAAGCTATTT
>U:008U6-1
AAAATACGAGGGGAGTGGTTT
>U:008U7-2
AAAATACGAGGGGTGCTAACC
>U:008U8-1
AAAATACGAGGGGTGCTAACCA
>U:008U9-1
AAAATACGAGGGGTGCTAAG
>U:008UA-1
AAAATACGAGGGGTGCTAAGTGA
>U:008UB-1
AAAATACGATCGGAAGAAGGAT
>U:008UC-1
AAAATACGATGGTTGTGAGGAT
>U:008UD-1
AAAATACGCTGATGTTTATAAT
>U:008UE-1
AAAATACGCTGTTGCTTATA
>U:008UF-1
AAAATACGCTGTTGCTTATAA
>U:008UG-2
AAAATACGCTGTTGCTTATAAT
>U:008UH-2
AAAATACGCTGTTGCTTATAATA
>U:008UI-1
AAAATACGCTGTTGCTTATAATAT
>U:008UJ-1
AAAATACGCTGTTGTTTAT
>U:008UK-1
AAAATACGCTGTTGTTTATA
>U:008UL-1
AAAATACGCTGTTGTTTATAA
>U:008UM-4
AAAATACGCTGTTGTTTATAAT
>U:008UN-2
AAAATACGCTGTTGTTTATAATA
>U:008UO-1
AAAATACGCTGTTGTTTCTGAT
>U:008UP-1
AAAATACGGAAAGAAAAAAAA
>U:008UQ-2
AAAATACGGAAAGAAAAAAAAAA
>U:008UR-1
AAAATACGGAAATAAAAA
>U:008US-1
AAAATACGGAATTATGTGT
>U:008UT-1
AAAATACGGGAGTTGGGTT
>U:008UU-1
AAAATACGGGCTTATAGCCA
>U:008UV-1
AAAATACGTGGAGTGATCGAACA
>U:008UW-1
AAAATACGTGGGGTAACAGAGAA
>U:008UX-1
AAAATACGTTGCTCGATGC
>U:008UY-1
AAAATACGTTGGAGGAATATA
>U:008UZ-3
AAAATACTACATAAATCCGA
>U:008V0-1
AAAATACTACATAAATCCGAA
>U:008V1-1
AAAATACTACATAAATCCGAAA
>U:008V2-4
AAAATACTACATAAATCCGAT
>U:008V3-17
AAAATACTACATAAATCCGATA
>U:008V4-3
AAAATACTACATAAATCCGATAT
>U:008V5-1
AAAATACTACATAAATCCGATATA
>U:008V6-1
AAAATACTCATGGTCGTCTTTTC
>U:008V7-1
AAAATACTCCAGAAGCAACT
>U:008V8-1
AAAATACTCCTTTCATTCAC
>U:008V9-1
AAAATACTCTCCAGCGTCTTGGAT
>U:008VA-1
AAAATACTGTAACTGAT
>U:008VB-1
AAAATACTGTAACTGATG
>U:008VC-1
AAAATACTGTAACTGATGG
>U:008VD-1
AAAATACTGTAACTGATGGAA
>U:008VE-4
AAAATACTGTAACTGATGGC
>U:008VF-2
AAAATACTTATGGATCAACT
>U:008VG-4
AAAATACTTATGGATCAACTA
>U:008VH-7
AAAATACTTATGGATCAACTAC
>U:008VI-2
AAAATACTTATGGATCAACTACA
>U:008VJ-2
AAAATACTTCGAAAACT
>U:008VK-4
AAAATACTTCGAAAACTA
>U:008VL-3
AAAATACTTCGAAAACTAC
>U:008VM-1
AAAATACTTCGAAAACTACA
>U:008VN-1
AAAATACTTCGAAAACTACAAC
>U:008VO-1
AAAATACTTCGAAAATT
>U:008VP-1
AAAATACTTCGAAGACTAC
>U:008VQ-1
AAAATACTTCGAATACTA
>U:008VR-1
AAAATAGAAAAATGATTATA
>U:008VS-1
AAAATAGAAAAATGCAGGT
>U:008VT-1
AAAATAGAAATACAAATAAA
>U:008VU-1
AAAATAGAACGAAATGCAA
>U:008VV-1
AAAATAGAACGAGAAGCTT
>U:008VW-1
AAAATAGAACGAGAAGCTTA
>U:008VX-3
AAAATAGAACGAGAAGCTTTAGG
>U:008VY-1
AAAATAGAACGAGAAGCTTTAGT
>U:008VZ-1
AAAATAGAACGAGCATACG
>U:008W0-1
AAAATAGAACGATGTACACCTGGA
>U:008W1-1
AAAATAGAAGGACGACAATCA
>U:008W2-1
AAAATAGAAGTTGATTAATGAGAA
>U:008W3-1
AAAATAGAATAGAGGCATGGAGGT
>U:008W4-2
AAAATAGAATCTAAATT
>U:008W5-1
AAAATAGAATTAGTATGGTTCTT
>U:008W6-1
AAAATAGAATTTATAAAATTGA
>U:008W7-1
AAAATAGAATTTATAAAATTGAA
>U:008W8-1
AAAATAGACAGGGCAGAAAT
>U:008W9-1
AAAATAGACGAATGGTGGT
>U:008WA-1
AAAATAGACGATGAAGGCTGTTT
>U:008WB-1
AAAATAGACTGTGAAATA
>U:008WC-1
AAAATAGACTGTGAAATAAATC
>U:008WD-1
AAAATAGAGAAAAAGAGGT
>U:008WE-1
AAAATAGAGAAATGCAGGC
>U:008WF-2
AAAATAGAGAAATGGAGGT
>U:008WG-1
AAAATAGAGAATGGAGGT
>U:008WH-1
AAAATAGAGCAATGGAGGT
>U:008WI-1
AAAATAGAGCTAAGTTATAC
>U:008WJ-1
AAAATAGAGGAAAGGAGGTGT
>U:008WK-1
AAAATAGAGGAACGGAGAG
>U:008WL-2
AAAATAGAGGAACGGAGGT
>U:008WM-1
AAAATAGAGGAACGGAGGTGT
>U:008WN-1
AAAATAGAGGAAGGGAGGG
>U:008WO-2
AAAATAGAGGAATAGAGGT
>U:008WP-1
AAAATAGAGGAATGCAGG
>U:008WQ-1
AAAATAGAGGAATGGAA
>U:008WR-4
AAAATAGAGGAATGGAG
>U:008WS-1
AAAATAGAGGAATGGAGA
>U:008WT-1
AAAATAGAGGAATGGAGAT
>U:008WU-131
AAAATAGAGGAATGGAGG
>U:008WV-1
AAAATAGAGGAATGGAGGA
>U:008WW-3
AAAATAGAGGAATGGAGGC
>U:008WX-1
AAAATAGAGGAATGGAGGCAA
>U:008WY-1
AAAATAGAGGAATGGAGGCG
>U:008WZ-1
AAAATAGAGGAATGGAGGCGA
>U:008X0-2
AAAATAGAGGAATGGAGGCGT
>U:008X1-1
AAAATAGAGGAATGGAGGCGTA
>U:008X2-1
AAAATAGAGGAATGGAGGCGTAAT
>U:008X3-5
AAAATAGAGGAATGGAGGG
>U:008X4-1
AAAATAGAGGAATGGAGGGGCAAT
>U:008X5-1
AAAATAGAGGAATGGAGGGGTAA
>U:008X6-594
AAAATAGAGGAATGGAGGT
>U:008X7-1
AAAATAGAGGAATGGAGGTAT
>U:008X8-23
AAAATAGAGGAATGGAGGTG
>U:008X9-185
AAAATAGAGGAATGGAGGTGT
>U:008XA-29
AAAATAGAGGAATGGAGGTGTA
>U:008XB-41
AAAATAGAGGAATGGAGGTGTAA
>U:008XC-1
AAAATAGAGGAATGGAGGTGTAAA
>U:008XD-1
AAAATAGAGGAATGGAGGTGTAACATACAC
>U:008XE-70
AAAATAGAGGAATGGAGGTGTAAT
>U:008XF-25
AAAATAGAGGAATGGAGGTGTAATC
>U:008XG-2
AAAATAGAGGAATGGAGGTGTAATCC
>U:008XH-1
AAAATAGAGGAATGGAGGTGTAATCCA
>U:008XI-1
AAAATAGAGGAATGGAGGTGTAATCCAT
>U:008XJ-1
AAAATAGAGGAATGGAGGTGTAATT
>U:008XK-1
AAAATAGAGGAATGGAGGTGTCATAAGAAA
>U:008XL-2
AAAATAGAGGAATGGAGGTT
>U:008XM-1
AAAATAGAGGAATGGAGGTTA
>U:008XN-1
AAAATAGAGGAATGGAGGTTAAT
>U:008XO-1
AAAATAGAGGAATGGAT
>U:008XP-2
AAAATAGAGGAATGGATGT
>U:008XQ-1
AAAATAGAGGAATGGCGGT
>U:008XR-1
AAAATAGAGGAATGGGGGG
>U:008XS-1
AAAATAGAGGAATGGGGGT
>U:008XT-1
AAAATAGAGGAATGGGGGTGTAAT
>U:008XU-1
AAAATAGAGGAATGGGT
>U:008XV-1
AAAATAGAGGAATGGTGG
>U:008XW-3
AAAATAGAGGAATGGTGGT
>U:008XX-1
AAAATAGAGGAATGTAGGTGT
>U:008XY-1
AAAATAGAGGAATTGCGGT
>U:008XZ-1
AAAATAGAGGACTGGAGGCCTCT
>U:008Y0-1
AAAATAGAGGAGACAGATGGCCCTT
>U:008Y1-1
AAAATAGAGGAGACGGATGG
>U:008Y2-1
AAAATAGAGGAGTGGAGGG
>U:008Y3-2
AAAATAGAGGAGTGGAGGT
>U:008Y4-1
AAAATAGAGGAGTGGATGCTG
>U:008Y5-1
AAAATAGAGGATGGAGGT
>U:008Y6-1
AAAATAGAGGGATGGAGGT
>U:008Y7-1
AAAATAGAGGGGTGAAAGTCAA
>U:008Y8-1
AAAATAGAGGTATGGAGGT
>U:008Y9-1
AAAATAGAGTAATGGAGGTGT
>U:008YA-2
AAAATAGAGTTTTATTATGA
>U:008YB-1
AAAATAGAGTTTTATTATGAA
>U:008YC-6
AAAATAGAGTTTTATTATGAAGG
>U:008YD-2
AAAATAGAGTTTTATTATGAAGGT
>U:008YE-1
AAAATAGAGTTTTATTATGAAGGTT
>U:008YF-1
AAAATAGATAATTTCTGTATA
>U:008YG-1
AAAATAGATATAGAGTATTCT
>U:008YH-1
AAAATAGATATCGAGTA
>U:008YI-8
AAAATAGATATCGAGTAT
>U:008YJ-5
AAAATAGATATCGAGTATT
>U:008YK-13
AAAATAGATATCGAGTATTCT
>U:008YL-4
AAAATAGATATCGAGTATTCTC
>U:008YM-1
AAAATAGATATCGAGTATTGT
>U:008YN-2
AAAATAGATGAATGGAGGT
>U:008YO-1
AAAATAGATGAATGGAGGTGTAAT
>U:008YP-1
AAAATAGATGAGGACAAAAA
>U:008YQ-1
AAAATAGATGTCGAGTATT
>U:008YR-1
AAAATAGATGTGAGTTGAAATGA
>U:008YS-1
AAAATAGATGTGTCATTTT
>U:008YT-1
AAAATAGATTACTTTTGGAAAT
>U:008YU-1
AAAATAGATTACTTTTGGAAATAT
>U:008YV-1
AAAATAGATTTAAAGCGAGCGCG
>U:008YW-1
AAAATAGATTTGCTATGAGAT
>U:008YX-1
AAAATAGCAATAACTGCTGA
>U:008YY-1
AAAATAGCAGACAAAAACGA
>U:008YZ-1
AAAATAGCAGTGATAAAATGTT
>U:008Z0-1
AAAATAGCGATGAGAATCAAGGGT
>U:008Z1-1
AAAATAGCGCATCTATTAGAT
>U:008Z2-1
AAAATAGCGGAATGGAAT
>U:008Z3-1
AAAATAGCGGAGAACGTCAAAT
>U:008Z4-1
AAAATAGCGTATTTGTTTGT
>U:008Z5-1
AAAATAGCTATCGAGTAT
>U:008Z6-1
AAAATAGCTGTCGAAAAATAT
>U:008Z7-1
AAAATAGGAAGAAGGGCGGT
>U:008Z8-1
AAAATAGGAAGAGCGAAACTCAT
>U:008Z9-1
AAAATAGGAATGGAGGTG
>U:008ZA-1
AAAATAGGAATGGAGGTGT
>U:008ZB-1
AAAATAGGAGAGGTGAATCTACAA
>U:008ZC-1
AAAATAGGAGGCAATTGAGATTT
>U:008ZD-1
AAAATAGGAGGCATAAAAATAAT
>U:008ZE-1
AAAATAGGATAATAAAAAAGA
>U:008ZF-1
AAAATAGGATAATCTCGAAG
>U:008ZG-1
AAAATAGGATCTCGGTTCT
>U:008ZH-1
AAAATAGGCTTTTTTTAGCAA
>U:008ZI-1
AAAATAGGGAAAGAAAAAAAA
>U:008ZJ-1
AAAATAGGGAACGAAAGTCAACA
>U:008ZK-1
AAAATAGGGATGCCCGAGG
>U:008ZL-1
AAAATAGGGGAATGGAGG
>U:008ZM-1
AAAATAGGGGAATGGAGGT
>U:008ZN-1
AAAATAGGGTAGAAGAAATACGA
>U:008ZO-1
AAAATAGGTAGGCTGTAA
>U:008ZP-3
AAAATAGGTAGGCTGTAAGAT
>U:008ZQ-1
AAAATAGGTAGGCTGTAAGATTTTT
>U:008ZR-2
AAAATAGGTTTTCTTTC
>U:008ZS-1
AAAATAGGTTTTCTTTCTT
>U:008ZT-2
AAAATAGGTTTTCTTTCTTGAT
>U:008ZU-3
AAAATAGGTTTTTCAATGGAT
>U:008ZV-1
AAAATAGGTTTTTCAATGGATT
>U:008ZW-1
AAAATAGGTTTTTCAATGGATTGA
>U:008ZX-1
AAAATAGTAAATATAAAATGGAA
>U:008ZY-1
AAAATAGTAACTTGATTTGAA
>U:008ZZ-1
AAAATAGTAATAACCGCTGAT
>U:00900-3
AAAATAGTAATAACCGCTGATA
>U:00901-5
AAAATAGTAATAACCGCTGATAT
>U:00902-5
AAAATAGTAATAACTGCTGAT
>U:00903-1
AAAATAGTAATAACTGCTGATA
>U:00904-1
AAAATAGTAATATAAAA
>U:00905-1
AAAATAGTAGGGTACTACACC
>U:00906-1
AAAATAGTGACCTCGGGAA
>U:00907-1
AAAATAGTGACGAAAATGAAC
>U:00908-1
AAAATAGTGACGAAAATGAACA
>U:00909-1
AAAATAGTGACGGGTAACACCC
>U:0090A-1
AAAATAGTGATAACCGCTGATAT
>U:0090B-1
AAAATAGTGATAGTTGCATCA
>U:0090C-1
AAAATAGTGATAGTTGCATCAT
>U:0090D-1
AAAATAGTGCATTGTGTGGGAT
>U:0090E-2
AAAATAGTGGAGTATTTATAC
>U:0090F-1
AAAATAGTGGTATCTCGTCTTTT
>U:0090G-1
AAAATAGTTAATATTGTCACGA
>U:0090H-1
AAAATAGTTAATATTGTCACGAT
>U:0090I-1
AAAATAGTTAATATTGTTACGA
>U:0090J-1
AAAATAGTTGATAAGAAAGAAT
>U:0090K-1
AAAATAGTTGGTAATATTATAA
>U:0090L-2
AAAATAGTTGTCGATTTTTTCT
>U:0090M-1
AAAATAGTTGTTGTCGTGAAA
>U:0090N-1
AAAATAGTTTAATAAGAATTGG
>U:0090O-1
AAAATAGTTTTTGGAAGTTCTTT
>U:0090P-1
AAAATATAAAAAAACCAATTAT
>U:0090Q-1
AAAATATAAAAATAAAAAAGAA
>U:0090R-1
AAAATATAAAAGTTAAATGGACT
>U:0090S-1
AAAATATAAAAGTTAAATGGACTT
>U:0090T-1
AAAATATAAAATGCTACCGCTT
>U:0090U-1
AAAATATAAAATGCTACCGCTTT
>U:0090V-1
AAAATATAAAATGTTACCGAA
>U:0090W-1
AAAATATAAAATGTTACCGAAA
>U:0090X-1
AAAATATAAAATGTTACCGAT
>U:0090Y-1
AAAATATAAAATGTTACCTATT
>U:0090Z-1
AAAATATAAAATGTTATCGGTT
>U:00910-1
AAAATATAAAATTTAAATGGACT
>U:00911-1
AAAATATAAACATAAGAA
>U:00912-1
AAAATATAAACATAAGAAGA
>U:00913-1
AAAATATAAACGAAAGAAAAGG
>U:00914-1
AAAATATAAAGAGAAAGG
>U:00915-1
AAAATATAAGACGAAAGAAA
>U:00916-1
AAAATATAATAATGATAGTTG
>U:00917-1
AAAATATAATAGGAAAGAAAA
>U:00918-1
AAAATATAATGTAATGTGTTA
>U:00919-1
AAAATATAATTGCTGTATA
>U:0091A-1
AAAATATACACCTCTGAATCGA
>U:0091B-1
AAAATATACAGACGAAAGAAAAA
>U:0091C-1
AAAATATACCTCTATCGTTGTTTG
>U:0091D-1
AAAATATACTAAAATTGGAACAAT
>U:0091E-1
AAAATATACTACTTCTTTAGG
>U:0091F-1
AAAATATACTAGTGTATGTTGTAA
>U:0091G-1
AAAATATACTTAAAAGAA
>U:0091H-2
AAAATATACTTAAAAGAATGTT
>U:0091I-3
AAAATATACTTAAAAGAATGTTA
>U:0091J-1
AAAATATACTTAAAAGAATGTTAG
>U:0091K-1
AAAATATAGAACGACTGTTACGC
>U:0091L-1
AAAATATAGAACGAGTACTA
>U:0091M-2
AAAATATAGAACGAGTACTAC
>U:0091N-4
AAAATATAGAACGAGTACTGCG
>U:0091O-2
AAAATATAGAACGAGTACTGCGA
>U:0091P-2
AAAATATAGAACGAGTACTGCGC
>U:0091Q-1
AAAATATAGAACGAGTATA
>U:0091R-2
AAAATATAGAACGAGTATAC
>U:0091S-1
AAAATATAGAACGAGTATACGC
>U:0091T-1
AAAATATAGAACGAGTATACGCCA
>U:0091U-1
AAAATATAGAACGAGTATACGCCAA
>U:0091V-1
AAAATATAGACGAAAAAA
>U:0091W-1
AAAATATAGACGAAAGAA
>U:0091X-1
AAAATATAGACGAAAGAAA
>U:0091Y-1
AAAATATAGATGAAAGAAAAAA
>U:0091Z-1
AAAATATAGATGAAATGCATGT
>U:00920-1
AAAATATAGGAATGGAGG
>U:00921-2
AAAATATAGGAATGGAGGT
>U:00922-1
AAAATATAGTTTGGTTACA
>U:00923-1
AAAATATATAAACATAAA
>U:00924-1
AAAATATATAAACATAAAAA
>U:00925-1
AAAATATATAAACATAAAAAGA
>U:00926-1
AAAATATATAAACATAAAAAGAA
>U:00927-3
AAAATATATAAACATAAGA
>U:00928-3
AAAATATATAAACATAAGAA
>U:00929-4
AAAATATATAAACATAAGAAA
>U:0092A-2
AAAATATATAAACATAAGAAAA
>U:0092B-2
AAAATATATAAACATAAGAAAAA
>U:0092C-1
AAAATATATAAACATAAGAAAG
>U:0092D-9
AAAATATATAAACATAAGAAGA
>U:0092E-6
AAAATATATAAACATAAGAAGAA
>U:0092F-1
AAAATATATAAACATAAGAAGAAAA
>U:0092G-1
AAAATATATAAACATAAGAAGAAG
>U:0092H-1
AAAATATATAAATATAAGAA
>U:0092I-1
AAAATATATAAATATAAGAAGAA
>U:0092J-1
AAAATATATAAGTTAAATGGAC
>U:0092K-2
AAAATATATAGACGAAA
>U:0092L-2
AAAATATATAGACGAAAA
>U:0092M-8
AAAATATATAGACGAAAG
>U:0092N-39
AAAATATATAGACGAAAGA
>U:0092O-33
AAAATATATAGACGAAAGAA
>U:0092P-28
AAAATATATAGACGAAAGAAA
>U:0092Q-20
AAAATATATAGACGAAAGAAAA
>U:0092R-7
AAAATATATAGACGAAAGAAAAA
>U:0092S-2
AAAATATATAGACGAAAGAAAAAA
>U:0092T-1
AAAATATATAGACGAAAGAAT
>U:0092U-1
AAAATATATAGACGAAAGAG
>U:0092V-1
AAAATATATAGACGAAAGTAAA
>U:0092W-1
AAAATATATAGACGGAAGAA
>U:0092X-1
AAAATATATAGACGTCAGAA
>U:0092Y-1
AAAATATATAGGATATTTGCTT
>U:0092Z-1
AAAATATATATACGAAAG
>U:00930-3
AAAATATATGGAAGTCACCA
>U:00931-1
AAAATATATGGAAGTCATCA
>U:00932-1
AAAATATATGGAATTCTGTTA
>U:00933-3
AAAATATATGGAATTCTGTTAAT
>U:00934-1
AAAATATATGGACGAAAGAAAA
>U:00935-1
AAAATATATTCGGTTCTCC
>U:00936-1
AAAATATATTGACGAAAGAA
>U:00937-1
AAAATATCAAATTTTATGAAAA
>U:00938-1
AAAATATCACCTCTGAATCGA
>U:00939-1
AAAATATCACTGGAAAAAAA
>U:0093A-1
AAAATATCAGTTCGTAAAGAAA
>U:0093B-1
AAAATATCATCGTTTGATAAAAT
>U:0093C-1
AAAATATCATCTAGTGAT
>U:0093D-1
AAAATATCATTTAAAATAATGGT
>U:0093E-1
AAAATATCCTCCTTTGG
>U:0093F-1
AAAATATCCTTTAGTGAT
>U:0093G-1
AAAATATCGCGATTTTTAGTA
>U:0093H-1
AAAATATCGCTGATTAGTGGAC
>U:0093I-1
AAAATATCGCTGCCGTCAGTCTT
>U:0093J-1
AAAATATCGTTAGGTTTTACATT
>U:0093K-1
AAAATATCTCCTAGTGATCT
>U:0093L-1
AAAATATCTGACAGTCGAAAA
>U:0093M-1
AAAATATCTGACAGTCGATAC
>U:0093N-8
AAAATATCTGACAGTCGATACA
>U:0093O-1
AAAATATCTGACAGTCGATACAA
>U:0093P-14
AAAATATCTGACAGTCGATACAT
>U:0093Q-1
AAAATATCTGACAGTTGATACA
>U:0093R-1
AAAATATCTGAGATAGTGCTCG
>U:0093S-1
AAAATATCTGATTAATGAAATA
>U:0093T-1
AAAATATCTTCTAATGATC
>U:0093U-3
AAAATATCTTCTAGTGAT
>U:0093V-2
AAAATATCTTCTAGTGATA
>U:0093W-1
AAAATATCTTCTAGTGATCTT
>U:0093X-1
AAAATATCTTCTAGTGATCTTGT
>U:0093Y-1
AAAATATCTTCTATTGAT
>U:0093Z-1
AAAATATCTTCTTGTGATA
>U:00940-1
AAAATATGAAAATTCCGGAA
>U:00941-2
AAAATATGAAAATTCCGGAAA
>U:00942-1
AAAATATGAAAATTCCGGAAAA
>U:00943-2
AAAATATGAAAATTCCGGAAACC
>U:00944-1
AAAATATGAAAATTCCGGAAACCG
>U:00945-1
AAAATATGAAAATTCCGGAAACT
>U:00946-1
AAAATATGAAAATTCTGGAAAC
>U:00947-1
AAAATATGAAATGAATCCGATA
>U:00948-1
AAAATATGAAGGTTTGGTT
>U:00949-1
AAAATATGAAGTTATATTTGAA
>U:0094A-1
AAAATATGAGGAAGGAA
>U:0094B-1
AAAATATGATGTATCTCGAGT
>U:0094C-1
AAAATATGATTTACTGACGTAT
>U:0094D-1
AAAATATGCACCTCTGGATA
>U:0094E-1
AAAATATGCGAAAAATTCTCG
>U:0094F-2
AAAATATGCGAAATTATTAGG
>U:0094G-1
AAAATATGCGTTCTGTTGCAAA
>U:0094H-1
AAAATATGCGTTTGGGGAC
>U:0094I-1
AAAATATGCTAAAAGCGTCA
>U:0094J-1
AAAATATGCTCCTAAGGGTCGT
>U:0094K-1
AAAATATGGAACAGATCCGAA
>U:0094L-1
AAAATATGGAACAGATCCGAAGAA
>U:0094M-1
AAAATATGGAATTCTGTTAA
>U:0094N-1
AAAATATGGACGGAAAAGA
>U:0094O-1
AAAATATGGCGATAACACAA
>U:0094P-1
AAAATATGGCGATCACTCA
>U:0094Q-2
AAAATATGGCGATCACTCAA
>U:0094R-1
AAAATATGGCGATCACTCAATA
>U:0094S-1
AAAATATGGGACAAATATGA
>U:0094T-1
AAAATATGGGTCAAATCA
>U:0094U-1
AAAATATGGTATCCTTGATT
>U:0094V-8
AAAATATGGTTGTCGACGATAG
>U:0094W-1
AAAATATGTAAATCGGTGTTT
>U:0094X-1
AAAATATGTAAATCGGTGTTTT
>U:0094Y-1
AAAATATGTAAATCGGTGTTTTT
>U:0094Z-1
AAAATATGTCGTAATGATTAAA
>U:00950-1
AAAATATGTCTTAGATGAAGT
>U:00951-1
AAAATATGTCTTAGATGAAGTTT
>U:00952-1
AAAATATGTCTTAGATGAAGTTTTT
>U:00953-1
AAAATATGTGGAAATGAA
>U:00954-1
AAAATATGTGGAAATGAAA
>U:00955-2
AAAATATGTGGAAATGAAATCCA
>U:00956-1
AAAATATGTGTGTTCTTTT
>U:00957-1
AAAATATGTTACGGAAAAT
>U:00958-1
AAAATATGTTGACGAATTAACTT
>U:00959-2
AAAATATGTTGGCACTCTTGAAAA
>U:0095A-1
AAAATATGTTTTAGATGAAGTTTTT
>U:0095B-1
AAAATATTAAAATCTTGATCG
>U:0095C-1
AAAATATTAAAATCTTGATCGA
>U:0095D-3
AAAATATTAAAATCTTGATCGAG
>U:0095E-1
AAAATATTAAGTTGGAGTCAT
>U:0095F-4
AAAATATTAATGTAAATCTTCCT
>U:0095G-2
AAAATATTAATGTAAATCTTCCTC
>U:0095H-1
AAAATATTAATTAACATCTTCCTC
>U:0095I-1
AAAATATTACGTTTCCTGCTCT
>U:0095J-1
AAAATATTATAAAAAGAAA
>U:0095K-1
AAAATATTATACCAAAGGCTC
>U:0095L-1
AAAATATTATACCAAAGGCTCCG
>U:0095M-1
AAAATATTATGTAAATA
>U:0095N-1
AAAATATTCACCTCTGAA
>U:0095O-61
AAAATATTCACCTCTGAAT
>U:0095P-1
AAAATATTCACCTCTGAATAG
>U:0095Q-1
AAAATATTCACCTCTGAATCAA
>U:0095R-3
AAAATATTCACCTCTGAATCG
>U:0095S-61
AAAATATTCACCTCTGAATCGA
>U:0095T-2
AAAATATTCACCTCTGAATCGAA
>U:0095U-1
AAAATATTCACCTCTGAATG
>U:0095V-1
AAAATATTCACCTCTGAATGA
>U:0095W-1
AAAATATTCACCTCTGAATGAAA
>U:0095X-1
AAAATATTCACCTCTGGATCGA
>U:0095Y-1
AAAATATTCACCTGAAT
>U:0095Z-1
AAAATATTCACCTGAATCGA
>U:00960-1
AAAATATTCACCTTTGAATCGA
>U:00961-1
AAAATATTCATTTCTGAATCGA
>U:00962-1
AAAATATTCCATGGGATCAATCT
>U:00963-1
AAAATATTCCTTGGTCA
>U:00964-1
AAAATATTCCTTGGTCGCCTTCT
>U:00965-1
AAAATATTCGATTCCCTAT
>U:00966-1
AAAATATTCGGTTCTCAGATT
>U:00967-1
AAAATATTCGGTTCTCCAGATTT
>U:00968-1
AAAATATTCGGTTCTCCAGATTTC
>U:00969-1
AAAATATTCGGTTCTTCAGAT
>U:0096A-1
AAAATATTCTTCTAGGCTTAC
>U:0096B-1
AAAATATTCTTCTGTTTCTTC
>U:0096C-2
AAAATATTCTTTGGTCGCCTTCT
>U:0096D-1
AAAATATTGAAATCTTGATC
>U:0096E-1
AAAATATTGAAATCTTGATCAAG
>U:0096F-1
AAAATATTGAAATCTTGATCG
>U:0096G-3
AAAATATTGAAATCTTGATCGA
>U:0096H-1
AAAATATTGAAATCTTGATCGAG
>U:0096I-1
AAAATATTGAGAGTTTTAAGGG
>U:0096J-1
AAAATATTGATATTTTTGTAGAA
>U:0096K-2
AAAATATTGATTTGAGAGTGA
>U:0096L-1
AAAATATTGCCTTTGGATTAT
>U:0096M-4
AAAATATTGCTATTTTT
>U:0096N-3
AAAATATTGCTATTTTTA
>U:0096O-2
AAAATATTGCTATTTTTAG
>U:0096P-1
AAAATATTGCTATTTTTAGAA
>U:0096Q-3
AAAATATTGCTATTTTTAGT
>U:0096R-2
AAAATATTGCTATTTTTAGTA
>U:0096S-1
AAAATATTGCTATTTTTAGTAG
>U:0096T-1
AAAATATTGCTATTTTTAGTAGA
>U:0096U-5
AAAATATTGCTATTTTTAGTAGT
>U:0096V-3
AAAATATTGCTATTTTTAGTAGTT
>U:0096W-1
AAAATATTGCTATTTTTAGTAGTTT
>U:0096X-1
AAAATATTGCTATTTTTGTAGTT
>U:0096Y-1
AAAATATTGCTGATTAGTGGAC
>U:0096Z-3
AAAATATTGCTGATTAGTGGACC
>U:00970-2
AAAATATTGCTGATTAGTGGACCA
>U:00971-1
AAAATATTGGAAGCAGATCGA
>U:00972-1
AAAATATTGGGTACCGAAAGGAA
>U:00973-1
AAAATATTGGTAGGTTCT
>U:00974-1
AAAATATTGGTCCGATTAGTCGT
>U:00975-1
AAAATATTGTTATATTTGTAG
>U:00976-1
AAAATATTGTTATTTCT
>U:00977-10
AAAATATTGTTATTTTT
>U:00978-3
AAAATATTGTTATTTTTG
>U:00979-9
AAAATATTGTTATTTTTGT
>U:0097A-6
AAAATATTGTTATTTTTGTA
>U:0097B-1
AAAATATTGTTATTTTTGTAG
>U:0097C-1
AAAATATTGTTATTTTTGTAGAA
>U:0097D-2
AAAATATTGTTATTTTTGTAGT
>U:0097E-19
AAAATATTGTTATTTTTGTAGTT
>U:0097F-2
AAAATATTGTTATTTTTGTAGTTT
>U:0097G-1
AAAATATTGTTATTTTTGTTGT
>U:0097H-1
AAAATATTGTTCTAGGGAAGA
>U:0097I-1
AAAATATTTAAGAATTGGTCAA
>U:0097J-1
AAAATATTTAGACGAAAGAAAAA
>U:0097K-1
AAAATATTTCCTACATACTTGGGAA
>U:0097L-1
AAAATATTTCGAAGTCTTTTCC
>U:0097M-1
AAAATATTTCTTCAAGTATTAAA
>U:0097N-1
AAAATATTTCTTCAAGTATTAAT
>U:0097O-1
AAAATATTTGAAATCAATTATAA
>U:0097P-2
AAAATATTTGATTGTAT
>U:0097Q-2
AAAATATTTGATTGTATC
>U:0097R-3
AAAATATTTGCGTTTGGGGAC
>U:0097S-1
AAAATATTTGCGTTTTGGGAC
>U:0097T-1
AAAATATTTGGATAACGTAAA
>U:0097U-2
AAAATATTTGGATAACGTAAAT
>U:0097V-1
AAAATATTTGGATAACGTAAATC
>U:0097W-1
AAAATATTTGGTAATATTATAA
>U:0097X-1
AAAATATTTGTCGTGAAAGGTTT
>U:0097Y-1
AAAATATTTGTGAATTAGGATTA
>U:0097Z-1
AAAATATTTGTGAGGACAT
>U:00980-1
AAAATATTTGTGATAAAAC
>U:00981-1
AAAATATTTGTTGGAAGACCGTT
>U:00982-1
AAAATATTTTCCCGGGAAGTGA
>U:00983-1
AAAATATTTTGGAGCTCTAATGTTT
>U:00984-1
AAAATATTTTGTGGAAGCCCT
>U:00985-2
AAAATATTTTTAGAGAA
>U:00986-2
AAAATATTTTTAGAGAAT
>U:00987-1
AAAATATTTTTAGAGAATTTAT
>U:00988-1
AAAATATTTTTAGAGAATTTATTGA
>U:00989-2
AAAATATTTTTTGGAAGCACT
>U:0098A-5
AAAATATTTTTTGGAAGCCCT
>U:0098B-2
AAAATATTTTTTGGAAGCCCTT
>U:0098C-1
AAAATATTTTTTGGAAGCCCTTA
>U:0098D-1
AAAATATTTTTTGGAAGCGCTT
>U:0098E-1
AAAATATTTTTTGGAAGCGCTTT
>U:0098F-1
AAAATCAAAAAAAAAAAGAAAA
>U:0098G-1
AAAATCAAAAAAAAAAAGAAAAA
>U:0098H-1
AAAATCAAAATACTAAAAGAT
>U:0098I-1
AAAATCAAAATCTAAATATGA
>U:0098J-1
AAAATCAAAATTGGATATGAAA
>U:0098K-1
AAAATCAAAGGATGAGGAAG
>U:0098L-1
AAAATCAAATAATTCTTGACATAT
>U:0098M-1
AAAATCAAATATAAGTTGTATC
>U:0098N-1
AAAATCAAATCACGAATGCCA
>U:0098O-1
AAAATCAAATCATTGTAT
>U:0098P-1
AAAATCAAATCATTGTATA
>U:0098Q-1
AAAATCAAATCATTGTATAA
>U:0098R-2
[truncated: 20,887,326 more chars]
