# Supplementary material for: Diversity and Expression of MicroRNAs in the Filarial Parasite, Brugia malayi
Source: PLoS One. 2014 May 13;9(5):e96498. doi: 10.1371/journal.pone.0096498 (PMC4019659; doi:10.1371/journal.pone.0096498)
Supplement: File S4 — Microfilarial TAP library. Solexa reads from the B. malayi mf TAP small RNA library. The RNA for this library was treated with tobacco acid pyrophosphates, TAP, prior to linker ligation allowing ligation and sequencing of all small RNAs that may have a 5′ cap or 5′ triphosphate. These reads are ≥17 nt long and an exact match to the B. malayi genome. Each sequence in the library is preceded by a line containing the following information: 1) the library from which the sequence is derived (U_TAP = mf TAP), 2) a unique alphanumeric identifier for that sequence and 3) the number of reads for that sequence in the library. (ZIP) [file pone.0096498.s015.zip]

Archive with 3 entries (2 files):
- File S4_mf TAP library.txt
- __MACOSX/
- __MACOSX/._File S4_mf TAP library.txt
