# Supplementary material for: Diversity and Expression of MicroRNAs in the Filarial Parasite, Brugia malayi
Source: PLoS One. 2014 May 13;9(5):e96498. doi: 10.1371/journal.pone.0096498 (PMC4019659; doi:10.1371/journal.pone.0096498)
Supplement: File S4 — Microfilarial TAP library. Solexa reads from the B. malayi mf TAP small RNA library. The RNA for this library was treated with tobacco acid pyrophosphates, TAP, prior to linker ligation allowing ligation and sequencing of all small RNAs that may have a 5′ cap or 5′ triphosphate. These reads are ≥17 nt long and an exact match to the B. malayi genome. Each sequence in the library is preceded by a line containing the following information: 1) the library from which the sequence is derived (U_TAP = mf TAP), 2) a unique alphanumeric identifier for that sequence and 3) the number of reads for that sequence in the library. (ZIP) [file pone.0096498.s015.zip › File S4_mf TAP library.txt]

File S4. Microfilarial TAP library 

The sequence of each small RNA isolated from the B. malayi mf TAP library is listed below. 
Each sequence in the library is preceded by a line containing the following information: 1) the library from which the sequence is derived (U_TAP = mf_TAP), 2) a unique alphanumeric identifier for that sequence and 3) the number of reads for that sequence in the library.  The RNA for this library was first treated with tobacco acid pyrophosphates, TAP, prior to linker ligation.   This allows ligation and sequencing of all small RNAs that may have a 5' cap or 5' triphosphate.  Small RNAs that already have a 5' phosphate will also be ligated using this protocol. 

>U_TAP:000000-76
AAAAAAAAAAAAAAAAA
>U_TAP:000001-94
AAAAAAAAAAAAAAAAAA
>U_TAP:000002-111
AAAAAAAAAAAAAAAAAAA
>U_TAP:000003-117
AAAAAAAAAAAAAAAAAAAA
>U_TAP:000004-129
AAAAAAAAAAAAAAAAAAAAA
>U_TAP:000005-87
AAAAAAAAAAAAAAAAAAAAAA
>U_TAP:000006-62
AAAAAAAAAAAAAAAAAAAAAAA
>U_TAP:000007-46
AAAAAAAAAAAAAAAAAAAAAAAA
>U_TAP:000008-15
AAAAAAAAAAAAAAAAAAAAAAAAA
>U_TAP:000009-20
AAAAAAAAAAAAAAAAAAAAAAAAAA
>U_TAP:00000A-11
AAAAAAAAAAAAAAAAAAAAAAAAAAA
>U_TAP:00000B-5
AAAAAAAAAAAAAAAAAAAAAAAAAAAA
>U_TAP:00000C-3
AAAAAAAAAAAAAAAAAAAAAAAAAAAAA
>U_TAP:00000D-2
AAAAAAAAAAAAAAAAAAAAAAAAAAAAAA
>U_TAP:00000E-1
AAAAAAAAAAAAAAAAAAAAAAAAAAC
>U_TAP:00000F-1
AAAAAAAAAAAAAAAAAAAAAAAAAACTC
>U_TAP:000010-1
AAAAAAAAAAAAAAAAAAAAAAAAAAGA
>U_TAP:000011-2
AAAAAAAAAAAAAAAAAAAAAAAAAC
>U_TAP:000012-1
AAAAAAAAAAAAAAAAAAAAAAAAAGA
>U_TAP:000013-1
AAAAAAAAAAAAAAAAAAAAAAAAAT
>U_TAP:000014-1
AAAAAAAAAAAAAAAAAAAAAAAAC
>U_TAP:000015-2
AAAAAAAAAAAAAAAAAAAAAAAAGA
>U_TAP:000016-1
AAAAAAAAAAAAAAAAAAAAAAAATTA
>U_TAP:000017-1
AAAAAAAAAAAAAAAAAAAAAAACAAAAC
>U_TAP:000018-1
AAAAAAAAAAAAAAAAAAAAAAACAGG
>U_TAP:000019-5
AAAAAAAAAAAAAAAAAAAAAAAGA
>U_TAP:00001A-1
AAAAAAAAAAAAAAAAAAAAAAAGAGA
>U_TAP:00001B-2
AAAAAAAAAAAAAAAAAAAAAAAGAT
>U_TAP:00001C-1
AAAAAAAAAAAAAAAAAAAAAAAGTC
>U_TAP:00001D-1
AAAAAAAAAAAAAAAAAAAAAAATAAAGAT
>U_TAP:00001E-1
AAAAAAAAAAAAAAAAAAAAAAC
>U_TAP:00001F-2
AAAAAAAAAAAAAAAAAAAAAAGA
>U_TAP:000020-3
AAAAAAAAAAAAAAAAAAAAAAT
>U_TAP:000021-1
AAAAAAAAAAAAAAAAAAAAAATA
>U_TAP:000022-4
AAAAAAAAAAAAAAAAAAAAAC
>U_TAP:000023-1
AAAAAAAAAAAAAAAAAAAAAG
>U_TAP:000024-5
AAAAAAAAAAAAAAAAAAAAAGA
>U_TAP:000025-1
AAAAAAAAAAAAAAAAAAAAAGAA
>U_TAP:000026-2
AAAAAAAAAAAAAAAAAAAAAGAT
>U_TAP:000027-1
AAAAAAAAAAAAAAAAAAAAAGGGA
>U_TAP:000028-2
AAAAAAAAAAAAAAAAAAAAAT
>U_TAP:000029-1
AAAAAAAAAAAAAAAAAAAAATA
>U_TAP:00002A-1
AAAAAAAAAAAAAAAAAAAAATACA
>U_TAP:00002B-1
AAAAAAAAAAAAAAAAAAAAATAT
>U_TAP:00002C-1
AAAAAAAAAAAAAAAAAAAAATCTTCA
>U_TAP:00002D-1
AAAAAAAAAAAAAAAAAAAAATTAA
>U_TAP:00002E-3
AAAAAAAAAAAAAAAAAAAAC
>U_TAP:00002F-2
AAAAAAAAAAAAAAAAAAAACA
>U_TAP:000030-1
AAAAAAAAAAAAAAAAAAAACAA
>U_TAP:000031-1
AAAAAAAAAAAAAAAAAAAACAAA
>U_TAP:000032-1
AAAAAAAAAAAAAAAAAAAACAAAATAT
>U_TAP:000033-1
AAAAAAAAAAAAAAAAAAAAG
>U_TAP:000034-6
AAAAAAAAAAAAAAAAAAAAGA
>U_TAP:000035-1
AAAAAAAAAAAAAAAAAAAAGAGTAGA
>U_TAP:000036-1
AAAAAAAAAAAAAAAAAAAAGAT
>U_TAP:000037-1
AAAAAAAAAAAAAAAAAAAAGATGGA
>U_TAP:000038-1
AAAAAAAAAAAAAAAAAAAAGATTT
>U_TAP:000039-1
AAAAAAAAAAAAAAAAAAAAGTA
>U_TAP:00003A-1
AAAAAAAAAAAAAAAAAAAAGTAATA
>U_TAP:00003B-1
AAAAAAAAAAAAAAAAAAAAT
>U_TAP:00003C-2
AAAAAAAAAAAAAAAAAAAATA
>U_TAP:00003D-1
AAAAAAAAAAAAAAAAAAAATC
>U_TAP:00003E-1
AAAAAAAAAAAAAAAAAAAATGAA
>U_TAP:00003F-1
AAAAAAAAAAAAAAAAAAAATGCAAGCA
>U_TAP:000040-1
AAAAAAAAAAAAAAAAAAAATTGTCCC
>U_TAP:000041-1
AAAAAAAAAAAAAAAAAAAATTTT
>U_TAP:000042-3
AAAAAAAAAAAAAAAAAAAC
>U_TAP:000043-1
AAAAAAAAAAAAAAAAAAACA
>U_TAP:000044-2
AAAAAAAAAAAAAAAAAAACAA
>U_TAP:000045-1
AAAAAAAAAAAAAAAAAAACAC
>U_TAP:000046-1
AAAAAAAAAAAAAAAAAAACAT
>U_TAP:000047-1
AAAAAAAAAAAAAAAAAAACCGAA
>U_TAP:000048-1
AAAAAAAAAAAAAAAAAAACGA
>U_TAP:000049-2
AAAAAAAAAAAAAAAAAAAG
>U_TAP:00004A-5
AAAAAAAAAAAAAAAAAAAGA
>U_TAP:00004B-1
AAAAAAAAAAAAAAAAAAAGAAA
>U_TAP:00004C-1
AAAAAAAAAAAAAAAAAAAGAAAAAA
>U_TAP:00004D-1
AAAAAAAAAAAAAAAAAAAGAGG
>U_TAP:00004E-2
AAAAAAAAAAAAAAAAAAAGAT
>U_TAP:00004F-1
AAAAAAAAAAAAAAAAAAAGCGA
>U_TAP:000050-1
AAAAAAAAAAAAAAAAAAAGG
>U_TAP:000051-1
AAAAAAAAAAAAAAAAAAAGGTC
>U_TAP:000052-1
AAAAAAAAAAAAAAAAAAAGTAAAAAG
>U_TAP:000053-1
AAAAAAAAAAAAAAAAAAAGTAATA
>U_TAP:000054-1
AAAAAAAAAAAAAAAAAAAGTT
>U_TAP:000055-4
AAAAAAAAAAAAAAAAAAATA
>U_TAP:000056-1
AAAAAAAAAAAAAAAAAAATACA
>U_TAP:000057-1
AAAAAAAAAAAAAAAAAAATCCA
>U_TAP:000058-1
AAAAAAAAAAAAAAAAAAATCCGGCCA
>U_TAP:000059-1
AAAAAAAAAAAAAAAAAAATCT
>U_TAP:00005A-1
AAAAAAAAAAAAAAAAAAATGAATTCGA
>U_TAP:00005B-1
AAAAAAAAAAAAAAAAAAC
>U_TAP:00005C-1
AAAAAAAAAAAAAAAAAACAAGCC
>U_TAP:00005D-1
AAAAAAAAAAAAAAAAAACCA
>U_TAP:00005E-1
AAAAAAAAAAAAAAAAAACTA
>U_TAP:00005F-2
AAAAAAAAAAAAAAAAAAG
>U_TAP:000060-7
AAAAAAAAAAAAAAAAAAGA
>U_TAP:000061-2
AAAAAAAAAAAAAAAAAAGAA
>U_TAP:000062-1
AAAAAAAAAAAAAAAAAAGAAAGAT
>U_TAP:000063-1
AAAAAAAAAAAAAAAAAAGAAATTC
>U_TAP:000064-1
AAAAAAAAAAAAAAAAAAGAAGA
>U_TAP:000065-1
AAAAAAAAAAAAAAAAAAGAAGAAA
>U_TAP:000066-1
AAAAAAAAAAAAAAAAAAGAAGTCAA
>U_TAP:000067-1
AAAAAAAAAAAAAAAAAAGAGA
>U_TAP:000068-2
AAAAAAAAAAAAAAAAAAGAT
>U_TAP:000069-1
AAAAAAAAAAAAAAAAAAGCAA
>U_TAP:00006A-1
AAAAAAAAAAAAAAAAAAGGAA
>U_TAP:00006B-1
AAAAAAAAAAAAAAAAAAGT
>U_TAP:00006C-1
AAAAAAAAAAAAAAAAAAGTCGAAAA
>U_TAP:00006D-1
AAAAAAAAAAAAAAAAAAGTCTTA
>U_TAP:00006E-1
AAAAAAAAAAAAAAAAAAGTTGAA
>U_TAP:00006F-1
AAAAAAAAAAAAAAAAAAT
>U_TAP:000070-2
AAAAAAAAAAAAAAAAAATA
>U_TAP:000071-1
AAAAAAAAAAAAAAAAAATAT
>U_TAP:000072-2
AAAAAAAAAAAAAAAAAATGA
>U_TAP:000073-1
AAAAAAAAAAAAAAAAAATTGTGAAA
>U_TAP:000074-1
AAAAAAAAAAAAAAAAAATTT
>U_TAP:000075-1
AAAAAAAAAAAAAAAAAC
>U_TAP:000076-2
AAAAAAAAAAAAAAAAACAA
>U_TAP:000077-1
AAAAAAAAAAAAAAAAACAAAA
>U_TAP:000078-1
AAAAAAAAAAAAAAAAACAAAAA
>U_TAP:000079-1
AAAAAAAAAAAAAAAAACTAAAGTTC
>U_TAP:00007A-1
AAAAAAAAAAAAAAAAACTTCATCA
>U_TAP:00007B-15
AAAAAAAAAAAAAAAAAGA
>U_TAP:00007C-5
AAAAAAAAAAAAAAAAAGAA
>U_TAP:00007D-2
AAAAAAAAAAAAAAAAAGAAA
>U_TAP:00007E-1
AAAAAAAAAAAAAAAAAGAAAAAAAAA
>U_TAP:00007F-1
AAAAAAAAAAAAAAAAAGAAAAAAAAAA
>U_TAP:000080-1
AAAAAAAAAAAAAAAAAGAAAG
>U_TAP:000081-1
AAAAAAAAAAAAAAAAAGAAGAAAAA
>U_TAP:000082-1
AAAAAAAAAAAAAAAAAGAATT
>U_TAP:000083-3
AAAAAAAAAAAAAAAAAGAGA
>U_TAP:000084-1
AAAAAAAAAAAAAAAAAGAGAGAA
>U_TAP:000085-1
AAAAAAAAAAAAAAAAAGAGAT
>U_TAP:000086-5
AAAAAAAAAAAAAAAAAGAT
>U_TAP:000087-1
AAAAAAAAAAAAAAAAAGATT
>U_TAP:000088-1
AAAAAAAAAAAAAAAAAGC
>U_TAP:000089-1
AAAAAAAAAAAAAAAAAGCA
>U_TAP:00008A-1
AAAAAAAAAAAAAAAAAGCT
>U_TAP:00008B-1
AAAAAAAAAAAAAAAAAGCTTCACGA
>U_TAP:00008C-1
AAAAAAAAAAAAAAAAAGG
>U_TAP:00008D-1
AAAAAAAAAAAAAAAAAGGAACCA
>U_TAP:00008E-1
AAAAAAAAAAAAAAAAAGGCGA
>U_TAP:00008F-1
AAAAAAAAAAAAAAAAAGT
>U_TAP:000090-1
AAAAAAAAAAAAAAAAAGTT
>U_TAP:000091-2
AAAAAAAAAAAAAAAAAT
>U_TAP:000092-1
AAAAAAAAAAAAAAAAATAAC
>U_TAP:000093-1
AAAAAAAAAAAAAAAAATCCGGCAAC
>U_TAP:000094-1
AAAAAAAAAAAAAAAAATTATTAATGA
>U_TAP:000095-1
AAAAAAAAAAAAAAAAATTTTTAGTGA
>U_TAP:000096-2
AAAAAAAAAAAAAAAAC
>U_TAP:000097-3
AAAAAAAAAAAAAAAACA
>U_TAP:000098-1
AAAAAAAAAAAAAAAACAAAA
>U_TAP:000099-1
AAAAAAAAAAAAAAAACAAAAA
>U_TAP:00009A-1
AAAAAAAAAAAAAAAACAAAAAAA
>U_TAP:00009B-1
AAAAAAAAAAAAAAAACAAAAGCT
>U_TAP:00009C-1
AAAAAAAAAAAAAAAACAAAAT
>U_TAP:00009D-1
AAAAAAAAAAAAAAAACAAAATCA
>U_TAP:00009E-1
AAAAAAAAAAAAAAAACAAACAGG
>U_TAP:00009F-1
AAAAAAAAAAAAAAAACAAATCG
>U_TAP:0000A0-1
AAAAAAAAAAAAAAAACAAATCGT
>U_TAP:0000A1-1
AAAAAAAAAAAAAAAACACAAGA
>U_TAP:0000A2-1
AAAAAAAAAAAAAAAACATTA
>U_TAP:0000A3-1
AAAAAAAAAAAAAAAACATTCAAGC
>U_TAP:0000A4-1
AAAAAAAAAAAAAAAACATTTTGAA
>U_TAP:0000A5-1
AAAAAAAAAAAAAAAACCAGGGA
>U_TAP:0000A6-1
AAAAAAAAAAAAAAAACCGTCT
>U_TAP:0000A7-1
AAAAAAAAAAAAAAAACGA
>U_TAP:0000A8-1
AAAAAAAAAAAAAAAACTTCA
>U_TAP:0000A9-1
AAAAAAAAAAAAAAAACTTTAAAAAA
>U_TAP:0000AA-1
AAAAAAAAAAAAAAAACTTTCA
>U_TAP:0000AB-1
AAAAAAAAAAAAAAAAG
>U_TAP:0000AC-15
AAAAAAAAAAAAAAAAGA
>U_TAP:0000AD-18
AAAAAAAAAAAAAAAAGAA
>U_TAP:0000AE-5
AAAAAAAAAAAAAAAAGAAA
>U_TAP:0000AF-6
AAAAAAAAAAAAAAAAGAAAA
>U_TAP:0000B0-2
AAAAAAAAAAAAAAAAGAAAAA
>U_TAP:0000B1-1
AAAAAAAAAAAAAAAAGAAAAAA
>U_TAP:0000B2-1
AAAAAAAAAAAAAAAAGAAAAAAA
>U_TAP:0000B3-1
AAAAAAAAAAAAAAAAGAAAAGCAAA
>U_TAP:0000B4-1
AAAAAAAAAAAAAAAAGAAATT
>U_TAP:0000B5-1
AAAAAAAAAAAAAAAAGAAGAA
>U_TAP:0000B6-1
AAAAAAAAAAAAAAAAGAAGAAAA
>U_TAP:0000B7-1
AAAAAAAAAAAAAAAAGAATTAA
>U_TAP:0000B8-1
AAAAAAAAAAAAAAAAGAC
>U_TAP:0000B9-1
AAAAAAAAAAAAAAAAGACCA
>U_TAP:0000BA-1
AAAAAAAAAAAAAAAAGACGGCA
>U_TAP:0000BB-1
AAAAAAAAAAAAAAAAGACGT
>U_TAP:0000BC-13
AAAAAAAAAAAAAAAAGAGA
>U_TAP:0000BD-4
AAAAAAAAAAAAAAAAGAGAA
>U_TAP:0000BE-1
AAAAAAAAAAAAAAAAGAGAGAAA
>U_TAP:0000BF-1
AAAAAAAAAAAAAAAAGAGGG
>U_TAP:0000C0-3
AAAAAAAAAAAAAAAAGAT
>U_TAP:0000C1-1
AAAAAAAAAAAAAAAAGATT
>U_TAP:0000C2-1
AAAAAAAAAAAAAAAAGATTTG
>U_TAP:0000C3-1
AAAAAAAAAAAAAAAAGATTTGTAT
>U_TAP:0000C4-1
AAAAAAAAAAAAAAAAGATTTGTATC
>U_TAP:0000C5-1
AAAAAAAAAAAAAAAAGCCTATGA
>U_TAP:0000C6-1
AAAAAAAAAAAAAAAAGCCTATGAAGA
>U_TAP:0000C7-1
AAAAAAAAAAAAAAAAGG
>U_TAP:0000C8-1
AAAAAAAAAAAAAAAAGGA
>U_TAP:0000C9-1
AAAAAAAAAAAAAAAAGGAAAA
>U_TAP:0000CA-2
AAAAAAAAAAAAAAAAGGAGA
>U_TAP:0000CB-1
AAAAAAAAAAAAAAAAGGT
>U_TAP:0000CC-2
AAAAAAAAAAAAAAAAGTAA
>U_TAP:0000CD-1
AAAAAAAAAAAAAAAAGTAAACAAAATA
>U_TAP:0000CE-1
AAAAAAAAAAAAAAAAGTGA
>U_TAP:0000CF-1
AAAAAAAAAAAAAAAATAAAAAAAAA
>U_TAP:0000D0-1
AAAAAAAAAAAAAAAATAAAAAAAAAAA
>U_TAP:0000D1-1
AAAAAAAAAAAAAAAATAAAGA
>U_TAP:0000D2-1
AAAAAAAAAAAAAAAATAAAGAT
>U_TAP:0000D3-1
AAAAAAAAAAAAAAAATAAGTTAAC
>U_TAP:0000D4-1
AAAAAAAAAAAAAAAATATGA
>U_TAP:0000D5-1
AAAAAAAAAAAAAAAATATTTCA
>U_TAP:0000D6-1
AAAAAAAAAAAAAAAATCCGGCACCA
>U_TAP:0000D7-1
AAAAAAAAAAAAAAAATCGTCCAATCA
>U_TAP:0000D8-1
AAAAAAAAAAAAAAAATCTA
>U_TAP:0000D9-1
AAAAAAAAAAAAAAAATGCA
>U_TAP:0000DA-1
AAAAAAAAAAAAAAAATTATTA
>U_TAP:0000DB-2
AAAAAAAAAAAAAAAATTATTAATGA
>U_TAP:0000DC-1
AAAAAAAAAAAAAAAATTATTAATGAA
>U_TAP:0000DD-2
AAAAAAAAAAAAAAAATTATTAATTA
>U_TAP:0000DE-2
AAAAAAAAAAAAAAACA
>U_TAP:0000DF-1
AAAAAAAAAAAAAAACAA
>U_TAP:0000E0-1
AAAAAAAAAAAAAAACAAA
>U_TAP:0000E1-1
AAAAAAAAAAAAAAACAAAA
>U_TAP:0000E2-1
AAAAAAAAAAAAAAACAAAAA
>U_TAP:0000E3-1
AAAAAAAAAAAAAAACAAAAGCT
>U_TAP:0000E4-1
AAAAAAAAAAAAAAACAAAAGCTTA
>U_TAP:0000E5-1
AAAAAAAAAAAAAAACAAGTTGCAA
>U_TAP:0000E6-1
AAAAAAAAAAAAAAACACAAGAA
>U_TAP:0000E7-1
AAAAAAAAAAAAAAACAGCAA
>U_TAP:0000E8-1
AAAAAAAAAAAAAAACATGCAC
>U_TAP:0000E9-1
AAAAAAAAAAAAAAACCTGTCTC
>U_TAP:0000EA-1
AAAAAAAAAAAAAAACTATCTAA
>U_TAP:0000EB-1
AAAAAAAAAAAAAAACTG
>U_TAP:0000EC-1
AAAAAAAAAAAAAAACTTCAT
>U_TAP:0000ED-1
AAAAAAAAAAAAAAACTTCATC
>U_TAP:0000EE-1
AAAAAAAAAAAAAAACTTCATCT
>U_TAP:0000EF-8
AAAAAAAAAAAAAAAGA
>U_TAP:0000F0-6
AAAAAAAAAAAAAAAGAA
>U_TAP:0000F1-3
AAAAAAAAAAAAAAAGAAA
>U_TAP:0000F2-2
AAAAAAAAAAAAAAAGAAAA
>U_TAP:0000F3-2
AAAAAAAAAAAAAAAGAAAAA
>U_TAP:0000F4-4
AAAAAAAAAAAAAAAGAAAAAAAA
>U_TAP:0000F5-1
AAAAAAAAAAAAAAAGAAAAAAAAA
>U_TAP:0000F6-1
AAAAAAAAAAAAAAAGAAAAAAAAAAAA
>U_TAP:0000F7-1
AAAAAAAAAAAAAAAGAAAAAAGA
>U_TAP:0000F8-1
AAAAAAAAAAAAAAAGAAAAGA
>U_TAP:0000F9-1
AAAAAAAAAAAAAAAGAAAAGAA
>U_TAP:0000FA-1
AAAAAAAAAAAAAAAGAAACAAA
>U_TAP:0000FB-1
AAAAAAAAAAAAAAAGAAATAA
>U_TAP:0000FC-4
AAAAAAAAAAAAAAAGAAGA
>U_TAP:0000FD-3
AAAAAAAAAAAAAAAGAAGAA
>U_TAP:0000FE-1
AAAAAAAAAAAAAAAGACGAAAA
>U_TAP:0000FF-19
AAAAAAAAAAAAAAAGAGA
>U_TAP:000100-5
AAAAAAAAAAAAAAAGAGAA
>U_TAP:000101-1
AAAAAAAAAAAAAAAGAGAAA
>U_TAP:000102-1
AAAAAAAAAAAAAAAGAGAG
>U_TAP:000103-1
AAAAAAAAAAAAAAAGAGAGA
>U_TAP:000104-1
AAAAAAAAAAAAAAAGAGAGACT
>U_TAP:000105-1
AAAAAAAAAAAAAAAGAT
>U_TAP:000106-1
AAAAAAAAAAAAAAAGATA
>U_TAP:000107-2
AAAAAAAAAAAAAAAGATT
>U_TAP:000108-1
AAAAAAAAAAAAAAAGATTT
>U_TAP:000109-1
AAAAAAAAAAAAAAAGATTTGTAA
>U_TAP:00010A-2
AAAAAAAAAAAAAAAGATTTGTAT
>U_TAP:00010B-1
AAAAAAAAAAAAAAAGATTTTTATTTTA
>U_TAP:00010C-1
AAAAAAAAAAAAAAAGATTTTTT
>U_TAP:00010D-2
AAAAAAAAAAAAAAAGGA
>U_TAP:00010E-2
AAAAAAAAAAAAAAAGGAA
>U_TAP:00010F-1
AAAAAAAAAAAAAAAGGAAA
>U_TAP:000110-1
AAAAAAAAAAAAAAAGGAAAA
>U_TAP:000111-1
AAAAAAAAAAAAAAAGGACTTA
>U_TAP:000112-1
AAAAAAAAAAAAAAAGGAGA
>U_TAP:000113-1
AAAAAAAAAAAAAAAGGAGAA
>U_TAP:000114-1
AAAAAAAAAAAAAAAGGATGA
>U_TAP:000115-1
AAAAAAAAAAAAAAAGGGA
>U_TAP:000116-1
AAAAAAAAAAAAAAAGT
>U_TAP:000117-1
AAAAAAAAAAAAAAAGTA
>U_TAP:000118-1
AAAAAAAAAAAAAAAGTAA
>U_TAP:000119-1
AAAAAAAAAAAAAAAGTAATAGAAAAAA
>U_TAP:00011A-1
AAAAAAAAAAAAAAAGTGTAGAC
>U_TAP:00011B-1
AAAAAAAAAAAAAAAGTTTAA
>U_TAP:00011C-2
AAAAAAAAAAAAAAATAAA
>U_TAP:00011D-1
AAAAAAAAAAAAAAATAAACAA
>U_TAP:00011E-1
AAAAAAAAAAAAAAATAAGAA
>U_TAP:00011F-1
AAAAAAAAAAAAAAATAAGTTAAA
>U_TAP:000120-1
AAAAAAAAAAAAAAATAAGTTAAC
>U_TAP:000121-1
AAAAAAAAAAAAAAATAAGTTAACCT
>U_TAP:000122-1
AAAAAAAAAAAAAAATACAATTTCAAA
>U_TAP:000123-1
AAAAAAAAAAAAAAATCCGGCAATG
>U_TAP:000124-1
AAAAAAAAAAAAAAATCTA
>U_TAP:000125-1
AAAAAAAAAAAAAAATCTATTA
>U_TAP:000126-1
AAAAAAAAAAAAAAATGAAA
>U_TAP:000127-1
AAAAAAAAAAAAAAATGCT
>U_TAP:000128-1
AAAAAAAAAAAAAAATGGGCAA
>U_TAP:000129-1
AAAAAAAAAAAAAAATTAAAAAAAAAAAA
>U_TAP:00012A-1
AAAAAAAAAAAAAAATTAGAGT
>U_TAP:00012B-2
AAAAAAAAAAAAAAATTATTA
>U_TAP:00012C-1
AAAAAAAAAAAAAAATTATTAA
>U_TAP:00012D-2
AAAAAAAAAAAAAAATTATTAAT
>U_TAP:00012E-3
AAAAAAAAAAAAAAATTATTAATGA
>U_TAP:00012F-1
AAAAAAAAAAAAAAATTATTTA
>U_TAP:000130-1
AAAAAAAAAAAAAAATTTACCGAA
>U_TAP:000131-3
AAAAAAAAAAAAAACAAAA
>U_TAP:000132-1
AAAAAAAAAAAAAACAATTAGTA
>U_TAP:000133-1
AAAAAAAAAAAAAACAGAA
>U_TAP:000134-1
AAAAAAAAAAAAAACATAGATGG
>U_TAP:000135-1
AAAAAAAAAAAAAACATTACTGAGGCTT
>U_TAP:000136-1
AAAAAAAAAAAAAACCA
>U_TAP:000137-1
AAAAAAAAAAAAAACCAA
>U_TAP:000138-1
AAAAAAAAAAAAAACCAGCGA
>U_TAP:000139-1
AAAAAAAAAAAAAACCCACAAAC
>U_TAP:00013A-1
AAAAAAAAAAAAAACCCGCGA
>U_TAP:00013B-1
AAAAAAAAAAAAAACCTTCA
>U_TAP:00013C-1
AAAAAAAAAAAAAACCTTTC
>U_TAP:00013D-1
AAAAAAAAAAAAAACGAAACAC
>U_TAP:00013E-1
AAAAAAAAAAAAAACTGTTGTAACGTT
>U_TAP:00013F-2
AAAAAAAAAAAAAACTTCATCT
>U_TAP:000140-1
AAAAAAAAAAAAAACTTCATCTAA
>U_TAP:000141-1
AAAAAAAAAAAAAACTTCATTTCAGAT
>U_TAP:000142-1
AAAAAAAAAAAAAACTTTCTAC
>U_TAP:000143-1
AAAAAAAAAAAAAAGAA
>U_TAP:000144-6
AAAAAAAAAAAAAAGAAA
>U_TAP:000145-3
AAAAAAAAAAAAAAGAAAA
>U_TAP:000146-1
AAAAAAAAAAAAAAGAAAAA
>U_TAP:000147-1
AAAAAAAAAAAAAAGAAAAAA
>U_TAP:000148-1
AAAAAAAAAAAAAAGAAAAAACAA
>U_TAP:000149-2
AAAAAAAAAAAAAAGAAAAAGA
>U_TAP:00014A-1
AAAAAAAAAAAAAAGAAACTT
>U_TAP:00014B-1
AAAAAAAAAAAAAAGAAAGAA
>U_TAP:00014C-1
AAAAAAAAAAAAAAGAAAGAAA
>U_TAP:00014D-1
AAAAAAAAAAAAAAGAAAGTAA
>U_TAP:00014E-1
AAAAAAAAAAAAAAGAACCA
>U_TAP:00014F-2
AAAAAAAAAAAAAAGAAGA
>U_TAP:000150-1
AAAAAAAAAAAAAAGAAGAGA
>U_TAP:000151-1
AAAAAAAAAAAAAAGAATAATCA
>U_TAP:000152-1
AAAAAAAAAAAAAAGAATGCCAATGGAA
>U_TAP:000153-1
AAAAAAAAAAAAAAGAATTTTCT
>U_TAP:000154-1
AAAAAAAAAAAAAAGACGTAGAGGTATA
>U_TAP:000155-1
AAAAAAAAAAAAAAGAG
>U_TAP:000156-9
AAAAAAAAAAAAAAGAGA
>U_TAP:000157-6
AAAAAAAAAAAAAAGAGAA
>U_TAP:000158-2
AAAAAAAAAAAAAAGAGAAA
>U_TAP:000159-1
AAAAAAAAAAAAAAGAGAAAAAA
>U_TAP:00015A-1
AAAAAAAAAAAAAAGAGAAGAA
>U_TAP:00015B-4
AAAAAAAAAAAAAAGAGAGA
>U_TAP:00015C-1
AAAAAAAAAAAAAAGAGAGAA
>U_TAP:00015D-1
AAAAAAAAAAAAAAGAGCA
>U_TAP:00015E-2
AAAAAAAAAAAAAAGAT
>U_TAP:00015F-1
AAAAAAAAAAAAAAGATA
>U_TAP:000160-1
AAAAAAAAAAAAAAGATT
>U_TAP:000161-3
AAAAAAAAAAAAAAGATTT
>U_TAP:000162-1
AAAAAAAAAAAAAAGATTTGT
>U_TAP:000163-1
AAAAAAAAAAAAAAGCAAAAAA
>U_TAP:000164-1
AAAAAAAAAAAAAAGGA
>U_TAP:000165-1
AAAAAAAAAAAAAAGGACTT
>U_TAP:000166-1
AAAAAAAAAAAAAAGGAGAG
>U_TAP:000167-1
AAAAAAAAAAAAAAGGATTTTTAT
>U_TAP:000168-1
AAAAAAAAAAAAAAGGTA
>U_TAP:000169-1
AAAAAAAAAAAAAAGTAAC
>U_TAP:00016A-1
AAAAAAAAAAAAAAGTCC
>U_TAP:00016B-1
AAAAAAAAAAAAAAGTGA
>U_TAP:00016C-1
AAAAAAAAAAAAAAGTTAAAA
>U_TAP:00016D-1
AAAAAAAAAAAAAATAAAA
>U_TAP:00016E-1
AAAAAAAAAAAAAATAAAAAAATA
>U_TAP:00016F-1
AAAAAAAAAAAAAATAAAAAAATAA
>U_TAP:000170-1
AAAAAAAAAAAAAATAAAG
>U_TAP:000171-1
AAAAAAAAAAAAAATACAACAA
>U_TAP:000172-1
AAAAAAAAAAAAAATACAATTCA
>U_TAP:000173-2
AAAAAAAAAAAAAATACAATTTCA
>U_TAP:000174-1
AAAAAAAAAAAAAATACAATTTCAA
>U_TAP:000175-1
AAAAAAAAAAAAAATACAATTTCGA
>U_TAP:000176-1
AAAAAAAAAAAAAATACCAA
>U_TAP:000177-1
AAAAAAAAAAAAAATAGA
>U_TAP:000178-1
AAAAAAAAAAAAAATATTTGCTA
>U_TAP:000179-1
AAAAAAAAAAAAAATATTTGTACT
>U_TAP:00017A-1
AAAAAAAAAAAAAATCATCCAAAA
>U_TAP:00017B-1
AAAAAAAAAAAAAATCCGGCAATG
>U_TAP:00017C-1
AAAAAAAAAAAAAATCCTATCTA
>U_TAP:00017D-1
AAAAAAAAAAAAAATCTA
>U_TAP:00017E-1
AAAAAAAAAAAAAATCTATTA
>U_TAP:00017F-1
AAAAAAAAAAAAAATGAAATTT
>U_TAP:000180-1
AAAAAAAAAAAAAATTAAATA
>U_TAP:000181-1
AAAAAAAAAAAAAATTAACAGTTCA
>U_TAP:000182-1
AAAAAAAAAAAAAATTATT
>U_TAP:000183-1
AAAAAAAAAAAAAATTATTAA
>U_TAP:000184-1
AAAAAAAAAAAAAATTATTAAT
>U_TAP:000185-1
AAAAAAAAAAAAAATTATTAATG
>U_TAP:000186-16
AAAAAAAAAAAAAATTATTAATGA
>U_TAP:000187-3
AAAAAAAAAAAAAATTATTAATGAA
>U_TAP:000188-1
AAAAAAAAAAAAAATTATTT
>U_TAP:000189-1
AAAAAAAAAAAAAATTATTTAGA
>U_TAP:00018A-1
AAAAAAAAAAAAAATTATTTGA
>U_TAP:00018B-1
AAAAAAAAAAAAAATTCTATCTACTAG
>U_TAP:00018C-1
AAAAAAAAAAAAAATTGGTAT
>U_TAP:00018D-1
AAAAAAAAAAAAAATTGGTATTATGCAA
>U_TAP:00018E-1
AAAAAAAAAAAAAATTTGCGT
>U_TAP:00018F-1
AAAAAAAAAAAAAATTTGGAACGCT
>U_TAP:000190-1
AAAAAAAAAAAAAATTTGGAACTA
>U_TAP:000191-1
AAAAAAAAAAAAAATTTTATTAATTA
>U_TAP:000192-1
AAAAAAAAAAAAAATTTTTAAT
>U_TAP:000193-2
AAAAAAAAAAAAAATTTTTAATGA
>U_TAP:000194-1
AAAAAAAAAAAAAATTTTTAATGAGA
>U_TAP:000195-1
AAAAAAAAAAAAACAAAAAA
>U_TAP:000196-3
AAAAAAAAAAAAACAAAAGC
>U_TAP:000197-1
AAAAAAAAAAAAACAAAAGCTTA
>U_TAP:000198-1
AAAAAAAAAAAAACAAACAAGGA
>U_TAP:000199-1
AAAAAAAAAAAAACAAGCAATCAA
>U_TAP:00019A-1
AAAAAAAAAAAAACAATTAAAA
>U_TAP:00019B-1
AAAAAAAAAAAAACACAAGCA
>U_TAP:00019C-1
AAAAAAAAAAAAACACTTCTTA
>U_TAP:00019D-1
AAAAAAAAAAAAACAGAAGAAAGG
>U_TAP:00019E-2
AAAAAAAAAAAAACAGGTGAAC
>U_TAP:00019F-1
AAAAAAAAAAAAACATGCAAGCA
>U_TAP:0001A0-1
AAAAAAAAAAAAACATTACTTATGCTT
>U_TAP:0001A1-1
AAAAAAAAAAAAACCTTCATGAGA
>U_TAP:0001A2-3
AAAAAAAAAAAAACGAAAAAA
>U_TAP:0001A3-1
AAAAAAAAAAAAACGAATGCAGCTAG
>U_TAP:0001A4-1
AAAAAAAAAAAAACGATCGGCCA
>U_TAP:0001A5-1
AAAAAAAAAAAAACGTTAC
>U_TAP:0001A6-1
AAAAAAAAAAAAACTGAAATATCGA
>U_TAP:0001A7-1
AAAAAAAAAAAAACTGGAAT
>U_TAP:0001A8-1
AAAAAAAAAAAAACTTCATCTA
>U_TAP:0001A9-1
AAAAAAAAAAAAACTTCATCTAAG
>U_TAP:0001AA-3
AAAAAAAAAAAAAGAAAAAAAA
>U_TAP:0001AB-1
AAAAAAAAAAAAAGAAAAAAAAAAAAA
>U_TAP:0001AC-2
AAAAAAAAAAAAAGAAAAAAAGA
>U_TAP:0001AD-1
AAAAAAAAAAAAAGAAAAAACAA
>U_TAP:0001AE-1
AAAAAAAAAAAAAGAAAAAG
>U_TAP:0001AF-1
AAAAAAAAAAAAAGAAACAAAA
>U_TAP:0001B0-2
AAAAAAAAAAAAAGAAAGT
>U_TAP:0001B1-1
AAAAAAAAAAAAAGAAAGTA
>U_TAP:0001B2-1
AAAAAAAAAAAAAGAAATATTCAA
>U_TAP:0001B3-2
AAAAAAAAAAAAAGAAATGA
>U_TAP:0001B4-1
AAAAAAAAAAAAAGAACATTTA
>U_TAP:0001B5-1
AAAAAAAAAAAAAGAAGAA
>U_TAP:0001B6-1
AAAAAAAAAAAAAGAAGAAA
>U_TAP:0001B7-1
AAAAAAAAAAAAAGAAGAAAGGAA
>U_TAP:0001B8-1
AAAAAAAAAAAAAGAAGATTGA
>U_TAP:0001B9-1
AAAAAAAAAAAAAGAAGGAGAAAACGA
>U_TAP:0001BA-1
AAAAAAAAAAAAAGAAGTCAGT
>U_TAP:0001BB-1
AAAAAAAAAAAAAGAATA
>U_TAP:0001BC-2
AAAAAAAAAAAAAGAATT
>U_TAP:0001BD-1
AAAAAAAAAAAAAGAATTTGCGTGT
>U_TAP:0001BE-1
AAAAAAAAAAAAAGACGAAAAT
>U_TAP:0001BF-3
AAAAAAAAAAAAAGAGA
>U_TAP:0001C0-3
AAAAAAAAAAAAAGAGAA
>U_TAP:0001C1-1
AAAAAAAAAAAAAGAGAAAAGGA
>U_TAP:0001C2-2
AAAAAAAAAAAAAGAGAGA
>U_TAP:0001C3-1
AAAAAAAAAAAAAGAGAGAAAA
>U_TAP:0001C4-1
AAAAAAAAAAAAAGAGGATAAGA
>U_TAP:0001C5-1
AAAAAAAAAAAAAGATATGAACA
>U_TAP:0001C6-1
AAAAAAAAAAAAAGATTA
>U_TAP:0001C7-1
AAAAAAAAAAAAAGATTGAGAAA
>U_TAP:0001C8-1
AAAAAAAAAAAAAGATTTGTA
>U_TAP:0001C9-1
AAAAAAAAAAAAAGCAAAA
>U_TAP:0001CA-1
AAAAAAAAAAAAAGCCAAATC
>U_TAP:0001CB-1
AAAAAAAAAAAAAGCTTTAAAT
>U_TAP:0001CC-1
AAAAAAAAAAAAAGGAAAAAA
>U_TAP:0001CD-1
AAAAAAAAAAAAAGGAAG
>U_TAP:0001CE-1
AAAAAAAAAAAAAGGAAGAGAAA
>U_TAP:0001CF-1
AAAAAAAAAAAAAGGAGA
>U_TAP:0001D0-1
AAAAAAAAAAAAAGGCGAGAT
>U_TAP:0001D1-1
AAAAAAAAAAAAAGGGAAGAGTT
>U_TAP:0001D2-1
AAAAAAAAAAAAAGGTAATCAA
>U_TAP:0001D3-1
AAAAAAAAAAAAAGTAATAGA
>U_TAP:0001D4-1
AAAAAAAAAAAAAGTAATAGAC
>U_TAP:0001D5-1
AAAAAAAAAAAAAGTCCACGA
>U_TAP:0001D6-1
AAAAAAAAAAAAAGTGAAAA
>U_TAP:0001D7-1
AAAAAAAAAAAAAGTGCGATCAT
>U_TAP:0001D8-1
AAAAAAAAAAAAAGTTAGACAATACAC
>U_TAP:0001D9-1
AAAAAAAAAAAAAGTTCTTTGCA
>U_TAP:0001DA-1
AAAAAAAAAAAAATAAAAA
>U_TAP:0001DB-1
AAAAAAAAAAAAATAAAAAAATAAA
>U_TAP:0001DC-1
AAAAAAAAAAAAATAAAGAT
>U_TAP:0001DD-1
AAAAAAAAAAAAATAAAGATT
>U_TAP:0001DE-1
AAAAAAAAAAAAATAAATAGTA
>U_TAP:0001DF-1
AAAAAAAAAAAAATAAGTTAA
>U_TAP:0001E0-1
AAAAAAAAAAAAATAATTAAT
>U_TAP:0001E1-1
AAAAAAAAAAAAATACAATTTCA
>U_TAP:0001E2-1
AAAAAAAAAAAAATACAATTTCAA
>U_TAP:0001E3-1
AAAAAAAAAAAAATACCAGGCTTT
>U_TAP:0001E4-1
AAAAAAAAAAAAATACGCGCAAA
>U_TAP:0001E5-1
AAAAAAAAAAAAATATTGACA
>U_TAP:0001E6-1
AAAAAAAAAAAAATCAAAGGATA
>U_TAP:0001E7-1
AAAAAAAAAAAAATCCGGCAATGACCA
>U_TAP:0001E8-1
AAAAAAAAAAAAATCGGGGGCTTGTT
>U_TAP:0001E9-1
AAAAAAAAAAAAATCTCCATGA
>U_TAP:0001EA-1
AAAAAAAAAAAAATGAAAAGAA
>U_TAP:0001EB-1
AAAAAAAAAAAAATGAAATT
>U_TAP:0001EC-1
AAAAAAAAAAAAATGAATAAAAAAAAAA
>U_TAP:0001ED-1
AAAAAAAAAAAAATGAGAGGA
>U_TAP:0001EE-1
AAAAAAAAAAAAATGAGAGGAA
>U_TAP:0001EF-1
AAAAAAAAAAAAATGATTAATTA
>U_TAP:0001F0-1
AAAAAAAAAAAAATGTTTATTT
>U_TAP:0001F1-1
AAAAAAAAAAAAATTAAAA
>U_TAP:0001F2-1
AAAAAAAAAAAAATTAAAAAATATAAC
>U_TAP:0001F3-1
AAAAAAAAAAAAATTAAAGGGGT
>U_TAP:0001F4-1
AAAAAAAAAAAAATTAATAATGTA
>U_TAP:0001F5-2
AAAAAAAAAAAAATTAGAA
>U_TAP:0001F6-1
AAAAAAAAAAAAATTATAAATCCAT
>U_TAP:0001F7-1
AAAAAAAAAAAAATTATTA
>U_TAP:0001F8-1
AAAAAAAAAAAAATTATTAA
>U_TAP:0001F9-3
AAAAAAAAAAAAATTATTAAT
>U_TAP:0001FA-1
AAAAAAAAAAAAATTATTAATG
>U_TAP:0001FB-51
AAAAAAAAAAAAATTATTAATGA
>U_TAP:0001FC-7
AAAAAAAAAAAAATTATTAATGAA
>U_TAP:0001FD-2
AAAAAAAAAAAAATTATTAATGAAA
>U_TAP:0001FE-1
AAAAAAAAAAAAATTATTAATGAG
>U_TAP:0001FF-1
AAAAAAAAAAAAATTATTAATGAGA
>U_TAP:000200-1
AAAAAAAAAAAAATTATTAATT
>U_TAP:000201-8
AAAAAAAAAAAAATTATTAATTA
>U_TAP:000202-1
AAAAAAAAAAAAATTATTAATTAA
>U_TAP:000203-1
AAAAAAAAAAAAATTATTCGAAGAT
>U_TAP:000204-1
AAAAAAAAAAAAATTCAA
>U_TAP:000205-1
AAAAAAAAAAAAATTCAAAA
>U_TAP:000206-1
AAAAAAAAAAAAATTGGTATTAT
>U_TAP:000207-1
AAAAAAAAAAAAATTGTCCCAC
>U_TAP:000208-1
AAAAAAAAAAAAATTTATCGTTG
>U_TAP:000209-1
AAAAAAAAAAAAATTTTTAATGAAA
>U_TAP:00020A-1
AAAAAAAAAAAAATTTTTATTTA
>U_TAP:00020B-1
AAAAAAAAAAAACAAAA
>U_TAP:00020C-1
AAAAAAAAAAAACAAAAA
>U_TAP:00020D-1
AAAAAAAAAAAACAAAAAAAAAAA
>U_TAP:00020E-1
AAAAAAAAAAAACAAAAAAAATT
>U_TAP:00020F-1
AAAAAAAAAAAACAAAAAACTT
>U_TAP:000210-1
AAAAAAAAAAAACAAAAAGATGA
>U_TAP:000211-1
AAAAAAAAAAAACAAAAGCA
>U_TAP:000212-2
AAAAAAAAAAAACAAAAGCT
>U_TAP:000213-1
AAAAAAAAAAAACAAAAGCTTAT
>U_TAP:000214-1
AAAAAAAAAAAACAAATCCTA
>U_TAP:000215-1
AAAAAAAAAAAACAACACATTAAGG
>U_TAP:000216-1
AAAAAAAAAAAACAACAT
>U_TAP:000217-1
AAAAAAAAAAAACAACTGAAT
>U_TAP:000218-1
AAAAAAAAAAAACAAGTTGCAA
>U_TAP:000219-1
AAAAAAAAAAAACAATAATTGTGA
>U_TAP:00021A-1
AAAAAAAAAAAACAATGTTT
>U_TAP:00021B-1
AAAAAAAAAAAACAGGAAAA
>U_TAP:00021C-1
AAAAAAAAAAAACATCAAATAATAT
>U_TAP:00021D-1
AAAAAAAAAAAACATCAAGTATG
>U_TAP:00021E-1
AAAAAAAAAAAACATGCAATTAAT
>U_TAP:00021F-3
AAAAAAAAAAAACATTACTGAGGCTT
>U_TAP:000220-1
AAAAAAAAAAAACATTAGTTGCAG
>U_TAP:000221-1
AAAAAAAAAAAACATTGTAAAGG
>U_TAP:000222-1
AAAAAAAAAAAACCATTATT
>U_TAP:000223-1
AAAAAAAAAAAACCTTGAAAAGTTACCA
>U_TAP:000224-1
AAAAAAAAAAAACCTTTCAA
>U_TAP:000225-1
AAAAAAAAAAAACGATTAA
>U_TAP:000226-1
AAAAAAAAAAAACGTGTCATCC
>U_TAP:000227-1
AAAAAAAAAAAACTAAAACAAAAGAAA
>U_TAP:000228-1
AAAAAAAAAAAACTAAGAATAA
>U_TAP:000229-1
AAAAAAAAAAAACTCTCTCTTCA
>U_TAP:00022A-1
AAAAAAAAAAAACTGAAAAA
>U_TAP:00022B-1
AAAAAAAAAAAACTGAAAAAGA
>U_TAP:00022C-1
AAAAAAAAAAAACTGAATTATT
>U_TAP:00022D-1
AAAAAAAAAAAACTGGTAGAGATATA
>U_TAP:00022E-1
AAAAAAAAAAAACTTCAT
>U_TAP:00022F-1
AAAAAAAAAAAACTTCATCTAAAGA
>U_TAP:000230-1
AAAAAAAAAAAACTTCATCTAAGA
>U_TAP:000231-1
AAAAAAAAAAAACTTCCGAAAGAG
>U_TAP:000232-1
AAAAAAAAAAAACTTGTCAAACAC
>U_TAP:000233-2
AAAAAAAAAAAACTTGTCAAACAT
>U_TAP:000234-1
AAAAAAAAAAAACTTTCAAA
>U_TAP:000235-1
AAAAAAAAAAAACTTTCTA
>U_TAP:000236-1
AAAAAAAAAAAACTTTTAAAA
>U_TAP:000237-1
AAAAAAAAAAAAGAAAAA
>U_TAP:000238-1
AAAAAAAAAAAAGAAAAAA
>U_TAP:000239-1
AAAAAAAAAAAAGAAAAAAA
>U_TAP:00023A-1
AAAAAAAAAAAAGAAAAAAAA
>U_TAP:00023B-1
AAAAAAAAAAAAGAAAAAAAAA
>U_TAP:00023C-2
AAAAAAAAAAAAGAAAAAAAAAA
>U_TAP:00023D-1
AAAAAAAAAAAAGAAAAAAAAAAA
>U_TAP:00023E-1
AAAAAAAAAAAAGAAAAAAAAAAAA
>U_TAP:00023F-1
AAAAAAAAAAAAGAAAAAAAAAGA
>U_TAP:000240-1
AAAAAAAAAAAAGAAAAAAAAC
>U_TAP:000241-1
AAAAAAAAAAAAGAAAAAAAGA
>U_TAP:000242-2
AAAAAAAAAAAAGAAAAAGA
>U_TAP:000243-1
AAAAAAAAAAAAGAAAAAGAA
>U_TAP:000244-2
AAAAAAAAAAAAGAAAAAGAAG
>U_TAP:000245-1
AAAAAAAAAAAAGAAAAAGAAGA
>U_TAP:000246-2
AAAAAAAAAAAAGAAAAAGAAGAA
>U_TAP:000247-1
AAAAAAAAAAAAGAAAAAGACA
>U_TAP:000248-1
AAAAAAAAAAAAGAAAAAGG
>U_TAP:000249-1
AAAAAAAAAAAAGAAAACC
>U_TAP:00024A-1
AAAAAAAAAAAAGAAAACCATATC
>U_TAP:00024B-1
AAAAAAAAAAAAGAAAACCATATCAT
>U_TAP:00024C-1
AAAAAAAAAAAAGAAACAAAATCAT
>U_TAP:00024D-1
AAAAAAAAAAAAGAAAGAAA
>U_TAP:00024E-1
AAAAAAAAAAAAGAAAGTA
>U_TAP:00024F-1
AAAAAAAAAAAAGAAAGTAGA
>U_TAP:000250-1
AAAAAAAAAAAAGAAATATTCAA
>U_TAP:000251-1
AAAAAAAAAAAAGAACGCTTCA
>U_TAP:000252-1
AAAAAAAAAAAAGAACTATATAAG
>U_TAP:000253-1
AAAAAAAAAAAAGAAGAA
>U_TAP:000254-1
AAAAAAAAAAAAGAAGAAACAA
>U_TAP:000255-1
AAAAAAAAAAAAGAAGAAGAGAA
>U_TAP:000256-1
AAAAAAAAAAAAGAAGAGAA
>U_TAP:000257-1
AAAAAAAAAAAAGAAGCGATT
>U_TAP:000258-1
AAAAAAAAAAAAGAAGGAAAA
>U_TAP:000259-1
AAAAAAAAAAAAGAAGTCAGGAC
>U_TAP:00025A-1
AAAAAAAAAAAAGAAGTCAGGACT
>U_TAP:00025B-1
AAAAAAAAAAAAGAATAGAAGAAAA
>U_TAP:00025C-1
AAAAAAAAAAAAGAATCAGCT
>U_TAP:00025D-1
AAAAAAAAAAAAGAATGCTTCCA
>U_TAP:00025E-1
AAAAAAAAAAAAGACGAAAAT
>U_TAP:00025F-1
AAAAAAAAAAAAGACGTTATG
>U_TAP:000260-1
AAAAAAAAAAAAGAGAAAAGAGAA
>U_TAP:000261-1
AAAAAAAAAAAAGAGAAG
>U_TAP:000262-1
AAAAAAAAAAAAGAGAGA
>U_TAP:000263-1
AAAAAAAAAAAAGAGAGAAAAA
>U_TAP:000264-1
AAAAAAAAAAAAGAGAGAAGAA
>U_TAP:000265-1
AAAAAAAAAAAAGAGGAAC
>U_TAP:000266-1
AAAAAAAAAAAAGAGGGCAATTTATC
>U_TAP:000267-2
AAAAAAAAAAAAGAGGTTAGAGGTA
>U_TAP:000268-1
AAAAAAAAAAAAGAGGTTAGAGGTT
>U_TAP:000269-1
AAAAAAAAAAAAGATAAAG
>U_TAP:00026A-1
AAAAAAAAAAAAGATAATTACAA
>U_TAP:00026B-2
AAAAAAAAAAAAGATCCTAAAAGCT
>U_TAP:00026C-1
AAAAAAAAAAAAGATTGAA
>U_TAP:00026D-1
AAAAAAAAAAAAGATTGTCCCACAAA
>U_TAP:00026E-1
AAAAAAAAAAAAGATTTGTA
>U_TAP:00026F-1
AAAAAAAAAAAAGATTTGTAT
>U_TAP:000270-1
AAAAAAAAAAAAGATTTGTATTACT
>U_TAP:000271-1
AAAAAAAAAAAAGATTTGTATTTTA
>U_TAP:000272-1
AAAAAAAAAAAAGATTTTTATTTTA
>U_TAP:000273-1
AAAAAAAAAAAAGCAAAATCAA
>U_TAP:000274-1
AAAAAAAAAAAAGCATGCAA
>U_TAP:000275-1
AAAAAAAAAAAAGCATGTAAT
>U_TAP:000276-1
AAAAAAAAAAAAGCCATTGAAGA
>U_TAP:000277-1
AAAAAAAAAAAAGGAAAAAA
>U_TAP:000278-1
AAAAAAAAAAAAGGAAATAAT
>U_TAP:000279-1
AAAAAAAAAAAAGGTAAAAAAAAT
>U_TAP:00027A-1
AAAAAAAAAAAAGGTAATAAA
>U_TAP:00027B-1
AAAAAAAAAAAAGGTCATC
>U_TAP:00027C-1
AAAAAAAAAAAAGTAAAAAGTAA
>U_TAP:00027D-1
AAAAAAAAAAAAGTAAAGTA
>U_TAP:00027E-1
AAAAAAAAAAAAGTACA
>U_TAP:00027F-1
AAAAAAAAAAAAGTATTAAATGAA
>U_TAP:000280-1
AAAAAAAAAAAAGTGCGATCA
>U_TAP:000281-1
AAAAAAAAAAAAGTGTCATCCT
>U_TAP:000282-1
AAAAAAAAAAAAGTGTGTAGTT
>U_TAP:000283-1
AAAAAAAAAAAATAAAAAAATA
>U_TAP:000284-7
AAAAAAAAAAAATAAAAAAATAA
>U_TAP:000285-1
AAAAAAAAAAAATAAAAAGAGGAGA
>U_TAP:000286-1
AAAAAAAAAAAATAAAAT
>U_TAP:000287-1
AAAAAAAAAAAATAAAATATAAAGA
>U_TAP:000288-1
AAAAAAAAAAAATAAACAGTA
>U_TAP:000289-1
AAAAAAAAAAAATAAACCA
>U_TAP:00028A-1
AAAAAAAAAAAATAAACT
>U_TAP:00028B-1
AAAAAAAAAAAATAAAGAT
>U_TAP:00028C-1
AAAAAAAAAAAATAAAGTTGT
>U_TAP:00028D-1
AAAAAAAAAAAATAACAAAACT
>U_TAP:00028E-1
AAAAAAAAAAAATAACGAAGATTT
>U_TAP:00028F-1
AAAAAAAAAAAATAAGAAAAAAAAA
>U_TAP:000290-1
AAAAAAAAAAAATAAGTTAAC
>U_TAP:000291-1
AAAAAAAAAAAATAATTCATGCTA
>U_TAP:000292-1
AAAAAAAAAAAATACAATTTCA
>U_TAP:000293-2
AAAAAAAAAAAATACAATTTCAA
>U_TAP:000294-1
AAAAAAAAAAAATACACAACCCCAGA
>U_TAP:000295-1
AAAAAAAAAAAATACCAGGCTC
>U_TAP:000296-1
AAAAAAAAAAAATATCACTAC
>U_TAP:000297-1
AAAAAAAAAAAATATCACTACAA
>U_TAP:000298-1
AAAAAAAAAAAATATTATTAATGA
>U_TAP:000299-1
AAAAAAAAAAAATCAAAAA
>U_TAP:00029A-1
AAAAAAAAAAAATCAACCCGC
>U_TAP:00029B-1
AAAAAAAAAAAATCCGGCAA
>U_TAP:00029C-1
AAAAAAAAAAAATCCGGCAATGAAG
>U_TAP:00029D-1
AAAAAAAAAAAATCTACTTTC
>U_TAP:00029E-1
AAAAAAAAAAAATCTAT
>U_TAP:00029F-1
AAAAAAAAAAAATGAAAATTAATAAAA
>U_TAP:0002A0-1
AAAAAAAAAAAATGAAAGT
>U_TAP:0002A1-1
AAAAAAAAAAAATGAAATCAAACT
>U_TAP:0002A2-2
AAAAAAAAAAAATGAATGAAATTA
>U_TAP:0002A3-1
AAAAAAAAAAAATGAGAAAAAAA
>U_TAP:0002A4-1
AAAAAAAAAAAATGAGAGGAAA
>U_TAP:0002A5-1
AAAAAAAAAAAATGATGCAAAAA
>U_TAP:0002A6-1
AAAAAAAAAAAATGGAATCAAAA
>U_TAP:0002A7-1
AAAAAAAAAAAATGGACCACAATCA
>U_TAP:0002A8-1
AAAAAAAAAAAATGTGCGCCATA
>U_TAP:0002A9-1
AAAAAAAAAAAATGTGCTCATC
>U_TAP:0002AA-1
AAAAAAAAAAAATTAAAAAATAA
>U_TAP:0002AB-1
AAAAAAAAAAAATTACCAAAAAA
>U_TAP:0002AC-1
AAAAAAAAAAAATTACCAAAAGC
>U_TAP:0002AD-1
AAAAAAAAAAAATTAGAAAAGCA
>U_TAP:0002AE-1
AAAAAAAAAAAATTATAAATGA
>U_TAP:0002AF-1
AAAAAAAAAAAATTATTAAT
>U_TAP:0002B0-1
AAAAAAAAAAAATTATTAATG
>U_TAP:0002B1-38
AAAAAAAAAAAATTATTAATGA
>U_TAP:0002B2-6
AAAAAAAAAAAATTATTAATGAA
>U_TAP:0002B3-5
AAAAAAAAAAAATTATTAATGAAA
>U_TAP:0002B4-2
AAAAAAAAAAAATTATTAATGAAAA
>U_TAP:0002B5-4
AAAAAAAAAAAATTATTAATGAAT
>U_TAP:0002B6-1
AAAAAAAAAAAATTATTAATGAATAA
>U_TAP:0002B7-1
AAAAAAAAAAAATTATTAATGAT
>U_TAP:0002B8-3
AAAAAAAAAAAATTATTAATTA
>U_TAP:0002B9-2
AAAAAAAAAAAATTATTAATTAA
>U_TAP:0002BA-1
AAAAAAAAAAAATTATTAATTAAT
>U_TAP:0002BB-1
AAAAAAAAAAAATTATTAATTAATA
>U_TAP:0002BC-2
AAAAAAAAAAAATTATTCGAAGATA
>U_TAP:0002BD-1
AAAAAAAAAAAATTATTTAATC
>U_TAP:0002BE-1
AAAAAAAAAAAATTATTTTAAAAA
>U_TAP:0002BF-1
AAAAAAAAAAAATTGTTGAGCA
>U_TAP:0002C0-1
AAAAAAAAAAAATTTAAGCAAGCA
>U_TAP:0002C1-1
AAAAAAAAAAAATTTCAAGATAGA
>U_TAP:0002C2-1
AAAAAAAAAAAATTTGCGTGTCA
>U_TAP:0002C3-1
AAAAAAAAAAAATTTGGAACGCTT
>U_TAP:0002C4-1
AAAAAAAAAAAATTTGGAACGCTTCA
>U_TAP:0002C5-2
AAAAAAAAAAAATTTGTTTGACCTT
>U_TAP:0002C6-1
AAAAAAAAAAAATTTTTAATGA
>U_TAP:0002C7-1
AAAAAAAAAAAATTTTTTAATGA
>U_TAP:0002C8-1
AAAAAAAAAAACAAAAAA
>U_TAP:0002C9-1
AAAAAAAAAAACAAAAAAAA
>U_TAP:0002CA-1
AAAAAAAAAAACAAAAGAAAAAAA
>U_TAP:0002CB-2
AAAAAAAAAAACAAAAGCT
>U_TAP:0002CC-1
AAAAAAAAAAACAAAAGCTTA
>U_TAP:0002CD-1
AAAAAAAAAAACAAAGAAAGGAA
>U_TAP:0002CE-1
AAAAAAAAAAACAATAGAATA
>U_TAP:0002CF-1
AAAAAAAAAAACACACGGAAGCAA
>U_TAP:0002D0-1
AAAAAAAAAAACATGCAAGCACCA
>U_TAP:0002D1-1
AAAAAAAAAAACATGCAAGCACTTTATG
>U_TAP:0002D2-14
AAAAAAAAAAACATTACTGAGGCTT
>U_TAP:0002D3-2
AAAAAAAAAAACATTACTTAGGCTT
>U_TAP:0002D4-1
AAAAAAAAAAACATTATTGAGGCTT
>U_TAP:0002D5-1
AAAAAAAAAAACATTGTTTTTTGAC
>U_TAP:0002D6-1
AAAAAAAAAAACATTTTTACCAGG
>U_TAP:0002D7-1
AAAAAAAAAAACCAAAACCAGAA
>U_TAP:0002D8-1
AAAAAAAAAAACCATCATTAATT
>U_TAP:0002D9-1
AAAAAAAAAAACCATGAT
>U_TAP:0002DA-1
AAAAAAAAAAACCCTGCTTGTTTAT
>U_TAP:0002DB-1
AAAAAAAAAAACCGTTGATTGCTT
>U_TAP:0002DC-1
AAAAAAAAAAACCTTCAAGGGG
>U_TAP:0002DD-2
AAAAAAAAAAACCTTCATCTTTT
>U_TAP:0002DE-1
AAAAAAAAAAACGAATGCAGCTAG
>U_TAP:0002DF-1
AAAAAAAAAAACGACTCACCTCTCCAA
>U_TAP:0002E0-1
AAAAAAAAAAACGAGGAAAT
>U_TAP:0002E1-1
AAAAAAAAAAACGGCTTCACAACAATC
>U_TAP:0002E2-1
AAAAAAAAAAACTATCACAAATTTTA
>U_TAP:0002E3-1
AAAAAAAAAAACTATTTTATTTTA
>U_TAP:0002E4-1
AAAAAAAAAAACTCCTCGCGCC
>U_TAP:0002E5-1
AAAAAAAAAAACTGCAATCTTCGGAT
>U_TAP:0002E6-1
AAAAAAAAAAACTTCACCCAGACTGAT
>U_TAP:0002E7-1
AAAAAAAAAAACTTCATATCA
>U_TAP:0002E8-1
AAAAAAAAAAACTTCATCT
>U_TAP:0002E9-1
AAAAAAAAAAACTTGTCAAA
>U_TAP:0002EA-1
AAAAAAAAAAACTTGTCAAACAT
>U_TAP:0002EB-1
AAAAAAAAAAACTTGTCAAACATCCA
>U_TAP:0002EC-1
AAAAAAAAAAACTTGTCAAACATCT
>U_TAP:0002ED-1
AAAAAAAAAAACTTTGGAATT
>U_TAP:0002EE-1
AAAAAAAAAAAGAAAAAA
>U_TAP:0002EF-1
AAAAAAAAAAAGAAAAAAAAA
>U_TAP:0002F0-1
AAAAAAAAAAAGAAAAAAAAAA
>U_TAP:0002F1-1
AAAAAAAAAAAGAAAAAAAAAAA
>U_TAP:0002F2-1
AAAAAAAAAAAGAAAAAAAAAAAA
>U_TAP:0002F3-1
AAAAAAAAAAAGAAAAAAAAAG
>U_TAP:0002F4-1
AAAAAAAAAAAGAAAAAAAGA
>U_TAP:0002F5-1
AAAAAAAAAAAGAAAAAAAGAA
>U_TAP:0002F6-1
AAAAAAAAAAAGAAAAAAAGAAA
>U_TAP:0002F7-1
AAAAAAAAAAAGAAAAAAAGAAAAAGAA
>U_TAP:0002F8-1
AAAAAAAAAAAGAAAAAAATTGA
>U_TAP:0002F9-1
AAAAAAAAAAAGAAAAAAGAA
>U_TAP:0002FA-3
AAAAAAAAAAAGAAAAAGAA
>U_TAP:0002FB-2
AAAAAAAAAAAGAAAAAGAAGAA
>U_TAP:0002FC-1
AAAAAAAAAAAGAAAAAGAAGAAA
>U_TAP:0002FD-1
AAAAAAAAAAAGAAAAATTTGCG
>U_TAP:0002FE-1
AAAAAAAAAAAGAAAACCA
>U_TAP:0002FF-1
AAAAAAAAAAAGAAACAAAATCA
>U_TAP:000300-1
AAAAAAAAAAAGAAACAAAATCAA
>U_TAP:000301-1
AAAAAAAAAAAGAAACAAAATCAT
>U_TAP:000302-1
AAAAAAAAAAAGAAACATATCAA
>U_TAP:000303-1
AAAAAAAAAAAGAAAGAAAA
>U_TAP:000304-1
AAAAAAAAAAAGAAAGGAGAGGGAA
>U_TAP:000305-1
AAAAAAAAAAAGAACGAAAACA
>U_TAP:000306-1
AAAAAAAAAAAGAAGAAAA
>U_TAP:000307-1
AAAAAAAAAAAGAAGAATCAAAAT
>U_TAP:000308-1
AAAAAAAAAAAGAATAAGAGA
>U_TAP:000309-1
AAAAAAAAAAAGAATTAAAA
>U_TAP:00030A-1
AAAAAAAAAAAGAATTATTAATGAA
>U_TAP:00030B-1
AAAAAAAAAAAGACGTAGAGGTA
>U_TAP:00030C-2
AAAAAAAAAAAGAGAAAAGAAGA
>U_TAP:00030D-1
AAAAAAAAAAAGAGAAGAAAAAAAAAC
>U_TAP:00030E-1
AAAAAAAAAAAGAGAAGAAAAGA
>U_TAP:00030F-1
AAAAAAAAAAAGAGGAATTAGTCA
>U_TAP:000310-1
AAAAAAAAAAAGAGTAAACAAGT
>U_TAP:000311-1
AAAAAAAAAAAGAGTAAAGAAAA
>U_TAP:000312-1
AAAAAAAAAAAGAGTGGAGCT
>U_TAP:000313-1
AAAAAAAAAAAGATCAAA
>U_TAP:000314-1
AAAAAAAAAAAGATTAGTTGCACCAAA
>U_TAP:000315-1
AAAAAAAAAAAGATTCTGACTTAG
>U_TAP:000316-1
AAAAAAAAAAAGATTTGT
>U_TAP:000317-1
AAAAAAAAAAAGATTTGTAT
>U_TAP:000318-1
AAAAAAAAAAAGATTTGTATAAAAAG
>U_TAP:000319-1
AAAAAAAAAAAGATTTGTATAAC
>U_TAP:00031A-1
AAAAAAAAAAAGATTTGTATT
>U_TAP:00031B-1
AAAAAAAAAAAGATTTGTATTT
>U_TAP:00031C-1
AAAAAAAAAAAGATTTGTATTTTA
>U_TAP:00031D-1
AAAAAAAAAAAGATTTTGAGTAA
>U_TAP:00031E-1
AAAAAAAAAAAGCAGGCAAT
>U_TAP:00031F-1
AAAAAAAAAAAGCCAGTTGATTC
>U_TAP:000320-1
AAAAAAAAAAAGCGGCAT
>U_TAP:000321-1
AAAAAAAAAAAGCTGTTTCATAATT
>U_TAP:000322-1
AAAAAAAAAAAGGAAAGAA
>U_TAP:000323-1
AAAAAAAAAAAGGAGAAA
>U_TAP:000324-1
AAAAAAAAAAAGGAGAAAA
>U_TAP:000325-1
AAAAAAAAAAAGGAGAGA
>U_TAP:000326-1
AAAAAAAAAAAGGAGAGATGAT
>U_TAP:000327-1
AAAAAAAAAAAGGCAGGATTTCA
>U_TAP:000328-1
AAAAAAAAAAAGGCTCAAAAGGAT
>U_TAP:000329-1
AAAAAAAAAAAGGGTTT
>U_TAP:00032A-1
AAAAAAAAAAAGGTAATCAAAA
>U_TAP:00032B-1
AAAAAAAAAAAGGTAGAGAGAGT
>U_TAP:00032C-1
AAAAAAAAAAAGGTATTAAAAACAAA
>U_TAP:00032D-1
AAAAAAAAAAAGTATTTTGAGCA
>U_TAP:00032E-1
AAAAAAAAAAAGTCATAGATTAT
>U_TAP:00032F-1
AAAAAAAAAAAGTCTCAACAG
>U_TAP:000330-1
AAAAAAAAAAAGTGATACAAA
>U_TAP:000331-1
AAAAAAAAAAAGTGCGATCA
>U_TAP:000332-2
AAAAAAAAAAAGTGTGTAGTTTGC
>U_TAP:000333-1
AAAAAAAAAAAGTTAATCAAAA
>U_TAP:000334-1
AAAAAAAAAAAGTTGTCCACTCCA
>U_TAP:000335-1
AAAAAAAAAAAGTTTTAGAAAT
>U_TAP:000336-2
AAAAAAAAAAATAAAAAAATAA
>U_TAP:000337-4
AAAAAAAAAAATAAAAAAATAAA
>U_TAP:000338-1
AAAAAAAAAAATAAAAAAATAAAAA
>U_TAP:000339-1
AAAAAAAAAAATAAAAAAATAAC
>U_TAP:00033A-1
AAAAAAAAAAATAAAAAAGGAACCCA
>U_TAP:00033B-1
AAAAAAAAAAATAAAATAAACAAGAA
>U_TAP:00033C-1
AAAAAAAAAAATAAATGTTGA
>U_TAP:00033D-1
AAAAAAAAAAATAAATTAGAG
>U_TAP:00033E-1
AAAAAAAAAAATAAATTATCGAAA
>U_TAP:00033F-1
AAAAAAAAAAATAAGAAAGAGAA
>U_TAP:000340-1
AAAAAAAAAAATAATAATAA
>U_TAP:000341-1
AAAAAAAAAAATAATGATGA
>U_TAP:000342-1
AAAAAAAAAAATACAACAA
>U_TAP:000343-1
AAAAAAAAAAATACAATTTCAA
>U_TAP:000344-1
AAAAAAAAAAATACAATTTCTAA
>U_TAP:000345-1
AAAAAAAAAAATACGTAACGGTACTATCA
>U_TAP:000346-1
AAAAAAAAAAATAGAAAAATTTGA
>U_TAP:000347-1
AAAAAAAAAAATAGAAAACCAT
>U_TAP:000348-1
AAAAAAAAAAATAGGAGAAAAAATA
>U_TAP:000349-1
AAAAAAAAAAATAGGTTTTTTCAAT
>U_TAP:00034A-1
AAAAAAAAAAATATCGTTGCCTTGT
>U_TAP:00034B-1
AAAAAAAAAAATATGGTTGTCGCCG
>U_TAP:00034C-1
AAAAAAAAAAATATGTTTAA
>U_TAP:00034D-1
AAAAAAAAAAATATTGACA
>U_TAP:00034E-1
AAAAAAAAAAATATTGTCCCAC
>U_TAP:00034F-1
AAAAAAAAAAATCAACCCGCGCAAA
>U_TAP:000350-1
AAAAAAAAAAATCAATCTTCGGAT
>U_TAP:000351-1
AAAAAAAAAAATCATTCAGCTAGT
>U_TAP:000352-1
AAAAAAAAAAATCCGGCAAT
>U_TAP:000353-1
AAAAAAAAAAATCCTTATTTCGAAATA
>U_TAP:000354-1
AAAAAAAAAAATCGAGGGCTTGT
>U_TAP:000355-1
AAAAAAAAAAATCGGAAAAATATA
>U_TAP:000356-1
AAAAAAAAAAATCTAATCTAT
>U_TAP:000357-1
AAAAAAAAAAATCTATTATACA
>U_TAP:000358-1
AAAAAAAAAAATCTTCATGAGCG
>U_TAP:000359-1
AAAAAAAAAAATCTTCATGAGCGA
>U_TAP:00035A-1
AAAAAAAAAAATGAAAATTGGAA
>U_TAP:00035B-1
AAAAAAAAAAATGAAATTTACAT
>U_TAP:00035C-1
AAAAAAAAAAATGAAGAAAAA
>U_TAP:00035D-1
AAAAAAAAAAATGAGTAAGGATCGCCA
>U_TAP:00035E-1
AAAAAAAAAAATGATTATTATAT
>U_TAP:00035F-1
AAAAAAAAAAATTAAAAAATTAAAT
>U_TAP:000360-1
AAAAAAAAAAATTACATGCATGAA
>U_TAP:000361-1
AAAAAAAAAAATTACCTAATACA
>U_TAP:000362-1
AAAAAAAAAAATTACTTGTAA
>U_TAP:000363-1
AAAAAAAAAAATTAGGTAGTTTT
>U_TAP:000364-1
AAAAAAAAAAATTAGTAACA
>U_TAP:000365-1
AAAAAAAAAAATTATAATCTGA
>U_TAP:000366-1
AAAAAAAAAAATTATACAACATTACAA
>U_TAP:000367-1
AAAAAAAAAAATTATTAACGAAT
>U_TAP:000368-1
AAAAAAAAAAATTATTAAGGAAT
>U_TAP:000369-10
AAAAAAAAAAATTATTAATGA
>U_TAP:00036A-7
AAAAAAAAAAATTATTAATGAA
>U_TAP:00036B-2
AAAAAAAAAAATTATTAATGAAA
>U_TAP:00036C-1
AAAAAAAAAAATTATTAATGAAAAAAA
>U_TAP:00036D-21
AAAAAAAAAAATTATTAATGAAT
>U_TAP:00036E-4
AAAAAAAAAAATTATTAATGAATA
>U_TAP:00036F-1
AAAAAAAAAAATTATTAATGAATAAA
>U_TAP:000370-2
AAAAAAAAAAATTATTAATTA
>U_TAP:000371-2
AAAAAAAAAAATTATTAATTAA
>U_TAP:000372-1
AAAAAAAAAAATTATTAATTAAT
>U_TAP:000373-1
AAAAAAAAAAATTATTAATTAATAT
>U_TAP:000374-3
AAAAAAAAAAATTATTCGAAGAT
>U_TAP:000375-2
AAAAAAAAAAATTATTCGAAGATA
>U_TAP:000376-1
AAAAAAAAAAATTATTCGAAGATAA
>U_TAP:000377-1
AAAAAAAAAAATTATTTTTGTCGTTAAA
>U_TAP:000378-1
AAAAAAAAAAATTCACACTTAA
>U_TAP:000379-1
AAAAAAAAAAATTCCCTTGCATTATTT
>U_TAP:00037A-1
AAAAAAAAAAATTGATTAATTAG
>U_TAP:00037B-1
AAAAAAAAAAATTGGCCTGGAC
>U_TAP:00037C-1
AAAAAAAAAAATTGTAGGC
>U_TAP:00037D-1
AAAAAAAAAAATTGTAGGCCAAGGC
>U_TAP:00037E-1
AAAAAAAAAAATTTATTAATGAATAA
>U_TAP:00037F-1
AAAAAAAAAAATTTCGAAATACA
>U_TAP:000380-2
AAAAAAAAAAATTTGCGTGTCA
>U_TAP:000381-1
AAAAAAAAAAATTTGGAACGCTTCA
>U_TAP:000382-1
AAAAAAAAAAATTTGGAACTCTT
>U_TAP:000383-1
AAAAAAAAAAATTTGGTGTCTGCCC
>U_TAP:000384-1
AAAAAAAAAAATTTTCGTGTCA
>U_TAP:000385-1
AAAAAAAAAACAAAAAAAAAA
>U_TAP:000386-1
AAAAAAAAAACAAAAAAAGTAAA
>U_TAP:000387-1
AAAAAAAAAACAAAACAAA
>U_TAP:000388-1
AAAAAAAAAACAAATCGTCCAAT
>U_TAP:000389-1
AAAAAAAAAACAACATGCCAA
>U_TAP:00038A-1
AAAAAAAAAACAACTCTCAAAGG
>U_TAP:00038B-1
AAAAAAAAAACAAGAGAAAAATGA
>U_TAP:00038C-1
AAAAAAAAAACAATCTATGCATATA
>U_TAP:00038D-1
AAAAAAAAAACAGAAAGAGTTA
>U_TAP:00038E-1
AAAAAAAAAACAGAGGACAAAAAA
>U_TAP:00038F-1
AAAAAAAAAACAGATAGTTTAC
>U_TAP:000390-1
AAAAAAAAAACAGGAGCT
>U_TAP:000391-1
AAAAAAAAAACAGTTACTTTC
>U_TAP:000392-1
AAAAAAAAAACAGTTGATTTCA
>U_TAP:000393-1
AAAAAAAAAACATAGATGGAATTTGAA
>U_TAP:000394-1
AAAAAAAAAACATGCAACATGA
>U_TAP:000395-1
AAAAAAAAAACATGCAAGCACTTTA
>U_TAP:000396-4
AAAAAAAAAACATTACTGAGGCTT
>U_TAP:000397-1
AAAAAAAAAACATTCAGTTATTCT
>U_TAP:000398-5
AAAAAAAAAACATTGAGAGTTTTA
>U_TAP:000399-1
AAAAAAAAAACATTGAGAGTTTTAAG
>U_TAP:00039A-1
AAAAAAAAAACATTGTTA
>U_TAP:00039B-1
AAAAAAAAAACATTGTTTTTGGAC
>U_TAP:00039C-1
AAAAAAAAAACCAAAATCCTATGAG
>U_TAP:00039D-1
AAAAAAAAAACCACAGTTAA
>U_TAP:00039E-1
AAAAAAAAAACCATACACACAAGAA
>U_TAP:00039F-1
AAAAAAAAAACCATGCGGTAAGT
>U_TAP:0003A0-1
AAAAAAAAAACCATGCGGTAAGTT
>U_TAP:0003A1-1
AAAAAAAAAACCATTCCTCTATTT
>U_TAP:0003A2-2
AAAAAAAAAACCTAAGCA
>U_TAP:0003A3-1
AAAAAAAAAACCTCACTTTCA
>U_TAP:0003A4-1
AAAAAAAAAACCTCCATTCCTCT
>U_TAP:0003A5-1
AAAAAAAAAACCTTAAATTCTTTTAAC
>U_TAP:0003A6-1
AAAAAAAAAACCTTCATCTTTTGTAT
>U_TAP:0003A7-1
AAAAAAAAAACCTTGAAAGTT
>U_TAP:0003A8-1
AAAAAAAAAACCTTGAAAGTTT
>U_TAP:0003A9-1
AAAAAAAAAACCTTGAAAGTTTAC
>U_TAP:0003AA-1
AAAAAAAAAACCTTGAAAGTTTACCA
>U_TAP:0003AB-1
AAAAAAAAAACGAAAAAAGAAA
>U_TAP:0003AC-1
AAAAAAAAAACGAAATTCAAATCAAGCT
>U_TAP:0003AD-1
AAAAAAAAAACGAATGCAGCTA
>U_TAP:0003AE-1
AAAAAAAAAACGACTGCATCGGC
>U_TAP:0003AF-1
AAAAAAAAAACGTAACGTGCTGA
>U_TAP:0003B0-1
AAAAAAAAAACGTCTGCAAGTGAT
>U_TAP:0003B1-1
AAAAAAAAAACGTTCAGCCCACAA
>U_TAP:0003B2-1
AAAAAAAAAACTAAAACAAAA
>U_TAP:0003B3-1
AAAAAAAAAACTAAAGAGAACAAC
>U_TAP:0003B4-2
AAAAAAAAAACTACAACAACGA
>U_TAP:0003B5-1
AAAAAAAAAACTACAACAACGAAAAGA
>U_TAP:0003B6-1
AAAAAAAAAACTATCACAAATTTT
>U_TAP:0003B7-1
AAAAAAAAAACTATCACAAATTTTA
>U_TAP:0003B8-2
AAAAAAAAAACTATCACAAATTTTAA
>U_TAP:0003B9-1
AAAAAAAAAACTGAAAAATAAAAAAA
>U_TAP:0003BA-1
AAAAAAAAAACTGTTTGTCTA
>U_TAP:0003BB-1
AAAAAAAAAACTTAACGCAACTCT
>U_TAP:0003BC-1
AAAAAAAAAACTTAACGCAACTCTC
>U_TAP:0003BD-1
AAAAAAAAAACTTATTAATGAAT
>U_TAP:0003BE-1
AAAAAAAAAACTTCATCTA
>U_TAP:0003BF-1
AAAAAAAAAACTTCATCTAAG
>U_TAP:0003C0-1
AAAAAAAAAACTTCATCTAAGAC
>U_TAP:0003C1-1
AAAAAAAAAACTTCGAAAATAT
>U_TAP:0003C2-2
AAAAAAAAAACTTGTCAAACACCA
>U_TAP:0003C3-2
AAAAAAAAAACTTGTCAAACAT
>U_TAP:0003C4-1
AAAAAAAAAACTTGTCAAACATC
>U_TAP:0003C5-1
AAAAAAAAAACTTGTCAAACATCTA
>U_TAP:0003C6-1
AAAAAAAAAACTTGTCAAACATCTAA
>U_TAP:0003C7-1
AAAAAAAAAACTTTAAAAA
>U_TAP:0003C8-2
AAAAAAAAAAGAAAAAAAA
>U_TAP:0003C9-1
AAAAAAAAAAGAAAAAAAAAA
>U_TAP:0003CA-1
AAAAAAAAAAGAAAAAAAAAAGA
>U_TAP:0003CB-1
AAAAAAAAAAGAAAAAAAAACAA
>U_TAP:0003CC-1
AAAAAAAAAAGAAAAAAAAACAG
>U_TAP:0003CD-1
AAAAAAAAAAGAAAAAAAAGAAAGAG
>U_TAP:0003CE-1
AAAAAAAAAAGAAAAAAAGAAGAGA
>U_TAP:0003CF-1
AAAAAAAAAAGAAAAAAAGAT
>U_TAP:0003D0-1
AAAAAAAAAAGAAAAAAATA
>U_TAP:0003D1-1
AAAAAAAAAAGAAAAAAGAAAA
>U_TAP:0003D2-1
AAAAAAAAAAGAAAAAAGAAG
>U_TAP:0003D3-1
AAAAAAAAAAGAAAAACTTTGTGA
>U_TAP:0003D4-1
AAAAAAAAAAGAAAAAGAAGA
>U_TAP:0003D5-1
AAAAAAAAAAGAAAAAGAAGAA
>U_TAP:0003D6-1
AAAAAAAAAAGAAAAAGAAGAAA
>U_TAP:0003D7-1
AAAAAAAAAAGAAAAAGAAGCA
>U_TAP:0003D8-1
AAAAAAAAAAGAAAAAGAAGTAAGGT
>U_TAP:0003D9-1
AAAAAAAAAAGAAAAATAAA
>U_TAP:0003DA-1
AAAAAAAAAAGAAAACCATAT
>U_TAP:0003DB-3
AAAAAAAAAAGAAAACCATATC
>U_TAP:0003DC-3
AAAAAAAAAAGAAAACCATATCA
>U_TAP:0003DD-1
AAAAAAAAAAGAAAACCATATCAA
>U_TAP:0003DE-4
AAAAAAAAAAGAAAACCATATCAT
>U_TAP:0003DF-1
AAAAAAAAAAGAAAAGAAGGTA
>U_TAP:0003E0-1
AAAAAAAAAAGAAAAGGAAA
>U_TAP:0003E1-1
AAAAAAAAAAGAAAATCAGAAA
>U_TAP:0003E2-1
AAAAAAAAAAGAAACAAGTTTGCT
>U_TAP:0003E3-1
AAAAAAAAAAGAAACATATC
>U_TAP:0003E4-1
AAAAAAAAAAGAAACTAATTA
>U_TAP:0003E5-1
AAAAAAAAAAGAAAGAAAGAGAA
>U_TAP:0003E6-1
AAAAAAAAAAGAAAGAGAAAAA
>U_TAP:0003E7-1
AAAAAAAAAAGAAAGATATGAAGTGTCA
>U_TAP:0003E8-1
AAAAAAAAAAGAAAGGAGAGGGAA
>U_TAP:0003E9-1
AAAAAAAAAAGAAAGTAACAAA
>U_TAP:0003EA-2
AAAAAAAAAAGAAAGTAACAAAACAA
>U_TAP:0003EB-1
AAAAAAAAAAGAAATATTCAA
>U_TAP:0003EC-1
AAAAAAAAAAGAACTAGGAAAAT
>U_TAP:0003ED-1
AAAAAAAAAAGAAGAAAAAAAAA
>U_TAP:0003EE-1
AAAAAAAAAAGAAGAAAGGAG
>U_TAP:0003EF-3
AAAAAAAAAAGAAGAAAGGAGGAA
>U_TAP:0003F0-1
AAAAAAAAAAGAAGAAAGGAGGAAT
>U_TAP:0003F1-2
AAAAAAAAAAGAAGCAAAAAGTA
>U_TAP:0003F2-1
AAAAAAAAAAGAAGGAAAGA
>U_TAP:0003F3-1
AAAAAAAAAAGAAGGACATGCCTTGGT
>U_TAP:0003F4-1
AAAAAAAAAAGAAGGGAGGAA
>U_TAP:0003F5-1
AAAAAAAAAAGAATATATTAA
>U_TAP:0003F6-1
AAAAAAAAAAGAATGCCAATGGAA
>U_TAP:0003F7-1
AAAAAAAAAAGAATTAATGAAT
>U_TAP:0003F8-1
AAAAAAAAAAGACAAAAAA
>U_TAP:0003F9-2
AAAAAAAAAAGACATGCATTTCA
>U_TAP:0003FA-2
AAAAAAAAAAGACCAAAAAG
>U_TAP:0003FB-1
AAAAAAAAAAGACGTAGAGGTATACAA
>U_TAP:0003FC-1
AAAAAAAAAAGACTTCACGAATTTG
>U_TAP:0003FD-1
AAAAAAAAAAGAGAAAACATCA
>U_TAP:0003FE-1
AAAAAAAAAAGAGAAATAAGA
>U_TAP:0003FF-1
AAAAAAAAAAGAGAAGAGAA
>U_TAP:000400-1
AAAAAAAAAAGAGAAGAGAAA
>U_TAP:000401-1
AAAAAAAAAAGAGAATTTAA
>U_TAP:000402-1
AAAAAAAAAAGAGAGAGAAAGA
>U_TAP:000403-1
AAAAAAAAAAGAGAGAGAAATA
>U_TAP:000404-1
AAAAAAAAAAGAGATGTCATTC
>U_TAP:000405-1
AAAAAAAAAAGAGGAAGAGA
>U_TAP:000406-1
AAAAAAAAAAGAGGGCAATT
>U_TAP:000407-1
AAAAAAAAAAGAGGGCAATTTAT
>U_TAP:000408-1
AAAAAAAAAAGAGGGCAATTTATCACC
>U_TAP:000409-1
AAAAAAAAAAGAGGTTAGAGG
>U_TAP:00040A-1
AAAAAAAAAAGAGTTGTAAGGAC
>U_TAP:00040B-1
AAAAAAAAAAGATAACCGCTATC
>U_TAP:00040C-1
AAAAAAAAAAGATGTCAACAAA
>U_TAP:00040D-1
AAAAAAAAAAGATTCCAAAAA
>U_TAP:00040E-2
AAAAAAAAAAGATTTGTA
>U_TAP:00040F-1
AAAAAAAAAAGATTTGTATTTTAAA
>U_TAP:000410-1
AAAAAAAAAAGATTTGTATTTTACG
>U_TAP:000411-1
AAAAAAAAAAGATTTGTGAAATGAAACT
>U_TAP:000412-1
AAAAAAAAAAGCAAAAGGTA
>U_TAP:000413-1
AAAAAAAAAAGCAACTGAATTCA
>U_TAP:000414-1
AAAAAAAAAAGCAGTTGAATTCG
>U_TAP:000415-1
AAAAAAAAAAGCATATCGACTTGG
>U_TAP:000416-1
AAAAAAAAAAGCCCGGATGAAAAGT
>U_TAP:000417-1
AAAAAAAAAAGCGGCACATTCAT
>U_TAP:000418-1
AAAAAAAAAAGCTCATAGTTAAA
>U_TAP:000419-1
AAAAAAAAAAGCTGTTTCATAA
>U_TAP:00041A-1
AAAAAAAAAAGGAAAAAAG
>U_TAP:00041B-1
AAAAAAAAAAGGAAACCCTACCA
>U_TAP:00041C-1
AAAAAAAAAAGGAAATAAAAAGCAA
>U_TAP:00041D-1
AAAAAAAAAAGGAACACCGGAGATTGCG
>U_TAP:00041E-1
AAAAAAAAAAGGATATGCAAAAA
>U_TAP:00041F-1
AAAAAAAAAAGGATGGAA
>U_TAP:000420-1
AAAAAAAAAAGGATGGAACAGA
>U_TAP:000421-1
AAAAAAAAAAGGCGATATAAT
>U_TAP:000422-1
AAAAAAAAAAGGCTGGTTGGAGG
>U_TAP:000423-1
AAAAAAAAAAGGGAAAAA
>U_TAP:000424-1
AAAAAAAAAAGGGAGAAA
>U_TAP:000425-1
AAAAAAAAAAGGGAGGAAAGGTCCA
>U_TAP:000426-1
AAAAAAAAAAGGGCAAAGAAAAA
>U_TAP:000427-1
AAAAAAAAAAGGGGACTTGCT
>U_TAP:000428-1
AAAAAAAAAAGGGTAAAAAGAAAGT
>U_TAP:000429-1
AAAAAAAAAAGGTAAATCATTATCA
>U_TAP:00042A-1
AAAAAAAAAAGGTAATCAAAGT
>U_TAP:00042B-1
AAAAAAAAAAGGTAATCAATGTGAAAAA
>U_TAP:00042C-1
AAAAAAAAAAGGTCAGGGTGCACA
>U_TAP:00042D-1
AAAAAAAAAAGTAATAGAAAA
>U_TAP:00042E-2
AAAAAAAAAAGTAATAGAAAAA
>U_TAP:00042F-1
AAAAAAAAAAGTAATAGAAAAAAAA
>U_TAP:000430-1
AAAAAAAAAAGTAATAGAAAAAAAG
>U_TAP:000431-1
AAAAAAAAAAGTAGTACAATAAT
>U_TAP:000432-1
AAAAAAAAAAGTATATTTTTAC
>U_TAP:000433-1
AAAAAAAAAAGTCCAGTAAAAACAATAG
>U_TAP:000434-1
AAAAAAAAAAGTCTTGTTAGAATAA
>U_TAP:000435-1
AAAAAAAAAAGTGAAAAAAATGA
>U_TAP:000436-1
AAAAAAAAAAGTGATCAAAGTG
>U_TAP:000437-1
AAAAAAAAAAGTGATTGTCA
>U_TAP:000438-1
AAAAAAAAAAGTGGGAAAAATTTGTT
>U_TAP:000439-1
AAAAAAAAAAGTGTCATCCT
>U_TAP:00043A-1
AAAAAAAAAAGTGTGTAGTT
>U_TAP:00043B-1
AAAAAAAAAAGTGTGTAGTTTTT
>U_TAP:00043C-2
AAAAAAAAAAGTTAAAAAAAA
>U_TAP:00043D-1
AAAAAAAAAAGTTAATCAAAAGTGT
>U_TAP:00043E-1
AAAAAAAAAAGTTCCATGTTGTGTT
>U_TAP:00043F-2
AAAAAAAAAAGTTGTAAAT
>U_TAP:000440-1
AAAAAAAAAAGTTGTTTGT
>U_TAP:000441-1
AAAAAAAAAAGTTGTTTTGT
>U_TAP:000442-1
AAAAAAAAAAGTTTGGAACGCTA
>U_TAP:000443-1
AAAAAAAAAAGTTTTGAGCAT
>U_TAP:000444-1
AAAAAAAAAAGTTTTTAAATAGCCTTAGA
>U_TAP:000445-1
AAAAAAAAAATAAAAAAAATA
>U_TAP:000446-1
AAAAAAAAAATAAAAAAAATAATCCA
>U_TAP:000447-1
AAAAAAAAAATAAAAAAATA
>U_TAP:000448-1
AAAAAAAAAATAAAAAAATAAA
>U_TAP:000449-1
AAAAAAAAAATAAAAAATAGA
>U_TAP:00044A-1
AAAAAAAAAATAAAAACCAAGAAA
>U_TAP:00044B-1
AAAAAAAAAATAAAAATAAACCA
>U_TAP:00044C-1
AAAAAAAAAATAAAACACTAAA
>U_TAP:00044D-2
AAAAAAAAAATAAACCTAGACAT
>U_TAP:00044E-1
AAAAAAAAAATAAACTGGGCAA
>U_TAP:00044F-1
AAAAAAAAAATAAACTTAGACAA
>U_TAP:000450-1
AAAAAAAAAATAAAGCTG
>U_TAP:000451-1
AAAAAAAAAATAAATAAATCCATTA
>U_TAP:000452-1
AAAAAAAAAATAAATATACAA
>U_TAP:000453-1
AAAAAAAAAATAAATTATTAATGA
>U_TAP:000454-1
AAAAAAAAAATAAGCCAGTACTT
>U_TAP:000455-1
AAAAAAAAAATAAGGAATCATTTCAGAA
>U_TAP:000456-1
AAAAAAAAAATAAGGATATG
>U_TAP:000457-1
AAAAAAAAAATAAGTTAACA
>U_TAP:000458-2
AAAAAAAAAATAAGTTAACCTGA
>U_TAP:000459-1
AAAAAAAAAATAAGTTAACCTGAA
>U_TAP:00045A-1
AAAAAAAAAATAATGCGTCTC
>U_TAP:00045B-1
AAAAAAAAAATAATTTGATTATA
>U_TAP:00045C-1
AAAAAAAAAATACAAAAAAA
>U_TAP:00045D-1
AAAAAAAAAATACAAGTCGTCTG
>U_TAP:00045E-1
AAAAAAAAAATACAATTTCAA
>U_TAP:00045F-1
AAAAAAAAAATACAATTTCAAGAAAAA
>U_TAP:000460-1
AAAAAAAAAATACAATTTCAAGC
>U_TAP:000461-1
AAAAAAAAAATACGCGC
>U_TAP:000462-1
AAAAAAAAAATACTCTAGTACG
>U_TAP:000463-1
AAAAAAAAAATAGAAAACCAT
>U_TAP:000464-1
AAAAAAAAAATAGAAAAGG
>U_TAP:000465-1
AAAAAAAAAATAGAAGAGACT
>U_TAP:000466-1
AAAAAAAAAATAGATGAAATTCATGA
>U_TAP:000467-1
AAAAAAAAAATAGGTGAAATTGATT
>U_TAP:000468-1
AAAAAAAAAATAGGTTTTTCAATGGA
>U_TAP:000469-1
AAAAAAAAAATATAAAGGACGT
>U_TAP:00046A-1
AAAAAAAAAATATAGTTATTTTCA
>U_TAP:00046B-1
AAAAAAAAAATATGATATTGTCCT
>U_TAP:00046C-1
AAAAAAAAAATATGATATTTTCCT
>U_TAP:00046D-1
AAAAAAAAAATATGGCGATCACTC
>U_TAP:00046E-1
AAAAAAAAAATATGGTTGGCG
>U_TAP:00046F-1
AAAAAAAAAATATGGTTGGTTAAGA
>U_TAP:000470-1
AAAAAAAAAATATGGTTGTCGA
>U_TAP:000471-2
AAAAAAAAAATATGGTTGTCGAC
>U_TAP:000472-3
AAAAAAAAAATATGGTTGTCGACG
>U_TAP:000473-1
AAAAAAAAAATATGTTAACAATCA
>U_TAP:000474-1
AAAAAAAAAATATGTTTAAATGT
>U_TAP:000475-1
AAAAAAAAAATCAAGAAAAAAAGG
>U_TAP:000476-1
AAAAAAAAAATCAAGAAAAAAATT
>U_TAP:000477-1
AAAAAAAAAATCACCTCAAGATGATGA
>U_TAP:000478-1
AAAAAAAAAATCATAGACAAT
>U_TAP:000479-1
AAAAAAAAAATCATTACTGATTCTT
>U_TAP:00047A-1
AAAAAAAAAATCCAAAAAAAGAT
>U_TAP:00047B-1
AAAAAAAAAATCCAATATGAA
>U_TAP:00047C-1
AAAAAAAAAATCCTAGTGGATCAT
>U_TAP:00047D-1
AAAAAAAAAATCCTAGTGGGTCA
>U_TAP:00047E-1
AAAAAAAAAATCCTTTTA
>U_TAP:00047F-1
AAAAAAAAAATCGAGGGCTTG
>U_TAP:000480-1
AAAAAAAAAATCGAGGGCTTGTT
>U_TAP:000481-1
AAAAAAAAAATCGTGAAGTTCA
>U_TAP:000482-1
AAAAAAAAAATCTGCGACAATAAT
>U_TAP:000483-1
AAAAAAAAAATCTTCATGATCGC
>U_TAP:000484-1
AAAAAAAAAATGAAAAAAAAAA
>U_TAP:000485-1
AAAAAAAAAATGAGAAAAAGTA
>U_TAP:000486-1
AAAAAAAAAATGAGAAATTTTAAT
>U_TAP:000487-1
AAAAAAAAAATGATAAGCT
>U_TAP:000488-1
AAAAAAAAAATGATGAGAACA
>U_TAP:000489-1
AAAAAAAAAATGATGTGGCTTTA
>U_TAP:00048A-1
AAAAAAAAAATGATTAATTAGTTTAT
>U_TAP:00048B-1
AAAAAAAAAATGATTGCTAAAT
>U_TAP:00048C-1
AAAAAAAAAATGCACGTAGACA
>U_TAP:00048D-1
AAAAAAAAAATGCTCTATTTAAC
>U_TAP:00048E-1
AAAAAAAAAATGCTGTTACTCATTTAA
>U_TAP:00048F-1
AAAAAAAAAATGCTTGAATGTA
>U_TAP:000490-2
AAAAAAAAAATGGAACGCTTCAC
>U_TAP:000491-1
AAAAAAAAAATGGAATCAAATTGA
>U_TAP:000492-1
AAAAAAAAAATGTCATGAATCA
>U_TAP:000493-1
AAAAAAAAAATGTGGCGCTA
>U_TAP:000494-1
AAAAAAAAAATTAATAATGAA
>U_TAP:000495-1
AAAAAAAAAATTAATAATGTAGA
>U_TAP:000496-1
AAAAAAAAAATTAATAATGTATAA
>U_TAP:000497-1
AAAAAAAAAATTAATAGTGTAGA
>U_TAP:000498-1
AAAAAAAAAATTAATCAAATTA
>U_TAP:000499-1
AAAAAAAAAATTAATTCGAATATTTT
>U_TAP:00049A-1
AAAAAAAAAATTACAATTTCTATCC
>U_TAP:00049B-2
AAAAAAAAAATTACTTGGAAAAT
>U_TAP:00049C-1
AAAAAAAAAATTATCAAAAAAAAAAAC
>U_TAP:00049D-1
AAAAAAAAAATTATCACGTCAATTA
>U_TAP:00049E-1
AAAAAAAAAATTATCCAGTAA
>U_TAP:00049F-1
AAAAAAAAAATTATTAAAATA
>U_TAP:0004A0-1
AAAAAAAAAATTATTAAT
>U_TAP:0004A1-5
AAAAAAAAAATTATTAATGA
>U_TAP:0004A2-9
AAAAAAAAAATTATTAATGAA
>U_TAP:0004A3-11
AAAAAAAAAATTATTAATGAAT
>U_TAP:0004A4-17
AAAAAAAAAATTATTAATGAATA
>U_TAP:0004A5-8
AAAAAAAAAATTATTAATGAATAA
>U_TAP:0004A6-1
AAAAAAAAAATTATTAATGAATAAAA
>U_TAP:0004A7-2
AAAAAAAAAATTATTAATGAATAAAAA
>U_TAP:0004A8-1
AAAAAAAAAATTATTAATGAATT
>U_TAP:0004A9-1
AAAAAAAAAATTATTAATTAATA
>U_TAP:0004AA-1
AAAAAAAAAATTATTAATTAATAA
>U_TAP:0004AB-1
AAAAAAAAAATTATTAATTAATAAAA
>U_TAP:0004AC-1
AAAAAAAAAATTATTAGAAGATAAA
>U_TAP:0004AD-1
AAAAAAAAAATTATTATGGTTTGCA
>U_TAP:0004AE-1
AAAAAAAAAATTATTCAAAGAT
>U_TAP:0004AF-3
AAAAAAAAAATTATTCGAAGAT
>U_TAP:0004B0-4
AAAAAAAAAATTATTCGAAGATA
>U_TAP:0004B1-2
AAAAAAAAAATTATTCGAAGATAA
>U_TAP:0004B2-2
AAAAAAAAAATTATTCGAAGATAAA
>U_TAP:0004B3-1
AAAAAAAAAATTATTCGAAGATAAAC
>U_TAP:0004B4-1
AAAAAAAAAATTATTCGAATATAA
>U_TAP:0004B5-1
AAAAAAAAAATTATTCTAAGATA
>U_TAP:0004B6-1
AAAAAAAAAATTATTCTAATATA
>U_TAP:0004B7-1
AAAAAAAAAATTATTCTAATATAA
>U_TAP:0004B8-1
AAAAAAAAAATTCAAAATTTAAAT
>U_TAP:0004B9-1
AAAAAAAAAATTCAAAATTTAAATCTGA
>U_TAP:0004BA-1
AAAAAAAAAATTCAAAATTTAAATT
>U_TAP:0004BB-1
AAAAAAAAAATTCACAC
>U_TAP:0004BC-1
AAAAAAAAAATTCCCAAGGAAAGCA
>U_TAP:0004BD-1
AAAAAAAAAATTCCGCAAGACAA
>U_TAP:0004BE-1
AAAAAAAAAATTCTCGGCAGATA
>U_TAP:0004BF-1
AAAAAAAAAATTCTGCCGTTATAGCTC
>U_TAP:0004C0-1
AAAAAAAAAATTCTTGTTGTGAA
>U_TAP:0004C1-1
AAAAAAAAAATTGAAAAAGCAA
>U_TAP:0004C2-1
AAAAAAAAAATTGAATTACATGTA
>U_TAP:0004C3-2
AAAAAAAAAATTGATTAATTAGA
>U_TAP:0004C4-1
AAAAAAAAAATTGATTAATTAGAA
>U_TAP:0004C5-1
AAAAAAAAAATTGATTATTA
>U_TAP:0004C6-1
AAAAAAAAAATTGATTTCTTAAT
>U_TAP:0004C7-2
AAAAAAAAAATTGCTATTTA
>U_TAP:0004C8-1
AAAAAAAAAATTGCTATTTTTAGA
>U_TAP:0004C9-1
AAAAAAAAAATTTCGAAATACAT
>U_TAP:0004CA-1
AAAAAAAAAATTTGGAACTCTTCA
>U_TAP:0004CB-1
AAAAAAAAAATTTTCCAAATCA
>U_TAP:0004CC-1
AAAAAAAAAATTTTCCAACAATA
>U_TAP:0004CD-2
AAAAAAAAAATTTTGTCGCGAAAGGT
>U_TAP:0004CE-1
AAAAAAAAAATTTTGTCGCGAAGGGT
>U_TAP:0004CF-1
AAAAAAAAACAAAAAAAAAAAAAA
>U_TAP:0004D0-1
AAAAAAAAACAAAAAAAAAGATA
>U_TAP:0004D1-1
AAAAAAAAACAAAAAAAGAAAAAA
>U_TAP:0004D2-1
AAAAAAAAACAAAAATATCAT
>U_TAP:0004D3-1
AAAAAAAAACAAAAATGATTA
>U_TAP:0004D4-1
AAAAAAAAACAAAAATGCAAAA
>U_TAP:0004D5-1
AAAAAAAAACAAAAATTA
>U_TAP:0004D6-1
AAAAAAAAACAAAAGCTTA
>U_TAP:0004D7-1
AAAAAAAAACAAAAGGAAA
>U_TAP:0004D8-1
AAAAAAAAACAAACAAACAAACA
>U_TAP:0004D9-1
AAAAAAAAACAAACACTAAAATT
>U_TAP:0004DA-2
AAAAAAAAACAAAGACAA
>U_TAP:0004DB-1
AAAAAAAAACAAAGTGTCAAC
>U_TAP:0004DC-1
AAAAAAAAACAAATAAATTTTCA
>U_TAP:0004DD-1
AAAAAAAAACAACAACGAAAAGAGAA
>U_TAP:0004DE-1
AAAAAAAAACAACGATACAACCCC
>U_TAP:0004DF-1
AAAAAAAAACAACGATACAATCC
>U_TAP:0004E0-1
AAAAAAAAACAACTGAATTCA
>U_TAP:0004E1-1
AAAAAAAAACAAGCGAAC
>U_TAP:0004E2-1
AAAAAAAAACAAGTCTTCTGCGCGAG
>U_TAP:0004E3-1
AAAAAAAAACAATAAGATCATA
>U_TAP:0004E4-1
AAAAAAAAACAATCTATGCA
>U_TAP:0004E5-1
AAAAAAAAACAATCTATGCATAT
>U_TAP:0004E6-1
AAAAAAAAACAATGTTTTTATTGCA
>U_TAP:0004E7-1
AAAAAAAAACAATTAATTCA
>U_TAP:0004E8-1
AAAAAAAAACAATTACGATGAATTA
>U_TAP:0004E9-1
AAAAAAAAACACCGTAAAGTAC
>U_TAP:0004EA-1
AAAAAAAAACAGCAAATAGTAC
>U_TAP:0004EB-1
AAAAAAAAACAGTTTTAGA
>U_TAP:0004EC-1
AAAAAAAAACATAAGTGTATGTGA
>U_TAP:0004ED-1
AAAAAAAAACATATTACATCTTTCATT
>U_TAP:0004EE-1
AAAAAAAAACATCGAGATGTAAC
>U_TAP:0004EF-1
AAAAAAAAACATCTGCTGATA
>U_TAP:0004F0-1
AAAAAAAAACATGCAAAGTAA
>U_TAP:0004F1-1
AAAAAAAAACATGCAATTAATA
>U_TAP:0004F2-1
AAAAAAAAACATGCATTTTAATATA
>U_TAP:0004F3-10
AAAAAAAAACATTACTGAGGCTT
>U_TAP:0004F4-2
AAAAAAAAACATTACTGATGCTT
>U_TAP:0004F5-1
AAAAAAAAACATTGAGAGTTTTA
>U_TAP:0004F6-2
AAAAAAAAACATTGAGAGTTTTAA
>U_TAP:0004F7-1
AAAAAAAAACATTGAGAGTTTTAAG
>U_TAP:0004F8-1
AAAAAAAAACATTTGCTTCATCATTCAG
>U_TAP:0004F9-1
AAAAAAAAACCAATCATTCATCAA
>U_TAP:0004FA-1
AAAAAAAAACCACACACCACAAG
>U_TAP:0004FB-1
AAAAAAAAACCAGTTTGTACA
>U_TAP:0004FC-1
AAAAAAAAACCATGATTAATTTAT
>U_TAP:0004FD-1
AAAAAAAAACCATTATTAATTTATTA
>U_TAP:0004FE-1
AAAAAAAAACCCTTATGTCTACAA
>U_TAP:0004FF-1
AAAAAAAAACCGAATCAATGAAG
>U_TAP:000500-1
AAAAAAAAACCGATCAAT
>U_TAP:000501-1
AAAAAAAAACCGTTGCATCACAT
>U_TAP:000502-1
AAAAAAAAACCTGACGTATTGATTTG
>U_TAP:000503-1
AAAAAAAAACCTTGAAAG
>U_TAP:000504-3
AAAAAAAAACCTTGAAAGTTTACCA
>U_TAP:000505-1
AAAAAAAAACCTTTATCTCCTTACAT
>U_TAP:000506-1
AAAAAAAAACCTTTGTGATGTGCTGA
>U_TAP:000507-1
AAAAAAAAACCTTTTCAACACGA
>U_TAP:000508-1
AAAAAAAAACGAATGAGACCAA
>U_TAP:000509-1
AAAAAAAAACGAATGCAGCTAG
>U_TAP:00050A-1
AAAAAAAAACGACACACCTTGA
>U_TAP:00050B-1
AAAAAAAAACGACATTACTATACAAT
>U_TAP:00050C-1
AAAAAAAAACGATGAGAACAA
>U_TAP:00050D-1
AAAAAAAAACGCTAACGGCCGCTAACAT
>U_TAP:00050E-1
AAAAAAAAACGCTGCAGAATGTAC
>U_TAP:00050F-1
AAAAAAAAACGGAAAAAATACA
>U_TAP:000510-1
AAAAAAAAACGTAATAAGTAACCC
>U_TAP:000511-1
AAAAAAAAACGTCCATCTCCA
>U_TAP:000512-1
AAAAAAAAACGTTATACTCTACCA
>U_TAP:000513-1
AAAAAAAAACTAAAAATAAAAA
>U_TAP:000514-1
AAAAAAAAACTAAAACAAAAC
>U_TAP:000515-1
AAAAAAAAACTAATATCTGATCCCA
>U_TAP:000516-2
AAAAAAAAACTACAACAACGA
>U_TAP:000517-1
AAAAAAAAACTAGATAGTTCG
>U_TAP:000518-1
AAAAAAAAACTATAACAAATTTTAAA
>U_TAP:000519-1
AAAAAAAAACTATCACAAATTTT
>U_TAP:00051A-6
AAAAAAAAACTATCACAAATTTTA
>U_TAP:00051B-3
AAAAAAAAACTATCACAAATTTTAA
>U_TAP:00051C-2
AAAAAAAAACTATCACAAATTTTAAA
>U_TAP:00051D-1
AAAAAAAAACTATCACAAATTTTAAAA
>U_TAP:00051E-2
AAAAAAAAACTCCATCCTCCTT
>U_TAP:00051F-1
AAAAAAAAACTCCATCCTCCTTCC
>U_TAP:000520-1
AAAAAAAAACTCCATCCTCCTTT
>U_TAP:000521-1
AAAAAAAAACTGAAAAAGAAAAAC
>U_TAP:000522-1
AAAAAAAAACTGAAATAAGCTTCT
>U_TAP:000523-1
AAAAAAAAACTGAATTATTTGTAC
>U_TAP:000524-3
AAAAAAAAACTGAATTATTTGTACT
>U_TAP:000525-1
AAAAAAAAACTGGAACTGCATGA
>U_TAP:000526-1
AAAAAAAAACTGTTCCAAAATTGTCGC
>U_TAP:000527-1
AAAAAAAAACTTACAATAAATGA
>U_TAP:000528-1
AAAAAAAAACTTAGTTATTAAA
>U_TAP:000529-1
AAAAAAAAACTTCATCCCTCGTTCG
>U_TAP:00052A-1
AAAAAAAAACTTCATCT
>U_TAP:00052B-1
AAAAAAAAACTTCATCTAAG
>U_TAP:00052C-1
AAAAAAAAACTTCATCTAAGAC
>U_TAP:00052D-1
AAAAAAAAACTTCATCTAAGACA
>U_TAP:00052E-1
AAAAAAAAACTTGAATTACATGTA
>U_TAP:00052F-1
AAAAAAAAACTTGGGGAGTCAT
>U_TAP:000530-2
AAAAAAAAACTTGTCAAACAT
>U_TAP:000531-2
AAAAAAAAACTTGTCAAACATC
>U_TAP:000532-1
AAAAAAAAACTTGTCAAACATCT
>U_TAP:000533-1
AAAAAAAAACTTGTCAAACATCTA
>U_TAP:000534-1
AAAAAAAAACTTGTCATACAT
>U_TAP:000535-1
AAAAAAAAACTTTAAAAAATAACT
>U_TAP:000536-1
AAAAAAAAACTTTCGTGCACAT
>U_TAP:000537-1
AAAAAAAAACTTTTCCTCGGAAT
>U_TAP:000538-2
AAAAAAAAAGAAAAAAAAA
>U_TAP:000539-3
AAAAAAAAAGAAAAAAAAAA
>U_TAP:00053A-1
AAAAAAAAAGAAAAAAAAAAAA
>U_TAP:00053B-1
AAAAAAAAAGAAAAAAAAAAAAAAAA
>U_TAP:00053C-1
AAAAAAAAAGAAAAAAAAAGAAAAA
>U_TAP:00053D-1
AAAAAAAAAGAAAAAAAAGAAAA
>U_TAP:00053E-1
AAAAAAAAAGAAAAAAAAGAAAAAA
>U_TAP:00053F-2
AAAAAAAAAGAAAAAAAGACA
>U_TAP:000540-1
AAAAAAAAAGAAAAAAATCCATA
>U_TAP:000541-1
AAAAAAAAAGAAAAAAGAA
>U_TAP:000542-1
AAAAAAAAAGAAAAAAGAAAAAAAA
>U_TAP:000543-2
AAAAAAAAAGAAAAAAGAAAAACAAA
>U_TAP:000544-1
AAAAAAAAAGAAAAAAGAAT
>U_TAP:000545-1
AAAAAAAAAGAAAAACCTTCAT
>U_TAP:000546-1
AAAAAAAAAGAAAAACGTGTCA
>U_TAP:000547-1
AAAAAAAAAGAAAAAGAAAAGTGA
>U_TAP:000548-1
AAAAAAAAAGAAAAAGAAAAT
>U_TAP:000549-1
AAAAAAAAAGAAAAAGAAAGAG
>U_TAP:00054A-1
AAAAAAAAAGAAAAAGAAGA
>U_TAP:00054B-1
AAAAAAAAAGAAAAAGAAGAA
>U_TAP:00054C-1
AAAAAAAAAGAAAAAGAAGAGGAGAA
>U_TAP:00054D-1
AAAAAAAAAGAAAAAGGAAAAAAAAAAA
>U_TAP:00054E-1
AAAAAAAAAGAAAAAGGAGAAGGA
>U_TAP:00054F-1
AAAAAAAAAGAAAAATCAAAAAAAC
>U_TAP:000550-1
AAAAAAAAAGAAAACAAAAA
>U_TAP:000551-1
AAAAAAAAAGAAAACCATATC
>U_TAP:000552-1
AAAAAAAAAGAAAACCATATCA
>U_TAP:000553-2
AAAAAAAAAGAAAACCATATCAT
>U_TAP:000554-1
AAAAAAAAAGAAAAGAAAAAA
>U_TAP:000555-1
AAAAAAAAAGAAAAGAAAATAAGA
>U_TAP:000556-1
AAAAAAAAAGAAAAGAATTGGTGGA
>U_TAP:000557-1
AAAAAAAAAGAAAAGAGTACGA
>U_TAP:000558-1
AAAAAAAAAGAAAAGGCTGGTTGGAG
>U_TAP:000559-1
AAAAAAAAAGAAAATAAAAAA
>U_TAP:00055A-1
AAAAAAAAAGAAAATAAAGAA
>U_TAP:00055B-1
AAAAAAAAAGAAAATCAATT
>U_TAP:00055C-1
AAAAAAAAAGAAAATGAAATCA
>U_TAP:00055D-1
AAAAAAAAAGAAAATGATCCTTT
>U_TAP:00055E-1
AAAAAAAAAGAAAATGATTGT
>U_TAP:00055F-1
AAAAAAAAAGAAACAAAA
>U_TAP:000560-1
AAAAAAAAAGAAACAAAAAACT
>U_TAP:000561-2
AAAAAAAAAGAAACAAAATCAT
>U_TAP:000562-1
AAAAAAAAAGAAACAAATTTA
>U_TAP:000563-1
AAAAAAAAAGAAAGAGTAAAAA
>U_TAP:000564-1
AAAAAAAAAGAAAGTAACAAAACAAGGA
>U_TAP:000565-1
AAAAAAAAAGAAATTATTAATA
>U_TAP:000566-1
AAAAAAAAAGAACAAAGGAACAA
>U_TAP:000567-1
AAAAAAAAAGAACGCTCACGA
>U_TAP:000568-1
AAAAAAAAAGAACTAGGAAAATCA
>U_TAP:000569-1
AAAAAAAAAGAACTGTTCTGTCGCTC
>U_TAP:00056A-1
AAAAAAAAAGAAGAAAAAAGAC
>U_TAP:00056B-1
AAAAAAAAAGAAGAAAAGAGAGA
>U_TAP:00056C-1
AAAAAAAAAGAAGAAAGGAGG
>U_TAP:00056D-2
AAAAAAAAAGAAGAAAGGAGGAAT
>U_TAP:00056E-1
AAAAAAAAAGAAGAAAGGAGGAATT
>U_TAP:00056F-1
AAAAAAAAAGAAGAAAGGATGAAAAAA
>U_TAP:000570-1
AAAAAAAAAGAAGAAGAAAAAAAAAAAA
>U_TAP:000571-1
AAAAAAAAAGAAGAGAA
>U_TAP:000572-1
AAAAAAAAAGAAGAGAAAAAAAAAAA
>U_TAP:000573-1
AAAAAAAAAGAAGAGAAAAC
>U_TAP:000574-1
AAAAAAAAAGAAGAGGGAAGAAA
>U_TAP:000575-1
AAAAAAAAAGAAGATCTTGA
>U_TAP:000576-1
AAAAAAAAAGAAGATTTTTATAT
>U_TAP:000577-1
AAAAAAAAAGAAGCAAAAAA
>U_TAP:000578-1
AAAAAAAAAGAAGGAGAGAAGGAA
>U_TAP:000579-1
AAAAAAAAAGAAGGCAGCCAAA
>U_TAP:00057A-1
AAAAAAAAAGAAGGGCTCTA
>U_TAP:00057B-1
AAAAAAAAAGAAGTCAGGAA
>U_TAP:00057C-1
AAAAAAAAAGAAGTCAGGAC
>U_TAP:00057D-1
AAAAAAAAAGAAGTCAGGACTA
>U_TAP:00057E-2
AAAAAAAAAGAATGCCAATGG
>U_TAP:00057F-4
AAAAAAAAAGAATGCCAATGGA
>U_TAP:000580-6
AAAAAAAAAGAATGCCAATGGAA
>U_TAP:000581-5
AAAAAAAAAGAATGCCAATGGAAA
>U_TAP:000582-1
AAAAAAAAAGAATGCCAATGTAAA
>U_TAP:000583-1
AAAAAAAAAGAATGCCAATTGAA
>U_TAP:000584-1
AAAAAAAAAGAATGCCAATTGAAA
>U_TAP:000585-1
AAAAAAAAAGAATGCCAATTTAAA
>U_TAP:000586-1
AAAAAAAAAGAATTATTTATCA
>U_TAP:000587-1
AAAAAAAAAGAATTTGCGTGT
>U_TAP:000588-1
AAAAAAAAAGACAGAAAAA
>U_TAP:000589-1
AAAAAAAAAGACGTAGAGGTA
>U_TAP:00058A-1
AAAAAAAAAGACGTAGAGGTATACAA
>U_TAP:00058B-1
AAAAAAAAAGACTCTACAACTT
>U_TAP:00058C-1
AAAAAAAAAGACTCTACAACTTC
>U_TAP:00058D-1
AAAAAAAAAGAGAAAAAAGGAATGA
>U_TAP:00058E-1
AAAAAAAAAGAGAACCATATCA
>U_TAP:00058F-1
AAAAAAAAAGAGAACTAGT
>U_TAP:000590-2
AAAAAAAAAGAGAATTATAATAA
>U_TAP:000591-1
AAAAAAAAAGAGAATTTA
>U_TAP:000592-1
AAAAAAAAAGAGAATTTAAAAT
>U_TAP:000593-1
AAAAAAAAAGAGAATTTATAA
>U_TAP:000594-2
AAAAAAAAAGAGAATTTATAACAA
>U_TAP:000595-1
AAAAAAAAAGAGAATTTATAATA
>U_TAP:000596-1
AAAAAAAAAGAGAGAAGAAATTTA
>U_TAP:000597-1
AAAAAAAAAGAGGACAAAT
>U_TAP:000598-1
AAAAAAAAAGAGGGCAATTT
>U_TAP:000599-1
AAAAAAAAAGAGGGCAATTTA
>U_TAP:00059A-1
AAAAAAAAAGAGGTAGTC
>U_TAP:00059B-1
AAAAAAAAAGAGGTAGTCT
>U_TAP:00059C-1
AAAAAAAAAGAGGTTAGAGGTA
>U_TAP:00059D-1
AAAAAAAAAGAGGTTAGATGT
>U_TAP:00059E-1
AAAAAAAAAGAGTGTTAGAAGA
>U_TAP:00059F-1
AAAAAAAAAGATAAAAGTGAAA
>U_TAP:0005A0-2
AAAAAAAAAGATAACCGCGATC
>U_TAP:0005A1-1
AAAAAAAAAGATAACCGCGATCAA
>U_TAP:0005A2-1
AAAAAAAAAGATAACTAATGA
>U_TAP:0005A3-1
AAAAAAAAAGATAGTTCGATTAG
>U_TAP:0005A4-1
AAAAAAAAAGATGAAAGTAACGAT
>U_TAP:0005A5-1
AAAAAAAAAGATGTTCAATGTGAA
>U_TAP:0005A6-1
AAAAAAAAAGATGTTCGATGTGA
>U_TAP:0005A7-1
AAAAAAAAAGATTTGTATTTTACGTTCTA
>U_TAP:0005A8-1
AAAAAAAAAGCAAAGCTATCTG
>U_TAP:0005A9-1
AAAAAAAAAGCATGCAATTAGT
>U_TAP:0005AA-1
AAAAAAAAAGCATGCAATTAGTA
>U_TAP:0005AB-1
AAAAAAAAAGCATGCAATTATT
>U_TAP:0005AC-1
AAAAAAAAAGCATGCAATTCAT
>U_TAP:0005AD-1
AAAAAAAAAGCATGCACTTAAT
>U_TAP:0005AE-1
AAAAAAAAAGCATGGAGGAAC
>U_TAP:0005AF-1
AAAAAAAAAGCATGTAATTAATA
>U_TAP:0005B0-1
AAAAAAAAAGCATTTTGTGACGAAA
>U_TAP:0005B1-1
AAAAAAAAAGCCCAATGATT
>U_TAP:0005B2-1
AAAAAAAAAGCCCCTAAAC
>U_TAP:0005B3-2
AAAAAAAAAGCCCCTAAAG
>U_TAP:0005B4-1
AAAAAAAAAGCCCCTAAAGA
>U_TAP:0005B5-1
AAAAAAAAAGCCCTACTAAACTT
>U_TAP:0005B6-1
AAAAAAAAAGCTCGCAAATTGAA
>U_TAP:0005B7-1
AAAAAAAAAGCTGTTTCATAAT
>U_TAP:0005B8-1
AAAAAAAAAGGAAAAAG
>U_TAP:0005B9-1
AAAAAAAAAGGAAGGGAGAAAA
>U_TAP:0005BA-1
AAAAAAAAAGGAATAAGTAACAA
>U_TAP:0005BB-1
AAAAAAAAAGGACGTAATCAAC
>U_TAP:0005BC-1
AAAAAAAAAGGAGAAAA
>U_TAP:0005BD-1
AAAAAAAAAGGAGAGATGA
>U_TAP:0005BE-1
AAAAAAAAAGGAGAGATGATT
>U_TAP:0005BF-1
AAAAAAAAAGGAGAGATGATTTA
>U_TAP:0005C0-1
AAAAAAAAAGGAGGAAGAGGACAGA
>U_TAP:0005C1-1
AAAAAAAAAGGATATGCATTGG
>U_TAP:0005C2-2
AAAAAAAAAGGATATGCATTGGT
>U_TAP:0005C3-1
AAAAAAAAAGGATATGCATTGGTC
>U_TAP:0005C4-1
AAAAAAAAAGGATATGCATTGGTCA
>U_TAP:0005C5-1
AAAAAAAAAGGCCAAAAGATCAT
>U_TAP:0005C6-1
AAAAAAAAAGGCTTAATTTAGATGT
>U_TAP:0005C7-1
AAAAAAAAAGGGAAGAAAA
>U_TAP:0005C8-1
AAAAAAAAAGGGAATATAAAAGA
>U_TAP:0005C9-1
AAAAAAAAAGGGACGTAATCAA
>U_TAP:0005CA-1
AAAAAAAAAGGGAGAAATGA
>U_TAP:0005CB-1
AAAAAAAAAGGGAGAGATTGTACT
>U_TAP:0005CC-1
AAAAAAAAAGGGGAGTTAA
>U_TAP:0005CD-1
AAAAAAAAAGGGTTCTGCTGACTGGT
>U_TAP:0005CE-1
AAAAAAAAAGGTAAATCATTATCA
>U_TAP:0005CF-1
AAAAAAAAAGGTAATCAAAGTGA
>U_TAP:0005D0-1
AAAAAAAAAGGTAATTAAAAT
>U_TAP:0005D1-1
AAAAAAAAAGGTCTTTGTTTTATT
>U_TAP:0005D2-1
AAAAAAAAAGGTTGGGATTGATCGA
>U_TAP:0005D3-1
AAAAAAAAAGTAAAAATATTGGC
>U_TAP:0005D4-1
AAAAAAAAAGTAAGAAAGAGG
>U_TAP:0005D5-1
AAAAAAAAAGTAATAAATTTAGTAA
>U_TAP:0005D6-2
AAAAAAAAAGTAATAGAAAAAA
>U_TAP:0005D7-1
AAAAAAAAAGTACCGATAAC
>U_TAP:0005D8-1
AAAAAAAAAGTACTAGTGCACGG
>U_TAP:0005D9-1
AAAAAAAAAGTAGAAAACAGTTT
>U_TAP:0005DA-1
AAAAAAAAAGTAGCATTATTAA
>U_TAP:0005DB-1
AAAAAAAAAGTATCGAGAATGAT
>U_TAP:0005DC-1
AAAAAAAAAGTATGTAGCTTAATGATA
>U_TAP:0005DD-1
AAAAAAAAAGTCAGAACTGCG
>U_TAP:0005DE-1
AAAAAAAAAGTGAAAAATGGCA
>U_TAP:0005DF-1
AAAAAAAAAGTGATAAAAACAA
>U_TAP:0005E0-1
AAAAAAAAAGTGCGACACATCA
>U_TAP:0005E1-1
AAAAAAAAAGTGCGGTAT
>U_TAP:0005E2-1
AAAAAAAAAGTGGGGTAA
>U_TAP:0005E3-1
AAAAAAAAAGTGTATTGCTTTGGA
>U_TAP:0005E4-1
AAAAAAAAAGTGTGTAGTTTG
>U_TAP:0005E5-1
AAAAAAAAAGTTAAATGGACT
>U_TAP:0005E6-1
AAAAAAAAAGTTAGCTTATT
>U_TAP:0005E7-1
AAAAAAAAAGTTAGTCAATTG
>U_TAP:0005E8-1
AAAAAAAAAGTTAGTTGCCCA
>U_TAP:0005E9-1
AAAAAAAAAGTTAGTTGCCCAGA
>U_TAP:0005EA-1
AAAAAAAAAGTTAGTTTTGTGTTGT
>U_TAP:0005EB-1
AAAAAAAAAGTTCGGACACTA
>U_TAP:0005EC-1
AAAAAAAAAGTTGGGGCAGTGTAT
>U_TAP:0005ED-1
AAAAAAAAAGTTGTCCAGTTCT
>U_TAP:0005EE-1
AAAAAAAAAGTTGTCGTCTTTTATT
>U_TAP:0005EF-1
AAAAAAAAAGTTGTTTTGTA
>U_TAP:0005F0-1
AAAAAAAAAGTTTCTTAGTTTGAG
>U_TAP:0005F1-1
AAAAAAAAAGTTTCTTAGTTTGAT
>U_TAP:0005F2-1
AAAAAAAAAGTTTGCTGG
>U_TAP:0005F3-1
AAAAAAAAATAAAAAAAAAAAAAATA
>U_TAP:0005F4-1
AAAAAAAAATAAAAAAAAAAAAC
>U_TAP:0005F5-1
AAAAAAAAATAAAAAAAATAAATGTTGA
>U_TAP:0005F6-1
AAAAAAAAATAAAAAAACTTGA
>U_TAP:0005F7-1
AAAAAAAAATAAAAAAATAA
>U_TAP:0005F8-2
AAAAAAAAATAAAAAAATAAA
>U_TAP:0005F9-1
AAAAAAAAATAAAAAAATAAAT
>U_TAP:0005FA-1
AAAAAAAAATAAAAAAATAAATGA
>U_TAP:0005FB-1
AAAAAAAAATAAAAAAATAAATGT
>U_TAP:0005FC-1
AAAAAAAAATAAAAAAATAAATGTT
>U_TAP:0005FD-1
AAAAAAAAATAAAAAAGGACGTA
>U_TAP:0005FE-1
AAAAAAAAATAAAATAATTCTTA
>U_TAP:0005FF-1
AAAAAAAAATAAAATGATGATTGTAA
>U_TAP:000600-2
AAAAAAAAATAAAATGATGATTGTC
>U_TAP:000601-1
AAAAAAAAATAAAATGATGATTGTCC
>U_TAP:000602-1
AAAAAAAAATAAAATGATGATTGTT
>U_TAP:000603-1
AAAAAAAAATAAAATGATTATTTTCC
>U_TAP:000604-1
AAAAAAAAATAAACGCTTCACGAA
>U_TAP:000605-1
AAAAAAAAATAAAGCTGTTTCGT
>U_TAP:000606-1
AAAAAAAAATAAAGGAACGCTTA
>U_TAP:000607-1
AAAAAAAAATAAATGCAATGCT
>U_TAP:000608-1
AAAAAAAAATAAATGTTGATAT
>U_TAP:000609-1
AAAAAAAAATAAATTAACAATGG
>U_TAP:00060A-1
AAAAAAAAATAAGAACATTAA
>U_TAP:00060B-1
AAAAAAAAATAAGAACATTAAA
>U_TAP:00060C-1
AAAAAAAAATAAGACCGGAGGAA
>U_TAP:00060D-1
AAAAAAAAATAAGGTTAAAAGAA
>U_TAP:00060E-1
AAAAAAAAATAAGTGAACTAAAC
>U_TAP:00060F-4
AAAAAAAAATAAGTTAACCTGA
>U_TAP:000610-1
AAAAAAAAATAAGTTAACCTTA
>U_TAP:000611-1
AAAAAAAAATAATACCGGAGGAAT
>U_TAP:000612-1
AAAAAAAAATAATGATCC
>U_TAP:000613-1
AAAAAAAAATACAAAACAATAACA
>U_TAP:000614-1
AAAAAAAAATACAAAACAGTAA
>U_TAP:000615-1
AAAAAAAAATACAAAACAGTAACAG
>U_TAP:000616-1
AAAAAAAAATACAAAACATTAGCATA
>U_TAP:000617-1
AAAAAAAAATACAAAGCAGTAACAG
>U_TAP:000618-1
AAAAAAAAATACAAAGCAGTAACAGAA
>U_TAP:000619-1
AAAAAAAAATACAATTAAAAAAA
>U_TAP:00061A-1
AAAAAAAAATACAATTTCAA
>U_TAP:00061B-1
AAAAAAAAATACAATTTCAAGCT
>U_TAP:00061C-1
AAAAAAAAATACGAAAATCCTCG
>U_TAP:00061D-1
AAAAAAAAATACGAAAATCCTCGG
>U_TAP:00061E-1
AAAAAAAAATACGGAACA
>U_TAP:00061F-1
AAAAAAAAATACGGCAAAT
>U_TAP:000620-1
AAAAAAAAATACTCTAGTACCA
>U_TAP:000621-1
AAAAAAAAATACTTTTTCTGGTTA
>U_TAP:000622-1
AAAAAAAAATAGCAAATTTTTGA
>U_TAP:000623-1
AAAAAAAAATAGGTGAAATTGATTTT
>U_TAP:000624-1
AAAAAAAAATAGGTTGCTTCGTCCTGC
>U_TAP:000625-1
AAAAAAAAATAGTCAGCTCCA
>U_TAP:000626-1
AAAAAAAAATAGTCAGCTCCAAT
>U_TAP:000627-1
AAAAAAAAATAGTCAGCTCCAATAA
>U_TAP:000628-2
AAAAAAAAATAGTTTTACGTTAC
>U_TAP:000629-1
AAAAAAAAATATAAGTCTCCCGCT
>U_TAP:00062A-1
AAAAAAAAATATAAGTGAAAAT
>U_TAP:00062B-1
AAAAAAAAATATAGAACGAGTATACG
>U_TAP:00062C-1
AAAAAAAAATATATAGACGAAA
>U_TAP:00062D-1
AAAAAAAAATATCAAAAATCAA
>U_TAP:00062E-1
AAAAAAAAATATCAAATAAAATTG
>U_TAP:00062F-1
AAAAAAAAATATCACTACACC
>U_TAP:000630-1
AAAAAAAAATATGGACGACTCTT
>U_TAP:000631-1
AAAAAAAAATATGGCTCTCCACGA
>U_TAP:000632-1
AAAAAAAAATATGGTTCTCGACGA
>U_TAP:000633-2
AAAAAAAAATATGGTTGTCGAC
>U_TAP:000634-6
AAAAAAAAATATGGTTGTCGACG
>U_TAP:000635-2
AAAAAAAAATATGGTTGTCGACGA
>U_TAP:000636-1
AAAAAAAAATATGGTTGTCGACGAA
>U_TAP:000637-1
AAAAAAAAATATGGTTGTCGACGAAA
>U_TAP:000638-1
AAAAAAAAATATGGTTGTCGACGCT
>U_TAP:000639-1
AAAAAAAAATATGGTTTTCTACG
>U_TAP:00063A-1
AAAAAAAAATATTATTTAAGA
>U_TAP:00063B-1
AAAAAAAAATATTGCTATTTTTATT
>U_TAP:00063C-1
AAAAAAAAATCAAAAAA
>U_TAP:00063D-1
AAAAAAAAATCAAAAATCAAA
>U_TAP:00063E-1
AAAAAAAAATCAAAAGGATCGATA
>U_TAP:00063F-1
AAAAAAAAATCAAAATTGG
>U_TAP:000640-1
AAAAAAAAATCAAAGGATAAGT
>U_TAP:000641-1
AAAAAAAAATCAAATCATTAAAA
>U_TAP:000642-1
AAAAAAAAATCAACCCGCG
>U_TAP:000643-1
AAAAAAAAATCAACCCGCGCAAA
>U_TAP:000644-1
AAAAAAAAATCAACCCGCGTAAA
>U_TAP:000645-1
AAAAAAAAATCATAATGAAAATAAA
>U_TAP:000646-1
AAAAAAAAATCATCACCACC
>U_TAP:000647-1
AAAAAAAAATCATCATGAAT
>U_TAP:000648-1
AAAAAAAAATCATCCATGTCCACAA
>U_TAP:000649-1
AAAAAAAAATCATCCTAAAACGATAAAT
>U_TAP:00064A-1
AAAAAAAAATCCAATATGAAAG
>U_TAP:00064B-1
AAAAAAAAATCCATGGATTATT
>U_TAP:00064C-1
AAAAAAAAATCCTCTATTTTATT
>U_TAP:00064D-1
AAAAAAAAATCCTGTTATCTGTCCA
>U_TAP:00064E-1
AAAAAAAAATCGAAAAATTAATCA
>U_TAP:00064F-1
AAAAAAAAATCGAAATACTCTATA
>U_TAP:000650-1
AAAAAAAAATCGAAATGTTTTCTA
>U_TAP:000651-5
AAAAAAAAATCGAGGGCTTG
>U_TAP:000652-1
AAAAAAAAATCGAGGGCTTGTTT
>U_TAP:000653-1
AAAAAAAAATCGATATGTCTTCT
>U_TAP:000654-1
AAAAAAAAATCGATTCTGC
>U_TAP:000655-2
AAAAAAAAATCTCAAACTGGTC
>U_TAP:000656-1
AAAAAAAAATCTCTTAAATCGGTAC
>U_TAP:000657-1
AAAAAAAAATCTGCGACAATAAATGA
>U_TAP:000658-1
AAAAAAAAATCTTCATGAGCGCG
>U_TAP:000659-1
AAAAAAAAATCTTTACAGCAAGA
>U_TAP:00065A-1
AAAAAAAAATCTTTCCAAACTTGTATT
>U_TAP:00065B-1
AAAAAAAAATGAAAAAAAAA
>U_TAP:00065C-1
AAAAAAAAATGAAAACAAGATACAA
>U_TAP:00065D-1
AAAAAAAAATGAAAATAGCAACA
>U_TAP:00065E-1
AAAAAAAAATGAAAGAAAAAAA
>U_TAP:00065F-1
AAAAAAAAATGAACTGAGTAATTGGAA
>U_TAP:000660-2
AAAAAAAAATGAATAAGACA
>U_TAP:000661-1
AAAAAAAAATGAATAAGACAAAT
>U_TAP:000662-1
AAAAAAAAATGAATTCGAATATC
>U_TAP:000663-1
AAAAAAAAATGACAACTGTTTTGC
>U_TAP:000664-1
AAAAAAAAATGAGAGATGATTTAA
>U_TAP:000665-1
AAAAAAAAATGAGAGGAAAA
>U_TAP:000666-2
AAAAAAAAATGAGTAAGGATCG
>U_TAP:000667-1
AAAAAAAAATGCAATAATATAAA
>U_TAP:000668-1
AAAAAAAAATGCATGCAAAA
>U_TAP:000669-1
AAAAAAAAATGCATGCATTAAAAAA
>U_TAP:00066A-1
AAAAAAAAATGCCAATGGAA
>U_TAP:00066B-1
AAAAAAAAATGCCATAATAACAA
>U_TAP:00066C-1
AAAAAAAAATGCCTTTTCGATAT
>U_TAP:00066D-1
AAAAAAAAATGGAAGTGAG
>U_TAP:00066E-1
AAAAAAAAATGGATCATA
>U_TAP:00066F-1
AAAAAAAAATGGTAGAT
>U_TAP:000670-1
AAAAAAAAATGTAAGTCATAA
>U_TAP:000671-1
AAAAAAAAATGTATTCATTTTGATGA
>U_TAP:000672-1
AAAAAAAAATGTCGTGAAAGGT
>U_TAP:000673-1
AAAAAAAAATGTGCGCCATAA
>U_TAP:000674-1
AAAAAAAAATGTGCGCCATAAAA
>U_TAP:000675-1
AAAAAAAAATGTTTATGTAGAAG
>U_TAP:000676-1
AAAAAAAAATTAAAAAACGGCAC
>U_TAP:000677-1
AAAAAAAAATTAAAAATTTGCGT
>U_TAP:000678-1
AAAAAAAAATTAAACCTAGAC
>U_TAP:000679-1
AAAAAAAAATTAACTAGAACGTTTT
>U_TAP:00067A-1
AAAAAAAAATTAATAAAAAA
>U_TAP:00067B-1
AAAAAAAAATTAATAATGTAGA
>U_TAP:00067C-1
AAAAAAAAATTAATCTTGAAATCT
>U_TAP:00067D-1
AAAAAAAAATTAATTACAAAACGA
>U_TAP:00067E-1
AAAAAAAAATTACAACAATAAACAA
>U_TAP:00067F-1
AAAAAAAAATTACAATAATTTCTC
>U_TAP:000680-1
AAAAAAAAATTACACCTCCATT
>U_TAP:000681-1
AAAAAAAAATTACTGAGGCTT
>U_TAP:000682-1
AAAAAAAAATTAGTTTGAA
>U_TAP:000683-1
AAAAAAAAATTATAATCTGAAT
>U_TAP:000684-1
AAAAAAAAATTATAATCTGAATT
>U_TAP:000685-1
AAAAAAAAATTATAATCTGAATTA
>U_TAP:000686-1
AAAAAAAAATTATCAAGTAA
>U_TAP:000687-1
AAAAAAAAATTATCACGTCAATT
>U_TAP:000688-1
AAAAAAAAATTATCACGTCAATTA
>U_TAP:000689-1
AAAAAAAAATTATGAAAATGAAC
>U_TAP:00068A-1
AAAAAAAAATTATGTGTAGAA
>U_TAP:00068B-4
AAAAAAAAATTATTAATGA
>U_TAP:00068C-1
AAAAAAAAATTATTAATGAA
>U_TAP:00068D-1
AAAAAAAAATTATTAATGAAA
>U_TAP:00068E-7
AAAAAAAAATTATTAATGAAT
>U_TAP:00068F-20
AAAAAAAAATTATTAATGAATA
>U_TAP:000690-18
AAAAAAAAATTATTAATGAATAA
>U_TAP:000691-1
AAAAAAAAATTATTAATGAATAAA
>U_TAP:000692-1
AAAAAAAAATTATTAATGAATAAT
>U_TAP:000693-1
AAAAAAAAATTATTAATGAATCA
>U_TAP:000694-1
AAAAAAAAATTATTAATGAGTA
>U_TAP:000695-1
AAAAAAAAATTATTACTGTATAA
>U_TAP:000696-1
AAAAAAAAATTATTATGGTTTGCA
>U_TAP:000697-1
AAAAAAAAATTATTATGGTTTTCA
>U_TAP:000698-1
AAAAAAAAATTATTCAAAAAGCGA
>U_TAP:000699-1
AAAAAAAAATTATTCAAAGATAAA
>U_TAP:00069A-1
AAAAAAAAATTATTCGAAGACAAGA
>U_TAP:00069B-6
AAAAAAAAATTATTCGAAGAT
>U_TAP:00069C-13
AAAAAAAAATTATTCGAAGATA
>U_TAP:00069D-24
AAAAAAAAATTATTCGAAGATAA
>U_TAP:00069E-12
AAAAAAAAATTATTCGAAGATAAA
>U_TAP:00069F-7
AAAAAAAAATTATTCGAAGATAAAC
>U_TAP:0006A0-2
AAAAAAAAATTATTCGAAGATAAACT
>U_TAP:0006A1-1
AAAAAAAAATTATTCGAAGGTAA
>U_TAP:0006A2-1
AAAAAAAAATTATTGAAGATA
>U_TAP:0006A3-1
AAAAAAAAATTATTGTTTGACAT
>U_TAP:0006A4-1
AAAAAAAAATTCAAAATTTAAA
>U_TAP:0006A5-2
AAAAAAAAATTCAAAATTTAAATT
>U_TAP:0006A6-2
AAAAAAAAATTCAAAATTTAAATTT
>U_TAP:0006A7-2
AAAAAAAAATTCAAAATTTAAATTTGA
>U_TAP:0006A8-1
AAAAAAAAATTCAAGTAT
>U_TAP:0006A9-1
AAAAAAAAATTCCATGGAGAAAA
>U_TAP:0006AA-1
AAAAAAAAATTCGGTATATAAGCCA
>U_TAP:0006AB-1
AAAAAAAAATTCTCGGCAGATAAA
>U_TAP:0006AC-2
AAAAAAAAATTCTTGTCGTGAAAG
>U_TAP:0006AD-1
AAAAAAAAATTCTTGTCGTGAAAGG
>U_TAP:0006AE-1
AAAAAAAAATTCTTGTCGTGAAAGGTT
>U_TAP:0006AF-1
AAAAAAAAATTGAAAACGCAGAAA
>U_TAP:0006B0-1
AAAAAAAAATTGAACTAATAGCATT
>U_TAP:0006B1-1
AAAAAAAAATTGAGGAAAAGAA
>U_TAP:0006B2-1
AAAAAAAAATTGATTAATTAGA
>U_TAP:0006B3-1
AAAAAAAAATTGATTAATTAGAACC
>U_TAP:0006B4-1
AAAAAAAAATTGATTAATTATAAC
>U_TAP:0006B5-1
AAAAAAAAATTGCCATGTT
>U_TAP:0006B6-1
AAAAAAAAATTGCTCAATACAAAAA
>U_TAP:0006B7-1
AAAAAAAAATTGGCACTTG
>U_TAP:0006B8-1
AAAAAAAAATTGTCGCGAAAGG
>U_TAP:0006B9-1
AAAAAAAAATTGTCGTGAAAGTTATC
>U_TAP:0006BA-1
AAAAAAAAATTGTGTCGTGAAAGGT
>U_TAP:0006BB-1
AAAAAAAAATTGTTGTGAAAGTTAT
>U_TAP:0006BC-1
AAAAAAAAATTTAAAAAGCAC
>U_TAP:0006BD-1
AAAAAAAAATTTAATAAAAACT
>U_TAP:0006BE-1
AAAAAAAAATTTAGTTTGATATG
>U_TAP:0006BF-1
AAAAAAAAATTTCAGGATAG
>U_TAP:0006C0-1
AAAAAAAAATTTCGAAATACAT
>U_TAP:0006C1-1
AAAAAAAAATTTGCGTGTCA
>U_TAP:0006C2-2
AAAAAAAAATTTGCGTGTCATCC
>U_TAP:0006C3-1
AAAAAAAAATTTGGAAC
>U_TAP:0006C4-1
AAAAAAAAATTTGGAACGCTT
>U_TAP:0006C5-1
AAAAAAAAATTTGGAACGCTTC
>U_TAP:0006C6-6
AAAAAAAAATTTGGAACGCTTCA
>U_TAP:0006C7-1
AAAAAAAAATTTGGAACGCTTCAAG
>U_TAP:0006C8-1
AAAAAAAAATTTGGAACTCTTCAA
>U_TAP:0006C9-1
AAAAAAAAATTTGGTACGCTTCA
>U_TAP:0006CA-1
AAAAAAAAATTTGTAACGCTTCA
>U_TAP:0006CB-1
AAAAAAAAATTTGTTTCGTGAAA
>U_TAP:0006CC-3
AAAAAAAAATTTTATCAACTACGA
>U_TAP:0006CD-3
AAAAAAAAATTTTGTCGCGAAAG
>U_TAP:0006CE-1
AAAAAAAAATTTTGTCGCGAAAGG
>U_TAP:0006CF-1
AAAAAAAAATTTTGTCGCGAAAGGT
>U_TAP:0006D0-1
AAAAAAAAATTTTGTCTCGAAATGT
>U_TAP:0006D1-1
AAAAAAAAATTTTTGCAAAAT
>U_TAP:0006D2-1
AAAAAAAAATTTTTTAATCAGATC
>U_TAP:0006D3-1
AAAAAAAACAAAAAAAAA
>U_TAP:0006D4-1
AAAAAAAACAAAAAAAAAAAGAA
>U_TAP:0006D5-1
AAAAAAAACAAAAAAAAAGCA
>U_TAP:0006D6-1
AAAAAAAACAAAAAGAGTTGCT
>U_TAP:0006D7-1
AAAAAAAACAAAAAGGGCC
>U_TAP:0006D8-1
AAAAAAAACAAAACATTTATGCA
>U_TAP:0006D9-1
AAAAAAAACAAAACCAAAAAAA
>U_TAP:0006DA-1
AAAAAAAACAAAAGAAAAAGAGAAAAA
>U_TAP:0006DB-1
AAAAAAAACAAAAGAAGAGGCAA
>U_TAP:0006DC-2
AAAAAAAACAAAAGCTTAT
>U_TAP:0006DD-1
AAAAAAAACAAAAGGAGAAGAA
>U_TAP:0006DE-1
AAAAAAAACAAAATTAACAAAAAA
>U_TAP:0006DF-1
AAAAAAAACAAACGAAAA
>U_TAP:0006E0-1
AAAAAAAACAAACGAAAAACAA
>U_TAP:0006E1-1
AAAAAAAACAAAGTACTAGC
>U_TAP:0006E2-2
AAAAAAAACAAAGTGTCAAC
>U_TAP:0006E3-1
AAAAAAAACAAATATAAAG
>U_TAP:0006E4-1
AAAAAAAACAAATGAATGGAATTAGA
>U_TAP:0006E5-1
AAAAAAAACAAATTTTGGTTCA
>U_TAP:0006E6-1
AAAAAAAACAACCTTACTGTA
>U_TAP:0006E7-1
AAAAAAAACAACGATACAATCCC
>U_TAP:0006E8-4
AAAAAAAACAACGATACAATCCCG
>U_TAP:0006E9-4
AAAAAAAACAACGATACAATCCCGA
>U_TAP:0006EA-4
AAAAAAAACAACGATACAATCCCGG
>U_TAP:0006EB-1
AAAAAAAACAACGATACAATCCCGGT
>U_TAP:0006EC-1
AAAAAAAACAACTAATTTAGCATTG
>U_TAP:0006ED-1
AAAAAAAACAACTTCATGGTTAATAA
>U_TAP:0006EE-1
AAAAAAAACAAGAGAAAAA
>U_TAP:0006EF-1
AAAAAAAACAAGCAAAGGAAGATGT
>U_TAP:0006F0-2
AAAAAAAACAAGCAATCAAGTA
>U_TAP:0006F1-1
AAAAAAAACAATAGCCTTTGTTCAA
>U_TAP:0006F2-1
AAAAAAAACAATGCTAATAAA
>U_TAP:0006F3-1
AAAAAAAACAATGTTAATATA
>U_TAP:0006F4-1
AAAAAAAACAATGTTTTT
>U_TAP:0006F5-2
AAAAAAAACAATGTTTTTATTGCA
>U_TAP:0006F6-1
AAAAAAAACAATGTTTTTATTGCAA
>U_TAP:0006F7-1
AAAAAAAACAATTAACTGACGTAT
>U_TAP:0006F8-1
AAAAAAAACAATTAATTCAATACCA
>U_TAP:0006F9-1
AAAAAAAACAATTAATTCCAAAGAA
>U_TAP:0006FA-1
AAAAAAAACAATTAATTCGAAAGAA
>U_TAP:0006FB-1
AAAAAAAACACAAACAAGACAA
>U_TAP:0006FC-1
AAAAAAAACACACGATCAACCCT
>U_TAP:0006FD-1
AAAAAAAACACAGAGGAGGAT
>U_TAP:0006FE-1
AAAAAAAACACCAAAATTTTCAT
>U_TAP:0006FF-1
AAAAAAAACACCACTGGGA
>U_TAP:000700-1
AAAAAAAACACCAGATTAAATGCAA
>U_TAP:000701-1
AAAAAAAACACCCAAAAAAATTA
>U_TAP:000702-1
AAAAAAAACACGAGAACATTATA
>U_TAP:000703-1
AAAAAAAACACGCAATTGGT
>U_TAP:000704-1
AAAAAAAACACGGATACACATGAA
>U_TAP:000705-1
AAAAAAAACACTCAAAAAA
>U_TAP:000706-1
AAAAAAAACAGAGCGCGATCGT
>U_TAP:000707-1
AAAAAAAACAGATAAAACGTGTCA
>U_TAP:000708-1
AAAAAAAACAGCAAATAAT
>U_TAP:000709-1
AAAAAAAACAGTAACAGAAGGTGA
>U_TAP:00070A-1
AAAAAAAACAGTAATCTGATCAGT
>U_TAP:00070B-1
AAAAAAAACAGTAATCTGATCAGTA
>U_TAP:00070C-1
AAAAAAAACAGTTGCCATACCA
>U_TAP:00070D-1
AAAAAAAACATATGATGATTCAT
>U_TAP:00070E-1
AAAAAAAACATATTACATCTTTC
>U_TAP:00070F-1
AAAAAAAACATATTACATCTTTCAT
>U_TAP:000710-1
AAAAAAAACATGATTTGAGTAC
>U_TAP:000711-1
AAAAAAAACATGTTACGGATAGTT
>U_TAP:000712-1
AAAAAAAACATTAAATTATTCGC
>U_TAP:000713-1
AAAAAAAACATTACTGAGGC
>U_TAP:000714-7
AAAAAAAACATTACTGAGGCT
>U_TAP:000715-91
AAAAAAAACATTACTGAGGCTT
>U_TAP:000716-1
AAAAAAAACATTACTGAGGCTTA
>U_TAP:000717-1
AAAAAAAACATTACTGAGGTTT
>U_TAP:000718-3
AAAAAAAACATTACTGAGTCTT
>U_TAP:000719-1
AAAAAAAACATTACTGATGCTT
>U_TAP:00071A-1
AAAAAAAACATTACTTAGTCTT
>U_TAP:00071B-1
AAAAAAAACATTCCATTTCATAT
>U_TAP:00071C-1
AAAAAAAACATTGAGAGTTTTA
>U_TAP:00071D-6
AAAAAAAACATTGAGAGTTTTAA
>U_TAP:00071E-2
AAAAAAAACATTGAGAGTTTTAAA
>U_TAP:00071F-1
AAAAAAAACATTGAGAGTTTTAAAAA
>U_TAP:000720-4
AAAAAAAACATTGAGAGTTTTAAG
>U_TAP:000721-1
AAAAAAAACATTGAGAGTTTTAAGA
>U_TAP:000722-1
AAAAAAAACATTGAGAGTTTTAAGG
>U_TAP:000723-1
AAAAAAAACATTGAGAGTTTTAGA
>U_TAP:000724-1
AAAAAAAACATTGAGGCTT
>U_TAP:000725-1
AAAAAAAACATTGAGTGTTTT
>U_TAP:000726-1
AAAAAAAACATTGGCTTAC
>U_TAP:000727-1
AAAAAAAACATTTAAAGATATAAG
>U_TAP:000728-1
AAAAAAAACATTTACTTTTTTA
>U_TAP:000729-1
AAAAAAAACATTTATAGAACAGCT
>U_TAP:00072A-1
AAAAAAAACATTTGAAATCAACT
>U_TAP:00072B-1
AAAAAAAACATTTGCATTAAAAAAA
>U_TAP:00072C-1
AAAAAAAACATTTGTCCCCTAAT
>U_TAP:00072D-1
AAAAAAAACATTTTACTCAGTTCAGT
>U_TAP:00072E-1
AAAAAAAACCAAAGAGAAGGACC
>U_TAP:00072F-1
AAAAAAAACCAACGGGAACA
>U_TAP:000730-1
AAAAAAAACCACAACAACGAAA
>U_TAP:000731-1
AAAAAAAACCATACCTTATCAC
>U_TAP:000732-1
AAAAAAAACCATCATTAATTGAAAGTTA
>U_TAP:000733-1
AAAAAAAACCATGATTAATTTA
>U_TAP:000734-1
AAAAAAAACCATGATTAATTTAT
>U_TAP:000735-5
AAAAAAAACCATGATTAATTTATT
>U_TAP:000736-1
AAAAAAAACCATGATTAATTTATTA
>U_TAP:000737-1
AAAAAAAACCATTATGGAAGAAA
>U_TAP:000738-1
AAAAAAAACCATTCGATTAAATA
>U_TAP:000739-2
AAAAAAAACCATTCTAACCTATTA
>U_TAP:00073A-2
AAAAAAAACCATTCTAACCTATTAC
>U_TAP:00073B-1
AAAAAAAACCCGACTGAAGTCAAC
>U_TAP:00073C-1
AAAAAAAACCGAATCAATGAAGAC
>U_TAP:00073D-1
AAAAAAAACCGTTGCATCACATAA
>U_TAP:00073E-1
AAAAAAAACCTAAAATTTAAAT
>U_TAP:00073F-1
AAAAAAAACCTCTCCCAAAATTA
>U_TAP:000740-2
AAAAAAAACCTGACGTATTGAT
>U_TAP:000741-1
AAAAAAAACCTGACGTATTGATT
>U_TAP:000742-1
AAAAAAAACCTGCGACCTTGGGCT
>U_TAP:000743-1
AAAAAAAACCTGTACAAATTAT
>U_TAP:000744-1
AAAAAAAACCTTAAAGGGCTTC
>U_TAP:000745-1
AAAAAAAACCTTAAATTCTTTTAA
>U_TAP:000746-1
AAAAAAAACCTTAAATTCTTTTAAC
>U_TAP:000747-1
AAAAAAAACCTTAAATTCTTTTAACAA
>U_TAP:000748-2
AAAAAAAACCTTCTAAAAAATTCA
>U_TAP:000749-2
AAAAAAAACCTTGAAAGTTTA
>U_TAP:00074A-2
AAAAAAAACCTTGAAAGTTTACCA
>U_TAP:00074B-1
AAAAAAAACCTTGAAAGTTTATAAAGA
>U_TAP:00074C-1
AAAAAAAACCTTTAAATTCTACCA
>U_TAP:00074D-1
AAAAAAAACCTTTATTTCCTTACA
>U_TAP:00074E-2
AAAAAAAACCTTTATTTTAAGCA
>U_TAP:00074F-1
AAAAAAAACGAAAAAAGAAAAAA
>U_TAP:000750-1
AAAAAAAACGAAAAAGGAAAAAA
>U_TAP:000751-1
AAAAAAAACGAAACGACTGAAATTGGA
>U_TAP:000752-2
AAAAAAAACGAAGCTATAA
>U_TAP:000753-1
AAAAAAAACGAAGCTATAAC
>U_TAP:000754-1
AAAAAAAACGAAGCTATAACCA
>U_TAP:000755-1
AAAAAAAACGAAGCTATAAT
>U_TAP:000756-1
AAAAAAAACGAAGCTATAATC
>U_TAP:000757-2
AAAAAAAACGAAGCTATAATCGA
>U_TAP:000758-1
AAAAAAAACGAATGCAGCTACC
>U_TAP:000759-1
AAAAAAAACGACACACTTA
>U_TAP:00075A-3
AAAAAAAACGACACACTTAAATTA
>U_TAP:00075B-1
AAAAAAAACGACGATTATA
>U_TAP:00075C-1
AAAAAAAACGACGCTATAA
>U_TAP:00075D-1
AAAAAAAACGAGAGAAGACAAAAA
>U_TAP:00075E-1
AAAAAAAACGAGGTTAAGAAAAAA
>U_TAP:00075F-1
AAAAAAAACGAGTGAAAAACAAA
>U_TAP:000760-1
AAAAAAAACGATATATTGTCACTTAG
>U_TAP:000761-1
AAAAAAAACGGATAAGCTCACCA
>U_TAP:000762-1
AAAAAAAACGGGGATGCCCGAGG
>U_TAP:000763-1
AAAAAAAACGGTAACATTTTATAT
>U_TAP:000764-1
AAAAAAAACGGTAGGGAATAACCA
>U_TAP:000765-1
AAAAAAAACGTAAAATGTAAAGT
>U_TAP:000766-2
AAAAAAAACGTAACGTGCTGACTG
>U_TAP:000767-1
AAAAAAAACGTTATACTCTAT
>U_TAP:000768-1
AAAAAAAACGTTCAGCCCACAATT
>U_TAP:000769-2
AAAAAAAACTAAAAAAAATTGA
>U_TAP:00076A-1
AAAAAAAACTAAAAAATGGGAA
>U_TAP:00076B-1
AAAAAAAACTAAAACAGAACCTA
>U_TAP:00076C-1
AAAAAAAACTAAGAAGTTGTCTG
>U_TAP:00076D-2
AAAAAAAACTAATGGAAAATAGCAA
>U_TAP:00076E-1
AAAAAAAACTACAAAATGATGAAA
>U_TAP:00076F-1
AAAAAAAACTACAACAACGA
>U_TAP:000770-2
AAAAAAAACTACAACAACGAA
>U_TAP:000771-2
AAAAAAAACTACAACAACGAAA
>U_TAP:000772-4
AAAAAAAACTACAACAACGAAAAGA
>U_TAP:000773-1
AAAAAAAACTACAACAACGAAAATA
>U_TAP:000774-1
AAAAAAAACTAGCAAATAATA
>U_TAP:000775-3
AAAAAAAACTATAACAAATTTTA
>U_TAP:000776-1
AAAAAAAACTATAACTAATTTTAAA
>U_TAP:000777-1
AAAAAAAACTATCACAAAATTTA
>U_TAP:000778-3
AAAAAAAACTATCACAAATTTT
>U_TAP:000779-9
AAAAAAAACTATCACAAATTTTA
>U_TAP:00077A-9
AAAAAAAACTATCACAAATTTTAA
>U_TAP:00077B-2
AAAAAAAACTATCACAAATTTTAAA
>U_TAP:00077C-1
AAAAAAAACTATCACAAATTTTAAAA
>U_TAP:00077D-1
AAAAAAAACTATCACGTCAATTAAAA
>U_TAP:00077E-1
AAAAAAAACTATTACAAATTTTA
>U_TAP:00077F-1
AAAAAAAACTATTGGAAACAC
>U_TAP:000780-1
AAAAAAAACTATTGGAAACACTA
>U_TAP:000781-1
AAAAAAAACTATTTTGATATCTTC
>U_TAP:000782-2
AAAAAAAACTCCATCCTCCTTTC
>U_TAP:000783-1
AAAAAAAACTCCATCCTCCTTTCAA
>U_TAP:000784-1
AAAAAAAACTCCATCCTCCTTTCT
>U_TAP:000785-1
AAAAAAAACTCCATCCTTTTCAAA
>U_TAP:000786-1
AAAAAAAACTCGACGTATTGAT
>U_TAP:000787-1
AAAAAAAACTCTGGGCC
>U_TAP:000788-1
AAAAAAAACTCTTCCTCCTC
>U_TAP:000789-1
AAAAAAAACTGAAAAAAATCTAAAAGA
>U_TAP:00078A-2
AAAAAAAACTGAAAAAGAAAAA
>U_TAP:00078B-1
AAAAAAAACTGAATATCATTACCA
>U_TAP:00078C-4
AAAAAAAACTGAATTATTTGTACT
>U_TAP:00078D-2
AAAAAAAACTGAATTATTTGTACTC
>U_TAP:00078E-1
AAAAAAAACTGACCAGATTAAA
>U_TAP:00078F-1
AAAAAAAACTGTATAAACCC
>U_TAP:000790-1
AAAAAAAACTGTCACAGCCGTT
>U_TAP:000791-2
AAAAAAAACTGTTCCAAAATTGTC
>U_TAP:000792-1
AAAAAAAACTGTTCCAAAATTGTCGC
>U_TAP:000793-1
AAAAAAAACTTAAAGCAACTCTC
>U_TAP:000794-1
AAAAAAAACTTAAAGCAACTCTCA
>U_TAP:000795-2
AAAAAAAACTTAAAGGGCTTCCA
>U_TAP:000796-1
AAAAAAAACTTAACGCAACTCTC
>U_TAP:000797-1
AAAAAAAACTTAATTACAAAAGCG
>U_TAP:000798-1
AAAAAAAACTTAATTACAAAAGCGT
>U_TAP:000799-1
AAAAAAAACTTATCTTAATTGAACA
>U_TAP:00079A-1
AAAAAAAACTTCATCTAAGA
>U_TAP:00079B-1
AAAAAAAACTTCATCTAAGAAA
>U_TAP:00079C-3
AAAAAAAACTTCATCTAAGACAT
>U_TAP:00079D-1
AAAAAAAACTTGAATATTTGC
>U_TAP:00079E-1
AAAAAAAACTTGAGGATCCTAAA
>U_TAP:00079F-1
AAAAAAAACTTGCGTCAAAATGA
>U_TAP:0007A0-1
AAAAAAAACTTGTCAAACA
>U_TAP:0007A1-2
AAAAAAAACTTGTCAAACAT
>U_TAP:0007A2-3
AAAAAAAACTTGTCAAACATC
>U_TAP:0007A3-1
AAAAAAAACTTGTCAAACATCC
>U_TAP:0007A4-2
AAAAAAAACTTGTCAAACATCCA
>U_TAP:0007A5-1
AAAAAAAACTTGTCAAACATCTA
>U_TAP:0007A6-1
AAAAAAAACTTTATCATTGATAATAA
>U_TAP:0007A7-2
AAAAAAAACTTTCGACATTAGCA
>U_TAP:0007A8-1
AAAAAAAACTTTTTTGAA
>U_TAP:0007A9-1
AAAAAAAAGAAAAAAAAA
>U_TAP:0007AA-1
AAAAAAAAGAAAAAAAAAAAA
>U_TAP:0007AB-1
AAAAAAAAGAAAAAAAAAAAAAAAA
>U_TAP:0007AC-1
AAAAAAAAGAAAAAAAAAAAAGA
>U_TAP:0007AD-1
AAAAAAAAGAAAAAAAAAAAAGAGAA
>U_TAP:0007AE-1
AAAAAAAAGAAAAAAAAAAGGT
>U_TAP:0007AF-1
AAAAAAAAGAAAAAAAAAGA
>U_TAP:0007B0-1
AAAAAAAAGAAAAAAAAGAA
>U_TAP:0007B1-1
AAAAAAAAGAAAAAAAGAC
>U_TAP:0007B2-1
AAAAAAAAGAAAAAAAGACGAGTT
>U_TAP:0007B3-1
AAAAAAAAGAAAAAACCTAACCCT
>U_TAP:0007B4-1
AAAAAAAAGAAAAAAGAAGATA
>U_TAP:0007B5-1
AAAAAAAAGAAAAACCTTCATCTT
>U_TAP:0007B6-1
AAAAAAAAGAAAAAGAAAAAAGAA
>U_TAP:0007B7-1
AAAAAAAAGAAAAAGAAAAAATGGAA
>U_TAP:0007B8-1
AAAAAAAAGAAAAAGAAGAAAAC
>U_TAP:0007B9-4
AAAAAAAAGAAAACCATATCAT
>U_TAP:0007BA-1
AAAAAAAAGAAAAGAATTATCAA
>U_TAP:0007BB-1
AAAAAAAAGAAAAGGAGAAAAGAGACA
>U_TAP:0007BC-1
AAAAAAAAGAAAATAAAT
>U_TAP:0007BD-1
AAAAAAAAGAAAATCAATTATATA
>U_TAP:0007BE-1
AAAAAAAAGAAAATGAACTG
>U_TAP:0007BF-1
AAAAAAAAGAAACAAAATCAT
>U_TAP:0007C0-1
AAAAAAAAGAAACAAGATCAAATC
>U_TAP:0007C1-1
AAAAAAAAGAAACGTGCTGTATTT
>U_TAP:0007C2-1
AAAAAAAAGAAACTATTTTAAGAA
>U_TAP:0007C3-1
AAAAAAAAGAAAGAAAAA
>U_TAP:0007C4-1
AAAAAAAAGAAAGAAAAGAAA
>U_TAP:0007C5-2
AAAAAAAAGAAAGATATGAAGT
>U_TAP:0007C6-2
AAAAAAAAGAAAGATCCCTTGGTTA
>U_TAP:0007C7-1
AAAAAAAAGAAAGATGATTTATGA
>U_TAP:0007C8-1
AAAAAAAAGAAAGATGATTTATGAAA
>U_TAP:0007C9-1
AAAAAAAAGAAAGGACGAAAG
>U_TAP:0007CA-1
AAAAAAAAGAAATCTGGTTATT
>U_TAP:0007CB-1
AAAAAAAAGAACAAAGGAACAA
>U_TAP:0007CC-2
AAAAAAAAGAACAACTCTTGGGAT
>U_TAP:0007CD-1
AAAAAAAAGAACAACTCTTTTTAT
>U_TAP:0007CE-1
AAAAAAAAGAACAAGAAGAAA
>U_TAP:0007CF-1
AAAAAAAAGAACGAAAAAAT
>U_TAP:0007D0-1
AAAAAAAAGAACGCTTCACGA
>U_TAP:0007D1-1
AAAAAAAAGAACTAGGAAAATCA
>U_TAP:0007D2-1
AAAAAAAAGAACTCCAAAAAAAGG
>U_TAP:0007D3-1
AAAAAAAAGAACTCCAAAAAAGG
>U_TAP:0007D4-1
AAAAAAAAGAACTTTTAAATAT
>U_TAP:0007D5-1
AAAAAAAAGAAGAAAAATACGAAC
>U_TAP:0007D6-1
AAAAAAAAGAAGAAAAGAGGTATT
>U_TAP:0007D7-1
AAAAAAAAGAAGAAAGAGGAA
>U_TAP:0007D8-1
AAAAAAAAGAAGAAAGGAGGAA
>U_TAP:0007D9-4
AAAAAAAAGAAGAAAGGAGGAAT
>U_TAP:0007DA-3
AAAAAAAAGAAGAAAGGAGGAATT
>U_TAP:0007DB-1
AAAAAAAAGAAGAAAGGAGGAATTG
>U_TAP:0007DC-1
AAAAAAAAGAAGAACAGGAA
>U_TAP:0007DD-1
AAAAAAAAGAAGAAGGAGGAAT
>U_TAP:0007DE-1
AAAAAAAAGAAGACGAGGAATTGA
>U_TAP:0007DF-1
AAAAAAAAGAAGAGAAAACATCA
>U_TAP:0007E0-1
AAAAAAAAGAAGAGGAAAATGAGGGAA
>U_TAP:0007E1-1
AAAAAAAAGAAGATTTCCATACT
>U_TAP:0007E2-1
AAAAAAAAGAAGATTTTTATA
>U_TAP:0007E3-1
AAAAAAAAGAAGATTTTTATATA
>U_TAP:0007E4-1
AAAAAAAAGAAGCAGTTCT
>U_TAP:0007E5-1
AAAAAAAAGAAGCGAGCAATTGTAA
>U_TAP:0007E6-1
AAAAAAAAGAAGGACATGCCTTGG
>U_TAP:0007E7-1
AAAAAAAAGAAGGCATCCAAAA
>U_TAP:0007E8-1
AAAAAAAAGAATATATTAA
>U_TAP:0007E9-1
AAAAAAAAGAATCTCTACCCTTG
>U_TAP:0007EA-1
AAAAAAAAGAATGCCAATG
>U_TAP:0007EB-3
AAAAAAAAGAATGCCAATGGAA
>U_TAP:0007EC-9
AAAAAAAAGAATGCCAATGGAAA
>U_TAP:0007ED-1
AAAAAAAAGAATGCCAATGGAAAG
>U_TAP:0007EE-1
AAAAAAAAGAATGCCAATGTAA
>U_TAP:0007EF-1
AAAAAAAAGAATGCCAATGTAAAA
>U_TAP:0007F0-1
AAAAAAAAGAATGCCGATGGAA
>U_TAP:0007F1-1
AAAAAAAAGAATGCGAGAGG
>U_TAP:0007F2-1
AAAAAAAAGAATTAGAAAAGCAA
>U_TAP:0007F3-1
AAAAAAAAGAATTGGCGAAAGA
>U_TAP:0007F4-1
AAAAAAAAGAATTTCAAAAAAGGG
>U_TAP:0007F5-1
AAAAAAAAGACAACGGCAATCT
>U_TAP:0007F6-1
AAAAAAAAGACAAGTCTTCTGCG
>U_TAP:0007F7-2
AAAAAAAAGACATGCCTTGGTCA
>U_TAP:0007F8-1
AAAAAAAAGACATGCCTTGGTCAA
>U_TAP:0007F9-1
AAAAAAAAGACATGCCTTGGTCAAT
>U_TAP:0007FA-1
AAAAAAAAGACCATTAACAA
>U_TAP:0007FB-1
AAAAAAAAGACGAACCTTTCACGA
>U_TAP:0007FC-1
AAAAAAAAGAGAAAAAAA
>U_TAP:0007FD-1
AAAAAAAAGAGAAAAAAAGAT
>U_TAP:0007FE-1
AAAAAAAAGAGAAAAGAGAAAAA
>U_TAP:0007FF-1
AAAAAAAAGAGAAAGAATTGAA
>U_TAP:000800-1
AAAAAAAAGAGAACTAGT
>U_TAP:000801-1
AAAAAAAAGAGAACTAGTATTA
>U_TAP:000802-1
AAAAAAAAGAGAAGAAAGAAAAAAAAA
>U_TAP:000803-1
AAAAAAAAGAGAATTTAAAAT
>U_TAP:000804-1
AAAAAAAAGAGAATTTAAAATAA
>U_TAP:000805-1
AAAAAAAAGAGAATTTAAAATAAAA
>U_TAP:000806-1
AAAAAAAAGAGAATTTATAATA
>U_TAP:000807-1
AAAAAAAAGAGAATTTATAATAA
>U_TAP:000808-1
AAAAAAAAGAGAATTTATAATAAA
>U_TAP:000809-1
AAAAAAAAGAGAGAAAATTTATAA
>U_TAP:00080A-2
AAAAAAAAGAGAGACGGAAGAAGCCA
>U_TAP:00080B-1
AAAAAAAAGAGAGAGAAGAAA
>U_TAP:00080C-1
AAAAAAAAGAGAGAGAGAG
>U_TAP:00080D-1
AAAAAAAAGAGAGAGAGAGAGAGA
>U_TAP:00080E-2
AAAAAAAAGAGAGATAATTTATGA
>U_TAP:00080F-2
AAAAAAAAGAGAGATAATTTATGAT
>U_TAP:000810-2
AAAAAAAAGAGAGATGATTTATGA
>U_TAP:000811-1
AAAAAAAAGAGATTTGTATGAGGAAG
>U_TAP:000812-1
AAAAAAAAGAGGAAATGA
>U_TAP:000813-1
AAAAAAAAGAGGGAAAAGAGATGAA
>U_TAP:000814-1
AAAAAAAAGAGGGAGAGGATGA
>U_TAP:000815-1
AAAAAAAAGAGGGCAATTTACCA
>U_TAP:000816-1
AAAAAAAAGAGGGCAATTTACCGGA
>U_TAP:000817-2
AAAAAAAAGAGGGCAATTTATC
>U_TAP:000818-1
AAAAAAAAGAGGGCAATTTATCAC
>U_TAP:000819-2
AAAAAAAAGAGGGCAATTTATCACA
>U_TAP:00081A-2
AAAAAAAAGAGGTTAGAGGTA
>U_TAP:00081B-2
AAAAAAAAGAGGTTAGAGGTAGG
>U_TAP:00081C-1
AAAAAAAAGAGGTTAGATGTAGTCG
>U_TAP:00081D-1
AAAAAAAAGAGTACCACATGAA
>U_TAP:00081E-1
AAAAAAAAGAGTACCACATGAAA
>U_TAP:00081F-1
AAAAAAAAGAGTGTTAGAAGATA
>U_TAP:000820-2
AAAAAAAAGAGTGTTAGAAGATAA
>U_TAP:000821-1
AAAAAAAAGATAACCGCGATCAA
>U_TAP:000822-1
AAAAAAAAGATAACCGCGATCACCA
>U_TAP:000823-1
AAAAAAAAGATAACTAATGAA
>U_TAP:000824-1
AAAAAAAAGATAATTACAAGAATA
>U_TAP:000825-1
AAAAAAAAGATATAACGGTCC
>U_TAP:000826-1
AAAAAAAAGATATATTTTCTACAA
>U_TAP:000827-1
AAAAAAAAGATATGCAATGTAAA
>U_TAP:000828-1
AAAAAAAAGATCGCTATATGG
>U_TAP:000829-1
AAAAAAAAGATCTTTATGTAATA
>U_TAP:00082A-1
AAAAAAAAGATGACCAATGGTCC
>U_TAP:00082B-1
AAAAAAAAGATGTGATAACCA
>U_TAP:00082C-1
AAAAAAAAGATTACACCTCCATTC
>U_TAP:00082D-1
AAAAAAAAGATTAGTTGCACCAAA
>U_TAP:00082E-1
AAAAAAAAGATTAGTTGGACCAA
>U_TAP:00082F-1
AAAAAAAAGATTCATCGTAAAG
>U_TAP:000830-1
AAAAAAAAGATTCCAAAA
>U_TAP:000831-1
AAAAAAAAGATTCCAAAAA
>U_TAP:000832-1
AAAAAAAAGATTGTGTTAGTCGA
>U_TAP:000833-1
AAAAAAAAGATTTCTGCGGATTG
>U_TAP:000834-1
AAAAAAAAGATTTCTGCGGATTGG
>U_TAP:000835-1
AAAAAAAAGATTTCTGCGGATTGGT
>U_TAP:000836-1
AAAAAAAAGATTTGTATTTTACGTTCTA
>U_TAP:000837-1
AAAAAAAAGATTTTGAGTAATCAA
>U_TAP:000838-1
AAAAAAAAGCAAAAAAATCGA
>U_TAP:000839-1
AAAAAAAAGCAAAAAGAGTGGAGA
>U_TAP:00083A-1
AAAAAAAAGCAAACAAAAAGTC
>U_TAP:00083B-1
AAAAAAAAGCAAAGGAAAATACTGT
>U_TAP:00083C-1
AAAAAAAAGCAACAAAAAGTTAAA
>U_TAP:00083D-1
AAAAAAAAGCAAGAAAAAACAAC
>U_TAP:00083E-1
AAAAAAAAGCAATAGGATGAAA
>U_TAP:00083F-1
AAAAAAAAGCAATCTTCGGAT
>U_TAP:000840-1
AAAAAAAAGCACGTGATT
>U_TAP:000841-1
AAAAAAAAGCAGTAAAGCTATAAGA
>U_TAP:000842-1
AAAAAAAAGCATCACCAAC
>U_TAP:000843-1
AAAAAAAAGCATCCATCAATAAT
>U_TAP:000844-1
AAAAAAAAGCATGAGTTAAATGGA
>U_TAP:000845-1
AAAAAAAAGCATGCAATTAG
>U_TAP:000846-3
AAAAAAAAGCATGCAATTAGTA
>U_TAP:000847-1
AAAAAAAAGCATGCAATTAGTGA
>U_TAP:000848-1
AAAAAAAAGCATGCAATTATTA
>U_TAP:000849-1
AAAAAAAAGCCCCTAAAG
>U_TAP:00084A-1
AAAAAAAAGCCCCTAAAGAACCA
>U_TAP:00084B-1
AAAAAAAAGCGAAAGGGGAAA
>U_TAP:00084C-1
AAAAAAAAGCGAGAAACATAG
>U_TAP:00084D-2
AAAAAAAAGCGCGAAGAAGAGAAA
>U_TAP:00084E-1
AAAAAAAAGCGGGGCGTTCAAAA
>U_TAP:00084F-1
AAAAAAAAGCGTGGGGGCTGAGC
>U_TAP:000850-1
AAAAAAAAGCTAAAAGAA
>U_TAP:000851-1
AAAAAAAAGCTAAGGAAAAAGG
>U_TAP:000852-1
AAAAAAAAGCTATTTATTTATCTTCA
>U_TAP:000853-1
AAAAAAAAGCTGCTCTTAC
>U_TAP:000854-1
AAAAAAAAGCTGTTATTGAAATTT
>U_TAP:000855-1
AAAAAAAAGGAAAAAAAAACAAAAAAAA
>U_TAP:000856-1
AAAAAAAAGGAAAAGAAAACA
>U_TAP:000857-1
AAAAAAAAGGAAAATAGA
>U_TAP:000858-1
AAAAAAAAGGAAATGAAAT
>U_TAP:000859-1
AAAAAAAAGGACAGGGAAGCTT
>U_TAP:00085A-1
AAAAAAAAGGACAGGTC
>U_TAP:00085B-1
AAAAAAAAGGACGCAATCGGTA
>U_TAP:00085C-1
AAAAAAAAGGAGAAAAGGAGAAA
>U_TAP:00085D-1
AAAAAAAAGGAGAGATGATTTA
>U_TAP:00085E-3
AAAAAAAAGGAGAGATGATTTAT
>U_TAP:00085F-1
AAAAAAAAGGAGAGATGATTTATG
>U_TAP:000860-1
AAAAAAAAGGAGAGATGATTTATGA
>U_TAP:000861-3
AAAAAAAAGGATATGCATTGGTC
>U_TAP:000862-6
AAAAAAAAGGATATGCATTGGTCA
>U_TAP:000863-1
AAAAAAAAGGATATGCATTGGTCAA
>U_TAP:000864-1
AAAAAAAAGGATATGCATTGGTCAATT
>U_TAP:000865-1
AAAAAAAAGGATATGCATTGGTCT
>U_TAP:000866-1
AAAAAAAAGGATATGCATTGTTC
>U_TAP:000867-1
AAAAAAAAGGATATGCATTTGTC
>U_TAP:000868-1
AAAAAAAAGGATGACAGA
>U_TAP:000869-1
AAAAAAAAGGATGCATTGGTCA
>U_TAP:00086A-1
AAAAAAAAGGATTGGACAATTT
>U_TAP:00086B-1
AAAAAAAAGGCAAATAAGA
>U_TAP:00086C-1
AAAAAAAAGGCTTTAGGAATCTAT
>U_TAP:00086D-1
AAAAAAAAGGGAAGGGAA
>U_TAP:00086E-2
AAAAAAAAGGGAATTTGCAA
>U_TAP:00086F-2
AAAAAAAAGGGAGAGATTGTACT
>U_TAP:000870-1
AAAAAAAAGGGAGAGATTGTACTCT
>U_TAP:000871-1
AAAAAAAAGGGAGATAGCA
>U_TAP:000872-1
AAAAAAAAGGGATAGATTTTACTC
>U_TAP:000873-2
AAAAAAAAGGGCATTAGCTGTGA
>U_TAP:000874-1
AAAAAAAAGGGCTTCCAAAA
>U_TAP:000875-1
AAAAAAAAGGGGGATGATATTACT
>U_TAP:000876-1
AAAAAAAAGGTAAATCATTA
>U_TAP:000877-1
AAAAAAAAGGTAATCAAAAAA
>U_TAP:000878-1
AAAAAAAAGGTGAAATACGCTGTTGT
>U_TAP:000879-1
AAAAAAAAGGTGATCAAAGT
>U_TAP:00087A-1
AAAAAAAAGGTTCCAGGAAAAAT
>U_TAP:00087B-1
AAAAAAAAGGTTGGGATTGA
>U_TAP:00087C-1
AAAAAAAAGTAAAAAAAAAAAAGTA
>U_TAP:00087D-1
AAAAAAAAGTAAAAAGTAAGAA
>U_TAP:00087E-1
AAAAAAAAGTACGAAAACAGTGGA
>U_TAP:00087F-1
AAAAAAAAGTAGGAAAGAAA
>U_TAP:000880-2
AAAAAAAAGTATTAAATGCTTCAAC
>U_TAP:000881-2
AAAAAAAAGTATTAAATGCTTCAACT
>U_TAP:000882-1
AAAAAAAAGTATTAAATGCTTCAACTT
>U_TAP:000883-1
AAAAAAAAGTCAGAACTGCGA
>U_TAP:000884-2
AAAAAAAAGTCAGACGATC
>U_TAP:000885-1
AAAAAAAAGTGATAATTGTTTTGA
>U_TAP:000886-1
AAAAAAAAGTGCTAGAAATGTTTTTGCT
>U_TAP:000887-1
AAAAAAAAGTGGAACCGAATTTAGA
>U_TAP:000888-1
AAAAAAAAGTGTAATAGCTCA
>U_TAP:000889-2
AAAAAAAAGTGTCGTAAACTAAC
>U_TAP:00088A-1
AAAAAAAAGTGTGTAGTTT
>U_TAP:00088B-1
AAAAAAAAGTGTGTAGTTTGCC
>U_TAP:00088C-1
AAAAAAAAGTGTGTAGTTTGCCA
>U_TAP:00088D-1
AAAAAAAAGTTAAGGAAAAAT
>U_TAP:00088E-1
AAAAAAAAGTTAGACGCCCAAA
>U_TAP:00088F-1
AAAAAAAAGTTAGCGTTTTCTTCC
>U_TAP:000890-1
AAAAAAAAGTTAGTCAATCTTCTT
>U_TAP:000891-1
AAAAAAAAGTTAGTTGCCCA
>U_TAP:000892-1
AAAAAAAAGTTAGTTGCCCAGA
>U_TAP:000893-1
AAAAAAAAGTTAGTTGCCCAGCG
>U_TAP:000894-1
AAAAAAAAGTTAGTTGCCCATC
>U_TAP:000895-1
AAAAAAAAGTTATTAATGAATA
>U_TAP:000896-1
AAAAAAAAGTTCGGGGCTATTTA
>U_TAP:000897-1
AAAAAAAAGTTGCAAGATCAAA
>U_TAP:000898-1
AAAAAAAAGTTGCAAGATCAAACT
>U_TAP:000899-1
AAAAAAAAGTTGGGCGATCAAGAA
>U_TAP:00089A-1
AAAAAAAAGTTGGTCCAATGATTGA
>U_TAP:00089B-1
AAAAAAAAGTTTCTTAATTTGAGA
>U_TAP:00089C-1
AAAAAAAAGTTTCTTAGTTTGA
>U_TAP:00089D-1
AAAAAAAAGTTTCTTAGTTTGAG
>U_TAP:00089E-1
AAAAAAAAGTTTCTTAGTTTGAGA
>U_TAP:00089F-1
AAAAAAAAGTTTTGAACGCTTCA
>U_TAP:0008A0-1
AAAAAAAATAAAAAAAAAAAAAAAA
>U_TAP:0008A1-1
AAAAAAAATAAAAAAAAAGAAGAAGA
>U_TAP:0008A2-1
AAAAAAAATAAAAAAACACGCA
>U_TAP:0008A3-2
AAAAAAAATAAAAAAACACGCAA
>U_TAP:0008A4-1
AAAAAAAATAAAAAAACACGCAATTA
>U_TAP:0008A5-2
AAAAAAAATAAAAAAATAAATGT
>U_TAP:0008A6-1
AAAAAAAATAAAAACAAGCAGTTGA
>U_TAP:0008A7-1
AAAAAAAATAAAAACAAGCAGTTGAA
>U_TAP:0008A8-1
AAAAAAAATAAAAAGAAGAAA
>U_TAP:0008A9-1
AAAAAAAATAAAAAGCAGTTGAA
>U_TAP:0008AA-1
AAAAAAAATAAAACAGAAA
>U_TAP:0008AB-1
AAAAAAAATAAAACCATATAAA
>U_TAP:0008AC-1
AAAAAAAATAAAAGAAAGA
>U_TAP:0008AD-1
AAAAAAAATAAAAGGAGGAAA
>U_TAP:0008AE-3
AAAAAAAATAAAATGATGATTGT
>U_TAP:0008AF-8
AAAAAAAATAAAATGATGATTGTC
>U_TAP:0008B0-4
AAAAAAAATAAAATGATGATTGTCC
>U_TAP:0008B1-1
AAAAAAAATAAAGAATTTGCGT
>U_TAP:0008B2-1
AAAAAAAATAAAGACTGCTAC
>U_TAP:0008B3-1
AAAAAAAATAAAGACTGCTACCA
>U_TAP:0008B4-1
AAAAAAAATAAAGCTGTTTCA
>U_TAP:0008B5-1
AAAAAAAATAAAGGTCGTGATATAG
>U_TAP:0008B6-1
AAAAAAAATAAATAACGCTTCACTA
>U_TAP:0008B7-1
AAAAAAAATAAATACACCTCCATA
>U_TAP:0008B8-1
AAAAAAAATAAATGAAGAGA
>U_TAP:0008B9-1
AAAAAAAATAAATGATTTTGTGA
>U_TAP:0008BA-1
AAAAAAAATAAATGTTGATATGAAA
>U_TAP:0008BB-1
AAAAAAAATAAATGTTGCA
>U_TAP:0008BC-1
AAAAAAAATAACAAGAAG
>U_TAP:0008BD-1
AAAAAAAATAACACGACAATT
>U_TAP:0008BE-1
AAAAAAAATAACGAAGTCTGCTTAGC
>U_TAP:0008BF-1
AAAAAAAATAAGAAAGGAGTAATAA
>U_TAP:0008C0-1
AAAAAAAATAAGAACCGTCCATT
>U_TAP:0008C1-1
AAAAAAAATAAGACCGGAGGAA
>U_TAP:0008C2-1
AAAAAAAATAAGACCGGAGGAAT
>U_TAP:0008C3-1
AAAAAAAATAAGACCGGAGGAATT
>U_TAP:0008C4-1
AAAAAAAATAAGCACGATTGA
>U_TAP:0008C5-1
AAAAAAAATAAGCTTTTTTTATTAA
>U_TAP:0008C6-1
AAAAAAAATAAGGATATGCATGGA
>U_TAP:0008C7-1
AAAAAAAATAAGGTTAAAAGA
>U_TAP:0008C8-1
AAAAAAAATAAGTAAAACAAAGTT
>U_TAP:0008C9-1
AAAAAAAATAAGTGATTAGTAT
>U_TAP:0008CA-1
AAAAAAAATAAGTGATTAGTATGA
>U_TAP:0008CB-1
AAAAAAAATAAGTGATTAGTATGT
>U_TAP:0008CC-1
AAAAAAAATAAGTTAACCT
>U_TAP:0008CD-3
AAAAAAAATAAGTTAACCTGA
>U_TAP:0008CE-1
AAAAAAAATAAGTTAACCTGAA
>U_TAP:0008CF-1
AAAAAAAATAATAATAAGCAAAATT
>U_TAP:0008D0-1
AAAAAAAATAATAGGAAAATGA
>U_TAP:0008D1-1
AAAAAAAATAATCCGAATAAAAC
>U_TAP:0008D2-1
AAAAAAAATAATGCTAATAAA
>U_TAP:0008D3-1
AAAAAAAATAATTAATTCATTAC
>U_TAP:0008D4-1
AAAAAAAATAATTAATTCATTACC
>U_TAP:0008D5-1
AAAAAAAATAATTTAAAATAAA
>U_TAP:0008D6-1
AAAAAAAATAATTTAAATCTTACCA
>U_TAP:0008D7-2
AAAAAAAATAATTTGAAGTTA
>U_TAP:0008D8-2
AAAAAAAATACAAAAAATACACA
>U_TAP:0008D9-4
AAAAAAAATACAAAACAGTAACA
>U_TAP:0008DA-1
AAAAAAAATACAAAACAGTAACAG
>U_TAP:0008DB-1
AAAAAAAATACAAAACAGTAACAGA
>U_TAP:0008DC-1
AAAAAAAATACAAAACAGTAGCA
>U_TAP:0008DD-1
AAAAAAAATACAAAACAGTAGCAGA
>U_TAP:0008DE-1
AAAAAAAATACAAAGCAGTA
>U_TAP:0008DF-2
AAAAAAAATACAAAGCAGTAAC
>U_TAP:0008E0-2
AAAAAAAATACAAAGCAGTAACAGA
>U_TAP:0008E1-2
AAAAAAAATACAACACTAAACAA
>U_TAP:0008E2-2
AAAAAAAATACAATTTAAAAAAAA
>U_TAP:0008E3-1
AAAAAAAATACACATGGTCGTCTTT
>U_TAP:0008E4-1
AAAAAAAATACACCTCCATTCCTA
>U_TAP:0008E5-1
AAAAAAAATACATAATTATATGA
>U_TAP:0008E6-1
AAAAAAAATACATATATGG
>U_TAP:0008E7-1
AAAAAAAATACATGTGTGAATACCGT
>U_TAP:0008E8-1
AAAAAAAATACCAGTTAGACGACTTTT
>U_TAP:0008E9-1
AAAAAAAATACCTAAAGTAGTACCA
>U_TAP:0008EA-1
AAAAAAAATACCTAATGCAATG
>U_TAP:0008EB-1
AAAAAAAATACGAAAATCCT
>U_TAP:0008EC-1
AAAAAAAATACGAAAATCCTC
>U_TAP:0008ED-1
AAAAAAAATACGAAAATCCTTTGCAA
>U_TAP:0008EE-1
AAAAAAAATACGAATCAATCACA
>U_TAP:0008EF-1
AAAAAAAATACTATAGTGTATTCTAAA
>U_TAP:0008F0-1
AAAAAAAATACTCTAGTAC
>U_TAP:0008F1-1
AAAAAAAATACTCTAGTACGTATGCA
>U_TAP:0008F2-1
AAAAAAAATAGAAAACCATTAGT
>U_TAP:0008F3-1
AAAAAAAATAGAAAATCATTAC
>U_TAP:0008F4-1
AAAAAAAATAGAATGAAAAAAA
>U_TAP:0008F5-1
AAAAAAAATAGATGTGTAATATGT
>U_TAP:0008F6-1
AAAAAAAATAGCGAATGTTGGAGA
>U_TAP:0008F7-1
AAAAAAAATAGGAAAAATA
>U_TAP:0008F8-3
AAAAAAAATAGGTTTTTCAA
>U_TAP:0008F9-1
AAAAAAAATAGGTTTTTCAATGG
>U_TAP:0008FA-1
AAAAAAAATAGGTTTTTCAATGGA
>U_TAP:0008FB-1
AAAAAAAATAGGTTTTTCAATGGAT
>U_TAP:0008FC-1
AAAAAAAATAGTAAATAGAACGTCAA
>U_TAP:0008FD-4
AAAAAAAATAGTCAGCTCCAAT
>U_TAP:0008FE-4
AAAAAAAATAGTCAGCTCCAATC
>U_TAP:0008FF-2
AAAAAAAATAGTCAGCTCCAATCA
>U_TAP:000900-3
AAAAAAAATAGTCAGCTCCAATCAA
>U_TAP:000901-1
AAAAAAAATAGTCCTCCAATCA
>U_TAP:000902-1
AAAAAAAATAGTTTTACGTTAC
>U_TAP:000903-1
AAAAAAAATATAAAAAGGTT
>U_TAP:000904-1
AAAAAAAATATAAAACCATTATT
>U_TAP:000905-1
AAAAAAAATATAATTTATAAT
>U_TAP:000906-1
AAAAAAAATATATAGACGAAAGA
>U_TAP:000907-1
AAAAAAAATATATAGCATCTT
>U_TAP:000908-1
AAAAAAAATATCAAAAATCAAAA
>U_TAP:000909-1
AAAAAAAATATCAAGAATTGT
>U_TAP:00090A-1
AAAAAAAATATCAGAAATAGT
>U_TAP:00090B-1
AAAAAAAATATCAGAGCA
>U_TAP:00090C-2
AAAAAAAATATCAGTTCGTAAAG
>U_TAP:00090D-1
AAAAAAAATATCATTAATTTAAT
>U_TAP:00090E-1
AAAAAAAATATGAAAAAAAATCAT
>U_TAP:00090F-1
AAAAAAAATATGAAAATTCTGTAAGA
>U_TAP:000910-1
AAAAAAAATATGGCGATCACTCA
>U_TAP:000911-1
AAAAAAAATATGGCGATCACTCAA
>U_TAP:000912-1
AAAAAAAATATGGTTGGCGAAA
>U_TAP:000913-1
AAAAAAAATATGGTTGTCAACGA
>U_TAP:000914-2
AAAAAAAATATGGTTGTCGACG
>U_TAP:000915-3
AAAAAAAATATGGTTGTCGACGA
>U_TAP:000916-1
AAAAAAAATATGTTAACAATCA
>U_TAP:000917-1
AAAAAAAATATGTTAACAATCAT
>U_TAP:000918-2
AAAAAAAATATGTTACGGATAG
>U_TAP:000919-1
AAAAAAAATATGTTCATAATTA
>U_TAP:00091A-1
AAAAAAAATATGTTGTCGACG
>U_TAP:00091B-1
AAAAAAAATATGTTTTTCAATTGATTT
>U_TAP:00091C-1
AAAAAAAATATTATACCAAAGGCTC
>U_TAP:00091D-1
AAAAAAAATATTATACCAAAGTCTC
>U_TAP:00091E-1
AAAAAAAATATTCGACCAGGAAAAT
>U_TAP:00091F-1
AAAAAAAATATTGCCGGTTAAA
>U_TAP:000920-1
AAAAAAAATATTTCGTTTTGGACT
>U_TAP:000921-1
AAAAAAAATATTTCTGCGTATTTGT
>U_TAP:000922-1
AAAAAAAATCAAAAAATACAA
>U_TAP:000923-1
AAAAAAAATCAAAAGTCAGTTAA
>U_TAP:000924-1
AAAAAAAATCAAAATCAACAAAT
>U_TAP:000925-1
AAAAAAAATCAAAATTAAAAAAAA
>U_TAP:000926-1
AAAAAAAATCAAAGGAGAAGGT
>U_TAP:000927-1
AAAAAAAATCAAATTTAGTCA
>U_TAP:000928-1
AAAAAAAATCAACCCGCGCAA
>U_TAP:000929-1
AAAAAAAATCAACCCGCGCAAA
>U_TAP:00092A-1
AAAAAAAATCAACCCGCGTAAA
>U_TAP:00092B-1
AAAAAAAATCAAGAAAAAAAAGG
>U_TAP:00092C-2
AAAAAAAATCAAGAAAAAAAGGT
>U_TAP:00092D-1
AAAAAAAATCAAGAAAAAAAGGTTA
>U_TAP:00092E-1
AAAAAAAATCAAGAAAAAAAGGTTTGA
>U_TAP:00092F-1
AAAAAAAATCAATATTTTGAACTAA
>U_TAP:000930-1
AAAAAAAATCAATGCAAAAG
>U_TAP:000931-1
AAAAAAAATCAATTTCCAATGTTTT
>U_TAP:000932-1
AAAAAAAATCAATTTCCAATTTGTTA
>U_TAP:000933-1
AAAAAAAATCAATTTTCAAGGAT
>U_TAP:000934-1
AAAAAAAATCACAATTAAAA
>U_TAP:000935-1
AAAAAAAATCACCGACAAATGGTT
>U_TAP:000936-1
AAAAAAAATCAGAAAAAAAACTA
>U_TAP:000937-1
AAAAAAAATCAGGCACAAACAA
>U_TAP:000938-2
AAAAAAAATCATACGTGTGAAGA
>U_TAP:000939-1
AAAAAAAATCATAGACAATCT
>U_TAP:00093A-1
AAAAAAAATCATAGACAATCTC
>U_TAP:00093B-1
AAAAAAAATCATAGACAATCTCT
>U_TAP:00093C-1
AAAAAAAATCATCGCTTATCTTCGC
>U_TAP:00093D-1
AAAAAAAATCATGAAATTGTTAACAA
>U_TAP:00093E-1
AAAAAAAATCATGATCCTTCC
>U_TAP:00093F-1
AAAAAAAATCATTCCAATCTATTA
>U_TAP:000940-1
AAAAAAAATCCAAAAAAAGAT
>U_TAP:000941-1
AAAAAAAATCCAGGATTAGT
>U_TAP:000942-1
AAAAAAAATCCCATTGGCAAGTT
>U_TAP:000943-1
AAAAAAAATCCTTATTTCGAAATA
>U_TAP:000944-1
AAAAAAAATCGAATTGTTT
>U_TAP:000945-2
AAAAAAAATCGAATTGTTTAGA
>U_TAP:000946-1
AAAAAAAATCGAATTGTTTAGAA
>U_TAP:000947-1
AAAAAAAATCGAGGGCTTGTT
>U_TAP:000948-1
AAAAAAAATCGATAAAGACGTTAA
>U_TAP:000949-1
AAAAAAAATCGTACCTTCGAAAGA
>U_TAP:00094A-1
AAAAAAAATCTAAAAGAA
>U_TAP:00094B-1
AAAAAAAATCTACTCCTTAATTGA
>U_TAP:00094C-1
AAAAAAAATCTAGAACCTTCTAT
>U_TAP:00094D-1
AAAAAAAATCTGACAGGACA
>U_TAP:00094E-1
AAAAAAAATCTGCGACAATAA
>U_TAP:00094F-1
AAAAAAAATCTGGCGAGATGCC
>U_TAP:000950-1
AAAAAAAATCTTATTAAACTGTAA
>U_TAP:000951-1
AAAAAAAATCTTCACACTTCTTA
>U_TAP:000952-1
AAAAAAAATCTTCATGAGCGCGA
>U_TAP:000953-1
AAAAAAAATCTTCCTTTTCTTCT
>U_TAP:000954-2
AAAAAAAATCTTCCTTTTCTTCTA
>U_TAP:000955-1
AAAAAAAATCTTCTTTTTCT
>U_TAP:000956-1
AAAAAAAATCTTCTTTTTCTT
>U_TAP:000957-3
AAAAAAAATCTTCTTTTTCTTC
>U_TAP:000958-3
AAAAAAAATCTTCTTTTTCTTCT
>U_TAP:000959-3
AAAAAAAATCTTCTTTTTCTTCTA
>U_TAP:00095A-1
AAAAAAAATCTTTCTCCAATTGA
>U_TAP:00095B-1
AAAAAAAATCTTTCTTTTCTTGTA
>U_TAP:00095C-1
AAAAAAAATCTTTCTTTTCTTGTAGA
>U_TAP:00095D-1
AAAAAAAATCTTTTCTCCAAT
>U_TAP:00095E-1
AAAAAAAATCTTTTCTCCAATT
>U_TAP:00095F-1
AAAAAAAATCTTTTCTCCAATTGA
>U_TAP:000960-1
AAAAAAAATGAAAAAAAAAAA
>U_TAP:000961-1
AAAAAAAATGAAAAAAAAAAAGA
>U_TAP:000962-1
AAAAAAAATGAAAAATTTGCGT
>U_TAP:000963-1
AAAAAAAATGAAAATTGGAAAAT
>U_TAP:000964-1
AAAAAAAATGAAAGTAACGATA
>U_TAP:000965-1
AAAAAAAATGAAATAAAGG
>U_TAP:000966-1
AAAAAAAATGAAATAAATCAACAA
>U_TAP:000967-1
AAAAAAAATGAACGATACAAAG
>U_TAP:000968-1
AAAAAAAATGAATAAGACAAAG
>U_TAP:000969-1
AAAAAAAATGAATTCGAATAT
>U_TAP:00096A-1
AAAAAAAATGAATTCGAATATTTGT
>U_TAP:00096B-1
AAAAAAAATGACCACACCATATAT
>U_TAP:00096C-1
AAAAAAAATGAGAAATTTTAGAAAA
>U_TAP:00096D-1
AAAAAAAATGAGTAAGGATCTCCA
>U_TAP:00096E-1
AAAAAAAATGATAATCTAATATTGTTTG
>U_TAP:00096F-1
AAAAAAAATGATATAAAACATA
>U_TAP:000970-1
AAAAAAAATGATATGCATTGGTC
>U_TAP:000971-1
AAAAAAAATGATTAATTAGTTTTA
>U_TAP:000972-1
AAAAAAAATGCAAATTTTGTTAT
>U_TAP:000973-1
AAAAAAAATGCAATAATATAA
>U_TAP:000974-1
AAAAAAAATGCAATAATATAAAA
>U_TAP:000975-1
AAAAAAAATGCAGTGCGATCT
>U_TAP:000976-1
AAAAAAAATGCATATCACGATGA
>U_TAP:000977-1
AAAAAAAATGCATATCACGATGAAT
>U_TAP:000978-1
AAAAAAAATGCATATCACGATGAATA
>U_TAP:000979-1
AAAAAAAATGCATGCAAAACAA
>U_TAP:00097A-1
AAAAAAAATGCATGCAAAACAGTGA
>U_TAP:00097B-1
AAAAAAAATGCATGCAAAACAGTGT
>U_TAP:00097C-1
AAAAAAAATGCTACATATCACAAA
>U_TAP:00097D-1
AAAAAAAATGCTCTATTTAACTA
>U_TAP:00097E-1
AAAAAAAATGCTTACCT
>U_TAP:00097F-1
AAAAAAAATGCTTACCTTCAGCACGTA
>U_TAP:000980-1
AAAAAAAATGGCAAGACTTCTGTA
>U_TAP:000981-1
AAAAAAAATGGGAAATGAATACA
>U_TAP:000982-1
AAAAAAAATGGGAATTAA
>U_TAP:000983-1
AAAAAAAATGGGACGTTCAACT
>U_TAP:000984-1
AAAAAAAATGGGATATGAAGTACGT
>U_TAP:000985-1
AAAAAAAATGTAAAATAGCAA
>U_TAP:000986-1
AAAAAAAATGTAACGAGAAAGT
>U_TAP:000987-1
AAAAAAAATGTAAGTCATAATA
>U_TAP:000988-1
AAAAAAAATGTCACAATTGCTTTGA
>U_TAP:000989-2
AAAAAAAATGTCTAATTATAAAC
>U_TAP:00098A-2
AAAAAAAATGTCTAATTATAAACCA
>U_TAP:00098B-1
AAAAAAAATGTGAAAATGATCT
>U_TAP:00098C-1
AAAAAAAATGTGTGTTTCAATGA
>U_TAP:00098D-1
AAAAAAAATGTTCAAAAATATAAA
>U_TAP:00098E-1
AAAAAAAATGTTCAGGTAGCATAA
>U_TAP:00098F-1
AAAAAAAATGTTGTCGCGAATT
>U_TAP:000990-1
AAAAAAAATGTTTATGTAGAAG
>U_TAP:000991-1
AAAAAAAATGTTTATGTAGAAGAAGA
>U_TAP:000992-1
AAAAAAAATGTTTCTGCGTATTTGT
>U_TAP:000993-1
AAAAAAAATTAAAAAACGTTGA
>U_TAP:000994-1
AAAAAAAATTAAAAATTTTCAAT
>U_TAP:000995-1
AAAAAAAATTAAACCTAGACAT
>U_TAP:000996-1
AAAAAAAATTAAACGAGGATGGGA
>U_TAP:000997-1
AAAAAAAATTAAACTTGTCCTTT
>U_TAP:000998-1
AAAAAAAATTAAAGCAACTCGTT
>U_TAP:000999-1
AAAAAAAATTAAATATTATAA
>U_TAP:00099A-1
AAAAAAAATTAACTAGAACGTTTT
>U_TAP:00099B-1
AAAAAAAATTAAGCAATAATGA
>U_TAP:00099C-1
AAAAAAAATTAAGCAATAATGATGG
>U_TAP:00099D-1
AAAAAAAATTAAGCAATAATGATGGA
>U_TAP:00099E-1
AAAAAAAATTAAGCAATAATTATGGAA
>U_TAP:00099F-1
AAAAAAAATTAATAATGTAGA
>U_TAP:0009A0-1
AAAAAAAATTAATAATGTAGAA
>U_TAP:0009A1-6
AAAAAAAATTAATAATGTAGAAC
>U_TAP:0009A2-3
AAAAAAAATTAATAATGTAGAACC
>U_TAP:0009A3-1
AAAAAAAATTAATAATGTAGAACCA
>U_TAP:0009A4-1
AAAAAAAATTAATAATGTATAACC
>U_TAP:0009A5-1
AAAAAAAATTAATAGTGTAGAACC
>U_TAP:0009A6-1
AAAAAAAATTAATGGAAAGTA
>U_TAP:0009A7-1
AAAAAAAATTAATTGAAAATTCC
>U_TAP:0009A8-1
AAAAAAAATTACAACAACGAAA
>U_TAP:0009A9-3
AAAAAAAATTACAATAATTTCTCT
>U_TAP:0009AA-1
AAAAAAAATTACAATAATTTCTCTA
>U_TAP:0009AB-1
AAAAAAAATTACACACACAAAA
>U_TAP:0009AC-1
AAAAAAAATTACATGCATGAAGA
>U_TAP:0009AD-1
AAAAAAAATTACATGCATGAAGAA
>U_TAP:0009AE-1
AAAAAAAATTACATGCATTAAGA
>U_TAP:0009AF-1
AAAAAAAATTAGATAATTTGAACT
>U_TAP:0009B0-1
AAAAAAAATTAGCATTATTAAAAAA
>U_TAP:0009B1-1
AAAAAAAATTAGCGTTTTCTTCCA
>U_TAP:0009B2-1
AAAAAAAATTAGGAAAGAAATTGTAT
>U_TAP:0009B3-1
AAAAAAAATTAGGTAAACTAGAC
>U_TAP:0009B4-1
AAAAAAAATTAGGTAGTTGGAAC
>U_TAP:0009B5-1
AAAAAAAATTAGTAATTAAACGAT
>U_TAP:0009B6-1
AAAAAAAATTAGTAATTAAACGATCA
>U_TAP:0009B7-1
AAAAAAAATTATAATCGATACAT
>U_TAP:0009B8-2
AAAAAAAATTATAATCTGAATTA
>U_TAP:0009B9-1
AAAAAAAATTATACAACATTACA
>U_TAP:0009BA-5
AAAAAAAATTATACAACATTACAA
>U_TAP:0009BB-2
AAAAAAAATTATACCAAAGATAA
>U_TAP:0009BC-1
AAAAAAAATTATCAAGTAAAGTGTTT
>U_TAP:0009BD-1
AAAAAAAATTATCACGTCAATGTA
>U_TAP:0009BE-3
AAAAAAAATTATCACGTCAATT
>U_TAP:0009BF-8
AAAAAAAATTATCACGTCAATTA
>U_TAP:0009C0-10
AAAAAAAATTATCACGTCAATTAA
>U_TAP:0009C1-5
AAAAAAAATTATCACGTCAATTAAA
>U_TAP:0009C2-1
AAAAAAAATTATCACGTCAATTAAAAAA
>U_TAP:0009C3-1
AAAAAAAATTATCACGTCAATTAAAGA
>U_TAP:0009C4-1
AAAAAAAATTATCACGTCAATTTA
>U_TAP:0009C5-1
AAAAAAAATTATCCGAAG
>U_TAP:0009C6-1
AAAAAAAATTATCTAAAGGAAAAT
>U_TAP:0009C7-1
AAAAAAAATTATCTTAATTTAAC
>U_TAP:0009C8-1
AAAAAAAATTATGAGGAACTCTC
>U_TAP:0009C9-2
AAAAAAAATTATTAATGA
>U_TAP:0009CA-4
AAAAAAAATTATTAATGAATA
>U_TAP:0009CB-10
AAAAAAAATTATTAATGAATAA
>U_TAP:0009CC-1
AAAAAAAATTATTAATGAATAAA
>U_TAP:0009CD-1
AAAAAAAATTATTAATGAATAAAAA
>U_TAP:0009CE-7
AAAAAAAATTATTAATGAATAAT
>U_TAP:0009CF-2
AAAAAAAATTATTAATGAATAATGA
>U_TAP:0009D0-1
AAAAAAAATTATTAATGTATAA
>U_TAP:0009D1-1
AAAAAAAATTATTAATTAAACGAT
>U_TAP:0009D2-2
AAAAAAAATTATTAATTAATAA
>U_TAP:0009D3-1
AAAAAAAATTATTCAAAAAGCGA
>U_TAP:0009D4-3
AAAAAAAATTATTCGAAGATA
>U_TAP:0009D5-16
AAAAAAAATTATTCGAAGATAA
>U_TAP:0009D6-24
AAAAAAAATTATTCGAAGATAAA
>U_TAP:0009D7-3
AAAAAAAATTATTCGAAGATAAAA
>U_TAP:0009D8-2
AAAAAAAATTATTCGAAGATAAAAA
>U_TAP:0009D9-4
AAAAAAAATTATTCGAAGATAAAAAA
>U_TAP:0009DA-1
AAAAAAAATTATTCGAAGATAAAAGA
>U_TAP:0009DB-36
AAAAAAAATTATTCGAAGATAAAC
>U_TAP:0009DC-1
AAAAAAAATTATTCGAAGATAAACA
>U_TAP:0009DD-1
AAAAAAAATTATTCGAAGATAAACAA
>U_TAP:0009DE-8
AAAAAAAATTATTCGAAGATAAACT
>U_TAP:0009DF-1
AAAAAAAATTATTCGAAGGTAA
>U_TAP:0009E0-1
AAAAAAAATTATTCGAATATA
>U_TAP:0009E1-1
AAAAAAAATTATTCGAATATAAAA
>U_TAP:0009E2-2
AAAAAAAATTATTCGAATATAAAC
>U_TAP:0009E3-1
AAAAAAAATTATTCTAAGATAA
>U_TAP:0009E4-1
AAAAAAAATTATTCTAATATAA
>U_TAP:0009E5-1
AAAAAAAATTATTTAGAATTTAA
>U_TAP:0009E6-2
AAAAAAAATTCAAAATTTAA
>U_TAP:0009E7-4
AAAAAAAATTCAAAATTTAAA
>U_TAP:0009E8-6
AAAAAAAATTCAAAATTTAAAT
>U_TAP:0009E9-7
AAAAAAAATTCAAAATTTAAATT
>U_TAP:0009EA-1
AAAAAAAATTCAAAATTTAAATTAA
>U_TAP:0009EB-1
AAAAAAAATTCAAAATTTAAATTAAAAA
>U_TAP:0009EC-9
AAAAAAAATTCAAAATTTAAATTT
>U_TAP:0009ED-2
AAAAAAAATTCAAAATTTAAATTTG
>U_TAP:0009EE-12
AAAAAAAATTCAAAATTTAAATTTGA
>U_TAP:0009EF-1
AAAAAAAATTCAAAATTTAAATTTGAATA
>U_TAP:0009F0-1
AAAAAAAATTCAAAATTTAAATTTTA
>U_TAP:0009F1-1
AAAAAAAATTCAAAATTTG
>U_TAP:0009F2-1
AAAAAAAATTCAAACATGAAGT
>U_TAP:0009F3-1
AAAAAAAATTCAAATCATTCT
>U_TAP:0009F4-1
AAAAAAAATTCAAGATTTAAATT
>U_TAP:0009F5-1
AAAAAAAATTCAAGATTTAAATTT
>U_TAP:0009F6-2
AAAAAAAATTCATCAATAGTGAT
>U_TAP:0009F7-1
AAAAAAAATTCCAATGTTAA
>U_TAP:0009F8-1
AAAAAAAATTCCGCAAGACT
>U_TAP:0009F9-1
AAAAAAAATTCGAAAAAAAAAA
>U_TAP:0009FA-2
AAAAAAAATTCTAAAAATCCAA
>U_TAP:0009FB-1
AAAAAAAATTCTAGGTCTCAATT
>U_TAP:0009FC-1
AAAAAAAATTCTATTCCTTTCATGT
>U_TAP:0009FD-1
AAAAAAAATTCTCGGCAGATAAAT
>U_TAP:0009FE-1
AAAAAAAATTCTTGTCGTGAAA
>U_TAP:0009FF-3
AAAAAAAATTCTTGTCGTGAAAAAA
>U_TAP:000A00-1
AAAAAAAATTCTTGTCGTGAAAG
>U_TAP:000A01-1
AAAAAAAATTCTTGTCGTGAAAGG
>U_TAP:000A02-2
AAAAAAAATTGAAAAAGAAAAAA
>U_TAP:000A03-1
AAAAAAAATTGAAAATTAGG
>U_TAP:000A04-1
AAAAAAAATTGAAGCTAAATGA
>U_TAP:000A05-1
AAAAAAAATTGAAGGAAATAGAG
>U_TAP:000A06-1
AAAAAAAATTGAAGGAAATAGAGT
>U_TAP:000A07-1
AAAAAAAATTGAAGGAAATAGAGTT
>U_TAP:000A08-1
AAAAAAAATTGAAGGAAATAGAGTTT
>U_TAP:000A09-1
AAAAAAAATTGAATAAACTCAG
>U_TAP:000A0A-3
AAAAAAAATTGAATTACATGTACT
>U_TAP:000A0B-1
AAAAAAAATTGAATTACTTGTAAGAAA
>U_TAP:000A0C-2
AAAAAAAATTGAATTACTTGTACT
>U_TAP:000A0D-1
AAAAAAAATTGAATTACTTGTACTC
>U_TAP:000A0E-1
AAAAAAAATTGAATTACTTGTACTCAT
>U_TAP:000A0F-1
AAAAAAAATTGATATTATGAAATA
>U_TAP:000A10-1
AAAAAAAATTGATTAATTAGA
>U_TAP:000A11-1
AAAAAAAATTGATTAATTAGAA
>U_TAP:000A12-1
AAAAAAAATTGATTAATTAGAAC
>U_TAP:000A13-2
AAAAAAAATTGATTAATTAGAACCA
>U_TAP:000A14-1
AAAAAAAATTGATTAATTAGAACCAA
>U_TAP:000A15-1
AAAAAAAATTGATTTGGTTTCAG
>U_TAP:000A16-1
AAAAAAAATTGCCCTCCCTCC
>U_TAP:000A17-1
AAAAAAAATTGCTAATCTTG
>U_TAP:000A18-1
AAAAAAAATTGCTATTTTTAGCA
>U_TAP:000A19-1
AAAAAAAATTGGAACGCTT
>U_TAP:000A1A-1
AAAAAAAATTGGAAGGGATTTTAAAA
>U_TAP:000A1B-1
AAAAAAAATTGGATTAATCGGCA
>U_TAP:000A1C-1
AAAAAAAATTGGCCAAAAA
>U_TAP:000A1D-1
AAAAAAAATTGGTTACCGAAC
>U_TAP:000A1E-1
AAAAAAAATTGTAACGCTTCAAGT
>U_TAP:000A1F-1
AAAAAAAATTGTAGATTCACC
>U_TAP:000A20-2
AAAAAAAATTGTCCCACAAATATG
>U_TAP:000A21-2
AAAAAAAATTGTCCCACAAATATGCA
>U_TAP:000A22-1
AAAAAAAATTGTCGCCATTGTCTA
>U_TAP:000A23-1
AAAAAAAATTGTCGCCATTGTCTAG
>U_TAP:000A24-1
AAAAAAAATTGTCGTGAAAGTTAT
>U_TAP:000A25-2
AAAAAAAATTGTGTCGTGAAAGGT
>U_TAP:000A26-2
AAAAAAAATTGTGTCGTGAAAGGTT
>U_TAP:000A27-1
AAAAAAAATTGTGTCGTGAAATG
>U_TAP:000A28-1
AAAAAAAATTTAAAAAGCACAAT
>U_TAP:000A29-2
AAAAAAAATTTAAAACTTAAAT
>U_TAP:000A2A-1
AAAAAAAATTTAAAACTTAAATTTGA
>U_TAP:000A2B-1
AAAAAAAATTTAAAACTTAAATTTGAA
>U_TAP:000A2C-2
AAAAAAAATTTAAGCAAGCAAGA
>U_TAP:000A2D-1
AAAAAAAATTTATATTTGAGATA
>U_TAP:000A2E-1
AAAAAAAATTTATCTTTCATTTCT
>U_TAP:000A2F-1
AAAAAAAATTTCAAGATTGGAT
>U_TAP:000A30-1
AAAAAAAATTTCAGGATAGAAAA
>U_TAP:000A31-1
AAAAAAAATTTCAGGCAATTTAA
>U_TAP:000A32-1
AAAAAAAATTTCAGGCAATTTAGA
>U_TAP:000A33-1
AAAAAAAATTTCGAAAATAACTA
>U_TAP:000A34-2
AAAAAAAATTTCGAAATACA
>U_TAP:000A35-1
AAAAAAAATTTCGAAATACATAT
>U_TAP:000A36-1
AAAAAAAATTTCGAAATACATATA
>U_TAP:000A37-2
AAAAAAAATTTCGAAATACATATAA
>U_TAP:000A38-1
AAAAAAAATTTCTTTCGTTCTTTC
>U_TAP:000A39-1
AAAAAAAATTTGATACGCTTCAC
>U_TAP:000A3A-1
AAAAAAAATTTGCACCAAAAT
>U_TAP:000A3B-1
AAAAAAAATTTGCGTGTCATC
>U_TAP:000A3C-1
AAAAAAAATTTGGAAAGAA
>U_TAP:000A3D-1
AAAAAAAATTTGGAACGCT
>U_TAP:000A3E-1
AAAAAAAATTTGGAACGCTG
>U_TAP:000A3F-1
AAAAAAAATTTGGAACGCTTC
>U_TAP:000A40-6
AAAAAAAATTTGGAACGCTTCA
>U_TAP:000A41-5
AAAAAAAATTTGGAACGCTTCAA
>U_TAP:000A42-2
AAAAAAAATTTGGAACGCTTCAAA
>U_TAP:000A43-1
AAAAAAAATTTGGAACGCTTCAAAA
>U_TAP:000A44-1
AAAAAAAATTTGGAACGCTTCAAATA
>U_TAP:000A45-1
AAAAAAAATTTGGAACGCTTCAAGA
>U_TAP:000A46-1
AAAAAAAATTTGGAACGCTTCAC
>U_TAP:000A47-2
AAAAAAAATTTGGAACGCTTCACG
>U_TAP:000A48-1
AAAAAAAATTTGGAACGCTTCACGA
>U_TAP:000A49-1
AAAAAAAATTTGGAACGCTTCAG
>U_TAP:000A4A-1
AAAAAAAATTTGGAACTCTTCAAAA
>U_TAP:000A4B-1
AAAAAAAATTTGTAACTCTTCA
>U_TAP:000A4C-1
AAAAAAAATTTGTCGTTGATCATTA
>U_TAP:000A4D-1
AAAAAAAATTTTAAAAAACGGCA
>U_TAP:000A4E-1
AAAAAAAATTTTAAAAAATAAA
>U_TAP:000A4F-2
AAAAAAAATTTTACTTCAAGCCA
>U_TAP:000A50-1
AAAAAAAATTTTCATAACTTAA
>U_TAP:000A51-1
AAAAAAAATTTTCGCGAAATGT
>U_TAP:000A52-1
AAAAAAAATTTTCTAGCTCCGAGT
>U_TAP:000A53-1
AAAAAAAATTTTCTAGCTCCGAGTT
>U_TAP:000A54-1
AAAAAAAATTTTCTAGCTCCTAG
>U_TAP:000A55-1
AAAAAAAATTTTGGAAAAATATAT
>U_TAP:000A56-5
AAAAAAAATTTTGTCGCGAAAG
>U_TAP:000A57-15
AAAAAAAATTTTGTCGCGAAAGG
>U_TAP:000A58-8
AAAAAAAATTTTGTCGCGAAAGGT
>U_TAP:000A59-1
AAAAAAAATTTTGTCGCGAAAGGTAT
>U_TAP:000A5A-1
AAAAAAAATTTTGTCGCGAAAGGTT
>U_TAP:000A5B-4
AAAAAAAATTTTGTCGCGAAAGT
>U_TAP:000A5C-1
AAAAAAAATTTTGTCGCGAAAGTT
>U_TAP:000A5D-1
AAAAAAAATTTTGTCGCGAAAGTTT
>U_TAP:000A5E-1
AAAAAAAATTTTGTCGCGAAAT
>U_TAP:000A5F-1
AAAAAAAATTTTGTCGCGAAATGTT
>U_TAP:000A60-1
AAAAAAAATTTTGTCGCGAAATGTTT
>U_TAP:000A61-1
AAAAAAAATTTTTAAATACATGA
>U_TAP:000A62-1
AAAAAAAATTTTTAAATCTTACCA
>U_TAP:000A63-2
AAAAAAAATTTTTCGTTCTTTC
>U_TAP:000A64-1
AAAAAAAATTTTTGTCGTGAAAG
>U_TAP:000A65-1
AAAAAAAATTTTTGTCGTGAAAT
>U_TAP:000A66-1
AAAAAAAATTTTTGTCGTTAAAG
>U_TAP:000A67-1
AAAAAAAATTTTTTCCATTCTTTT
>U_TAP:000A68-1
AAAAAAAATTTTTTCTCTAAAGTT
>U_TAP:000A69-1
AAAAAAACAAAAAAAAAAAAA
>U_TAP:000A6A-1
AAAAAAACAAAAAAAAAGAAC
>U_TAP:000A6B-1
AAAAAAACAAAAAAAAAGCTA
>U_TAP:000A6C-1
AAAAAAACAAAAAAAGAAAA
>U_TAP:000A6D-3
AAAAAAACAAAAAAAGAAAAAA
>U_TAP:000A6E-1
AAAAAAACAAAAAAAGAAAAAAA
>U_TAP:000A6F-2
AAAAAAACAAAAAAAGAGA
>U_TAP:000A70-1
AAAAAAACAAAAAAATTATTAATCT
>U_TAP:000A71-1
AAAAAAACAAAAAAATTTGCACCG
>U_TAP:000A72-1
AAAAAAACAAAAAAGGCATGCAT
>U_TAP:000A73-1
AAAAAAACAAAAAGAAAATGAAAAA
>U_TAP:000A74-1
AAAAAAACAAAACCGAAA
>U_TAP:000A75-1
AAAAAAACAAAATCATGCAATA
>U_TAP:000A76-1
AAAAAAACAAACAAACAACAA
>U_TAP:000A77-1
AAAAAAACAAACAAACAACAAA
>U_TAP:000A78-1
AAAAAAACAAACGAAAAACAA
>U_TAP:000A79-1
AAAAAAACAAACTGTAGTC
>U_TAP:000A7A-1
AAAAAAACAAACTGTAGTCATTTTA
>U_TAP:000A7B-1
AAAAAAACAAAGAAACCAACG
>U_TAP:000A7C-1
AAAAAAACAAAGGATAATTGTGAT
>U_TAP:000A7D-1
AAAAAAACAAATAATTGAGA
>U_TAP:000A7E-1
AAAAAAACAAATCAATCATTTTTA
>U_TAP:000A7F-1
AAAAAAACAAATTTGAAATGA
>U_TAP:000A80-1
AAAAAAACAAATTTTGAAATGA
>U_TAP:000A81-1
AAAAAAACAACAAAAATTGCAAA
>U_TAP:000A82-1
AAAAAAACAACAAACAAATAACAT
>U_TAP:000A83-1
AAAAAAACAACATGTAGATTTTTCAT
>U_TAP:000A84-2
AAAAAAACAACCTTACTGTA
>U_TAP:000A85-4
AAAAAAACAACGATACAACCCCGG
>U_TAP:000A86-1
AAAAAAACAACGATACAACCCCGGA
>U_TAP:000A87-2
AAAAAAACAACGATACAATCC
>U_TAP:000A88-7
AAAAAAACAACGATACAATCCC
>U_TAP:000A89-5
AAAAAAACAACGATACAATCCCG
>U_TAP:000A8A-16
AAAAAAACAACGATACAATCCCGA
>U_TAP:000A8B-1
AAAAAAACAACGATACAATCCCGAAAAA
>U_TAP:000A8C-8
AAAAAAACAACGATACAATCCCGG
>U_TAP:000A8D-1
AAAAAAACAACGATACAATCCCGT
>U_TAP:000A8E-1
AAAAAAACAACGATACAATCCCTA
>U_TAP:000A8F-1
AAAAAAACAACGATACAATCCCTG
>U_TAP:000A90-1
AAAAAAACAACGATACAATTCCGA
>U_TAP:000A91-2
AAAAAAACAACTGAATTCAA
>U_TAP:000A92-1
AAAAAAACAACTGAATTCAATC
>U_TAP:000A93-1
AAAAAAACAACTGAATTCGAAA
>U_TAP:000A94-1
AAAAAAACAACTTCATGGTTAAC
>U_TAP:000A95-2
AAAAAAACAACTTGCTCTTTTTA
>U_TAP:000A96-3
AAAAAAACAACTTGCTCTTTTTAT
>U_TAP:000A97-1
AAAAAAACAACTTGTCGGATTTTG
>U_TAP:000A98-1
AAAAAAACAAGAAAAAGAAAA
>U_TAP:000A99-1
AAAAAAACAAGAAACGGAATTGC
>U_TAP:000A9A-1
AAAAAAACAAGAAATGCA
>U_TAP:000A9B-1
AAAAAAACAAGAGGAACAACAC
>U_TAP:000A9C-1
AAAAAAACAAGATAAAAACTGATA
>U_TAP:000A9D-1
AAAAAAACAAGCAAAGGAAGAGGT
>U_TAP:000A9E-1
AAAAAAACAAGGACTCAC
>U_TAP:000A9F-1
AAAAAAACAAGGGAAAAGAA
>U_TAP:000AA0-1
AAAAAAACAAGTGAAAAATAAA
>U_TAP:000AA1-1
AAAAAAACAAGTTGACACCCAATGAT
>U_TAP:000AA2-1
AAAAAAACAATACGGCACTA
>U_TAP:000AA3-1
AAAAAAACAATAGCCTTTGTTCAT
>U_TAP:000AA4-1
AAAAAAACAATGATACAATCCCGG
>U_TAP:000AA5-1
AAAAAAACAATGTGGGCTGAA
>U_TAP:000AA6-1
AAAAAAACAATGTTTGTGAAAAAAAAAA
>U_TAP:000AA7-1
AAAAAAACAATTAATATAGTCACACA
>U_TAP:000AA8-1
AAAAAAACAATTAATTCAATACC
>U_TAP:000AA9-1
AAAAAAACAATTCCGAAAATCT
>U_TAP:000AAA-1
AAAAAAACAATTCCGAAAATCTGA
>U_TAP:000AAB-1
AAAAAAACAATTCTAGAAAAA
>U_TAP:000AAC-1
AAAAAAACAATTTGATTAATCCA
>U_TAP:000AAD-1
AAAAAAACACAAATATTTAAA
>U_TAP:000AAE-1
AAAAAAACACAACGATACAATCCC
>U_TAP:000AAF-1
AAAAAAACACAATTAACCA
>U_TAP:000AB0-1
AAAAAAACACCGATTTACATAT
>U_TAP:000AB1-1
AAAAAAACACGAAACGTCAGCAG
>U_TAP:000AB2-1
AAAAAAACACGCAATTAGTAGAA
>U_TAP:000AB3-1
AAAAAAACACGGCCATTTATC
>U_TAP:000AB4-2
AAAAAAACACGTCTTAACACATATAA
>U_TAP:000AB5-1
AAAAAAACACTACTGAGGCTT
>U_TAP:000AB6-1
AAAAAAACACTATAAGCGC
>U_TAP:000AB7-1
AAAAAAACACTCAAAAAAA
>U_TAP:000AB8-1
AAAAAAACACTCAAAAAAATT
>U_TAP:000AB9-1
AAAAAAACACTCATATTTACAAACGCTT
>U_TAP:000ABA-1
AAAAAAACACTTTATTATTCAAAC
>U_TAP:000ABB-1
AAAAAAACAGAAAGAGTTACACT
>U_TAP:000ABC-1
AAAAAAACAGAAATAGTTACACT
>U_TAP:000ABD-2
AAAAAAACAGATAGTTTTATGGCA
>U_TAP:000ABE-1
AAAAAAACAGCAAATGTTATAA
>U_TAP:000ABF-1
AAAAAAACAGCAGAAAAAAACCA
>U_TAP:000AC0-1
AAAAAAACAGCTTGGATACCTTC
>U_TAP:000AC1-1
AAAAAAACAGTAACAGAAGGT
>U_TAP:000AC2-1
AAAAAAACAGTAATCTGATCAG
>U_TAP:000AC3-4
AAAAAAACAGTAATCTGATCAGT
>U_TAP:000AC4-6
AAAAAAACAGTAATCTGATCAGTA
>U_TAP:000AC5-1
AAAAAAACAGTAATCTGATCAGTAG
>U_TAP:000AC6-1
AAAAAAACATAGAAAGAGAA
>U_TAP:000AC7-1
AAAAAAACATAGATGGAATTTGGA
>U_TAP:000AC8-1
AAAAAAACATAGGTGGAACTAAT
>U_TAP:000AC9-1
AAAAAAACATATCAATAGCCGAT
>U_TAP:000ACA-1
AAAAAAACATATGCTGATTCATAAGA
>U_TAP:000ACB-1
AAAAAAACATATTACATCTTCAT
>U_TAP:000ACC-1
AAAAAAACATATTACATCTTGCA
>U_TAP:000ACD-1
AAAAAAACATATTACATCTTTCA
>U_TAP:000ACE-10
AAAAAAACATATTACATCTTTCAT
>U_TAP:000ACF-1
AAAAAAACATCAAAGAAAAAAA
>U_TAP:000AD0-1
AAAAAAACATCAATTGGTAGATT
>U_TAP:000AD1-1
AAAAAAACATCAGGAGATTGGA
>U_TAP:000AD2-1
AAAAAAACATCCGCAAACATTT
>U_TAP:000AD3-2
AAAAAAACATCGTTAATGATAAT
>U_TAP:000AD4-2
AAAAAAACATGAAAAAAGAAAA
>U_TAP:000AD5-1
AAAAAAACATGAAAATCCTTGT
>U_TAP:000AD6-1
AAAAAAACATGACCAGGAGTAACCA
>U_TAP:000AD7-1
AAAAAAACATGATAAAATTGATA
>U_TAP:000AD8-1
AAAAAAACATGCAAGCACTTTAT
>U_TAP:000AD9-1
AAAAAAACATGCAATCACTTTA
>U_TAP:000ADA-1
AAAAAAACATGCAATCATACATAT
>U_TAP:000ADB-1
AAAAAAACATGCAATTGATAATAT
>U_TAP:000ADC-1
AAAAAAACATGCACAAATACAA
>U_TAP:000ADD-1
AAAAAAACATGCATGTTAATAAA
>U_TAP:000ADE-1
AAAAAAACATGCATGTTAATATA
>U_TAP:000ADF-1
AAAAAAACATGGTGGTAAGAGA
>U_TAP:000AE0-1
AAAAAAACATTAAGAGTTTTA
>U_TAP:000AE1-1
AAAAAAACATTAAGTTAA
>U_TAP:000AE2-1
AAAAAAACATTACATCTTTC
>U_TAP:000AE3-6
AAAAAAACATTACTGAGGCT
>U_TAP:000AE4-89
AAAAAAACATTACTGAGGCTT
>U_TAP:000AE5-1
AAAAAAACATTACTGAGGCTTA
>U_TAP:000AE6-2
AAAAAAACATTACTGAGGTTT
>U_TAP:000AE7-1
AAAAAAACATTACTGAGTCTT
>U_TAP:000AE8-1
AAAAAAACATTACTGATGCTT
>U_TAP:000AE9-1
AAAAAAACATTACTGATTTTT
>U_TAP:000AEA-1
AAAAAAACATTCAAGAGAGCCAAAAC
>U_TAP:000AEB-1
AAAAAAACATTCAATTAGTTA
>U_TAP:000AEC-1
AAAAAAACATTCACAACCCGTAAA
>U_TAP:000AED-1
AAAAAAACATTCCATTTCACATCA
>U_TAP:000AEE-5
AAAAAAACATTGAGAGTTTTA
>U_TAP:000AEF-6
AAAAAAACATTGAGAGTTTTAA
>U_TAP:000AF0-3
AAAAAAACATTGAGAGTTTTAAG
>U_TAP:000AF1-6
AAAAAAACATTGAGAGTTTTAAGG
>U_TAP:000AF2-1
AAAAAAACATTGATGGGTATTAT
>U_TAP:000AF3-2
AAAAAAACATTGTCGCGAATTATA
>U_TAP:000AF4-4
AAAAAAACATTTAAAGATATAAGC
>U_TAP:000AF5-6
AAAAAAACATTTAAAGATATAAGCA
>U_TAP:000AF6-1
AAAAAAACATTTTGATTAATTC
>U_TAP:000AF7-1
AAAAAAACATTTTTTTTTGGATT
>U_TAP:000AF8-2
AAAAAAACCAAGAGATAA
>U_TAP:000AF9-3
AAAAAAACCAATCAACTTTCACGA
>U_TAP:000AFA-1
AAAAAAACCAATTGCATGCAA
>U_TAP:000AFB-1
AAAAAAACCAATTTTTCGTAACTT
>U_TAP:000AFC-1
AAAAAAACCAGTGACGTAACTAT
>U_TAP:000AFD-1
AAAAAAACCAGTGACGTAACTATT
>U_TAP:000AFE-2
AAAAAAACCATCCAATTCCGCTTT
>U_TAP:000AFF-1
AAAAAAACCATGAAAAAAAA
>U_TAP:000B00-1
AAAAAAACCATGATTAAAA
>U_TAP:000B01-1
AAAAAAACCATGATTAATAAA
>U_TAP:000B02-2
AAAAAAACCATGATTAATAAAA
>U_TAP:000B03-1
AAAAAAACCATGATTAATAAAAAAAAGA
>U_TAP:000B04-1
AAAAAAACCATGATTAATAGAAAGT
>U_TAP:000B05-2
AAAAAAACCATGATTAATTGAAA
>U_TAP:000B06-2
AAAAAAACCATGATTAATTGAAAGT
>U_TAP:000B07-2
AAAAAAACCATGATTAATTGAAAGTT
>U_TAP:000B08-4
AAAAAAACCATGATTAATTTA
>U_TAP:000B09-1
AAAAAAACCATGATTAATTTAAAGT
>U_TAP:000B0A-2
AAAAAAACCATGATTAATTTATT
>U_TAP:000B0B-6
AAAAAAACCATGATTAATTTATTA
>U_TAP:000B0C-2
AAAAAAACCATGATTAATTTATTAAA
>U_TAP:000B0D-1
AAAAAAACCATGATTAATTTTTTACA
>U_TAP:000B0E-1
AAAAAAACCATGGTTTGGTAAGA
>U_TAP:000B0F-2
AAAAAAACCATTATGGAAGAAA
>U_TAP:000B10-1
AAAAAAACCATTCTAACCTATTAC
>U_TAP:000B11-1
AAAAAAACCCCCCTATATTAAACA
>U_TAP:000B12-1
AAAAAAACCGAATCAATGAAGACG
>U_TAP:000B13-1
AAAAAAACCGCATTGTCAAATA
>U_TAP:000B14-1
AAAAAAACCGCTAACACGACCAAT
>U_TAP:000B15-1
AAAAAAACCGTGCGGGGCGTTCA
>U_TAP:000B16-1
AAAAAAACCTAAAATGAGAAGAGG
>U_TAP:000B17-1
AAAAAAACCTAGAAAAAA
>U_TAP:000B18-1
AAAAAAACCTATAATTACCAAACCT
>U_TAP:000B19-1
AAAAAAACCTATAATTATCAAAC
>U_TAP:000B1A-1
AAAAAAACCTATTGTTAAAGTA
>U_TAP:000B1B-1
AAAAAAACCTCAAAAAAAAAAA
>U_TAP:000B1C-1
AAAAAAACCTCAAAAAAAAAAAGA
>U_TAP:000B1D-1
AAAAAAACCTCTCCCAAAATT
>U_TAP:000B1E-1
AAAAAAACCTCTCCCCCAATTA
>U_TAP:000B1F-1
AAAAAAACCTGACGTATTGATTGAA
>U_TAP:000B20-1
AAAAAAACCTGATGTATTGATTTT
>U_TAP:000B21-1
AAAAAAACCTGTTTTCCTGA
>U_TAP:000B22-1
AAAAAAACCTTAAAGGGCTTCCAAAA
>U_TAP:000B23-1
AAAAAAACCTTAAATTCTTTTAA
>U_TAP:000B24-1
AAAAAAACCTTAAATTCTTTTAAC
>U_TAP:000B25-1
AAAAAAACCTTAAATTCTTTTAACA
>U_TAP:000B26-1
AAAAAAACCTTAAATTCTTTTAACAA
>U_TAP:000B27-1
AAAAAAACCTTAATCTCCTT
>U_TAP:000B28-1
AAAAAAACCTTCATCTTTTTTAT
>U_TAP:000B29-1
AAAAAAACCTTGAAAAGTTA
>U_TAP:000B2A-1
AAAAAAACCTTGAAAGTTTAC
>U_TAP:000B2B-1
AAAAAAACCTTGAAAGTTTACC
>U_TAP:000B2C-5
AAAAAAACCTTGAAAGTTTACCA
>U_TAP:000B2D-1
AAAAAAACCTTTATCTCCTTACA
>U_TAP:000B2E-3
AAAAAAACCTTTATCTCCTTACAT
>U_TAP:000B2F-1
AAAAAAACCTTTATCTCCTTACATA
>U_TAP:000B30-1
AAAAAAACCTTTATCTCTTACATA
>U_TAP:000B31-3
AAAAAAACCTTTATCTTCTTACAT
>U_TAP:000B32-1
AAAAAAACCTTTATGTGGACAACAA
>U_TAP:000B33-1
AAAAAAACCTTTCACGACAAATTTA
>U_TAP:000B34-1
AAAAAAACCTTTTTCAAGTG
>U_TAP:000B35-1
AAAAAAACGAAAAAATAAAAA
>U_TAP:000B36-1
AAAAAAACGAAAAAGCATGCAA
>U_TAP:000B37-1
AAAAAAACGAAACGACTGAAATT
>U_TAP:000B38-1
AAAAAAACGAAACGACTGAAATTG
>U_TAP:000B39-1
AAAAAAACGAAACGACTGAAATTGGA
>U_TAP:000B3A-1
AAAAAAACGAAATTCAAATCAAGCT
>U_TAP:000B3B-1
AAAAAAACGAATGCAGCTAC
>U_TAP:000B3C-1
AAAAAAACGAATTTGCGTGTCAT
>U_TAP:000B3D-1
AAAAAAACGACAACAGAAAAATCAA
>U_TAP:000B3E-1
AAAAAAACGACAATCTCGATTA
>U_TAP:000B3F-2
AAAAAAACGACACACCTTGA
>U_TAP:000B40-1
AAAAAAACGACACACTTAAA
>U_TAP:000B41-2
AAAAAAACGACACACTTAAATTA
>U_TAP:000B42-1
AAAAAAACGACACACTTAAATTAT
>U_TAP:000B43-1
AAAAAAACGACACACTTAAATTATA
>U_TAP:000B44-1
AAAAAAACGACACATTTAAGTTACA
>U_TAP:000B45-1
AAAAAAACGAGCTTTCTGT
>U_TAP:000B46-1
AAAAAAACGAGTGAAAACAAC
>U_TAP:000B47-1
AAAAAAACGATGCCATGAAT
>U_TAP:000B48-4
AAAAAAACGATTAATTAGTTTTA
>U_TAP:000B49-1
AAAAAAACGATTAATTAGTTTTAT
>U_TAP:000B4A-1
AAAAAAACGATTAATTATTTTTA
>U_TAP:000B4B-1
AAAAAAACGCATGAGTGAACAGCA
>U_TAP:000B4C-1
AAAAAAACGCATTTAGCCAGCC
>U_TAP:000B4D-1
AAAAAAACGCCAACTGA
>U_TAP:000B4E-1
AAAAAAACGCCAACTGAT
>U_TAP:000B4F-1
AAAAAAACGCTAACGGCCTCTAACC
>U_TAP:000B50-1
AAAAAAACGGAAAACCTGTGAGTT
>U_TAP:000B51-2
AAAAAAACGGCATTAAGAAGAGCA
>U_TAP:000B52-1
AAAAAAACGGCCGTATTGAT
>U_TAP:000B53-1
AAAAAAACGGCTTCACAAC
>U_TAP:000B54-1
AAAAAAACGGCTTCACAACA
>U_TAP:000B55-1
AAAAAAACGGCTTCACAACAATCA
>U_TAP:000B56-1
AAAAAAACGGCTTCACAACC
>U_TAP:000B57-1
AAAAAAACGGGGATGCCCGAGGT
>U_TAP:000B58-1
AAAAAAACGTAAAACTTCAATACC
>U_TAP:000B59-1
AAAAAAACGTAAAGCAAAGGTAT
>U_TAP:000B5A-1
AAAAAAACGTAAAGCAAATGTAT
>U_TAP:000B5B-1
AAAAAAACGTAACGTGCTGACTG
>U_TAP:000B5C-1
AAAAAAACGTAACGTGCTGACTGC
>U_TAP:000B5D-1
AAAAAAACGTAATATTACTCCAA
>U_TAP:000B5E-1
AAAAAAACGTAGAGCAACCGAT
>U_TAP:000B5F-2
AAAAAAACGTAGAGCAACCGATG
>U_TAP:000B60-3
AAAAAAACGTAGAGCAACCGATGA
>U_TAP:000B61-1
AAAAAAACGTCCAATCAAAGG
>U_TAP:000B62-1
AAAAAAACGTTAAGCCAATATA
>U_TAP:000B63-1
AAAAAAACGTTATACTCTAC
>U_TAP:000B64-1
AAAAAAACGTTCAGCCCACAATT
>U_TAP:000B65-1
AAAAAAACGTTTGCTATCAATAAATT
>U_TAP:000B66-1
AAAAAAACGTTTTTTGCAATGAGAA
>U_TAP:000B67-1
AAAAAAACTAAAAAATGGGAAA
>U_TAP:000B68-1
AAAAAAACTAAAAAATGGGAAAT
>U_TAP:000B69-1
AAAAAAACTAAAACAGATATTCAT
>U_TAP:000B6A-1
AAAAAAACTAAATAAATAAGATT
>U_TAP:000B6B-1
AAAAAAACTAACAATATTTCAGCT
>U_TAP:000B6C-1
AAAAAAACTAAGACAAATTAATC
>U_TAP:000B6D-1
AAAAAAACTAATGGAAAATAGC
>U_TAP:000B6E-1
AAAAAAACTAATGGAAAATAGCA
>U_TAP:000B6F-3
AAAAAAACTAATGGAAAATAGCAA
>U_TAP:000B70-1
AAAAAAACTACAAAATGAGGAA
>U_TAP:000B71-1
AAAAAAACTACAACAACAAAAA
>U_TAP:000B72-2
AAAAAAACTACAACAACGA
>U_TAP:000B73-3
AAAAAAACTACAACAACGAAA
>U_TAP:000B74-4
AAAAAAACTACAACAACGAAAA
>U_TAP:000B75-20
AAAAAAACTACAACAACGAAAAGA
>U_TAP:000B76-1
AAAAAAACTACAACAACGAAAAGAA
>U_TAP:000B77-1
AAAAAAACTACAACAACGAAAATA
>U_TAP:000B78-1
AAAAAAACTACAACAACTAA
>U_TAP:000B79-1
AAAAAAACTACACACCTTGATATTCCA
>U_TAP:000B7A-1
AAAAAAACTAGAAGACAGGCATG
>U_TAP:000B7B-1
AAAAAAACTAGATAGTTCGATTA
>U_TAP:000B7C-2
AAAAAAACTAGCAAATAATAGTGAT
>U_TAP:000B7D-1
AAAAAAACTAGCATATAAATCGT
>U_TAP:000B7E-1
AAAAAAACTAGTTCAAAAGA
>U_TAP:000B7F-1
AAAAAAACTATAACAAATTTTA
>U_TAP:000B80-1
AAAAAAACTATATCAAAAATC
>U_TAP:000B81-1
AAAAAAACTATCACAAAT
>U_TAP:000B82-1
AAAAAAACTATCACAAATTTAAA
>U_TAP:000B83-11
AAAAAAACTATCACAAATTTTA
>U_TAP:000B84-14
AAAAAAACTATCACAAATTTTAA
>U_TAP:000B85-6
AAAAAAACTATCACAAATTTTAAA
>U_TAP:000B86-1
AAAAAAACTATCACAAATTTTAAAA
>U_TAP:000B87-1
AAAAAAACTATCACAAATTTTAAAAA
>U_TAP:000B88-1
AAAAAAACTATCCAGCACTATACATGAT
>U_TAP:000B89-2
AAAAAAACTATTATTGTTCTTCT
>U_TAP:000B8A-1
AAAAAAACTATTATTGTTTTTCT
>U_TAP:000B8B-1
AAAAAAACTATTCGAAGATAAAC
>U_TAP:000B8C-1
AAAAAAACTCACGAAGTAGATTAA
>U_TAP:000B8D-1
AAAAAAACTCCATCCTCCT
>U_TAP:000B8E-1
AAAAAAACTCCATCCTCCTTTC
>U_TAP:000B8F-2
AAAAAAACTCCATCCTCCTTTCT
>U_TAP:000B90-1
AAAAAAACTCCATCCTCCTTTCTCGT
>U_TAP:000B91-1
AAAAAAACTCCATCCTCCTTTCTCT
>U_TAP:000B92-1
AAAAAAACTCGACGTTAAGCA
>U_TAP:000B93-1
AAAAAAACTCGTGAGACACTGGG
>U_TAP:000B94-1
AAAAAAACTCGTGAGACACTGGGA
>U_TAP:000B95-1
AAAAAAACTCTATTTCCTTCA
>U_TAP:000B96-1
AAAAAAACTCTTCCCACGTGACAT
>U_TAP:000B97-1
AAAAAAACTCTTGAGACACTGG
>U_TAP:000B98-1
AAAAAAACTGAAACACCTAAAGA
>U_TAP:000B99-3
AAAAAAACTGAATTATTTGTAC
>U_TAP:000B9A-1
AAAAAAACTGAATTATTTGTACAA
>U_TAP:000B9B-17
AAAAAAACTGAATTATTTGTACT
>U_TAP:000B9C-3
AAAAAAACTGAATTATTTGTACTC
>U_TAP:000B9D-6
AAAAAAACTGAATTATTTGTACTCA
>U_TAP:000B9E-1
AAAAAAACTGAATTATTTGTAT
>U_TAP:000B9F-1
AAAAAAACTGAATTCTTTGTACTA
>U_TAP:000BA0-1
AAAAAAACTGAATTGTTTGTAC
>U_TAP:000BA1-1
AAAAAAACTGAGCAAAGTTA
>U_TAP:000BA2-1
AAAAAAACTGAGGATAAAGTTCA
>U_TAP:000BA3-1
AAAAAAACTGAGGATAAAGTTCAA
>U_TAP:000BA4-1
AAAAAAACTGATAAAGAAAAA
>U_TAP:000BA5-1
AAAAAAACTGATCAGATCAAAAAT
>U_TAP:000BA6-1
AAAAAAACTGCAAAAAAA
>U_TAP:000BA7-1
AAAAAAACTGCTCCAAAATTGTCG
>U_TAP:000BA8-1
AAAAAAACTGCTTAATGAAA
>U_TAP:000BA9-1
AAAAAAACTGGTAGAGATAGAACA
>U_TAP:000BAA-1
AAAAAAACTGTAAGAAAATGATGT
>U_TAP:000BAB-1
AAAAAAACTGTGTGCAGG
>U_TAP:000BAC-1
AAAAAAACTGTTACCCAGAACATA
>U_TAP:000BAD-2
AAAAAAACTGTTCAAAAATTGTCG
>U_TAP:000BAE-1
AAAAAAACTGTTCCAAAATTGT
>U_TAP:000BAF-4
AAAAAAACTGTTCCAAAATTGTC
>U_TAP:000BB0-4
AAAAAAACTGTTCCAAAATTGTCG
>U_TAP:000BB1-6
AAAAAAACTGTTCCAAAATTGTCGC
>U_TAP:000BB2-1
AAAAAAACTGTTCCAAAATTTTC
>U_TAP:000BB3-1
AAAAAAACTGTTCTAAAATTGTCG
>U_TAP:000BB4-1
AAAAAAACTGTTCTAAAATTGTCT
>U_TAP:000BB5-1
AAAAAAACTGTTTAACGC
>U_TAP:000BB6-1
AAAAAAACTGTTTCAAAATTGTC
>U_TAP:000BB7-1
AAAAAAACTTAAAACAACTCTCA
>U_TAP:000BB8-1
AAAAAAACTTAAAGCAACTCCCAA
>U_TAP:000BB9-1
AAAAAAACTTAAAGCAACTCTCA
>U_TAP:000BBA-1
AAAAAAACTTAAAGCAACTCTCAA
>U_TAP:000BBB-3
AAAAAAACTTAAATTTGAAATTA
>U_TAP:000BBC-1
AAAAAAACTTAACATAATAACAA
>U_TAP:000BBD-1
AAAAAAACTTAACATAATAACAAAA
>U_TAP:000BBE-1
AAAAAAACTTAACGCAACCCTCAA
>U_TAP:000BBF-3
AAAAAAACTTAACGCAACTCTC
>U_TAP:000BC0-3
AAAAAAACTTAACGCAACTCTCA
>U_TAP:000BC1-2
AAAAAAACTTAACGCAACTCTCAA
>U_TAP:000BC2-1
AAAAAAACTTAATTACAAAA
>U_TAP:000BC3-4
AAAAAAACTTAATTACAAAAGCGT
>U_TAP:000BC4-3
AAAAAAACTTAATTACAAAAGCGTA
>U_TAP:000BC5-1
AAAAAAACTTAATTACAAAAGCTA
>U_TAP:000BC6-1
AAAAAAACTTAATTATTTGTAC
>U_TAP:000BC7-1
AAAAAAACTTAATTATTTGTACT
>U_TAP:000BC8-2
AAAAAAACTTAATTTCAAAAGCGT
>U_TAP:000BC9-1
AAAAAAACTTACAATAAATGAT
>U_TAP:000BCA-1
AAAAAAACTTCAGGAGAATTGAG
>U_TAP:000BCB-1
AAAAAAACTTCATCACGTCATC
>U_TAP:000BCC-1
AAAAAAACTTCATCTAAGAC
>U_TAP:000BCD-1
AAAAAAACTTCATCTAAGACAC
>U_TAP:000BCE-1
AAAAAAACTTCATCTAAGACAT
>U_TAP:000BCF-1
AAAAAAACTTCATCTAAGACATA
>U_TAP:000BD0-1
AAAAAAACTTCCGGTACAAGATCGA
>U_TAP:000BD1-1
AAAAAAACTTCGCCAAAATTGTCGC
>U_TAP:000BD2-1
AAAAAAACTTCGCGATTTGAACC
>U_TAP:000BD3-1
AAAAAAACTTCGCGATTTGAACCA
>U_TAP:000BD4-1
AAAAAAACTTCTAACTAATTTCAT
>U_TAP:000BD5-2
AAAAAAACTTGAGTAATTAAACCT
>U_TAP:000BD6-1
AAAAAAACTTGCAAAACCACTTC
>U_TAP:000BD7-1
AAAAAAACTTGTCAAACACC
>U_TAP:000BD8-1
AAAAAAACTTGTCAAACACCCA
>U_TAP:000BD9-2
AAAAAAACTTGTCAAACAT
>U_TAP:000BDA-6
AAAAAAACTTGTCAAACATC
>U_TAP:000BDB-1
AAAAAAACTTGTCAAACATCC
>U_TAP:000BDC-4
AAAAAAACTTGTCAAACATCCA
>U_TAP:000BDD-2
AAAAAAACTTGTCAAACATCT
>U_TAP:000BDE-1
AAAAAAACTTTAAGCCAATAGA
>U_TAP:000BDF-4
AAAAAAACTTTCTTATAACATCA
>U_TAP:000BE0-3
AAAAAAACTTTCTTATAACATCAT
>U_TAP:000BE1-1
AAAAAAACTTTCTTATAACATCGA
>U_TAP:000BE2-1
AAAAAAACTTTTCAAACA
>U_TAP:000BE3-1
AAAAAAACTTTTCAAACAT
>U_TAP:000BE4-1
AAAAAAACTTTTCATTCCTTTTA
>U_TAP:000BE5-1
AAAAAAACTTTTTTTTTTTCAG
>U_TAP:000BE6-1
AAAAAAAGAAAAAAAAAA
>U_TAP:000BE7-3
AAAAAAAGAAAAAAAAAAAAAAA
>U_TAP:000BE8-1
AAAAAAAGAAAAAAAAAAAAAAAAA
>U_TAP:000BE9-1
AAAAAAAGAAAAAAAAAAAAAAAAAAAA
>U_TAP:000BEA-1
AAAAAAAGAAAAAAAAAAAAAGA
>U_TAP:000BEB-1
AAAAAAAGAAAAAAAAAAAAAGAA
>U_TAP:000BEC-1
AAAAAAAGAAAAAAAAAAAAG
>U_TAP:000BED-1
AAAAAAAGAAAAAAAAGAAGAGA
>U_TAP:000BEE-1
AAAAAAAGAAAAAAAAGTTAACCATGAT
>U_TAP:000BEF-1
AAAAAAAGAAAAAAAGAAGAGA
>U_TAP:000BF0-3
AAAAAAAGAAAAAAAGAAGAGAA
>U_TAP:000BF1-1
AAAAAAAGAAAAAAAGAGA
>U_TAP:000BF2-1
AAAAAAAGAAAAAAAGAGAAGAA
>U_TAP:000BF3-1
AAAAAAAGAAAAAAAGAGAAGGA
>U_TAP:000BF4-1
AAAAAAAGAAAAAAATTTTTATGA
>U_TAP:000BF5-1
AAAAAAAGAAAAAACAAAGAAT
>U_TAP:000BF6-1
AAAAAAAGAAAAAACCTAACCC
>U_TAP:000BF7-1
AAAAAAAGAAAAAACCTTCATC
>U_TAP:000BF8-1
AAAAAAAGAAAAAAGAAA
>U_TAP:000BF9-1
AAAAAAAGAAAAAAGGAA
>U_TAP:000BFA-1
AAAAAAAGAAAAAAGGAAACAAAA
>U_TAP:000BFB-1
AAAAAAAGAAAAAATGGTCAAA
>U_TAP:000BFC-1
AAAAAAAGAAAAAATTGTTTCGA
>U_TAP:000BFD-1
AAAAAAAGAAAAACCTTCATCTT
>U_TAP:000BFE-1
AAAAAAAGAAAAAGAAAAAAAAA
>U_TAP:000BFF-1
AAAAAAAGAAAAAGAAAAACGA
>U_TAP:000C00-1
AAAAAAAGAAAAAGAAAAAGTT
>U_TAP:000C01-1
AAAAAAAGAAAAAGAAAGAT
>U_TAP:000C02-1
AAAAAAAGAAAAAGAAAGGAAAAAA
>U_TAP:000C03-1
AAAAAAAGAAAAAGAAGAAA
>U_TAP:000C04-1
AAAAAAAGAAAAAGACATGCCTTGGT
>U_TAP:000C05-1
AAAAAAAGAAAAAGAGAAAAA
>U_TAP:000C06-1
AAAAAAAGAAAAAGCTAAATC
>U_TAP:000C07-1
AAAAAAAGAAAAATGAAGGGACA
>U_TAP:000C08-1
AAAAAAAGAAAACCATATCATT
>U_TAP:000C09-1
AAAAAAAGAAAAGAATTGCAA
>U_TAP:000C0A-1
AAAAAAAGAAAAGCATTTAGA
>U_TAP:000C0B-1
AAAAAAAGAAAAGTTAGTCAATCTT
>U_TAP:000C0C-1
AAAAAAAGAAAATATTGACAA
>U_TAP:000C0D-1
AAAAAAAGAAAATCAATTATAT
>U_TAP:000C0E-1
AAAAAAAGAAAATGCAATGTCAA
>U_TAP:000C0F-1
AAAAAAAGAAACAAAATCATTAGTAA
>U_TAP:000C10-1
AAAAAAAGAAACTAATTAAAA
>U_TAP:000C11-1
AAAAAAAGAAACTGATTTTTCAG
>U_TAP:000C12-1
AAAAAAAGAAACTTCTATAGT
>U_TAP:000C13-1
AAAAAAAGAAAGAAAAAAAGGC
>U_TAP:000C14-1
AAAAAAAGAAAGAAAAGAAAAG
>U_TAP:000C15-1
AAAAAAAGAAAGAAAGAA
>U_TAP:000C16-1
AAAAAAAGAAAGAAAGTT
>U_TAP:000C17-2
AAAAAAAGAAAGACATGTCTTGGT
>U_TAP:000C18-3
AAAAAAAGAAAGATATGAAGTGT
>U_TAP:000C19-2
AAAAAAAGAAAGATATGAAGTGTCA
>U_TAP:000C1A-1
AAAAAAAGAAAGATCCCTTGGTTA
>U_TAP:000C1B-1
AAAAAAAGAAAGCAAAAATATAA
>U_TAP:000C1C-1
AAAAAAAGAAAGGAAAAAAGGGCTA
>U_TAP:000C1D-1
AAAAAAAGAAAGTTCTAATGAAA
>U_TAP:000C1E-1
AAAAAAAGAAATAACACCAAGCA
>U_TAP:000C1F-1
AAAAAAAGAAATACAAATCAAA
>U_TAP:000C20-1
AAAAAAAGAAATCTAAAAAAA
>U_TAP:000C21-1
AAAAAAAGAAATGACCGTTATGACC
>U_TAP:000C22-1
AAAAAAAGAACATAGGGTAAAAA
>U_TAP:000C23-2
AAAAAAAGAACGATCTTACAGTTT
>U_TAP:000C24-2
AAAAAAAGAACGTTGGTACCAT
>U_TAP:000C25-2
AAAAAAAGAACTAAAAAATGAAA
>U_TAP:000C26-1
AAAAAAAGAACTAGGAAAATCA
>U_TAP:000C27-1
AAAAAAAGAACTCCAAAAAA
>U_TAP:000C28-1
AAAAAAAGAACTCCAAAAAAGGG
>U_TAP:000C29-1
AAAAAAAGAACTCCAAAAAAGGGA
>U_TAP:000C2A-1
AAAAAAAGAACTTCACTGAGTCC
>U_TAP:000C2B-1
AAAAAAAGAAGAAAGGAG
>U_TAP:000C2C-1
AAAAAAAGAAGAAAGGAGGAA
>U_TAP:000C2D-4
AAAAAAAGAAGAAAGGAGGAAT
>U_TAP:000C2E-8
AAAAAAAGAAGAAAGGAGGAATT
>U_TAP:000C2F-3
AAAAAAAGAAGAAAGGAGGAATTGA
>U_TAP:000C30-1
AAAAAAAGAAGAAAGGAGGAATTGT
>U_TAP:000C31-1
AAAAAAAGAAGAAAGGATGAATT
>U_TAP:000C32-1
AAAAAAAGAAGACCGAAGAA
>U_TAP:000C33-1
AAAAAAAGAAGACCGAAGAAATT
>U_TAP:000C34-1
AAAAAAAGAAGACCGAAGGAA
>U_TAP:000C35-1
AAAAAAAGAAGACTGGAGAAAT
>U_TAP:000C36-1
AAAAAAAGAAGACTGGAGAAATT
>U_TAP:000C37-1
AAAAAAAGAAGAGAAAA
>U_TAP:000C38-1
AAAAAAAGAAGAGAAAACATCA
>U_TAP:000C39-1
AAAAAAAGAAGAGAAAACATCAA
>U_TAP:000C3A-1
AAAAAAAGAAGAGATTATGATGA
>U_TAP:000C3B-1
AAAAAAAGAAGAGGCAAAATTTACT
>U_TAP:000C3C-1
AAAAAAAGAAGATTTTTATATA
>U_TAP:000C3D-1
AAAAAAAGAAGATTTTTATATAA
>U_TAP:000C3E-1
AAAAAAAGAAGATTTTTATATAATA
>U_TAP:000C3F-1
AAAAAAAGAAGATTTTTATGTAA
>U_TAP:000C40-1
AAAAAAAGAAGATTTTTATGTGAA
>U_TAP:000C41-1
AAAAAAAGAAGATTTTTATGTGAT
>U_TAP:000C42-1
AAAAAAAGAAGGAAGGAGAAAAAA
>U_TAP:000C43-1
AAAAAAAGAAGGACATGC
>U_TAP:000C44-1
AAAAAAAGAAGGACATGCCTTG
>U_TAP:000C45-3
AAAAAAAGAAGGACATGCCTTGG
>U_TAP:000C46-6
AAAAAAAGAAGGACATGCCTTGGT
>U_TAP:000C47-1
AAAAAAAGAAGGAGGATTTTGA
>U_TAP:000C48-1
AAAAAAAGAAGGAGTGTTAAGAATGATA
>U_TAP:000C49-1
AAAAAAAGAAGTCGGGGATGACCA
>U_TAP:000C4A-1
AAAAAAAGAAGTGAGAACAACGA
>U_TAP:000C4B-2
AAAAAAAGAATAAAACATTGTTGA
>U_TAP:000C4C-1
AAAAAAAGAATAATTCGTGGGAT
>U_TAP:000C4D-1
AAAAAAAGAATCTCACTCAGTCCA
>U_TAP:000C4E-1
AAAAAAAGAATGCCAATGG
>U_TAP:000C4F-5
AAAAAAAGAATGCCAATGGAA
>U_TAP:000C50-13
AAAAAAAGAATGCCAATGGAAA
>U_TAP:000C51-4
AAAAAAAGAATGCCAATGGAAAA
>U_TAP:000C52-3
AAAAAAAGAATGCCAATGGAAAAA
>U_TAP:000C53-1
AAAAAAAGAATGCCAATGTAAAA
>U_TAP:000C54-1
AAAAAAAGAATGCCAATTGAAA
>U_TAP:000C55-1
AAAAAAAGAATGCTAATGGAA
>U_TAP:000C56-1
AAAAAAAGAATTCAAAATATTAT
>U_TAP:000C57-1
AAAAAAAGAATTTGCGTGTCAT
>U_TAP:000C58-1
AAAAAAAGACAACAAACAA
>U_TAP:000C59-1
AAAAAAAGACAAGTCTTCTGCGC
>U_TAP:000C5A-1
AAAAAAAGACAAGTCTTCTGCGCGA
>U_TAP:000C5B-1
AAAAAAAGACAAGTCTTCTTCTCG
>U_TAP:000C5C-1
AAAAAAAGACAATCCATTAATA
>U_TAP:000C5D-1
AAAAAAAGACACGAAAATAGTGA
>U_TAP:000C5E-1
AAAAAAAGACACGAAAATAGTGAC
>U_TAP:000C5F-1
AAAAAAAGACATCTAATGTGTTAA
>U_TAP:000C60-1
AAAAAAAGACATGCATTTCA
>U_TAP:000C61-1
AAAAAAAGACATGCCTTGGT
>U_TAP:000C62-2
AAAAAAAGACATGCCTTGGTCAA
>U_TAP:000C63-1
AAAAAAAGACGGCAAATA
>U_TAP:000C64-1
AAAAAAAGACGGCAAATAT
>U_TAP:000C65-1
AAAAAAAGACGGCAAATATA
>U_TAP:000C66-1
AAAAAAAGACGGCAAATATATAACCCAAA
>U_TAP:000C67-1
AAAAAAAGACGTAGAGGTAT
>U_TAP:000C68-1
AAAAAAAGACGTAGAGGTATACAAT
>U_TAP:000C69-1
AAAAAAAGACTTTCGTACGCTA
>U_TAP:000C6A-1
AAAAAAAGAGAAAAAAAAGA
>U_TAP:000C6B-1
AAAAAAAGAGAAAAAAAT
>U_TAP:000C6C-1
AAAAAAAGAGAAAGGAAA
>U_TAP:000C6D-1
AAAAAAAGAGAAATATCATTTTGTAA
>U_TAP:000C6E-1
AAAAAAAGAGAAGGAAAAGAGAAAAA
>U_TAP:000C6F-1
AAAAAAAGAGAAGGTAATTTA
>U_TAP:000C70-1
AAAAAAAGAGAATAAGA
>U_TAP:000C71-2
AAAAAAAGAGAATTTAAAATAA
>U_TAP:000C72-1
AAAAAAAGAGAATTTAAAATAAAAA
>U_TAP:000C73-3
AAAAAAAGAGAATTTATAACAA
>U_TAP:000C74-1
AAAAAAAGAGAATTTATAATA
>U_TAP:000C75-3
AAAAAAAGAGAATTTATAATAAA
>U_TAP:000C76-1
AAAAAAAGAGAGAAAGACC
>U_TAP:000C77-3
AAAAAAAGAGAGAAGAAACTTATA
>U_TAP:000C78-1
AAAAAAAGAGAGAAGAAATTTATA
>U_TAP:000C79-1
AAAAAAAGAGAGATAATTTATTAA
>U_TAP:000C7A-1
AAAAAAAGAGAGATGATTTATGAA
>U_TAP:000C7B-4
AAAAAAAGAGAGATGATTTATGAT
>U_TAP:000C7C-1
AAAAAAAGAGAGGAAAAA
>U_TAP:000C7D-1
AAAAAAAGAGAGTTTGAGCGT
>U_TAP:000C7E-1
AAAAAAAGAGAGTTTTAGCGT
>U_TAP:000C7F-1
AAAAAAAGAGATATGATTTATGAT
>U_TAP:000C80-1
AAAAAAAGAGCAAATTTCTCCA
>U_TAP:000C81-1
AAAAAAAGAGCGATCCATTTTTT
>U_TAP:000C82-2
AAAAAAAGAGCGATCCATTTTTTA
>U_TAP:000C83-1
AAAAAAAGAGCTATACATGGA
>U_TAP:000C84-1
AAAAAAAGAGCTTGATAGGTTGCA
>U_TAP:000C85-1
AAAAAAAGAGCTTTAATACAAT
>U_TAP:000C86-1
AAAAAAAGAGGAAAAAGAA
>U_TAP:000C87-1
AAAAAAAGAGGAAAAAGAAA
>U_TAP:000C88-1
AAAAAAAGAGGCAAAATTTAC
>U_TAP:000C89-1
AAAAAAAGAGGGCAATTT
>U_TAP:000C8A-4
AAAAAAAGAGGGCAATTTA
>U_TAP:000C8B-1
AAAAAAAGAGGGCAATTTAT
>U_TAP:000C8C-4
AAAAAAAGAGGGCAATTTATC
>U_TAP:000C8D-1
AAAAAAAGAGGGCAATTTATCAC
>U_TAP:000C8E-1
AAAAAAAGAGGGCACTTT
>U_TAP:000C8F-1
AAAAAAAGAGGTAGTCTTG
>U_TAP:000C90-1
AAAAAAAGAGGTCAATTTATC
>U_TAP:000C91-1
AAAAAAAGAGGTTAGAGGTA
>U_TAP:000C92-1
AAAAAAAGAGGTTAGAGGTAG
>U_TAP:000C93-2
AAAAAAAGAGTACCACATGA
>U_TAP:000C94-1
AAAAAAAGAGTCGCGATTCACAT
>U_TAP:000C95-1
AAAAAAAGAGTGCAATTTA
>U_TAP:000C96-3
AAAAAAAGAGTGTTAGAAGATA
>U_TAP:000C97-1
AAAAAAAGAGTGTTAGAAGATAA
>U_TAP:000C98-3
AAAAAAAGAGTGTTAGAAGATAAA
>U_TAP:000C99-1
AAAAAAAGAGTGTTAGAAGATAAAC
>U_TAP:000C9A-1
AAAAAAAGAGTTCATCCTTCATTTGA
>U_TAP:000C9B-1
AAAAAAAGAGTTCATCCTTT
>U_TAP:000C9C-1
AAAAAAAGAGTTGTAAGGATTA
>U_TAP:000C9D-1
AAAAAAAGAGTTGTAAGGATTATTCCA
>U_TAP:000C9E-1
AAAAAAAGATAAAAAAAGAAAA
>U_TAP:000C9F-1
AAAAAAAGATAAAAGTGAAAGA
>U_TAP:000CA0-1
AAAAAAAGATAAAAGTGAAAGATT
>U_TAP:000CA1-1
AAAAAAAGATAAAAGTTGTTAGT
>U_TAP:000CA2-1
AAAAAAAGATAACCGCGA
>U_TAP:000CA3-1
AAAAAAAGATAACCGCGATCAAA
>U_TAP:000CA4-1
AAAAAAAGATAATCAAAATACTT
>U_TAP:000CA5-1
AAAAAAAGATAATTACAAATTGATA
>U_TAP:000CA6-1
AAAAAAAGATAATTTATAATA
>U_TAP:000CA7-1
AAAAAAAGATACTTTATAATAAA
>U_TAP:000CA8-1
AAAAAAAGATAGGAAATTTATAA
>U_TAP:000CA9-1
AAAAAAAGATATACTTGAACA
>U_TAP:000CAA-1
AAAAAAAGATATATGATTTATGAT
>U_TAP:000CAB-1
AAAAAAAGATATGCTTAAAAA
>U_TAP:000CAC-1
AAAAAAAGATATTTCAAT
>U_TAP:000CAD-1
AAAAAAAGATCTTGGAGGT
>U_TAP:000CAE-1
AAAAAAAGATGAAAAAAAAGCA
>U_TAP:000CAF-1
AAAAAAAGATGACCAATGGTCCG
>U_TAP:000CB0-1
AAAAAAAGATGCCAAAAAGGA
>U_TAP:000CB1-1
AAAAAAAGATGCGTTCTAATTCA
>U_TAP:000CB2-1
AAAAAAAGATGTCTTTGGTATCGCGAG
>U_TAP:000CB3-1
AAAAAAAGATTAATTAGTTTTATT
>U_TAP:000CB4-1
AAAAAAAGATTAGTTGCACCAAA
>U_TAP:000CB5-1
AAAAAAAGATTCCAAAAA
>U_TAP:000CB6-1
AAAAAAAGATTCTGCGGATTGGTC
>U_TAP:000CB7-1
AAAAAAAGATTTACTTGAACAA
>U_TAP:000CB8-1
AAAAAAAGATTTCGTCTTGAATG
>U_TAP:000CB9-1
AAAAAAAGATTTCTGCGGAAA
>U_TAP:000CBA-1
AAAAAAAGATTTCTGCGGATT
>U_TAP:000CBB-1
AAAAAAAGATTTCTGCGGATTCGTCTA
>U_TAP:000CBC-6
AAAAAAAGATTTCTGCGGATTGGT
>U_TAP:000CBD-1
AAAAAAAGATTTCTGCGGATTGGTA
>U_TAP:000CBE-2
AAAAAAAGATTTCTGCGGATTGGTC
>U_TAP:000CBF-1
AAAAAAAGATTTCTGCGGATTGGTCT
>U_TAP:000CC0-1
AAAAAAAGATTTCTGCGGATTTG
>U_TAP:000CC1-1
AAAAAAAGATTTCTGCGGATTTGT
>U_TAP:000CC2-1
AAAAAAAGATTTCTGCGTATTGG
>U_TAP:000CC3-1
AAAAAAAGATTTCTGCGTATTGGT
>U_TAP:000CC4-1
AAAAAAAGATTTGTATTGAGAAAA
>U_TAP:000CC5-1
AAAAAAAGATTTTCCCACAA
>U_TAP:000CC6-1
AAAAAAAGCAAAAAAAAAAC
>U_TAP:000CC7-1
AAAAAAAGCAAAAAAATTTTCAAAA
>U_TAP:000CC8-1
AAAAAAAGCAAAAAGAG
>U_TAP:000CC9-1
AAAAAAAGCAAAAGAAACCCA
>U_TAP:000CCA-1
AAAAAAAGCAAAAGGAAAAAA
>U_TAP:000CCB-1
AAAAAAAGCAAATTTATCGTT
>U_TAP:000CCC-1
AAAAAAAGCAAGAAAAAACAAC
>U_TAP:000CCD-1
AAAAAAAGCAAGAAAGAGA
>U_TAP:000CCE-1
AAAAAAAGCAATATATATTTAT
>U_TAP:000CCF-1
AAAAAAAGCACAAACTGCTGCCC
>U_TAP:000CD0-1
AAAAAAAGCACAAATTATTAA
>U_TAP:000CD1-1
AAAAAAAGCACATACTAACATGG
>U_TAP:000CD2-1
AAAAAAAGCACATACTAACATGGA
>U_TAP:000CD3-1
AAAAAAAGCACATGGTCTTTGAGT
>U_TAP:000CD4-1
AAAAAAAGCACTGGATGG
>U_TAP:000CD5-1
AAAAAAAGCAGAAGGAAC
>U_TAP:000CD6-1
AAAAAAAGCAGCGTTGTGACATAT
>U_TAP:000CD7-1
AAAAAAAGCAGTTGAATTCGAG
>U_TAP:000CD8-1
AAAAAAAGCATCACCAAC
>U_TAP:000CD9-1
AAAAAAAGCATGCAAAGTAAAA
>U_TAP:000CDA-1
AAAAAAAGCATGCAAAGTATTAGA
>U_TAP:000CDB-1
AAAAAAAGCATGCAATTAGT
>U_TAP:000CDC-2
AAAAAAAGCATGCAATTATTGGC
>U_TAP:000CDD-1
AAAAAAAGCATGCACTTAAAAA
>U_TAP:000CDE-2
AAAAAAAGCATGCATAAATACAA
>U_TAP:000CDF-1
AAAAAAAGCATGCATTTATTAA
>U_TAP:000CE0-1
AAAAAAAGCATGGAATTAA
>U_TAP:000CE1-1
AAAAAAAGCATTCAGCAAATAA
>U_TAP:000CE2-1
AAAAAAAGCATTTAAAGATTATT
>U_TAP:000CE3-1
AAAAAAAGCCAATATCTTAG
>U_TAP:000CE4-1
AAAAAAAGCCATACCGTTAATGT
>U_TAP:000CE5-1
AAAAAAAGCCCCTAAAGA
>U_TAP:000CE6-1
AAAAAAAGCCCCTAAAGAATCA
>U_TAP:000CE7-1
AAAAAAAGCCCTACTAAACTTTAC
>U_TAP:000CE8-1
AAAAAAAGCCGGAAAAGCAACA
>U_TAP:000CE9-1
AAAAAAAGCCTAAGACATCACCA
>U_TAP:000CEA-1
AAAAAAAGCCTAATGCTGCTGCT
>U_TAP:000CEB-1
AAAAAAAGCCTGAGTCAAATA
>U_TAP:000CEC-1
AAAAAAAGCGAAAGTCCTTTGT
>U_TAP:000CED-1
AAAAAAAGCGAATGGACTTACCACCT
>U_TAP:000CEE-1
AAAAAAAGCGAGAAAAACAA
>U_TAP:000CEF-1
AAAAAAAGCGATCACAATGCCC
>U_TAP:000CF0-1
AAAAAAAGCGCAAAAATTTGAT
>U_TAP:000CF1-1
AAAAAAAGCGCTAGGTGAGAC
>U_TAP:000CF2-1
AAAAAAAGCGTAGGGAACTCCA
>U_TAP:000CF3-1
AAAAAAAGCTAGAAAGAGGAA
>U_TAP:000CF4-1
AAAAAAAGCTGAGGACTAC
>U_TAP:000CF5-1
AAAAAAAGCTGTTATTGAAATTTA
>U_TAP:000CF6-1
AAAAAAAGCTGTTATTGAAATTTAA
>U_TAP:000CF7-1
AAAAAAAGCTGTTTCATAATTTA
>U_TAP:000CF8-1
AAAAAAAGCTTAGTTAATCTTCT
>U_TAP:000CF9-1
AAAAAAAGCTTATTTTGAACCT
>U_TAP:000CFA-1
AAAAAAAGGAAAAAAAAAAAAAA
>U_TAP:000CFB-1
AAAAAAAGGAAAAAAGAT
>U_TAP:000CFC-2
AAAAAAAGGAAAAGAAAATGAAAAA
>U_TAP:000CFD-1
AAAAAAAGGAAAAGGATACAATCCCG
>U_TAP:000CFE-1
AAAAAAAGGAAAATAATATCACA
>U_TAP:000CFF-3
AAAAAAAGGAAAATAATATCACAA
>U_TAP:000D00-1
AAAAAAAGGAAAGAGATAAACAAAAGA
>U_TAP:000D01-2
AAAAAAAGGAAAGTAGGGAAAGAAAT
>U_TAP:000D02-1
AAAAAAAGGAAATAAAAAGCA
>U_TAP:000D03-1
AAAAAAAGGAAGAAAAAA
>U_TAP:000D04-1
AAAAAAAGGAAGAGAAAATGAGA
>U_TAP:000D05-1
AAAAAAAGGAAGAGAGAAAAG
>U_TAP:000D06-1
AAAAAAAGGAAGGAGGAAAC
>U_TAP:000D07-1
AAAAAAAGGAATCAATATAAAGA
>U_TAP:000D08-1
AAAAAAAGGAATTGAAAATTTTA
>U_TAP:000D09-1
AAAAAAAGGAATTTCATGCA
>U_TAP:000D0A-1
AAAAAAAGGACGTTTCGACCTCGG
>U_TAP:000D0B-1
AAAAAAAGGACTTTTCAACCATA
>U_TAP:000D0C-1
AAAAAAAGGAGAAATGGTAAAACAT
>U_TAP:000D0D-1
AAAAAAAGGAGAGAAGAAACTTAT
>U_TAP:000D0E-1
AAAAAAAGGAGAGAAGAAACTTATA
>U_TAP:000D0F-2
AAAAAAAGGAGAGATGATTTAT
>U_TAP:000D10-1
AAAAAAAGGAGAGATGATTTATG
>U_TAP:000D11-2
AAAAAAAGGAGAGATGATTTATGA
>U_TAP:000D12-1
AAAAAAAGGAGAGATGATTTATGAA
>U_TAP:000D13-1
AAAAAAAGGAGATCAATAATTAATTAAT
>U_TAP:000D14-1
AAAAAAAGGAGATTAAAATGACAT
>U_TAP:000D15-2
AAAAAAAGGAGATTAAAATTACAT
>U_TAP:000D16-1
AAAAAAAGGATAAAAAAATAAAA
>U_TAP:000D17-1
AAAAAAAGGATACAATCCCGGCAA
>U_TAP:000D18-1
AAAAAAAGGATACAATCCCGGCTC
>U_TAP:000D19-1
AAAAAAAGGATATGCATTGGT
>U_TAP:000D1A-1
AAAAAAAGGATATGCATTGGTA
>U_TAP:000D1B-4
AAAAAAAGGATATGCATTGGTC
>U_TAP:000D1C-18
AAAAAAAGGATATGCATTGGTCA
>U_TAP:000D1D-9
AAAAAAAGGATATGCATTGGTCAA
>U_TAP:000D1E-4
AAAAAAAGGATATGCATTGGTCAAT
>U_TAP:000D1F-1
AAAAAAAGGATATGCATTGTTC
>U_TAP:000D20-1
AAAAAAAGGATATGCATTGTTCAA
>U_TAP:000D21-1
AAAAAAAGGATATGCATTTGTCA
>U_TAP:000D22-1
AAAAAAAGGATCAAAGAGAAA
>U_TAP:000D23-1
AAAAAAAGGATGAGGTAGGCGTTAT
>U_TAP:000D24-1
AAAAAAAGGATGCATTGTCATTAT
>U_TAP:000D25-1
AAAAAAAGGATGCTGAGATA
>U_TAP:000D26-1
AAAAAAAGGCACTTTGAT
>U_TAP:000D27-1
AAAAAAAGGCTCAAAAGGATAA
>U_TAP:000D28-2
AAAAAAAGGCTGCTGGCCTTATAGG
>U_TAP:000D29-1
AAAAAAAGGGAAAGAGAGA
>U_TAP:000D2A-1
AAAAAAAGGGAAGAAGTT
>U_TAP:000D2B-1
AAAAAAAGGGAGAGATTGTAC
>U_TAP:000D2C-1
AAAAAAAGGGAGGAAAG
>U_TAP:000D2D-1
AAAAAAAGGGCTAAATATT
>U_TAP:000D2E-1
AAAAAAAGGGCTCTACAAGGAA
>U_TAP:000D2F-1
AAAAAAAGGGGAGAAAGCGCT
>U_TAP:000D30-1
AAAAAAAGGGGCGAAATGTCTA
>U_TAP:000D31-1
AAAAAAAGGGTGGGTACCGAATA
>U_TAP:000D32-1
AAAAAAAGGGTTTTTAGCTA
>U_TAP:000D33-1
AAAAAAAGGTAAATCATTATC
>U_TAP:000D34-1
AAAAAAAGGTAAATCATTATCAT
>U_TAP:000D35-2
AAAAAAAGGTAATCAAAGTGAA
>U_TAP:000D36-1
AAAAAAAGGTAATCAAAGTGAATAAA
>U_TAP:000D37-1
AAAAAAAGGTATGAAATATGCA
>U_TAP:000D38-1
AAAAAAAGGTATGTCCCAAAGG
>U_TAP:000D39-1
AAAAAAAGGTCGACAATGTC
>U_TAP:000D3A-1
AAAAAAAGGTCGTCAAAG
>U_TAP:000D3B-1
AAAAAAAGGTGAAATACGCTGTT
>U_TAP:000D3C-1
AAAAAAAGGTGAAATACGCTGTTGTT
>U_TAP:000D3D-1
AAAAAAAGGTGAATTAGCGA
>U_TAP:000D3E-1
AAAAAAAGGTTCAAGTTGG
>U_TAP:000D3F-1
AAAAAAAGGTTGGATGAGTTCTGA
>U_TAP:000D40-1
AAAAAAAGGTTGGGATTGATCGAT
>U_TAP:000D41-1
AAAAAAAGGTTGGGATTGATCGATA
>U_TAP:000D42-1
AAAAAAAGGTTTATTTTTGCAT
>U_TAP:000D43-1
AAAAAAAGGTTTATTTTTGCATAA
>U_TAP:000D44-2
AAAAAAAGGTTTCTGCGGATTGG
>U_TAP:000D45-1
AAAAAAAGGTTTCTGCGGATTGGAAG
>U_TAP:000D46-7
AAAAAAAGGTTTCTGCGGATTGGT
>U_TAP:000D47-1
AAAAAAAGGTTTCTGCGGATTGGTA
>U_TAP:000D48-1
AAAAAAAGGTTTCTGCGGATTGGTC
>U_TAP:000D49-1
AAAAAAAGGTTTGAATCTGAC
>U_TAP:000D4A-1
AAAAAAAGGTTTGAATCTGACG
>U_TAP:000D4B-1
AAAAAAAGGTTTGAATCTGACGT
>U_TAP:000D4C-1
AAAAAAAGTAAAAAAAAAAGT
>U_TAP:000D4D-1
AAAAAAAGTAAAATAATATCACAA
>U_TAP:000D4E-1
AAAAAAAGTAAGCTAGTTG
>U_TAP:000D4F-1
AAAAAAAGTAATAGAGAGGAAGAA
>U_TAP:000D50-1
AAAAAAAGTACGACAGTCGA
>U_TAP:000D51-1
AAAAAAAGTACGTTCCAAAATTTT
>U_TAP:000D52-1
AAAAAAAGTAGCATAAAACAA
>U_TAP:000D53-1
AAAAAAAGTAGTAAATTATTCTT
>U_TAP:000D54-1
AAAAAAAGTATAAGTCACTTGCATCTAC
>U_TAP:000D55-1
AAAAAAAGTATAGTTCACCAT
>U_TAP:000D56-2
AAAAAAAGTATATGCATTGGTCA
>U_TAP:000D57-2
AAAAAAAGTATATGCATTGTTCA
>U_TAP:000D58-1
AAAAAAAGTATATGTGTAAAGA
>U_TAP:000D59-1
AAAAAAAGTATGGGGTAGGTGAA
>U_TAP:000D5A-1
AAAAAAAGTATGTAGCTTAATGAT
>U_TAP:000D5B-1
AAAAAAAGTATTAAATGCTTCAA
>U_TAP:000D5C-1
AAAAAAAGTATTAAATGCTTCAACCA
>U_TAP:000D5D-6
AAAAAAAGTATTAAATGCTTCAACT
>U_TAP:000D5E-1
AAAAAAAGTCAAAATTGGATATGA
>U_TAP:000D5F-1
AAAAAAAGTCAAGCCAAGACCAC
>U_TAP:000D60-1
AAAAAAAGTCAATAAAATGTCAGAA
>U_TAP:000D61-1
AAAAAAAGTCAGAAAAAAAAA
>U_TAP:000D62-1
AAAAAAAGTCGAAATTATTTCCA
>U_TAP:000D63-1
AAAAAAAGTCTTTGAAGCTC
>U_TAP:000D64-1
AAAAAAAGTGAACGATTAAT
>U_TAP:000D65-1
AAAAAAAGTGAGAAAGAAA
>U_TAP:000D66-1
AAAAAAAGTGCTAAATATTCATTGT
>U_TAP:000D67-1
AAAAAAAGTGCTATCCATCTTTT
>U_TAP:000D68-1
AAAAAAAGTGGGATGATATTAGTA
>U_TAP:000D69-1
AAAAAAAGTGTCATTTATATTAT
>U_TAP:000D6A-1
AAAAAAAGTGTGTAGTTT
>U_TAP:000D6B-2
AAAAAAAGTGTGTAGTTTG
>U_TAP:000D6C-1
AAAAAAAGTGTGTAGTTTGCGTGAAT
>U_TAP:000D6D-1
AAAAAAAGTGTTGGTAAC
>U_TAP:000D6E-1
AAAAAAAGTTAAAAATGTAAGA
>U_TAP:000D6F-1
AAAAAAAGTTAAACTATCTGATATT
>U_TAP:000D70-1
AAAAAAAGTTAAATCATTATCAT
>U_TAP:000D71-4
AAAAAAAGTTAAATGGACTTACGT
>U_TAP:000D72-1
AAAAAAAGTTAAGGAAAAATT
>U_TAP:000D73-1
AAAAAAAGTTAATCAAAAATATA
>U_TAP:000D74-1
AAAAAAAGTTAGACGCCCA
>U_TAP:000D75-1
AAAAAAAGTTAGCGAAAAGCAT
>U_TAP:000D76-1
AAAAAAAGTTAGCGTTTTCTTCC
>U_TAP:000D77-8
AAAAAAAGTTAGCGTTTTCTTCCA
>U_TAP:000D78-1
AAAAAAAGTTAGCGTTTTTTTCC
>U_TAP:000D79-2
AAAAAAAGTTAGTTGCCCAG
>U_TAP:000D7A-1
AAAAAAAGTTAGTTGCCCAGAGA
>U_TAP:000D7B-1
AAAAAAAGTTAGTTGCCCAGAGAA
>U_TAP:000D7C-1
AAAAAAAGTTAGTTGCCCATAG
>U_TAP:000D7D-1
AAAAAAAGTTAGTTTTGGGTTGTAT
>U_TAP:000D7E-1
AAAAAAAGTTCCTTAATTTA
>U_TAP:000D7F-1
AAAAAAAGTTCCTTAATTTAAG
>U_TAP:000D80-5
AAAAAAAGTTCCTTAATTTAAGA
>U_TAP:000D81-3
AAAAAAAGTTCCTTAATTTAAGAA
>U_TAP:000D82-1
AAAAAAAGTTCCTTAATTTAATA
>U_TAP:000D83-1
AAAAAAAGTTCGATCATTGGCA
>U_TAP:000D84-1
AAAAAAAGTTCGGTGTTTGCTC
>U_TAP:000D85-1
AAAAAAAGTTCTTAATTTGAG
>U_TAP:000D86-1
AAAAAAAGTTGATAATCTAGAA
>U_TAP:000D87-1
AAAAAAAGTTGCAAGATCAAA
>U_TAP:000D88-1
AAAAAAAGTTGCAAGATCAAAC
>U_TAP:000D89-2
AAAAAAAGTTGCAAGATCAAACT
>U_TAP:000D8A-1
AAAAAAAGTTGCCATTATGGAT
>U_TAP:000D8B-1
AAAAAAAGTTGCCATTATGGATAT
>U_TAP:000D8C-1
AAAAAAAGTTGGGCGATCA
>U_TAP:000D8D-1
AAAAAAAGTTGGGCGATCAA
>U_TAP:000D8E-1
AAAAAAAGTTGGGCGATCAAGAA
>U_TAP:000D8F-1
AAAAAAAGTTGGTAGAAGGTAATTGC
>U_TAP:000D90-1
AAAAAAAGTTGGTCCAATGATTGC
>U_TAP:000D91-1
AAAAAAAGTTGGTCCAATGATTGCT
>U_TAP:000D92-1
AAAAAAAGTTTAACAAAGAGGAC
>U_TAP:000D93-1
AAAAAAAGTTTCGACATAATTTAA
>U_TAP:000D94-1
AAAAAAAGTTTCTTAATTTGAGA
>U_TAP:000D95-4
AAAAAAAGTTTCTTAATTTGAGAA
>U_TAP:000D96-1
AAAAAAAGTTTCTTAATTTGATAATAAA
>U_TAP:000D97-2
AAAAAAAGTTTCTTAGTTTGAG
>U_TAP:000D98-4
AAAAAAAGTTTCTTAGTTTGAGA
>U_TAP:000D99-1
AAAAAAAGTTTCTTAGTTTGAGAA
>U_TAP:000D9A-1
AAAAAAAGTTTCTTGGTTTGAGA
>U_TAP:000D9B-1
AAAAAAAGTTTGAAGTACGTCA
>U_TAP:000D9C-1
AAAAAAAGTTTGCTGGGTGACA
>U_TAP:000D9D-1
AAAAAAAGTTTGGAACGCT
>U_TAP:000D9E-2
AAAAAAAGTTTGGAACGCTT
>U_TAP:000D9F-1
AAAAAAAGTTTGGAACGCTTC
>U_TAP:000DA0-1
AAAAAAAGTTTGGAACGCTTCACG
>U_TAP:000DA1-1
AAAAAAAGTTTGGAAGAAGA
>U_TAP:000DA2-1
AAAAAAATAAAAAAAAAAACGA
>U_TAP:000DA3-1
AAAAAAATAAAAAAAATAAATGTT
>U_TAP:000DA4-1
AAAAAAATAAAAAAAATCCAGGAT
>U_TAP:000DA5-3
AAAAAAATAAAAAAACACGCAA
>U_TAP:000DA6-1
AAAAAAATAAAAAAACACGTCA
>U_TAP:000DA7-1
AAAAAAATAAAAAAACGAA
>U_TAP:000DA8-1
AAAAAAATAAAAAAATAAAA
>U_TAP:000DA9-1
AAAAAAATAAAAAAATAAAAGAAAA
>U_TAP:000DAA-1
AAAAAAATAAAAAAATAAAAGCA
>U_TAP:000DAB-1
AAAAAAATAAAAAAATAAATGTT
>U_TAP:000DAC-2
AAAAAAATAAAAAAATAAATGTTGA
>U_TAP:000DAD-1
AAAAAAATAAAAAAATAAATTTT
>U_TAP:000DAE-1
AAAAAAATAAAAAAATTAA
>U_TAP:000DAF-1
AAAAAAATAAAAAAGAAGAA
>U_TAP:000DB0-1
AAAAAAATAAAAAAGAAGAAA
>U_TAP:000DB1-1
AAAAAAATAAAAAAGGAAGAGGG
>U_TAP:000DB2-1
AAAAAAATAAAAAATTAATA
>U_TAP:000DB3-2
AAAAAAATAAAAATTGATTAA
>U_TAP:000DB4-1
AAAAAAATAAAAATTGATTAAT
>U_TAP:000DB5-1
AAAAAAATAAAAATTGATTAATTAGA
>U_TAP:000DB6-1
AAAAAAATAAAACGCATAGTGAT
>U_TAP:000DB7-1
AAAAAAATAAAACTGGAGGAAT
>U_TAP:000DB8-1
AAAAAAATAAAAGCATTGGGA
>U_TAP:000DB9-1
AAAAAAATAAAATAAGCAACTGA
>U_TAP:000DBA-1
AAAAAAATAAAATAGAGAAAGAA
>U_TAP:000DBB-1
AAAAAAATAAAATGAAAAAAGTTAA
>U_TAP:000DBC-1
AAAAAAATAAAATGATGACTGTA
>U_TAP:000DBD-2
AAAAAAATAAAATGATGATTGT
>U_TAP:000DBE-23
AAAAAAATAAAATGATGATTGTC
>U_TAP:000DBF-12
AAAAAAATAAAATGATGATTGTCC
>U_TAP:000DC0-3
AAAAAAATAAAATGATGATTGTCCT
>U_TAP:000DC1-1
AAAAAAATAAAATGATGATTTTC
>U_TAP:000DC2-1
AAAAAAATAAAATGATGATTTTCC
>U_TAP:000DC3-1
AAAAAAATAAAATTATCG
>U_TAP:000DC4-1
AAAAAAATAAACAAAAAAAA
>U_TAP:000DC5-1
AAAAAAATAAACATTTACTGAACTTA
>U_TAP:000DC6-1
AAAAAAATAAACATTTATTGAAC
>U_TAP:000DC7-1
AAAAAAATAAACCTTTTTACAAAA
>U_TAP:000DC8-2
AAAAAAATAAACCTTTTTACACCA
>U_TAP:000DC9-1
AAAAAAATAAACGAAAAAGCAT
>U_TAP:000DCA-1
AAAAAAATAAACGATGAAACACA
>U_TAP:000DCB-1
AAAAAAATAAAGAAAAAAAAAA
>U_TAP:000DCC-1
AAAAAAATAAAGAACAAAGAATGA
>U_TAP:000DCD-1
AAAAAAATAAAGAACGCTTCA
>U_TAP:000DCE-1
AAAAAAATAAAGACTAAATATATA
>U_TAP:000DCF-1
AAAAAAATAAAGATTCATTAATC
>U_TAP:000DD0-1
AAAAAAATAAAGCATGCAATA
>U_TAP:000DD1-1
AAAAAAATAAAGCTGTTTCATAATTTA
>U_TAP:000DD2-1
AAAAAAATAAAGGTCGTGATA
>U_TAP:000DD3-1
AAAAAAATAAAGGTCGTGATATAGTCA
>U_TAP:000DD4-1
AAAAAAATAAAGTAAAATGTCA
>U_TAP:000DD5-1
AAAAAAATAAAGTAAAATGTCAC
>U_TAP:000DD6-1
AAAAAAATAAAGTAAAATGTCACGA
>U_TAP:000DD7-1
AAAAAAATAAATAAATAAATAAAAAGA
>U_TAP:000DD8-1
AAAAAAATAAATATTACAAACAA
>U_TAP:000DD9-1
AAAAAAATAAATATTCCTTCAT
>U_TAP:000DDA-1
AAAAAAATAAATGAACGCTTCACT
>U_TAP:000DDB-1
AAAAAAATAAATGAATAGTCACAG
>U_TAP:000DDC-1
AAAAAAATAAATGTTGATATGAA
>U_TAP:000DDD-1
AAAAAAATAAATGTTGATATGCAA
>U_TAP:000DDE-1
AAAAAAATAAATTAACTGGAA
>U_TAP:000DDF-1
AAAAAAATAAATTAACTGGAGATC
>U_TAP:000DE0-1
AAAAAAATAAATTAATTCTTC
>U_TAP:000DE1-1
AAAAAAATAAATTTAATGGAGACCA
>U_TAP:000DE2-2
AAAAAAATAAATTTCGCTACGT
>U_TAP:000DE3-1
AAAAAAATAAATTTCGCTTTACGT
>U_TAP:000DE4-1
AAAAAAATAACAAAGGAACAATT
>U_TAP:000DE5-1
AAAAAAATAACATTTGGCAT
>U_TAP:000DE6-1
AAAAAAATAACGAAAATAATAT
>U_TAP:000DE7-1
AAAAAAATAACGAAGTCTGC
>U_TAP:000DE8-1
AAAAAAATAACGAAGTCTGCTTAGC
>U_TAP:000DE9-1
AAAAAAATAACGAAGTCTGCTTATC
>U_TAP:000DEA-1
AAAAAAATAACTAAGTCTTCTTAGC
>U_TAP:000DEB-1
AAAAAAATAACTTAAATCTTACCA
>U_TAP:000DEC-1
AAAAAAATAACTTAAGCACAAGA
>U_TAP:000DED-1
AAAAAAATAAGACCGGAGGAA
>U_TAP:000DEE-1
AAAAAAATAAGACCGGAGGAAT
>U_TAP:000DEF-1
AAAAAAATAAGACCGGAGGAATT
>U_TAP:000DF0-1
AAAAAAATAAGACCGGAGGAATTG
>U_TAP:000DF1-5
AAAAAAATAAGACCGGAGGAATTGA
>U_TAP:000DF2-1
AAAAAAATAAGACCGGATGAAT
>U_TAP:000DF3-1
AAAAAAATAAGACCGGATGAATTGA
>U_TAP:000DF4-1
AAAAAAATAAGATAAACTCG
>U_TAP:000DF5-1
AAAAAAATAAGCCAAATGTCAATA
>U_TAP:000DF6-1
AAAAAAATAAGCCGGTGATTATA
>U_TAP:000DF7-1
AAAAAAATAAGGAAAAAAAAGAAAA
>U_TAP:000DF8-1
AAAAAAATAAGGACATGCCTTGGT
>U_TAP:000DF9-1
AAAAAAATAAGTATCGAGCTAT
>U_TAP:000DFA-1
AAAAAAATAAGTCCAACAAGAATAA
>U_TAP:000DFB-1
AAAAAAATAAGTGATTAGTATGT
>U_TAP:000DFC-1
AAAAAAATAAGTTAACCTGAAAA
>U_TAP:000DFD-2
AAAAAAATAATAAAAAAAGAAA
>U_TAP:000DFE-1
AAAAAAATAATAAAAGAAATTCT
>U_TAP:000DFF-1
AAAAAAATAATAAAGGATGAATTGA
>U_TAP:000E00-1
AAAAAAATAATAAATTCTAAATTCC
>U_TAP:000E01-1
AAAAAAATAATAAGAAAAAGGAA
>U_TAP:000E02-1
AAAAAAATAATAAGAAAAAGTAA
>U_TAP:000E03-1
AAAAAAATAATAAGATCAGTAGT
>U_TAP:000E04-1
AAAAAAATAATACACTTCCAAATA
>U_TAP:000E05-1
AAAAAAATAATAGGACAATACGT
>U_TAP:000E06-1
AAAAAAATAATCCACGCCAACACGT
>U_TAP:000E07-1
AAAAAAATAATCCACGCCAACATG
>U_TAP:000E08-1
AAAAAAATAATGATCCTTCCG
>U_TAP:000E09-1
AAAAAAATAATGCCAATGGAAA
>U_TAP:000E0A-1
AAAAAAATAATGCGTCTCAAAC
>U_TAP:000E0B-1
AAAAAAATAATGGATAAAGTAA
>U_TAP:000E0C-1
AAAAAAATAATGGTTTAA
>U_TAP:000E0D-2
AAAAAAATAATTAATTCATTACC
>U_TAP:000E0E-2
AAAAAAATAATTAATTCATTACCA
>U_TAP:000E0F-1
AAAAAAATAATTACTTTTATA
>U_TAP:000E10-1
AAAAAAATAATTATTGGAATT
>U_TAP:000E11-1
AAAAAAATAATTCCGAGAAAGCAT
>U_TAP:000E12-1
AAAAAAATAATTGTAATCCC
>U_TAP:000E13-5
AAAAAAATAATTTAAATCTTACCA
>U_TAP:000E14-1
AAAAAAATAATTTAAATCTTACCAT
>U_TAP:000E15-1
AAAAAAATAATTTAGCAAAA
>U_TAP:000E16-1
AAAAAAATACAAAAAAAAAAAAA
>U_TAP:000E17-1
AAAAAAATACAAAACAATAACA
>U_TAP:000E18-1
AAAAAAATACAAAACAATAACAG
>U_TAP:000E19-2
AAAAAAATACAAAACAATAACAGA
>U_TAP:000E1A-2
AAAAAAATACAAAACAGTAACA
>U_TAP:000E1B-4
AAAAAAATACAAAACAGTAACAG
>U_TAP:000E1C-8
AAAAAAATACAAAACAGTAACAGA
>U_TAP:000E1D-1
AAAAAAATACAAAACAGTAACAGAA
>U_TAP:000E1E-2
AAAAAAATACAAAACAGTAGCA
>U_TAP:000E1F-2
AAAAAAATACAAAACAGTAGCAG
>U_TAP:000E20-5
AAAAAAATACAAAACAGTAGCAGA
>U_TAP:000E21-1
AAAAAAATACAAAACAGTAGCATAA
>U_TAP:000E22-1
AAAAAAATACAAAGCAGTAAC
>U_TAP:000E23-2
AAAAAAATACAAAGCAGTAACA
>U_TAP:000E24-1
AAAAAAATACAAAGCAGTAACAA
>U_TAP:000E25-2
AAAAAAATACAAAGCAGTAACAG
>U_TAP:000E26-16
AAAAAAATACAAAGCAGTAACAGA
>U_TAP:000E27-1
AAAAAAATACAAAGCAGTAATAG
>U_TAP:000E28-2
AAAAAAATACAAAGTTCAACA
>U_TAP:000E29-1
AAAAAAATACAAAGTTCAACAGT
>U_TAP:000E2A-1
AAAAAAATACAAATCAGTAA
>U_TAP:000E2B-1
AAAAAAATACAACAAAACACA
>U_TAP:000E2C-1
AAAAAAATACAAGTGTGTGA
>U_TAP:000E2D-1
AAAAAAATACAATCAAGATCAT
>U_TAP:000E2E-1
AAAAAAATACAATTTCAAGCT
>U_TAP:000E2F-2
AAAAAAATACAATTTCAAGCTGA
>U_TAP:000E30-1
AAAAAAATACACATGGTCGTCTTTT
>U_TAP:000E31-1
AAAAAAATACATATTTAAGAATT
>U_TAP:000E32-1
AAAAAAATACATGCATTAATA
>U_TAP:000E33-1
AAAAAAATACCAACAAAGA
>U_TAP:000E34-1
AAAAAAATACGAAAATCCTCG
>U_TAP:000E35-2
AAAAAAATACGAAAATCCTCGGCA
>U_TAP:000E36-1
AAAAAAATACGAAAATCCTCGGCAT
>U_TAP:000E37-1
AAAAAAATACGAAAATCCTCGGCATC
>U_TAP:000E38-1
AAAAAAATACGAAAATCTTCGGCAA
>U_TAP:000E39-1
AAAAAAATACGAAAATTTTCGG
>U_TAP:000E3A-1
AAAAAAATACGAATCAATCACATAAA
>U_TAP:000E3B-1
AAAAAAATACGCGCAAATTTGT
>U_TAP:000E3C-1
AAAAAAATACGCGCAAATTTGTC
>U_TAP:000E3D-1
AAAAAAATACGGCAAATAC
>U_TAP:000E3E-2
AAAAAAATACTATACCAAGAGCAC
>U_TAP:000E3F-1
AAAAAAATACTATACCAAGGG
>U_TAP:000E40-4
AAAAAAATACTATACCAAGGGCA
>U_TAP:000E41-1
AAAAAAATACTCAATTGTTTTGTA
>U_TAP:000E42-1
AAAAAAATACTGCTACCA
>U_TAP:000E43-1
AAAAAAATAGAAAAAAGGCGGAAT
>U_TAP:000E44-1
AAAAAAATAGAAAAGATACAAAGC
>U_TAP:000E45-1
AAAAAAATAGAAATAAATATTGAA
>U_TAP:000E46-2
AAAAAAATAGAACAAAACAAGAT
>U_TAP:000E47-1
AAAAAAATAGAACATAGCGTTG
>U_TAP:000E48-1
AAAAAAATAGAACATAGCGTTGCGA
>U_TAP:000E49-1
AAAAAAATAGAACTTAGTTGATT
>U_TAP:000E4A-1
AAAAAAATAGACTTTATAAAATCGG
>U_TAP:000E4B-1
AAAAAAATAGATCATCCTCGTTTA
>U_TAP:000E4C-1
AAAAAAATAGATCATTTTCGTTT
>U_TAP:000E4D-1
AAAAAAATAGATGTGTAATATGT
>U_TAP:000E4E-1
AAAAAAATAGCAATTCACTA
>U_TAP:000E4F-1
AAAAAAATAGCAGAAAAATTAACA
>U_TAP:000E50-2
AAAAAAATAGCGAATGTTGGAGG
>U_TAP:000E51-1
AAAAAAATAGGATAATCTCGA
>U_TAP:000E52-1
AAAAAAATAGGTGAAATTGAT
>U_TAP:000E53-1
AAAAAAATAGGTTTCTCAATGGAT
>U_TAP:000E54-1
AAAAAAATAGGTTTTCCAATGGAT
>U_TAP:000E55-3
AAAAAAATAGGTTTTTCAATGGA
>U_TAP:000E56-13
AAAAAAATAGGTTTTTCAATGGAT
>U_TAP:000E57-1
AAAAAAATAGGTTTTTCAATGGATT
>U_TAP:000E58-1
AAAAAAATAGGTTTTTCAATGGATTGA
>U_TAP:000E59-1
AAAAAAATAGGTTTTTCAATGTAT
>U_TAP:000E5A-1
AAAAAAATAGGTTTTTCATGTAT
>U_TAP:000E5B-2
AAAAAAATAGGTTTTTTCAA
>U_TAP:000E5C-1
AAAAAAATAGTAAATAGAATGTCA
>U_TAP:000E5D-1
AAAAAAATAGTAATAACTGCTGAT
>U_TAP:000E5E-1
AAAAAAATAGTCAGCCTTAATCAA
>U_TAP:000E5F-1
AAAAAAATAGTCAGCTCCAA
>U_TAP:000E60-3
AAAAAAATAGTCAGCTCCAAT
>U_TAP:000E61-8
AAAAAAATAGTCAGCTCCAATC
>U_TAP:000E62-14
AAAAAAATAGTCAGCTCCAATCA
>U_TAP:000E63-8
AAAAAAATAGTCAGCTCCAATCAA
>U_TAP:000E64-1
AAAAAAATAGTCAGCTTTAAT
>U_TAP:000E65-1
AAAAAAATAGTTAATATTGTCACGA
>U_TAP:000E66-1
AAAAAAATAGTTGGTGGTCGAGTTG
>U_TAP:000E67-1
AAAAAAATAGTTTTACGTTACTT
>U_TAP:000E68-1
AAAAAAATATAAATTAAACAAACGA
>U_TAP:000E69-1
AAAAAAATATAAATTAAACAAACGAT
>U_TAP:000E6A-1
AAAAAAATATAACATAGCGTT
>U_TAP:000E6B-1
AAAAAAATATAACCGCGATCAAATT
>U_TAP:000E6C-1
AAAAAAATATACACCATTAA
>U_TAP:000E6D-1
AAAAAAATATACTTAAAAATGAA
>U_TAP:000E6E-1
AAAAAAATATATAAACATAAGA
>U_TAP:000E6F-1
AAAAAAATATATAATGGGTAA
>U_TAP:000E70-1
AAAAAAATATATAGACGAAA
>U_TAP:000E71-1
AAAAAAATATATAGACGAAAGAAA
>U_TAP:000E72-1
AAAAAAATATATTTATATATAA
>U_TAP:000E73-1
AAAAAAATATATTTGAGATTTCACT
>U_TAP:000E74-1
AAAAAAATATCAAAAATCAA
>U_TAP:000E75-1
AAAAAAATATCAAAAATCAAAA
>U_TAP:000E76-2
AAAAAAATATCAAATAAAATTAT
>U_TAP:000E77-1
AAAAAAATATCAAATAAAATTATA
>U_TAP:000E78-3
AAAAAAATATCAAATAAAATTGT
>U_TAP:000E79-1
AAAAAAATATCAAATAAAATTGTAA
>U_TAP:000E7A-2
AAAAAAATATCAATTCCTTA
>U_TAP:000E7B-1
AAAAAAATATCTTGATAGGTTTCA
>U_TAP:000E7C-1
AAAAAAATATGAAAGATAA
>U_TAP:000E7D-1
AAAAAAATATGGAAAATA
>U_TAP:000E7E-1
AAAAAAATATGGCGATCACTC
>U_TAP:000E7F-2
AAAAAAATATGGCGATCACTCA
>U_TAP:000E80-1
AAAAAAATATGGCGATCACTCAA
>U_TAP:000E81-1
AAAAAAATATGGCGATCACTCCA
>U_TAP:000E82-1
AAAAAAATATGGTTGGCGACGA
>U_TAP:000E83-1
AAAAAAATATGGTTGTCG
>U_TAP:000E84-5
AAAAAAATATGGTTGTCGACGA
>U_TAP:000E85-2
AAAAAAATATGGTTGTCGACGAT
>U_TAP:000E86-1
AAAAAAATATGGTTGTTTGCGA
>U_TAP:000E87-1
AAAAAAATATGTCAAAAAATGA
>U_TAP:000E88-1
AAAAAAATATGTCAATTTAT
>U_TAP:000E89-1
AAAAAAATATGTGGAAATGAAAT
>U_TAP:000E8A-1
AAAAAAATATGTTACGGATAG
>U_TAP:000E8B-1
AAAAAAATATGTTACGGATAGTT
>U_TAP:000E8C-1
AAAAAAATATGTTGGCACTCTTG
>U_TAP:000E8D-1
AAAAAAATATTACGAGGAAGCTT
>U_TAP:000E8E-1
AAAAAAATATTACTGAGGCTT
>U_TAP:000E8F-4
AAAAAAATATTATACCAAAGGCT
>U_TAP:000E90-1
AAAAAAATATTATACCAAAGGCTC
>U_TAP:000E91-1
AAAAAAATATTATTCTTCAAACT
>U_TAP:000E92-1
AAAAAAATATTCAGCTCCAATCAAA
>U_TAP:000E93-1
AAAAAAATATTGCTATTTTTATGT
>U_TAP:000E94-1
AAAAAAATATTTAAAGATATAA
>U_TAP:000E95-2
AAAAAAATATTTTAAATCTTACCA
>U_TAP:000E96-1
AAAAAAATATTTTAAATCTTACCAT
>U_TAP:000E97-1
AAAAAAATATTTTAAATCTTTCC
>U_TAP:000E98-1
AAAAAAATCAAAAAAAAACTA
>U_TAP:000E99-1
AAAAAAATCAAAATTGGAAATGAA
>U_TAP:000E9A-3
AAAAAAATCAAAATTGGATATGA
>U_TAP:000E9B-1
AAAAAAATCAAAGGAAAATTATTGA
>U_TAP:000E9C-1
AAAAAAATCAAATATTACTTCA
>U_TAP:000E9D-1
AAAAAAATCAACCCGCGCAAA
>U_TAP:000E9E-1
AAAAAAATCAACCTTTTCACAA
>U_TAP:000E9F-1
AAAAAAATCAACCTTTTCACAAT
>U_TAP:000EA0-2
AAAAAAATCAACCTTTTCACAATA
>U_TAP:000EA1-1
AAAAAAATCAACTTTCACGAC
>U_TAP:000EA2-1
AAAAAAATCAAGAAAAAAAGGTT
>U_TAP:000EA3-1
AAAAAAATCAAGAAAACAAGGTTT
>U_TAP:000EA4-1
AAAAAAATCAAGGAATTGAAATCAC
>U_TAP:000EA5-1
AAAAAAATCAATGTCAAATGAAAGA
>U_TAP:000EA6-2
AAAAAAATCAATTGGACGTATAAT
>U_TAP:000EA7-3
AAAAAAATCAATTTCCAATGTGTT
>U_TAP:000EA8-1
AAAAAAATCAATTTCCAATGTTTT
>U_TAP:000EA9-1
AAAAAAATCAATTTCCAATTTGT
>U_TAP:000EAA-1
AAAAAAATCAATTTCCAATTTGTT
>U_TAP:000EAB-1
AAAAAAATCAATTTCCAATTTTTTAT
>U_TAP:000EAC-1
AAAAAAATCACAAACTACAGTCA
>U_TAP:000EAD-1
AAAAAAATCACATGGTCTTTTAGT
>U_TAP:000EAE-1
AAAAAAATCACCAAAACGCTAT
>U_TAP:000EAF-1
AAAAAAATCACCGACAAATGG
>U_TAP:000EB0-1
AAAAAAATCACCGACAAATGGT
>U_TAP:000EB1-1
AAAAAAATCACCGACAAATGGTA
>U_TAP:000EB2-1
AAAAAAATCACCGACAAATTG
>U_TAP:000EB3-3
AAAAAAATCACCTCAAGATGATGA
>U_TAP:000EB4-1
AAAAAAATCACCTCAAGATTATGA
>U_TAP:000EB5-1
AAAAAAATCAGAAAAAAAACTA
>U_TAP:000EB6-1
AAAAAAATCAGAAAAAAATGCAT
>U_TAP:000EB7-1
AAAAAAATCAGAAATTCAAGGAA
>U_TAP:000EB8-1
AAAAAAATCAGCATTTCAATAA
>U_TAP:000EB9-2
AAAAAAATCAGGCAATTTAGA
>U_TAP:000EBA-1
AAAAAAATCAGGGCATATGTTGG
>U_TAP:000EBB-1
AAAAAAATCAGTAACTCCGATATCTTT
>U_TAP:000EBC-1
AAAAAAATCATACGTGTGAAGAA
>U_TAP:000EBD-2
AAAAAAATCATAGATTATTTCAA
>U_TAP:000EBE-1
AAAAAAATCATCTCTGATGTTAC
>U_TAP:000EBF-1
AAAAAAATCATCTCTTCATAA
>U_TAP:000EC0-1
AAAAAAATCATCTCTTCATAAAT
>U_TAP:000EC1-2
AAAAAAATCATCTCTTCATAAATT
>U_TAP:000EC2-1
AAAAAAATCATGATTAATAGA
>U_TAP:000EC3-1
AAAAAAATCATGCATATCCAAATAA
>U_TAP:000EC4-1
AAAAAAATCATGGTAGTGAATTTT
>U_TAP:000EC5-1
AAAAAAATCATGTAATTAATAAAAA
>U_TAP:000EC6-1
AAAAAAATCATTATAAAGTCCTAT
>U_TAP:000EC7-1
AAAAAAATCATTCGAAGATAAAC
>U_TAP:000EC8-1
AAAAAAATCATTTAAGACACATA
>U_TAP:000EC9-1
AAAAAAATCCAGGATTAGTCCACTA
>U_TAP:000ECA-1
AAAAAAATCCAGGATTATTCCACT
>U_TAP:000ECB-1
AAAAAAATCCATGGATTATT
>U_TAP:000ECC-1
AAAAAAATCCATTTTTCAGGGG
>U_TAP:000ECD-1
AAAAAAATCCGGCAACGAAAGGA
>U_TAP:000ECE-1
AAAAAAATCCGGCAATGAC
>U_TAP:000ECF-1
AAAAAAATCCTAGCGGGTCATAT
>U_TAP:000ED0-1
AAAAAAATCCTAGCGGGTTATATT
>U_TAP:000ED1-1
AAAAAAATCCTAGTGGATCATA
>U_TAP:000ED2-1
AAAAAAATCCTAGTGGATCATAT
>U_TAP:000ED3-1
AAAAAAATCCTAGTGGGTCATAT
>U_TAP:000ED4-1
AAAAAAATCCTCTCCATGGTTTTG
>U_TAP:000ED5-1
AAAAAAATCCTTATTTCGAAATAT
>U_TAP:000ED6-1
AAAAAAATCCTTATTTCGAAATATT
>U_TAP:000ED7-1
AAAAAAATCGAAATGTCTTCTAAA
>U_TAP:000ED8-1
AAAAAAATCGAAATGTTTTCTA
>U_TAP:000ED9-1
AAAAAAATCGAACATTCTACTGCA
>U_TAP:000EDA-1
AAAAAAATCGAAGAAAGTTGATTATA
>U_TAP:000EDB-1
AAAAAAATCGAATTGTTTAGAA
>U_TAP:000EDC-1
AAAAAAATCGAGGGCTTGTTG
>U_TAP:000EDD-1
AAAAAAATCGAGTGCTTGT
>U_TAP:000EDE-1
AAAAAAATCGATAAAGACGGT
>U_TAP:000EDF-1
AAAAAAATCGATAACACATT
>U_TAP:000EE0-1
AAAAAAATCGATACTTGATACCA
>U_TAP:000EE1-2
AAAAAAATCGATATGTCTTCT
>U_TAP:000EE2-1
AAAAAAATCGATATGTCTTCTAAT
>U_TAP:000EE3-1
AAAAAAATCGGAGGAAATTGAG
>U_TAP:000EE4-1
AAAAAAATCGGAGGAAATTGAGTTT
>U_TAP:000EE5-1
AAAAAAATCGGAGGAAATTTAGGT
>U_TAP:000EE6-3
AAAAAAATCGGAGGAAATTTAGGTT
>U_TAP:000EE7-1
AAAAAAATCGGATCGATGTT
>U_TAP:000EE8-1
AAAAAAATCTAAATATTTCGTCT
>U_TAP:000EE9-1
AAAAAAATCTAACATTCTACTTCACT
>U_TAP:000EEA-1
AAAAAAATCTAATTGTTTAGAA
>U_TAP:000EEB-2
AAAAAAATCTACTCCTTAATTCT
>U_TAP:000EEC-1
AAAAAAATCTACTCCTTAATTCTG
>U_TAP:000EED-1
AAAAAAATCTAGAACCTTC
>U_TAP:000EEE-1
AAAAAAATCTAGAACCTTCTATGA
>U_TAP:000EEF-1
AAAAAAATCTATGTCGTAGTTTAA
>U_TAP:000EF0-1
AAAAAAATCTATTATACATACTTGTGATA
>U_TAP:000EF1-1
AAAAAAATCTCCATGAGCGCGAA
>U_TAP:000EF2-1
AAAAAAATCTCTCCCAAAATTGA
>U_TAP:000EF3-2
AAAAAAATCTCTCCCAAAATTGAT
>U_TAP:000EF4-1
AAAAAAATCTCTCCCAAAATTGATA
>U_TAP:000EF5-2
AAAAAAATCTGAGAATGCTGAGGAAG
>U_TAP:000EF6-1
AAAAAAATCTGAGGAAATTTATGTT
>U_TAP:000EF7-1
AAAAAAATCTGATTCCAAAT
>U_TAP:000EF8-1
AAAAAAATCTGCCGTTGTGAATCAA
>U_TAP:000EF9-1
AAAAAAATCTGCGACAATAAATA
>U_TAP:000EFA-1
AAAAAAATCTGCGACAATAAATG
>U_TAP:000EFB-1
AAAAAAATCTGCGACAATAAATGAC
>U_TAP:000EFC-1
AAAAAAATCTGCGACAATAAATGACT
>U_TAP:000EFD-1
AAAAAAATCTTCACACTTCTTAT
>U_TAP:000EFE-1
AAAAAAATCTTCATGAGCGC
>U_TAP:000EFF-1
AAAAAAATCTTCCTTTCTTCT
>U_TAP:000F00-1
AAAAAAATCTTCCTTTTC
>U_TAP:000F01-1
AAAAAAATCTTCCTTTTCTTCT
>U_TAP:000F02-4
AAAAAAATCTTCCTTTTCTTCTA
>U_TAP:000F03-7
AAAAAAATCTTCCTTTTCTTCTAT
>U_TAP:000F04-1
AAAAAAATCTTCCTTTTCTTCTATT
>U_TAP:000F05-2
AAAAAAATCTTCTTTTTCAT
>U_TAP:000F06-1
AAAAAAATCTTCTTTTTCATCT
>U_TAP:000F07-1
AAAAAAATCTTCTTTTTCTTCA
>U_TAP:000F08-3
AAAAAAATCTTCTTTTTCTTCT
>U_TAP:000F09-6
AAAAAAATCTTCTTTTTCTTCTA
>U_TAP:000F0A-9
AAAAAAATCTTCTTTTTCTTCTAT
>U_TAP:000F0B-1
AAAAAAATCTTCTTTTTCTTCTATT
>U_TAP:000F0C-1
AAAAAAATCTTCTTTTTCTTCTATTGT
>U_TAP:000F0D-1
AAAAAAATCTTTATGAGCGCGA
>U_TAP:000F0E-2
AAAAAAATCTTTCTTTTCTTGTA
>U_TAP:000F0F-1
AAAAAAATCTTTCTTTTCTTGTAA
>U_TAP:000F10-1
AAAAAAATCTTTCTTTTCTTGTAAA
>U_TAP:000F11-3
AAAAAAATCTTTCTTTTCTTGTAG
>U_TAP:000F12-2
AAAAAAATCTTTCTTTTCTTGTAGA
>U_TAP:000F13-1
AAAAAAATCTTTCTTTTCTTGTATA
>U_TAP:000F14-1
AAAAAAATCTTTCTTTTCTTTTATT
>U_TAP:000F15-1
AAAAAAATCTTTTCTCCAATTG
>U_TAP:000F16-1
AAAAAAATGAAAAAAAAAAGA
>U_TAP:000F17-1
AAAAAAATGAAAAACTAAAGAA
>U_TAP:000F18-1
AAAAAAATGAAAAAGTAACGAAA
>U_TAP:000F19-1
AAAAAAATGAAAAGAACCAGGAA
>U_TAP:000F1A-1
AAAAAAATGAAAATAGCAACAA
>U_TAP:000F1B-1
AAAAAAATGAAAATTGGAAAATT
>U_TAP:000F1C-1
AAAAAAATGAAAGAGAGACCGA
>U_TAP:000F1D-1
AAAAAAATGAAAGTAACGATAT
>U_TAP:000F1E-1
AAAAAAATGAAATCAAAAAAATTGA
>U_TAP:000F1F-1
AAAAAAATGAACACACTATATAT
>U_TAP:000F20-1
AAAAAAATGAACGAAAGGTTATG
>U_TAP:000F21-2
AAAAAAATGAAGAAAATAAAA
>U_TAP:000F22-1
AAAAAAATGAAGAAAATACAACAA
>U_TAP:000F23-1
AAAAAAATGAAGAAGCT
>U_TAP:000F24-1
AAAAAAATGAAGAGGAACATGCA
>U_TAP:000F25-2
AAAAAAATGAATAAGACAAAGTA
>U_TAP:000F26-1
AAAAAAATGAATACTAAAA
>U_TAP:000F27-1
AAAAAAATGAATACTAACACT
>U_TAP:000F28-1
AAAAAAATGAATACTCTACAGT
>U_TAP:000F29-2
AAAAAAATGAATTCGAATAT
>U_TAP:000F2A-2
AAAAAAATGAATTCGAATATCTGT
>U_TAP:000F2B-1
AAAAAAATGAATTCGAATATGT
>U_TAP:000F2C-1
AAAAAAATGAATTCGAATATGTGA
>U_TAP:000F2D-4
AAAAAAATGAATTCGAATATGTGT
>U_TAP:000F2E-1
AAAAAAATGAATTCGAATATGTGTA
>U_TAP:000F2F-1
AAAAAAATGAATTCGAATATGTGTTT
>U_TAP:000F30-2
AAAAAAATGAATTCGAATATTTGT
>U_TAP:000F31-1
AAAAAAATGACAACGCAATATAC
>U_TAP:000F32-1
AAAAAAATGACCACACCATATATG
>U_TAP:000F33-1
AAAAAAATGACCACGCCATATAT
>U_TAP:000F34-1
AAAAAAATGAGAAGAAGAAAA
>U_TAP:000F35-1
AAAAAAATGAGAAGAATACCAC
>U_TAP:000F36-1
AAAAAAATGAGAGTAATATTATGA
>U_TAP:000F37-1
AAAAAAATGAGCACGTTGGAT
>U_TAP:000F38-2
AAAAAAATGAGCACGTTGGATC
>U_TAP:000F39-1
AAAAAAATGAGCACGTTGTATC
>U_TAP:000F3A-1
AAAAAAATGAGCGATGACTTTGT
>U_TAP:000F3B-1
AAAAAAATGAGCGATGACTTTGTT
>U_TAP:000F3C-1
AAAAAAATGAGGAAAGAAATTGT
>U_TAP:000F3D-1
AAAAAAATGAGGAAGAGAG
>U_TAP:000F3E-1
AAAAAAATGAGTAAGGATCGC
>U_TAP:000F3F-1
AAAAAAATGAGTAAGGATCGCC
>U_TAP:000F40-4
AAAAAAATGAGTAAGGATCGCCA
>U_TAP:000F41-1
AAAAAAATGATAATTTAGAACCA
>U_TAP:000F42-1
AAAAAAATGATCCTTCCGCA
>U_TAP:000F43-1
AAAAAAATGATGACAGT
>U_TAP:000F44-1
AAAAAAATGATTAATTAGTT
>U_TAP:000F45-1
AAAAAAATGATTAATTAGTTTTA
>U_TAP:000F46-6
AAAAAAATGATTAATTAGTTTTAT
>U_TAP:000F47-1
AAAAAAATGATTAATTAGTTTTATT
>U_TAP:000F48-1
AAAAAAATGATTAATTAGTTTTATTA
>U_TAP:000F49-1
AAAAAAATGATTATTATATACGC
>U_TAP:000F4A-1
AAAAAAATGCAAAAAGGAAAAT
>U_TAP:000F4B-1
AAAAAAATGCAAAAAGGAAAATA
>U_TAP:000F4C-1
AAAAAAATGCAAAAAGGCAAATAAAT
>U_TAP:000F4D-1
AAAAAAATGCAAAAAGTAAAATAA
>U_TAP:000F4E-1
AAAAAAATGCAAACGTTAATGC
>U_TAP:000F4F-1
AAAAAAATGCAACTTAATTATA
>U_TAP:000F50-1
AAAAAAATGCAAGCGTTAATG
>U_TAP:000F51-1
AAAAAAATGCAATAATATAAAA
>U_TAP:000F52-1
AAAAAAATGCATAATAAGTTGGT
>U_TAP:000F53-4
AAAAAAATGCATATCACGATGAAT
>U_TAP:000F54-1
AAAAAAATGCCTTTTCGATAT
>U_TAP:000F55-2
AAAAAAATGCCTTTTCGATATCA
>U_TAP:000F56-1
AAAAAAATGCCTTTTCGATATCAA
>U_TAP:000F57-2
AAAAAAATGCCTTTTCGATATCAG
>U_TAP:000F58-1
AAAAAAATGCGCTAAGAAGAGCCA
>U_TAP:000F59-1
AAAAAAATGCGTTAGCTTTGTT
>U_TAP:000F5A-1
AAAAAAATGCTACATACAATAGG
>U_TAP:000F5B-2
AAAAAAATGCTACATATCACAA
>U_TAP:000F5C-1
AAAAAAATGCTACATATCACAAA
>U_TAP:000F5D-1
AAAAAAATGCTACATATCACAAAA
>U_TAP:000F5E-1
AAAAAAATGCTACATATCACAAAAA
>U_TAP:000F5F-1
AAAAAAATGCTATTCTCTAGAAA
>U_TAP:000F60-1
AAAAAAATGCTTACCTTCAGC
>U_TAP:000F61-3
AAAAAAATGCTTACCTTCAGCACGTA
>U_TAP:000F62-1
AAAAAAATGCTTACCTTCATCACGTATAT
>U_TAP:000F63-1
AAAAAAATGCTTCAAAAACTACA
>U_TAP:000F64-1
AAAAAAATGCTTCTGCTGATTG
>U_TAP:000F65-1
AAAAAAATGCTTTTGTACTATTTTATCT
>U_TAP:000F66-1
AAAAAAATGGAAAAAACAAAA
>U_TAP:000F67-1
AAAAAAATGGAAATTTATTAAAA
>U_TAP:000F68-1
AAAAAAATGGAATGAGTTA
>U_TAP:000F69-1
AAAAAAATGGAATGTAAAGAAGTATGT
>U_TAP:000F6A-1
AAAAAAATGGATATCACAATGA
>U_TAP:000F6B-1
AAAAAAATGGATATCACAATGAA
>U_TAP:000F6C-1
AAAAAAATGGATATCACGATGAAT
>U_TAP:000F6D-1
AAAAAAATGGTAAAATTTATTGT
>U_TAP:000F6E-1
AAAAAAATGGTAACTAAAGTGA
>U_TAP:000F6F-1
AAAAAAATGGTTCATAGTTTGA
>U_TAP:000F70-1
AAAAAAATGGTTGGGAAA
>U_TAP:000F71-1
AAAAAAATGTAATTTTGTTAATG
>U_TAP:000F72-1
AAAAAAATGTAGAACCAATTTCCTTG
>U_TAP:000F73-1
AAAAAAATGTATGCAGAAGAGT
>U_TAP:000F74-1
AAAAAAATGTATTTCTGACTCAC
>U_TAP:000F75-2
AAAAAAATGTCACGAAAAACTTA
>U_TAP:000F76-1
AAAAAAATGTCGTGAAAGGTTCGT
>U_TAP:000F77-1
AAAAAAATGTCTAATTATAAAC
>U_TAP:000F78-2
AAAAAAATGTCTAATTATAAACC
>U_TAP:000F79-10
AAAAAAATGTCTAATTATAAACCA
>U_TAP:000F7A-1
AAAAAAATGTCTAATTATATACCA
>U_TAP:000F7B-1
AAAAAAATGTGAAAACTTCGGCCA
>U_TAP:000F7C-1
AAAAAAATGTGAAATGAATACAA
>U_TAP:000F7D-1
AAAAAAATGTGGCTCTCGCCGGT
>U_TAP:000F7E-1
AAAAAAATGTGGGAATGGTTTATA
>U_TAP:000F7F-1
AAAAAAATGTGGGAGTTGTTTATA
>U_TAP:000F80-1
AAAAAAATGTTAATATGAATGAAT
>U_TAP:000F81-1
AAAAAAATGTTAATTCATAAACAA
>U_TAP:000F82-1
AAAAAAATGTTGGTATTTATCGA
>U_TAP:000F83-1
AAAAAAATGTTTATGTAGAAGA
>U_TAP:000F84-1
AAAAAAATGTTTATGTAGAAGAA
>U_TAP:000F85-1
AAAAAAATGTTTGGTTGA
>U_TAP:000F86-1
AAAAAAATTAAAAAAAAAACAG
>U_TAP:000F87-1
AAAAAAATTAAAACGTTTTTA
>U_TAP:000F88-1
AAAAAAATTAAAATGTTCAATA
>U_TAP:000F89-1
AAAAAAATTAAACAAGGATTGTA
>U_TAP:000F8A-1
AAAAAAATTAAACCTAGAAATT
>U_TAP:000F8B-1
AAAAAAATTAAAGCAACTCGTTGA
>U_TAP:000F8C-1
AAAAAAATTAAAGGGGCTTCCA
>U_TAP:000F8D-1
AAAAAAATTAAAGTTGATAATCTAGAA
>U_TAP:000F8E-1
AAAAAAATTAACAATCGTTTTATT
>U_TAP:000F8F-1
AAAAAAATTAACTAGAACGTTT
>U_TAP:000F90-1
AAAAAAATTAACTAGAACGTTTT
>U_TAP:000F91-4
AAAAAAATTAACTAGAACGTTTTC
>U_TAP:000F92-1
AAAAAAATTAACTCCAAAGCAAACT
>U_TAP:000F93-1
AAAAAAATTAAGAATAATGTAGCGCA
>U_TAP:000F94-1
AAAAAAATTAAGATCTTGCGC
>U_TAP:000F95-1
AAAAAAATTAAGCAAGCAAGAC
>U_TAP:000F96-2
AAAAAAATTAAGCAATAATGAT
>U_TAP:000F97-1
AAAAAAATTAAGCAATAATGATGA
>U_TAP:000F98-3
AAAAAAATTAAGCAATAATGATGGA
>U_TAP:000F99-1
AAAAAAATTAAGCAATAATTAT
>U_TAP:000F9A-1
AAAAAAATTAAGCAATAATTATGG
>U_TAP:000F9B-4
AAAAAAATTAAGCAATAATTATGGA
>U_TAP:000F9C-1
AAAAAAATTAAGCAATAATTATGGAA
>U_TAP:000F9D-1
AAAAAAATTAAGCTGCTGGCCA
>U_TAP:000F9E-1
AAAAAAATTAAGTTGGTAATACCT
>U_TAP:000F9F-1
AAAAAAATTAATAATGTAGAAAA
>U_TAP:000FA0-5
AAAAAAATTAATAATGTAGAAC
>U_TAP:000FA1-12
AAAAAAATTAATAATGTAGAACC
>U_TAP:000FA2-6
AAAAAAATTAATAATGTAGAACCA
>U_TAP:000FA3-1
AAAAAAATTAATAATGTAGAACCAA
>U_TAP:000FA4-1
AAAAAAATTAATAATGTATAACCA
>U_TAP:000FA5-1
AAAAAAATTAATATTAAGCGATA
>U_TAP:000FA6-1
AAAAAAATTAATTCGAATATTTGT
>U_TAP:000FA7-1
AAAAAAATTACAATAATTTATCT
>U_TAP:000FA8-1
AAAAAAATTACAATAATTTCTC
>U_TAP:000FA9-9
AAAAAAATTACAATAATTTCTCT
>U_TAP:000FAA-1
AAAAAAATTACAATAATTTCTCTA
>U_TAP:000FAB-1
AAAAAAATTACAATAATTTCTCTG
>U_TAP:000FAC-1
AAAAAAATTACAATAATTTCTCTT
>U_TAP:000FAD-1
AAAAAAATTACAATAATTTCTCTTT
>U_TAP:000FAE-1
AAAAAAATTACAATAATTTTTCTGC
>U_TAP:000FAF-1
AAAAAAATTACACACACACACATT
>U_TAP:000FB0-1
AAAAAAATTACACCTCCATTCCT
>U_TAP:000FB1-1
AAAAAAATTACATCTTAAAACAAT
>U_TAP:000FB2-1
AAAAAAATTACATGCATGAAG
>U_TAP:000FB3-1
AAAAAAATTACATGCATGAAGAA
>U_TAP:000FB4-1
AAAAAAATTACATGCATGAAGAAA
>U_TAP:000FB5-2
AAAAAAATTACATGCATGAAGAAT
>U_TAP:000FB6-1
AAAAAAATTACATTTGTAATAATA
>U_TAP:000FB7-1
AAAAAAATTACCAAAAAAAA
>U_TAP:000FB8-2
AAAAAAATTACCAAAAAAAAA
>U_TAP:000FB9-4
AAAAAAATTACCAAAAAAAAAA
>U_TAP:000FBA-1
AAAAAAATTACCAAAAAAAGA
>U_TAP:000FBB-1
AAAAAAATTACCTCGGTTC
>U_TAP:000FBC-1
AAAAAAATTACCTTAATATTGAAA
>U_TAP:000FBD-1
AAAAAAATTAGAGGAAAA
>U_TAP:000FBE-1
AAAAAAATTAGATCAGT
>U_TAP:000FBF-1
AAAAAAATTAGATCCGTTCTATA
>U_TAP:000FC0-2
AAAAAAATTAGCAAGAAAAAAGA
>U_TAP:000FC1-1
AAAAAAATTAGCGTTTCCA
>U_TAP:000FC2-2
AAAAAAATTAGCGTTTTCTTCCA
>U_TAP:000FC3-1
AAAAAAATTAGCGTTTTCTTCCAG
>U_TAP:000FC4-2
AAAAAAATTAGTAACAATTCAA
>U_TAP:000FC5-2
AAAAAAATTAGTAAGGATC
>U_TAP:000FC6-1
AAAAAAATTAGTAATTAAACGA
>U_TAP:000FC7-1
AAAAAAATTAGTAATTAAACGAT
>U_TAP:000FC8-3
AAAAAAATTAGTAATTAAACGATC
>U_TAP:000FC9-2
AAAAAAATTAGTAATTAAACGATCA
>U_TAP:000FCA-1
AAAAAAATTAGTCAACCTTATTAA
>U_TAP:000FCB-1
AAAAAAATTAGTCATTTCCA
>U_TAP:000FCC-1
AAAAAAATTAGTTATTTTGAACTCA
>U_TAP:000FCD-1
AAAAAAATTATAAAAATAAA
>U_TAP:000FCE-1
AAAAAAATTATAATCGATACATGA
>U_TAP:000FCF-3
AAAAAAATTATAATCTGAATTA
>U_TAP:000FD0-1
AAAAAAATTATAATCTGAATTAT
>U_TAP:000FD1-1
AAAAAAATTATACAACATACAA
>U_TAP:000FD2-30
AAAAAAATTATACAACATTACAA
>U_TAP:000FD3-1
AAAAAAATTATACAACATTACAAAAAA
>U_TAP:000FD4-3
AAAAAAATTATACAACATTACAAT
>U_TAP:000FD5-1
AAAAAAATTATACAACATTACAATA
>U_TAP:000FD6-1
AAAAAAATTATACAACATTAT
>U_TAP:000FD7-1
AAAAAAATTATACAACCTTACAA
>U_TAP:000FD8-1
AAAAAAATTATACGAAGATAAAC
>U_TAP:000FD9-1
AAAAAAATTATCAAGTAAAGTGGAGGGT
>U_TAP:000FDA-1
AAAAAAATTATCACATCAATTA
>U_TAP:000FDB-1
AAAAAAATTATCACCTCAATTA
>U_TAP:000FDC-4
AAAAAAATTATCACGTCAATT
>U_TAP:000FDD-13
AAAAAAATTATCACGTCAATTA
>U_TAP:000FDE-8
AAAAAAATTATCACGTCAATTAA
>U_TAP:000FDF-3
AAAAAAATTATCACGTCAATTAAA
>U_TAP:000FE0-1
AAAAAAATTATCACGTCAATTAAAA
>U_TAP:000FE1-1
AAAAAAATTATCACGTCAATTAAAGT
>U_TAP:000FE2-1
AAAAAAATTATCATGTCAATTAA
>U_TAP:000FE3-1
AAAAAAATTATCCAGTAACTATTTAGA
>U_TAP:000FE4-1
AAAAAAATTATCTTCAATTAGGA
>U_TAP:000FE5-1
AAAAAAATTATGAGAACAACGA
>U_TAP:000FE6-1
AAAAAAATTATGTTAAATGTA
>U_TAP:000FE7-1
AAAAAAATTATTAAATGCTTCAACT
>U_TAP:000FE8-2
AAAAAAATTATTAATGAAT
>U_TAP:000FE9-1
AAAAAAATTATTAATGAATAAA
>U_TAP:000FEA-4
AAAAAAATTATTAATGAATAAT
>U_TAP:000FEB-2
AAAAAAATTATTAATGAATAATG
>U_TAP:000FEC-7
AAAAAAATTATTAATGAATAATGA
>U_TAP:000FED-1
AAAAAAATTATTAATGAATAATGAA
>U_TAP:000FEE-1
AAAAAAATTATTAATGAATAATGAAA
>U_TAP:000FEF-1
AAAAAAATTATTAATGAATAATTA
>U_TAP:000FF0-1
AAAAAAATTATTAATGATCTCCA
>U_TAP:000FF1-1
AAAAAAATTATTAATTAGTTTTAT
>U_TAP:000FF2-1
AAAAAAATTATTAATTATTTTTATTA
>U_TAP:000FF3-5
AAAAAAATTATTATGGTTTGCA
>U_TAP:000FF4-1
AAAAAAATTATTCAAAAAGCGA
>U_TAP:000FF5-1
AAAAAAATTATTCACATCCACAA
>U_TAP:000FF6-2
AAAAAAATTATTCGAAGA
>U_TAP:000FF7-1
AAAAAAATTATTCGAAGAA
>U_TAP:000FF8-4
AAAAAAATTATTCGAAGAT
>U_TAP:000FF9-5
AAAAAAATTATTCGAAGATA
>U_TAP:000FFA-21
AAAAAAATTATTCGAAGATAA
>U_TAP:000FFB-39
AAAAAAATTATTCGAAGATAAA
>U_TAP:000FFC-7
AAAAAAATTATTCGAAGATAAAA
>U_TAP:000FFD-5
AAAAAAATTATTCGAAGATAAAAAA
>U_TAP:000FFE-1
AAAAAAATTATTCGAAGATAAAAAAA
>U_TAP:000FFF-1
AAAAAAATTATTCGAAGATAAAAAG
>U_TAP:001000-78
AAAAAAATTATTCGAAGATAAAC
>U_TAP:001001-2
AAAAAAATTATTCGAAGATAAACA
>U_TAP:001002-3
AAAAAAATTATTCGAAGATAAACAA
>U_TAP:001003-1
AAAAAAATTATTCGAAGATAAACAAA
>U_TAP:001004-1
AAAAAAATTATTCGAAGATAAACG
>U_TAP:001005-26
AAAAAAATTATTCGAAGATAAACT
>U_TAP:001006-2
AAAAAAATTATTCGAAGATAAACTA
>U_TAP:001007-1
AAAAAAATTATTCGAAGATAAACTT
>U_TAP:001008-2
AAAAAAATTATTCGAAGATAAAT
>U_TAP:001009-2
AAAAAAATTATTCGAAGATAAG
>U_TAP:00100A-1
AAAAAAATTATTCGAAGATAATA
>U_TAP:00100B-1
AAAAAAATTATTCGAATATAAAC
>U_TAP:00100C-1
AAAAAAATTATTCGAGAAA
>U_TAP:00100D-1
AAAAAAATTATTCGAGGATAAAT
>U_TAP:00100E-1
AAAAAAATTATTGAATTTAGA
>U_TAP:00100F-1
AAAAAAATTATTGGAGATAAAAAAA
>U_TAP:001010-1
AAAAAAATTATTGTTTGACAT
>U_TAP:001011-1
AAAAAAATTATTTGAATATAAAAA
>U_TAP:001012-1
AAAAAAATTCAAAAGGATCGA
>U_TAP:001013-3
AAAAAAATTCAAAAGGATCGAT
>U_TAP:001014-1
AAAAAAATTCAAAATTT
>U_TAP:001015-2
AAAAAAATTCAAAATTTAAA
>U_TAP:001016-1
AAAAAAATTCAAAATTTAAAAAAAA
>U_TAP:001017-1
AAAAAAATTCAAAATTTAAAATTGA
>U_TAP:001018-5
AAAAAAATTCAAAATTTAAAT
>U_TAP:001019-5
AAAAAAATTCAAAATTTAAATT
>U_TAP:00101A-1
AAAAAAATTCAAAATTTAAATTAAAAA
>U_TAP:00101B-10
AAAAAAATTCAAAATTTAAATTT
>U_TAP:00101C-1
AAAAAAATTCAAAATTTAAATTTA
>U_TAP:00101D-1
AAAAAAATTCAAAATTTAAATTTAA
>U_TAP:00101E-1
AAAAAAATTCAAAATTTAAATTTAAAA
>U_TAP:00101F-4
AAAAAAATTCAAAATTTAAATTTG
>U_TAP:001020-32
AAAAAAATTCAAAATTTAAATTTGA
>U_TAP:001021-4
AAAAAAATTCAAAATTTAAATTTGAA
>U_TAP:001022-1
AAAAAAATTCAAAATTTAAATTTTA
>U_TAP:001023-1
AAAAAAATTCAAGAAGAAAAAA
>U_TAP:001024-1
AAAAAAATTCAAGAATATATTAG
>U_TAP:001025-2
AAAAAAATTCACACTTAAATAA
>U_TAP:001026-1
AAAAAAATTCACACTTAAATAAA
>U_TAP:001027-1
AAAAAAATTCCCTCCAGCGTCTT
>U_TAP:001028-1
AAAAAAATTCCTCACATATGTGATAG
>U_TAP:001029-1
AAAAAAATTCGCTGCCATCTTTA
>U_TAP:00102A-1
AAAAAAATTCGGGAATTACATT
>U_TAP:00102B-1
AAAAAAATTCGGTATATAAGCCA
>U_TAP:00102C-1
AAAAAAATTCTAGCTTTAAAACA
>U_TAP:00102D-1
AAAAAAATTCTCAAAACCCGAATA
>U_TAP:00102E-1
AAAAAAATTCTCATCGGTATGA
>U_TAP:00102F-1
AAAAAAATTCTCGAGGATCTCCT
>U_TAP:001030-1
AAAAAAATTCTCGGCAGATAAATT
>U_TAP:001031-1
AAAAAAATTCTCTCTCTTTT
>U_TAP:001032-3
AAAAAAATTCTTGTCGTGAAA
>U_TAP:001033-2
AAAAAAATTCTTGTCGTGAAAG
>U_TAP:001034-1
AAAAAAATTCTTGTCGTGAAAGG
>U_TAP:001035-2
AAAAAAATTCTTGTCGTGAAAGGT
>U_TAP:001036-2
AAAAAAATTCTTGTCGTGAAAGT
>U_TAP:001037-1
AAAAAAATTGAAAAAAACTA
>U_TAP:001038-1
AAAAAAATTGAAAAAAACTAAAA
>U_TAP:001039-1
AAAAAAATTGAAAATGGAAGTT
>U_TAP:00103A-1
AAAAAAATTGAAATGGAGTAAT
>U_TAP:00103B-3
AAAAAAATTGAACCACTTGTACT
>U_TAP:00103C-1
AAAAAAATTGAACCACTTGTACTCA
>U_TAP:00103D-3
AAAAAAATTGAAGGAAATAGAGT
>U_TAP:00103E-3
AAAAAAATTGAAGGAAATAGAGTT
>U_TAP:00103F-2
AAAAAAATTGAAGGAAATAGAGTTT
>U_TAP:001040-1
AAAAAAATTGAAGGAAATATAGTT
>U_TAP:001041-1
AAAAAAATTGAAGGAAATTGAGAT
>U_TAP:001042-1
AAAAAAATTGAAGTACATGTACTC
>U_TAP:001043-3
AAAAAAATTGAATTACATGTAC
>U_TAP:001044-1
AAAAAAATTGAATTACATGTACAA
>U_TAP:001045-7
AAAAAAATTGAATTACATGTACT
>U_TAP:001046-4
AAAAAAATTGAATTACATGTACTC
>U_TAP:001047-5
AAAAAAATTGAATTACATGTACTCA
>U_TAP:001048-1
AAAAAAATTGAATTACATGTACTTAT
>U_TAP:001049-1
AAAAAAATTGAATTACGTGTACT
>U_TAP:00104A-2
AAAAAAATTGAATTACTTGTAC
>U_TAP:00104B-1
AAAAAAATTGAATTACTTGTACAA
>U_TAP:00104C-4
AAAAAAATTGAATTACTTGTACT
>U_TAP:00104D-6
AAAAAAATTGAATTACTTGTACTC
>U_TAP:00104E-6
AAAAAAATTGAATTACTTGTACTCA
>U_TAP:00104F-1
AAAAAAATTGAATTACTTGTACTCAA
>U_TAP:001050-1
AAAAAAATTGAATTACTTGTACTCAT
>U_TAP:001051-1
AAAAAAATTGAATTACTTGTATT
>U_TAP:001052-1
AAAAAAATTGAATTACTTTTACT
>U_TAP:001053-1
AAAAAAATTGAATTATTTGAACTCA
>U_TAP:001054-1
AAAAAAATTGAGTTCAAAT
>U_TAP:001055-1
AAAAAAATTGATAAATTAGAACCAA
>U_TAP:001056-2
AAAAAAATTGATAATTAAACGAT
>U_TAP:001057-1
AAAAAAATTGATAATTAAACGATC
>U_TAP:001058-1
AAAAAAATTGATAATTAAACGATCAA
>U_TAP:001059-1
AAAAAAATTGATAGTGAAGTGTGTT
>U_TAP:00105A-3
AAAAAAATTGATTAATTAGA
>U_TAP:00105B-1
AAAAAAATTGATTAATTAGAAAA
>U_TAP:00105C-2
AAAAAAATTGATTAATTAGAAC
>U_TAP:00105D-3
AAAAAAATTGATTAATTAGAACC
>U_TAP:00105E-9
AAAAAAATTGATTAATTAGAACCA
>U_TAP:00105F-5
AAAAAAATTGATTAATTAGAACCAA
>U_TAP:001060-1
AAAAAAATTGATTAATTAGAACCAAAA
>U_TAP:001061-1
AAAAAAATTGATTAATTATAACCA
>U_TAP:001062-1
AAAAAAATTGCAATCCTTCTTCAG
>U_TAP:001063-1
AAAAAAATTGCTAAATATGTGAA
>U_TAP:001064-1
AAAAAAATTGCTATTTTTAG
>U_TAP:001065-1
AAAAAAATTGGAAGGGATTTTAT
>U_TAP:001066-1
AAAAAAATTGGAGAGATGAATTTAC
>U_TAP:001067-1
AAAAAAATTGGAGAGGTGAATCT
>U_TAP:001068-1
AAAAAAATTGGAGAGGTGAATCTA
>U_TAP:001069-1
AAAAAAATTGGCACTTGTAACCA
>U_TAP:00106A-1
AAAAAAATTGGCGTAAGTTATT
>U_TAP:00106B-1
AAAAAAATTGGGAAGTGTAAAA
>U_TAP:00106C-1
AAAAAAATTGGGCAATATTTAA
>U_TAP:00106D-1
AAAAAAATTGGTTTATTTAGAA
>U_TAP:00106E-2
AAAAAAATTGTAGATTCACCTC
>U_TAP:00106F-3
AAAAAAATTGTAGATTCACCTCT
>U_TAP:001070-1
AAAAAAATTGTCCCACAAATA
>U_TAP:001071-2
AAAAAAATTGTCGCCACTGTCTA
>U_TAP:001072-1
AAAAAAATTGTCGCCATT
>U_TAP:001073-2
AAAAAAATTGTCGCCATTGTCT
>U_TAP:001074-3
AAAAAAATTGTCGCCATTGTCTA
>U_TAP:001075-4
AAAAAAATTGTCGCCATTGTCTAG
>U_TAP:001076-3
AAAAAAATTGTCGCCATTGTCTAGC
>U_TAP:001077-2
AAAAAAATTGTCGCCATTGTCTAGG
>U_TAP:001078-1
AAAAAAATTGTCGCCATTGTCTAGGG
>U_TAP:001079-1
AAAAAAATTGTCGCCATTGTTTA
>U_TAP:00107A-2
AAAAAAATTGTCGCCATTGTTTAT
>U_TAP:00107B-1
AAAAAAATTGTCGCCATTGTTTATG
>U_TAP:00107C-1
AAAAAAATTGTCGCCATTGTTTATT
>U_TAP:00107D-1
AAAAAAATTGTCGCTTAATTTGGAA
>U_TAP:00107E-2
AAAAAAATTGTCGTGAAAGTTAT
>U_TAP:00107F-1
AAAAAAATTGTCGTGAAAGTTATC
>U_TAP:001080-1
AAAAAAATTGTCGTGAAAGTTATCG
>U_TAP:001081-1
AAAAAAATTGTGTCGTGAAAGCTT
>U_TAP:001082-7
AAAAAAATTGTGTCGTGAAAGGT
>U_TAP:001083-9
AAAAAAATTGTGTCGTGAAAGGTT
>U_TAP:001084-1
AAAAAAATTGTGTCGTTAAAGT
>U_TAP:001085-1
AAAAAAATTGTTCCAAAATTGTCG
>U_TAP:001086-8
AAAAAAATTTAAAACTTAAATTTGA
>U_TAP:001087-3
AAAAAAATTTAAATTTGA
>U_TAP:001088-1
AAAAAAATTTAAATTTGAAATAA
>U_TAP:001089-1
AAAAAAATTTAAATTTGAAATAAA
>U_TAP:00108A-1
AAAAAAATTTAACAAATTACTGG
>U_TAP:00108B-1
AAAAAAATTTAACAAATTACTGGAA
>U_TAP:00108C-1
AAAAAAATTTAACAAATTATTGGA
>U_TAP:00108D-1
AAAAAAATTTAACACCATTAGTAAA
>U_TAP:00108E-1
AAAAAAATTTAAGATACGAATTAC
>U_TAP:00108F-1
AAAAAAATTTAAGCAATCAAGAC
>U_TAP:001090-1
AAAAAAATTTAATGAAAAATT
>U_TAP:001091-1
AAAAAAATTTAATGAAAGAATA
>U_TAP:001092-2
AAAAAAATTTAATGAAAGAATAC
>U_TAP:001093-1
AAAAAAATTTAATTACATTTAC
>U_TAP:001094-1
AAAAAAATTTAATTACATTTACTC
>U_TAP:001095-1
AAAAAAATTTAATTACTTGTACTC
>U_TAP:001096-1
AAAAAAATTTACTCCTTCTTCAAA
>U_TAP:001097-2
AAAAAAATTTACTTCAAATTCACGA
>U_TAP:001098-1
AAAAAAATTTACTTCTTCTTCAA
>U_TAP:001099-1
AAAAAAATTTAGCGTTTTCTTCCA
>U_TAP:00109A-1
AAAAAAATTTATAATGTAGAACCA
>U_TAP:00109B-1
AAAAAAATTTATATGTTTTACA
>U_TAP:00109C-1
AAAAAAATTTATCTTTCATTTCT
>U_TAP:00109D-2
AAAAAAATTTATCTTTCATTTCTT
>U_TAP:00109E-1
AAAAAAATTTCAACGCTCT
>U_TAP:00109F-1
AAAAAAATTTCAACGCTCTAACCA
>U_TAP:0010A0-1
AAAAAAATTTCAAGATAGAAGTA
>U_TAP:0010A1-1
AAAAAAATTTCAATCCGTTCCT
>U_TAP:0010A2-1
AAAAAAATTTCACAATTCATAC
>U_TAP:0010A3-1
AAAAAAATTTCAGGCAATTTAG
>U_TAP:0010A4-3
AAAAAAATTTCAGGCAATTTAGA
>U_TAP:0010A5-2
AAAAAAATTTCAGGCAATTTAGAA
>U_TAP:0010A6-1
AAAAAAATTTCAGGCAATTTAGAAA
>U_TAP:0010A7-1
AAAAAAATTTCAGGCAATTTATAAA
>U_TAP:0010A8-1
AAAAAAATTTCATAATAATAGTT
>U_TAP:0010A9-1
AAAAAAATTTCATAATAATAGTTA
>U_TAP:0010AA-1
AAAAAAATTTCCTTAATTTAATAAT
>U_TAP:0010AB-1
AAAAAAATTTCGAAAATAACT
>U_TAP:0010AC-1
AAAAAAATTTCGAAATACATA
>U_TAP:0010AD-7
AAAAAAATTTCGAAATACATAT
>U_TAP:0010AE-3
AAAAAAATTTCGAAATACATATA
>U_TAP:0010AF-6
AAAAAAATTTCGAAATACATATAA
>U_TAP:0010B0-1
AAAAAAATTTCGAAATACATATAAT
>U_TAP:0010B1-1
AAAAAAATTTCGACATTT
>U_TAP:0010B2-1
AAAAAAATTTCGACGAACCAT
>U_TAP:0010B3-2
AAAAAAATTTCTAATTATAAACCA
>U_TAP:0010B4-1
AAAAAAATTTCTAATTTTGGTAT
>U_TAP:0010B5-1
AAAAAAATTTCTATGACAGATCGC
>U_TAP:0010B6-1
AAAAAAATTTCTTACCGACACAT
>U_TAP:0010B7-1
AAAAAAATTTCTTCCGTTCTTTC
>U_TAP:0010B8-1
AAAAAAATTTCTTCCGTTCTTTCA
>U_TAP:0010B9-1
AAAAAAATTTCTTTCAACACAA
>U_TAP:0010BA-2
AAAAAAATTTCTTTCGTTCTTTC
>U_TAP:0010BB-5
AAAAAAATTTCTTTCGTTCTTTCA
>U_TAP:0010BC-1
AAAAAAATTTCTTTCGTTCTTTCAT
>U_TAP:0010BD-1
AAAAAAATTTGAGTAATAATAAT
>U_TAP:0010BE-1
AAAAAAATTTGATCGTTTAATTACT
>U_TAP:0010BF-1
AAAAAAATTTGCACCACAAT
>U_TAP:0010C0-1
AAAAAAATTTGCACTGCTTTTTGTTA
>U_TAP:0010C1-1
AAAAAAATTTGCGTGTCAT
>U_TAP:0010C2-2
AAAAAAATTTGCGTGTTAAGTAT
>U_TAP:0010C3-1
AAAAAAATTTGCTGCTACAAACC
>U_TAP:0010C4-1
AAAAAAATTTGGAACGAAAAA
>U_TAP:0010C5-1
AAAAAAATTTGGAACGCTT
>U_TAP:0010C6-1
AAAAAAATTTGGAACGCTTC
>U_TAP:0010C7-6
AAAAAAATTTGGAACGCTTCA
>U_TAP:0010C8-1
AAAAAAATTTGGAACGCTTCAA
>U_TAP:0010C9-2
AAAAAAATTTGGAACGCTTCAC
>U_TAP:0010CA-1
AAAAAAATTTGGAACGCTTCACG
>U_TAP:0010CB-3
AAAAAAATTTGGAACGCTTCACGA
>U_TAP:0010CC-1
AAAAAAATTTGGAACGCTTCACT
>U_TAP:0010CD-1
AAAAAAATTTGGAAGAGA
>U_TAP:0010CE-1
AAAAAAATTTGGACATTGTGAATT
>U_TAP:0010CF-1
AAAAAAATTTGGGAAAAA
>U_TAP:0010D0-1
AAAAAAATTTGGTCGTGTTCAC
>U_TAP:0010D1-1
AAAAAAATTTGGTCGTGTTCACA
>U_TAP:0010D2-2
AAAAAAATTTGGTCGTGTTCACAC
>U_TAP:0010D3-1
AAAAAAATTTTAAAAAACGG
>U_TAP:0010D4-1
AAAAAAATTTTAAATTCATCTCTC
>U_TAP:0010D5-1
AAAAAAATTTTAACAACTACGAA
>U_TAP:0010D6-1
AAAAAAATTTTACTTCAAGCCAC
>U_TAP:0010D7-1
AAAAAAATTTTCATAGTAATAGTT
>U_TAP:0010D8-1
AAAAAAATTTTCATTTGCTGAT
>U_TAP:0010D9-1
AAAAAAATTTTCCAGGAATTAACA
>U_TAP:0010DA-1
AAAAAAATTTTCTAGCTCCGAG
>U_TAP:0010DB-1
AAAAAAATTTTCTAGCTCCGAGT
>U_TAP:0010DC-5
AAAAAAATTTTCTAGCTCCGAGTT
>U_TAP:0010DD-1
AAAAAAATTTTCTAGCTCCGAGTTA
>U_TAP:0010DE-1
AAAAAAATTTTCTAGCTCCGCGGT
>U_TAP:0010DF-1
AAAAAAATTTTCTTAATTTGATA
>U_TAP:0010E0-1
AAAAAAATTTTGCTGTTGGCTGA
>U_TAP:0010E1-1
AAAAAAATTTTGGAAATTAGA
>U_TAP:0010E2-1
AAAAAAATTTTGGAAATTAGAGAC
>U_TAP:0010E3-1
AAAAAAATTTTGTAAGTGAACC
>U_TAP:0010E4-1
AAAAAAATTTTGTAGCTAAAGGAT
>U_TAP:0010E5-4
AAAAAAATTTTGTCGCGAAAG
>U_TAP:0010E6-13
AAAAAAATTTTGTCGCGAAAGG
>U_TAP:0010E7-25
AAAAAAATTTTGTCGCGAAAGGT
>U_TAP:0010E8-1
AAAAAAATTTTGTCGCGAAAGGTAA
>U_TAP:0010E9-10
AAAAAAATTTTGTCGCGAAAGGTT
>U_TAP:0010EA-1
AAAAAAATTTTGTCGCGAAAGGTTA
>U_TAP:0010EB-1
AAAAAAATTTTGTCGCGAAAGGTTT
>U_TAP:0010EC-1
AAAAAAATTTTGTCGCGAAATGT
>U_TAP:0010ED-1
AAAAAAATTTTGTCGCGAAATTT
>U_TAP:0010EE-1
AAAAAAATTTTGTCGCGAGAGGT
>U_TAP:0010EF-1
AAAAAAATTTTGTCGTGTTCACACCA
>U_TAP:0010F0-1
AAAAAAATTTTGTCTCGAAAGT
>U_TAP:0010F1-1
AAAAAAATTTTGTCTCGAAATTT
>U_TAP:0010F2-1
AAAAAAATTTTGTGATTGATCGA
>U_TAP:0010F3-1
AAAAAAATTTTGTTGCGAAAGGT
>U_TAP:0010F4-1
AAAAAAATTTTTAAAAAATTCAA
>U_TAP:0010F5-8
AAAAAAATTTTTAAATCTTACCAT
>U_TAP:0010F6-1
AAAAAAATTTTTAATAAAGAA
>U_TAP:0010F7-1
AAAAAAATTTTTAATAAAGAAG
>U_TAP:0010F8-1
AAAAAAATTTTTAATAAAGAAGA
>U_TAP:0010F9-1
AAAAAAATTTTTCTAGCTCCGTGTT
>U_TAP:0010FA-1
AAAAAAATTTTTGCAAAATTTATGG
>U_TAP:0010FB-1
AAAAAAATTTTTGCCATTGTCTAG
>U_TAP:0010FC-3
AAAAAAATTTTTGTCGTGAAAGG
>U_TAP:0010FD-1
AAAAAAATTTTTGTCGTGAAAGGT
>U_TAP:0010FE-2
AAAAAAATTTTTGTCGTGAAAGT
>U_TAP:0010FF-1
AAAAAAATTTTTGTCGTGAAATG
>U_TAP:001100-1
AAAAAAATTTTTTCGCGAAATGTT
>U_TAP:001101-1
AAAAAAATTTTTTCGCGAAATTT
>U_TAP:001102-1
AAAAAAATTTTTTTAACAATAT
>U_TAP:001103-1
AAAAAAATTTTTTTCCTTAAAATC
>U_TAP:001104-2
AAAAAACAAAAAAAAAAAAAAA
>U_TAP:001105-1
AAAAAACAAAAAAAAAAGCAAGA
>U_TAP:001106-1
AAAAAACAAAAAAAACTGCA
>U_TAP:001107-1
AAAAAACAAAAAAAATATTAGTA
>U_TAP:001108-2
AAAAAACAAAAAAAGAAAAAA
>U_TAP:001109-1
AAAAAACAAAAAAAGAGAAAGAA
>U_TAP:00110A-1
AAAAAACAAAAAAAGAGAAAGAAA
>U_TAP:00110B-1
AAAAAACAAAAAAATCTTTTCTC
>U_TAP:00110C-1
AAAAAACAAAAAAGAAAATAAGT
>U_TAP:00110D-1
AAAAAACAAAAAAGGGAAAAAA
>U_TAP:00110E-1
AAAAAACAAAAAATAATTGTAAC
>U_TAP:00110F-2
AAAAAACAAAAACAAATTTTGA
>U_TAP:001110-1
AAAAAACAAAAACAAATTTTGAA
>U_TAP:001111-1
AAAAAACAAAAACCGGCGCTGCC
>U_TAP:001112-1
AAAAAACAAAAACGTCACATTTT
>U_TAP:001113-1
AAAAAACAAAAAGATGAAAGTC
>U_TAP:001114-1
AAAAAACAAAAATATTATACGA
>U_TAP:001115-1
AAAAAACAAAAATTGAATTATCGA
>U_TAP:001116-1
AAAAAACAAAACAAAAAACTA
>U_TAP:001117-1
AAAAAACAAAACAGTAACAGAA
>U_TAP:001118-1
AAAAAACAAAACGACTGAAAA
>U_TAP:001119-1
AAAAAACAAAACGATTTTC
>U_TAP:00111A-1
AAAAAACAAAACTAATGGAAAATA
>U_TAP:00111B-1
AAAAAACAAAAGAGAATTGTTG
>U_TAP:00111C-1
AAAAAACAAAAGAGAATTTATTGA
>U_TAP:00111D-1
AAAAAACAAAATACCGAAATTA
>U_TAP:00111E-1
AAAAAACAAAATAGAATTTAT
>U_TAP:00111F-1
AAAAAACAAAATATATTATGAGAA
>U_TAP:001120-1
AAAAAACAAAATCGAGGGCTTG
>U_TAP:001121-1
AAAAAACAAAATGGAACAAAATGG
>U_TAP:001122-1
AAAAAACAAACAAAAAGGAAA
>U_TAP:001123-1
AAAAAACAAACAAAAAGGAAAAA
>U_TAP:001124-1
AAAAAACAAACAAAAGAAGAGGCA
>U_TAP:001125-1
AAAAAACAAACAAAAGAAGAGGCAA
>U_TAP:001126-1
AAAAAACAAACAAACAATAAAG
>U_TAP:001127-1
AAAAAACAAACAAGACGAATCTCA
>U_TAP:001128-1
AAAAAACAAACACTAAAATT
>U_TAP:001129-1
AAAAAACAAACAGGACGAACAA
>U_TAP:00112A-1
AAAAAACAAACAGGCTCA
>U_TAP:00112B-1
AAAAAACAAACGAAAAACAA
>U_TAP:00112C-1
AAAAAACAAACGAAAAACAAAA
>U_TAP:00112D-1
AAAAAACAAACTACAACAAAAAACG
>U_TAP:00112E-3
AAAAAACAAACTGTAGTCATTTT
>U_TAP:00112F-3
AAAAAACAAACTGTAGTCATTTTA
>U_TAP:001130-1
AAAAAACAAACTGTAGTCATTTTAA
>U_TAP:001131-6
AAAAAACAAAGAAAAAGATGTGA
>U_TAP:001132-1
AAAAAACAAAGATTTTGATTA
>U_TAP:001133-1
AAAAAACAAAGCTTAGCA
>U_TAP:001134-1
AAAAAACAAAGGCGACAGGGAGA
>U_TAP:001135-1
AAAAAACAAAGTAACAAATTAT
>U_TAP:001136-1
AAAAAACAAATAAAAAAAAAAAAGAGAA
>U_TAP:001137-1
AAAAAACAAATCACTTACGCTA
>U_TAP:001138-1
AAAAAACAAATGAATCTATCAGAG
>U_TAP:001139-1
AAAAAACAAATGATCGATAACCAAGC
>U_TAP:00113A-1
AAAAAACAAATGGATGTCA
>U_TAP:00113B-1
AAAAAACAAATTATTCTCATTTACAA
>U_TAP:00113C-2
AAAAAACAAATTTTGAAATGAATGA
>U_TAP:00113D-1
AAAAAACAACAAAAATTACATGCA
>U_TAP:00113E-1
AAAAAACAACAACAACAGCATCA
>U_TAP:00113F-1
AAAAAACAACAACAAGTCGCCCAATT
>U_TAP:001140-1
AAAAAACAACAACTAATTTAGC
>U_TAP:001141-4
AAAAAACAACAACTAATTTAGCAT
>U_TAP:001142-1
AAAAAACAACAAGCAACAATA
>U_TAP:001143-1
AAAAAACAACAAGCAGTGAT
>U_TAP:001144-1
AAAAAACAACAAGCAGTGATG
>U_TAP:001145-1
AAAAAACAACAGCCAAATTCT
>U_TAP:001146-1
AAAAAACAACATGCATAAACGA
>U_TAP:001147-1
AAAAAACAACCAACAAAACTTAG
>U_TAP:001148-1
AAAAAACAACCTTACTGTA
>U_TAP:001149-1
AAAAAACAACGAACGAAGGTACC
>U_TAP:00114A-1
AAAAAACAACGATACAACCCC
>U_TAP:00114B-1
AAAAAACAACGATACAACCCCGAAA
>U_TAP:00114C-5
AAAAAACAACGATACAACCCCGG
>U_TAP:00114D-1
AAAAAACAACGATACAACTCGGCT
>U_TAP:00114E-2
AAAAAACAACGATACAATCC
>U_TAP:00114F-2
AAAAAACAACGATACAATCCC
>U_TAP:001150-2
AAAAAACAACGATACAATCCCG
>U_TAP:001151-14
AAAAAACAACGATACAATCCCGA
>U_TAP:001152-3
AAAAAACAACGATACAATCCCGAA
>U_TAP:001153-1
AAAAAACAACGATACAATCCCGAT
>U_TAP:001154-4
AAAAAACAACGATACAATCCCGG
>U_TAP:001155-1
AAAAAACAACGATACAATCCCTA
>U_TAP:001156-1
AAAAAACAACGATACAATCCCTG
>U_TAP:001157-1
AAAAAACAACTCAGAATTAGCTATA
>U_TAP:001158-1
AAAAAACAACTCTCAAAGGAGT
>U_TAP:001159-1
AAAAAACAACTGAATTCAAAAA
>U_TAP:00115A-1
AAAAAACAACTGAATTCAATC
>U_TAP:00115B-1
AAAAAACAACTGAATTCAATCAA
>U_TAP:00115C-2
AAAAAACAACTTGCTCTT
>U_TAP:00115D-1
AAAAAACAACTTGCTCTTTTTAA
>U_TAP:00115E-4
AAAAAACAACTTGCTCTTTTTAT
>U_TAP:00115F-1
AAAAAACAACTTGTCGGAT
>U_TAP:001160-1
AAAAAACAACTTGTCGGATTTT
>U_TAP:001161-1
AAAAAACAACTTGTCGGATTTTG
>U_TAP:001162-1
AAAAAACAACTTGTCGGATTTTGA
>U_TAP:001163-1
AAAAAACAAGAAAGTTAAAAA
>U_TAP:001164-1
AAAAAACAAGAAGACTAAGAAAGTC
>U_TAP:001165-1
AAAAAACAAGAGGCAAAATTTACT
>U_TAP:001166-1
AAAAAACAAGAGGCTGAGGATTG
>U_TAP:001167-1
AAAAAACAAGAGTTATTT
>U_TAP:001168-1
AAAAAACAAGATTATCAACTGACCA
>U_TAP:001169-1
AAAAAACAAGCAAAGGAAGAGG
>U_TAP:00116A-3
AAAAAACAAGCAAAGGAAGAGGT
>U_TAP:00116B-1
AAAAAACAAGCAAAGGAAGAGGTA
>U_TAP:00116C-1
AAAAAACAAGCAATCAAGTA
>U_TAP:00116D-1
AAAAAACAAGCAATTAAGTAAA
>U_TAP:00116E-1
AAAAAACAAGCCATCAAATCCAC
>U_TAP:00116F-1
AAAAAACAAGGAAAAAGATG
>U_TAP:001170-1
AAAAAACAAGGAAATAAATTGT
>U_TAP:001171-1
AAAAAACAAGGAACTATAATGA
>U_TAP:001172-2
AAAAAACAAGGAACTATAATGAA
>U_TAP:001173-1
AAAAAACAAGGAACTATAATGAATG
>U_TAP:001174-2
AAAAAACAAGGGAATTAA
>U_TAP:001175-1
AAAAAACAAGGGAATTAAAAT
>U_TAP:001176-1
AAAAAACAAGTATGATATAGTAAAAAAA
>U_TAP:001177-1
AAAAAACAAGTGAAATCAAGAA
>U_TAP:001178-1
AAAAAACAAGTGAATTAA
>U_TAP:001179-1
AAAAAACAAGTGAATTAAA
>U_TAP:00117A-1
AAAAAACAATAACAGAAGG
>U_TAP:00117B-2
AAAAAACAATAACAGAAGGTGACC
>U_TAP:00117C-1
AAAAAACAATAACCCATATCTATGA
>U_TAP:00117D-1
AAAAAACAATAATTGTGATAAGT
>U_TAP:00117E-1
AAAAAACAATAATTTCTCTGA
>U_TAP:00117F-1
AAAAAACAATAGCCTTTGTT
>U_TAP:001180-2
AAAAAACAATAGCCTTTGTTCA
>U_TAP:001181-12
AAAAAACAATAGCCTTTGTTCAT
>U_TAP:001182-11
AAAAAACAATAGCCTTTGTTCATT
>U_TAP:001183-1
AAAAAACAATAGCCTTTGTTCATTA
>U_TAP:001184-1
AAAAAACAATAGCCTTTTTTCATT
>U_TAP:001185-1
AAAAAACAATAGCTTTTGTTCATT
>U_TAP:001186-1
AAAAAACAATATCACTAGAAGGCA
>U_TAP:001187-2
AAAAAACAATCAAGGAAATGT
>U_TAP:001188-1
AAAAAACAATCAAGGAAATGTA
>U_TAP:001189-6
AAAAAACAATCAAGGAAATGTAA
>U_TAP:00118A-1
AAAAAACAATCAAGGAAATTT
>U_TAP:00118B-1
AAAAAACAATCAAGGAAATTTAA
>U_TAP:00118C-3
AAAAAACAATCAATAGGAACGACC
>U_TAP:00118D-1
AAAAAACAATCCAATTTTCCATGT
>U_TAP:00118E-1
AAAAAACAATCGACGACAACA
>U_TAP:00118F-1
AAAAAACAATGGTTAAAGAA
>U_TAP:001190-2
AAAAAACAATGTTACCAACAA
>U_TAP:001191-1
AAAAAACAATGTTAGCATAAAAA
>U_TAP:001192-1
AAAAAACAATGTTTTTATTGCA
>U_TAP:001193-1
AAAAAACAATGTTTTTATTGCAG
>U_TAP:001194-1
AAAAAACAATTAATTCAATACCA
>U_TAP:001195-1
AAAAAACAATTAGAGCAAACACTGAA
>U_TAP:001196-1
AAAAAACAATTAGAGCAAACATTGAT
>U_TAP:001197-1
AAAAAACAATTCCAGTAAGA
>U_TAP:001198-1
AAAAAACAATTTCATTGAACT
>U_TAP:001199-1
AAAAAACAATTTCATTGAACTCCT
>U_TAP:00119A-1
AAAAAACACAAAATTAAAT
>U_TAP:00119B-1
AAAAAACACAAATATGCAGG
>U_TAP:00119C-1
AAAAAACACAACGCAATATACGACCAGCAC
>U_TAP:00119D-1
AAAAAACACAATAAATGCTTT
>U_TAP:00119E-1
AAAAAACACACTACTGAGGCTT
>U_TAP:00119F-1
AAAAAACACACTGGCACGAATC
>U_TAP:0011A0-1
AAAAAACACATGCTTGTTAAT
>U_TAP:0011A1-1
AAAAAACACATGCTTGTTAATA
>U_TAP:0011A2-1
AAAAAACACCAAAAATATTTCTA
>U_TAP:0011A3-1
AAAAAACACCAACTACAACATT
>U_TAP:0011A4-2
AAAAAACACCGTTAGAAAT
>U_TAP:0011A5-1
AAAAAACACCGTTAGAAATG
>U_TAP:0011A6-5
AAAAAACACCGTTAGAAATGC
>U_TAP:0011A7-1
AAAAAACACCGTTAGAAATGCA
>U_TAP:0011A8-3
AAAAAACACCGTTAGAAATGCCA
>U_TAP:0011A9-1
AAAAAACACCGTTAGAAATTCAATAA
>U_TAP:0011AA-1
AAAAAACACCGTTAGAAATTCCA
>U_TAP:0011AB-1
AAAAAACACGAAAAGGTCATT
>U_TAP:0011AC-1
AAAAAACACGAGAACATTATAA
>U_TAP:0011AD-1
AAAAAACACGGGCAAGAAAGAGGCAAAC
>U_TAP:0011AE-1
AAAAAACACGTCTTAACACATA
>U_TAP:0011AF-1
AAAAAACACGTCTTAACACATAT
>U_TAP:0011B0-8
AAAAAACACGTCTTAACACATATA
>U_TAP:0011B1-3
AAAAAACACGTCTTAACACATATAA
>U_TAP:0011B2-1
AAAAAACACGTGATAAAAAAA
>U_TAP:0011B3-1
AAAAAACACGTGATAAAAGA
>U_TAP:0011B4-2
AAAAAACACTAGCCTTTGTTCAT
>U_TAP:0011B5-1
AAAAAACACTAGCCTTTGTTCATT
>U_TAP:0011B6-1
AAAAAACACTAGCCTTTTTC
>U_TAP:0011B7-2
AAAAAACACTATAAGCGCT
>U_TAP:0011B8-1
AAAAAACACTATCCTTTGTTCATT
>U_TAP:0011B9-1
AAAAAACACTCCCAACTCTTAGT
>U_TAP:0011BA-1
AAAAAACACTCTCAACTCTTAGT
>U_TAP:0011BB-1
AAAAAACACTCTTAACACATATAA
>U_TAP:0011BC-1
AAAAAACACTGATTTACATATTTA
>U_TAP:0011BD-1
AAAAAACACTGTTAGAAATGCCA
>U_TAP:0011BE-1
AAAAAACACTTCTTAACACATAT
>U_TAP:0011BF-1
AAAAAACACTTGATAAAATACC
>U_TAP:0011C0-1
AAAAAACACTTTATTATTCAAAC
>U_TAP:0011C1-1
AAAAAACAGAAAAAGCTAAA
>U_TAP:0011C2-1
AAAAAACAGAAAGTTATCAATCA
>U_TAP:0011C3-1
AAAAAACAGAAATAACCAGGT
>U_TAP:0011C4-1
AAAAAACAGAAATATCGA
>U_TAP:0011C5-1
AAAAAACAGAGGATAATAGTATA
>U_TAP:0011C6-1
AAAAAACAGATATATTGCCACTTAG
>U_TAP:0011C7-2
AAAAAACAGCAAATGGTATAA
>U_TAP:0011C8-1
AAAAAACAGCAAGACATAAC
>U_TAP:0011C9-1
AAAAAACAGCAAGCCCTATTGTT
>U_TAP:0011CA-1
AAAAAACAGCAGAAGAAT
>U_TAP:0011CB-1
AAAAAACAGCAGAAGAATTA
>U_TAP:0011CC-1
AAAAAACAGCATGAATAGAGTA
>U_TAP:0011CD-1
AAAAAACAGCTTGGATACCTTC
>U_TAP:0011CE-1
AAAAAACAGGAAGATAGAAA
>U_TAP:0011CF-1
AAAAAACAGGGCAGTAAAAGGAG
>U_TAP:0011D0-1
AAAAAACAGGGCAGTAAAAGTAG
>U_TAP:0011D1-1
AAAAAACAGGTGTGATAAGGT
>U_TAP:0011D2-1
AAAAAACAGGTGTGATAAGTT
>U_TAP:0011D3-1
AAAAAACAGGTTATTGCT
>U_TAP:0011D4-1
AAAAAACAGGTTATTGCTTACC
>U_TAP:0011D5-1
AAAAAACAGGTTATTGCTTACCA
>U_TAP:0011D6-1
AAAAAACAGTAACAGAAGG
>U_TAP:0011D7-2
AAAAAACAGTAACAGAAGGT
>U_TAP:0011D8-1
AAAAAACAGTAACAGAAGGTGA
>U_TAP:0011D9-3
AAAAAACAGTAACAGAAGGTGAA
>U_TAP:0011DA-1
AAAAAACAGTAACAGAAGGTGAAA
>U_TAP:0011DB-3
AAAAAACAGTAACAGAAGGTGAC
>U_TAP:0011DC-8
AAAAAACAGTAACAGAAGGTGACC
>U_TAP:0011DD-3
AAAAAACAGTAACAGAAGGTGACCA
>U_TAP:0011DE-2
AAAAAACAGTAACAGAAGGTTAC
>U_TAP:0011DF-1
AAAAAACAGTAACAGAAGGTTACC
>U_TAP:0011E0-1
AAAAAACAGTAACAGAAGTTGAA
>U_TAP:0011E1-1
AAAAAACAGTAACAGAAGTTGAC
>U_TAP:0011E2-1
AAAAAACAGTAACCTGATCAGT
>U_TAP:0011E3-1
AAAAAACAGTAATCTGATCA
>U_TAP:0011E4-1
AAAAAACAGTAATCTGATCAG
>U_TAP:0011E5-19
AAAAAACAGTAATCTGATCAGT
>U_TAP:0011E6-49
AAAAAACAGTAATCTGATCAGTA
>U_TAP:0011E7-1
AAAAAACAGTAATCTGATCAGTAA
>U_TAP:0011E8-1
AAAAAACAGTAATCTGATCAGTAAAA
>U_TAP:0011E9-1
AAAAAACAGTAATCTGATCAGTAAAAA
>U_TAP:0011EA-33
AAAAAACAGTAATCTGATCAGTAG
>U_TAP:0011EB-3
AAAAAACAGTAATCTGATCAGTAGA
>U_TAP:0011EC-2
AAAAAACAGTAATCTGATCAGTAGAA
>U_TAP:0011ED-2
AAAAAACAGTAATCTGATCAGTAGAAA
>U_TAP:0011EE-1
AAAAAACAGTAATCTGATCAGTAGTCT
>U_TAP:0011EF-1
AAAAAACAGTAATCTGATCAT
>U_TAP:0011F0-1
AAAAAACAGTAATCTGATCATTA
>U_TAP:0011F1-1
AAAAAACAGTAATCTGATCATTAT
>U_TAP:0011F2-1
AAAAAACAGTAATCTGATCCGCA
>U_TAP:0011F3-1
AAAAAACAGTAGAAAGAATAAT
>U_TAP:0011F4-1
AAAAAACAGTAGCAGAAGGTGAC
>U_TAP:0011F5-1
AAAAAACAGTAGCAGAAGGTGACC
>U_TAP:0011F6-1
AAAAAACAGTAGCAGAAGGTGAT
>U_TAP:0011F7-2
AAAAAACAGTAGCAGAATGTGA
>U_TAP:0011F8-1
AAAAAACAGTAGCCTTTGTTCATT
>U_TAP:0011F9-1
AAAAAACAGTCTTCAATAAGTGT
>U_TAP:0011FA-2
AAAAAACAGTCTTCAATAAGTGTA
>U_TAP:0011FB-1
AAAAAACAGTGCAGTGGATGA
>U_TAP:0011FC-1
AAAAAACAGTTACAAAATCCACA
>U_TAP:0011FD-2
AAAAAACAGTTATAAGTAGTCA
>U_TAP:0011FE-1
AAAAAACAGTTGCCATACTTAAT
>U_TAP:0011FF-1
AAAAAACATAAACCAACTTATGTA
>U_TAP:001200-1
AAAAAACATAAAGCAAATGAT
>U_TAP:001201-1
AAAAAACATAAAGCAAATGATTG
>U_TAP:001202-1
AAAAAACATAAAGTGCACATAGCCA
>U_TAP:001203-1
AAAAAACATAAATAAATCA
>U_TAP:001204-1
AAAAAACATAAATACTCTCCTGCA
>U_TAP:001205-1
AAAAAACATAAATCTGATCAT
>U_TAP:001206-2
AAAAAACATAAGAAAAAGACATGC
>U_TAP:001207-2
AAAAAACATAAGAAGAAGGACATGC
>U_TAP:001208-1
AAAAAACATAAGATGTCACCA
>U_TAP:001209-1
AAAAAACATAATTACAAAAGCGT
>U_TAP:00120A-1
AAAAAACATAATTACAAAAGCGTAT
>U_TAP:00120B-1
AAAAAACATAATTACAAAATCGT
>U_TAP:00120C-1
AAAAAACATACATTGGGACCA
>U_TAP:00120D-2
AAAAAACATACATTGGGATCAA
>U_TAP:00120E-1
AAAAAACATACATTGGGATCAAC
>U_TAP:00120F-1
AAAAAACATATCAATAGCCGATA
>U_TAP:001210-1
AAAAAACATATCAATAGCCGATAC
>U_TAP:001211-1
AAAAAACATATCCAGATATTGCT
>U_TAP:001212-1
AAAAAACATATGATGATCCACAA
>U_TAP:001213-1
AAAAAACATATTACATCTTTC
>U_TAP:001214-1
AAAAAACATATTACATCTTTCAA
>U_TAP:001215-19
AAAAAACATATTACATCTTTCAT
>U_TAP:001216-1
AAAAAACATATTACATCTTTCATT
>U_TAP:001217-1
AAAAAACATCAAAAATTCTAGCT
>U_TAP:001218-1
AAAAAACATCAAAATGGTATCAA
>U_TAP:001219-1
AAAAAACATCAGGAGATTG
>U_TAP:00121A-1
AAAAAACATCTATCCTTTGCGACA
>U_TAP:00121B-1
AAAAAACATCTCAATGATCA
>U_TAP:00121C-1
AAAAAACATGAAAAAAGAAAAAA
>U_TAP:00121D-1
AAAAAACATGAAAATCCTTGGCA
>U_TAP:00121E-1
AAAAAACATGAAAATCCTTGGCAT
>U_TAP:00121F-2
AAAAAACATGAAAGGTAATTTGTA
>U_TAP:001220-1
AAAAAACATGAAATTGTACTTG
>U_TAP:001221-1
AAAAAACATGCAAGAAAGGAGCT
>U_TAP:001222-1
AAAAAACATGCAAGCACCA
>U_TAP:001223-1
AAAAAACATGCACTTAATAGA
>U_TAP:001224-1
AAAAAACATGCATTGAGTAAGTTGG
>U_TAP:001225-1
AAAAAACATGCATTTAAATACAA
>U_TAP:001226-2
AAAAAACATGCGAAAAATTCTC
>U_TAP:001227-5
AAAAAACATGCGAAAAATTCTCGG
>U_TAP:001228-1
AAAAAACATGCGGTGTGCAA
>U_TAP:001229-1
AAAAAACATGCTGTAAGTCAGAA
>U_TAP:00122A-1
AAAAAACATGGCGATCACTCAATA
>U_TAP:00122B-3
AAAAAACATGTAAAAAGAGCGAT
>U_TAP:00122C-1
AAAAAACATGTAAAAAGAGCGATC
>U_TAP:00122D-1
AAAAAACATGTGAAAAATTCTAAAA
>U_TAP:00122E-2
AAAAAACATGTGAAAAATTCTCGG
>U_TAP:00122F-1
AAAAAACATTAACAAAAAAAGA
>U_TAP:001230-2
AAAAAACATTAAGAGTTTTAAGG
>U_TAP:001231-1
AAAAAACATTAAGAGTTTTAAGGG
>U_TAP:001232-2
AAAAAACATTAATCTGATCAGT
>U_TAP:001233-1
AAAAAACATTAATCTGATCAGTA
>U_TAP:001234-1
AAAAAACATTAATCTGATCAT
>U_TAP:001235-1
AAAAAACATTAATCTGATCATTA
>U_TAP:001236-1
AAAAAACATTAATCTGATCATTAG
>U_TAP:001237-1
AAAAAACATTAATCTGATCATTATA
>U_TAP:001238-1
AAAAAACATTACCGAGGCTT
>U_TAP:001239-2
AAAAAACATTACTAAGGCTT
>U_TAP:00123A-2
AAAAAACATTACTGAGGCT
>U_TAP:00123B-116
AAAAAACATTACTGAGGCTT
>U_TAP:00123C-2
AAAAAACATTACTGAGGTTT
>U_TAP:00123D-1
AAAAAACATTACTGAGTCTT
>U_TAP:00123E-1
AAAAAACATTACTGATGCTT
>U_TAP:00123F-1
AAAAAACATTACTGCGGCTT
>U_TAP:001240-1
AAAAAACATTATAAGCGCT
>U_TAP:001241-3
AAAAAACATTATTGAGGCTT
>U_TAP:001242-1
AAAAAACATTCCAATAATTGG
>U_TAP:001243-1
AAAAAACATTCCATTTCAC
>U_TAP:001244-2
AAAAAACATTCCATTTCACATC
>U_TAP:001245-8
AAAAAACATTCCATTTCACATCA
>U_TAP:001246-4
AAAAAACATTCCATTTCATATCA
>U_TAP:001247-2
AAAAAACATTCCATTTCATATCAC
>U_TAP:001248-3
AAAAAACATTCCATTTCATATCAT
>U_TAP:001249-1
AAAAAACATTCCGGCTAAA
>U_TAP:00124A-1
AAAAAACATTCGAAAGGAAATGACA
>U_TAP:00124B-1
AAAAAACATTCTAACCTTCTCT
>U_TAP:00124C-1
AAAAAACATTCTTACAGTATCATA
>U_TAP:00124D-1
AAAAAACATTGAGAGTTTAAGGG
>U_TAP:00124E-1
AAAAAACATTGAGAGTTTAAGGT
>U_TAP:00124F-4
AAAAAACATTGAGAGTTTTA
>U_TAP:001250-6
AAAAAACATTGAGAGTTTTAA
>U_TAP:001251-1
AAAAAACATTGAGAGTTTTAACT
>U_TAP:001252-4
AAAAAACATTGAGAGTTTTAAG
>U_TAP:001253-12
AAAAAACATTGAGAGTTTTAAGG
>U_TAP:001254-1
AAAAAACATTGAGAGTTTTAAGGA
>U_TAP:001255-2
AAAAAACATTGAGAGTTTTAAGGG
>U_TAP:001256-1
AAAAAACATTGAGAGTTTTAAGGGA
>U_TAP:001257-1
AAAAAACATTGAGAGTTTTAAGT
>U_TAP:001258-1
AAAAAACATTGAGAGTTTTAATT
>U_TAP:001259-1
AAAAAACATTTAAAGATA
>U_TAP:00125A-1
AAAAAACATTTAAAGATATAAGAAAAAA
>U_TAP:00125B-18
AAAAAACATTTAAAGATATAAGC
>U_TAP:00125C-19
AAAAAACATTTAAAGATATAAGCA
>U_TAP:00125D-9
AAAAAACATTTAAAGATATAAGCAA
>U_TAP:00125E-1
AAAAAACATTTAAAGATATAATC
>U_TAP:00125F-1
AAAAAACATTTAAAGATATAATCA
>U_TAP:001260-1
AAAAAACATTTAAATATATAATC
>U_TAP:001261-1
AAAAAACATTTAAGACATTACGA
>U_TAP:001262-1
AAAAAACATTTACTTTTTTAAAA
>U_TAP:001263-1
AAAAAACATTTAGAAGCGAAA
>U_TAP:001264-2
AAAAAACATTTAGAAGCGAAAACT
>U_TAP:001265-1
AAAAAACATTTAGAGTTTT
>U_TAP:001266-1
AAAAAACATTTAGAGTTTTAAGG
>U_TAP:001267-1
AAAAAACCAAAAGAAAAACGAAAAAAAA
>U_TAP:001268-1
AAAAAACCAAATCAAAGTAAAC
>U_TAP:001269-1
AAAAAACCAAGAATAAAAAA
>U_TAP:00126A-1
AAAAAACCAAGAGAGGGGGAAAAAA
>U_TAP:00126B-1
AAAAAACCAAGGCCATTACC
>U_TAP:00126C-1
AAAAAACCAAGTATGACAA
>U_TAP:00126D-1
AAAAAACCAAGTATGACAAT
>U_TAP:00126E-3
AAAAAACCAAGTATGACAATAG
>U_TAP:00126F-3
AAAAAACCAAGTATGACAATAGA
>U_TAP:001270-1
AAAAAACCAAGTATGACAATAGAA
>U_TAP:001271-1
AAAAAACCAAGTATGACAATAGAAAA
>U_TAP:001272-1
AAAAAACCAAGTATTACAATAGA
>U_TAP:001273-2
AAAAAACCAATCAACTTTCA
>U_TAP:001274-7
AAAAAACCAATCAACTTTCACGA
>U_TAP:001275-2
AAAAAACCAATCAACTTTCACGAC
>U_TAP:001276-1
AAAAAACCAATTATGACAATAGA
>U_TAP:001277-1
AAAAAACCAATTTCTTTACTAGC
>U_TAP:001278-1
AAAAAACCAATTTCTTTATTATCC
>U_TAP:001279-1
AAAAAACCAATTTTTCTTAACT
>U_TAP:00127A-1
AAAAAACCACATGTGTAATAAA
>U_TAP:00127B-1
AAAAAACCACATGTGTAATAAAA
>U_TAP:00127C-1
AAAAAACCACATGTGTAATAAAAA
>U_TAP:00127D-1
AAAAAACCACATGTGTAATAAAT
>U_TAP:00127E-4
AAAAAACCACATGTGTAATAAATC
>U_TAP:00127F-2
AAAAAACCACATGTGTAATAAATCAA
>U_TAP:001280-1
AAAAAACCACATGTTTAATAAAA
>U_TAP:001281-1
AAAAAACCACGTTAGTGAATTA
>U_TAP:001282-2
AAAAAACCACTCGTCTAATTATAA
>U_TAP:001283-1
AAAAAACCACTTCCGAAATTTTC
>U_TAP:001284-1
AAAAAACCACTTGACCTTT
>U_TAP:001285-1
AAAAAACCACTTGACCTTTCTTT
>U_TAP:001286-1
AAAAAACCAGAGCATTGAAGGC
>U_TAP:001287-1
AAAAAACCAGCTACCTAAGTAT
>U_TAP:001288-1
AAAAAACCAGTAACTCCGATATCT
>U_TAP:001289-1
AAAAAACCAGTAACTCCGATATCTT
>U_TAP:00128A-1
AAAAAACCAGTAGTTCAGGCCTAT
>U_TAP:00128B-1
AAAAAACCAGTATTTCAGGCCTAT
>U_TAP:00128C-3
AAAAAACCATCATTAATTGAAAGT
>U_TAP:00128D-1
AAAAAACCATCATTAATTGAAAGTT
>U_TAP:00128E-1
AAAAAACCATCATTAATTGAAAGTTC
>U_TAP:00128F-1
AAAAAACCATCATTAATTGAAAGTTCT
>U_TAP:001290-2
AAAAAACCATCATTAATTTAAAGTT
>U_TAP:001291-1
AAAAAACCATCCTGCTTATGC
>U_TAP:001292-1
AAAAAACCATCCTGCTTATGCAT
>U_TAP:001293-1
AAAAAACCATCGATCAAAAGAGTGT
>U_TAP:001294-1
AAAAAACCATGATTAAGATTAATA
>U_TAP:001295-1
AAAAAACCATGATTAATAAAA
>U_TAP:001296-2
AAAAAACCATGATTAATAAAAA
>U_TAP:001297-2
AAAAAACCATGATTAATAAAAAA
>U_TAP:001298-1
AAAAAACCATGATTAATAAAAAAAAAAA
>U_TAP:001299-1
AAAAAACCATGATTAATAAAAAAC
>U_TAP:00129A-1
AAAAAACCATGATTAATAAAAAGA
>U_TAP:00129B-2
AAAAAACCATGATTAATTGA
>U_TAP:00129C-3
AAAAAACCATGATTAATTGAA
>U_TAP:00129D-1
AAAAAACCATGATTAATTGAAA
>U_TAP:00129E-3
AAAAAACCATGATTAATTGAAAG
>U_TAP:00129F-1
AAAAAACCATGATTAATTGAAAGAAAA
>U_TAP:0012A0-13
AAAAAACCATGATTAATTGAAAGT
>U_TAP:0012A1-2
AAAAAACCATGATTAATTGAAAGTT
>U_TAP:0012A2-3
AAAAAACCATGATTAATTGAAAGTTT
>U_TAP:0012A3-1
AAAAAACCATGATTAATTGAAATT
>U_TAP:0012A4-2
AAAAAACCATGATTAATTT
>U_TAP:0012A5-2
AAAAAACCATGATTAATTTA
>U_TAP:0012A6-4
AAAAAACCATGATTAATTTAT
>U_TAP:0012A7-1
AAAAAACCATGATTAATTTATT
>U_TAP:0012A8-6
AAAAAACCATGATTAATTTATTA
>U_TAP:0012A9-1
AAAAAACCATGATTAATTTATTAA
>U_TAP:0012AA-1
AAAAAACCATGATTAATTTATTAC
>U_TAP:0012AB-3
AAAAAACCATGATTAATTTATTACA
>U_TAP:0012AC-1
AAAAAACCATGATTAATTTATTACAA
>U_TAP:0012AD-1
AAAAAACCATGATTAGATTAAT
>U_TAP:0012AE-1
AAAAAACCATGATTAGTTTATTA
>U_TAP:0012AF-1
AAAAAACCATGGATTAAT
>U_TAP:0012B0-2
AAAAAACCATTAAAAACACTAAAT
>U_TAP:0012B1-1
AAAAAACCATTATGGAAGAA
>U_TAP:0012B2-4
AAAAAACCATTATGGAAGAAA
>U_TAP:0012B3-1
AAAAAACCATTATGTAAGAAAAC
>U_TAP:0012B4-1
AAAAAACCATTATTAATTTAAATT
>U_TAP:0012B5-1
AAAAAACCATTCACGACAAATT
>U_TAP:0012B6-1
AAAAAACCATTCTAACCTAT
>U_TAP:0012B7-1
AAAAAACCATTCTAACCTATA
>U_TAP:0012B8-2
AAAAAACCATTCTAACCTATCA
>U_TAP:0012B9-2
AAAAAACCATTCTAACCTATCAC
>U_TAP:0012BA-1
AAAAAACCATTCTAACCTATT
>U_TAP:0012BB-4
AAAAAACCATTCTAACCTATTA
>U_TAP:0012BC-1
AAAAAACCATTCTAACCTATTAA
>U_TAP:0012BD-1
AAAAAACCATTCTAACCTATTAAA
>U_TAP:0012BE-1
AAAAAACCATTCTAACCTATTAAAA
>U_TAP:0012BF-6
AAAAAACCATTCTAACCTATTAC
>U_TAP:0012C0-1
AAAAAACCATTCTAACCTATTACA
>U_TAP:0012C1-2
AAAAAACCATTCTAACCTATTACC
>U_TAP:0012C2-1
AAAAAACCATTCTAACTTATTAC
>U_TAP:0012C3-1
AAAAAACCCATTAAACGTGTATT
>U_TAP:0012C4-1
AAAAAACCCGACTGAAGTCAAC
>U_TAP:0012C5-1
AAAAAACCCGACTGAAGTCAACCA
>U_TAP:0012C6-1
AAAAAACCCGACTGAAGTCACC
>U_TAP:0012C7-3
AAAAAACCCGTAGTTTCGAACATGTGT
>U_TAP:0012C8-1
AAAAAACCCTACTGAAGTCAACCA
>U_TAP:0012C9-1
AAAAAACCCTTAGGATACCA
>U_TAP:0012CA-1
AAAAAACCGAAACACTCAAT
>U_TAP:0012CB-1
AAAAAACCGAATCAATGAAGAC
>U_TAP:0012CC-1
AAAAAACCGGAACAAAAACAACG
>U_TAP:0012CD-1
AAAAAACCGGCGACCTTCTTCG
>U_TAP:0012CE-1
AAAAAACCGGCGTAGGTTTAC
>U_TAP:0012CF-1
AAAAAACCGGCGTAGGTTTACCA
>U_TAP:0012D0-1
AAAAAACCGGCGTAGGTTTATGC
>U_TAP:0012D1-1
AAAAAACCGTGCAAAATACCAATC
>U_TAP:0012D2-1
AAAAAACCTAAAAATTTCAAAT
>U_TAP:0012D3-1
AAAAAACCTACGTTAATTGTTGTGT
>U_TAP:0012D4-1
AAAAAACCTATAATTACCAAACCT
>U_TAP:0012D5-1
AAAAAACCTATTGTTAAAGT
>U_TAP:0012D6-2
AAAAAACCTATTGTTAAAGTAAC
>U_TAP:0012D7-3
AAAAAACCTATTGTTAAAGTAACT
>U_TAP:0012D8-1
AAAAAACCTCAAAAAAAAAAAAGA
>U_TAP:0012D9-1
AAAAAACCTCAAAAAAAAAAGA
>U_TAP:0012DA-1
AAAAAACCTCAATGGAGACAAT
>U_TAP:0012DB-1
AAAAAACCTCATCTAAGACATAT
>U_TAP:0012DC-1
AAAAAACCTCCCAAAATTAGTA
>U_TAP:0012DD-1
AAAAAACCTCCTTTGAATCCGAT
>U_TAP:0012DE-1
AAAAAACCTCGCTCATTTTACTA
>U_TAP:0012DF-1
AAAAAACCTCTCCCAAAATTA
>U_TAP:0012E0-1
AAAAAACCTCTCCCAAAATTAG
>U_TAP:0012E1-1
AAAAAACCTCTCCCAAAATTAGA
>U_TAP:0012E2-2
AAAAAACCTCTCCCAAAATTAGT
>U_TAP:0012E3-12
AAAAAACCTCTCCCAAAATTAGTA
>U_TAP:0012E4-1
AAAAAACCTCTCCCAAAATTAGTAA
>U_TAP:0012E5-1
AAAAAACCTCTCCCAAAATTAGTAAA
>U_TAP:0012E6-1
AAAAAACCTCTCTCAAAATTATT
>U_TAP:0012E7-1
AAAAAACCTGAAGGCTAGAAAAA
>U_TAP:0012E8-2
AAAAAACCTGACATAAACTTACC
>U_TAP:0012E9-1
AAAAAACCTGACGTATTGATA
>U_TAP:0012EA-1
AAAAAACCTGACGTATTGATT
>U_TAP:0012EB-1
AAAAAACCTGACGTATTGATTGG
>U_TAP:0012EC-1
AAAAAACCTGACGTATTGT
>U_TAP:0012ED-1
AAAAAACCTGAGCAAGGAAGAGGAT
>U_TAP:0012EE-1
AAAAAACCTTAAATTCTTAACA
>U_TAP:0012EF-1
AAAAAACCTTAAATTCTTCTAACAA
>U_TAP:0012F0-1
AAAAAACCTTAAATTCTTTAAAAAAA
>U_TAP:0012F1-1
AAAAAACCTTAAATTCTTTCAAC
>U_TAP:0012F2-2
AAAAAACCTTAAATTCTTTTA
>U_TAP:0012F3-6
AAAAAACCTTAAATTCTTTTAAC
>U_TAP:0012F4-10
AAAAAACCTTAAATTCTTTTAACA
>U_TAP:0012F5-5
AAAAAACCTTAAATTCTTTTAACAA
>U_TAP:0012F6-1
AAAAAACCTTAAATTCTTTTAAT
>U_TAP:0012F7-1
AAAAAACCTTAATCTCCTTAC
>U_TAP:0012F8-2
AAAAAACCTTAATCTCCTTACAT
>U_TAP:0012F9-1
AAAAAACCTTAATCTCCTTACATA
>U_TAP:0012FA-1
AAAAAACCTTAGTGGATCATAT
>U_TAP:0012FB-2
AAAAAACCTTCATCTTTTGTAT
>U_TAP:0012FC-2
AAAAAACCTTCATCTTTTGTATA
>U_TAP:0012FD-4
AAAAAACCTTCATCTTTTGTATAA
>U_TAP:0012FE-1
AAAAAACCTTCTAAAAAATTCAAA
>U_TAP:0012FF-1
AAAAAACCTTCTTGCTTATGC
>U_TAP:001300-2
AAAAAACCTTGAAAGTTTAC
>U_TAP:001301-3
AAAAAACCTTGAAAGTTTACCA
>U_TAP:001302-2
AAAAAACCTTGAAAGTTTAT
>U_TAP:001303-1
AAAAAACCTTGAGAGTTTTACGT
>U_TAP:001304-1
AAAAAACCTTGCGCAGGG
>U_TAP:001305-1
AAAAAACCTTTATCTCCTTAC
>U_TAP:001306-1
AAAAAACCTTTATCTCCTTACA
>U_TAP:001307-10
AAAAAACCTTTATCTCCTTACAT
>U_TAP:001308-1
AAAAAACCTTTATCTCCTTACATA
>U_TAP:001309-1
AAAAAACCTTTATCTTCTTACA
>U_TAP:00130A-2
AAAAAACCTTTATCTTCTTACAT
>U_TAP:00130B-1
AAAAAACCTTTATCTTCTTACATA
>U_TAP:00130C-1
AAAAAACCTTTATGTGGACAACA
>U_TAP:00130D-1
AAAAAACCTTTATTTTCCGAA
>U_TAP:00130E-1
AAAAAACCTTTATTTTCTTACAT
>U_TAP:00130F-1
AAAAAACCTTTCACGACAAATT
>U_TAP:001310-1
AAAAAACCTTTCCCAAAATTAGTA
>U_TAP:001311-1
AAAAAACCTTTGGTTATCTAGCTGTAT
>U_TAP:001312-1
AAAAAACCTTTGTGATGTGCT
>U_TAP:001313-2
AAAAAACCTTTGTGATGTGCTGA
>U_TAP:001314-1
AAAAAACGAAAAAAACTGAGGATA
>U_TAP:001315-1
AAAAAACGAAAAAACTGAGGATA
>U_TAP:001316-1
AAAAAACGAAAAAGCATGCAAAA
>U_TAP:001317-2
AAAAAACGAAACGACTGAAATT
>U_TAP:001318-1
AAAAAACGAAACGACTGAAATTG
>U_TAP:001319-1
AAAAAACGAAACGACTGAAATTGA
>U_TAP:00131A-12
AAAAAACGAAACGACTGAAATTGG
>U_TAP:00131B-2
AAAAAACGAAACGACTGAAATTGGA
>U_TAP:00131C-1
AAAAAACGAAACGACTGAAATTGGAA
>U_TAP:00131D-1
AAAAAACGAAACGACTGCAATTTG
>U_TAP:00131E-1
AAAAAACGAAAGGAAGAGAG
>U_TAP:00131F-1
AAAAAACGAAATTCAAATC
>U_TAP:001320-1
AAAAAACGAAATTCAAATCAAGC
>U_TAP:001321-1
AAAAAACGAAATTCAAATCAAGCAA
>U_TAP:001322-2
AAAAAACGAAATTCAAATCAAGCT
>U_TAP:001323-2
AAAAAACGAAATTCAAATCAAGCTA
>U_TAP:001324-1
AAAAAACGAACTAAAAAGATAAAGAAA
>U_TAP:001325-1
AAAAAACGAAGAGTAACAA
>U_TAP:001326-1
AAAAAACGAAGTCAAAAAGCATT
>U_TAP:001327-1
AAAAAACGAATGAGACCAACA
>U_TAP:001328-1
AAAAAACGAATGCAGCTACCA
>U_TAP:001329-1
AAAAAACGACAATCTCGATAA
>U_TAP:00132A-2
AAAAAACGACAATCTCGATTAA
>U_TAP:00132B-1
AAAAAACGACAATCTCGATTAAAG
>U_TAP:00132C-1
AAAAAACGACAATCTCGATTAAAGA
>U_TAP:00132D-1
AAAAAACGACACACCTTGA
>U_TAP:00132E-1
AAAAAACGACACACCTTGAC
>U_TAP:00132F-1
AAAAAACGACACACCTTGATA
>U_TAP:001330-1
AAAAAACGACACACCTTGATATTC
>U_TAP:001331-1
AAAAAACGACACACCTTGATATTCC
>U_TAP:001332-1
AAAAAACGACACACCTTGATATTCCA
>U_TAP:001333-1
AAAAAACGACACACCTTGTGAA
>U_TAP:001334-2
AAAAAACGACACACTTAAAT
>U_TAP:001335-1
AAAAAACGACACACTTAAATTA
>U_TAP:001336-2
AAAAAACGACACACTTAAATTAT
>U_TAP:001337-5
AAAAAACGACACACTTAAATTATA
>U_TAP:001338-1
AAAAAACGACACATTTTGA
>U_TAP:001339-1
AAAAAACGACATTACTATACAA
>U_TAP:00133A-2
AAAAAACGACATTACTATACAAT
>U_TAP:00133B-2
AAAAAACGACATTACTATACAATGA
>U_TAP:00133C-1
AAAAAACGACGTAAAATCTATTCT
>U_TAP:00133D-1
AAAAAACGAGCTGAGTGCT
>U_TAP:00133E-1
AAAAAACGAGCTGAGTGCTT
>U_TAP:00133F-1
AAAAAACGAGGGACACCCTGCAAG
>U_TAP:001340-1
AAAAAACGAGTGAAAAACA
>U_TAP:001341-1
AAAAAACGATAAACAGATAACAT
>U_TAP:001342-1
AAAAAACGATAATCCAAAAAATT
>U_TAP:001343-2
AAAAAACGATCAAATCTTCCAC
>U_TAP:001344-2
AAAAAACGATCAAATCTTCCACGA
>U_TAP:001345-3
AAAAAACGATCCAGAACCTTCG
>U_TAP:001346-1
AAAAAACGATGAATGAATA
>U_TAP:001347-1
AAAAAACGATGTTAATAGAAATTA
>U_TAP:001348-1
AAAAAACGATTAATTAGTT
>U_TAP:001349-3
AAAAAACGATTAATTAGTTTTA
>U_TAP:00134A-1
AAAAAACGATTAATTAGTTTTAA
>U_TAP:00134B-2
AAAAAACGATTAATTAGTTTTAT
>U_TAP:00134C-1
AAAAAACGCAAAATTGCCTGGATTTA
>U_TAP:00134D-1
AAAAAACGCAATTGCAAGCAAA
>U_TAP:00134E-1
AAAAAACGCACACAAATTCA
>U_TAP:00134F-1
AAAAAACGCACCATCACC
>U_TAP:001350-1
AAAAAACGCACCATCACCA
>U_TAP:001351-1
AAAAAACGCCATTATTCAAAAATTAA
>U_TAP:001352-1
AAAAAACGCTAATCTCAACC
>U_TAP:001353-1
AAAAAACGCTAATTCTTCACCA
>U_TAP:001354-1
AAAAAACGCTTAATTAGTTTTA
>U_TAP:001355-1
AAAAAACGGAAAACCTGTGAGTT
>U_TAP:001356-1
AAAAAACGGAATACTACCA
>U_TAP:001357-1
AAAAAACGGAATTAGATAACAAAAAA
>U_TAP:001358-1
AAAAAACGGACAGGTACTGCTGC
>U_TAP:001359-1
AAAAAACGGACAGGTACTGCTGCCA
>U_TAP:00135A-1
AAAAAACGGAGCTGTCTTCAG
>U_TAP:00135B-1
AAAAAACGGATAAGCTCATC
>U_TAP:00135C-1
AAAAAACGGCACGGTGAT
>U_TAP:00135D-1
AAAAAACGGCACGGTGATTT
>U_TAP:00135E-1
AAAAAACGGCATATTAAC
>U_TAP:00135F-1
AAAAAACGGCATTAAGAAGAGCA
>U_TAP:001360-2
AAAAAACGGCCTGAGTATCATGT
>U_TAP:001361-1
AAAAAACGGCTTCACAACAAT
>U_TAP:001362-1
AAAAAACGGGATCAGAGCTGT
>U_TAP:001363-1
AAAAAACGGGCAAACAATAGTA
>U_TAP:001364-1
AAAAAACGGTAACATTTATATT
>U_TAP:001365-4
AAAAAACGGTAACATTTTATATT
>U_TAP:001366-2
AAAAAACGGTAACATTTTATATTC
>U_TAP:001367-1
AAAAAACGGTGAAGAATAGATGTTT
>U_TAP:001368-1
AAAAAACGTAAAGCAAAGGTAT
>U_TAP:001369-1
AAAAAACGTAAAGCAAAGGTATGA
>U_TAP:00136A-1
AAAAAACGTAAATCAAATTTATTA
>U_TAP:00136B-2
AAAAAACGTAACGTGCTGACTG
>U_TAP:00136C-3
AAAAAACGTAACGTGCTGACTGC
>U_TAP:00136D-1
AAAAAACGTAATATTACTCCAA
>U_TAP:00136E-1
AAAAAACGTACAATATCAATAAT
>U_TAP:00136F-1
AAAAAACGTAGAGCAACCGATGA
>U_TAP:001370-1
AAAAAACGTAGAGCAACCGATGAAAA
>U_TAP:001371-1
AAAAAACGTAGTAATCAGATAGGCCT
>U_TAP:001372-1
AAAAAACGTATATGACAAAGGGTA
>U_TAP:001373-1
AAAAAACGTCACGGTGATTTGC
>U_TAP:001374-1
AAAAAACGTCGCTAATTATCCT
>U_TAP:001375-1
AAAAAACGTGTACAATTTCTTTCC
>U_TAP:001376-1
AAAAAACGTTACTGAGGCTT
>U_TAP:001377-1
AAAAAACGTTATACTCTAC
>U_TAP:001378-1
AAAAAACGTTATACTCTATTA
>U_TAP:001379-2
AAAAAACGTTATACTCTATTACC
>U_TAP:00137A-1
AAAAAACGTTCACTGAACATAACAGAT
>U_TAP:00137B-1
AAAAAACGTTGAAAGGGGAAT
>U_TAP:00137C-1
AAAAAACGTTGATAGAAAACAA
>U_TAP:00137D-1
AAAAAACGTTGATAGAAAACAAT
>U_TAP:00137E-1
AAAAAACGTTGATAGAGAACAAA
>U_TAP:00137F-1
AAAAAACGTTGGCTTGCGTGTTT
>U_TAP:001380-1
AAAAAACGTTGGCTTGCGTGTTTT
>U_TAP:001381-1
AAAAAACGTTTGCTATCAATA
>U_TAP:001382-2
AAAAAACGTTTGCTATCAATAAAT
>U_TAP:001383-1
AAAAAACGTTTGTCCATGACC
>U_TAP:001384-1
AAAAAACGTTTGTCCATGACCA
>U_TAP:001385-1
AAAAAACGTTTGTCCATGACT
>U_TAP:001386-1
AAAAAACTAAAAAACTGAGTATAA
>U_TAP:001387-1
AAAAAACTAAAAAATGGGAAATGA
>U_TAP:001388-1
AAAAAACTAAAACGCTAAAAA
>U_TAP:001389-1
AAAAAACTAAAAGACAG
>U_TAP:00138A-1
AAAAAACTAAAATGATATGAAA
>U_TAP:00138B-1
AAAAAACTAAACTACTTAAATTTTA
>U_TAP:00138C-1
AAAAAACTAAAGAGAACA
>U_TAP:00138D-1
AAAAAACTAACATTCTTTT
>U_TAP:00138E-1
AAAAAACTAAGAAACTTTTTAACAAAA
>U_TAP:00138F-1
AAAAAACTAAGAAGTCTACA
>U_TAP:001390-1
AAAAAACTAAGTCAAAAAGCA
>U_TAP:001391-1
AAAAAACTAATGGAAAATAGCA
>U_TAP:001392-4
AAAAAACTAATGGAAAATAGCAA
>U_TAP:001393-1
AAAAAACTAATTAATCATTCTT
>U_TAP:001394-1
AAAAAACTAATTGAAAATATCAAA
>U_TAP:001395-1
AAAAAACTAATTTGCGTGTCA
>U_TAP:001396-1
AAAAAACTAATTTTCGTGTCAT
>U_TAP:001397-3
AAAAAACTACAAAATGAGGAA
>U_TAP:001398-2
AAAAAACTACAAAATGAGGAAA
>U_TAP:001399-2
AAAAAACTACAAAATGAGGAAAGA
>U_TAP:00139A-1
AAAAAACTACAAAATGATTAAAGA
>U_TAP:00139B-1
AAAAAACTACAACAACAAAAAGA
>U_TAP:00139C-3
AAAAAACTACAACAACGAA
>U_TAP:00139D-2
AAAAAACTACAACAACGAAA
>U_TAP:00139E-1
AAAAAACTACAACAACGAAAAG
>U_TAP:00139F-47
AAAAAACTACAACAACGAAAAGA
>U_TAP:0013A0-4
AAAAAACTACAACAACGAAAAGAA
>U_TAP:0013A1-1
AAAAAACTACAACAACGAAAAGAAA
>U_TAP:0013A2-4
AAAAAACTACAACAACGAAAAGAC
>U_TAP:0013A3-1
AAAAAACTACAACAACGAAAATA
>U_TAP:0013A4-1
AAAAAACTACAACAACTAAAATA
>U_TAP:0013A5-1
AAAAAACTACAATAACGAAAAGA
>U_TAP:0013A6-1
AAAAAACTACACATTTAAGTTAC
>U_TAP:0013A7-1
AAAAAACTACATAACGCTCAAAC
>U_TAP:0013A8-1
AAAAAACTACATTTTGCAG
>U_TAP:0013A9-1
AAAAAACTACTTGGATTTCTTG
>U_TAP:0013AA-1
AAAAAACTACTTGGATTTCTTGA
>U_TAP:0013AB-1
AAAAAACTACTTGGATTTCTTGAT
>U_TAP:0013AC-2
AAAAAACTAGAAAACATAAAACA
>U_TAP:0013AD-1
AAAAAACTAGAACTTCTCAT
>U_TAP:0013AE-1
AAAAAACTAGAAGACAGGCAA
>U_TAP:0013AF-1
AAAAAACTAGATTTTTCAAGA
>U_TAP:0013B0-1
AAAAAACTAGCAAAAAAAA
>U_TAP:0013B1-1
AAAAAACTAGCAAAAAAAAAA
>U_TAP:0013B2-1
AAAAAACTAGCAAAAGACGTC
>U_TAP:0013B3-6
AAAAAACTAGCAAATAATAGTGA
>U_TAP:0013B4-1
AAAAAACTAGCAAATAATAGTGAAAAA
>U_TAP:0013B5-1
AAAAAACTAGCAAATAATAGTGAGGA
>U_TAP:0013B6-1
AAAAAACTAGCAATGAATTTGGTA
>U_TAP:0013B7-1
AAAAAACTAGCAATGACTTTGGCTA
>U_TAP:0013B8-1
AAAAAACTAGCCAAGAAATGCAT
>U_TAP:0013B9-1
AAAAAACTAGTAGAACAGCGAAC
>U_TAP:0013BA-1
AAAAAACTAGTCTACCAAAAT
>U_TAP:0013BB-1
AAAAAACTAGTCTGGAGGTTGG
>U_TAP:0013BC-2
AAAAAACTATAACAAATTTTA
>U_TAP:0013BD-4
AAAAAACTATAACAAATTTTAA
>U_TAP:0013BE-3
AAAAAACTATAACAAATTTTAAA
>U_TAP:0013BF-1
AAAAAACTATAACTAATTTTAAA
>U_TAP:0013C0-1
AAAAAACTATATGCATTGGTCAA
>U_TAP:0013C1-1
AAAAAACTATCACAAATTT
>U_TAP:0013C2-7
AAAAAACTATCACAAATTTTA
>U_TAP:0013C3-7
AAAAAACTATCACAAATTTTAA
>U_TAP:0013C4-6
AAAAAACTATCACAAATTTTAAA
>U_TAP:0013C5-1
AAAAAACTATCACAAATTTTAAAA
>U_TAP:0013C6-1
AAAAAACTATCACAAATTTTAAAAA
>U_TAP:0013C7-1
AAAAAACTATCACTTTTTGCAG
>U_TAP:0013C8-1
AAAAAACTATCTTTCCCATAGCC
>U_TAP:0013C9-1
AAAAAACTATGATTAATTGAAAG
>U_TAP:0013CA-1
AAAAAACTATGATTAATTGAAAGTTTTTT
>U_TAP:0013CB-1
AAAAAACTATGTCAGGTTTCTAGAA
>U_TAP:0013CC-1
AAAAAACTATTAATTAGTTTTA
>U_TAP:0013CD-1
AAAAAACTATTACAAATTTAAAAA
>U_TAP:0013CE-1
AAAAAACTATTATACCCAAAGCAACCA
>U_TAP:0013CF-1
AAAAAACTATTATCAACCGAT
>U_TAP:0013D0-1
AAAAAACTATTCAGCTCCAAT
>U_TAP:0013D1-1
AAAAAACTATTGAAGACTGCAACCCCT
>U_TAP:0013D2-1
AAAAAACTATTGGAAACACTA
>U_TAP:0013D3-1
AAAAAACTCAAAACTAGAAGAC
>U_TAP:0013D4-1
AAAAAACTCAAAACTAGAAGACA
>U_TAP:0013D5-1
AAAAAACTCAACGAGAACAAA
>U_TAP:0013D6-1
AAAAAACTCAACGCGAACAAA
>U_TAP:0013D7-1
AAAAAACTCAGCTCACCGTTCT
>U_TAP:0013D8-1
AAAAAACTCATCTCTCACCA
>U_TAP:0013D9-1
AAAAAACTCATTTAGCCATCCT
>U_TAP:0013DA-1
AAAAAACTCCAATATTAACTCGGAAA
>U_TAP:0013DB-2
AAAAAACTCCATCCTCCTTTCT
>U_TAP:0013DC-6
AAAAAACTCCATCCTCCTTTCTC
>U_TAP:0013DD-1
AAAAAACTCCATCCTTCT
>U_TAP:0013DE-1
AAAAAACTCCGACTAACTTGCCA
>U_TAP:0013DF-1
AAAAAACTCCGCGATTTGAACCA
>U_TAP:0013E0-1
AAAAAACTCCGGCATATTGA
>U_TAP:0013E1-1
AAAAAACTCCTTTGACTTCTGG
>U_TAP:0013E2-1
AAAAAACTCGATTCTAGTGTCA
>U_TAP:0013E3-1
AAAAAACTCGTGAGACACTGGGAA
>U_TAP:0013E4-1
AAAAAACTCTACGCACAATGGC
>U_TAP:0013E5-1
AAAAAACTCTATAAATCTCCTTA
>U_TAP:0013E6-1
AAAAAACTCTATTTCCCTCAATT
>U_TAP:0013E7-1
AAAAAACTCTATTTCCTTCA
>U_TAP:0013E8-2
AAAAAACTCTATTTCCTTCAAT
>U_TAP:0013E9-6
AAAAAACTCTATTTCCTTCAATTT
>U_TAP:0013EA-1
AAAAAACTCTATTTCTTTCAATT
>U_TAP:0013EB-1
AAAAAACTCTTCATCAACTTTA
>U_TAP:0013EC-2
AAAAAACTCTTTAGGTTCGATATC
>U_TAP:0013ED-1
AAAAAACTGAAAATCGATT
>U_TAP:0013EE-1
AAAAAACTGAAATAACGAATGG
>U_TAP:0013EF-1
AAAAAACTGAAATAACGAATGGCT
>U_TAP:0013F0-1
AAAAAACTGAAATTACTTTCAT
>U_TAP:0013F1-3
AAAAAACTGAAGCAATACTACGA
>U_TAP:0013F2-1
AAAAAACTGAATACCGGCTCG
>U_TAP:0013F3-1
AAAAAACTGAATTATTAGTACT
>U_TAP:0013F4-1
AAAAAACTGAATTATTTGTAAA
>U_TAP:0013F5-6
AAAAAACTGAATTATTTGTAC
>U_TAP:0013F6-18
AAAAAACTGAATTATTTGTACT
>U_TAP:0013F7-3
AAAAAACTGAATTATTTGTACTA
>U_TAP:0013F8-9
AAAAAACTGAATTATTTGTACTC
>U_TAP:0013F9-18
AAAAAACTGAATTATTTGTACTCA
>U_TAP:0013FA-1
AAAAAACTGAATTATTTGTACTCAA
>U_TAP:0013FB-1
AAAAAACTGAATTATTTGTATTCA
>U_TAP:0013FC-2
AAAAAACTGAATTATTTTTACT
>U_TAP:0013FD-1
AAAAAACTGACCAGATTAAAA
>U_TAP:0013FE-1
AAAAAACTGAGCAATAAAAAAGA
>U_TAP:0013FF-1
AAAAAACTGAGGATAAAGCTCAA
>U_TAP:001400-2
AAAAAACTGAGGATAAAGTTCAA
>U_TAP:001401-1
AAAAAACTGAGGATAAAGTTCAAA
>U_TAP:001402-1
AAAAAACTGATAAACAAAAAAA
>U_TAP:001403-1
AAAAAACTGATCAAAATGC
>U_TAP:001404-3
AAAAAACTGATCAAAATGCCA
>U_TAP:001405-2
AAAAAACTGATCAAAATGCT
>U_TAP:001406-1
AAAAAACTGATCAATAAAA
>U_TAP:001407-1
AAAAAACTGCAACAAAATATCCTC
>U_TAP:001408-7
AAAAAACTGCAACACATGCCA
>U_TAP:001409-1
AAAAAACTGCATATCAAACTGAGG
>U_TAP:00140A-1
AAAAAACTGCCAGAGATCGTTTCTT
>U_TAP:00140B-1
AAAAAACTGCTCAATGAAAAATAT
>U_TAP:00140C-1
AAAAAACTGCTCCAAAATTGAAAA
>U_TAP:00140D-1
AAAAAACTGCTCCAAAATTGTC
>U_TAP:00140E-4
AAAAAACTGCTCCAAAATTGTCG
>U_TAP:00140F-1
AAAAAACTGCTCCAAAATTGTCGA
>U_TAP:001410-15
AAAAAACTGCTCCAAAATTGTCGC
>U_TAP:001411-2
AAAAAACTGCTCCAAAATTGTCGCCA
>U_TAP:001412-1
AAAAAACTGCTCCAAAATTTTCG
>U_TAP:001413-1
AAAAAACTGCTCCAAAATTTTCGC
>U_TAP:001414-1
AAAAAACTGCTCCAAAATTTTTGC
>U_TAP:001415-1
AAAAAACTGCTTCACAAC
>U_TAP:001416-1
AAAAAACTGGAATACCCATACAA
>U_TAP:001417-1
AAAAAACTGGATTATTTGTAC
>U_TAP:001418-1
AAAAAACTGGGAAGGCAG
>U_TAP:001419-1
AAAAAACTGGTAGAGATAGAACA
>U_TAP:00141A-1
AAAAAACTGTAACAAAATGATGT
>U_TAP:00141B-1
AAAAAACTGTACTAGACA
>U_TAP:00141C-1
AAAAAACTGTACTAGACCA
>U_TAP:00141D-1
AAAAAACTGTCAACATTCACTC
>U_TAP:00141E-1
AAAAAACTGTCAACATTCACTCAC
>U_TAP:00141F-1
AAAAAACTGTCGCGAATTATAAT
>U_TAP:001420-1
AAAAAACTGTTACAAAATTGTCG
>U_TAP:001421-5
AAAAAACTGTTACCCAGAACAT
>U_TAP:001422-1
AAAAAACTGTTACCCAGAACATAAAAA
>U_TAP:001423-1
AAAAAACTGTTACCCAGAACATAAAAACT
>U_TAP:001424-1
AAAAAACTGTTCCAAAATTGACGCCA
>U_TAP:001425-2
AAAAAACTGTTCCAAAATTGT
>U_TAP:001426-6
AAAAAACTGTTCCAAAATTGTC
>U_TAP:001427-17
AAAAAACTGTTCCAAAATTGTCG
>U_TAP:001428-5
AAAAAACTGTTCCAAAATTGTCGA
>U_TAP:001429-45
AAAAAACTGTTCCAAAATTGTCGC
>U_TAP:00142A-1
AAAAAACTGTTCCAAAATTGTCTA
>U_TAP:00142B-4
AAAAAACTGTTCCAAAATTGTCTC
>U_TAP:00142C-1
AAAAAACTGTTCCAAAATTTTCGC
>U_TAP:00142D-1
AAAAAACTGTTCCAAAATTTTCTC
>U_TAP:00142E-1
AAAAAACTGTTCCAAATTGTC
>U_TAP:00142F-2
AAAAAACTGTTCCAAGATTGTCGC
>U_TAP:001430-2
AAAAAACTGTTTCAAAATTGTCGC
>U_TAP:001431-1
AAAAAACTGTTTCAAAATTGTCTCT
>U_TAP:001432-1
AAAAAACTTAAAAAAATAAAAGAAA
>U_TAP:001433-1
AAAAAACTTAAAACAACTC
>U_TAP:001434-1
AAAAAACTTAAAACAACTCTC
>U_TAP:001435-5
AAAAAACTTAAAACAACTCTCA
>U_TAP:001436-11
AAAAAACTTAAAACAACTCTCAA
>U_TAP:001437-1
AAAAAACTTAAAAGTAATCAA
>U_TAP:001438-1
AAAAAACTTAAAGCAAAGGTATTA
>U_TAP:001439-1
AAAAAACTTAAAGCAACTCTC
>U_TAP:00143A-8
AAAAAACTTAAAGCAACTCTCA
>U_TAP:00143B-20
AAAAAACTTAAAGCAACTCTCAA
>U_TAP:00143C-1
AAAAAACTTAAAGCAACTCTCAAA
>U_TAP:00143D-1
AAAAAACTTAAAGCAACTCTCAAAAA
>U_TAP:00143E-1
AAAAAACTTAAAGCAACTCTCAG
>U_TAP:00143F-1
AAAAAACTTAAAGCAACTCTCTA
>U_TAP:001440-1
AAAAAACTTAAATTTGAAATAAA
>U_TAP:001441-2
AAAAAACTTAAATTTGAAATT
>U_TAP:001442-1
AAAAAACTTAAATTTGAAATTA
>U_TAP:001443-2
AAAAAACTTAAATTTGAAATTAA
>U_TAP:001444-4
AAAAAACTTAAATTTGAAATTAAA
>U_TAP:001445-1
AAAAAACTTAAATTTGAAATTAAAG
>U_TAP:001446-1
AAAAAACTTAAATTTGAAATTAAAT
>U_TAP:001447-1
AAAAAACTTAACATAATAACAA
>U_TAP:001448-4
AAAAAACTTAACGCAACTCTC
>U_TAP:001449-13
AAAAAACTTAACGCAACTCTCA
>U_TAP:00144A-17
AAAAAACTTAACGCAACTCTCAA
>U_TAP:00144B-4
AAAAAACTTAACGCAACTCTCAAA
>U_TAP:00144C-1
AAAAAACTTAACGCAACTCTCAG
>U_TAP:00144D-1
AAAAAACTTAACGCAATTCTCA
>U_TAP:00144E-1
AAAAAACTTAACGTAACTCTCAA
>U_TAP:00144F-1
AAAAAACTTAACTCAACTCTCA
>U_TAP:001450-1
AAAAAACTTAAGCAAGAAACCA
>U_TAP:001451-1
AAAAAACTTAAGCAATACTACGAA
>U_TAP:001452-1
AAAAAACTTAAGTGCAAGAGAT
>U_TAP:001453-1
AAAAAACTTAATTACAAAAGAAAA
>U_TAP:001454-30
AAAAAACTTAATTACAAAAGCGT
>U_TAP:001455-17
AAAAAACTTAATTACAAAAGCGTA
>U_TAP:001456-1
AAAAAACTTAATTACAAAAGCGTAA
>U_TAP:001457-9
AAAAAACTTAATTACAAAAGCGTAT
>U_TAP:001458-1
AAAAAACTTAATTACAAAAGCGTATA
>U_TAP:001459-1
AAAAAACTTAATTACAAAAGCGTATT
>U_TAP:00145A-1
AAAAAACTTAATTACAAAAGCTTA
>U_TAP:00145B-1
AAAAAACTTAATTACAAAAGTGTA
>U_TAP:00145C-1
AAAAAACTTAATTACAAAATCGT
>U_TAP:00145D-1
AAAAAACTTAATTACAAAATCGTA
>U_TAP:00145E-2
AAAAAACTTAATTACAAAATCGTAT
>U_TAP:00145F-1
AAAAAACTTAATTACAACAGCGCAT
>U_TAP:001460-1
AAAAAACTTAATTACAATATCGTAT
>U_TAP:001461-1
AAAAAACTTAATTACATAAGCGTA
>U_TAP:001462-1
AAAAAACTTAATTATAAAAATTTATT
>U_TAP:001463-1
AAAAAACTTAATTATTTGTAAA
>U_TAP:001464-1
AAAAAACTTAATTATTTGTAAAAAA
>U_TAP:001465-1
AAAAAACTTAATTATTTGTACAA
>U_TAP:001466-1
AAAAAACTTAATTATTTGTACT
>U_TAP:001467-1
AAAAAACTTAATTATTTGTACTC
>U_TAP:001468-1
AAAAAACTTAATTATTTTTACTCA
>U_TAP:001469-6
AAAAAACTTAATTTCAAAAGCGT
>U_TAP:00146A-3
AAAAAACTTAATTTCAAAAGCGTA
>U_TAP:00146B-1
AAAAAACTTAATTTCAAAAGCGTAA
>U_TAP:00146C-1
AAAAAACTTAATTTCAAAAGCGTAAA
>U_TAP:00146D-5
AAAAAACTTAATTTCAAAAGCGTAT
>U_TAP:00146E-1
AAAAAACTTAATTTCAAAAGCGTATT
>U_TAP:00146F-1
AAAAAACTTAATTTCAAAAGCTTA
>U_TAP:001470-1
AAAAAACTTAATTTCAAAATCGTAT
>U_TAP:001471-1
AAAAAACTTAATTTCAAGCGA
>U_TAP:001472-1
AAAAAACTTACAATAAATGATTA
>U_TAP:001473-3
AAAAAACTTACAATAAATGATTAAC
>U_TAP:001474-1
AAAAAACTTACAATTGAAAATTA
>U_TAP:001475-1
AAAAAACTTACCGCGACTCTC
>U_TAP:001476-3
AAAAAACTTACCGCGACTCTCAA
>U_TAP:001477-1
AAAAAACTTACCTCGACTCTCA
>U_TAP:001478-1
AAAAAACTTACGCACAATGGCA
>U_TAP:001479-1
AAAAAACTTACTTATTAAACCTCCT
>U_TAP:00147A-1
AAAAAACTTACTTTCTTCAAAT
>U_TAP:00147B-1
AAAAAACTTAGATCAACCGATTA
>U_TAP:00147C-1
AAAAAACTTAGGTCAGCCTAAAA
>U_TAP:00147D-1
AAAAAACTTATAAAGAAAAAAC
>U_TAP:00147E-2
AAAAAACTTATAATAAGGAAGAT
>U_TAP:00147F-1
AAAAAACTTATTAAAATACCAA
>U_TAP:001480-1
AAAAAACTTATTATAAATTTCAAA
>U_TAP:001481-1
AAAAAACTTATTGTTAAAGTAACT
>U_TAP:001482-1
AAAAAACTTATTTAATGTGAATTA
>U_TAP:001483-1
AAAAAACTTCACATACTATAAAA
>U_TAP:001484-1
AAAAAACTTCAGAATTTAAATTCAA
>U_TAP:001485-3
AAAAAACTTCATCTAAGACATAT
>U_TAP:001486-1
AAAAAACTTCATCTAAGACATATTT
>U_TAP:001487-1
AAAAAACTTCATGAGTGGCAGG
>U_TAP:001488-1
AAAAAACTTCATGCATAGGCTGA
>U_TAP:001489-1
AAAAAACTTCGACTTGATATTAA
>U_TAP:00148A-1
AAAAAACTTCGAGGAATCCAATTATG
>U_TAP:00148B-1
AAAAAACTTCGCGATTTGAAAA
>U_TAP:00148C-1
AAAAAACTTCGCGATTTGAAC
>U_TAP:00148D-3
AAAAAACTTCGCGATTTGAACC
>U_TAP:00148E-7
AAAAAACTTCGCGATTTGAACCA
>U_TAP:00148F-3
AAAAAACTTCGCGATTTGAACCAT
>U_TAP:001490-1
AAAAAACTTCGCGATTTGACCCAT
>U_TAP:001491-1
AAAAAACTTCGCGATTTGGACCA
>U_TAP:001492-1
AAAAAACTTCGCGATTTTAACC
>U_TAP:001493-1
AAAAAACTTCTCCAAAATTGTC
>U_TAP:001494-1
AAAAAACTTCTCCAAAATTGTCGC
>U_TAP:001495-1
AAAAAACTTCTCCAATTGTCT
>U_TAP:001496-1
AAAAAACTTCTCCCAAAACTA
>U_TAP:001497-1
AAAAAACTTCTCTGTCATTTCCTT
>U_TAP:001498-1
AAAAAACTTCTGAAAAAAAA
>U_TAP:001499-1
AAAAAACTTGAAATGGCTTAAAG
>U_TAP:00149A-1
AAAAAACTTGAGGATCCTAGCGA
>U_TAP:00149B-1
AAAAAACTTGATTTTTTGCA
>U_TAP:00149C-1
AAAAAACTTGGATTCTGAAGGCT
>U_TAP:00149D-1
AAAAAACTTGGGATCAAATGTTA
>U_TAP:00149E-1
AAAAAACTTGTCAAACAT
>U_TAP:00149F-8
AAAAAACTTGTCAAACATC
>U_TAP:0014A0-5
AAAAAACTTGTCAAACATCCA
>U_TAP:0014A1-1
AAAAAACTTGTCAAACATCTAA
>U_TAP:0014A2-1
AAAAAACTTGTCAAACATCTACC
>U_TAP:0014A3-1
AAAAAACTTGTCAAACATTTACC
>U_TAP:0014A4-1
AAAAAACTTGTCGCGAAAGGTTC
>U_TAP:0014A5-2
AAAAAACTTTATCATTGATAATA
>U_TAP:0014A6-1
AAAAAACTTTATGTACCAACGAT
>U_TAP:0014A7-1
AAAAAACTTTCCAAAATTGTCGC
>U_TAP:0014A8-1
AAAAAACTTTCCCAAATCTAAAA
>U_TAP:0014A9-2
AAAAAACTTTCTTATAACATCA
>U_TAP:0014AA-2
AAAAAACTTTCTTATAACATCAT
>U_TAP:0014AB-2
AAAAAACTTTCTTATAACATCATA
>U_TAP:0014AC-1
AAAAAACTTTGCGATTTGAACCA
>U_TAP:0014AD-1
AAAAAACTTTGTAAGAACGAATTA
>U_TAP:0014AE-1
AAAAAACTTTTAACTAATTTCAT
>U_TAP:0014AF-1
AAAAAACTTTTCCAAAATTGTCTCCA
>U_TAP:0014B0-1
AAAAAACTTTTTGACAAACTTA
>U_TAP:0014B1-1
AAAAAACTTTTTGACAAACTTAG
>U_TAP:0014B2-1
AAAAAACTTTTTGCCAAAAATCA
>U_TAP:0014B3-1
AAAAAAGAAAAAAAAAAAAAAAAAA
>U_TAP:0014B4-1
AAAAAAGAAAAAAAAAAAAAAGA
>U_TAP:0014B5-1
AAAAAAGAAAAAAAAAAAAAGAA
>U_TAP:0014B6-1
AAAAAAGAAAAAAAAAAAGAA
>U_TAP:0014B7-1
AAAAAAGAAAAAAAAAAGAA
>U_TAP:0014B8-1
AAAAAAGAAAAAAAAAATAATGTCA
>U_TAP:0014B9-1
AAAAAAGAAAAAAAAAGAAAAAGGA
>U_TAP:0014BA-1
AAAAAAGAAAAAAAAATCACTCC
>U_TAP:0014BB-1
AAAAAAGAAAAAAAAGAAAAGAA
>U_TAP:0014BC-1
AAAAAAGAAAAAAAAGAAGAGA
>U_TAP:0014BD-1
AAAAAAGAAAAAAAAGAGAGAGAA
>U_TAP:0014BE-1
AAAAAAGAAAAAAAATCCATAA
>U_TAP:0014BF-1
AAAAAAGAAAAAAACATTGTCC
>U_TAP:0014C0-1
AAAAAAGAAAAAAAGAAGTAAAGAA
>U_TAP:0014C1-1
AAAAAAGAAAAAAAGACGAGTTA
>U_TAP:0014C2-1
AAAAAAGAAAAAAATGAAAGAAAA
>U_TAP:0014C3-1
AAAAAAGAAAAAAATTGAGAGA
>U_TAP:0014C4-1
AAAAAAGAAAAAAATTGCGTGTA
>U_TAP:0014C5-1
AAAAAAGAAAAAACCTAACCCTA
>U_TAP:0014C6-1
AAAAAAGAAAAAAGAAAAAGAAAAAA
>U_TAP:0014C7-1
AAAAAAGAAAAAAGAAAGAAGGAG
>U_TAP:0014C8-1
AAAAAAGAAAAAAGAAGAAA
>U_TAP:0014C9-1
AAAAAAGAAAAACCTTCATCTT
>U_TAP:0014CA-2
AAAAAAGAAAAACCTTCATCTTT
>U_TAP:0014CB-1
AAAAAAGAAAAACGAAGGAA
>U_TAP:0014CC-1
AAAAAAGAAAAAGAAAA
>U_TAP:0014CD-1
AAAAAAGAAAAAGAAAAATGAAA
>U_TAP:0014CE-1
AAAAAAGAAAAAGAAAGA
>U_TAP:0014CF-1
AAAAAAGAAAAAGAAGAAAAC
>U_TAP:0014D0-1
AAAAAAGAAAAAGAATCATCTGAT
>U_TAP:0014D1-1
AAAAAAGAAAAAGGAAAA
>U_TAP:0014D2-1
AAAAAAGAAAAATACAAAGCAGTA
>U_TAP:0014D3-1
AAAAAAGAAAACAAATATGCA
>U_TAP:0014D4-1
AAAAAAGAAAACATTCATGGAA
>U_TAP:0014D5-1
AAAAAAGAAAACATTGATTTAGT
>U_TAP:0014D6-1
AAAAAAGAAAACATTTATAATACAA
>U_TAP:0014D7-1
AAAAAAGAAAACCATATCAT
>U_TAP:0014D8-1
AAAAAAGAAAACCATATCATTTCA
>U_TAP:0014D9-1
AAAAAAGAAAACCATATCATTTCAA
>U_TAP:0014DA-1
AAAAAAGAAAACGAACGATATGA
>U_TAP:0014DB-1
AAAAAAGAAAAGAAAAAGA
>U_TAP:0014DC-1
AAAAAAGAAAAGAAAGA
>U_TAP:0014DD-1
AAAAAAGAAAAGAACGAAAAAAAAA
>U_TAP:0014DE-1
AAAAAAGAAAAGGAAATGAAG
>U_TAP:0014DF-1
AAAAAAGAAAAGGAAGCTGTAC
>U_TAP:0014E0-1
AAAAAAGAAAAGGCTGGTTGGAGA
>U_TAP:0014E1-1
AAAAAAGAAAAGGTTACTGTATT
>U_TAP:0014E2-1
AAAAAAGAAAAGTTAGTCA
>U_TAP:0014E3-2
AAAAAAGAAAAGTTAGTCAAT
>U_TAP:0014E4-7
AAAAAAGAAAAGTTAGTCAATCT
>U_TAP:0014E5-1
AAAAAAGAAAAGTTAGTCAATCTT
>U_TAP:0014E6-1
AAAAAAGAAAAGTTAGTCAATCTTC
>U_TAP:0014E7-1
AAAAAAGAAAATAAGTGGAGT
>U_TAP:0014E8-1
AAAAAAGAAAATAAGTGGAGTA
>U_TAP:0014E9-1
AAAAAAGAAAATAAGTGGAGTAAAT
>U_TAP:0014EA-1
AAAAAAGAAAATATGAAAATTCCG
>U_TAP:0014EB-1
AAAAAAGAAAATCATTACTACCAC
>U_TAP:0014EC-1
AAAAAAGAAAATGTGGCGCTCTC
>U_TAP:0014ED-1
AAAAAAGAAAATTAATTTGGAC
>U_TAP:0014EE-1
AAAAAAGAAACAAAAATTTTGAAAC
>U_TAP:0014EF-1
AAAAAAGAAACAAAATCATTAGT
>U_TAP:0014F0-1
AAAAAAGAAACAAAGGCTCTGATTATAG
>U_TAP:0014F1-1
AAAAAAGAAACAAATTTAACAA
>U_TAP:0014F2-1
AAAAAAGAAACAAGGAGGCGAAC
>U_TAP:0014F3-1
AAAAAAGAAACATACGAATAGA
>U_TAP:0014F4-1
AAAAAAGAAAGAAATTATCATATTGCAG
>U_TAP:0014F5-1
AAAAAAGAAAGAGAAAAGAGGAA
>U_TAP:0014F6-1
AAAAAAGAAAGAGGACTAATAA
>U_TAP:0014F7-1
AAAAAAGAAAGAGGTAAATA
>U_TAP:0014F8-1
AAAAAAGAAAGATATGAAGTGA
>U_TAP:0014F9-3
AAAAAAGAAAGATATGAAGTGT
>U_TAP:0014FA-1
AAAAAAGAAAGATATGAAGTGTC
>U_TAP:0014FB-6
AAAAAAGAAAGATATGAAGTGTCA
>U_TAP:0014FC-2
AAAAAAGAAAGATATGAAGTGTCAA
>U_TAP:0014FD-1
AAAAAAGAAAGATATGAAGTGTCAT
>U_TAP:0014FE-1
AAAAAAGAAAGATCCCTTGGTTAT
>U_TAP:0014FF-2
AAAAAAGAAAGATGATTTATGAT
>U_TAP:001500-1
AAAAAAGAAAGCGCTAGAAAA
>U_TAP:001501-2
AAAAAAGAAAGCTATCTCC
>U_TAP:001502-4
AAAAAAGAAAGCTATCTCCA
>U_TAP:001503-1
AAAAAAGAAAGCTATCTCCCA
>U_TAP:001504-1
AAAAAAGAAAGCTTAGTTAATCT
>U_TAP:001505-1
AAAAAAGAAAGGAAAAAAGGA
>U_TAP:001506-1
AAAAAAGAAAGGAAAAAAGGGCT
>U_TAP:001507-1
AAAAAAGAAAGGAAAAAAGGGCTA
>U_TAP:001508-1
AAAAAAGAAAGGGAAAAGAAAGAAG
>U_TAP:001509-1
AAAAAAGAAAGTAACAA
>U_TAP:00150A-1
AAAAAAGAAAGTAAGGAAAAAAAACAAA
>U_TAP:00150B-1
AAAAAAGAAAGTTTTGT
>U_TAP:00150C-1
AAAAAAGAAATAACGAAATGGA
>U_TAP:00150D-1
AAAAAAGAAATAAGATAGCAGGTAAGAG
>U_TAP:00150E-1
AAAAAAGAAATACAAATTAAAGAGG
>U_TAP:00150F-1
AAAAAAGAAATATATGAAGTGTCA
>U_TAP:001510-1
AAAAAAGAAATATATGACTAAA
>U_TAP:001511-1
AAAAAAGAAATATATGACTAAAA
>U_TAP:001512-1
AAAAAAGAAATGAAACCTGGCCA
>U_TAP:001513-1
AAAAAAGAAATGACCGTTATGACCA
>U_TAP:001514-1
AAAAAAGAAATTATTGCAATT
>U_TAP:001515-1
AAAAAAGAAATTGAAAATTCCATTG
>U_TAP:001516-1
AAAAAAGAACAAAACAAAGAAG
>U_TAP:001517-1
AAAAAAGAACAACTCTTGGGAT
>U_TAP:001518-1
AAAAAAGAACAAGTCAAAAAAAAAA
>U_TAP:001519-1
AAAAAAGAACAGGGGGAA
>U_TAP:00151A-1
AAAAAAGAACATAGTGTTATAAATGAA
>U_TAP:00151B-1
AAAAAAGAACATGGTGGGCATA
>U_TAP:00151C-1
AAAAAAGAACGAAAAAAATAAACGA
>U_TAP:00151D-1
AAAAAAGAACGAGCCAGCA
>U_TAP:00151E-1
AAAAAAGAACGATCTTACAG
>U_TAP:00151F-1
AAAAAAGAACTAAAAAATGAAA
>U_TAP:001520-7
AAAAAAGAACTCCAAAAAAGGG
>U_TAP:001521-10
AAAAAAGAACTCCAAAAAAGGGA
>U_TAP:001522-3
AAAAAAGAACTCCAAAAAAGGGAA
>U_TAP:001523-1
AAAAAAGAACTCCAAAAAAGGGAAA
>U_TAP:001524-1
AAAAAAGAACTCCAAAAAAGGT
>U_TAP:001525-1
AAAAAAGAACTCCAAGAAAGGG
>U_TAP:001526-1
AAAAAAGAAGAAAAAAAAAAAAGAA
>U_TAP:001527-1
AAAAAAGAAGAAAAAAGA
>U_TAP:001528-1
AAAAAAGAAGAAAAATACGAACA
>U_TAP:001529-1
AAAAAAGAAGAAAGCGAAGTTAAA
>U_TAP:00152A-1
AAAAAAGAAGAAAGGAGGA
>U_TAP:00152B-1
AAAAAAGAAGAAAGGAGGAA
>U_TAP:00152C-6
AAAAAAGAAGAAAGGAGGAAT
>U_TAP:00152D-7
AAAAAAGAAGAAAGGAGGAATT
>U_TAP:00152E-1
AAAAAAGAAGAAAGGAGGAATTA
>U_TAP:00152F-8
AAAAAAGAAGAAAGGAGGAATTGA
>U_TAP:001530-1
AAAAAAGAAGAAAGGAGGAATTGAA
>U_TAP:001531-1
AAAAAAGAAGAAAGGAGGAATTGTT
>U_TAP:001532-2
AAAAAAGAAGAAAGGAGGAATTT
>U_TAP:001533-1
AAAAAAGAAGAAAGGAGGATTTGA
>U_TAP:001534-1
AAAAAAGAAGAAATAAATC
>U_TAP:001535-1
AAAAAAGAAGAAATTTGAAGAAAAAG
>U_TAP:001536-1
AAAAAAGAAGAAGATTGGAT
>U_TAP:001537-2
AAAAAAGAAGAAGCAAAATTTAC
>U_TAP:001538-1
AAAAAAGAAGAAGCAAAATTTACT
>U_TAP:001539-1
AAAAAAGAAGAAGCAAAATTTACTC
>U_TAP:00153A-1
AAAAAAGAAGAAGTAGAGAGA
>U_TAP:00153B-2
AAAAAAGAAGACTGGAGAAATTG
>U_TAP:00153C-3
AAAAAAGAAGACTGGAGAAATTGC
>U_TAP:00153D-1
AAAAAAGAAGAGAAAAAATTTTTAA
>U_TAP:00153E-1
AAAAAAGAAGAGAAGAAATTTATA
>U_TAP:00153F-1
AAAAAAGAAGAGAAGAAGAAGAAAAAAA
>U_TAP:001540-1
AAAAAAGAAGAGAAGTGGAAGAA
>U_TAP:001541-1
AAAAAAGAAGAGATTATGATGA
>U_TAP:001542-2
AAAAAAGAAGAGATTATGATGAG
>U_TAP:001543-15
AAAAAAGAAGAGATTATGATGAGA
>U_TAP:001544-1
AAAAAAGAAGAGATTATGATGAGAA
>U_TAP:001545-1
AAAAAAGAAGAGATTATGATGAGAG
>U_TAP:001546-1
AAAAAAGAAGAGCATTCCTTGTT
>U_TAP:001547-8
AAAAAAGAAGAGGCAAAATTTACT
>U_TAP:001548-1
AAAAAAGAAGAGGCAAAATTTACTC
>U_TAP:001549-1
AAAAAAGAAGAGGTAAAATTTA
>U_TAP:00154A-5
AAAAAAGAAGAGGTAAAATTTATT
>U_TAP:00154B-1
AAAAAAGAAGAGGTAAAATTTATTC
>U_TAP:00154C-1
AAAAAAGAAGATGCAAAATTTACT
>U_TAP:00154D-1
AAAAAAGAAGATTAGAT
>U_TAP:00154E-1
AAAAAAGAAGATTAGATGAAT
>U_TAP:00154F-1
AAAAAAGAAGATTTTATATAATA
>U_TAP:001550-1
AAAAAAGAAGATTTTTATATA
>U_TAP:001551-3
AAAAAAGAAGATTTTTATATAA
>U_TAP:001552-1
AAAAAAGAAGATTTTTATATAAAAA
>U_TAP:001553-1
AAAAAAGAAGATTTTTATATAAT
>U_TAP:001554-1
AAAAAAGAAGATTTTTATATAATAA
>U_TAP:001555-1
AAAAAAGAAGATTTTTATGTA
>U_TAP:001556-1
AAAAAAGAAGATTTTTATGTAATAA
>U_TAP:001557-1
AAAAAAGAAGATTTTTATGTGA
>U_TAP:001558-2
AAAAAAGAAGATTTTTATGTGAT
>U_TAP:001559-1
AAAAAAGAAGATTTTTATGTGATA
>U_TAP:00155A-1
AAAAAAGAAGATTTTTATTTAATA
>U_TAP:00155B-1
AAAAAAGAAGCAAGGAGGAAT
>U_TAP:00155C-1
AAAAAAGAAGCCTTTTCTGTGA
>U_TAP:00155D-1
AAAAAAGAAGGAAAAGAAGAA
>U_TAP:00155E-2
AAAAAAGAAGGACATGCCTTG
>U_TAP:00155F-2
AAAAAAGAAGGACATGCCTTGGA
>U_TAP:001560-12
AAAAAAGAAGGACATGCCTTGGT
>U_TAP:001561-5
AAAAAAGAAGGACATGCCTTGGTC
>U_TAP:001562-1
AAAAAAGAAGGACATGCCTTGGTT
>U_TAP:001563-1
AAAAAAGAAGGACATGCCTTGGTTT
>U_TAP:001564-1
AAAAAAGAAGGACATGCCTTGTT
>U_TAP:001565-1
AAAAAAGAAGGACATGCCTTGTTC
>U_TAP:001566-1
AAAAAAGAAGGACATGCTTGGTAA
>U_TAP:001567-1
AAAAAAGAAGGACATGCTTTGGTAA
>U_TAP:001568-1
AAAAAAGAAGGACATTCCTTTGTC
>U_TAP:001569-1
AAAAAAGAAGGCGGAGGCATG
>U_TAP:00156A-1
AAAAAAGAAGGGAAGAAAAATAC
>U_TAP:00156B-1
AAAAAAGAAGGGAAGAAAAATACGAA
>U_TAP:00156C-1
AAAAAAGAAGGGCTCTACAAGA
>U_TAP:00156D-1
AAAAAAGAAGGGCTCTACAAGG
>U_TAP:00156E-6
AAAAAAGAAGGGCTCTACAAGGA
>U_TAP:00156F-1
AAAAAAGAAGGGCTCTACAAGGAAA
>U_TAP:001570-1
AAAAAAGAAGGTCTCTACAATTA
>U_TAP:001571-1
AAAAAAGAAGTAGATCTGAAAA
>U_TAP:001572-1
AAAAAAGAAGTCAGGACCTCCA
>U_TAP:001573-1
AAAAAAGAAGTCAGGACTTCCAT
>U_TAP:001574-1
AAAAAAGAAGTGAAAGTGGCACA
>U_TAP:001575-1
AAAAAAGAAGTGTACGAGTAACG
>U_TAP:001576-1
AAAAAAGAAGTTTGAGCTGT
>U_TAP:001577-1
AAAAAAGAATAAAAAACACGA
>U_TAP:001578-1
AAAAAAGAATAAGCAAAATTTAAA
>U_TAP:001579-1
AAAAAAGAATAAGCAAAATTTACT
>U_TAP:00157A-3
AAAAAAGAATAATTCGTGGGAT
>U_TAP:00157B-2
AAAAAAGAATAATTCGTGGGATC
>U_TAP:00157C-1
AAAAAAGAATAATTCGTGGGATCA
>U_TAP:00157D-1
AAAAAAGAATAATTCGTGGGATCAA
>U_TAP:00157E-1
AAAAAAGAATAATTCGTGTGATC
>U_TAP:00157F-1
AAAAAAGAATAATTCGTTGTATCA
>U_TAP:001580-1
AAAAAAGAATCAAACTAACGTAA
>U_TAP:001581-1
AAAAAAGAATGAAAATAAGTGAT
>U_TAP:001582-1
AAAAAAGAATGACATGCCTTGGAA
>U_TAP:001583-1
AAAAAAGAATGACATGCCTTTGAA
>U_TAP:001584-1
AAAAAAGAATGAGAAAATAAATA
>U_TAP:001585-3
AAAAAAGAATGCCAATGGAAA
>U_TAP:001586-1
AAAAAAGAATGCCAATGGAAAA
>U_TAP:001587-4
AAAAAAGAATGCCAATGGAAAAC
>U_TAP:001588-4
AAAAAAGAATGCCAATGGAAAACA
>U_TAP:001589-2
AAAAAAGAATGCCAATGGAACAG
>U_TAP:00158A-1
AAAAAAGAATGGAAAAAATTTTTA
>U_TAP:00158B-1
AAAAAAGAATGGAAAAAATTTTTT
>U_TAP:00158C-1
AAAAAAGAATGTCATGAAGAT
>U_TAP:00158D-2
AAAAAAGAATGTGTGTGTGTGT
>U_TAP:00158E-2
AAAAAAGAATGTGTGTGTGTGTA
>U_TAP:00158F-2
AAAAAAGAATGTGTGTGTGTGTAA
>U_TAP:001590-1
AAAAAAGAATGTTGTCACCTCAC
>U_TAP:001591-1
AAAAAAGAATTAACGGAAATTTGAA
>U_TAP:001592-1
AAAAAAGAATTGTTCTGTCGCT
>U_TAP:001593-1
AAAAAAGAATTTAAGGTTGATC
>U_TAP:001594-1
AAAAAAGAATTTATACGTGGACA
>U_TAP:001595-1
AAAAAAGAATTTGCGTGTCAA
>U_TAP:001596-1
AAAAAAGACAAAGAAGAAAAATAAAA
>U_TAP:001597-2
AAAAAAGACAAGTCTTCTGCGCG
>U_TAP:001598-1
AAAAAAGACAAGTCTTCTGCGCGA
>U_TAP:001599-1
AAAAAAGACATCTAATGTGGAA
>U_TAP:00159A-1
AAAAAAGACATCTAATGTGGAAA
>U_TAP:00159B-4
AAAAAAGACATGCCTTGGTCAA
>U_TAP:00159C-7
AAAAAAGACATGCCTTGGTCAAT
>U_TAP:00159D-1
AAAAAAGACATGCCTTGGTCAATAA
>U_TAP:00159E-5
AAAAAAGACATGCCTTGGTCAATT
>U_TAP:00159F-1
AAAAAAGACATGCCTTGGTCAATTA
>U_TAP:0015A0-1
AAAAAAGACATGCCTTGGTCAATTC
>U_TAP:0015A1-1
AAAAAAGACATGCCTTGGTCAATTT
>U_TAP:0015A2-1
AAAAAAGACATTAGTGCGATCGT
>U_TAP:0015A3-2
AAAAAAGACCTATAACAG
>U_TAP:0015A4-1
AAAAAAGACGGCAAATATATAACCCAAAC
>U_TAP:0015A5-1
AAAAAAGACGGCAGTCCA
>U_TAP:0015A6-1
AAAAAAGACGGCTTATTTC
>U_TAP:0015A7-1
AAAAAAGACGTAGAGGTA
>U_TAP:0015A8-1
AAAAAAGACTATAAAATTCGCTGC
>U_TAP:0015A9-1
AAAAAAGACTGGACTGTTT
>U_TAP:0015AA-1
AAAAAAGACTGTTACTGCCA
>U_TAP:0015AB-1
AAAAAAGACTTACCGCGATTTGT
>U_TAP:0015AC-1
AAAAAAGACTTAGAGGTA
>U_TAP:0015AD-1
AAAAAAGAGAAAAATAAAAAGAGAA
>U_TAP:0015AE-1
AAAAAAGAGAAATGGAGGT
>U_TAP:0015AF-1
AAAAAAGAGAATGACTGATGA
>U_TAP:0015B0-1
AAAAAAGAGAATGACTGATGAAT
>U_TAP:0015B1-1
AAAAAAGAGAATGCGATAGTGA
>U_TAP:0015B2-1
AAAAAAGAGAATTATAA
>U_TAP:0015B3-2
AAAAAAGAGAATTTAAAATAA
>U_TAP:0015B4-2
AAAAAAGAGAATTTAAAATAAA
>U_TAP:0015B5-1
AAAAAAGAGAATTTAAAATAAAA
>U_TAP:0015B6-3
AAAAAAGAGAATTTAAAATAAAAA
>U_TAP:0015B7-1
AAAAAAGAGAATTTAAAATAAAAAA
>U_TAP:0015B8-1
AAAAAAGAGAATTTAAAATAAAAAAAAA
>U_TAP:0015B9-1
AAAAAAGAGAATTTATAACAA
>U_TAP:0015BA-1
AAAAAAGAGAATTTATAACAAA
>U_TAP:0015BB-2
AAAAAAGAGAATTTATAATAA
>U_TAP:0015BC-1
AAAAAAGAGAATTTATAATAAAA
>U_TAP:0015BD-1
AAAAAAGAGAATTTATAATAAAAAA
>U_TAP:0015BE-1
AAAAAAGAGAGAAAATTTATAA
>U_TAP:0015BF-1
AAAAAAGAGAGAAAATTTATAAT
>U_TAP:0015C0-1
AAAAAAGAGAGAAAATTTATAATA
>U_TAP:0015C1-1
AAAAAAGAGAGAAAGAGAG
>U_TAP:0015C2-1
AAAAAAGAGAGAAGAAATTTA
>U_TAP:0015C3-1
AAAAAAGAGAGAAGAAATTTAT
>U_TAP:0015C4-2
AAAAAAGAGAGAAGAAATTTATA
>U_TAP:0015C5-2
AAAAAAGAGAGAAGAAATTTATAA
>U_TAP:0015C6-1
AAAAAAGAGAGATAATTTATGA
>U_TAP:0015C7-1
AAAAAAGAGAGATAATTTATGAT
>U_TAP:0015C8-1
AAAAAAGAGAGATGATTTATGAT
>U_TAP:0015C9-1
AAAAAAGAGAGGAAATTTATAA
>U_TAP:0015CA-2
AAAAAAGAGAGGAAATTTATAAT
>U_TAP:0015CB-1
AAAAAAGAGAGTATTGTCGATG
>U_TAP:0015CC-1
AAAAAAGAGAGTTTGAG
>U_TAP:0015CD-1
AAAAAAGAGAGTTTGAGC
>U_TAP:0015CE-1
AAAAAAGAGAGTTTGAGCGTA
>U_TAP:0015CF-1
AAAAAAGAGAGTTTGAGCGTAA
>U_TAP:0015D0-1
AAAAAAGAGAGTTTGAGCGTAAAAA
>U_TAP:0015D1-1
AAAAAAGAGATATGATTTATGA
>U_TAP:0015D2-1
AAAAAAGAGCGATCCATTTTTT
>U_TAP:0015D3-2
AAAAAAGAGCGATCCATTTTTTA
>U_TAP:0015D4-1
AAAAAAGAGCGATCCATTTTTTAA
>U_TAP:0015D5-1
AAAAAAGAGCGATCCATTTTTTTTA
>U_TAP:0015D6-1
AAAAAAGAGCTTCATTGAGTCC
>U_TAP:0015D7-1
AAAAAAGAGGAGAAAAAAG
>U_TAP:0015D8-1
AAAAAAGAGGAGAACAAAAAAAAAGAA
>U_TAP:0015D9-1
AAAAAAGAGGCCAAAAAAAGAA
>U_TAP:0015DA-1
AAAAAAGAGGGATGAAGCAAA
>U_TAP:0015DB-4
AAAAAAGAGGGCAATTTA
>U_TAP:0015DC-2
AAAAAAGAGGGCAATTTAC
>U_TAP:0015DD-3
AAAAAAGAGGGCAATTTATC
>U_TAP:0015DE-1
AAAAAAGAGGGCAATTTATCA
>U_TAP:0015DF-1
AAAAAAGAGGGCAATTTATCACAT
>U_TAP:0015E0-1
AAAAAAGAGGGCAATTTATCACATA
>U_TAP:0015E1-1
AAAAAAGAGGGGGGGAATGATAA
>U_TAP:0015E2-1
AAAAAAGAGGTAGTCTTGATA
>U_TAP:0015E3-1
AAAAAAGAGGTTAGAGGT
>U_TAP:0015E4-1
AAAAAAGAGGTTAGAGGTAC
>U_TAP:0015E5-1
AAAAAAGAGGTTAGAGGTAGG
>U_TAP:0015E6-1
AAAAAAGAGGTTAGAGGTAGGCGTAA
>U_TAP:0015E7-1
AAAAAAGAGTACCACATGAA
>U_TAP:0015E8-1
AAAAAAGAGTACCACATGAAA
>U_TAP:0015E9-1
AAAAAAGAGTACCACATGAAAA
>U_TAP:0015EA-1
AAAAAAGAGTACCACATGAAAAT
>U_TAP:0015EB-1
AAAAAAGAGTATTAAATGCTTCAACT
>U_TAP:0015EC-1
AAAAAAGAGTATTAGAAGATAAAC
>U_TAP:0015ED-1
AAAAAAGAGTCAAGAAAA
>U_TAP:0015EE-1
AAAAAAGAGTCTGCGTAATTC
>U_TAP:0015EF-1
AAAAAAGAGTGAGTGGGGGAGAGGCA
>U_TAP:0015F0-1
AAAAAAGAGTGCAATTTATCA
>U_TAP:0015F1-1
AAAAAAGAGTGGAGCTTTAACACC
>U_TAP:0015F2-1
AAAAAAGAGTGGAGCTTTACCA
>U_TAP:0015F3-1
AAAAAAGAGTGGTGAGAAA
>U_TAP:0015F4-1
AAAAAAGAGTGTTAGAAGA
>U_TAP:0015F5-1
AAAAAAGAGTGTTAGAAGAT
>U_TAP:0015F6-1
AAAAAAGAGTGTTAGAAGATA
>U_TAP:0015F7-5
AAAAAAGAGTGTTAGAAGATAAA
>U_TAP:0015F8-2
AAAAAAGAGTGTTAGAAGATAAAA
>U_TAP:0015F9-2
AAAAAAGAGTGTTAGAAGATAAAC
>U_TAP:0015FA-2
AAAAAAGAGTTCAAACAG
>U_TAP:0015FB-1
AAAAAAGAGTTCAAACAGG
>U_TAP:0015FC-1
AAAAAAGAGTTCATCCTTCATTTGA
>U_TAP:0015FD-1
AAAAAAGAGTTCATCCTTTATTT
>U_TAP:0015FE-1
AAAAAAGAGTTCATCTTTCAT
>U_TAP:0015FF-1
AAAAAAGAGTTGCACAATTGGT
>U_TAP:001600-1
AAAAAAGAGTTTAGAGGTA
>U_TAP:001601-1
AAAAAAGAGTTTGGCTTGCTTT
>U_TAP:001602-1
AAAAAAGAGTTTTAGAAGATAA
>U_TAP:001603-1
AAAAAAGATAAAAAATAAATATT
>U_TAP:001604-3
AAAAAAGATAACCGCGATC
>U_TAP:001605-1
AAAAAAGATAACCGCGATCAA
>U_TAP:001606-1
AAAAAAGATAACCGCGATCAAACC
>U_TAP:001607-1
AAAAAAGATAACCGCGATCAAAT
>U_TAP:001608-1
AAAAAAGATAACCGCGATCAAATT
>U_TAP:001609-1
AAAAAAGATAACCGCGATCAAC
>U_TAP:00160A-1
AAAAAAGATAACCGCGATCAACC
>U_TAP:00160B-3
AAAAAAGATAACCGCGATCAACCA
>U_TAP:00160C-1
AAAAAAGATAATAAGCTACTAGA
>U_TAP:00160D-1
AAAAAAGATAATAAGCTACTAGAA
>U_TAP:00160E-1
AAAAAAGATAATCATTTCAAATCAA
>U_TAP:00160F-1
AAAAAAGATAATTTATAATAA
>U_TAP:001610-1
AAAAAAGATAGAAAATTTATAA
>U_TAP:001611-1
AAAAAAGATAGAGAACGCTC
>U_TAP:001612-1
AAAAAAGATAGGGTTGG
>U_TAP:001613-1
AAAAAAGATAGTTCAGG
>U_TAP:001614-1
AAAAAAGATATCAATGGATTGCAA
>U_TAP:001615-1
AAAAAAGATATTTCAGTGAAGT
>U_TAP:001616-1
AAAAAAGATCATTATTGTCGACTC
>U_TAP:001617-1
AAAAAAGATCCACCTTTCTTTTGAC
>U_TAP:001618-1
AAAAAAGATCGTATGCAATAGT
>U_TAP:001619-1
AAAAAAGATCTTCTTATCATT
>U_TAP:00161A-2
AAAAAAGATGAATTTTTGCGCAA
>U_TAP:00161B-1
AAAAAAGATGACCAATGGTA
>U_TAP:00161C-1
AAAAAAGATGACCAATGGTCCGTA
>U_TAP:00161D-1
AAAAAAGATGACGAACAATCAAA
>U_TAP:00161E-1
AAAAAAGATGGAAAGAAA
>U_TAP:00161F-1
AAAAAAGATGGAATGCCGGTAAT
>U_TAP:001620-1
AAAAAAGATGGGGGGAGGGGAA
>U_TAP:001621-1
AAAAAAGATGGTTCGTAGTAGCGACA
>U_TAP:001622-1
AAAAAAGATGTCGATGAA
>U_TAP:001623-1
AAAAAAGATGTTAGAGGTAGGCGTAG
>U_TAP:001624-1
AAAAAAGATTAAAGATTAAAGGATGAA
>U_TAP:001625-2
AAAAAAGATTAATTAGTTTTAT
>U_TAP:001626-1
AAAAAAGATTAATTAGTTTTATT
>U_TAP:001627-2
AAAAAAGATTAATTAGTTTTATTA
>U_TAP:001628-1
AAAAAAGATTAGACTTGTCC
>U_TAP:001629-1
AAAAAAGATTAGACTTGTCCTTT
>U_TAP:00162A-1
AAAAAAGATTATGAGGTTTTGGT
>U_TAP:00162B-1
AAAAAAGATTATGTATTACGTCC
>U_TAP:00162C-1
AAAAAAGATTATTCGAAGATAAAC
>U_TAP:00162D-1
AAAAAAGATTATTCGAAGATAAACT
>U_TAP:00162E-1
AAAAAAGATTATTGTCCACTATAA
>U_TAP:00162F-1
AAAAAAGATTATTTAAATTCAA
>U_TAP:001630-1
AAAAAAGATTCTGCGGATTGGT
>U_TAP:001631-1
AAAAAAGATTGAGAGGACGAAAT
>U_TAP:001632-1
AAAAAAGATTGCACTTCAAGAT
>U_TAP:001633-1
AAAAAAGATTTCAAAATAATTA
>U_TAP:001634-1
AAAAAAGATTTCATCCCTCATTTGA
>U_TAP:001635-4
AAAAAAGATTTCTGCGGATTGG
>U_TAP:001636-14
AAAAAAGATTTCTGCGGATTGGT
>U_TAP:001637-7
AAAAAAGATTTCTGCGGATTGGTC
>U_TAP:001638-2
AAAAAAGATTTCTGCGGATTGTT
>U_TAP:001639-1
AAAAAAGATTTCTGCGGATTTGTC
>U_TAP:00163A-1
AAAAAAGATTTCTGCTGATTGTT
>U_TAP:00163B-1
AAAAAAGATTTCTTTCTATTTGT
>U_TAP:00163C-1
AAAAAAGATTTGAAGCTTTCGTT
>U_TAP:00163D-1
AAAAAAGATTTGGAACGCTTCAA
>U_TAP:00163E-1
AAAAAAGATTTGTATTTTACGTTC
>U_TAP:00163F-2
AAAAAAGATTTGTATTTTACGTTCTA
>U_TAP:001640-1
AAAAAAGATTTGTATTTTACGTTCTAT
>U_TAP:001641-1
AAAAAAGATTTTAAGTGAGGG
>U_TAP:001642-1
AAAAAAGCAAAAACGGAAAACC
>U_TAP:001643-1
AAAAAAGCAAAAATTTAGACTGA
>U_TAP:001644-1
AAAAAAGCAAAACTTCTCTGT
>U_TAP:001645-1
AAAAAAGCAAAAGAAGGAAA
>U_TAP:001646-1
AAAAAAGCAAACTGATAGCCC
>U_TAP:001647-1
AAAAAAGCAAAGGTGGAAGGTCT
>U_TAP:001648-1
AAAAAAGCAAATAAAAAAAAAAAT
>U_TAP:001649-1
AAAAAAGCAAATCAGATATA
>U_TAP:00164A-1
AAAAAAGCAACCGGAACATATA
>U_TAP:00164B-1
AAAAAAGCAACGTTTGATCATTC
>U_TAP:00164C-1
AAAAAAGCAACTAAGTCACGAT
>U_TAP:00164D-1
AAAAAAGCAAGAAAAAAACAAC
>U_TAP:00164E-1
AAAAAAGCAAGATGAGAAAAAAA
>U_TAP:00164F-1
AAAAAAGCAATAAGTTATTTCTGAA
>U_TAP:001650-1
AAAAAAGCAATATAGATGAAAGGT
>U_TAP:001651-1
AAAAAAGCAATGAATTGGCCCA
>U_TAP:001652-1
AAAAAAGCAATGATAAAATGTT
>U_TAP:001653-1
AAAAAAGCAATTTAGAGACGCT
>U_TAP:001654-1
AAAAAAGCACATCTAAAATATA
>U_TAP:001655-1
AAAAAAGCACATGGTCTTTGAG
>U_TAP:001656-1
AAAAAAGCAGAAAAGAAAAATTGC
>U_TAP:001657-1
AAAAAAGCAGAAAGTTTG
>U_TAP:001658-1
AAAAAAGCAGACAGAGTGGGCAA
>U_TAP:001659-1
AAAAAAGCAGACGACGACTAG
>U_TAP:00165A-1
AAAAAAGCAGAGGAGCTCTTTA
>U_TAP:00165B-1
AAAAAAGCAGCCAAGAAAGA
>U_TAP:00165C-1
AAAAAAGCAGCGGCATTGT
>U_TAP:00165D-1
AAAAAAGCAGCGGCATTGTC
>U_TAP:00165E-1
AAAAAAGCAGCGGCATTGTGA
>U_TAP:00165F-1
AAAAAAGCAGGAAAAAACAACTGA
>U_TAP:001660-1
AAAAAAGCAGTTGAATTCGAGAT
>U_TAP:001661-2
AAAAAAGCAGTTGCGGTTAC
>U_TAP:001662-1
AAAAAAGCAGTTGCGGTTACAACA
>U_TAP:001663-1
AAAAAAGCAGTTGCGGTTACC
>U_TAP:001664-3
AAAAAAGCAGTTGCGGTTACCA
>U_TAP:001665-3
AAAAAAGCATACAAAAAGAAGT
>U_TAP:001666-1
AAAAAAGCATACAGGTATACAA
>U_TAP:001667-1
AAAAAAGCATATAAAAAATTAGCGTT
>U_TAP:001668-1
AAAAAAGCATCACCAACAAAAAA
>U_TAP:001669-1
AAAAAAGCATCCATCAATAATAA
>U_TAP:00166A-1
AAAAAAGCATGAGAGTATGCTGCA
>U_TAP:00166B-1
AAAAAAGCATGCAAAGTAAAA
>U_TAP:00166C-2
AAAAAAGCATGCAAAGTAAAAGAA
>U_TAP:00166D-1
AAAAAAGCATGCAATAAGTTAGA
>U_TAP:00166E-1
AAAAAAGCATGCAATTAGTAA
>U_TAP:00166F-1
AAAAAAGCATGCAATTATTTAA
>U_TAP:001670-1
AAAAAAGCATGCATTAAGTACAA
>U_TAP:001671-1
AAAAAAGCATGCTTTAATATTAAC
>U_TAP:001672-1
AAAAAAGCATGGAATTAATA
>U_TAP:001673-1
AAAAAAGCATTATCAACCAAA
>U_TAP:001674-1
AAAAAAGCATTTAATTGGACAAA
>U_TAP:001675-1
AAAAAAGCATTTGACTAATCGAGGCA
>U_TAP:001676-1
AAAAAAGCCAAACGACCAA
>U_TAP:001677-1
AAAAAAGCCAATTAGTCTGAAACA
>U_TAP:001678-1
AAAAAAGCCACGAAAAAAAGGAA
>U_TAP:001679-2
AAAAAAGCCGGAAAAGCAAC
>U_TAP:00167A-1
AAAAAAGCCGGAAAAGCAACA
>U_TAP:00167B-1
AAAAAAGCCGGAAAAGCAACC
>U_TAP:00167C-2
AAAAAAGCCGGAAAAGCAACCA
>U_TAP:00167D-1
AAAAAAGCCGGAAAAGCAAT
>U_TAP:00167E-1
AAAAAAGCCGTTGGCATTCA
>U_TAP:00167F-4
AAAAAAGCCGTTGGCATTCCA
>U_TAP:001680-2
AAAAAAGCCTAACCATAT
>U_TAP:001681-2
AAAAAAGCCTAACCATATACC
>U_TAP:001682-1
AAAAAAGCCTCGGCAATGA
>U_TAP:001683-1
AAAAAAGCCTGAAAAGCAACA
>U_TAP:001684-2
AAAAAAGCCTGAAAAGCAACCA
>U_TAP:001685-2
AAAAAAGCCTGAGGATATAA
>U_TAP:001686-1
AAAAAAGCCTTTACGCCAGTTGA
>U_TAP:001687-1
AAAAAAGCGAAAGGGGAAAAGT
>U_TAP:001688-3
AAAAAAGCGAAAGTCCTTTGTTA
>U_TAP:001689-9
AAAAAAGCGAAAGTCCTTTGTTAT
>U_TAP:00168A-2
AAAAAAGCGAAAGTCCTTTGTTATT
>U_TAP:00168B-1
AAAAAAGCGAATCTAAT
>U_TAP:00168C-1
AAAAAAGCGAGAAGAAAGAACG
>U_TAP:00168D-1
AAAAAAGCGCAAAAATTTGATA
>U_TAP:00168E-1
AAAAAAGCGCAGTCGAGAAGCTA
>U_TAP:00168F-1
AAAAAAGCGCGCTTCTTA
>U_TAP:001690-1
AAAAAAGCGTAAGAAATAAC
>U_TAP:001691-1
AAAAAAGCGTAGATGAAA
>U_TAP:001692-1
AAAAAAGCGTATTTTAATATT
>U_TAP:001693-2
AAAAAAGCGTATTTTAATATTCAA
>U_TAP:001694-1
AAAAAAGCGTATTTTAATATTTA
>U_TAP:001695-2
AAAAAAGCGTATTTTAATATTTAA
>U_TAP:001696-1
AAAAAAGCGTATTTTAATATTTAAA
>U_TAP:001697-1
AAAAAAGCGTATTTTAATATTTAG
>U_TAP:001698-1
AAAAAAGCGTATTTTAATATTTAGA
>U_TAP:001699-1
AAAAAAGCGTATTTTAATATTTAGAC
>U_TAP:00169A-2
AAAAAAGCGTCAAGATTACCA
>U_TAP:00169B-1
AAAAAAGCGTGAGGGTAA
>U_TAP:00169C-1
AAAAAAGCGTGAGGGTAATAAC
>U_TAP:00169D-1
AAAAAAGCGTTGACATACC
>U_TAP:00169E-1
AAAAAAGCGTTGACATATT
>U_TAP:00169F-1
AAAAAAGCGTTGACATATTA
>U_TAP:0016A0-1
AAAAAAGCGTTGACATATTAC
>U_TAP:0016A1-1
AAAAAAGCGTTGGTTTGGTTAT
>U_TAP:0016A2-1
AAAAAAGCTAAAGTCCTTTTTTATT
>U_TAP:0016A3-1
AAAAAAGCTAAGCTATGTATATCC
>U_TAP:0016A4-1
AAAAAAGCTAATAAAATGTTAA
>U_TAP:0016A5-2
AAAAAAGCTAGTAAATGTCTCA
>U_TAP:0016A6-1
AAAAAAGCTATTTACCTTCA
>U_TAP:0016A7-1
AAAAAAGCTATTTATTTATCTTCAT
>U_TAP:0016A8-1
AAAAAAGCTATTTATTTATCTTCATA
>U_TAP:0016A9-1
AAAAAAGCTATTTCAAAATCCTCTA
>U_TAP:0016AA-1
AAAAAAGCTCATAGTTAAATC
>U_TAP:0016AB-1
AAAAAAGCTCATAGTTAAATCACA
>U_TAP:0016AC-1
AAAAAAGCTCGTCGTAATTGG
>U_TAP:0016AD-1
AAAAAAGCTCTTGAAAATTAT
>U_TAP:0016AE-1
AAAAAAGCTGTATTTAGAAAAGG
>U_TAP:0016AF-1
AAAAAAGCTGTCAACAACCT
>U_TAP:0016B0-1
AAAAAAGCTGTCAACAACCTTT
>U_TAP:0016B1-1
AAAAAAGCTGTTATTGAAATTT
>U_TAP:0016B2-1
AAAAAAGCTGTTCTATGGGTAC
>U_TAP:0016B3-1
AAAAAAGCTGTTTCATAATTTAAATACTA
>U_TAP:0016B4-1
AAAAAAGCTTAAATCCGAATATAAA
>U_TAP:0016B5-1
AAAAAAGCTTAAATGAAGTACT
>U_TAP:0016B6-1
AAAAAAGCTTAAATGAAGTACTA
>U_TAP:0016B7-1
AAAAAAGCTTATTTTGAAATTA
>U_TAP:0016B8-1
AAAAAAGCTTCAATCCACGGAGT
>U_TAP:0016B9-1
AAAAAAGCTTCTTAGTTTGAG
>U_TAP:0016BA-1
AAAAAAGCTTCTTTTAAATAA
>U_TAP:0016BB-1
AAAAAAGCTTGAGTTGTTGTCCA
>U_TAP:0016BC-1
AAAAAAGCTTGCGATGATGTGTCTTTA
>U_TAP:0016BD-1
AAAAAAGCTTTAAGATTACCC
>U_TAP:0016BE-1
AAAAAAGGAAAAATTTGAAAACT
>U_TAP:0016BF-1
AAAAAAGGAAAAGAAAAAGAAAA
>U_TAP:0016C0-2
AAAAAAGGAAAATAATATCAC
>U_TAP:0016C1-1
AAAAAAGGAAAATAATATCACA
>U_TAP:0016C2-2
AAAAAAGGAAAATAATATCACAA
>U_TAP:0016C3-1
AAAAAAGGAAAATAATATCACAAA
>U_TAP:0016C4-1
AAAAAAGGAAAGAGACAAAC
>U_TAP:0016C5-1
AAAAAAGGAAAGAGAGGAAGAA
>U_TAP:0016C6-1
AAAAAAGGAAATAAAAAGCAAA
>U_TAP:0016C7-1
AAAAAAGGAAATGATGGGTTATTC
>U_TAP:0016C8-1
AAAAAAGGAACACCGGAGAT
>U_TAP:0016C9-2
AAAAAAGGAACACCGGAGATTGCCA
>U_TAP:0016CA-1
AAAAAAGGAACTATAATTAATTGC
>U_TAP:0016CB-1
AAAAAAGGAACTCTCTTAAATCG
>U_TAP:0016CC-1
AAAAAAGGAACTCTCTTAAATCGG
>U_TAP:0016CD-1
AAAAAAGGAAGAGAAAATGGGAA
>U_TAP:0016CE-1
AAAAAAGGAAGAGCGAAACTCA
>U_TAP:0016CF-1
AAAAAAGGAATCAATATAAAGGT
>U_TAP:0016D0-1
AAAAAAGGAATGAAAAGTTTAA
>U_TAP:0016D1-1
AAAAAAGGAATGAAAGAGAG
>U_TAP:0016D2-1
AAAAAAGGACAGGAAAATAATCA
>U_TAP:0016D3-1
AAAAAAGGACGAACAGAGGTAAT
>U_TAP:0016D4-1
AAAAAAGGACGATAAAAAAGCA
>U_TAP:0016D5-1
AAAAAAGGACGGCTCAGCATTTTC
>U_TAP:0016D6-1
AAAAAAGGACGTTCCAAAATTT
>U_TAP:0016D7-1
AAAAAAGGACTCCAAAAAAGGGA
>U_TAP:0016D8-1
AAAAAAGGAGAAAAAAACAAAAA
>U_TAP:0016D9-1
AAAAAAGGAGAGAAGAAACTTA
>U_TAP:0016DA-4
AAAAAAGGAGAGAAGAAACTTAT
>U_TAP:0016DB-2
AAAAAAGGAGAGAAGAAACTTATA
>U_TAP:0016DC-1
AAAAAAGGAGAGAAGAAACTTATAA
>U_TAP:0016DD-1
AAAAAAGGAGAGAAGAAACTTATAAT
>U_TAP:0016DE-2
AAAAAAGGAGAGATGATTTATGA
>U_TAP:0016DF-1
AAAAAAGGAGAGATGATTTATGAT
>U_TAP:0016E0-1
AAAAAAGGAGATTAAAAATTACAT
>U_TAP:0016E1-1
AAAAAAGGAGCAGTAGATA
>U_TAP:0016E2-1
AAAAAAGGAGGAAGAAGAGGAAAAGA
>U_TAP:0016E3-1
AAAAAAGGAGTCAATAGTCA
>U_TAP:0016E4-1
AAAAAAGGAGTTGACAAGCAAACAA
>U_TAP:0016E5-1
AAAAAAGGATACAATCCCGGCT
>U_TAP:0016E6-2
AAAAAAGGATACAATCCCGGCTC
>U_TAP:0016E7-1
AAAAAAGGATACAATCCCGTCTC
>U_TAP:0016E8-1
AAAAAAGGATACGCCTTGGTCAA
>U_TAP:0016E9-1
AAAAAAGGATAGAGGAAGGACTT
>U_TAP:0016EA-1
AAAAAAGGATATGCATTGGT
>U_TAP:0016EB-8
AAAAAAGGATATGCATTGGTC
>U_TAP:0016EC-30
AAAAAAGGATATGCATTGGTCA
>U_TAP:0016ED-61
AAAAAAGGATATGCATTGGTCAA
>U_TAP:0016EE-4
AAAAAAGGATATGCATTGGTCAAA
>U_TAP:0016EF-1
AAAAAAGGATATGCATTGGTCAAAA
>U_TAP:0016F0-1
AAAAAAGGATATGCATTGGTCAAAAA
>U_TAP:0016F1-28
AAAAAAGGATATGCATTGGTCAAT
>U_TAP:0016F2-1
AAAAAAGGATATGCATTGGTCAATA
>U_TAP:0016F3-1
AAAAAAGGATATGCATTGGTCAATAAGA
>U_TAP:0016F4-4
AAAAAAGGATATGCATTGGTCAATT
>U_TAP:0016F5-1
AAAAAAGGATATGCATTGGTCAG
>U_TAP:0016F6-1
AAAAAAGGATATGCATTGTTCA
>U_TAP:0016F7-1
AAAAAAGGATATGCATTGTTCAA
>U_TAP:0016F8-1
AAAAAAGGATATGTATTGGTCAAT
>U_TAP:0016F9-1
AAAAAAGGATCAAAGAGAA
>U_TAP:0016FA-1
AAAAAAGGATCAAAGAGAAA
>U_TAP:0016FB-2
AAAAAAGGATCAAAGAGAAAAAT
>U_TAP:0016FC-1
AAAAAAGGATCGTTAAATT
>U_TAP:0016FD-1
AAAAAAGGATGCAACATTCTCCA
>U_TAP:0016FE-1
AAAAAAGGATGTGCATTGGTCAA
>U_TAP:0016FF-1
AAAAAAGGATTCGGTGTTTATTC
>U_TAP:001700-1
AAAAAAGGCAAAATTCTTCCA
>U_TAP:001701-1
AAAAAAGGCAGAGATTGTACTC
>U_TAP:001702-1
AAAAAAGGCATACAACAAGCTAGA
>U_TAP:001703-1
AAAAAAGGCATCAATGGATTACTA
>U_TAP:001704-1
AAAAAAGGCATCTAATATGGAT
>U_TAP:001705-1
AAAAAAGGCATGCAATCAGTA
>U_TAP:001706-1
AAAAAAGGCATTTTTACAACTAA
>U_TAP:001707-1
AAAAAAGGCGAGATCATACAAG
>U_TAP:001708-1
AAAAAAGGCGATATGATTTATG
>U_TAP:001709-1
AAAAAAGGCGGGCAATCAC
>U_TAP:00170A-1
AAAAAAGGCGGGCAATTAC
>U_TAP:00170B-1
AAAAAAGGCTCAAAAGGATAAT
>U_TAP:00170C-1
AAAAAAGGCTCGCTAATCTCAG
>U_TAP:00170D-1
AAAAAAGGCTGATCAGGTTGCCA
>U_TAP:00170E-1
AAAAAAGGCTGATTATTTCACCA
>U_TAP:00170F-1
AAAAAAGGCTTTCCGTTTT
>U_TAP:001710-1
AAAAAAGGCTTTGATTGATTGCA
>U_TAP:001711-1
AAAAAAGGGAAATTAAACATCGCT
>U_TAP:001712-1
AAAAAAGGGAACAAGAGGAG
>U_TAP:001713-1
AAAAAAGGGACATGCAGTTACAA
>U_TAP:001714-1
AAAAAAGGGAGAAAAAAGAA
>U_TAP:001715-1
AAAAAAGGGAGAGACTGTACT
>U_TAP:001716-1
AAAAAAGGGAGAGATCGTACT
>U_TAP:001717-1
AAAAAAGGGAGAGATTGT
>U_TAP:001718-5
AAAAAAGGGAGAGATTGTA
>U_TAP:001719-6
AAAAAAGGGAGAGATTGTAA
>U_TAP:00171A-12
AAAAAAGGGAGAGATTGTAC
>U_TAP:00171B-1
AAAAAAGGGAGAGATTGTACAA
>U_TAP:00171C-9
AAAAAAGGGAGAGATTGTACT
>U_TAP:00171D-4
AAAAAAGGGAGAGATTGTACTA
>U_TAP:00171E-1
AAAAAAGGGAGAGATTGTACTC
>U_TAP:00171F-5
AAAAAAGGGAGAGATTGTACTCT
>U_TAP:001720-1
AAAAAAGGGAGAGATTGTACTCTA
>U_TAP:001721-2
AAAAAAGGGAGAGATTGTACTCTG
>U_TAP:001722-2
AAAAAAGGGAGAGATTGTACTCTTAA
>U_TAP:001723-1
AAAAAAGGGAGAGATTGTGAA
>U_TAP:001724-1
AAAAAAGGGATATGCATTGGTCAA
>U_TAP:001725-1
AAAAAAGGGCATGGGAGGTTTGA
>U_TAP:001726-1
AAAAAAGGGCGATGTATA
>U_TAP:001727-1
AAAAAAGGGCTAAATATA
>U_TAP:001728-1
AAAAAAGGGCTAAATATTCATT
>U_TAP:001729-1
AAAAAAGGGCTAAATATTCATTGA
>U_TAP:00172A-1
AAAAAAGGGCTAAATATTCATTGT
>U_TAP:00172B-1
AAAAAAGGGCTTCTGTCG
>U_TAP:00172C-1
AAAAAAGGGCTTCTGTCGT
>U_TAP:00172D-1
AAAAAAGGGGAGAAAGCGCTTTCA
>U_TAP:00172E-1
AAAAAAGGGGATTGATCGA
>U_TAP:00172F-1
AAAAAAGGGGCAATTTATCAC
>U_TAP:001730-1
AAAAAAGGGGGAAGAAGCTA
>U_TAP:001731-1
AAAAAAGGGGGATGATATTACT
>U_TAP:001732-1
AAAAAAGGGTATTTACGT
>U_TAP:001733-1
AAAAAAGGGTGGTAAGCGAGA
>U_TAP:001734-1
AAAAAAGGGTTTCTGCGGATTGGT
>U_TAP:001735-1
AAAAAAGGGTTTTTAGCTATAGATGAT
>U_TAP:001736-1
AAAAAAGGTAAATCATTATCAT
>U_TAP:001737-1
AAAAAAGGTAAGGTTATTT
>U_TAP:001738-2
AAAAAAGGTAATCAAAGTGAAT
>U_TAP:001739-1
AAAAAAGGTAATCAAAGTGAATA
>U_TAP:00173A-1
AAAAAAGGTAATGCGAGATGG
>U_TAP:00173B-1
AAAAAAGGTAGAGATTGTACTCTA
>U_TAP:00173C-1
AAAAAAGGTAGCCGGAGATGTACC
>U_TAP:00173D-1
AAAAAAGGTAGTATTTTTAGGTT
>U_TAP:00173E-1
AAAAAAGGTATTTTAAACGTAA
>U_TAP:00173F-1
AAAAAAGGTCAAGTCAACCA
>U_TAP:001740-1
AAAAAAGGTCATTACCCTCACCA
>U_TAP:001741-1
AAAAAAGGTCCACAAGTGA
>U_TAP:001742-1
AAAAAAGGTCCTTTTCAGTTTT
>U_TAP:001743-1
AAAAAAGGTGAAATACGCTGTT
>U_TAP:001744-1
AAAAAAGGTGAAATACGCTGTTG
>U_TAP:001745-3
AAAAAAGGTGAAATACGCTGTTGA
>U_TAP:001746-8
AAAAAAGGTGAAATACGCTGTTGT
>U_TAP:001747-1
AAAAAAGGTGAAATACGCTGTTTT
>U_TAP:001748-1
AAAAAAGGTGAAATACGTTGTTGT
>U_TAP:001749-1
AAAAAAGGTGAGGATATTATTCCA
>U_TAP:00174A-1
AAAAAAGGTGCAATTGTATGTT
>U_TAP:00174B-1
AAAAAAGGTGCAATTGTATGTTT
>U_TAP:00174C-1
AAAAAAGGTGCGTGGGTGAAG
>U_TAP:00174D-2
AAAAAAGGTTAAATAAACCTACGT
>U_TAP:00174E-1
AAAAAAGGTTATGCATTGGT
>U_TAP:00174F-1
AAAAAAGGTTATTTTTGCAT
>U_TAP:001750-1
AAAAAAGGTTGAATTTCTGAAGT
>U_TAP:001751-1
AAAAAAGGTTGCGGATTGGT
>U_TAP:001752-1
AAAAAAGGTTGGGATTGAT
>U_TAP:001753-1
AAAAAAGGTTGGGATTGATCG
>U_TAP:001754-2
AAAAAAGGTTGGGATTGATCGA
>U_TAP:001755-4
AAAAAAGGTTGGGATTGATCGAT
>U_TAP:001756-1
AAAAAAGGTTTATTTTTGCATAA
>U_TAP:001757-1
AAAAAAGGTTTATTTTTGCATAAG
>U_TAP:001758-1
AAAAAAGGTTTCTGCGGATTG
>U_TAP:001759-1
AAAAAAGGTTTCTGCGGATTGG
>U_TAP:00175A-12
AAAAAAGGTTTCTGCGGATTGGT
>U_TAP:00175B-2
AAAAAAGGTTTCTGCGGATTGGTC
>U_TAP:00175C-1
AAAAAAGGTTTCTGCGGATTGGTT
>U_TAP:00175D-1
AAAAAAGGTTTCTGCGGATTTG
>U_TAP:00175E-2
AAAAAAGGTTTCTGCGGATTTGT
>U_TAP:00175F-1
AAAAAAGGTTTCTGCGTATTTGTT
>U_TAP:001760-1
AAAAAAGGTTTGAATCTGACGT
>U_TAP:001761-1
AAAAAAGTAAAACCTTATTCAA
>U_TAP:001762-1
AAAAAAGTAAAAGAACGGATGAA
>U_TAP:001763-1
AAAAAAGTAAAAGCACAAACAAAAGAGA
>U_TAP:001764-1
AAAAAAGTAAAAGTAACCAAA
>U_TAP:001765-1
AAAAAAGTAAACAATTTTCTTT
>U_TAP:001766-1
AAAAAAGTAAACATCTGGTTTTAG
>U_TAP:001767-1
AAAAAAGTAAAGACCAACCGA
>U_TAP:001768-1
AAAAAAGTAAAGTAAATAATTTTAG
>U_TAP:001769-3
AAAAAAGTAAATGTTTT
>U_TAP:00176A-1
AAAAAAGTAAATGTTTTA
>U_TAP:00176B-1
AAAAAAGTAAATTTTAGACTTACCA
>U_TAP:00176C-1
AAAAAAGTAACCAAAATTCATGCAT
>U_TAP:00176D-1
AAAAAAGTAACTTGGCGCTGTTTAA
>U_TAP:00176E-1
AAAAAAGTAAGCAATCACAACAA
>U_TAP:00176F-1
AAAAAAGTAAGGTTTCCGTTGTC
>U_TAP:001770-2
AAAAAAGTAAGGTTTCCTTTGTC
>U_TAP:001771-3
AAAAAAGTAAGGTTTCCTTTGTCT
>U_TAP:001772-1
AAAAAAGTAAGTGAAATAAATAA
>U_TAP:001773-1
AAAAAAGTAATAGAAAAAA
>U_TAP:001774-1
AAAAAAGTAATAGAGAGGAAGAA
>U_TAP:001775-1
AAAAAAGTAATCAATTAAGTTCAAG
>U_TAP:001776-1
AAAAAAGTAATCTCTCGATCA
>U_TAP:001777-1
AAAAAAGTAATTCAAACAACGGAAT
>U_TAP:001778-1
AAAAAAGTACGAATGGAATGA
>U_TAP:001779-1
AAAAAAGTACGTTTTGCCATAGT
>U_TAP:00177A-1
AAAAAAGTACGTTTTGCT
>U_TAP:00177B-2
AAAAAAGTACTGAGAAACAACCA
>U_TAP:00177C-1
AAAAAAGTACTGCTACAATTACTTGA
>U_TAP:00177D-1
AAAAAAGTACTTTTTGCCA
>U_TAP:00177E-1
AAAAAAGTAGAACAAAACAAGA
>U_TAP:00177F-1
AAAAAAGTAGAACAAAACAAGAT
>U_TAP:001780-1
AAAAAAGTAGAGTACTGATATTGCT
>U_TAP:001781-1
AAAAAAGTAGGCAAGAAC
>U_TAP:001782-1
AAAAAAGTAGGGTTGAATA
>U_TAP:001783-1
AAAAAAGTAGGGTTGAATAT
>U_TAP:001784-1
AAAAAAGTAGTCGACAATAATGA
>U_TAP:001785-1
AAAAAAGTATAATCAAACTACTT
>U_TAP:001786-1
AAAAAAGTATATAAGAAGGCAG
>U_TAP:001787-1
AAAAAAGTATATGCATTGGTC
>U_TAP:001788-2
AAAAAAGTATATGCATTGGTCA
>U_TAP:001789-3
AAAAAAGTATATGCATTGGTCAA
>U_TAP:00178A-3
AAAAAAGTATATGCATTGGTCAAT
>U_TAP:00178B-2
AAAAAAGTATATGTGTAAAGA
>U_TAP:00178C-1
AAAAAAGTATCAACGGTACCACTTGAA
>U_TAP:00178D-3
AAAAAAGTATCAACGGTTCCA
>U_TAP:00178E-1
AAAAAAGTATCAACGGTTCCAC
>U_TAP:00178F-1
AAAAAAGTATCAACGGTTCCACT
>U_TAP:001790-2
AAAAAAGTATTAAATGCTTCAA
>U_TAP:001791-3
AAAAAAGTATTAAATGCTTCAAC
>U_TAP:001792-1
AAAAAAGTATTAAATGCTTCAACCA
>U_TAP:001793-5
AAAAAAGTATTAAATGCTTCAACT
>U_TAP:001794-1
AAAAAAGTATTAAATGCTTCAACTT
>U_TAP:001795-1
AAAAAAGTATTATCAGTAATCT
>U_TAP:001796-1
AAAAAAGTCAAGGATTTA
>U_TAP:001797-1
AAAAAAGTCAAGGATTTACC
>U_TAP:001798-1
AAAAAAGTCAATATGGAAACGTATC
>U_TAP:001799-1
AAAAAAGTCACTTCGCGAAT
>U_TAP:00179A-1
AAAAAAGTCAGAAAAAAAACTA
>U_TAP:00179B-1
AAAAAAGTCAGATATCAGAATGA
>U_TAP:00179C-1
AAAAAAGTCAGCGTAGCCCGA
>U_TAP:00179D-1
AAAAAAGTCAGGAAGCTACTACA
>U_TAP:00179E-1
AAAAAAGTCAGGGGTGTTGCGAT
>U_TAP:00179F-1
AAAAAAGTCAGTTAAGCCATTAC
>U_TAP:0017A0-1
AAAAAAGTCAGTTAAGCCATTACG
>U_TAP:0017A1-1
AAAAAAGTCATGCAGAAAGA
>U_TAP:0017A2-1
AAAAAAGTCATGTGGAGGGTCAGT
>U_TAP:0017A3-1
AAAAAAGTCATTGTGGATAATCT
>U_TAP:0017A4-1
AAAAAAGTCCGGAAAAAAAATT
>U_TAP:0017A5-1
AAAAAAGTCGAACAAAAAAA
>U_TAP:0017A6-1
AAAAAAGTCGACTTTCCAC
>U_TAP:0017A7-1
AAAAAAGTCGTGGGTTAACT
>U_TAP:0017A8-1
AAAAAAGTCTAAAAATCAAATCCT
>U_TAP:0017A9-1
AAAAAAGTCTAGGAATTGACATA
>U_TAP:0017AA-1
AAAAAAGTCTCCGGATAGAAAGTA
>U_TAP:0017AB-1
AAAAAAGTCTCGTCATCT
>U_TAP:0017AC-1
AAAAAAGTCTCTGATTTC
>U_TAP:0017AD-1
AAAAAAGTCTTATTTCCTTATTGCTGA
>U_TAP:0017AE-1
AAAAAAGTCTTCATCACTCCA
>U_TAP:0017AF-1
AAAAAAGTCTTCATCACTCTAAC
>U_TAP:0017B0-1
AAAAAAGTCTTCATCACTCTAACT
>U_TAP:0017B1-2
AAAAAAGTCTTGTTAGAATAAC
>U_TAP:0017B2-1
AAAAAAGTCTTTCAAATGAGTAAT
>U_TAP:0017B3-1
AAAAAAGTCTTTTTGTAA
>U_TAP:0017B4-1
AAAAAAGTGAAATTCAAAAATGA
>U_TAP:0017B5-1
AAAAAAGTGAACGATTAA
>U_TAP:0017B6-1
AAAAAAGTGAACGATTAATA
>U_TAP:0017B7-1
AAAAAAGTGAACGATTAATAAA
>U_TAP:0017B8-2
AAAAAAGTGAATGAGCAGATTAGAAAA
>U_TAP:0017B9-1
AAAAAAGTGACCATAAGAT
>U_TAP:0017BA-1
AAAAAAGTGACCATAAGATCTA
>U_TAP:0017BB-1
AAAAAAGTGAGAGATTGTAC
>U_TAP:0017BC-1
AAAAAAGTGATAAAATTAGTGGT
>U_TAP:0017BD-1
AAAAAAGTGATAGGATCAAA
>U_TAP:0017BE-1
AAAAAAGTGATAGGATCAACCA
>U_TAP:0017BF-1
AAAAAAGTGATAGGATCCA
>U_TAP:0017C0-1
AAAAAAGTGATCTAAGTCTGTAA
>U_TAP:0017C1-1
AAAAAAGTGCAAAAATATTTTAGA
>U_TAP:0017C2-1
AAAAAAGTGCGGTATTAAA
>U_TAP:0017C3-1
AAAAAAGTGCTATCATTGGCAAAAA
>U_TAP:0017C4-1
AAAAAAGTGCTATCCATCTTTTG
>U_TAP:0017C5-1
AAAAAAGTGCTGATATGCAGGT
>U_TAP:0017C6-3
AAAAAAGTGGTAAGATCGAG
>U_TAP:0017C7-1
AAAAAAGTGGTAGGTCCT
>U_TAP:0017C8-1
AAAAAAGTGTCCATTTCATGTA
>U_TAP:0017C9-1
AAAAAAGTGTGAAAGCTATACGA
>U_TAP:0017CA-1
AAAAAAGTGTGTAGTTTG
>U_TAP:0017CB-1
AAAAAAGTGTGTAGTTTGCCA
>U_TAP:0017CC-1
AAAAAAGTGTGTAGTTTGCGTGAATC
>U_TAP:0017CD-1
AAAAAAGTTAAAAATGTAAGA
>U_TAP:0017CE-1
AAAAAAGTTAAAACAACAAGTT
>U_TAP:0017CF-1
AAAAAAGTTAAAACCTTGGCTAT
>U_TAP:0017D0-1
AAAAAAGTTAAAGTTAAAAGGCAA
>U_TAP:0017D1-2
AAAAAAGTTAAATGGACTTAC
>U_TAP:0017D2-2
AAAAAAGTTAAATGGACTTACG
>U_TAP:0017D3-7
AAAAAAGTTAAATGGACTTACGT
>U_TAP:0017D4-2
AAAAAAGTTAAATGGACTTACGTT
>U_TAP:0017D5-1
AAAAAAGTTAAATGGACTTACGTTA
>U_TAP:0017D6-1
AAAAAAGTTAAATGGACTTACTT
>U_TAP:0017D7-1
AAAAAAGTTAAATTATTTAGTTCC
>U_TAP:0017D8-1
AAAAAAGTTAACATGCATGT
>U_TAP:0017D9-1
AAAAAAGTTAACCTTAAAGCAAAC
>U_TAP:0017DA-1
AAAAAAGTTAAGGAAAAA
>U_TAP:0017DB-1
AAAAAAGTTACGGTAGGTTAT
>U_TAP:0017DC-1
AAAAAAGTTACGGTAGGTTATT
>U_TAP:0017DD-1
AAAAAAGTTAGACAATACAAC
>U_TAP:0017DE-1
AAAAAAGTTAGAGATTGT
>U_TAP:0017DF-1
AAAAAAGTTAGAGCCTATTCCA
>U_TAP:0017E0-1
AAAAAAGTTAGCGAAAAGCATGCA
>U_TAP:0017E1-1
AAAAAAGTTAGCGTTTCCA
>U_TAP:0017E2-1
AAAAAAGTTAGCGTTTTCTTCA
>U_TAP:0017E3-3
AAAAAAGTTAGCGTTTTCTTCC
>U_TAP:0017E4-7
AAAAAAGTTAGCGTTTTCTTCCA
>U_TAP:0017E5-3
AAAAAAGTTAGCGTTTTCTTCCAT
>U_TAP:0017E6-1
AAAAAAGTTAGCGTTTTCTTCCATA
>U_TAP:0017E7-1
AAAAAAGTTAGCGTTTTCTTCTA
>U_TAP:0017E8-1
AAAAAAGTTAGGAAATTTAAAC
>U_TAP:0017E9-1
AAAAAAGTTAGGATGAGCTCCAGTGGGACC
>U_TAP:0017EA-1
AAAAAAGTTAGTAATGAG
>U_TAP:0017EB-1
AAAAAAGTTAGTACAAAGATTAGA
>U_TAP:0017EC-1
AAAAAAGTTAGTCAATCTTCTT
>U_TAP:0017ED-4
AAAAAAGTTAGTCAATCTTCTTA
>U_TAP:0017EE-1
AAAAAAGTTAGTCAATCTTCTTAA
>U_TAP:0017EF-1
AAAAAAGTTAGTTGCCCAGA
>U_TAP:0017F0-2
AAAAAAGTTAGTTGCCCAGAGA
>U_TAP:0017F1-1
AAAAAAGTTAGTTGCCCAGCGA
>U_TAP:0017F2-1
AAAAAAGTTATAACTGAAAGTA
>U_TAP:0017F3-1
AAAAAAGTTATCGTTTTCTTCCAT
>U_TAP:0017F4-1
AAAAAAGTTATGACAGATGCAT
>U_TAP:0017F5-1
AAAAAAGTTCAACCCAAGTCAGTT
>U_TAP:0017F6-1
AAAAAAGTTCATCGTTAC
>U_TAP:0017F7-1
AAAAAAGTTCCCGTAGTTA
>U_TAP:0017F8-1
AAAAAAGTTCCGACAAATGTTC
>U_TAP:0017F9-1
AAAAAAGTTCCTTAATTTA
>U_TAP:0017FA-3
AAAAAAGTTCCTTAATTTAA
>U_TAP:0017FB-1
AAAAAAGTTCCTTAATTTAAAAAA
>U_TAP:0017FC-1
AAAAAAGTTCCTTAATTTAAG
>U_TAP:0017FD-10
AAAAAAGTTCCTTAATTTAAGA
>U_TAP:0017FE-1
AAAAAAGTTCCTTAATTTAAGAA
>U_TAP:0017FF-3
AAAAAAGTTCCTTAATTTAAGAAT
>U_TAP:001800-1
AAAAAAGTTCCTTAATTTAATAA
>U_TAP:001801-1
AAAAAAGTTCTTTCAACCA
>U_TAP:001802-1
AAAAAAGTTCTTTCGTTCTTCAT
>U_TAP:001803-1
AAAAAAGTTGAAGCAAGGATTG
>U_TAP:001804-1
AAAAAAGTTGCAAAAATTTGATCAT
>U_TAP:001805-4
AAAAAAGTTGCAAGATCAAAC
>U_TAP:001806-1
AAAAAAGTTGCCATTATGGATAA
>U_TAP:001807-2
AAAAAAGTTGCCATTATGGATATT
>U_TAP:001808-1
AAAAAAGTTGCCATTATGGATATTA
>U_TAP:001809-1
AAAAAAGTTGCGCACAATTCT
>U_TAP:00180A-1
AAAAAAGTTGCGCACAATTCTT
>U_TAP:00180B-1
AAAAAAGTTGCTGTTTACAATC
>U_TAP:00180C-1
AAAAAAGTTGGATGATATTAC
>U_TAP:00180D-1
AAAAAAGTTGGGGCAGTGTA
>U_TAP:00180E-3
AAAAAAGTTGGGGCAGTGTAA
>U_TAP:00180F-1
AAAAAAGTTGGGGCAGTGTAACC
>U_TAP:001810-1
AAAAAAGTTGGGGCAGTGTAAT
>U_TAP:001811-1
AAAAAAGTTGGGGCAGTGTAATAA
>U_TAP:001812-1
AAAAAAGTTGGTCCAATGATT
>U_TAP:001813-1
AAAAAAGTTGGTCCAATGATTGC
>U_TAP:001814-1
AAAAAAGTTGGTCCAATGATTGCAA
>U_TAP:001815-2
AAAAAAGTTGGTCCAATGATTGCT
>U_TAP:001816-1
AAAAAAGTTGGTCCTATGATTGCT
>U_TAP:001817-1
AAAAAAGTTGGTCCTATGATTGTT
>U_TAP:001818-1
AAAAAAGTTGGTCCTATGATTGTTGG
>U_TAP:001819-1
AAAAAAGTTGGTCCTATGATTTCT
>U_TAP:00181A-1
AAAAAAGTTGGTCTTATGATTGT
>U_TAP:00181B-1
AAAAAAGTTGGTTCAATGATTGCT
>U_TAP:00181C-1
AAAAAAGTTGTCCAATGATTGCT
>U_TAP:00181D-1
AAAAAAGTTGTTAACCTCGTAGAT
>U_TAP:00181E-6
AAAAAAGTTGTTTGAATAGTTGGAAGT
>U_TAP:00181F-1
AAAAAAGTTGTTTTTGAGGTATTGCA
>U_TAP:001820-1
AAAAAAGTTTAAAAATAACAGA
>U_TAP:001821-1
AAAAAAGTTTAAAAATAACAGTT
>U_TAP:001822-1
AAAAAAGTTTAACAAAGAGGACTAT
>U_TAP:001823-1
AAAAAAGTTTCCAGGAAA
>U_TAP:001824-1
AAAAAAGTTTCTCAATTTGAGAA
>U_TAP:001825-1
AAAAAAGTTTCTTAATTTGAG
>U_TAP:001826-3
AAAAAAGTTTCTTAATTTGAGAA
>U_TAP:001827-1
AAAAAAGTTTCTTAGCTTGAGA
>U_TAP:001828-1
AAAAAAGTTTCTTAGTTCGAG
>U_TAP:001829-1
AAAAAAGTTTCTTAGTTGAGAA
>U_TAP:00182A-5
AAAAAAGTTTCTTAGTTTGAG
>U_TAP:00182B-17
AAAAAAGTTTCTTAGTTTGAGA
>U_TAP:00182C-15
AAAAAAGTTTCTTAGTTTGAGAA
>U_TAP:00182D-1
AAAAAAGTTTCTTAGTTTGAGAAT
>U_TAP:00182E-3
AAAAAAGTTTCTTAGTTTGAGTA
>U_TAP:00182F-2
AAAAAAGTTTCTTAGTTTGAGTAT
>U_TAP:001830-1
AAAAAAGTTTCTTAGTTTGATAA
>U_TAP:001831-1
AAAAAAGTTTCTTATTTTGAGAA
>U_TAP:001832-1
AAAAAAGTTTGGAACGCTTCA
>U_TAP:001833-2
AAAAAAGTTTGGAACGCTTCAC
>U_TAP:001834-1
AAAAAAGTTTGGAACGCTTCACG
>U_TAP:001835-1
AAAAAAGTTTGTCCTTTCAAAAT
>U_TAP:001836-1
AAAAAAGTTTTAAATTATATAGAAGATT
>U_TAP:001837-1
AAAAAAGTTTTCATGGGAT
>U_TAP:001838-1
AAAAAATAAAAAAAAAA
>U_TAP:001839-1
AAAAAATAAAAAAAAAAA
>U_TAP:00183A-1
AAAAAATAAAAAAAACACGCAATTA
>U_TAP:00183B-1
AAAAAATAAAAAAAATAAATGTTGA
>U_TAP:00183C-1
AAAAAATAAAAAAAATAAATGTTGAT
>U_TAP:00183D-1
AAAAAATAAAAAAACACGCAATT
>U_TAP:00183E-1
AAAAAATAAAAAAAGGGACAACA
>U_TAP:00183F-1
AAAAAATAAAAAAATAAAAGCA
>U_TAP:001840-1
AAAAAATAAAAAAATAAAT
>U_TAP:001841-1
AAAAAATAAAAAAATAAATGT
>U_TAP:001842-2
AAAAAATAAAAAAATAAATGTTGAA
>U_TAP:001843-1
AAAAAATAAAAAAATCGAAAAA
>U_TAP:001844-2
AAAAAATAAAAAAGAAGAAAGGA
>U_TAP:001845-1
AAAAAATAAAAAAGAAGAAAGGAG
>U_TAP:001846-2
AAAAAATAAAAAAGAAGAAAGTA
>U_TAP:001847-1
AAAAAATAAAAAAGGCAAAAA
>U_TAP:001848-1
AAAAAATAAAAAATCCGTAGAT
>U_TAP:001849-2
AAAAAATAAAAAATTAATCA
>U_TAP:00184A-1
AAAAAATAAAAACCTTCATCTTT
>U_TAP:00184B-2
AAAAAATAAAAAGAAGAAAGG
>U_TAP:00184C-1
AAAAAATAAAAAGAAGAGGA
>U_TAP:00184D-1
AAAAAATAAAAAGCAAAATCAAAT
>U_TAP:00184E-1
AAAAAATAAAAATAAAATCATTCT
>U_TAP:00184F-2
AAAAAATAAAAATACTTCACCA
>U_TAP:001850-1
AAAAAATAAAAATACTTGCTTAAA
>U_TAP:001851-1
AAAAAATAAAAATCACAATGA
>U_TAP:001852-1
AAAAAATAAAAATGAAAAAACCA
>U_TAP:001853-1
AAAAAATAAAAATGAAATTT
>U_TAP:001854-1
AAAAAATAAAAATGAGAAAAATAAA
>U_TAP:001855-1
AAAAAATAAAAATGGAAATTGCGT
>U_TAP:001856-1
AAAAAATAAAAATTAAAAAGCAC
>U_TAP:001857-2
AAAAAATAAAAATTGATTAA
>U_TAP:001858-1
AAAAAATAAAAATTGATTAAT
>U_TAP:001859-5
AAAAAATAAAAATTGATTAATTA
>U_TAP:00185A-1
AAAAAATAAAAATTGATTAATTAG
>U_TAP:00185B-1
AAAAAATAAAAATTGATTAATTAGA
>U_TAP:00185C-1
AAAAAATAAAAATTTGCGTGTCA
>U_TAP:00185D-1
AAAAAATAAAACAAAAGGCAGT
>U_TAP:00185E-1
AAAAAATAAAACTACCTCACAAA
>U_TAP:00185F-1
AAAAAATAAAACTTGTCAAACAT
>U_TAP:001860-1
AAAAAATAAAAGAAAAAAGTAAAAG
>U_TAP:001861-1
AAAAAATAAAAGCATGCAATAAA
>U_TAP:001862-1
AAAAAATAAAAGGATTAAAAAAA
>U_TAP:001863-1
AAAAAATAAAAGTTAGTCAATCTT
>U_TAP:001864-1
AAAAAATAAAATAAAACAATGA
>U_TAP:001865-1
AAAAAATAAAATAAGTGGAGTA
>U_TAP:001866-1
AAAAAATAAAATAATACTGATTTTCCA
>U_TAP:001867-1
AAAAAATAAAATATATAGA
>U_TAP:001868-2
AAAAAATAAAATATATAGACGAAA
>U_TAP:001869-5
AAAAAATAAAATCAATTGGACGT
>U_TAP:00186A-3
AAAAAATAAAATCAATTGGACGTA
>U_TAP:00186B-8
AAAAAATAAAATCAATTGGACGTAT
>U_TAP:00186C-2
AAAAAATAAAATCAATTGTACGTAT
>U_TAP:00186D-1
AAAAAATAAAATCAATTTGACG
>U_TAP:00186E-1
AAAAAATAAAATCGATTGGACGTA
>U_TAP:00186F-1
AAAAAATAAAATGATGATTGT
>U_TAP:001870-2
AAAAAATAAAATGATGATTGTAA
>U_TAP:001871-10
AAAAAATAAAATGATGATTGTC
>U_TAP:001872-35
AAAAAATAAAATGATGATTGTCC
>U_TAP:001873-2
AAAAAATAAAATGATGATTGTCCA
>U_TAP:001874-17
AAAAAATAAAATGATGATTGTCCT
>U_TAP:001875-1
AAAAAATAAAATGATGATTGTCCTT
>U_TAP:001876-1
AAAAAATAAAATGATGATTGTT
>U_TAP:001877-2
AAAAAATAAAATGATGATTTTCC
>U_TAP:001878-1
AAAAAATAAAATGATGATTTTCCT
>U_TAP:001879-1
AAAAAATAAAATGATTATTGTCCT
>U_TAP:00187A-1
AAAAAATAAAATGATTATTTTC
>U_TAP:00187B-1
AAAAAATAAAATGGTGATTGTCC
>U_TAP:00187C-1
AAAAAATAAAATTATGATTGTCC
>U_TAP:00187D-1
AAAAAATAAAATTCAAAATTAGAT
>U_TAP:00187E-1
AAAAAATAAAATTTATTCAATCTT
>U_TAP:00187F-2
AAAAAATAAAATTTGGTTA
>U_TAP:001880-1
AAAAAATAAACAACAAACAAT
>U_TAP:001881-2
AAAAAATAAACAACAAGTAAACA
>U_TAP:001882-1
AAAAAATAAACATGGTCGTCTTTT
>U_TAP:001883-1
AAAAAATAAACATTGCATTGGTAA
>U_TAP:001884-1
AAAAAATAAACATTGCATTGGTTGGT
>U_TAP:001885-1
AAAAAATAAACATTTCAATCATT
>U_TAP:001886-1
AAAAAATAAACCAAAAGCACGTA
>U_TAP:001887-1
AAAAAATAAACCAATTTCTTTAC
>U_TAP:001888-1
AAAAAATAAACCTAGACATTGTCA
>U_TAP:001889-1
AAAAAATAAACCTTTTTACACC
>U_TAP:00188A-1
AAAAAATAAACCTTTTTACACCA
>U_TAP:00188B-1
AAAAAATAAACGACAGCT
>U_TAP:00188C-1
AAAAAATAAACGACAGCTG
>U_TAP:00188D-1
AAAAAATAAACTATAAAATTCTGCA
>U_TAP:00188E-1
AAAAAATAAACTCAGCAAAGAA
>U_TAP:00188F-1
AAAAAATAAACTTCACGAATT
>U_TAP:001890-1
AAAAAATAAAGAAAGAAAAAAAAAA
>U_TAP:001891-1
AAAAAATAAAGACTGCTAC
>U_TAP:001892-1
AAAAAATAAAGACTGCTACCA
>U_TAP:001893-3
AAAAAATAAAGAGGAAAGTGT
>U_TAP:001894-1
AAAAAATAAAGATTTGTATTTTA
>U_TAP:001895-1
AAAAAATAAAGCAACCTCAAC
>U_TAP:001896-1
AAAAAATAAAGCAACCTCAACCA
>U_TAP:001897-1
AAAAAATAAAGCTGTTTCATAAGGAG
>U_TAP:001898-1
AAAAAATAAAGGAAGGCAGCCAAA
>U_TAP:001899-1
AAAAAATAAAGGCATGCAATAA
>U_TAP:00189A-1
AAAAAATAAAGGCCGTGAT
>U_TAP:00189B-1
AAAAAATAAAGGCTTATTAAT
>U_TAP:00189C-2
AAAAAATAAAGGTCGTGAT
>U_TAP:00189D-5
AAAAAATAAAGGTCGTGATA
>U_TAP:00189E-1
AAAAAATAAAGGTCGTGATAATCA
>U_TAP:00189F-1
AAAAAATAAAGGTCGTGATATAG
>U_TAP:0018A0-1
AAAAAATAAAGGTTTATTAA
>U_TAP:0018A1-1
AAAAAATAAAGTAAAATGTCACG
>U_TAP:0018A2-1
AAAAAATAAAGTAAAATGTCACTA
>U_TAP:0018A3-2
AAAAAATAAAGTTATGGAAAAATA
>U_TAP:0018A4-1
AAAAAATAAAGTTTCTTTTGTCT
>U_TAP:0018A5-1
AAAAAATAAATAACAGAACGTGAAAGAG
>U_TAP:0018A6-1
AAAAAATAAATAAGAAAA
>U_TAP:0018A7-1
AAAAAATAAATAAGAAATTGTGT
>U_TAP:0018A8-1
AAAAAATAAATACTGCTACCA
>U_TAP:0018A9-1
AAAAAATAAATATACAACAACAA
>U_TAP:0018AA-1
AAAAAATAAATATATGACTAA
>U_TAP:0018AB-1
AAAAAATAAATCTAAACAACAT
>U_TAP:0018AC-1
AAAAAATAAATGTTGATATGCA
>U_TAP:0018AD-1
AAAAAATAAATGTTGATATGCAA
>U_TAP:0018AE-1
AAAAAATAAATTAACTGGAGATCAAG
>U_TAP:0018AF-1
AAAAAATAAATTGCTTCCAAAAA
>U_TAP:0018B0-1
AAAAAATAAATTTAATAAGTATCA
>U_TAP:0018B1-1
AAAAAATAAATTTCACAGAA
>U_TAP:0018B2-1
AAAAAATAAATTTCACAGATAAATAA
>U_TAP:0018B3-1
AAAAAATAAATTTCGCTTACTT
>U_TAP:0018B4-2
AAAAAATAAATTTCGCTTTAC
>U_TAP:0018B5-1
AAAAAATAAATTTCGCTTTACG
>U_TAP:0018B6-11
AAAAAATAAATTTCGCTTTACGT
>U_TAP:0018B7-1
AAAAAATAAATTTCGCTTTACGTA
>U_TAP:0018B8-1
AAAAAATAAATTTCGCTTTACGTAC
>U_TAP:0018B9-1
AAAAAATAAATTTCGCTTTACGTAT
>U_TAP:0018BA-1
AAAAAATAAATTTCGCTTTACGTATTTC
>U_TAP:0018BB-1
AAAAAATAAATTTCTCTTTACGT
>U_TAP:0018BC-1
AAAAAATAACACAAGTA
>U_TAP:0018BD-1
AAAAAATAACAGATAAAGTAA
>U_TAP:0018BE-1
AAAAAATAACAGATTGAGGAA
>U_TAP:0018BF-1
AAAAAATAACCTATCATGT
>U_TAP:0018C0-1
AAAAAATAACCTATGTACCGG
>U_TAP:0018C1-2
AAAAAATAACGAAGATTTCCTTA
>U_TAP:0018C2-1
AAAAAATAACGAAGTCTGCT
>U_TAP:0018C3-1
AAAAAATAACGAAGTCTGCTTAGC
>U_TAP:0018C4-1
AAAAAATAACGAATAAAATAAT
>U_TAP:0018C5-1
AAAAAATAACGGAAATAATAAT
>U_TAP:0018C6-1
AAAAAATAACTAAAAAATGAAATCA
>U_TAP:0018C7-1
AAAAAATAACTCCAAAAAAGGGAA
>U_TAP:0018C8-1
AAAAAATAACTCCAAAAAAGGT
>U_TAP:0018C9-1
AAAAAATAACTCCAAAAAATGGA
>U_TAP:0018CA-1
AAAAAATAACTCCAAAAAATGGAA
>U_TAP:0018CB-1
AAAAAATAACTCCAAAAAATTGA
>U_TAP:0018CC-2
AAAAAATAAGAACATTAAATTAC
>U_TAP:0018CD-1
AAAAAATAAGAACATTAAATTACA
>U_TAP:0018CE-1
AAAAAATAAGAACCGTCCATTGC
>U_TAP:0018CF-1
AAAAAATAAGAATATCCTTA
>U_TAP:0018D0-1
AAAAAATAAGACATATAAACCA
>U_TAP:0018D1-1
AAAAAATAAGACCGGAGGAA
>U_TAP:0018D2-1
AAAAAATAAGACCGGAGGAAT
>U_TAP:0018D3-3
AAAAAATAAGACCGGAGGAATT
>U_TAP:0018D4-1
AAAAAATAAGACCGGAGGAATTCA
>U_TAP:0018D5-6
AAAAAATAAGACCGGAGGAATTG
>U_TAP:0018D6-10
AAAAAATAAGACCGGAGGAATTGA
>U_TAP:0018D7-2
AAAAAATAAGACCGGAGGAATTGAA
>U_TAP:0018D8-1
AAAAAATAAGACCGGAGGAATTGAG
>U_TAP:0018D9-1
AAAAAATAAGACCGGAGGAATTGC
>U_TAP:0018DA-2
AAAAAATAAGACCGGAGGAATTT
>U_TAP:0018DB-1
AAAAAATAAGAGAATAGAAAGAAT
>U_TAP:0018DC-2
AAAAAATAAGAGATTATGATGAGA
>U_TAP:0018DD-1
AAAAAATAAGAGATTATGATTAG
>U_TAP:0018DE-2
AAAAAATAAGAGGTAAAATTTATT
>U_TAP:0018DF-2
AAAAAATAAGCCGGTGATTATA
>U_TAP:0018E0-2
AAAAAATAAGCTTTTTTTAGTA
>U_TAP:0018E1-2
AAAAAATAAGCTTTTTTTAGTAGT
>U_TAP:0018E2-1
AAAAAATAAGCTTTTTTTATTAA
>U_TAP:0018E3-1
AAAAAATAAGGACATGCCTTTGTAA
>U_TAP:0018E4-1
AAAAAATAAGGGCTCTACAAGGA
>U_TAP:0018E5-1
AAAAAATAAGTATAAACTAAGTA
>U_TAP:0018E6-1
AAAAAATAAGTGATCCTAAATTG
>U_TAP:0018E7-1
AAAAAATAAGTGATCCTAAATTGA
>U_TAP:0018E8-1
AAAAAATAAGTGATTAGT
>U_TAP:0018E9-1
AAAAAATAAGTGTATCTG
>U_TAP:0018EA-1
AAAAAATAAGTTAACAGAAA
>U_TAP:0018EB-1
AAAAAATAAGTTAACCTGAAA
>U_TAP:0018EC-1
AAAAAATAAGTTCGGTGTCAATTT
>U_TAP:0018ED-1
AAAAAATAATAAAAAAATAACA
>U_TAP:0018EE-1
AAAAAATAATAAATAATAAAT
>U_TAP:0018EF-1
AAAAAATAATAAATAATTGAA
>U_TAP:0018F0-1
AAAAAATAATAAGAAAAAGGAA
>U_TAP:0018F1-1
AAAAAATAATAAGAAGGAAAAAAGAA
>U_TAP:0018F2-1
AAAAAATAATAAGATCAGTAGTAT
>U_TAP:0018F3-1
AAAAAATAATAAGATCAGTAGTATA
>U_TAP:0018F4-1
AAAAAATAATAAGATCGGTGATT
>U_TAP:0018F5-1
AAAAAATAATAAGATCGGTGATTT
>U_TAP:0018F6-1
AAAAAATAATAAGGTAGAGAAA
>U_TAP:0018F7-1
AAAAAATAATAATAAGCAAAATT
>U_TAP:0018F8-1
AAAAAATAATACTCATTATTAAAA
>U_TAP:0018F9-1
AAAAAATAATAGGACAATACGT
>U_TAP:0018FA-1
AAAAAATAATAGTCAAAATTTACTC
>U_TAP:0018FB-1
AAAAAATAATATAGGACCAGA
>U_TAP:0018FC-1
AAAAAATAATATCACAAATTTCAG
>U_TAP:0018FD-2
AAAAAATAATCAAAATCTTTCG
>U_TAP:0018FE-1
AAAAAATAATCAGCTCCAATCA
>U_TAP:0018FF-1
AAAAAATAATCCACGCCA
>U_TAP:001900-1
AAAAAATAATCCACGCCAACA
>U_TAP:001901-2
AAAAAATAATCCACGCCAACAC
>U_TAP:001902-1
AAAAAATAATCCACGCCAACACG
>U_TAP:001903-1
AAAAAATAATCCACGCCAACACGA
>U_TAP:001904-2
AAAAAATAATCCACGCCAACACGT
>U_TAP:001905-1
AAAAAATAATCCACGCCAACATGT
>U_TAP:001906-1
AAAAAATAATCCATAATATCAT
>U_TAP:001907-1
AAAAAATAATCGAATGACATCA
>U_TAP:001908-1
AAAAAATAATCTCCTTACATGAAA
>U_TAP:001909-1
AAAAAATAATGTCCTTAATAGT
>U_TAP:00190A-1
AAAAAATAATGTGTGTGTGTGTAA
>U_TAP:00190B-1
AAAAAATAATGTGTGTGTGTTTAA
>U_TAP:00190C-1
AAAAAATAATTAAAGAAGATAA
>U_TAP:00190D-1
AAAAAATAATTAATTCATTACC
>U_TAP:00190E-3
AAAAAATAATTAATTCATTACCA
>U_TAP:00190F-1
AAAAAATAATTACATGCCTTGGTT
>U_TAP:001910-1
AAAAAATAATTATCGGATATTTTA
>U_TAP:001911-1
AAAAAATAATTATCTTAAAAATA
>U_TAP:001912-1
AAAAAATAATTATTTGAACAGAT
>U_TAP:001913-1
AAAAAATAATTCCGAGAAATCATA
>U_TAP:001914-1
AAAAAATAATTGCTGGGT
>U_TAP:001915-1
AAAAAATAATTTAAATCTTACC
>U_TAP:001916-1
AAAAAATAATTTAAATCTTACCA
>U_TAP:001917-2
AAAAAATAATTTAAATCTTACCAT
>U_TAP:001918-1
AAAAAATAATTTAGCAAAATATT
>U_TAP:001919-1
AAAAAATAATTTCTCTACAAGGA
>U_TAP:00191A-1
AAAAAATACAAAACAATAAC
>U_TAP:00191B-7
AAAAAATACAAAACAATAACAGA
>U_TAP:00191C-6
AAAAAATACAAAACAATAACAGAA
>U_TAP:00191D-1
AAAAAATACAAAACAATAACAGAAA
>U_TAP:00191E-1
AAAAAATACAAAACAATAACAGAAGAA
>U_TAP:00191F-1
AAAAAATACAAAACAATAACATAA
>U_TAP:001920-1
AAAAAATACAAAACAGTAAC
>U_TAP:001921-4
AAAAAATACAAAACAGTAACAG
>U_TAP:001922-47
AAAAAATACAAAACAGTAACAGA
>U_TAP:001923-5
AAAAAATACAAAACAGTAACAGAA
>U_TAP:001924-1
AAAAAATACAAAACAGTAACAT
>U_TAP:001925-1
AAAAAATACAAAACAGTAACATA
>U_TAP:001926-1
AAAAAATACAAAACAGTAGAAGAA
>U_TAP:001927-1
AAAAAATACAAAACAGTAGC
>U_TAP:001928-1
AAAAAATACAAAACAGTAGCA
>U_TAP:001929-1
AAAAAATACAAAACAGTAGCAA
>U_TAP:00192A-5
AAAAAATACAAAACAGTAGCAGA
>U_TAP:00192B-2
AAAAAATACAAAACAGTAGCAGAA
>U_TAP:00192C-1
AAAAAATACAAAACAGTATCATA
>U_TAP:00192D-1
AAAAAATACAAAACAGTCACAGA
>U_TAP:00192E-1
AAAAAATACAAAATAGTAGCAGAAA
>U_TAP:00192F-1
AAAAAATACAAAATAGTAGCATAAA
>U_TAP:001930-1
AAAAAATACAAAATTTAAATTTGA
>U_TAP:001931-1
AAAAAATACAAAATTTTATAA
>U_TAP:001932-1
AAAAAATACAAAGCAGTAA
>U_TAP:001933-1
AAAAAATACAAAGCAGTAACA
>U_TAP:001934-12
AAAAAATACAAAGCAGTAACAG
>U_TAP:001935-58
AAAAAATACAAAGCAGTAACAGA
>U_TAP:001936-10
AAAAAATACAAAGCAGTAACAGAA
>U_TAP:001937-2
AAAAAATACAAAGCAGTAACAGAAA
>U_TAP:001938-1
AAAAAATACAAAGCAGTAACAGAAG
>U_TAP:001939-3
AAAAAATACAAAGCAGTAACATA
>U_TAP:00193A-1
AAAAAATACAAAGCAGTAACATAA
>U_TAP:00193B-1
AAAAAATACAAAGCAGTAGCAGA
>U_TAP:00193C-1
AAAAAATACAAATAAATGAATAT
>U_TAP:00193D-1
AAAAAATACAAATAAGTAACAGA
>U_TAP:00193E-1
AAAAAATACAAATCAGTAACAGA
>U_TAP:00193F-1
AAAAAATACAACAAAACACAAC
>U_TAP:001940-1
AAAAAATACAACAAAACACAACA
>U_TAP:001941-1
AAAAAATACAACAAAACACAACAA
>U_TAP:001942-1
AAAAAATACAACACTAAACAAT
>U_TAP:001943-1
AAAAAATACAACTAATCTGAAA
>U_TAP:001944-1
AAAAAATACAACTAATCTGAAATAT
>U_TAP:001945-1
AAAAAATACAACTAATCTTAAAAAA
>U_TAP:001946-1
AAAAAATACAATATAAAACAT
>U_TAP:001947-1
AAAAAATACAATTTCAAGCTGAA
>U_TAP:001948-1
AAAAAATACACATGGTCGTCTT
>U_TAP:001949-2
AAAAAATACACATGGTCGTCTTT
>U_TAP:00194A-2
AAAAAATACACATGGTCGTCTTTT
>U_TAP:00194B-1
AAAAAATACACATGGTCGTCTTTTC
>U_TAP:00194C-1
AAAAAATACACCATTAGGCTAAA
>U_TAP:00194D-1
AAAAAATACAGAGTGACGTAGAAGAC
>U_TAP:00194E-1
AAAAAATACAGATTCGAAGGAT
>U_TAP:00194F-1
AAAAAATACATATATGGGAAA
>U_TAP:001950-1
AAAAAATACATCATTATTCATTTAA
>U_TAP:001951-1
AAAAAATACATGTGTGAATACC
>U_TAP:001952-1
AAAAAATACATGTGTGAATACCG
>U_TAP:001953-1
AAAAAATACATGTGTGAATACCGT
>U_TAP:001954-1
AAAAAATACCGAAGGCTGAC
>U_TAP:001955-2
AAAAAATACCGAAGGCTGACA
>U_TAP:001956-1
AAAAAATACCGAAGGCTGACCA
>U_TAP:001957-1
AAAAAATACCTCTATCGTTGTTTGC
>U_TAP:001958-1
AAAAAATACGAAAATCCTCG
>U_TAP:001959-2
AAAAAATACGAAAATCCTCGG
>U_TAP:00195A-4
AAAAAATACGAAAATCCTCGGCA
>U_TAP:00195B-7
AAAAAATACGAAAATCCTCGGCAT
>U_TAP:00195C-4
AAAAAATACGAAAATCCTCGGCATC
>U_TAP:00195D-1
AAAAAATACGAAAATCCTCTGCAT
>U_TAP:00195E-1
AAAAAATACGAACAAATGGCAAA
>U_TAP:00195F-1
AAAAAATACGAATCAATCACAT
>U_TAP:001960-1
AAAAAATACGAATCAATCACATGG
>U_TAP:001961-1
AAAAAATACGCGCAAATTTGTCT
>U_TAP:001962-1
AAAAAATACGGAAAGAAAA
>U_TAP:001963-1
AAAAAATACGTAACGGTACTAT
>U_TAP:001964-1
AAAAAATACGTAACGGTACTATC
>U_TAP:001965-1
AAAAAATACGTAACGGTACTATCAAT
>U_TAP:001966-1
AAAAAATACGTGGTTCAATAGA
>U_TAP:001967-1
AAAAAATACGTGTCATAGGTAT
>U_TAP:001968-1
AAAAAATACTAAATTTTATTATA
>U_TAP:001969-1
AAAAAATACTAACAAAAAGAGA
>U_TAP:00196A-2
AAAAAATACTACATAAATCCGAT
>U_TAP:00196B-2
AAAAAATACTACATAAATCCGATA
>U_TAP:00196C-1
AAAAAATACTACATAAATCCGATAT
>U_TAP:00196D-1
AAAAAATACTAGCGTGTCATAT
>U_TAP:00196E-1
AAAAAATACTAGGTTTTCA
>U_TAP:00196F-1
AAAAAATACTATACCAAGAGCA
>U_TAP:001970-1
AAAAAATACTATACCAAGGAA
>U_TAP:001971-1
AAAAAATACTATACCAAGGACAC
>U_TAP:001972-1
AAAAAATACTATACCAAGGGCA
>U_TAP:001973-3
AAAAAATACTATACCAAGGGCAC
>U_TAP:001974-1
AAAAAATACTATACCAAGGGCACC
>U_TAP:001975-1
AAAAAATACTATAGTGTATTCCA
>U_TAP:001976-1
AAAAAATACTATCGAAGACTG
>U_TAP:001977-1
AAAAAATACTCAATTGTTTTGTA
>U_TAP:001978-1
AAAAAATACTTATGGATCAACTA
>U_TAP:001979-1
AAAAAATACTTATGGATCAACTAC
>U_TAP:00197A-1
AAAAAATACTTATGGATCAACTACA
>U_TAP:00197B-1
AAAAAATACTTTTGGAATTTTACA
>U_TAP:00197C-1
AAAAAATAGAAAAATATTGACAT
>U_TAP:00197D-2
AAAAAATAGAAATAAATATTAA
>U_TAP:00197E-1
AAAAAATAGAACAAAACAAGAA
>U_TAP:00197F-2
AAAAAATAGAACAAAACAAGAT
>U_TAP:001980-1
AAAAAATAGAACAAAACAAGATA
>U_TAP:001981-1
AAAAAATAGAACGAGAAGCTTTAGG
>U_TAP:001982-1
AAAAAATAGAACGAGAAGCTTTATT
>U_TAP:001983-1
AAAAAATAGAAGAACAAAAACTA
>U_TAP:001984-1
AAAAAATAGAAGCTGGAAATAT
>U_TAP:001985-1
AAAAAATAGAAGGAAATAGAGTTTT
>U_TAP:001986-1
AAAAAATAGAAGGTACATAATCT
>U_TAP:001987-1
AAAAAATAGAAGTGTCACCATA
>U_TAP:001988-1
AAAAAATAGAATCTAAAATAAA
>U_TAP:001989-1
AAAAAATAGAATTTATAAAATCGG
>U_TAP:00198A-2
AAAAAATAGAATTTATAAAATTGA
>U_TAP:00198B-1
AAAAAATAGAGCTTGGATGATA
>U_TAP:00198C-1
AAAAAATAGATACTGCATCTGT
>U_TAP:00198D-1
AAAAAATAGATATTCTCCA
>U_TAP:00198E-2
AAAAAATAGATCGAATACATGT
>U_TAP:00198F-1
AAAAAATAGATGAGGTAATTGCAAAAAG
>U_TAP:001990-1
AAAAAATAGATTGCGTTATTG
>U_TAP:001991-1
AAAAAATAGATTTTAGGAAA
>U_TAP:001992-1
AAAAAATAGCAAATTTTTA
>U_TAP:001993-1
AAAAAATAGCAAATTTTTGA
>U_TAP:001994-1
AAAAAATAGCAATTAATTAA
>U_TAP:001995-2
AAAAAATAGCAATTCACTAAA
>U_TAP:001996-1
AAAAAATAGCAGCTTTTGG
>U_TAP:001997-1
AAAAAATAGCATTAATTAAATTGGA
>U_TAP:001998-1
AAAAAATAGCCAGCTCCAATCA
>U_TAP:001999-1
AAAAAATAGCGAATGTTGGAGGTA
>U_TAP:00199A-1
AAAAAATAGCTGCAGAATAGGC
>U_TAP:00199B-1
AAAAAATAGGATAATCTCGAAG
>U_TAP:00199C-1
AAAAAATAGGATAATCTCGATGT
>U_TAP:00199D-1
AAAAAATAGGATTTTCAATGGAT
>U_TAP:00199E-1
AAAAAATAGGCATGCATCAGCA
>U_TAP:00199F-1
AAAAAATAGGCTTGAGGTAGGTTA
>U_TAP:0019A0-1
AAAAAATAGGTCAATTTA
>U_TAP:0019A1-1
AAAAAATAGGTTGCTTCGTCCT
>U_TAP:0019A2-1
AAAAAATAGGTTTTCAATGG
>U_TAP:0019A3-3
AAAAAATAGGTTTTTCAATGG
>U_TAP:0019A4-4
AAAAAATAGGTTTTTCAATGGA
>U_TAP:0019A5-1
AAAAAATAGGTTTTTCAATGGAA
>U_TAP:0019A6-1
AAAAAATAGGTTTTTCAATGGAAA
>U_TAP:0019A7-39
AAAAAATAGGTTTTTCAATGGAT
>U_TAP:0019A8-9
AAAAAATAGGTTTTTCAATGGATT
>U_TAP:0019A9-1
AAAAAATAGGTTTTTCAATGGATTGA
>U_TAP:0019AA-4
AAAAAATAGGTTTTTCAATGTAT
>U_TAP:0019AB-1
AAAAAATAGGTTTTTCAATTGAT
>U_TAP:0019AC-1
AAAAAATAGGTTTTTCGATGGAT
>U_TAP:0019AD-1
AAAAAATAGTAAATAGAATGTCA
>U_TAP:0019AE-2
AAAAAATAGTAGAAGTGGAAAGA
>U_TAP:0019AF-1
AAAAAATAGTAGAAGTGGAAAGAA
>U_TAP:0019B0-1
AAAAAATAGTAGCAGAAGGTGAC
>U_TAP:0019B1-1
AAAAAATAGTCAGCTCCAAT
>U_TAP:0019B2-2
AAAAAATAGTCAGCTCCAATA
>U_TAP:0019B3-2
AAAAAATAGTCAGCTCCAATC
>U_TAP:0019B4-8
AAAAAATAGTCAGCTCCAATCA
>U_TAP:0019B5-19
AAAAAATAGTCAGCTCCAATCAA
>U_TAP:0019B6-1
AAAAAATAGTCAGCTCCAATCAAAAA
>U_TAP:0019B7-1
AAAAAATAGTCAGCTCCAATCAAT
>U_TAP:0019B8-1
AAAAAATAGTCAGCTCCACTCAA
>U_TAP:0019B9-1
AAAAAATAGTCAGCTCCAGTCA
>U_TAP:0019BA-1
AAAAAATAGTCAGTTCCAATC
>U_TAP:0019BB-1
AAAAAATAGTCATCTCCAATCA
>U_TAP:0019BC-1
AAAAAATAGTCGCTTCATTCTGAT
>U_TAP:0019BD-1
AAAAAATAGTCTCCAATCA
>U_TAP:0019BE-1
AAAAAATAGTGAAAAACAATAGAAT
>U_TAP:0019BF-1
AAAAAATAGTGTGGTTAGTTCGA
>U_TAP:0019C0-1
AAAAAATAGTGTTAACAGCCA
>U_TAP:0019C1-1
AAAAAATAGTGTTAGAAGATAA
>U_TAP:0019C2-1
AAAAAATAGTTAATATTGTCACG
>U_TAP:0019C3-1
AAAAAATAGTTTTACGTTACT
>U_TAP:0019C4-2
AAAAAATAGTTTTACGTTACTT
>U_TAP:0019C5-2
AAAAAATAGTTTTACGTTACTTT
>U_TAP:0019C6-1
AAAAAATAGTTTTTTCAATGG
>U_TAP:0019C7-1
AAAAAATAGTTTTTTCAATGGATT
>U_TAP:0019C8-1
AAAAAATAGTTTTTTCAATGGCT
>U_TAP:0019C9-1
AAAAAATAGTTTTTTCAATGTATTA
>U_TAP:0019CA-1
AAAAAATAGTTTTTTCAATTTATTT
>U_TAP:0019CB-1
AAAAAATATAAAAAAGAGCAC
>U_TAP:0019CC-1
AAAAAATATAAAAGTTAAATGGACT
>U_TAP:0019CD-1
AAAAAATATAAAATTGATTA
>U_TAP:0019CE-1
AAAAAATATAAATTAAACAAACA
>U_TAP:0019CF-1
AAAAAATATAAATTAAACAAACGA
>U_TAP:0019D0-1
AAAAAATATAAATTAAACAAACGAT
>U_TAP:0019D1-1
AAAAAATATAAATTATAAATTAAA
>U_TAP:0019D2-1
AAAAAATATAACAATTTAGGGAA
>U_TAP:0019D3-1
AAAAAATATAACGAGAAGCTTT
>U_TAP:0019D4-1
AAAAAATATAAGAGATTTGAGAG
>U_TAP:0019D5-1
AAAAAATATAATATAATTTTCAG
>U_TAP:0019D6-1
AAAAAATATACATCTATAATCAA
>U_TAP:0019D7-2
AAAAAATATACTTAAAAGAATGTTA
>U_TAP:0019D8-1
AAAAAATATAGAACGAGTATACGC
>U_TAP:0019D9-1
AAAAAATATAGAACGAGTATACGCA
>U_TAP:0019DA-1
AAAAAATATAGAACGAGTATACGCAA
>U_TAP:0019DB-2
AAAAAATATAGACGAAAGAA
>U_TAP:0019DC-1
AAAAAATATAGACGAAAGAAA
>U_TAP:0019DD-1
AAAAAATATAGATGGAGACAGAAGA
>U_TAP:0019DE-1
AAAAAATATAGCGCTACGATGA
>U_TAP:0019DF-1
AAAAAATATAGTGTGAGTTAAT
>U_TAP:0019E0-1
AAAAAATATATAAACATAAAAAGA
>U_TAP:0019E1-4
AAAAAATATATAAACATAAGA
>U_TAP:0019E2-7
AAAAAATATATAAACATAAGAA
>U_TAP:0019E3-2
AAAAAATATATAAACATAAGAAA
>U_TAP:0019E4-1
AAAAAATATATAAACATAAGAAAA
>U_TAP:0019E5-1
AAAAAATATATAAACATAAGAAG
>U_TAP:0019E6-7
AAAAAATATATAAACATAAGAAGA
>U_TAP:0019E7-1
AAAAAATATATAACGAGTACTGC
>U_TAP:0019E8-1
AAAAAATATATAACGAGTATACGC
>U_TAP:0019E9-4
AAAAAATATATAGACGAAAG
>U_TAP:0019EA-3
AAAAAATATATAGACGAAAGA
>U_TAP:0019EB-4
AAAAAATATATAGACGAAAGAA
>U_TAP:0019EC-8
AAAAAATATATAGACGAAAGAAA
>U_TAP:0019ED-2
AAAAAATATATAGACGAAAGAAAA
>U_TAP:0019EE-1
AAAAAATATATAGACGAAAGAAAAA
>U_TAP:0019EF-1
AAAAAATATATAGACGAAATAA
>U_TAP:0019F0-1
AAAAAATATATCATCAATCTATATTA
>U_TAP:0019F1-1
AAAAAATATATCCCTGGAGAA
>U_TAP:0019F2-1
AAAAAATATATGAGGTAATTGCAAAAAG
>U_TAP:0019F3-1
AAAAAATATATGGAAGTCACCA
>U_TAP:0019F4-1
AAAAAATATATTTCACATCGTCA
>U_TAP:0019F5-1
AAAAAATATATTTTTCCGGCATT
>U_TAP:0019F6-1
AAAAAATATCAAATAAAATTATAA
>U_TAP:0019F7-1
AAAAAATATCAAATAAAATTGTA
>U_TAP:0019F8-1
AAAAAATATCAAATAAAATTGTAA
>U_TAP:0019F9-1
AAAAAATATCACAGTAGGGTAAA
>U_TAP:0019FA-1
AAAAAATATCATTCAGGGAC
>U_TAP:0019FB-1
AAAAAATATCGAAATTTTGA
>U_TAP:0019FC-1
AAAAAATATCTCTTCGATTCT
>U_TAP:0019FD-2
AAAAAATATCTGACAGTCGATACAT
>U_TAP:0019FE-1
AAAAAATATCTTAGCACAACAA
>U_TAP:0019FF-1
AAAAAATATGAAAGATACCA
>U_TAP:001A00-1
AAAAAATATGAAAGTTATTGGT
>U_TAP:001A01-1
AAAAAATATGAAGAAATGGCTGAT
>U_TAP:001A02-1
AAAAAATATGAAGACTAAA
>U_TAP:001A03-1
AAAAAATATGAAGTCACTTT
>U_TAP:001A04-1
AAAAAATATGACTGGTGGAAT
>U_TAP:001A05-1
AAAAAATATGCCAAAAAAATGAGAT
>U_TAP:001A06-1
AAAAAATATGCCATATGTCACAA
>U_TAP:001A07-1
AAAAAATATGCGGAAATGAA
>U_TAP:001A08-1
AAAAAATATGCGGAAATGAAA
>U_TAP:001A09-1
AAAAAATATGCGGAAATGAAATCC
>U_TAP:001A0A-1
AAAAAATATGCGGAAATGAAATCCA
>U_TAP:001A0B-2
AAAAAATATGGAAAATAATGA
>U_TAP:001A0C-1
AAAAAATATGGACGACTCTTTTT
>U_TAP:001A0D-1
AAAAAATATGGAGTAAAAATA
>U_TAP:001A0E-1
AAAAAATATGGCGATCACTCA
>U_TAP:001A0F-9
AAAAAATATGGCGATCACTCAA
>U_TAP:001A10-1
AAAAAATATGGCGATCACTCAAA
>U_TAP:001A11-4
AAAAAATATGGCGATCACTCAAT
>U_TAP:001A12-2
AAAAAATATGGCGATCACTCAATA
>U_TAP:001A13-1
AAAAAATATGGCGATCACTCCATAA
>U_TAP:001A14-2
AAAAAATATGGTTGTCGACGAT
>U_TAP:001A15-1
AAAAAATATGGTTGTCGACGATA
>U_TAP:001A16-1
AAAAAATATGGTTGTCGACGATAT
>U_TAP:001A17-1
AAAAAATATGTAAATCGGTGTTTT
>U_TAP:001A18-1
AAAAAATATGTAAATCGGTGTTTTT
>U_TAP:001A19-1
AAAAAATATGTCGTAATGATTAA
>U_TAP:001A1A-1
AAAAAATATGTGGAAATGAAAT
>U_TAP:001A1B-1
AAAAAATATGTGGAAATGAAATC
>U_TAP:001A1C-1
AAAAAATATGTTAACAAT
>U_TAP:001A1D-1
AAAAAATATGTTAACAATCA
>U_TAP:001A1E-1
AAAAAATATGTTAACAATCATA
>U_TAP:001A1F-1
AAAAAATATGTTACGGAAACTTCA
>U_TAP:001A20-1
AAAAAATATGTTACGGAAAGTTA
>U_TAP:001A21-1
AAAAAATATGTTACGGATAGTT
>U_TAP:001A22-3
AAAAAATATGTTACGGATAGTTA
>U_TAP:001A23-1
AAAAAATATGTTACGGATAGTTATA
>U_TAP:001A24-1
AAAAAATATGTTACTAGTTAAAA
>U_TAP:001A25-1
AAAAAATATGTTGAAATGAAATC
>U_TAP:001A26-1
AAAAAATATGTTGGCAAAGAAAG
>U_TAP:001A27-1
AAAAAATATGTTGGCACTCT
>U_TAP:001A28-6
AAAAAATATGTTGGCACTCTTGA
>U_TAP:001A29-1
AAAAAATATGTTGGCACTCTTGAA
>U_TAP:001A2A-1
AAAAAATATGTTGGCACTCTTGAAA
>U_TAP:001A2B-1
AAAAAATATGTTGGCACTCTTGAAAA
>U_TAP:001A2C-1
AAAAAATATGTTTGCACTCTTTAA
>U_TAP:001A2D-1
AAAAAATATGTTTTTCAATGGA
>U_TAP:001A2E-1
AAAAAATATGTTTTTCAATGGATTGA
>U_TAP:001A2F-1
AAAAAATATGTTTTTCAATTGAT
>U_TAP:001A30-1
AAAAAATATGTTTTTCAATTTAT
>U_TAP:001A31-1
AAAAAATATTAACAAATTACTGGAA
>U_TAP:001A32-1
AAAAAATATTAATGTAAATCTT
>U_TAP:001A33-1
AAAAAATATTAATGTAAATCTTCCTCT
>U_TAP:001A34-1
AAAAAATATTACCCACCTTTTTG
>U_TAP:001A35-1
AAAAAATATTACTGAGGCTT
>U_TAP:001A36-1
AAAAAATATTAGTCTAAAACC
>U_TAP:001A37-4
AAAAAATATTATACCAAAGGCT
>U_TAP:001A38-8
AAAAAATATTATACCAAAGGCTC
>U_TAP:001A39-1
AAAAAATATTATACCAAAGGCTCC
>U_TAP:001A3A-1
AAAAAATATTATACCAAAGGCTCT
>U_TAP:001A3B-1
AAAAAATATTATACCAAAGTCTC
>U_TAP:001A3C-1
AAAAAATATTATACTTGTCCTTAT
>U_TAP:001A3D-1
AAAAAATATTATATCAAAGGCTCC
>U_TAP:001A3E-1
AAAAAATATTATCAAAATCTCCT
>U_TAP:001A3F-1
AAAAAATATTCAAGATCTAT
>U_TAP:001A40-1
AAAAAATATTCAATCAGTA
>U_TAP:001A41-1
AAAAAATATTCAGCTCCA
>U_TAP:001A42-1
AAAAAATATTCAGCTCCAATTAA
>U_TAP:001A43-2
AAAAAATATTCTACCTTCAAC
>U_TAP:001A44-1
AAAAAATATTGAAATCTTTATCTAT
>U_TAP:001A45-1
AAAAAATATTGCATTTGAGGAAT
>U_TAP:001A46-1
AAAAAATATTGCTATTTTTA
>U_TAP:001A47-1
AAAAAATATTGCTGATTAGTGTAC
>U_TAP:001A48-1
AAAAAATATTGGAAATTAGAGACGA
>U_TAP:001A49-1
AAAAAATATTGTATATCAGT
>U_TAP:001A4A-1
AAAAAATATTGTTATTTTTGTA
>U_TAP:001A4B-1
AAAAAATATTTAAAAATCTCAA
>U_TAP:001A4C-1
AAAAAATATTTCAATTATTGCAC
>U_TAP:001A4D-1
AAAAAATATTTCAATTATTTCA
>U_TAP:001A4E-1
AAAAAATATTTCTAATTTGTTGA
>U_TAP:001A4F-1
AAAAAATATTTCTGCGGATTGG
>U_TAP:001A50-1
AAAAAATATTTCTGCGGATTTTT
>U_TAP:001A51-2
AAAAAATATTTGAAATCAATTA
>U_TAP:001A52-1
AAAAAATATTTGAAGGAATAAA
>U_TAP:001A53-1
AAAAAATATTTGATTGTATCAGTT
>U_TAP:001A54-1
AAAAAATATTTGGATAACGTAA
>U_TAP:001A55-1
AAAAAATATTTGGCAAAC
>U_TAP:001A56-1
AAAAAATATTTGTCGCGAAAGGT
>U_TAP:001A57-1
AAAAAATATTTGTGTCATTTTT
>U_TAP:001A58-1
AAAAAATATTTTAAATCTTACC
>U_TAP:001A59-1
AAAAAATATTTTAAATCTTACCA
>U_TAP:001A5A-1
AAAAAATATTTTAAATCTTACCAT
>U_TAP:001A5B-1
AAAAAATATTTTAAATCTTACCT
>U_TAP:001A5C-1
AAAAAATATTTTAGTTCGGTGAT
>U_TAP:001A5D-1
AAAAAATATTTTTTTCAATTT
>U_TAP:001A5E-1
AAAAAATCAAAAAAACACAATTCC
>U_TAP:001A5F-1
AAAAAATCAAAAAATAAAAAAAATGGA
>U_TAP:001A60-1
AAAAAATCAAAAAGTGAAA
>U_TAP:001A61-1
AAAAAATCAAAAATGAATTCTAATT
>U_TAP:001A62-1
AAAAAATCAAAAGTGCGGGTTCTCAG
>U_TAP:001A63-2
AAAAAATCAAAATTGGATATGA
>U_TAP:001A64-1
AAAAAATCAAAATTGGATATGAA
>U_TAP:001A65-1
AAAAAATCAAAGAATTAAAATCA
>U_TAP:001A66-1
AAAAAATCAAAGGATGAGGAAG
>U_TAP:001A67-1
AAAAAATCAAATACAAATA
>U_TAP:001A68-1
AAAAAATCAAATATAAGTTGGTAT
>U_TAP:001A69-1
AAAAAATCAAATATTTTAGA
>U_TAP:001A6A-1
AAAAAATCAAATCATTAAAAAA
>U_TAP:001A6B-1
AAAAAATCAAATCCGACACCAACAGAC
>U_TAP:001A6C-1
AAAAAATCAAATGGCCGAATGAT
>U_TAP:001A6D-1
AAAAAATCAACAACTGAATTAAGA
>U_TAP:001A6E-1
AAAAAATCAACAACTTAATTAA
>U_TAP:001A6F-1
AAAAAATCAACATCAGTAACAA
>U_TAP:001A70-1
AAAAAATCAACCAAACTATAATG
>U_TAP:001A71-1
AAAAAATCAACCCGCGCA
>U_TAP:001A72-1
AAAAAATCAACCTTTTCACAA
>U_TAP:001A73-2
AAAAAATCAACCTTTTCACAATA
>U_TAP:001A74-1
AAAAAATCAACCTTTTCACAATAA
>U_TAP:001A75-1
AAAAAATCAACTATGACAA
>U_TAP:001A76-1
AAAAAATCAACTGCATAAGCAT
>U_TAP:001A77-1
AAAAAATCAAGAAAAAAAAGGA
>U_TAP:001A78-1
AAAAAATCAAGAAAAAAAGGTT
>U_TAP:001A79-1
AAAAAATCAAGAAAAAAAGTTTT
>U_TAP:001A7A-1
AAAAAATCAAGGAATTGAAATCA
>U_TAP:001A7B-1
AAAAAATCAAGTTAAATGTAAG
>U_TAP:001A7C-1
AAAAAATCAATAAAAATCTGCAAAAAAA
>U_TAP:001A7D-1
AAAAAATCAATCGCATCTCAT
>U_TAP:001A7E-1
AAAAAATCAATCTATCCACCATCA
>U_TAP:001A7F-1
AAAAAATCAATGAATTGAAATCAG
>U_TAP:001A80-1
AAAAAATCAATGAGGAGT
>U_TAP:001A81-1
AAAAAATCAATGTGTTATCACGT
>U_TAP:001A82-5
AAAAAATCAATTGGACGTATAAT
>U_TAP:001A83-1
AAAAAATCAATTGGACGTATAATG
>U_TAP:001A84-1
AAAAAATCAATTTAGAGACGCT
>U_TAP:001A85-1
AAAAAATCAATTTCCAATGTATTGT
>U_TAP:001A86-2
AAAAAATCAATTTCCAATGTGTTA
>U_TAP:001A87-1
AAAAAATCAATTTCCAATTTGTT
>U_TAP:001A88-5
AAAAAATCAATTTCCAATTTGTTA
>U_TAP:001A89-1
AAAAAATCAATTTCCAATTTGTTAA
>U_TAP:001A8A-1
AAAAAATCAATTTCCAATTTGTTAT
>U_TAP:001A8B-1
AAAAAATCAATTTTCAAGGATGCGA
>U_TAP:001A8C-1
AAAAAATCACAAACTACAGTCAA
>U_TAP:001A8D-1
AAAAAATCACATAATACTCTCG
>U_TAP:001A8E-1
AAAAAATCACATACTAACATGG
>U_TAP:001A8F-1
AAAAAATCACATATAAAATCACAA
>U_TAP:001A90-1
AAAAAATCACATATAAAATCACAT
>U_TAP:001A91-1
AAAAAATCACATATGTGAGGG
>U_TAP:001A92-1
AAAAAATCACATATGTGAGGGA
>U_TAP:001A93-3
AAAAAATCACATATGTGAGGGAT
>U_TAP:001A94-1
AAAAAATCACATATGTGAGGGATT
>U_TAP:001A95-1
AAAAAATCACATGTGTAAAGAAT
>U_TAP:001A96-1
AAAAAATCACCGACAAATGGTTGA
>U_TAP:001A97-2
AAAAAATCACCGACAAATGGTTGG
>U_TAP:001A98-1
AAAAAATCACCTCAAGATGA
>U_TAP:001A99-6
AAAAAATCACCTCAAGATGATGA
>U_TAP:001A9A-1
AAAAAATCACGCCGAAGAGGACAC
>U_TAP:001A9B-1
AAAAAATCACTCTCTCAAAATTA
>U_TAP:001A9C-2
AAAAAATCACTCTCTCAAAATTACA
>U_TAP:001A9D-1
AAAAAATCACTTAAAACACTA
>U_TAP:001A9E-1
AAAAAATCACTTAAAACACTAGAAA
>U_TAP:001A9F-1
AAAAAATCACTTAAAACACTAGAT
>U_TAP:001AA0-1
AAAAAATCACTTAAAACACTAGCC
>U_TAP:001AA1-1
AAAAAATCACTTAAAACACTATCC
>U_TAP:001AA2-1
AAAAAATCACTTCAAGAT
>U_TAP:001AA3-1
AAAAAATCAGAAAAAAAACTA
>U_TAP:001AA4-1
AAAAAATCAGAAATTCAAGGCC
>U_TAP:001AA5-1
AAAAAATCAGAAATTCAAGGCCA
>U_TAP:001AA6-1
AAAAAATCAGAAGTGGTAATTTGT
>U_TAP:001AA7-1
AAAAAATCAGATCAAACGGTTCAA
>U_TAP:001AA8-1
AAAAAATCAGCACATGCCTTGTT
>U_TAP:001AA9-1
AAAAAATCAGGCAAAAAATAGA
>U_TAP:001AAA-2
AAAAAATCAGGGCATATGTTGG
>U_TAP:001AAB-4
AAAAAATCAGGGCATATGTTGGT
>U_TAP:001AAC-4
AAAAAATCAGGGCATATGTTGGTT
>U_TAP:001AAD-1
AAAAAATCAGGGCATATGTTGGTTCA
>U_TAP:001AAE-1
AAAAAATCAGGGCATATGTTGGTTT
>U_TAP:001AAF-1
AAAAAATCAGGTGATGACAAG
>U_TAP:001AB0-1
AAAAAATCATAAAAAAAAACAAA
>U_TAP:001AB1-1
AAAAAATCATACGTGTGAAAAATT
>U_TAP:001AB2-1
AAAAAATCATACGTGTGAAG
>U_TAP:001AB3-1
AAAAAATCATACGTGTGAAGAAT
>U_TAP:001AB4-1
AAAAAATCATAGACAATCTCTCA
>U_TAP:001AB5-1
AAAAAATCATATAGTGTATAAC
>U_TAP:001AB6-1
AAAAAATCATATGTGTGAAGAAT
>U_TAP:001AB7-1
AAAAAATCATCAGGGATCTT
>U_TAP:001AB8-1
AAAAAATCATCAGGGATCTTG
>U_TAP:001AB9-1
AAAAAATCATCGCTTATCTTCGC
>U_TAP:001ABA-1
AAAAAATCATCGGCAAAATTAAT
>U_TAP:001ABB-3
AAAAAATCATCTCTTCATAAAT
>U_TAP:001ABC-2
AAAAAATCATCTCTTCATAAATT
>U_TAP:001ABD-2
AAAAAATCATCTCTTCATAAATTT
>U_TAP:001ABE-2
AAAAAATCATGATTAATAAAA
>U_TAP:001ABF-1
AAAAAATCATGATTAATAGAAAG
>U_TAP:001AC0-1
AAAAAATCATGATTAATAGAAAGT
>U_TAP:001AC1-1
AAAAAATCATGATTAATTTATTA
>U_TAP:001AC2-1
AAAAAATCATGCAATGTTAGA
>U_TAP:001AC3-1
AAAAAATCATGCATATCCAA
>U_TAP:001AC4-3
AAAAAATCATGCATATCCAAA
>U_TAP:001AC5-1
AAAAAATCATGCATATCCAAAA
>U_TAP:001AC6-1
AAAAAATCATGCATATCCAAAT
>U_TAP:001AC7-5
AAAAAATCATGCATATCCAAATA
>U_TAP:001AC8-1
AAAAAATCATGCATATCCAAATAAA
>U_TAP:001AC9-1
AAAAAATCATGCATATCCAAATAT
>U_TAP:001ACA-1
AAAAAATCATGCATATTTAAATA
>U_TAP:001ACB-1
AAAAAATCATGGAATTAATA
>U_TAP:001ACC-1
AAAAAATCATGGTAGTGAATTGGC
>U_TAP:001ACD-1
AAAAAATCATGGTAGTGAATTTGCA
>U_TAP:001ACE-1
AAAAAATCATGTCCCACTGCTCGC
>U_TAP:001ACF-1
AAAAAATCATTAAAAATATTAA
>U_TAP:001AD0-1
AAAAAATCATTATTTCATGATAATA
>U_TAP:001AD1-1
AAAAAATCATTTTTCTTTTATTGA
>U_TAP:001AD2-1
AAAAAATCCAAAACTTCGAAAACAA
>U_TAP:001AD3-1
AAAAAATCCAAACGAAGACCAAC
>U_TAP:001AD4-1
AAAAAATCCAAACGAAGAGTAA
>U_TAP:001AD5-1
AAAAAATCCAAACGAAGAGTAAC
>U_TAP:001AD6-1
AAAAAATCCAAACGAAGAGTAACA
>U_TAP:001AD7-2
AAAAAATCCAAACGAAGAGTAACAA
>U_TAP:001AD8-1
AAAAAATCCAAACGCAGAGTAACA
>U_TAP:001AD9-1
AAAAAATCCACCCGCTACCTGCT
>U_TAP:001ADA-1
AAAAAATCCAGATTAAACACAACC
>U_TAP:001ADB-1
AAAAAATCCAGATTACTTCAG
>U_TAP:001ADC-1
AAAAAATCCAGGATTAGTCCAC
>U_TAP:001ADD-1
AAAAAATCCATAAAAAGATTCCAA
>U_TAP:001ADE-1
AAAAAATCCATCATTAATTGAA
>U_TAP:001ADF-1
AAAAAATCCATTCCTCTATTTTG
>U_TAP:001AE0-1
AAAAAATCCGCAAACAACATGTA
>U_TAP:001AE1-1
AAAAAATCCGGAAAAGCAACAA
>U_TAP:001AE2-1
AAAAAATCCGGCCATTATC
>U_TAP:001AE3-2
AAAAAATCCTAGCGGGTCATAT
>U_TAP:001AE4-2
AAAAAATCCTAGCGGGTCATATT
>U_TAP:001AE5-1
AAAAAATCCTAGTGGATCATA
>U_TAP:001AE6-4
AAAAAATCCTAGTGGATCATAT
>U_TAP:001AE7-2
AAAAAATCCTAGTGGATCATATT
>U_TAP:001AE8-2
AAAAAATCCTAGTGGATCATATTGA
>U_TAP:001AE9-3
AAAAAATCCTAGTGGGTCATAT
>U_TAP:001AEA-3
AAAAAATCCTAGTGGGTCATATT
>U_TAP:001AEB-1
AAAAAATCCTAGTGGGTCATATTGT
>U_TAP:001AEC-1
AAAAAATCCTATCGTGTCATATT
>U_TAP:001AED-1
AAAAAATCCTCATGTAGAAAGAA
>U_TAP:001AEE-1
AAAAAATCCTCTTTTTCTTCTAA
>U_TAP:001AEF-1
AAAAAATCCTTAGAAAAAAAA
>U_TAP:001AF0-1
AAAAAATCCTTATTTCGAAATAT
>U_TAP:001AF1-1
AAAAAATCGAAAAACAA
>U_TAP:001AF2-1
AAAAAATCGAAAAATTAATCAG
>U_TAP:001AF3-1
AAAAAATCGAAAACTCCTTGCCA
>U_TAP:001AF4-1
AAAAAATCGAAAGGTCTTCTAAA
>U_TAP:001AF5-1
AAAAAATCGAACATTCTACTGCA
>U_TAP:001AF6-1
AAAAAATCGAACATTCTACTGCAA
>U_TAP:001AF7-3
AAAAAATCGAACATTCTACTGCAC
>U_TAP:001AF8-1
AAAAAATCGAACATTCTACTGCACA
>U_TAP:001AF9-1
AAAAAATCGAATAATTAATCAGAA
>U_TAP:001AFA-1
AAAAAATCGAATTGTTTAG
>U_TAP:001AFB-1
AAAAAATCGAATTGTTTAGA
>U_TAP:001AFC-1
AAAAAATCGAGAACAAATAAAGGAA
>U_TAP:001AFD-1
AAAAAATCGAGAACAAATAAATGAA
>U_TAP:001AFE-1
AAAAAATCGAGCAAAAAAGTATAA
>U_TAP:001AFF-2
AAAAAATCGAGGGCTTGT
>U_TAP:001B00-1
AAAAAATCGAGGGCTTGTT
>U_TAP:001B01-1
AAAAAATCGAGGGCTTGTTG
>U_TAP:001B02-1
AAAAAATCGAGGGCTTGTTGT
>U_TAP:001B03-1
AAAAAATCGAGGGCTTGTTGTAAC
>U_TAP:001B04-1
AAAAAATCGAGGTGGACCAGA
>U_TAP:001B05-1
AAAAAATCGATAAAGACGGTA
>U_TAP:001B06-3
AAAAAATCGATAAAGACGGTAA
>U_TAP:001B07-1
AAAAAATCGATAAAGACGGTAAA
>U_TAP:001B08-1
AAAAAATCGATAAAGACGGTAAAGT
>U_TAP:001B09-1
AAAAAATCGATATCTAAAT
>U_TAP:001B0A-1
AAAAAATCGATATGTCTTCTAAA
>U_TAP:001B0B-1
AAAAAATCGATATGTTTTCT
>U_TAP:001B0C-1
AAAAAATCGATGACCAAAAAAA
>U_TAP:001B0D-1
AAAAAATCGATGTACGGGTGAG
>U_TAP:001B0E-1
AAAAAATCGATGTGTCATTTTTA
>U_TAP:001B0F-1
AAAAAATCGATTCTGCTC
>U_TAP:001B10-1
AAAAAATCGATTCTGTTCAAA
>U_TAP:001B11-1
AAAAAATCGCAACGGTTTG
>U_TAP:001B12-1
AAAAAATCGCAATTTGAATCCAA
>U_TAP:001B13-1
AAAAAATCGCACTCGAGTTAAGG
>U_TAP:001B14-1
AAAAAATCGCAGCATTCTTTCC
>U_TAP:001B15-1
AAAAAATCGCATCGAAGAAATAC
>U_TAP:001B16-1
AAAAAATCGCCAATACTATCAGA
>U_TAP:001B17-1
AAAAAATCGCCAATATTATC
>U_TAP:001B18-1
AAAAAATCGGAGAAAATTTAGAT
>U_TAP:001B19-1
AAAAAATCGGAGGAAATTGAGTT
>U_TAP:001B1A-4
AAAAAATCGGAGGAAATTGAGTTT
>U_TAP:001B1B-5
AAAAAATCGGAGGAAATTGAGTTTT
>U_TAP:001B1C-1
AAAAAATCGGAGGAAATTTAG
>U_TAP:001B1D-4
AAAAAATCGGAGGAAATTTAGAT
>U_TAP:001B1E-1
AAAAAATCGGAGGAAATTTAGATT
>U_TAP:001B1F-1
AAAAAATCGGAGGAAATTTAGATTC
>U_TAP:001B20-1
AAAAAATCGGAGGAAATTTAGG
>U_TAP:001B21-4
AAAAAATCGGAGGAAATTTAGGT
>U_TAP:001B22-8
AAAAAATCGGAGGAAATTTAGGTT
>U_TAP:001B23-3
AAAAAATCGGAGGAAATTTAGGTTC
>U_TAP:001B24-1
AAAAAATCGGAGGAAATTTAGGTTT
>U_TAP:001B25-1
AAAAAATCGGAGGAAATTTATG
>U_TAP:001B26-1
AAAAAATCGGAGGAAATTTATGTTC
>U_TAP:001B27-1
AAAAAATCGGAGTAATTTTAGAT
>U_TAP:001B28-1
AAAAAATCGGCAAACCATATCA
>U_TAP:001B29-1
AAAAAATCGGGAATGGGAAA
>U_TAP:001B2A-1
AAAAAATCGGTAACATTTTAT
>U_TAP:001B2B-1
AAAAAATCGGTATTGGCAACATTC
>U_TAP:001B2C-1
AAAAAATCGTAAATAACAATTAA
>U_TAP:001B2D-1
AAAAAATCGTACCTTCGAAAGA
>U_TAP:001B2E-1
AAAAAATCGTAGGAAATTTAGGGTCG
>U_TAP:001B2F-1
AAAAAATCGTATGAAATTGAGTTCT
>U_TAP:001B30-1
AAAAAATCGTGTGTGCATTGTT
>U_TAP:001B31-1
AAAAAATCGTTGACATATTAC
>U_TAP:001B32-1
AAAAAATCGTTTTTTCAATGGATT
>U_TAP:001B33-1
AAAAAATCTAAAGTCCTTTGTTA
>U_TAP:001B34-1
AAAAAATCTAACATTCTACTTCA
>U_TAP:001B35-1
AAAAAATCTAATACTGGTCTAGTCA
>U_TAP:001B36-1
AAAAAATCTAATCAGATGGAAT
>U_TAP:001B37-1
AAAAAATCTAATCAGATGGAATA
>U_TAP:001B38-1
AAAAAATCTACTCCTTAAGAA
>U_TAP:001B39-1
AAAAAATCTACTCCTTAAT
>U_TAP:001B3A-4
AAAAAATCTACTCCTTAATTCT
>U_TAP:001B3B-5
AAAAAATCTACTCCTTAATTCTG
>U_TAP:001B3C-11
AAAAAATCTACTCCTTAATTCTGA
>U_TAP:001B3D-1
AAAAAATCTACTCCTTAATTCTGAA
>U_TAP:001B3E-1
AAAAAATCTACTCCTTAATTCTTA
>U_TAP:001B3F-1
AAAAAATCTACTCCTTAATTCTTAA
>U_TAP:001B40-1
AAAAAATCTAGAACCTTCTATG
>U_TAP:001B41-1
AAAAAATCTAGAACCTTCTATGAC
>U_TAP:001B42-1
AAAAAATCTAGAACCTTCTATGACAA
>U_TAP:001B43-1
AAAAAATCTATGTCGTAGTTTA
>U_TAP:001B44-1
AAAAAATCTCAATACTTATTCGA
>U_TAP:001B45-1
AAAAAATCTCAGACTCTATT
>U_TAP:001B46-1
AAAAAATCTCGCATTGCTCCTA
>U_TAP:001B47-1
AAAAAATCTCGCATTGCTCCTAG
>U_TAP:001B48-1
AAAAAATCTCGCATTGCTCCTAT
>U_TAP:001B49-1
AAAAAATCTCGTTAGTTTATAAAT
>U_TAP:001B4A-1
AAAAAATCTCTATGTCGATAACA
>U_TAP:001B4B-1
AAAAAATCTCTCAAAAAATTGAT
>U_TAP:001B4C-2
AAAAAATCTCTCCCAAAATTGA
>U_TAP:001B4D-4
AAAAAATCTCTCCCAAAATTGAT
>U_TAP:001B4E-2
AAAAAATCTCTCCCAAAATTGATA
>U_TAP:001B4F-4
AAAAAATCTCTCCCAAAATTGATAA
>U_TAP:001B50-1
AAAAAATCTCTCCCAAAATTTA
>U_TAP:001B51-1
AAAAAATCTCTCCTAACATTGA
>U_TAP:001B52-1
AAAAAATCTGAGGAAATTTAGATTC
>U_TAP:001B53-1
AAAAAATCTGAGGAAATTTATTTT
>U_TAP:001B54-1
AAAAAATCTGATGAAATTTAGTTT
>U_TAP:001B55-1
AAAAAATCTGCACATGGC
>U_TAP:001B56-1
AAAAAATCTGCATTAATTAA
>U_TAP:001B57-1
AAAAAATCTGCCAATGCCGGAAA
>U_TAP:001B58-1
AAAAAATCTGCCTTACGAAGAA
>U_TAP:001B59-1
AAAAAATCTGCGACAATAAATG
>U_TAP:001B5A-12
AAAAAATCTGCGACAATAAATGA
>U_TAP:001B5B-1
AAAAAATCTGCGACAATAAATGAA
>U_TAP:001B5C-9
AAAAAATCTGCGACAATAAATGAC
>U_TAP:001B5D-7
AAAAAATCTGCGACAATAAATGACT
>U_TAP:001B5E-1
AAAAAATCTGCGACAATAAATGACTT
>U_TAP:001B5F-1
AAAAAATCTGCTGGATGAATTGTT
>U_TAP:001B60-2
AAAAAATCTTAAATTGAATTAAA
>U_TAP:001B61-1
AAAAAATCTTAAATTGAATTAAAGC
>U_TAP:001B62-2
AAAAAATCTTAGTGGATCATAT
>U_TAP:001B63-1
AAAAAATCTTATTAAACAGTGCA
>U_TAP:001B64-1
AAAAAATCTTCACACTTCTTA
>U_TAP:001B65-1
AAAAAATCTTCATGAGCGCGA
>U_TAP:001B66-2
AAAAAATCTTCATGAGCGCGAAAG
>U_TAP:001B67-1
AAAAAATCTTCCTCATTTATCGCT
>U_TAP:001B68-1
AAAAAATCTTCCTCATTTATCGCTC
>U_TAP:001B69-4
AAAAAATCTTCCTTTTCTTCTA
>U_TAP:001B6A-1
AAAAAATCTTCCTTTTCTTCTAA
>U_TAP:001B6B-8
AAAAAATCTTCCTTTTCTTCTAT
>U_TAP:001B6C-8
AAAAAATCTTCCTTTTCTTCTATT
>U_TAP:001B6D-3
AAAAAATCTTCCTTTTCTTCTATTG
>U_TAP:001B6E-1
AAAAAATCTTCCTTTTCTTGAAAA
>U_TAP:001B6F-1
AAAAAATCTTCGACAATAAATGAC
>U_TAP:001B70-1
AAAAAATCTTCGACAATAAATTAC
>U_TAP:001B71-1
AAAAAATCTTCGACAATAAATTACT
>U_TAP:001B72-1
AAAAAATCTTCTACAATAAATGACT
>U_TAP:001B73-1
AAAAAATCTTCTAGTGGTAATGT
>U_TAP:001B74-1
AAAAAATCTTCTCCTTATA
>U_TAP:001B75-1
AAAAAATCTTCTTAAAACATGCGA
>U_TAP:001B76-1
AAAAAATCTTCTTCTTA
>U_TAP:001B77-1
AAAAAATCTTCTTTCTTCTATT
>U_TAP:001B78-1
AAAAAATCTTCTTTTCTTCTATTG
>U_TAP:001B79-1
AAAAAATCTTCTTTTCTTGTAGT
>U_TAP:001B7A-1
AAAAAATCTTCTTTTTCATCTAT
>U_TAP:001B7B-1
AAAAAATCTTCTTTTTCTTCT
>U_TAP:001B7C-9
AAAAAATCTTCTTTTTCTTCTA
>U_TAP:001B7D-19
AAAAAATCTTCTTTTTCTTCTAT
>U_TAP:001B7E-14
AAAAAATCTTCTTTTTCTTCTATT
>U_TAP:001B7F-2
AAAAAATCTTCTTTTTCTTCTATTG
>U_TAP:001B80-1
AAAAAATCTTCTTTTTCTTCTATTGT
>U_TAP:001B81-1
AAAAAATCTTCTTTTTCTTCTTAT
>U_TAP:001B82-1
AAAAAATCTTCTTTTTTCTATT
>U_TAP:001B83-1
AAAAAATCTTCTTTTTTCTTCTATT
>U_TAP:001B84-1
AAAAAATCTTCTTTTTTTCTTCT
>U_TAP:001B85-1
AAAAAATCTTCTTTTTTTCTTCTAT
>U_TAP:001B86-2
AAAAAATCTTCTTTTTTTTTCTTCT
>U_TAP:001B87-1
AAAAAATCTTGATCGAGAGCAA
>U_TAP:001B88-1
AAAAAATCTTGATCGAGAGCAAGT
>U_TAP:001B89-1
AAAAAATCTTGGCAGCTCTGTTA
>U_TAP:001B8A-1
AAAAAATCTTTAAAATA
>U_TAP:001B8B-1
AAAAAATCTTTATCTATATCAATT
>U_TAP:001B8C-1
AAAAAATCTTTCACTTTCATGT
>U_TAP:001B8D-1
AAAAAATCTTTCCTATCTTGTAGC
>U_TAP:001B8E-1
AAAAAATCTTTCCTTCTAATTCG
>U_TAP:001B8F-1
AAAAAATCTTTCTTTCTTGTAGT
>U_TAP:001B90-1
AAAAAATCTTTCTTTTCTT
>U_TAP:001B91-1
AAAAAATCTTTCTTTTCTTAG
>U_TAP:001B92-4
AAAAAATCTTTCTTTTCTTGT
>U_TAP:001B93-1
AAAAAATCTTTCTTTTCTTGTAA
>U_TAP:001B94-5
AAAAAATCTTTCTTTTCTTGTAG
>U_TAP:001B95-1
AAAAAATCTTTCTTTTCTTGTAGAAAA
>U_TAP:001B96-15
AAAAAATCTTTCTTTTCTTGTAGT
>U_TAP:001B97-1
AAAAAATCTTTCTTTTCTTGTAGTT
>U_TAP:001B98-1
AAAAAATCTTTCTTTTCTTGTAT
>U_TAP:001B99-1
AAAAAATCTTTCTTTTCTTTTA
>U_TAP:001B9A-1
AAAAAATCTTTCTTTTGTAT
>U_TAP:001B9B-1
AAAAAATCTTTCTTTTTTGT
>U_TAP:001B9C-1
AAAAAATCTTTCTTTTTTGTAG
>U_TAP:001B9D-1
AAAAAATCTTTTCTCCAATTG
>U_TAP:001B9E-1
AAAAAATCTTTTTTTTCTTCT
>U_TAP:001B9F-1
AAAAAATCTTTTTTTTCTTCTA
>U_TAP:001BA0-1
AAAAAATGAAAAAAAAGAACAGAT
>U_TAP:001BA1-1
AAAAAATGAAAAAAATAACAGAA
>U_TAP:001BA2-1
AAAAAATGAAAAAATGTTTTGTT
>U_TAP:001BA3-1
AAAAAATGAAAAACATATGTAGT
>U_TAP:001BA4-1
AAAAAATGAAAAACGAGAACAGT
>U_TAP:001BA5-1
AAAAAATGAAAAAGCATGCATT
>U_TAP:001BA6-1
AAAAAATGAAAACAAGATACTGA
>U_TAP:001BA7-1
AAAAAATGAAAATGGATAA
>U_TAP:001BA8-1
AAAAAATGAAAATGGATAATCGA
>U_TAP:001BA9-1
AAAAAATGAAAATGTTAATCTTCC
>U_TAP:001BAA-1
AAAAAATGAAACACGAATAAGTACT
>U_TAP:001BAB-1
AAAAAATGAAACATGATTGTAGC
>U_TAP:001BAC-1
AAAAAATGAAAGACATGGGTATTGAGAC
>U_TAP:001BAD-1
AAAAAATGAAAGAGAAAAAA
>U_TAP:001BAE-1
AAAAAATGAAAGTAACGAT
>U_TAP:001BAF-1
AAAAAATGAAAGTAACGATAT
>U_TAP:001BB0-1
AAAAAATGAAAGTAACGATATCATG
>U_TAP:001BB1-1
AAAAAATGAAATCAAAAAATTGTA
>U_TAP:001BB2-1
AAAAAATGAAATTTCAAATGAAA
>U_TAP:001BB3-1
AAAAAATGAACAAACGAA
>U_TAP:001BB4-2
AAAAAATGAACACACTATATATG
>U_TAP:001BB5-1
AAAAAATGAACACACTATATATGA
>U_TAP:001BB6-1
AAAAAATGAACACACTATATATGAA
>U_TAP:001BB7-1
AAAAAATGAACATATTTTCTTT
>U_TAP:001BB8-1
AAAAAATGAACGATACAAAGCAA
>U_TAP:001BB9-1
AAAAAATGAAGAATCCGAGT
>U_TAP:001BBA-1
AAAAAATGAAGAGCAAGAAAGA
>U_TAP:001BBB-1
AAAAAATGAAGGATAATATCATT
>U_TAP:001BBC-1
AAAAAATGAAGTTCTCGATGCAT
>U_TAP:001BBD-1
AAAAAATGAAGTTCTGCGATCT
>U_TAP:001BBE-1
AAAAAATGAATAAGACAAAAAA
>U_TAP:001BBF-1
AAAAAATGAATAAGACAAAGT
>U_TAP:001BC0-1
AAAAAATGAATAGCTATGTATTC
>U_TAP:001BC1-1
AAAAAATGAATCGGGAATTCA
>U_TAP:001BC2-1
AAAAAATGAATGCCAATGGAAA
>U_TAP:001BC3-1
AAAAAATGAATGCTGTTGA
>U_TAP:001BC4-2
AAAAAATGAATTCGAATATGT
>U_TAP:001BC5-1
AAAAAATGAATTCGAATATGTG
>U_TAP:001BC6-2
AAAAAATGAATTCGAATATGTGA
>U_TAP:001BC7-9
AAAAAATGAATTCGAATATGTGT
>U_TAP:001BC8-1
AAAAAATGAATTCGAATATGTTT
>U_TAP:001BC9-4
AAAAAATGAATTCGAATATTTGT
>U_TAP:001BCA-2
AAAAAATGAATTCGAATATTTTT
>U_TAP:001BCB-1
AAAAAATGAATTCGAATGTGT
>U_TAP:001BCC-1
AAAAAATGAATTTGAATATGTGT
>U_TAP:001BCD-7
AAAAAATGACAACGCAATATACGA
>U_TAP:001BCE-1
AAAAAATGACCAATTATTGCAT
>U_TAP:001BCF-1
AAAAAATGACCACACCATAT
>U_TAP:001BD0-1
AAAAAATGACCACACCATATAT
>U_TAP:001BD1-3
AAAAAATGACCACACCATATATGA
>U_TAP:001BD2-1
AAAAAATGACCACACCATATATGAAAAAAA
>U_TAP:001BD3-1
AAAAAATGACCACACCATATATGAT
>U_TAP:001BD4-1
AAAAAATGACCACACCATATATTAC
>U_TAP:001BD5-1
AAAAAATGACCTCATAAC
>U_TAP:001BD6-1
AAAAAATGACGAAAAAAACGA
>U_TAP:001BD7-1
AAAAAATGACTTCTAGTTATA
>U_TAP:001BD8-1
AAAAAATGAGAAAAGGTTGA
>U_TAP:001BD9-1
AAAAAATGAGAAAGGAAAGCG
>U_TAP:001BDA-1
AAAAAATGAGAACCTGATTC
>U_TAP:001BDB-1
AAAAAATGAGAATCGCCG
>U_TAP:001BDC-1
AAAAAATGAGAGGAAAGGAG
>U_TAP:001BDD-1
AAAAAATGAGATCAATTTAATGG
>U_TAP:001BDE-1
AAAAAATGAGCGATGACTTTGT
>U_TAP:001BDF-1
AAAAAATGAGCGATGACTTTGTAAA
>U_TAP:001BE0-4
AAAAAATGAGCGATGACTTTGTT
>U_TAP:001BE1-1
AAAAAATGAGCGATGACTTTGTTT
>U_TAP:001BE2-1
AAAAAATGAGCGATGACTTTGTTTCAA
>U_TAP:001BE3-1
AAAAAATGAGCTTGGAAGGATTTGGTT
>U_TAP:001BE4-7
AAAAAATGAGGAAAGAAATTGTA
>U_TAP:001BE5-1
AAAAAATGAGGAAAGAAATTGTAA
>U_TAP:001BE6-1
AAAAAATGAGGAAAGAAATTGTAC
>U_TAP:001BE7-3
AAAAAATGAGGAAAGAAATTGTAT
>U_TAP:001BE8-1
AAAAAATGAGGACAGAAATTGTAC
>U_TAP:001BE9-1
AAAAAATGAGGGGAAGATACA
>U_TAP:001BEA-1
AAAAAATGAGTAAAGAAATTGTA
>U_TAP:001BEB-2
AAAAAATGAGTAAGGATCGC
>U_TAP:001BEC-1
AAAAAATGAGTAAGGATCGCCA
>U_TAP:001BED-1
AAAAAATGAGTGGATTGCCTGTT
>U_TAP:001BEE-1
AAAAAATGAGTTAGATTATGGTTTAA
>U_TAP:001BEF-1
AAAAAATGAGTTGTTCCAGCG
>U_TAP:001BF0-1
AAAAAATGATAAAAATAAGTGA
>U_TAP:001BF1-1
AAAAAATGATAAACTTTTAGGGT
>U_TAP:001BF2-1
AAAAAATGATAACATACGTAGT
>U_TAP:001BF3-1
AAAAAATGATAAGCTAATATTGTTGGTA
>U_TAP:001BF4-1
AAAAAATGATACAAAAATTGGTTA
>U_TAP:001BF5-1
AAAAAATGATACTTCGATG
>U_TAP:001BF6-1
AAAAAATGATATGCATCCGTCT
>U_TAP:001BF7-1
AAAAAATGATATGCATTGGTCA
>U_TAP:001BF8-2
AAAAAATGATATGCATTGGTCAA
>U_TAP:001BF9-1
AAAAAATGATATGCATTGGTCAATT
>U_TAP:001BFA-2
AAAAAATGATATGCATTGTTCAAT
>U_TAP:001BFB-1
AAAAAATGATATTCATTGGTCAAT
>U_TAP:001BFC-1
AAAAAATGATCAAAGAGAAAAA
>U_TAP:001BFD-1
AAAAAATGATGAAAGAAATTG
>U_TAP:001BFE-1
AAAAAATGATGAAAGAAATTGTAA
>U_TAP:001BFF-1
AAAAAATGATGGAGTTGGCAAA
>U_TAP:001C00-1
AAAAAATGATGGGAACTAATTTA
>U_TAP:001C01-1
AAAAAATGATTAAAGAAATTGTAT
>U_TAP:001C02-1
AAAAAATGATTAAGGATCGC
>U_TAP:001C03-1
AAAAAATGATTAAGGATCGCCA
>U_TAP:001C04-1
AAAAAATGATTAATTAGTTTTAAAA
>U_TAP:001C05-3
AAAAAATGATTAATTAGTTTTAT
>U_TAP:001C06-1
AAAAAATGATTAATTAGTTTTATA
>U_TAP:001C07-1
AAAAAATGATTAATTAGTTTTATAA
>U_TAP:001C08-4
AAAAAATGATTAATTAGTTTTATT
>U_TAP:001C09-2
AAAAAATGATTATGATACAGCA
>U_TAP:001C0A-1
AAAAAATGATTCATTGGTCA
>U_TAP:001C0B-1
AAAAAATGATTTATTAGTTTTAT
>U_TAP:001C0C-1
AAAAAATGCAAAAAGGAAAAT
>U_TAP:001C0D-1
AAAAAATGCAAAAAGGAAAATAA
>U_TAP:001C0E-1
AAAAAATGCAACTTAATTATAA
>U_TAP:001C0F-1
AAAAAATGCAATAATATAAA
>U_TAP:001C10-1
AAAAAATGCACATAACAGCTGA
>U_TAP:001C11-1
AAAAAATGCACTAGTTAGCAAG
>U_TAP:001C12-1
AAAAAATGCAGAAGCATAA
>U_TAP:001C13-1
AAAAAATGCAGCACATGCAGCGCAG
>U_TAP:001C14-1
AAAAAATGCAGCCGTTATGATGCAA
>U_TAP:001C15-1
AAAAAATGCAGCCGTTATGATGCTAAA
>U_TAP:001C16-1
AAAAAATGCATAATAAGTTGGTA
>U_TAP:001C17-1
AAAAAATGCATATCACGAA
>U_TAP:001C18-1
AAAAAATGCATATTATAGCTTTTC
>U_TAP:001C19-1
AAAAAATGCATGCAAAAACAAA
>U_TAP:001C1A-1
AAAAAATGCATGCAAAAACAAT
>U_TAP:001C1B-3
AAAAAATGCATGCAAAACAGTGT
>U_TAP:001C1C-1
AAAAAATGCATGCAAATAAACA
>U_TAP:001C1D-1
AAAAAATGCATGTTAAAAA
>U_TAP:001C1E-1
AAAAAATGCATTTTTCCA
>U_TAP:001C1F-1
AAAAAATGCCCTTGCATTATTTGA
>U_TAP:001C20-3
AAAAAATGCCTTTTCGATATCA
>U_TAP:001C21-1
AAAAAATGCCTTTTCGATATCAG
>U_TAP:001C22-1
AAAAAATGCCTTTTCGATATCAGCA
>U_TAP:001C23-1
AAAAAATGCCTTTTCGATATCAGCG
>U_TAP:001C24-1
AAAAAATGCGAACGTTAATGC
>U_TAP:001C25-1
AAAAAATGCGATCCGTTTGAA
>U_TAP:001C26-1
AAAAAATGCGATCCGTTTGAAAC
>U_TAP:001C27-1
AAAAAATGCGCTAAGAAGAGCC
>U_TAP:001C28-4
AAAAAATGCGCTAAGAAGAGCCA
>U_TAP:001C29-1
AAAAAATGCGCTAAGAAGAGCCAT
>U_TAP:001C2A-1
AAAAAATGCTACATATCACAA
>U_TAP:001C2B-1
AAAAAATGCTACATATCACAAA
>U_TAP:001C2C-1
AAAAAATGCTACATATCACAAAAA
>U_TAP:001C2D-3
AAAAAATGCTACATATCACAAAG
>U_TAP:001C2E-2
AAAAAATGCTACATATCACAAAGA
>U_TAP:001C2F-1
AAAAAATGCTACCGCTTTA
>U_TAP:001C30-2
AAAAAATGCTACCGCTTTAAGA
>U_TAP:001C31-1
AAAAAATGCTATCAATTTCC
>U_TAP:001C32-1
AAAAAATGCTCCGACCCGTTG
>U_TAP:001C33-1
AAAAAATGCTGACATTATCGTTGCAG
>U_TAP:001C34-1
AAAAAATGCTGCGTCTTTTA
>U_TAP:001C35-1
AAAAAATGCTGTTAAATGGTTGTAG
>U_TAP:001C36-4
AAAAAATGCTTACCTTCAGCACGTA
>U_TAP:001C37-2
AAAAAATGCTTACCTTCAGCACGTAC
>U_TAP:001C38-1
AAAAAATGCTTCAAAAACTACA
>U_TAP:001C39-3
AAAAAATGCTTCAAAAACTACAAC
>U_TAP:001C3A-1
AAAAAATGCTTCAAAAACTACAACAA
>U_TAP:001C3B-1
AAAAAATGCTTCATCCACTT
>U_TAP:001C3C-1
AAAAAATGCTTGTTGTCTAT
>U_TAP:001C3D-1
AAAAAATGCTTGTTGTCTATACCA
>U_TAP:001C3E-1
AAAAAATGCTTTTAGCAAGAATGAG
>U_TAP:001C3F-1
AAAAAATGCTTTTGTACTATTTTATCTA
>U_TAP:001C40-1
AAAAAATGGAACAAGATGGAAGA
>U_TAP:001C41-1
AAAAAATGGAACTGTGAAGA
>U_TAP:001C42-1
AAAAAATGGAACTGTGAAGAA
>U_TAP:001C43-1
AAAAAATGGAAGATACGAAGTAC
>U_TAP:001C44-1
AAAAAATGGAGAATAAGTGAGGA
>U_TAP:001C45-1
AAAAAATGGAGAGATTGTA
>U_TAP:001C46-1
AAAAAATGGAGAGATTGTAC
>U_TAP:001C47-1
AAAAAATGGAGAGATTGTACT
>U_TAP:001C48-1
AAAAAATGGAGAGATTGTACTA
>U_TAP:001C49-1
AAAAAATGGATAGATTGTAC
>U_TAP:001C4A-1
AAAAAATGGATAGGAATGTTTA
>U_TAP:001C4B-1
AAAAAATGGATAGGAATGTTTG
>U_TAP:001C4C-1
AAAAAATGGATAGGAATGTTTGCA
>U_TAP:001C4D-1
AAAAAATGGATAGGAATGTTTTC
>U_TAP:001C4E-2
AAAAAATGGATATCACAATGAA
>U_TAP:001C4F-1
AAAAAATGGATATCACGATGAATT
>U_TAP:001C50-1
AAAAAATGGATGTCTGAAGGTT
>U_TAP:001C51-1
AAAAAATGGCGAGGTAAAGTTGT
>U_TAP:001C52-1
AAAAAATGGCGATCACTCAA
>U_TAP:001C53-1
AAAAAATGGGCAAAGCAAAAGCT
>U_TAP:001C54-1
AAAAAATGGGGGCAAGGGTA
>U_TAP:001C55-1
AAAAAATGGTAAATGAATTCAAAT
>U_TAP:001C56-1
AAAAAATGGTTGAAATAAACGA
>U_TAP:001C57-1
AAAAAATGGTTGGATGAC
>U_TAP:001C58-1
AAAAAATGGTTTATTGTA
>U_TAP:001C59-1
AAAAAATGTAATATAACTTTTTT
>U_TAP:001C5A-1
AAAAAATGTAATGAAGTAGAAAT
>U_TAP:001C5B-1
AAAAAATGTAATTGTGAAGAAAT
>U_TAP:001C5C-1
AAAAAATGTACGTGTTAATAGCAA
>U_TAP:001C5D-1
AAAAAATGTACGTGTTAATATCAA
>U_TAP:001C5E-1
AAAAAATGTACTCGTGTT
>U_TAP:001C5F-1
AAAAAATGTAGAGATTGTACT
>U_TAP:001C60-1
AAAAAATGTAGCAACATTACACGAAAA
>U_TAP:001C61-1
AAAAAATGTATCAAAATGATTCG
>U_TAP:001C62-1
AAAAAATGTATCAAAATGATTCGG
>U_TAP:001C63-1
AAAAAATGTCAAAAATAGTAAA
>U_TAP:001C64-1
AAAAAATGTCACAATTGCTATA
>U_TAP:001C65-2
AAAAAATGTCACGAAAAACTTAC
>U_TAP:001C66-1
AAAAAATGTCATACCTGGAAGA
>U_TAP:001C67-1
AAAAAATGTCCAACCCAACATA
>U_TAP:001C68-1
AAAAAATGTCCTTTAGTGTT
>U_TAP:001C69-1
AAAAAATGTCGCGAAAGGTTA
>U_TAP:001C6A-1
AAAAAATGTCGTGAAAGGTTCGT
>U_TAP:001C6B-1
AAAAAATGTCTAATTATAA
>U_TAP:001C6C-1
AAAAAATGTCTAATTATAAA
>U_TAP:001C6D-1
AAAAAATGTCTAATTATAAACC
>U_TAP:001C6E-28
AAAAAATGTCTAATTATAAACCA
>U_TAP:001C6F-1
AAAAAATGTCTAATTATAAACCAC
>U_TAP:001C70-1
AAAAAATGTCTACTTATATATCA
>U_TAP:001C71-2
AAAAAATGTCTTCCAATTATATTGT
>U_TAP:001C72-1
AAAAAATGTCTTCTAATGAT
>U_TAP:001C73-1
AAAAAATGTCTTCTAGTGATATTG
>U_TAP:001C74-1
AAAAAATGTCTTCTAGTGATATTGT
>U_TAP:001C75-1
AAAAAATGTGCTAACTACAGGAAGC
>U_TAP:001C76-1
AAAAAATGTGCTAACTACCGA
>U_TAP:001C77-1
AAAAAATGTGGCAGCTTCTCCA
>U_TAP:001C78-1
AAAAAATGTGGCGAGGAGGTT
>U_TAP:001C79-1
AAAAAATGTGTCAAGTAATTC
>U_TAP:001C7A-1
AAAAAATGTTAATTGCTAGGCA
>U_TAP:001C7B-2
AAAAAATGTTACCGATTTAAG
>U_TAP:001C7C-2
AAAAAATGTTACCGATTTAAGA
>U_TAP:001C7D-1
AAAAAATGTTACCGATTTAAGAGA
>U_TAP:001C7E-1
AAAAAATGTTACCGATTTAATAG
>U_TAP:001C7F-2
AAAAAATGTTACCGTTTT
>U_TAP:001C80-1
AAAAAATGTTACCGTTTTAGAA
>U_TAP:001C81-1
AAAAAATGTTACGGATAGTT
>U_TAP:001C82-1
AAAAAATGTTGAAATTGAGATCG
>U_TAP:001C83-1
AAAAAATGTTGGGATTGATCGAT
>U_TAP:001C84-1
AAAAAATGTTTATGTAGAAGAA
>U_TAP:001C85-1
AAAAAATGTTTATGTAGAAGAAT
>U_TAP:001C86-1
AAAAAATGTTTCTGCGTATTGGTA
>U_TAP:001C87-1
AAAAAATTAAAAAAATAGAGAAAA
>U_TAP:001C88-1
AAAAAATTAAAAAACGTTGA
>U_TAP:001C89-1
AAAAAATTAAAAAATCAGAAATTC
>U_TAP:001C8A-1
AAAAAATTAAAAACAAAATAA
>U_TAP:001C8B-1
AAAAAATTAAAAACATATTTAGT
>U_TAP:001C8C-1
AAAAAATTAAAACATAATATAGTAC
>U_TAP:001C8D-1
AAAAAATTAAAACATTTTTAGG
>U_TAP:001C8E-1
AAAAAATTAAAACATTTTTAGT
>U_TAP:001C8F-1
AAAAAATTAAAACGAAATTAA
>U_TAP:001C90-1
AAAAAATTAAAACTTCAATATC
>U_TAP:001C91-1
AAAAAATTAAAAGTATTAAAA
>U_TAP:001C92-1
AAAAAATTAAAATAGTTGTCGAG
>U_TAP:001C93-1
AAAAAATTAAAATCCGATTAAA
>U_TAP:001C94-1
AAAAAATTAAAATGGATAAT
>U_TAP:001C95-1
AAAAAATTAAAATGTCTTCTAGT
>U_TAP:001C96-1
AAAAAATTAAACGAGGATGTGAT
>U_TAP:001C97-1
AAAAAATTAAACTTGTCCTTTGC
>U_TAP:001C98-1
AAAAAATTAAAGTAACGATAT
>U_TAP:001C99-1
AAAAAATTAAAGTTGATAATC
>U_TAP:001C9A-1
AAAAAATTAAAGTTGATAATCTAGAACC
>U_TAP:001C9B-3
AAAAAATTAAATAGCAAGGCCA
>U_TAP:001C9C-1
AAAAAATTAAATATTTTTGA
>U_TAP:001C9D-1
AAAAAATTAAATCCATGGAAT
>U_TAP:001C9E-1
AAAAAATTAAATCCATGGAATGA
>U_TAP:001C9F-1
AAAAAATTAAATTACTTGGTTTCT
>U_TAP:001CA0-1
AAAAAATTAACCAAAACCGATA
>U_TAP:001CA1-1
AAAAAATTAACCTGGTTAAGCAG
>U_TAP:001CA2-1
AAAAAATTAACGTTCAACACTGGCC
>U_TAP:001CA3-1
AAAAAATTAACTAGAACGTTTTC
>U_TAP:001CA4-1
AAAAAATTAACTGGAGATCA
>U_TAP:001CA5-1
AAAAAATTAAGAAAGTGTAATC
>U_TAP:001CA6-1
AAAAAATTAAGATCTTGCGCCC
>U_TAP:001CA7-1
AAAAAATTAAGCAATAATGAT
>U_TAP:001CA8-2
AAAAAATTAAGCAATAATGATGG
>U_TAP:001CA9-7
AAAAAATTAAGCAATAATGATGGA
>U_TAP:001CAA-6
AAAAAATTAAGCAATAATGATGGAT
>U_TAP:001CAB-1
AAAAAATTAAGCAATAATTATGA
>U_TAP:001CAC-2
AAAAAATTAAGCAATAATTATGG
>U_TAP:001CAD-7
AAAAAATTAAGCAATAATTATGGA
>U_TAP:001CAE-1
AAAAAATTAAGCAATAATTATGGAA
>U_TAP:001CAF-1
AAAAAATTAAGCAATAATTATGGAT
>U_TAP:001CB0-5
AAAAAATTAAGCAATAATTATGGT
>U_TAP:001CB1-1
AAAAAATTAAGCTGCTGGCCA
>U_TAP:001CB2-1
AAAAAATTAAGGTTTCCTTTGTCT
>U_TAP:001CB3-1
AAAAAATTAAGTTCAAAATATTGTTAT
>U_TAP:001CB4-1
AAAAAATTAAGTTGGTAATAC
>U_TAP:001CB5-2
AAAAAATTAAGTTGGTAATACCT
>U_TAP:001CB6-1
AAAAAATTAAGTTTTAATCAATAT
>U_TAP:001CB7-1
AAAAAATTAATAAAAAAGCATGCA
>U_TAP:001CB8-1
AAAAAATTAATAAAAAGAAACA
>U_TAP:001CB9-1
AAAAAATTAATAAGGTCTAACGTGAAT
>U_TAP:001CBA-1
AAAAAATTAATAATGAAGAACCA
>U_TAP:001CBB-1
AAAAAATTAATAATGTAGA
>U_TAP:001CBC-3
AAAAAATTAATAATGTAGAAA
>U_TAP:001CBD-1
AAAAAATTAATAATGTAGAAAAA
>U_TAP:001CBE-4
AAAAAATTAATAATGTAGAAC
>U_TAP:001CBF-26
AAAAAATTAATAATGTAGAACC
>U_TAP:001CC0-28
AAAAAATTAATAATGTAGAACCA
>U_TAP:001CC1-4
AAAAAATTAATAATGTAGAACCAA
>U_TAP:001CC2-1
AAAAAATTAATAATGTAGAATCA
>U_TAP:001CC3-1
AAAAAATTAATAATGTATAACC
>U_TAP:001CC4-1
AAAAAATTAATAATGTATAACCA
>U_TAP:001CC5-1
AAAAAATTAATAATTAAACTATCA
>U_TAP:001CC6-1
AAAAAATTAATAATTTAGAACC
>U_TAP:001CC7-1
AAAAAATTAATATAATTGTA
>U_TAP:001CC8-1
AAAAAATTAATATTAAGCGATA
>U_TAP:001CC9-1
AAAAAATTAATCAAAAGTAATGTC
>U_TAP:001CCA-1
AAAAAATTAATCTGCTTGACA
>U_TAP:001CCB-1
AAAAAATTAATGGAGAGTGAATTTC
>U_TAP:001CCC-1
AAAAAATTAATTCTAATATTTTT
>U_TAP:001CCD-1
AAAAAATTAATTGCATGTCTAT
>U_TAP:001CCE-1
AAAAAATTAATTTTAGTCACAAAT
>U_TAP:001CCF-1
AAAAAATTAATTTTTTTCACAA
>U_TAP:001CD0-1
AAAAAATTACAAAAAAGAA
>U_TAP:001CD1-1
AAAAAATTACAAATATTATGAAT
>U_TAP:001CD2-1
AAAAAATTACAACTGCTTT
>U_TAP:001CD3-3
AAAAAATTACAATAATCTCTCT
>U_TAP:001CD4-2
AAAAAATTACAATAATTTAAA
>U_TAP:001CD5-21
AAAAAATTACAATAATTTCTCT
>U_TAP:001CD6-4
AAAAAATTACAATAATTTCTCTA
>U_TAP:001CD7-7
AAAAAATTACAATAATTTCTCTG
>U_TAP:001CD8-7
AAAAAATTACAATAATTTCTCTGA
>U_TAP:001CD9-3
AAAAAATTACAATAATTTCTCTGAA
>U_TAP:001CDA-1
AAAAAATTACAATAATTTCTCTGAAA
>U_TAP:001CDB-1
AAAAAATTACAATAATTTCTCTGAAAA
>U_TAP:001CDC-1
AAAAAATTACAATAATTTCTCTGAGAAA
>U_TAP:001CDD-1
AAAAAATTACAATAATTTCTCTGCGA
>U_TAP:001CDE-1
AAAAAATTACAATAATTTCTCTGGAAA
>U_TAP:001CDF-1
AAAAAATTACAATAATTTCTCTT
>U_TAP:001CE0-1
AAAAAATTACAATAATTTCTTT
>U_TAP:001CE1-1
AAAAAATTACAATAATTTTTCTGAA
>U_TAP:001CE2-1
AAAAAATTACAATAGTTTCTCT
>U_TAP:001CE3-1
AAAAAATTACACCTCCATTCCTCA
>U_TAP:001CE4-1
AAAAAATTACATACATATTACAA
>U_TAP:001CE5-1
AAAAAATTACATCTTAAAACAA
>U_TAP:001CE6-1
AAAAAATTACATCTTAAAACAAT
>U_TAP:001CE7-1
AAAAAATTACATGAGTAGTAA
>U_TAP:001CE8-1
AAAAAATTACATGAGTAGTAAA
>U_TAP:001CE9-2
AAAAAATTACATGAGTAGTAAAT
>U_TAP:001CEA-3
AAAAAATTACATGCATGAAGAA
>U_TAP:001CEB-1
AAAAAATTACATGCATGAATAATAA
>U_TAP:001CEC-1
AAAAAATTACCAAAAAAAAAA
>U_TAP:001CED-1
AAAAAATTACCAAGAAAAAAGAT
>U_TAP:001CEE-1
AAAAAATTACCACCTAGAAAACCA
>U_TAP:001CEF-1
AAAAAATTACCATCATGGATATCA
>U_TAP:001CF0-1
AAAAAATTACGAAAAAG
>U_TAP:001CF1-1
AAAAAATTACTAAAAAAAAGAA
>U_TAP:001CF2-1
AAAAAATTACTAAAATAAAAAGA
>U_TAP:001CF3-1
AAAAAATTACTCAATTCCAAAA
>U_TAP:001CF4-1
AAAAAATTACTGTACAATGAAC
>U_TAP:001CF5-1
AAAAAATTACTTTGGAGA
>U_TAP:001CF6-1
AAAAAATTAGAAAAGCAACCGG
>U_TAP:001CF7-1
AAAAAATTAGAAATAGGGAGCC
>U_TAP:001CF8-1
AAAAAATTAGAGCAAACATTGAT
>U_TAP:001CF9-1
AAAAAATTAGAGTACTGATATTGC
>U_TAP:001CFA-1
AAAAAATTAGAGTGCTCAAT
>U_TAP:001CFB-1
AAAAAATTAGAGTGCTCAATT
>U_TAP:001CFC-2
AAAAAATTAGAGTTGTAT
>U_TAP:001CFD-2
AAAAAATTAGAGTTGTATACAAA
>U_TAP:001CFE-1
AAAAAATTAGAGTTGTATACCA
>U_TAP:001CFF-1
AAAAAATTAGATAAGGCAT
>U_TAP:001D00-1
AAAAAATTAGATCAGTCCACCA
>U_TAP:001D01-2
AAAAAATTAGATCTTATTAACTC
>U_TAP:001D02-1
AAAAAATTAGCAACCAGGAATA
>U_TAP:001D03-1
AAAAAATTAGCAAGAAAAA
>U_TAP:001D04-1
AAAAAATTAGCAAGAAAAAA
>U_TAP:001D05-1
AAAAAATTAGCAAGAAAAAAAGA
>U_TAP:001D06-2
AAAAAATTAGCAAGAAAAAAGA
>U_TAP:001D07-1
AAAAAATTAGCAAGAAAAAAGAT
>U_TAP:001D08-1
AAAAAATTAGCAATTAAACGATCAA
>U_TAP:001D09-1
AAAAAATTAGCCGTTTTCTT
>U_TAP:001D0A-1
AAAAAATTAGCGAACAACATTCA
>U_TAP:001D0B-1
AAAAAATTAGCGTTTTCT
>U_TAP:001D0C-6
AAAAAATTAGCGTTTTCTTCCA
>U_TAP:001D0D-1
AAAAAATTAGCGTTTTCTTCCAA
>U_TAP:001D0E-2
AAAAAATTAGCGTTTTCTTCCAT
>U_TAP:001D0F-1
AAAAAATTAGCTACGACT
>U_TAP:001D10-1
AAAAAATTAGCTTTTTCTTCCAT
>U_TAP:001D11-1
AAAAAATTAGGATTCCAAATAGG
>U_TAP:001D12-1
AAAAAATTAGGGCAATG
>U_TAP:001D13-1
AAAAAATTAGGTGAGAGGTTGGT
>U_TAP:001D14-1
AAAAAATTAGGTTAAATGTAAG
>U_TAP:001D15-1
AAAAAATTAGTAAGGATC
>U_TAP:001D16-1
AAAAAATTAGTAATCAAACGATCA
>U_TAP:001D17-2
AAAAAATTAGTAATTAAACGAA
>U_TAP:001D18-16
AAAAAATTAGTAATTAAACGAT
>U_TAP:001D19-4
AAAAAATTAGTAATTAAACGATAA
>U_TAP:001D1A-16
AAAAAATTAGTAATTAAACGATC
>U_TAP:001D1B-42
AAAAAATTAGTAATTAAACGATCA
>U_TAP:001D1C-21
AAAAAATTAGTAATTAAACGATCAA
>U_TAP:001D1D-1
AAAAAATTAGTAATTAAACGATCAG
>U_TAP:001D1E-1
AAAAAATTAGTAATTAAACGATCCA
>U_TAP:001D1F-1
AAAAAATTAGTAATTAAACGTGAAA
>U_TAP:001D20-1
AAAAAATTAGTAATTAAACTA
>U_TAP:001D21-2
AAAAAATTAGTAATTAAACTAT
>U_TAP:001D22-1
AAAAAATTAGTAATTAAACTATCA
>U_TAP:001D23-2
AAAAAATTAGTAATTAAACTATCAA
>U_TAP:001D24-1
AAAAAATTAGTAATTAAATGATC
>U_TAP:001D25-1
AAAAAATTAGTAATTATACGATCA
>U_TAP:001D26-1
AAAAAATTAGTAGTTAAATGATC
>U_TAP:001D27-1
AAAAAATTAGTGAAAAAAAAC
>U_TAP:001D28-1
AAAAAATTATAAAAACCCACAA
>U_TAP:001D29-1
AAAAAATTATAAAGTATTAGACG
>U_TAP:001D2A-2
AAAAAATTATAATCGATACAT
>U_TAP:001D2B-1
AAAAAATTATAATCGATACATGT
>U_TAP:001D2C-1
AAAAAATTATAATCGATACATGTCAA
>U_TAP:001D2D-1
AAAAAATTATAATCTGAATTAT
>U_TAP:001D2E-1
AAAAAATTATACAACATTAA
>U_TAP:001D2F-1
AAAAAATTATACAACATTAC
>U_TAP:001D30-7
AAAAAATTATACAACATTACA
>U_TAP:001D31-90
AAAAAATTATACAACATTACAA
>U_TAP:001D32-3
AAAAAATTATACAACATTACAAA
>U_TAP:001D33-1
AAAAAATTATACAACATTACAAAA
>U_TAP:001D34-2
AAAAAATTATACAACATTACAAAAAA
>U_TAP:001D35-1
AAAAAATTATACAACATTACAAAAAAA
>U_TAP:001D36-1
AAAAAATTATACAACATTACAAGA
>U_TAP:001D37-2
AAAAAATTATACAACATTACAAGAA
>U_TAP:001D38-15
AAAAAATTATACAACATTACAAT
>U_TAP:001D39-3
AAAAAATTATACAACATTACAATA
>U_TAP:001D3A-1
AAAAAATTATACAACATTACAATAAAA
>U_TAP:001D3B-1
AAAAAATTATACTGGTCGGCATACCT
>U_TAP:001D3C-1
AAAAAATTATAGTTCGCGACACCA
>U_TAP:001D3D-1
AAAAAATTATAGTTCGCGACATTC
>U_TAP:001D3E-1
AAAAAATTATAGTTCGCGACATTCA
>U_TAP:001D3F-1
AAAAAATTATATAATATTACAA
>U_TAP:001D40-1
AAAAAATTATATGCATTGTTCAA
>U_TAP:001D41-1
AAAAAATTATATTCATTGGTCA
>U_TAP:001D42-1
AAAAAATTATATTCATTGTTCAA
>U_TAP:001D43-1
AAAAAATTATATTCATTTTTCAAT
>U_TAP:001D44-1
AAAAAATTATCAAATCACTATTAAA
>U_TAP:001D45-1
AAAAAATTATCACGCCAATTAAA
>U_TAP:001D46-1
AAAAAATTATCACGTCAA
>U_TAP:001D47-2
AAAAAATTATCACGTCAATT
>U_TAP:001D48-3
AAAAAATTATCACGTCAATTA
>U_TAP:001D49-17
AAAAAATTATCACGTCAATTAA
>U_TAP:001D4A-7
AAAAAATTATCACGTCAATTAAA
>U_TAP:001D4B-4
AAAAAATTATCACGTCAATTAAAA
>U_TAP:001D4C-1
AAAAAATTATCACGTCAATTAAAAAAAA
>U_TAP:001D4D-1
AAAAAATTATCACGTCAATTAAAG
>U_TAP:001D4E-1
AAAAAATTATCCAGTAACTATTTA
>U_TAP:001D4F-1
AAAAAATTATCCTTGTATGACGA
>U_TAP:001D50-1
AAAAAATTATCCTTGTATTGAC
>U_TAP:001D51-1
AAAAAATTATCCTTGTATTGACG
>U_TAP:001D52-4
AAAAAATTATCCTTGTATTGACGA
>U_TAP:001D53-1
AAAAAATTATCGTTTTCTTCCAT
>U_TAP:001D54-1
AAAAAATTATCGTTTTCTTCCGT
>U_TAP:001D55-1
AAAAAATTATCTATGACTTTGTTT
>U_TAP:001D56-1
AAAAAATTATGAGAATAGCTCCATTT
>U_TAP:001D57-1
AAAAAATTATGATTGTCCTTATT
>U_TAP:001D58-1
AAAAAATTATGCAACATTACAA
>U_TAP:001D59-1
AAAAAATTATGCATTGTCATTATT
>U_TAP:001D5A-1
AAAAAATTATGCTGTTGGCTA
>U_TAP:001D5B-1
AAAAAATTATGGAAAAAGAATA
>U_TAP:001D5C-1
AAAAAATTATGGTTCACT
>U_TAP:001D5D-1
AAAAAATTATGTCGCGAAATGTT
>U_TAP:001D5E-1
AAAAAATTATTAAATAAATTTTACA
>U_TAP:001D5F-1
AAAAAATTATTAAATGCTTCAACCA
>U_TAP:001D60-1
AAAAAATTATTAAGGATCC
>U_TAP:001D61-1
AAAAAATTATTAATGAAT
>U_TAP:001D62-1
AAAAAATTATTAATGAATAAA
>U_TAP:001D63-2
AAAAAATTATTAATGAATAAAA
>U_TAP:001D64-1
AAAAAATTATTAATGAATAAT
>U_TAP:001D65-1
AAAAAATTATTAATGAATAATCA
>U_TAP:001D66-32
AAAAAATTATTAATGAATAATGA
>U_TAP:001D67-2
AAAAAATTATTAATGAATAATGAA
>U_TAP:001D68-1
AAAAAATTATTAATGAATAATTAAAAA
>U_TAP:001D69-2
AAAAAATTATTAATTAAACGAT
>U_TAP:001D6A-1
AAAAAATTATTAATTAAACGATC
>U_TAP:001D6B-2
AAAAAATTATTAATTAAACGATCA
>U_TAP:001D6C-1
AAAAAATTATTAATTAAACGATCAA
>U_TAP:001D6D-1
AAAAAATTATTAATTAAACGATCAAA
>U_TAP:001D6E-1
AAAAAATTATTAATTAAACTATCAA
>U_TAP:001D6F-1
AAAAAATTATTAGTCAACAAAAT
>U_TAP:001D70-2
AAAAAATTATTATGGTTTGCAC
>U_TAP:001D71-1
AAAAAATTATTCAAAAAGCGACAT
>U_TAP:001D72-1
AAAAAATTATTCAAAAAGCTA
>U_TAP:001D73-1
AAAAAATTATTCGAAGAAAAAAA
>U_TAP:001D74-1
AAAAAATTATTCGAAGAGAA
>U_TAP:001D75-2
AAAAAATTATTCGAAGATA
>U_TAP:001D76-12
AAAAAATTATTCGAAGATAA
>U_TAP:001D77-11
AAAAAATTATTCGAAGATAAA
>U_TAP:001D78-4
AAAAAATTATTCGAAGATAAAA
>U_TAP:001D79-3
AAAAAATTATTCGAAGATAAAAA
>U_TAP:001D7A-1
AAAAAATTATTCGAAGATAAAAGA
>U_TAP:001D7B-43
AAAAAATTATTCGAAGATAAAC
>U_TAP:001D7C-5
AAAAAATTATTCGAAGATAAACA
>U_TAP:001D7D-1
AAAAAATTATTCGAAGATAAACAAAAA
>U_TAP:001D7E-79
AAAAAATTATTCGAAGATAAACT
>U_TAP:001D7F-12
AAAAAATTATTCGAAGATAAACTA
>U_TAP:001D80-7
AAAAAATTATTCGAAGATAAACTT
>U_TAP:001D81-1
AAAAAATTATTCGAAGATAAACTTAA
>U_TAP:001D82-2
AAAAAATTATTCGAAGATAGACT
>U_TAP:001D83-1
AAAAAATTATTCGAAGATATACT
>U_TAP:001D84-1
AAAAAATTATTCGAAGATATACTT
>U_TAP:001D85-1
AAAAAATTATTCGAAGATTAACT
>U_TAP:001D86-1
AAAAAATTATTCGAATATAAAC
>U_TAP:001D87-1
AAAAAATTATTCGAATATAAACT
>U_TAP:001D88-1
AAAAAATTATTCGACGATCAACT
>U_TAP:001D89-1
AAAAAATTATTCGATGATAAACT
>U_TAP:001D8A-1
AAAAAATTATTCTAAGATAAACT
>U_TAP:001D8B-1
AAAAAATTATTCTAAGATAAACTTA
>U_TAP:001D8C-1
AAAAAATTATTCTAATATAAACT
>U_TAP:001D8D-1
AAAAAATTATTCTTAGATAAACT
>U_TAP:001D8E-1
AAAAAATTATTCTTTGTCGTGAA
>U_TAP:001D8F-1
AAAAAATTATTCTTTGTCGTGAAA
>U_TAP:001D90-1
AAAAAATTATTGAATTTAGAAGAA
>U_TAP:001D91-2
AAAAAATTATTGAATTTAGAAGCAAA
>U_TAP:001D92-1
AAAAAATTATTGAATTTAGAATCA
>U_TAP:001D93-1
AAAAAATTATTGATCGCCCCGTGC
>U_TAP:001D94-1
AAAAAATTATTTTCGTTCTTTCAT
>U_TAP:001D95-1
AAAAAATTCAAAAGGATC
>U_TAP:001D96-1
AAAAAATTCAAAAGGATCGA
>U_TAP:001D97-1
AAAAAATTCAAAAGGATCGATAG
>U_TAP:001D98-1
AAAAAATTCAAAAGGATCTATA
>U_TAP:001D99-1
AAAAAATTCAAAATCTAAATTTA
>U_TAP:001D9A-2
AAAAAATTCAAAATTTAA
>U_TAP:001D9B-1
AAAAAATTCAAAATTTAAA
>U_TAP:001D9C-1
AAAAAATTCAAAATTTAAAAAA
>U_TAP:001D9D-7
AAAAAATTCAAAATTTAAAT
>U_TAP:001D9E-9
AAAAAATTCAAAATTTAAATT
>U_TAP:001D9F-1
AAAAAATTCAAAATTTAAATTAA
>U_TAP:001DA0-1
AAAAAATTCAAAATTTAAATTAAAAA
>U_TAP:001DA1-11
AAAAAATTCAAAATTTAAATTT
>U_TAP:001DA2-1
AAAAAATTCAAAATTTAAATTTA
>U_TAP:001DA3-2
AAAAAATTCAAAATTTAAATTTAA
>U_TAP:001DA4-1
AAAAAATTCAAAATTTAAATTTAAAAAA
>U_TAP:001DA5-4
AAAAAATTCAAAATTTAAATTTG
>U_TAP:001DA6-56
AAAAAATTCAAAATTTAAATTTGA
>U_TAP:001DA7-1
AAAAAATTCAAAATTTAAATTTGAAA
>U_TAP:001DA8-1
AAAAAATTCAAAATTTAAATTTGAGAA
>U_TAP:001DA9-1
AAAAAATTCAAAATTTAAATTTGT
>U_TAP:001DAA-1
AAAAAATTCAAAATTTAAATTTT
>U_TAP:001DAB-1
AAAAAATTCAAAATTTAAATTTTA
>U_TAP:001DAC-1
AAAAAATTCAAACGAAATGAT
>U_TAP:001DAD-1
AAAAAATTCAAACGAAGAGTAACAA
>U_TAP:001DAE-1
AAAAAATTCAAACTTAAATTTGA
>U_TAP:001DAF-1
AAAAAATTCAAAGGATGGAGAGA
>U_TAP:001DB0-1
AAAAAATTCAAATACGTCGGGTATA
>U_TAP:001DB1-1
AAAAAATTCAAATCATTCTATCAT
>U_TAP:001DB2-1
AAAAAATTCAACAAATAAGGGAT
>U_TAP:001DB3-1
AAAAAATTCAACCTTAAAAAAT
>U_TAP:001DB4-1
AAAAAATTCAACCTTAAAAAATAAAA
>U_TAP:001DB5-1
AAAAAATTCAACTCACCGTTAG
>U_TAP:001DB6-1
AAAAAATTCAAGAATTAATAA
>U_TAP:001DB7-1
AAAAAATTCAAGATTTAAATTTGA
>U_TAP:001DB8-1
AAAAAATTCAATAAAAATTTGCA
>U_TAP:001DB9-1
AAAAAATTCAATTGATTTTCCC
>U_TAP:001DBA-1
AAAAAATTCACTAGTTAGCAAGA
>U_TAP:001DBB-1
AAAAAATTCACTTATGCTACTCTGAC
>U_TAP:001DBC-1
AAAAAATTCAGAACCTTCTAT
>U_TAP:001DBD-1
AAAAAATTCAGAACCTTCTATGA
>U_TAP:001DBE-1
AAAAAATTCAGAACCTTCTATGAC
>U_TAP:001DBF-1
AAAAAATTCAGATTTAAA
>U_TAP:001DC0-1
AAAAAATTCAGGCAATGCTTTTT
>U_TAP:001DC1-1
AAAAAATTCATATCACGATGAATT
>U_TAP:001DC2-1
AAAAAATTCATCAATAGTGAT
>U_TAP:001DC3-1
AAAAAATTCATCAATAGTGATCAA
>U_TAP:001DC4-1
AAAAAATTCATGAATATGGCCCA
>U_TAP:001DC5-1
AAAAAATTCATGAGAAAAAGTT
>U_TAP:001DC6-1
AAAAAATTCATGCACAACTCAAG
>U_TAP:001DC7-1
AAAAAATTCATTACTGTTGTC
>U_TAP:001DC8-1
AAAAAATTCATTATTGCTTGAGT
>U_TAP:001DC9-1
AAAAAATTCCAACAATGCGTCCT
>U_TAP:001DCA-1
AAAAAATTCCATGGAGAAAAA
>U_TAP:001DCB-1
AAAAAATTCCATTCCCTATT
>U_TAP:001DCC-1
AAAAAATTCCGGATACGACCAA
>U_TAP:001DCD-1
AAAAAATTCCGGTATTTTC
>U_TAP:001DCE-1
AAAAAATTCCGTTTGAAC
>U_TAP:001DCF-1
AAAAAATTCCTCACATATGTGA
>U_TAP:001DD0-5
AAAAAATTCCTCACATATGTGAT
>U_TAP:001DD1-1
AAAAAATTCCTCACATATGTGATT
>U_TAP:001DD2-1
AAAAAATTCCTTTTCGATATCAG
>U_TAP:001DD3-1
AAAAAATTCGAAGATAAAC
>U_TAP:001DD4-1
AAAAAATTCGACGGAGACGAG
>U_TAP:001DD5-1
AAAAAATTCGAGAATTCAATATATT
>U_TAP:001DD6-1
AAAAAATTCGAGTTGTTGGATCA
>U_TAP:001DD7-1
AAAAAATTCGGCTGGTTCGTGA
>U_TAP:001DD8-1
AAAAAATTCGGTATATAAGC
>U_TAP:001DD9-1
AAAAAATTCGGTATATAAGCCA
>U_TAP:001DDA-1
AAAAAATTCGGTATATAAGCCAA
>U_TAP:001DDB-1
AAAAAATTCGTTGAAAATTGTT
>U_TAP:001DDC-1
AAAAAATTCGTTGAAAATTGTTCA
>U_TAP:001DDD-1
AAAAAATTCTAAAAATCCAA
>U_TAP:001DDE-1
AAAAAATTCTAAAAATCCAAA
>U_TAP:001DDF-1
AAAAAATTCTAAACAGTTACTCTA
>U_TAP:001DE0-1
AAAAAATTCTACCGCTTTAAGA
>U_TAP:001DE1-1
AAAAAATTCTACTTCAAGCCACAG
>U_TAP:001DE2-1
AAAAAATTCTATTCCTTTCAT
>U_TAP:001DE3-17
AAAAAATTCTATTCCTTTCATGT
>U_TAP:001DE4-1
AAAAAATTCTATTCCTTTCATGTAA
>U_TAP:001DE5-1
AAAAAATTCTATTCCTTTCATGTCC
>U_TAP:001DE6-1
AAAAAATTCTATTCCTTTCATGTGA
>U_TAP:001DE7-1
AAAAAATTCTATTCCTTTCATTT
>U_TAP:001DE8-1
AAAAAATTCTCGGCAGATAAA
>U_TAP:001DE9-1
AAAAAATTCTCGGCAGATAAAT
>U_TAP:001DEA-2
AAAAAATTCTCGGCAGATAAATT
>U_TAP:001DEB-3
AAAAAATTCTCGGCAGATAAATTC
>U_TAP:001DEC-1
AAAAAATTCTCGGCAGATAAATTCT
>U_TAP:001DED-1
AAAAAATTCTCGGGATGT
>U_TAP:001DEE-1
AAAAAATTCTCGTCAGATAAATT
>U_TAP:001DEF-1
AAAAAATTCTGTCGTGAAAGGTT
>U_TAP:001DF0-1
AAAAAATTCTTCATCACTCTAAC
>U_TAP:001DF1-1
AAAAAATTCTTCGTCGTTAGAT
>U_TAP:001DF2-2
AAAAAATTCTTCGTCGTTAGATA
>U_TAP:001DF3-2
AAAAAATTCTTCGTCGTTAGATAA
>U_TAP:001DF4-1
AAAAAATTCTTGAGCTAGC
>U_TAP:001DF5-1
AAAAAATTCTTGTCGTGAAAGAAAA
>U_TAP:001DF6-1
AAAAAATTCTTGTCGTGAAAGG
>U_TAP:001DF7-4
AAAAAATTCTTGTCGTGAAAGGT
>U_TAP:001DF8-1
AAAAAATTCTTGTCGTGAAAGGTA
>U_TAP:001DF9-3
AAAAAATTCTTGTCGTGAAAGGTC
>U_TAP:001DFA-1
AAAAAATTCTTGTCGTGAAAT
>U_TAP:001DFB-1
AAAAAATTCTTGTCTTATTAA
>U_TAP:001DFC-1
AAAAAATTCTTTTAACAAGAGTGA
>U_TAP:001DFD-1
AAAAAATTGAAAATAAAAATATATA
>U_TAP:001DFE-1
AAAAAATTGAAAATCGGTAA
>U_TAP:001DFF-1
AAAAAATTGAAATATTCCTTTTT
>U_TAP:001E00-1
AAAAAATTGAACCACTTGTACT
>U_TAP:001E01-1
AAAAAATTGAACCACTTGTACTC
>U_TAP:001E02-1
AAAAAATTGAACTGTTTCGTAAT
>U_TAP:001E03-1
AAAAAATTGAAGGAAATAGA
>U_TAP:001E04-2
AAAAAATTGAAGGAAATAGAGT
>U_TAP:001E05-12
AAAAAATTGAAGGAAATAGAGTT
>U_TAP:001E06-9
AAAAAATTGAAGGAAATAGAGTTT
>U_TAP:001E07-7
AAAAAATTGAAGGAAATAGAGTTTT
>U_TAP:001E08-4
AAAAAATTGAAGGAAATAGAGTTTTA
>U_TAP:001E09-1
AAAAAATTGAAGGAAATAGATTTTT
>U_TAP:001E0A-1
AAAAAATTGAAGGAAATATAGTT
>U_TAP:001E0B-1
AAAAAATTGAAGGAAGTAGAGTTT
>U_TAP:001E0C-1
AAAAAATTGAAGTAAATATAGTT
>U_TAP:001E0D-1
AAAAAATTGAATTAAAGCCATGA
>U_TAP:001E0E-1
AAAAAATTGAATTACAAGTACTC
>U_TAP:001E0F-1
AAAAAATTGAATTACATGTAC
>U_TAP:001E10-1
AAAAAATTGAATTACATGTACAA
>U_TAP:001E11-1
AAAAAATTGAATTACATGTACAAA
>U_TAP:001E12-5
AAAAAATTGAATTACATGTACT
>U_TAP:001E13-3
AAAAAATTGAATTACATGTACTC
>U_TAP:001E14-10
AAAAAATTGAATTACATGTACTCA
>U_TAP:001E15-2
AAAAAATTGAATTACATGTACTCAA
>U_TAP:001E16-1
AAAAAATTGAATTACATGTACTTTTT
>U_TAP:001E17-1
AAAAAATTGAATTACTAGTACTCA
>U_TAP:001E18-2
AAAAAATTGAATTACTTGTAC
>U_TAP:001E19-9
AAAAAATTGAATTACTTGTACT
>U_TAP:001E1A-9
AAAAAATTGAATTACTTGTACTC
>U_TAP:001E1B-6
AAAAAATTGAATTACTTGTACTCA
>U_TAP:001E1C-1
AAAAAATTGAATTACTTGTACTCAA
>U_TAP:001E1D-1
AAAAAATTGAATTACTTGTACTCAT
>U_TAP:001E1E-1
AAAAAATTGAATTGCGTCAGTACA
>U_TAP:001E1F-1
AAAAAATTGAGATATTCTGA
>U_TAP:001E20-1
AAAAAATTGATAAATTAGA
>U_TAP:001E21-1
AAAAAATTGATAAATTAGAACC
>U_TAP:001E22-2
AAAAAATTGATAAATTAGAACCA
>U_TAP:001E23-5
AAAAAATTGATAAATTAGAACCAA
>U_TAP:001E24-1
AAAAAATTGATAAATTAGAATTA
>U_TAP:001E25-2
AAAAAATTGATAATTAAACGA
>U_TAP:001E26-4
AAAAAATTGATAATTAAACGAT
>U_TAP:001E27-4
AAAAAATTGATAATTAAACGATC
>U_TAP:001E28-7
AAAAAATTGATAATTAAACGATCA
>U_TAP:001E29-2
AAAAAATTGATAATTAAACGATCAAA
>U_TAP:001E2A-1
AAAAAATTGATACTGTACTTGCGA
>U_TAP:001E2B-1
AAAAAATTGATATTGAATATTGT
>U_TAP:001E2C-1
AAAAAATTGATGAATTGAAAGA
>U_TAP:001E2D-2
AAAAAATTGATTAATTAGAA
>U_TAP:001E2E-1
AAAAAATTGATTAATTAGAAC
>U_TAP:001E2F-1
AAAAAATTGATTAATTAGAACAA
>U_TAP:001E30-2
AAAAAATTGATTAATTAGAACC
>U_TAP:001E31-13
AAAAAATTGATTAATTAGAACCA
>U_TAP:001E32-9
AAAAAATTGATTAATTAGAACCAA
>U_TAP:001E33-1
AAAAAATTGATTAATTATAATC
>U_TAP:001E34-1
AAAAAATTGATTTATTGTTTTG
>U_TAP:001E35-1
AAAAAATTGCAAAAAAAAAA
>U_TAP:001E36-2
AAAAAATTGCTTATTAAACTCCC
>U_TAP:001E37-1
AAAAAATTGCTTCTTCTTTTGTT
>U_TAP:001E38-1
AAAAAATTGGAAGGGATTTTATTG
>U_TAP:001E39-1
AAAAAATTGGACAAAAAGCATGCA
>U_TAP:001E3A-1
AAAAAATTGGAGAGATGAATTTAC
>U_TAP:001E3B-1
AAAAAATTGGAGAGATGAATTTACAA
>U_TAP:001E3C-3
AAAAAATTGGAGAGGTGAATCTA
>U_TAP:001E3D-3
AAAAAATTGGAGAGGTGAATCTAC
>U_TAP:001E3E-1
AAAAAATTGGATAAAATAATAA
>U_TAP:001E3F-1
AAAAAATTGGATATGAAATC
>U_TAP:001E40-1
AAAAAATTGGATATGAAATCA
>U_TAP:001E41-1
AAAAAATTGGATATGAAATCAAA
>U_TAP:001E42-1
AAAAAATTGGATGCAATGTTAA
>U_TAP:001E43-2
AAAAAATTGGATTCTTTCAGACA
>U_TAP:001E44-1
AAAAAATTGGATTTGGCTGGCCT
>U_TAP:001E45-4
AAAAAATTGGCGTAAGTTAGTGGT
>U_TAP:001E46-3
AAAAAATTGGCGTAAGTTAGTGGTC
>U_TAP:001E47-1
AAAAAATTGGTAAGATCGAG
>U_TAP:001E48-1
AAAAAATTGGTAATTAAACGATCAA
>U_TAP:001E49-2
AAAAAATTGGTTTATTTCTCTGT
>U_TAP:001E4A-1
AAAAAATTGTAAACAATCTTACGG
>U_TAP:001E4B-1
AAAAAATTGTAAGGGATTTTATT
>U_TAP:001E4C-2
AAAAAATTGTAGATTCACCTC
>U_TAP:001E4D-3
AAAAAATTGTAGATTCACCTCT
>U_TAP:001E4E-1
AAAAAATTGTAGATTCACCTCTC
>U_TAP:001E4F-1
AAAAAATTGTAGATTCT
>U_TAP:001E50-1
AAAAAATTGTAGTAACCCACTTTAG
>U_TAP:001E51-1
AAAAAATTGTAGTGGAAGCAAAAAAA
>U_TAP:001E52-1
AAAAAATTGTATATGAAATCAA
>U_TAP:001E53-1
AAAAAATTGTATTACTTGTACTC
>U_TAP:001E54-1
AAAAAATTGTCCCACAAATAAAAA
>U_TAP:001E55-2
AAAAAATTGTCCCACAAATATGCA
>U_TAP:001E56-1
AAAAAATTGTCCGACAAATATGCA
>U_TAP:001E57-3
AAAAAATTGTCGCCACTGTCTA
>U_TAP:001E58-1
AAAAAATTGTCGCCACTGTCTAG
>U_TAP:001E59-6
AAAAAATTGTCGCCACTGTCTAGG
>U_TAP:001E5A-1
AAAAAATTGTCGCCACTGTCTAGGG
>U_TAP:001E5B-1
AAAAAATTGTCGCCACTGTCTAT
>U_TAP:001E5C-4
AAAAAATTGTCGCCATTGTCT
>U_TAP:001E5D-4
AAAAAATTGTCGCCATTGTCTA
>U_TAP:001E5E-2
AAAAAATTGTCGCCATTGTCTAA
>U_TAP:001E5F-1
AAAAAATTGTCGCCATTGTCTAAGG
>U_TAP:001E60-10
AAAAAATTGTCGCCATTGTCTAG
>U_TAP:001E61-1
AAAAAATTGTCGCCATTGTCTAGAA
>U_TAP:001E62-31
AAAAAATTGTCGCCATTGTCTAGC
>U_TAP:001E63-2
AAAAAATTGTCGCCATTGTCTAGCG
>U_TAP:001E64-2
AAAAAATTGTCGCCATTGTCTAGCGT
>U_TAP:001E65-1
AAAAAATTGTCGCCATTGTCTAGCTA
>U_TAP:001E66-13
AAAAAATTGTCGCCATTGTCTAGG
>U_TAP:001E67-2
AAAAAATTGTCGCCATTGTCTAGGG
>U_TAP:001E68-1
AAAAAATTGTCGCCATTGTCTAT
>U_TAP:001E69-2
AAAAAATTGTCGCCATTGTCTATC
>U_TAP:001E6A-1
AAAAAATTGTCGCCATTGTCTATG
>U_TAP:001E6B-1
AAAAAATTGTCGCCATTGTCTTGG
>U_TAP:001E6C-2
AAAAAATTGTCGCCATTGTTTAGC
>U_TAP:001E6D-8
AAAAAATTGTCGCCATTGTTTAT
>U_TAP:001E6E-8
AAAAAATTGTCGCCATTGTTTATG
>U_TAP:001E6F-1
AAAAAATTGTCGCCATTGTTTATGA
>U_TAP:001E70-5
AAAAAATTGTCGCCATTGTTTATGT
>U_TAP:001E71-2
AAAAAATTGTCGCGAAAGGTT
>U_TAP:001E72-1
AAAAAATTGTCGCTATTTTCTAG
>U_TAP:001E73-1
AAAAAATTGTCGTCATTGTTTATGT
>U_TAP:001E74-1
AAAAAATTGTCGTGAAAGTTAT
>U_TAP:001E75-2
AAAAAATTGTCGTGAAAGTTATC
>U_TAP:001E76-4
AAAAAATTGTCGTGAAAGTTATCG
>U_TAP:001E77-1
AAAAAATTGTCGTGAAAGTTATCGT
>U_TAP:001E78-1
AAAAAATTGTCGTGAAAGTTATCTT
>U_TAP:001E79-1
AAAAAATTGTCTAATTATAAACCA
>U_TAP:001E7A-1
AAAAAATTGTCTCCATTGTCTAG
>U_TAP:001E7B-1
AAAAAATTGTGTCGTGAAA
>U_TAP:001E7C-1
AAAAAATTGTGTCGTGAAAGGT
>U_TAP:001E7D-7
AAAAAATTGTGTCGTGAAAGGTT
>U_TAP:001E7E-2
AAAAAATTGTGTCGTGAAAGGTTAA
>U_TAP:001E7F-1
AAAAAATTGTGTCGTGAAAGGTTG
>U_TAP:001E80-1
AAAAAATTGTGTCGTGAAAGGTTGA
>U_TAP:001E81-1
AAAAAATTGTGTCGTGAAAGGTTGT
>U_TAP:001E82-1
AAAAAATTGTGTCGTGAAATGT
>U_TAP:001E83-1
AAAAAATTGTGTCGTGAAATGTT
>U_TAP:001E84-1
AAAAAATTGTGTCGTGAAATTTT
>U_TAP:001E85-1
AAAAAATTGTGTCTTGAAAGTTT
>U_TAP:001E86-1
AAAAAATTGTTACAAAAAAAGTGTC
>U_TAP:001E87-1
AAAAAATTGTTGCCATTGTCTA
>U_TAP:001E88-1
AAAAAATTGTTGCCATTGTCTAGG
>U_TAP:001E89-1
AAAAAATTGTTGTTATTGTTTATGT
>U_TAP:001E8A-1
AAAAAATTTAAAACTAGAAACAA
>U_TAP:001E8B-1
AAAAAATTTAAAACTTAAA
>U_TAP:001E8C-11
AAAAAATTTAAAACTTAAATTTGA
>U_TAP:001E8D-2
AAAAAATTTAAAACTTAAATTTGAA
>U_TAP:001E8E-1
AAAAAATTTAAAACTTAAATTTGAGA
>U_TAP:001E8F-1
AAAAAATTTAAAATGGTCCAAA
>U_TAP:001E90-1
AAAAAATTTAAAATTAAAAGTA
>U_TAP:001E91-1
AAAAAATTTAAAGATACCTAAC
>U_TAP:001E92-4
AAAAAATTTAAATTTGA
>U_TAP:001E93-1
AAAAAATTTAAATTTGAAAT
>U_TAP:001E94-2
AAAAAATTTAAATTTGAAATAAAAAAAAA
>U_TAP:001E95-1
AAAAAATTTAAATTTGAAATAAAAT
>U_TAP:001E96-2
AAAAAATTTAAATTTGAAATTA
>U_TAP:001E97-2
AAAAAATTTAAATTTGAAATTAA
>U_TAP:001E98-2
AAAAAATTTAAATTTGAAATTAAA
>U_TAP:001E99-2
AAAAAATTTAAATTTGAAATTAAAT
>U_TAP:001E9A-1
AAAAAATTTAAATTTGAAATTAAATAA
>U_TAP:001E9B-2
AAAAAATTTAAATTTGAATTTA
>U_TAP:001E9C-1
AAAAAATTTAAATTTGAATTTAAA
>U_TAP:001E9D-4
AAAAAATTTAACAAATTACTGG
>U_TAP:001E9E-5
AAAAAATTTAACAAATTACTGGA
>U_TAP:001E9F-3
AAAAAATTTAACAAATTACTGGAA
>U_TAP:001EA0-1
AAAAAATTTAACAAATTACTGGAAA
>U_TAP:001EA1-1
AAAAAATTTAACAAATTACTTG
>U_TAP:001EA2-2
AAAAAATTTAACAAATTATTGG
>U_TAP:001EA3-1
AAAAAATTTAACAAATTATTGGA
>U_TAP:001EA4-1
AAAAAATTTAACAAATTATTGGAA
>U_TAP:001EA5-1
AAAAAATTTAACAAATTATTGGAAA
>U_TAP:001EA6-1
AAAAAATTTAACACCATTAGT
>U_TAP:001EA7-1
AAAAAATTTAACACCATTAGTA
>U_TAP:001EA8-1
AAAAAATTTAACACCGTTAGTA
>U_TAP:001EA9-1
AAAAAATTTAAGCAAGCAAGAA
>U_TAP:001EAA-1
AAAAAATTTAAGCAAGGCAACGG
>U_TAP:001EAB-1
AAAAAATTTAATCAACATAGGTAC
>U_TAP:001EAC-1
AAAAAATTTAATCAACATATGTAC
>U_TAP:001EAD-1
AAAAAATTTAATGAAAGAA
>U_TAP:001EAE-1
AAAAAATTTAATGAAAGAATAAA
>U_TAP:001EAF-1
AAAAAATTTAATGAAAGAATAAG
>U_TAP:001EB0-1
AAAAAATTTAATGAAAGAATACAA
>U_TAP:001EB1-3
AAAAAATTTAATGAAAGAATACC
>U_TAP:001EB2-1
AAAAAATTTAATTACATGTACT
>U_TAP:001EB3-2
AAAAAATTTAATTACTTGTACTC
>U_TAP:001EB4-1
AAAAAATTTAATTTTAATTCTTA
>U_TAP:001EB5-1
AAAAAATTTACAAAATATACAAA
>U_TAP:001EB6-2
AAAAAATTTACAAATCTAAGA
>U_TAP:001EB7-1
AAAAAATTTACACTCGAAGATACA
>U_TAP:001EB8-1
AAAAAATTTACAGGTGAAAAT
>U_TAP:001EB9-2
AAAAAATTTACTCCTTCTTCA
>U_TAP:001EBA-18
AAAAAATTTACTCCTTCTTCAA
>U_TAP:001EBB-7
AAAAAATTTACTCCTTCTTCAAA
>U_TAP:001EBC-11
AAAAAATTTACTCCTTCTTCAAAT
>U_TAP:001EBD-3
AAAAAATTTACTCCTTCTTCAAATA
>U_TAP:001EBE-2
AAAAAATTTACTCCTTCTTCAAATAT
>U_TAP:001EBF-1
AAAAAATTTACTCTTTCTTCAAAT
>U_TAP:001EC0-1
AAAAAATTTACTTCTTCTTCAAAT
>U_TAP:001EC1-1
AAAAAATTTACTTCTTCTTCAAATA
>U_TAP:001EC2-2
AAAAAATTTACTTTCATTTCTT
>U_TAP:001EC3-1
AAAAAATTTACTTTTTCTTCAA
>U_TAP:001EC4-1
AAAAAATTTAGCGTTTTCTTCC
>U_TAP:001EC5-2
AAAAAATTTAGGGTATTA
>U_TAP:001EC6-3
AAAAAATTTAGGGTATTAC
>U_TAP:001EC7-3
AAAAAATTTAGGGTATTAG
>U_TAP:001EC8-1
AAAAAATTTAGGGTATTAGG
>U_TAP:001EC9-1
AAAAAATTTAGGGTATTAGGTTTAT
>U_TAP:001ECA-1
AAAAAATTTAGGTTATTAGGT
>U_TAP:001ECB-3
AAAAAATTTATAAACTCGATACCA
>U_TAP:001ECC-1
AAAAAATTTATAATCGAATCCTAA
>U_TAP:001ECD-1
AAAAAATTTATAGGATCCA
>U_TAP:001ECE-1
AAAAAATTTATCAAAAAAGTAT
>U_TAP:001ECF-1
AAAAAATTTATCCTTCATTTCTT
>U_TAP:001ED0-1
AAAAAATTTATCGTTTTCTTCCA
>U_TAP:001ED1-1
AAAAAATTTATCTTTCATTTCTT
>U_TAP:001ED2-1
AAAAAATTTATCTTTCATTTCTTC
>U_TAP:001ED3-1
AAAAAATTTATCTTTCATTTCTTCA
>U_TAP:001ED4-1
AAAAAATTTATGATTTGCA
>U_TAP:001ED5-1
AAAAAATTTATGGAAAAAGA
>U_TAP:001ED6-1
AAAAAATTTATGGAAAAAGAATA
>U_TAP:001ED7-1
AAAAAATTTATGGTATTA
>U_TAP:001ED8-1
AAAAAATTTATGTAAAAAGAAT
>U_TAP:001ED9-1
AAAAAATTTATTAATTAGA
>U_TAP:001EDA-2
AAAAAATTTATTAATTAGAACCAA
>U_TAP:001EDB-1
AAAAAATTTATTAATTATAACCA
>U_TAP:001EDC-3
AAAAAATTTATTCCTTCAAAT
>U_TAP:001EDD-2
AAAAAATTTATTCCTTCAAATA
>U_TAP:001EDE-6
AAAAAATTTATTCCTTCAAATAT
>U_TAP:001EDF-1
AAAAAATTTATTCCTTCAAATATA
>U_TAP:001EE0-7
AAAAAATTTATTCCTTCAAATATT
>U_TAP:001EE1-2
AAAAAATTTATTCCTTCAAATATTA
>U_TAP:001EE2-1
AAAAAATTTATTCCTTCAAATATTAA
>U_TAP:001EE3-1
AAAAAATTTATTCCTTCTTC
>U_TAP:001EE4-1
AAAAAATTTATTCGTAATATA
>U_TAP:001EE5-1
AAAAAATTTATTTTAAGTTTAAGA
>U_TAP:001EE6-2
AAAAAATTTATTTTTGTCGTCA
>U_TAP:001EE7-1
AAAAAATTTCAAAATACATATAA
>U_TAP:001EE8-1
AAAAAATTTCAACATTAAATTT
>U_TAP:001EE9-1
AAAAAATTTCAACGCTCTAACC
>U_TAP:001EEA-1
AAAAAATTTCAAGATTGGATTAG
>U_TAP:001EEB-1
AAAAAATTTCAATACTTATTCGA
>U_TAP:001EEC-1
AAAAAATTTCAATACTTATTCGAGAA
>U_TAP:001EED-1
AAAAAATTTCAATACTTATTCGATAA
>U_TAP:001EEE-1
AAAAAATTTCAGGCAATTTA
>U_TAP:001EEF-4
AAAAAATTTCAGGCAATTTAGA
>U_TAP:001EF0-1
AAAAAATTTCAGGCAATTTAGAA
>U_TAP:001EF1-1
AAAAAATTTCATAATACATATAA
>U_TAP:001EF2-1
AAAAAATTTCATTCATACATGAT
>U_TAP:001EF3-1
AAAAAATTTCCACTTTCTTATTGA
>U_TAP:001EF4-2
AAAAAATTTCCACTTTCTTATTGAAAA
>U_TAP:001EF5-1
AAAAAATTTCCCAAAGTTGCAA
>U_TAP:001EF6-1
AAAAAATTTCCCAGAGTCTGCAAAAA
>U_TAP:001EF7-1
AAAAAATTTCCGGCGTTTTTTA
>U_TAP:001EF8-2
AAAAAATTTCCGTCTTAATTTAG
>U_TAP:001EF9-1
AAAAAATTTCCTCCGTTCTTTCA
>U_TAP:001EFA-1
AAAAAATTTCCTGGTTTGTTTGG
>U_TAP:001EFB-1
AAAAAATTTCCTGGTTTGTTTGGC
>U_TAP:001EFC-1
AAAAAATTTCCTTAATTTAAGA
>U_TAP:001EFD-1
AAAAAATTTCGAAATACATAT
>U_TAP:001EFE-2
AAAAAATTTCGAAATACATATA
>U_TAP:001EFF-4
AAAAAATTTCGAAATACATATAA
>U_TAP:001F00-1
AAAAAATTTCGAAATACATATAAA
>U_TAP:001F01-1
AAAAAATTTCGACATTTGAATGT
>U_TAP:001F02-1
AAAAAATTTCGACATTTGAATGTT
>U_TAP:001F03-3
AAAAAATTTCGATATTTGAATGTT
>U_TAP:001F04-1
AAAAAATTTCGATATTTGAATTT
>U_TAP:001F05-1
AAAAAATTTCGATATTTGAATTTT
>U_TAP:001F06-9
AAAAAATTTCGATATTTGAGTGTT
>U_TAP:001F07-1
AAAAAATTTCGATATTTGAGTTTT
>U_TAP:001F08-1
AAAAAATTTCGATATTTGATTGT
>U_TAP:001F09-1
AAAAAATTTCGCCGTTATAGC
>U_TAP:001F0A-1
AAAAAATTTCGGCAGATAAAT
>U_TAP:001F0B-1
AAAAAATTTCTAAATACATATAA
>U_TAP:001F0C-1
AAAAAATTTCTAATTATAAACC
>U_TAP:001F0D-1
AAAAAATTTCTACATTTGAATTTT
>U_TAP:001F0E-1
AAAAAATTTCTATTTTTA
>U_TAP:001F0F-1
AAAAAATTTCTCCCAAAATTGA
>U_TAP:001F10-1
AAAAAATTTCTCCCAAAATTGAT
>U_TAP:001F11-1
AAAAAATTTCTTACCGACACATT
>U_TAP:001F12-1
AAAAAATTTCTTAGATGCTTCTT
>U_TAP:001F13-1
AAAAAATTTCTTCCGTTCTTTCA
>U_TAP:001F14-3
AAAAAATTTCTTCCGTTCTTTCAT
>U_TAP:001F15-1
AAAAAATTTCTTCTCCCTTTCCA
>U_TAP:001F16-1
AAAAAATTTCTTTATTATCCT
>U_TAP:001F17-2
AAAAAATTTCTTTCGTTCTTT
>U_TAP:001F18-4
AAAAAATTTCTTTCGTTCTTTC
>U_TAP:001F19-4
AAAAAATTTCTTTCGTTCTTTCA
>U_TAP:001F1A-2
AAAAAATTTCTTTCGTTCTTTCAA
>U_TAP:001F1B-10
AAAAAATTTCTTTCGTTCTTTCAT
>U_TAP:001F1C-1
AAAAAATTTCTTTCGTTCTTTCATAT
>U_TAP:001F1D-1
AAAAAATTTCTTTCGTTCTTTCATCT
>U_TAP:001F1E-1
AAAAAATTTCTTTCGTTTTCAT
>U_TAP:001F1F-1
AAAAAATTTCTTTCGTTTTTTCAT
>U_TAP:001F20-1
AAAAAATTTCTTTTCATTATAA
>U_TAP:001F21-1
AAAAAATTTGAAAAACAAGAAGAC
>U_TAP:001F22-1
AAAAAATTTGAAGAGGTATAATA
>U_TAP:001F23-1
AAAAAATTTGACAAATTATTG
>U_TAP:001F24-1
AAAAAATTTGACAAATTATTGAA
>U_TAP:001F25-1
AAAAAATTTGACAAATTATTTT
>U_TAP:001F26-1
AAAAAATTTGACTCCATAAGAAT
>U_TAP:001F27-1
AAAAAATTTGAGAGATGAATTTACAA
>U_TAP:001F28-1
AAAAAATTTGAGAGGTGAATCTAC
>U_TAP:001F29-1
AAAAAATTTGATCGTTTAATTACT
>U_TAP:001F2A-1
AAAAAATTTGATCGTTTAATTACTAAT
>U_TAP:001F2B-1
AAAAAATTTGATTTAGGAAGTACGTT
>U_TAP:001F2C-1
AAAAAATTTGCACTTCACATCT
>U_TAP:001F2D-1
AAAAAATTTGCGACAATAAATGAC
>U_TAP:001F2E-1
AAAAAATTTGCGTAAGTTAGTGGTC
>U_TAP:001F2F-1
AAAAAATTTGCGTGTTAATTATTA
>U_TAP:001F30-1
AAAAAATTTGGAACGAAGAGAAA
>U_TAP:001F31-1
AAAAAATTTGGAACGCTT
>U_TAP:001F32-2
AAAAAATTTGGAACGCTTCA
>U_TAP:001F33-5
AAAAAATTTGGAACGCTTCAC
>U_TAP:001F34-2
AAAAAATTTGGAACGCTTCACG
>U_TAP:001F35-3
AAAAAATTTGGAACGCTTCACGA
>U_TAP:001F36-1
AAAAAATTTGGAACGCTTCACT
>U_TAP:001F37-1
AAAAAATTTGGAACGTTTCA
>U_TAP:001F38-1
AAAAAATTTGGACAATCACATAT
>U_TAP:001F39-1
AAAAAATTTGGATAACTTAAAT
>U_TAP:001F3A-1
AAAAAATTTGGTCGTGTTCAC
>U_TAP:001F3B-2
AAAAAATTTGGTCGTGTTCACA
>U_TAP:001F3C-1
AAAAAATTTGGTCGTGTTCACAAA
>U_TAP:001F3D-7
AAAAAATTTGGTCGTGTTCACAC
>U_TAP:001F3E-1
AAAAAATTTGGTCGTGTTTACAC
>U_TAP:001F3F-1
AAAAAATTTGTCGCGAAAGGTT
>U_TAP:001F40-1
AAAAAATTTGTCGCGAAAGGTTGT
>U_TAP:001F41-1
AAAAAATTTGTCGCGAAAGGTTT
>U_TAP:001F42-2
AAAAAATTTGTGTCGTGAAAGG
>U_TAP:001F43-2
AAAAAATTTGTGTCGTGAAAGGT
>U_TAP:001F44-1
AAAAAATTTGTGTCGTGAAAGGTT
>U_TAP:001F45-1
AAAAAATTTGTTAATCTTAATATTT
>U_TAP:001F46-1
AAAAAATTTGTTATCAAATGTT
>U_TAP:001F47-1
AAAAAATTTGTTATCAAATGTTAA
>U_TAP:001F48-1
AAAAAATTTGTTATCAAATTTT
>U_TAP:001F49-1
AAAAAATTTGTTCGTGTTCACAC
>U_TAP:001F4A-2
AAAAAATTTTAAAAAACGGCACT
>U_TAP:001F4B-1
AAAAAATTTTAAAAAATTCAAAA
>U_TAP:001F4C-1
AAAAAATTTTAACAAATTCAA
>U_TAP:001F4D-1
AAAAAATTTTAAGCAAGCAAGA
>U_TAP:001F4E-1
AAAAAATTTTACAAATTATTGG
>U_TAP:001F4F-1
AAAAAATTTTACCGATTTAAGATAA
>U_TAP:001F50-1
AAAAAATTTTACCTCTTCTTTTGCC
>U_TAP:001F51-1
AAAAAATTTTACTCCTTCTTCAAAT
>U_TAP:001F52-1
AAAAAATTTTACTTCAAGCCA
>U_TAP:001F53-2
AAAAAATTTTACTTCAAGCCAC
>U_TAP:001F54-1
AAAAAATTTTACTTCAAGCCACA
>U_TAP:001F55-1
AAAAAATTTTACTTCAAGCCACAA
>U_TAP:001F56-2
AAAAAATTTTACTTCAAGCCACAG
>U_TAP:001F57-1
AAAAAATTTTACTTCAAGCCACAGA
>U_TAP:001F58-1
AAAAAATTTTACTTCAATCCACA
>U_TAP:001F59-1
AAAAAATTTTACTTCAATCCACAT
>U_TAP:001F5A-1
AAAAAATTTTATCAACTACGA
>U_TAP:001F5B-1
AAAAAATTTTATCAACTACGAA
>U_TAP:001F5C-1
AAAAAATTTTATCGCGAAAGG
>U_TAP:001F5D-1
AAAAAATTTTCAATGATTACTCGA
>U_TAP:001F5E-1
AAAAAATTTTCCAGGAATTAA
>U_TAP:001F5F-3
AAAAAATTTTCCAGGAATTAACA
>U_TAP:001F60-2
AAAAAATTTTCCAGGAATTAACAA
>U_TAP:001F61-5
AAAAAATTTTCCAGGAATTAACAT
>U_TAP:001F62-1
AAAAAATTTTCCCACAAATATT
>U_TAP:001F63-1
AAAAAATTTTCGCCATTGTTTA
>U_TAP:001F64-1
AAAAAATTTTCGCCATTTTTTAT
>U_TAP:001F65-6
AAAAAATTTTCTAGCTCCGAGTT
>U_TAP:001F66-3
AAAAAATTTTCTAGCTCCGAGTTA
>U_TAP:001F67-1
AAAAAATTTTCTAGCTCCGAGTTAA
>U_TAP:001F68-1
AAAAAATTTTCTAGCTCCGATTT
>U_TAP:001F69-1
AAAAAATTTTCTCGCTCCTAGTT
>U_TAP:001F6A-1
AAAAAATTTTCTTAGTTTGATAA
>U_TAP:001F6B-1
AAAAAATTTTCTTATTTTTATA
>U_TAP:001F6C-1
AAAAAATTTTCTTATTTTTATTAT
>U_TAP:001F6D-1
AAAAAATTTTGAAATGCTTC
>U_TAP:001F6E-1
AAAAAATTTTGCGCGAAAGGTT
>U_TAP:001F6F-1
AAAAAATTTTGCTGTTGGCTGAC
>U_TAP:001F70-1
AAAAAATTTTGCTGTTGGCTTAA
>U_TAP:001F71-1
AAAAAATTTTGGAAAAATATATGA
>U_TAP:001F72-1
AAAAAATTTTGGAAAAATATATGAA
>U_TAP:001F73-1
AAAAAATTTTGGAAATTAGAAAAT
>U_TAP:001F74-2
AAAAAATTTTGGAAATTAGAAACG
>U_TAP:001F75-2
AAAAAATTTTGGAAATTAGAAACGA
>U_TAP:001F76-2
AAAAAATTTTGGAAATTAGAG
>U_TAP:001F77-4
AAAAAATTTTGGAAATTAGAGAC
>U_TAP:001F78-2
AAAAAATTTTGGAAATTAGAGACGA
>U_TAP:001F79-1
AAAAAATTTTGGAAATTATAAAC
>U_TAP:001F7A-1
AAAAAATTTTGGGAGAGGTTTTGAT
>U_TAP:001F7B-1
AAAAAATTTTGGGATTGATCGAT
>U_TAP:001F7C-3
AAAAAATTTTGTCGCGAAAG
>U_TAP:001F7D-14
AAAAAATTTTGTCGCGAAAGG
>U_TAP:001F7E-1
AAAAAATTTTGTCGCGAAAGGAA
>U_TAP:001F7F-2
AAAAAATTTTGTCGCGAAAGGAAAA
>U_TAP:001F80-2
AAAAAATTTTGTCGCGAAAGGAT
>U_TAP:001F81-1
AAAAAATTTTGTCGCGAAAGGGT
>U_TAP:001F82-50
AAAAAATTTTGTCGCGAAAGGT
>U_TAP:001F83-3
AAAAAATTTTGTCGCGAAAGGTA
>U_TAP:001F84-1
AAAAAATTTTGTCGCGAAAGGTAAA
>U_TAP:001F85-147
AAAAAATTTTGTCGCGAAAGGTT
>U_TAP:001F86-23
AAAAAATTTTGTCGCGAAAGGTTA
>U_TAP:001F87-5
AAAAAATTTTGTCGCGAAAGGTTAA
>U_TAP:001F88-1
AAAAAATTTTGTCGCGAAAGGTTAAA
>U_TAP:001F89-2
AAAAAATTTTGTCGCGAAAGGTTAAAA
>U_TAP:001F8A-2
AAAAAATTTTGTCGCGAAAGGTTC
>U_TAP:001F8B-17
AAAAAATTTTGTCGCGAAAGGTTG
>U_TAP:001F8C-12
AAAAAATTTTGTCGCGAAAGGTTGA
>U_TAP:001F8D-6
AAAAAATTTTGTCGCGAAAGGTTGAA
>U_TAP:001F8E-3
AAAAAATTTTGTCGCGAAAGGTTGAAA
>U_TAP:001F8F-3
AAAAAATTTTGTCGCGAAAGGTTGT
>U_TAP:001F90-1
AAAAAATTTTGTCGCGAAAGGTTGTC
>U_TAP:001F91-8
AAAAAATTTTGTCGCGAAAGGTTT
>U_TAP:001F92-3
AAAAAATTTTGTCGCGAAAGGTTTA
>U_TAP:001F93-1
AAAAAATTTTGTCGCGAAAGGTTTGA
>U_TAP:001F94-2
AAAAAATTTTGTCGCGAAAGGTTTT
>U_TAP:001F95-1
AAAAAATTTTGTCGCGAAAGGTTTTT
>U_TAP:001F96-1
AAAAAATTTTGTCGCGAAAGT
>U_TAP:001F97-1
AAAAAATTTTGTCGCGAAAGTGTA
>U_TAP:001F98-1
AAAAAATTTTGTCGCGAAAGTT
>U_TAP:001F99-5
AAAAAATTTTGTCGCGAAAGTTT
>U_TAP:001F9A-1
AAAAAATTTTGTCGCGAAAGTTTTA
>U_TAP:001F9B-1
AAAAAATTTTGTCGCGAAATA
>U_TAP:001F9C-1
AAAAAATTTTGTCGCGAAATG
>U_TAP:001F9D-1
AAAAAATTTTGTCGCGAAATGCTG
>U_TAP:001F9E-3
AAAAAATTTTGTCGCGAAATGT
>U_TAP:001F9F-10
AAAAAATTTTGTCGCGAAATGTT
>U_TAP:001FA0-2
AAAAAATTTTGTCGCGAAATGTTA
>U_TAP:001FA1-1
AAAAAATTTTGTCGCGAAATGTTT
>U_TAP:001FA2-1
AAAAAATTTTGTCGCGAAATGTTTA
>U_TAP:001FA3-1
AAAAAATTTTGTCGCGAACGGT
>U_TAP:001FA4-1
AAAAAATTTTGTCGCGAAG
>U_TAP:001FA5-1
AAAAAATTTTGTCGCGAGAA
>U_TAP:001FA6-1
AAAAAATTTTGTCGCTAAAGTTT
>U_TAP:001FA7-1
AAAAAATTTTGTCGTGAAAGGT
>U_TAP:001FA8-1
AAAAAATTTTGTCGTGAAAGGTT
>U_TAP:001FA9-1
AAAAAATTTTGTCGTGAAATGTT
>U_TAP:001FAA-1
AAAAAATTTTGTCGTGTTCACAC
>U_TAP:001FAB-1
AAAAAATTTTGTCTCGAAAGTTT
>U_TAP:001FAC-1
AAAAAATTTTGTCTCGAAATTTT
>U_TAP:001FAD-1
AAAAAATTTTGTCTCTAAAGG
>U_TAP:001FAE-1
AAAAAATTTTGTTGCGAAAGGT
>U_TAP:001FAF-4
AAAAAATTTTGTTGCGAAAGGTT
>U_TAP:001FB0-1
AAAAAATTTTGTTGCGAAAGGTTT
>U_TAP:001FB1-1
AAAAAATTTTTAAAAAATTCA
>U_TAP:001FB2-4
AAAAAATTTTTAAAAAATTCAA
>U_TAP:001FB3-1
AAAAAATTTTTAAAAAATTCAAA
>U_TAP:001FB4-3
AAAAAATTTTTAAAAAATTCAAAA
>U_TAP:001FB5-2
AAAAAATTTTTAAAAAATTCAAAAT
>U_TAP:001FB6-1
AAAAAATTTTTAAATCTTACC
>U_TAP:001FB7-2
AAAAAATTTTTAAATCTTACCAT
>U_TAP:001FB8-1
AAAAAATTTTTAAATCTTACCATTA
>U_TAP:001FB9-1
AAAAAATTTTTAACGCTTCACTA
>U_TAP:001FBA-1
AAAAAATTTTTAAGAATCTGATTT
>U_TAP:001FBB-1
AAAAAATTTTTAATAAAGAA
>U_TAP:001FBC-1
AAAAAATTTTTAATAAAGAAGA
>U_TAP:001FBD-1
AAAAAATTTTTAATAAAGAATA
>U_TAP:001FBE-1
AAAAAATTTTTAATCAGATCAT
>U_TAP:001FBF-1
AAAAAATTTTTACATTTAATATC
>U_TAP:001FC0-1
AAAAAATTTTTAGGGAAAAGTAA
>U_TAP:001FC1-1
AAAAAATTTTTCTAGCTCAGTGTT
>U_TAP:001FC2-1
AAAAAATTTTTCTAGCTCCGT
>U_TAP:001FC3-1
AAAAAATTTTTCTAGCTCCGTGC
>U_TAP:001FC4-3
AAAAAATTTTTCTAGCTCCGTGCT
>U_TAP:001FC5-1
AAAAAATTTTTCTAGCTCCGTGTT
>U_TAP:001FC6-1
AAAAAATTTTTCTGCGGATTGGTC
>U_TAP:001FC7-1
AAAAAATTTTTCTTGGGTTTTTCAT
>U_TAP:001FC8-2
AAAAAATTTTTGCAAAATTTATGG
>U_TAP:001FC9-3
AAAAAATTTTTGCAAAATTTATGGA
>U_TAP:001FCA-1
AAAAAATTTTTGGAAATTAGA
>U_TAP:001FCB-3
AAAAAATTTTTGGAAATTAGAGA
>U_TAP:001FCC-1
AAAAAATTTTTGGAAATTAGAGAC
>U_TAP:001FCD-1
AAAAAATTTTTGGAAATTAGAGACG
>U_TAP:001FCE-1
AAAAAATTTTTGGAAATTATATA
>U_TAP:001FCF-1
AAAAAATTTTTGGTGAAGCATCAA
>U_TAP:001FD0-1
AAAAAATTTTTGTCATGAAATG
>U_TAP:001FD1-2
AAAAAATTTTTGTCGTGAAAG
>U_TAP:001FD2-2
AAAAAATTTTTGTCGTGAAAGG
>U_TAP:001FD3-2
AAAAAATTTTTGTCGTGAAAGGT
>U_TAP:001FD4-1
AAAAAATTTTTGTCGTGAAAGGTT
>U_TAP:001FD5-1
AAAAAATTTTTGTCGTGAAAGT
>U_TAP:001FD6-1
AAAAAATTTTTGTCGTGAAATGT
>U_TAP:001FD7-2
AAAAAATTTTTTAATCAGATCAT
>U_TAP:001FD8-1
AAAAAATTTTTTAGTGTTTTAT
>U_TAP:001FD9-3
AAAAAATTTTTTCGCGAAAGGTT
>U_TAP:001FDA-1
AAAAAATTTTTTCGCGAAAGGTTGA
>U_TAP:001FDB-1
AAAAAATTTTTTCGCGAAAGGTTT
>U_TAP:001FDC-1
AAAAAATTTTTTCGCGAAATGT
>U_TAP:001FDD-1
AAAAAATTTTTTCGCGAAATGTT
>U_TAP:001FDE-1
AAAAAATTTTTTCGCGAAATGTTG
>U_TAP:001FDF-1
AAAAAATTTTTTCGCGAAATGTTTA
>U_TAP:001FE0-1
AAAAAATTTTTTCGCTAAAGGTTTT
>U_TAP:001FE1-1
AAAAAATTTTTTCGTTAAAGTTT
>U_TAP:001FE2-1
AAAAAATTTTTTCTCGAAATGTT
>U_TAP:001FE3-2
AAAAAATTTTTTGTAATCAACTG
>U_TAP:001FE4-1
AAAAAATTTTTTTTATAAATTT
>U_TAP:001FE5-2
AAAAACAAAAAAAAAAAAAAAA
>U_TAP:001FE6-1
AAAAACAAAAAAAAAAGAAGAGAA
>U_TAP:001FE7-1
AAAAACAAAAAAAAAGAGA
>U_TAP:001FE8-1
AAAAACAAAAAAAAAGATTGAAGTA
>U_TAP:001FE9-1
AAAAACAAAAAAAAATAGAGAGA
>U_TAP:001FEA-1
AAAAACAAAAAAAACCGGTGACC
>U_TAP:001FEB-1
AAAAACAAAAAAAATTTGCACCA
>U_TAP:001FEC-1
AAAAACAAAAAAAGAAAAAA
>U_TAP:001FED-1
AAAAACAAAAAAAGAAAAAAAA
>U_TAP:001FEE-1
AAAAACAAAAAAAGAAAAAATAAAAA
>U_TAP:001FEF-1
AAAAACAAAAAAAGAAAGAAA
>U_TAP:001FF0-1
AAAAACAAAAAAAGAGGAGAAAAAAAA
>U_TAP:001FF1-1
AAAAACAAAAAAATCTTTAGAA
>U_TAP:001FF2-1
AAAAACAAAAAAATCTTTTCTC
>U_TAP:001FF3-1
AAAAACAAAAAAATCTTTTCTCCA
>U_TAP:001FF4-1
AAAAACAAAAAACAAAAAATGAC
>U_TAP:001FF5-1
AAAAACAAAAAACAAAAGCTTGC
>U_TAP:001FF6-1
AAAAACAAAAAACTAAAGAGAA
>U_TAP:001FF7-1
AAAAACAAAAAACTAAGAAAAA
>U_TAP:001FF8-1
AAAAACAAAAAATGATAAA
>U_TAP:001FF9-2
AAAAACAAAAACAAATTTTGA
>U_TAP:001FFA-2
AAAAACAAAAACAAATTTTGAA
>U_TAP:001FFB-2
AAAAACAAAAACAACGATACAAT
>U_TAP:001FFC-1
AAAAACAAAAACCAAATAAAA
>U_TAP:001FFD-1
AAAAACAAAAACTTGATGC
>U_TAP:001FFE-1
AAAAACAAAAAGAAAAAGAA
>U_TAP:001FFF-1
AAAAACAAAAAGATGAAAGTCGT
>U_TAP:002000-1
AAAAACAAAAAGTGTCATCCT
>U_TAP:002001-1
AAAAACAAAAATACCAAAAAA
>U_TAP:002002-1
AAAAACAAAAATTAAAACCAT
>U_TAP:002003-1
AAAAACAAAAATTAAAACCATTA
>U_TAP:002004-1
AAAAACAAAAATTAAGCAATAAAAA
>U_TAP:002005-1
AAAAACAAAAATTAAGCAATAATT
>U_TAP:002006-1
AAAAACAAAACAAAACAAAACGA
>U_TAP:002007-1
AAAAACAAAACAAAGATAAAATGTT
>U_TAP:002008-1
AAAAACAAAACAAATATACTGA
>U_TAP:002009-1
AAAAACAAAACAGTAACAGAAGG
>U_TAP:00200A-1
AAAAACAAAACCAGATACGCAACG
>U_TAP:00200B-1
AAAAACAAAACCTATAAAAAATTA
>U_TAP:00200C-1
AAAAACAAAACGGGGGAT
>U_TAP:00200D-1
AAAAACAAAACTAATGGAAAATA
>U_TAP:00200E-1
AAAAACAAAAGAAGAAGCAAAATAGA
>U_TAP:00200F-1
AAAAACAAAAGAAGAGGCAAAA
>U_TAP:002010-1
AAAAACAAAAGAAGAGGCAAAAT
>U_TAP:002011-1
AAAAACAAAAGAAGAGGCAAAATT
>U_TAP:002012-2
AAAAACAAAAGAAGATGCAAAA
>U_TAP:002013-1
AAAAACAAAAGCATGCAATAAA
>U_TAP:002014-1
AAAAACAAAAGTAATGCGA
>U_TAP:002015-1
AAAAACAAAAGTCAGCGTAG
>U_TAP:002016-1
AAAAACAAAAGTTGTCCACTCC
>U_TAP:002017-1
AAAAACAAAATAAACAAAAAA
>U_TAP:002018-1
AAAAACAAAATAAACAAAAAAAA
>U_TAP:002019-1
AAAAACAAAATCCAGTACATAT
>U_TAP:00201A-1
AAAAACAAAATGAAGGAGAGG
>U_TAP:00201B-1
AAAAACAAAATGATCAAAGTGAT
>U_TAP:00201C-1
AAAAACAAAATGATCAAATTGCT
>U_TAP:00201D-1
AAAAACAAAATGTTACCCAAGCT
>U_TAP:00201E-1
AAAAACAAAATTAAAGCAAATA
>U_TAP:00201F-1
AAAAACAAAATTAGAAAACA
>U_TAP:002020-1
AAAAACAAAATTAGAAAACACAA
>U_TAP:002021-1
AAAAACAAAATTCCAACCATTTA
>U_TAP:002022-1
AAAAACAAAATTGTCGAATGCTACTCT
>U_TAP:002023-1
AAAAACAAAATTTTTTCACTAATAA
>U_TAP:002024-1
AAAAACAAACAAAAAGGAAAAA
>U_TAP:002025-1
AAAAACAAACAAAAAGGAAAAAA
>U_TAP:002026-2
AAAAACAAACAAAAAGGAAAAAT
>U_TAP:002027-1
AAAAACAAACAAAAATTAAGCAA
>U_TAP:002028-2
AAAAACAAACAAAAGAAGAAGCA
>U_TAP:002029-3
AAAAACAAACAAAAGAAGAAGCAA
>U_TAP:00202A-1
AAAAACAAACAAAAGAAGAATCAA
>U_TAP:00202B-1
AAAAACAAACAAAAGAAGAGGC
>U_TAP:00202C-4
AAAAACAAACAAAAGAAGAGGCA
>U_TAP:00202D-13
AAAAACAAACAAAAGAAGAGGCAA
>U_TAP:00202E-1
AAAAACAAACAAAAGAAGATGCA
>U_TAP:00202F-1
AAAAACAAACAAACAATAAAGT
>U_TAP:002030-1
AAAAACAAACAAAGAAGAGGCA
>U_TAP:002031-1
AAAAACAAACAACTCGAATA
>U_TAP:002032-1
AAAAACAAACAAGACGAACAA
>U_TAP:002033-2
AAAAACAAACAAGACGAACAACA
>U_TAP:002034-1
AAAAACAAACAAGACGAACAACAA
>U_TAP:002035-1
AAAAACAAACAAGACGAACAACAG
>U_TAP:002036-1
AAAAACAAACAATACGAACAACA
>U_TAP:002037-1
AAAAACAAACAGGACGAACA
>U_TAP:002038-1
AAAAACAAACAGGACGAACAACAG
>U_TAP:002039-1
AAAAACAAACATCAGCAGG
>U_TAP:00203A-1
AAAAACAAACATCAGCAGGCAT
>U_TAP:00203B-1
AAAAACAAACATGACAATGCAA
>U_TAP:00203C-1
AAAAACAAACATGATATTGGTA
>U_TAP:00203D-1
AAAAACAAACCAGGAAAATAAA
>U_TAP:00203E-1
AAAAACAAACCGATAACACTTTCAAT
>U_TAP:00203F-1
AAAAACAAACGATTACTGTAATAGG
>U_TAP:002040-1
AAAAACAAACTAAAAACAAAA
>U_TAP:002041-1
AAAAACAAACTAAAAACAAAAAA
>U_TAP:002042-1
AAAAACAAACTAAAAGTATGAA
>U_TAP:002043-1
AAAAACAAACTACAACAAAAA
>U_TAP:002044-1
AAAAACAAACTGCATGCAAGGT
>U_TAP:002045-1
AAAAACAAACTGCTGAAAAAT
>U_TAP:002046-1
AAAAACAAACTGTACTCATTTTA
>U_TAP:002047-2
AAAAACAAACTGTAGTCATTTT
>U_TAP:002048-2
AAAAACAAACTGTAGTCATTTTA
>U_TAP:002049-1
AAAAACAAACTGTAGTCATTTTAA
>U_TAP:00204A-1
AAAAACAAACTGTATTCATTTTA
>U_TAP:00204B-1
AAAAACAAACTTCGAAGTATA
>U_TAP:00204C-1
AAAAACAAAGAAAAAGATATTA
>U_TAP:00204D-8
AAAAACAAAGAAAAAGATGTGA
>U_TAP:00204E-1
AAAAACAAAGAAAAATATGTTA
>U_TAP:00204F-1
AAAAACAAAGACTGCTAATAA
>U_TAP:002050-2
AAAAACAAAGAGAATTAAAATCA
>U_TAP:002051-1
AAAAACAAAGAGAATTAAAATCAA
>U_TAP:002052-1
AAAAACAAAGAGAATTAAAATCAC
>U_TAP:002053-1
AAAAACAAAGAGAGACAGCGAGGA
>U_TAP:002054-1
AAAAACAAAGCTTGTGTTGATCT
>U_TAP:002055-1
AAAAACAAAGGAAAGTCATCAT
>U_TAP:002056-1
AAAAACAAAGGCGACAGGGAGA
>U_TAP:002057-1
AAAAACAAAGGTAGATAATACAATCA
>U_TAP:002058-1
AAAAACAAAGTAACAAATTATA
>U_TAP:002059-1
AAAAACAAAGTACATGATTACAA
>U_TAP:00205A-2
AAAAACAAAGTACATGATTTACA
>U_TAP:00205B-1
AAAAACAAAGTTTAGCAGATTT
>U_TAP:00205C-1
AAAAACAAATAAACTTTGTGACAC
>U_TAP:00205D-2
AAAAACAAATAAATATTGAGCCAGGTT
>U_TAP:00205E-1
AAAAACAAATAAATTAAAAAA
>U_TAP:00205F-1
AAAAACAAATAATAAATTGAGCAA
>U_TAP:002060-1
AAAAACAAATAGGTGTTATCATT
>U_TAP:002061-1
AAAAACAAATATGAAGTGGGAT
>U_TAP:002062-2
AAAAACAAATATGCAGGACGT
>U_TAP:002063-1
AAAAACAAATATTATATTCTTC
>U_TAP:002064-1
AAAAACAAATCGTCCAATCA
>U_TAP:002065-1
AAAAACAAATGAAACGGAAAATA
>U_TAP:002066-1
AAAAACAAATGAATGGAATTAGA
>U_TAP:002067-1
AAAAACAAATGAATGGAATTAGAA
>U_TAP:002068-1
AAAAACAAATGACGACAT
>U_TAP:002069-1
AAAAACAAATGGAAAGGGAAT
>U_TAP:00206A-1
AAAAACAAATGGAAAGGGAATT
>U_TAP:00206B-1
AAAAACAAATTCCGACAATT
>U_TAP:00206C-1
AAAAACAAATTGTGATCA
>U_TAP:00206D-1
AAAAACAAATTTTGAAATGAAT
>U_TAP:00206E-1
AAAAACAAATTTTGAAATGAATGA
>U_TAP:00206F-1
AAAAACAAATTTTGAAATGAATGAA
>U_TAP:002070-1
AAAAACAAATTTTTATCACC
>U_TAP:002071-1
AAAAACAACAAAAGGATATGCAT
>U_TAP:002072-2
AAAAACAACAAACAAATAACAA
>U_TAP:002073-1
AAAAACAACAAACAAATAACAAGAA
>U_TAP:002074-1
AAAAACAACAAACAAATAACAT
>U_TAP:002075-1
AAAAACAACAAACAAATAACATTA
>U_TAP:002076-1
AAAAACAACAACTAATTTAGA
>U_TAP:002077-3
AAAAACAACAACTAATTTAGCA
>U_TAP:002078-4
AAAAACAACAACTAATTTAGCAA
>U_TAP:002079-17
AAAAACAACAACTAATTTAGCAT
>U_TAP:00207A-4
AAAAACAACAACTAATTTATCAT
>U_TAP:00207B-1
AAAAACAACAAGCAGTGAT
>U_TAP:00207C-1
AAAAACAACAGCGTATTTCACCT
>U_TAP:00207D-1
AAAAACAACATAGTACTATTAC
>U_TAP:00207E-1
AAAAACAACATGCATAAAAGAA
>U_TAP:00207F-1
AAAAACAACATGCATAAACGAAT
>U_TAP:002080-1
AAAAACAACATGCATGAAAGA
>U_TAP:002081-1
AAAAACAACATGCTCTTTTTATG
>U_TAP:002082-1
AAAAACAACCGTCTAATTTCAA
>U_TAP:002083-1
AAAAACAACCTGTCAGAAACCTACCC
>U_TAP:002084-1
AAAAACAACGAAAAAGATGTGA
>U_TAP:002085-4
AAAAACAACGATACAACCCCGG
>U_TAP:002086-2
AAAAACAACGATACAACCCCGGAAA
>U_TAP:002087-3
AAAAACAACGATACAACCCCGGC
>U_TAP:002088-1
AAAAACAACGATACAACCCCGGCAA
>U_TAP:002089-1
AAAAACAACGATACAACCCCGGCAAAA
>U_TAP:00208A-1
AAAAACAACGATACAACCCCGTCA
>U_TAP:00208B-1
AAAAACAACGATACAAGGAAC
>U_TAP:00208C-1
AAAAACAACGATACAAT
>U_TAP:00208D-1
AAAAACAACGATACAATC
>U_TAP:00208E-1
AAAAACAACGATACAATCAAAA
>U_TAP:00208F-1
AAAAACAACGATACAATCC
>U_TAP:002090-1
AAAAACAACGATACAATCCAA
>U_TAP:002091-6
AAAAACAACGATACAATCCC
>U_TAP:002092-5
AAAAACAACGATACAATCCCG
>U_TAP:002093-46
AAAAACAACGATACAATCCCGA
>U_TAP:002094-2
AAAAACAACGATACAATCCCGAA
>U_TAP:002095-2
AAAAACAACGATACAATCCCGAAA
>U_TAP:002096-1
AAAAACAACGATACAATCCCGAAAAA
>U_TAP:002097-2
AAAAACAACGATACAATCCCGAAAAAA
>U_TAP:002098-1
AAAAACAACGATACAATCCCGAAAAAAA
>U_TAP:002099-5
AAAAACAACGATACAATCCCGAC
>U_TAP:00209A-1
AAAAACAACGATACAATCCCGACT
>U_TAP:00209B-1
AAAAACAACGATACAATCCCGAG
>U_TAP:00209C-1
AAAAACAACGATACAATCCCGAGAAAA
>U_TAP:00209D-19
AAAAACAACGATACAATCCCGG
>U_TAP:00209E-1
AAAAACAACGATACAATCCCGGA
>U_TAP:00209F-4
AAAAACAACGATACAATCCCGGAA
>U_TAP:0020A0-1
AAAAACAACGATACAATCCCGGAC
>U_TAP:0020A1-1
AAAAACAACGATACAATCCCGGAGAA
>U_TAP:0020A2-1
AAAAACAACGATACAATCCCGGATG
>U_TAP:0020A3-2
AAAAACAACGATACAATCCCGT
>U_TAP:0020A4-1
AAAAACAACGATACAATCCCT
>U_TAP:0020A5-1
AAAAACAACGATACAATCCCTA
>U_TAP:0020A6-1
AAAAACAACGATACAATCCCTAC
>U_TAP:0020A7-1
AAAAACAACGATACAATCCTGG
>U_TAP:0020A8-1
AAAAACAACGATACAATCTC
>U_TAP:0020A9-1
AAAAACAACGATACAATCTCGA
>U_TAP:0020AA-1
AAAAACAACGATACAATCTCGAC
>U_TAP:0020AB-1
AAAAACAACGATACAATCTTGG
>U_TAP:0020AC-1
AAAAACAACGATACAATGAGT
>U_TAP:0020AD-1
AAAAACAACGATACAATTCCG
>U_TAP:0020AE-1
AAAAACAACGATACAATTCCGG
>U_TAP:0020AF-1
AAAAACAACGATACAATTTCGG
>U_TAP:0020B0-1
AAAAACAACGATAGAAGAAG
>U_TAP:0020B1-1
AAAAACAACGCTACAACCCCGA
>U_TAP:0020B2-1
AAAAACAACGGTACAATCCCGAGAA
>U_TAP:0020B3-1
AAAAACAACGTTACAATCCCGA
>U_TAP:0020B4-1
AAAAACAACTATACAACCCCGGC
>U_TAP:0020B5-1
AAAAACAACTATACAACCCCGTCT
>U_TAP:0020B6-1
AAAAACAACTATACAATCCCGA
>U_TAP:0020B7-1
AAAAACAACTATACAATCCCGACT
>U_TAP:0020B8-1
AAAAACAACTATACAATCCCTA
>U_TAP:0020B9-1
AAAAACAACTATACAATCCCTT
>U_TAP:0020BA-2
AAAAACAACTGAATCCAAAGTA
>U_TAP:0020BB-1
AAAAACAACTGAATCCAAAGTAA
>U_TAP:0020BC-1
AAAAACAACTGAATCCAGAGTA
>U_TAP:0020BD-1
AAAAACAACTGAATCTAAAGTAA
>U_TAP:0020BE-2
AAAAACAACTGAATTCGAAAAGTT
>U_TAP:0020BF-1
AAAAACAACTGAATTCGAAGAGT
>U_TAP:0020C0-1
AAAAACAACTGATTTCAAAGTA
>U_TAP:0020C1-1
AAAAACAACTTAATCCAGAGTAA
>U_TAP:0020C2-1
AAAAACAACTTGCTCTTTTAAAAA
>U_TAP:0020C3-1
AAAAACAACTTGCTCTTTTATG
>U_TAP:0020C4-1
AAAAACAACTTGCTCTTTTT
>U_TAP:0020C5-3
AAAAACAACTTGCTCTTTTTA
>U_TAP:0020C6-17
AAAAACAACTTGCTCTTTTTAT
>U_TAP:0020C7-1
AAAAACAACTTGCTCTTTTTATA
>U_TAP:0020C8-1
AAAAACAACTTGCTCTTTTTATG
>U_TAP:0020C9-1
AAAAACAACTTGCTCTTTTTATGA
>U_TAP:0020CA-1
AAAAACAACTTGCTCTTTTTATGC
>U_TAP:0020CB-1
AAAAACAACTTGCTCTTTTTATTC
>U_TAP:0020CC-1
AAAAACAACTTGCTCTTTTTTA
>U_TAP:0020CD-1
AAAAACAACTTGCTTTTTTAT
>U_TAP:0020CE-1
AAAAACAACTTGTCGGATTTTG
>U_TAP:0020CF-1
AAAAACAACTTGTCGGATTTTGA
>U_TAP:0020D0-1
AAAAACAACTTTCTCTTTTTAT
>U_TAP:0020D1-1
AAAAACAAGAACATGTTACCA
>U_TAP:0020D2-1
AAAAACAAGAGACATACTTCCCA
>U_TAP:0020D3-1
AAAAACAAGAGATGATGTGAGCCA
>U_TAP:0020D4-1
AAAAACAAGAGTTTATTGAC
>U_TAP:0020D5-1
AAAAACAAGAGTTTATTGTCGACT
>U_TAP:0020D6-1
AAAAACAAGATACTCAACGAAG
>U_TAP:0020D7-1
AAAAACAAGCAAAGGAAGAGGAA
>U_TAP:0020D8-1
AAAAACAAGCAAAGGAAGAGGT
>U_TAP:0020D9-11
AAAAACAAGCAAAGGAAGAGGTA
>U_TAP:0020DA-4
AAAAACAAGCAAAGGAAGAGGTAA
>U_TAP:0020DB-1
AAAAACAAGCAAAGGAAGATGTA
>U_TAP:0020DC-1
AAAAACAAGCAAAGTAAGAGGTA
>U_TAP:0020DD-1
AAAAACAAGCAATCAGTAGTA
>U_TAP:0020DE-1
AAAAACAAGCAATCAGTAGTAG
>U_TAP:0020DF-4
AAAAACAAGCAATCAGTAGTAGG
>U_TAP:0020E0-1
AAAAACAAGCAATCAGTAGTAGGA
>U_TAP:0020E1-1
AAAAACAAGCAATCAGTAGTAGGAC
>U_TAP:0020E2-1
AAAAACAAGCAATCAGTAGTATG
>U_TAP:0020E3-1
AAAAACAAGCAATTCCGGCAA
>U_TAP:0020E4-1
AAAAACAAGCAGTTGAATTCTA
>U_TAP:0020E5-1
AAAAACAAGGAACTATAA
>U_TAP:0020E6-1
AAAAACAAGGAACTATAATGA
>U_TAP:0020E7-3
AAAAACAAGGAACTATAATGAA
>U_TAP:0020E8-2
AAAAACAAGGAACTATAATGAAT
>U_TAP:0020E9-2
AAAAACAAGGAACTATAATGAATG
>U_TAP:0020EA-1
AAAAACAAGGAACTATAATGAATGGA
>U_TAP:0020EB-1
AAAAACAAGGAACTATAATGAATGGC
>U_TAP:0020EC-1
AAAAACAAGGAACTATAATTAATGA
>U_TAP:0020ED-2
AAAAACAAGGGAATTAAA
>U_TAP:0020EE-3
AAAAACAAGGGAATTAAAA
>U_TAP:0020EF-1
AAAAACAAGGGAATTAAAATAA
>U_TAP:0020F0-1
AAAAACAAGGGAATTAAACC
>U_TAP:0020F1-1
AAAAACAAGGGAATTAAC
>U_TAP:0020F2-1
AAAAACAAGTAACTATAATGAATGG
>U_TAP:0020F3-1
AAAAACAAGTATTATCACATTAA
>U_TAP:0020F4-1
AAAAACAAGTCAAGCCACATTATTGC
>U_TAP:0020F5-1
AAAAACAAGTGAGAACAACAA
>U_TAP:0020F6-1
AAAAACAATAAACTTAAAAGTTA
>U_TAP:0020F7-1
AAAAACAATAAATAAAATGAAT
>U_TAP:0020F8-1
AAAAACAATAAATTCTTTAAAGAA
>U_TAP:0020F9-1
AAAAACAATAACAGAAGGTGAC
>U_TAP:0020FA-2
AAAAACAATAACAGAAGGTGACC
>U_TAP:0020FB-1
AAAAACAATAACAGAAGGTGACCA
>U_TAP:0020FC-3
AAAAACAATAACCCATATCTATGC
>U_TAP:0020FD-1
AAAAACAATAACTAATTTATCAT
>U_TAP:0020FE-1
AAAAACAATAAGAATGAAAAGA
>U_TAP:0020FF-4
AAAAACAATACAATGTCTCAA
>U_TAP:002100-1
AAAAACAATACAATGTCTCAAAG
>U_TAP:002101-2
AAAAACAATACAATGTCTCAAAGA
>U_TAP:002102-1
AAAAACAATACAATGTCTCAAAGAAA
>U_TAP:002103-1
AAAAACAATACAATGTCTCAC
>U_TAP:002104-1
AAAAACAATACGAACAACATTGTATA
>U_TAP:002105-1
AAAAACAATACTTAGGCTT
>U_TAP:002106-1
AAAAACAATAGCATGACGTCT
>U_TAP:002107-1
AAAAACAATAGCCTTTGCTCATT
>U_TAP:002108-1
AAAAACAATAGCCTTTGTTCAA
>U_TAP:002109-3
AAAAACAATAGCCTTTGTTCAT
>U_TAP:00210A-5
AAAAACAATAGCCTTTGTTCATT
>U_TAP:00210B-1
AAAAACAATAGCCTTTTTTCATTA
>U_TAP:00210C-1
AAAAACAATAGGAACAGA
>U_TAP:00210D-1
AAAAACAATAGGTTACAGTACGA
>U_TAP:00210E-1
AAAAACAATATCAGAACTTCAAT
>U_TAP:00210F-1
AAAAACAATATTAACAAAA
>U_TAP:002110-1
AAAAACAATATTAATAAAAACTA
>U_TAP:002111-1
AAAAACAATCAAAGGAAGATGT
>U_TAP:002112-1
AAAAACAATCAAGGAAATGTAAG
>U_TAP:002113-2
AAAAACAATCAATAGGAACGAC
>U_TAP:002114-3
AAAAACAATCAATAGGAACGACC
>U_TAP:002115-4
AAAAACAATCAATAGGAACGACCA
>U_TAP:002116-1
AAAAACAATCAATAGGAACGATT
>U_TAP:002117-1
AAAAACAATCACAGCCAGAACAA
>U_TAP:002118-1
AAAAACAATCACCTGCATGTGTCGCG
>U_TAP:002119-1
AAAAACAATCCAAGAATTCGCG
>U_TAP:00211A-1
AAAAACAATCCCATAATATCATAA
>U_TAP:00211B-1
AAAAACAATCCCGGAGGAACTTCAG
>U_TAP:00211C-1
AAAAACAATCGACGACAACAACAGC
>U_TAP:00211D-1
AAAAACAATGAACTATAATGAAAA
>U_TAP:00211E-1
AAAAACAATGAACTCATCTAAA
>U_TAP:00211F-1
AAAAACAATGATTGGTCGTATC
>U_TAP:002120-3
AAAAACAATGATTGGTCGTATCA
>U_TAP:002121-1
AAAAACAATGATTGGTCGTATCAT
>U_TAP:002122-1
AAAAACAATGATTGGTCGTATCATAAG
>U_TAP:002123-2
AAAAACAATGTTAATAAAAA
>U_TAP:002124-2
AAAAACAATGTTAATAAAAAACGA
>U_TAP:002125-1
AAAAACAATGTTAGCATAAAA
>U_TAP:002126-1
AAAAACAATGTTTTTATTGCA
>U_TAP:002127-1
AAAAACAATTAATTCAATACCA
>U_TAP:002128-1
AAAAACAATTAATTCAATACCAC
>U_TAP:002129-1
AAAAACAATTAATTCAATACCACATCA
>U_TAP:00212A-1
AAAAACAATTACGATGAATTAC
>U_TAP:00212B-1
AAAAACAATTAGAGCAAACAC
>U_TAP:00212C-1
AAAAACAATTAGAGCAAACACT
>U_TAP:00212D-1
AAAAACAATTAGAGCAAACAT
>U_TAP:00212E-1
AAAAACAATTAGAGCAAACATTGATA
>U_TAP:00212F-2
AAAAACAATTATATTTTCTTTCGA
>U_TAP:002130-1
AAAAACAATTATTGGTCGTATC
>U_TAP:002131-1
AAAAACAATTCAACAGGTATAATA
>U_TAP:002132-1
AAAAACAATTCTCAGCGGATAAG
>U_TAP:002133-1
AAAAACAATTCTCGTCTCCTACCA
>U_TAP:002134-1
AAAAACAATTCTGCTGTAAGTAAA
>U_TAP:002135-2
AAAAACAATTGACAAAAACGTAGA
>U_TAP:002136-1
AAAAACAATTGACAAAAACGTAGAG
>U_TAP:002137-1
AAAAACAATTGGCAAATACAT
>U_TAP:002138-1
AAAAACAATTTATACTTTGTACAA
>U_TAP:002139-1
AAAAACAATTTGCCAAGTGT
>U_TAP:00213A-1
AAAAACAATTTGTAGAGGGTA
>U_TAP:00213B-1
AAAAACAATTTTGAAAGAATAAA
>U_TAP:00213C-1
AAAAACAATTTTTGTGATTGGGA
>U_TAP:00213D-1
AAAAACACAAAAGCAGAGGCAAA
>U_TAP:00213E-2
AAAAACACAAACAACCTATTGTTA
>U_TAP:00213F-1
AAAAACACAAAGCAGTAACAGA
>U_TAP:002140-1
AAAAACACAACAAAAAACTGA
>U_TAP:002141-1
AAAAACACAACGCAATATACGACCAGCAC
>U_TAP:002142-1
AAAAACACAACTTCCTCCA
>U_TAP:002143-1
AAAAACACACAATGCCCCCTTC
>U_TAP:002144-2
AAAAACACACAATGCCCCCTTCA
>U_TAP:002145-1
AAAAACACACAATGCCCCCTTCAA
>U_TAP:002146-1
AAAAACACACAATGCCCCTTTC
>U_TAP:002147-1
AAAAACACACACTTACACCA
>U_TAP:002148-1
AAAAACACACGTATTGCTCCA
>U_TAP:002149-1
AAAAACACACTGATCTGAAGAG
>U_TAP:00214A-1
AAAAACACAGGAAATTGGAACA
>U_TAP:00214B-2
AAAAACACATATTCGAATTCAT
>U_TAP:00214C-1
AAAAACACATGCATGTTAGTA
>U_TAP:00214D-1
AAAAACACATTTTGAATCTGTCC
>U_TAP:00214E-1
AAAAACACATTTTGCAGTCTCACA
>U_TAP:00214F-2
AAAAACACCAAAAATATGTCTACA
>U_TAP:002150-1
AAAAACACCAAAATTTTCATAA
>U_TAP:002151-1
AAAAACACCAAAATTTTCATAAT
>U_TAP:002152-1
AAAAACACCAAAGATATGTCT
>U_TAP:002153-1
AAAAACACCAAATTTATGTCTA
>U_TAP:002154-1
AAAAACACCATCATTTCTT
>U_TAP:002155-2
AAAAACACCGATTTACAAATTTTA
>U_TAP:002156-1
AAAAACACCGATTTACAAATTTTAAA
>U_TAP:002157-1
AAAAACACCGATTTACATATTTT
>U_TAP:002158-1
AAAAACACCGTAAAGTAT
>U_TAP:002159-1
AAAAACACCGTAAGTAATACC
>U_TAP:00215A-1
AAAAACACCGTAAGTAATACCCA
>U_TAP:00215B-3
AAAAACACCGTTAGAAAT
>U_TAP:00215C-7
AAAAACACCGTTAGAAATGC
>U_TAP:00215D-1
AAAAACACCGTTAGAAATGCA
>U_TAP:00215E-3
AAAAACACCGTTAGAAATGCCA
>U_TAP:00215F-1
AAAAACACGAAAACAAAGGAA
>U_TAP:002160-1
AAAAACACGAAAACTGTA
>U_TAP:002161-1
AAAAACACGACCAAATTTCTCCA
>U_TAP:002162-1
AAAAACACGACGGAATTCATCAAA
>U_TAP:002163-1
AAAAACACGATCTCTTTTG
>U_TAP:002164-1
AAAAACACGCAATTAGTAGAAA
>U_TAP:002165-1
AAAAACACGCAATTGGTAGAAA
>U_TAP:002166-1
AAAAACACGGTAGATCAGC
>U_TAP:002167-1
AAAAACACGTCTTAACACATAA
>U_TAP:002168-1
AAAAACACGTCTTAACACATAT
>U_TAP:002169-8
AAAAACACGTCTTAACACATATA
>U_TAP:00216A-13
AAAAACACGTCTTAACACATATAA
>U_TAP:00216B-2
AAAAACACGTCTTAACACATATAAT
>U_TAP:00216C-1
AAAAACACGTGATAAAAGAA
>U_TAP:00216D-2
AAAAACACGTGATAAAAGACCA
>U_TAP:00216E-1
AAAAACACGTGATAAAAGACCAT
>U_TAP:00216F-1
AAAAACACTAAAACAACACAGGAGA
>U_TAP:002170-1
AAAAACACTAGATGATTTCA
>U_TAP:002171-1
AAAAACACTAGCCTTTGTT
>U_TAP:002172-3
AAAAACACTAGCCTTTGTTCAT
>U_TAP:002173-2
AAAAACACTAGCCTTTGTTCATT
>U_TAP:002174-1
AAAAACACTAGCTTCTGCAAATT
>U_TAP:002175-1
AAAAACACTATCACGAATATC
>U_TAP:002176-1
AAAAACACTCCCAACTCTTAGT
>U_TAP:002177-1
AAAAACACTCCCAACTCTTAGTAT
>U_TAP:002178-1
AAAAACACTCCCAACTCTTAGTATA
>U_TAP:002179-1
AAAAACACTCGAAACATGTTTA
>U_TAP:00217A-1
AAAAACACTCGCAGAAAGCTA
>U_TAP:00217B-1
AAAAACACTCTATCGAAGGAAGGAA
>U_TAP:00217C-1
AAAAACACTGATTTACATATATTAA
>U_TAP:00217D-1
AAAAACACTGGTTCCGTCCAATA
>U_TAP:00217E-1
AAAAACACTGTCATCGTACTCA
>U_TAP:00217F-1
AAAAACACTTCAAATCTA
>U_TAP:002180-1
AAAAACACTTCAATAAACATTTCAC
>U_TAP:002181-3
AAAAACACTTCGATTTCTTGAT
>U_TAP:002182-1
AAAAACACTTCGATTTCTTGATA
>U_TAP:002183-1
AAAAACACTTGATGAATTAAAC
>U_TAP:002184-1
AAAAACACTTTCATTTTTAAAACATCT
>U_TAP:002185-1
AAAAACAGAAAAAAAAGTCATA
>U_TAP:002186-1
AAAAACAGAAAAAATTTGCACCAC
>U_TAP:002187-1
AAAAACAGAAAATGGATCAGCAA
>U_TAP:002188-1
AAAAACAGAAACTCAAATTATGA
>U_TAP:002189-1
AAAAACAGAAAGTATTTTACAG
>U_TAP:00218A-2
AAAAACAGAAATAACCAGGT
>U_TAP:00218B-1
AAAAACAGAAATAACTTATTAC
>U_TAP:00218C-1
AAAAACAGAAGATTTGTTAAGA
>U_TAP:00218D-1
AAAAACAGAAGATTTGTTAATA
>U_TAP:00218E-1
AAAAACAGACAAAGGAAACTTTA
>U_TAP:00218F-1
AAAAACAGACATATCACG
>U_TAP:002190-1
AAAAACAGAGAAATAAACCAATTCC
>U_TAP:002191-1
AAAAACAGAGAAGTCGAAGGACA
>U_TAP:002192-1
AAAAACAGAGAAGTCGAAGGACAA
>U_TAP:002193-1
AAAAACAGAGAAGTCGAAGGACATC
>U_TAP:002194-1
AAAAACAGAGAAGTCGAAGGACATG
>U_TAP:002195-1
AAAAACAGAGATTAACAGTTGGT
>U_TAP:002196-1
AAAAACAGAGGTGATGAGAATC
>U_TAP:002197-1
AAAAACAGATAGCGTTACCA
>U_TAP:002198-1
AAAAACAGATAGCGTTAGTATAGA
>U_TAP:002199-1
AAAAACAGATCAATGGAAGTAAA
>U_TAP:00219A-1
AAAAACAGATCAGTAAAAGGAGA
>U_TAP:00219B-1
AAAAACAGCAACAAGCCCAGCCC
>U_TAP:00219C-1
AAAAACAGCAATCTTTATGAAC
>U_TAP:00219D-1
AAAAACAGCCCACTTCGTTA
>U_TAP:00219E-1
AAAAACAGCTTGGATACCTTC
>U_TAP:00219F-2
AAAAACAGCTTGGATACCTTCC
>U_TAP:0021A0-1
AAAAACAGGAACAAAAAACAACGA
>U_TAP:0021A1-1
AAAAACAGGAACAAAAACAACGA
>U_TAP:0021A2-1
AAAAACAGGAACAAAAACAACGATAAA
>U_TAP:0021A3-2
AAAAACAGGCAAAAGAAGAGGT
>U_TAP:0021A4-5
AAAAACAGGCAAAAGAAGAGGTA
>U_TAP:0021A5-3
AAAAACAGGCAAAAGAAGAGGTAA
>U_TAP:0021A6-2
AAAAACAGGCAAAAGAAGATGTAA
>U_TAP:0021A7-1
AAAAACAGGTCGTAAGTCA
>U_TAP:0021A8-1
AAAAACAGGTCGTAAGTCC
>U_TAP:0021A9-1
AAAAACAGGTCGTAATTCA
>U_TAP:0021AA-1
AAAAACAGGTGAAAAATATA
>U_TAP:0021AB-3
AAAAACAGGTTATTGCTTACCA
>U_TAP:0021AC-1
AAAAACAGGTTTTTCAATGGATAA
>U_TAP:0021AD-3
AAAAACAGTAACAGAAGGTGAA
>U_TAP:0021AE-3
AAAAACAGTAACAGAAGGTGAC
>U_TAP:0021AF-6
AAAAACAGTAACAGAAGGTGACC
>U_TAP:0021B0-3
AAAAACAGTAACAGAAGGTGACCA
>U_TAP:0021B1-1
AAAAACAGTAAGAGCTAACA
>U_TAP:0021B2-1
AAAAACAGTAAGAGCTAACC
>U_TAP:0021B3-2
AAAAACAGTAAGAGCTAACCA
>U_TAP:0021B4-1
AAAAACAGTAATCTGATCAGA
>U_TAP:0021B5-10
AAAAACAGTAATCTGATCAGT
>U_TAP:0021B6-30
AAAAACAGTAATCTGATCAGTA
>U_TAP:0021B7-2
AAAAACAGTAATCTGATCAGTAA
>U_TAP:0021B8-54
AAAAACAGTAATCTGATCAGTAG
>U_TAP:0021B9-13
AAAAACAGTAATCTGATCAGTAGA
>U_TAP:0021BA-4
AAAAACAGTAATCTGATCAGTAGAA
>U_TAP:0021BB-1
AAAAACAGTAATCTGATCAGTAGT
>U_TAP:0021BC-1
AAAAACAGTAATCTGATCAGTAT
>U_TAP:0021BD-1
AAAAACAGTAATCTGATCATTAG
>U_TAP:0021BE-1
AAAAACAGTAATCTGATCATTAT
>U_TAP:0021BF-1
AAAAACAGTAATCTGATCATTATA
>U_TAP:0021C0-1
AAAAACAGTAATCTGATTAGTA
>U_TAP:0021C1-1
AAAAACAGTAATCTTATCAGTA
>U_TAP:0021C2-1
AAAAACAGTAATCTTATCAGTAT
>U_TAP:0021C3-1
AAAAACAGTAATCTTCAGTAGA
>U_TAP:0021C4-1
AAAAACAGTAGAAAACGAA
>U_TAP:0021C5-1
AAAAACAGTAGCAGAAGGT
>U_TAP:0021C6-4
AAAAACAGTAGCAGAAGGTGACC
>U_TAP:0021C7-1
AAAAACAGTAGGGATTAAT
>U_TAP:0021C8-1
AAAAACAGTAGGGATTAC
>U_TAP:0021C9-3
AAAAACAGTCTGAGTATCATACG
>U_TAP:0021CA-1
AAAAACAGTCTGAGTGTCATACGT
>U_TAP:0021CB-2
AAAAACAGTCTTTTATATCTTCA
>U_TAP:0021CC-1
AAAAACAGTGAAATAAGGAA
>U_TAP:0021CD-1
AAAAACAGTGCAGTGGATGAAC
>U_TAP:0021CE-1
AAAAACAGTGCAGTTATGGGATA
>U_TAP:0021CF-1
AAAAACAGTTACAAAAAGCGT
>U_TAP:0021D0-1
AAAAACAGTTACTCGAACTAGT
>U_TAP:0021D1-1
AAAAACAGTTTAGTAATCTAGCAA
>U_TAP:0021D2-1
AAAAACATAAAAAAGAAGGACATGC
>U_TAP:0021D3-1
AAAAACATAAAGAGGGAAAATCA
>U_TAP:0021D4-1
AAAAACATAAAGGCGTAA
>U_TAP:0021D5-1
AAAAACATAACAACTCATTCA
>U_TAP:0021D6-1
AAAAACATAACAACTCATTCAA
>U_TAP:0021D7-1
AAAAACATAACAACTCATTCAAG
>U_TAP:0021D8-1
AAAAACATAAGAAAAAGACATGC
>U_TAP:0021D9-1
AAAAACATAAGAAGAAGGACAT
>U_TAP:0021DA-3
AAAAACATAAGAAGAAGGACATG
>U_TAP:0021DB-4
AAAAACATAAGAAGAAGGACATGC
>U_TAP:0021DC-1
AAAAACATAAGATGTCAAC
>U_TAP:0021DD-1
AAAAACATAATAAGAAGGACAT
>U_TAP:0021DE-1
AAAAACATAATAAGAAGGACATGC
>U_TAP:0021DF-1
AAAAACATAATAAGAAGTACATTC
>U_TAP:0021E0-1
AAAAACATAATTAAAAAAACATTCCT
>U_TAP:0021E1-1
AAAAACATACATCGTAATCTCT
>U_TAP:0021E2-1
AAAAACATACATTAACGCATAAA
>U_TAP:0021E3-2
AAAAACATACATTGGGATCA
>U_TAP:0021E4-1
AAAAACATACATTGGTATCA
>U_TAP:0021E5-1
AAAAACATACCAATGCTTTGTAA
>U_TAP:0021E6-1
AAAAACATACCAGATATCCAAA
>U_TAP:0021E7-1
AAAAACATAGCAGCAACTT
>U_TAP:0021E8-1
AAAAACATAGGAATGAAAA
>U_TAP:0021E9-1
AAAAACATATAAATGATATTTCC
>U_TAP:0021EA-1
AAAAACATATCAATAGCCGAT
>U_TAP:0021EB-1
AAAAACATATCAATAGCCGATAC
>U_TAP:0021EC-1
AAAAACATATCAATAGCCGATACGA
>U_TAP:0021ED-1
AAAAACATATCATCGAGATCCA
>U_TAP:0021EE-1
AAAAACATATTACATCTTTC
>U_TAP:0021EF-3
AAAAACATATTACATCTTTCA
>U_TAP:0021F0-1
AAAAACATATTACATCTTTCAA
>U_TAP:0021F1-27
AAAAACATATTACATCTTTCAT
>U_TAP:0021F2-1
AAAAACATATTACATCTTTCATATAAT
>U_TAP:0021F3-1
AAAAACATATTACATCTTTCATTG
>U_TAP:0021F4-1
AAAAACATATTACATCTTTCATTGA
>U_TAP:0021F5-2
AAAAACATCAAAAATTCCATAA
>U_TAP:0021F6-1
AAAAACATCAAAAATTTCATAA
>U_TAP:0021F7-2
AAAAACATCAAAAATTTCATAAT
>U_TAP:0021F8-2
AAAAACATCAAATAATATAAAGT
>U_TAP:0021F9-1
AAAAACATCAATAGTCAAGCGCC
>U_TAP:0021FA-1
AAAAACATCAATGTAGTACAAT
>U_TAP:0021FB-1
AAAAACATCAATTCTAGCAAAATAT
>U_TAP:0021FC-1
AAAAACATCAATTGGTAGATTAA
>U_TAP:0021FD-1
AAAAACATCACCCCTAGCAT
>U_TAP:0021FE-1
AAAAACATCACTGTCGTCCACATAAT
>U_TAP:0021FF-1
AAAAACATCAGCAAATAT
>U_TAP:002200-2
AAAAACATCAGGAGATTGGA
>U_TAP:002201-1
AAAAACATCATTCCTCAACTTTGTA
>U_TAP:002202-2
AAAAACATCCATCCATCCAT
>U_TAP:002203-1
AAAAACATCCCCTCCTTTAATACCA
>U_TAP:002204-1
AAAAACATCCGCAAACATTTGAG
>U_TAP:002205-1
AAAAACATCGAAAAAATCCTTCA
>U_TAP:002206-1
AAAAACATCGAACATTTATCA
>U_TAP:002207-1
AAAAACATCGTTATAATAAAGCA
>U_TAP:002208-1
AAAAACATCTATCCTTTGCGAC
>U_TAP:002209-3
AAAAACATCTATCCTTTGCGACA
>U_TAP:00220A-1
AAAAACATCTGTAGTACC
>U_TAP:00220B-6
AAAAACATCTGTAGTACCA
>U_TAP:00220C-1
AAAAACATCTGTAGTACCAAT
>U_TAP:00220D-1
AAAAACATCTGTAGTACCC
>U_TAP:00220E-2
AAAAACATCTGTAGTACTA
>U_TAP:00220F-1
AAAAACATCTTATTTTTCTTCTCAA
>U_TAP:002210-1
AAAAACATCTTGAAGAAATCAT
>U_TAP:002211-1
AAAAACATGAAAGGTAATTTG
>U_TAP:002212-1
AAAAACATGAAAGGTAATTTGT
>U_TAP:002213-1
AAAAACATGAAAGGTAATTTGTT
>U_TAP:002214-1
AAAAACATGAAAGGTAATTTGTTA
>U_TAP:002215-1
AAAAACATGACTGAAAATTTT
>U_TAP:002216-1
AAAAACATGATCAACCATTTCA
>U_TAP:002217-1
AAAAACATGATTAATTGA
>U_TAP:002218-1
AAAAACATGCAAGAAAGGAGCTA
>U_TAP:002219-1
AAAAACATGCAAGAAGTA
>U_TAP:00221A-1
AAAAACATGCAAGCACTTTACCA
>U_TAP:00221B-1
AAAAACATGCAATCATACATATAA
>U_TAP:00221C-1
AAAAACATGCAATTGATAATAT
>U_TAP:00221D-1
AAAAACATGCATTCAATAAAAAA
>U_TAP:00221E-9
AAAAACATGCGAAAAATTCTCGG
>U_TAP:00221F-1
AAAAACATGCGAAAAATTCTCGGC
>U_TAP:002220-1
AAAAACATGCGAAAAATTCTCTG
>U_TAP:002221-1
AAAAACATGCGTAATATAACCA
>U_TAP:002222-1
AAAAACATGCTAAAAATACT
>U_TAP:002223-1
AAAAACATGCTTCCTTGGAGAAC
>U_TAP:002224-1
AAAAACATGCTTCCTTGGATA
>U_TAP:002225-1
AAAAACATGCTTTGGAGAACGA
>U_TAP:002226-1
AAAAACATGGAGAGAATTCTTG
>U_TAP:002227-2
AAAAACATGGATCAAAGAATCAA
>U_TAP:002228-1
AAAAACATGGTCGTCTTTTCGTT
>U_TAP:002229-1
AAAAACATGGTCGTCTTTTCGTTT
>U_TAP:00222A-4
AAAAACATGTAAAAAATTCTCGG
>U_TAP:00222B-1
AAAAACATGTACAATTTCTTTCC
>U_TAP:00222C-1
AAAAACATGTTACGATAGTT
>U_TAP:00222D-1
AAAAACATTAAAAAATAAAATTGAA
>U_TAP:00222E-1
AAAAACATTAAAATGGTATCAA
>U_TAP:00222F-1
AAAAACATTAAAATTCTAAAAAT
>U_TAP:002230-1
AAAAACATTAAAGATATAA
>U_TAP:002231-1
AAAAACATTAAAGGCAGTCAAT
>U_TAP:002232-1
AAAAACATTAAATTACATTAT
>U_TAP:002233-1
AAAAACATTAAATTACATTATAAAAA
>U_TAP:002234-1
AAAAACATTAAATTACATTATT
>U_TAP:002235-1
AAAAACATTAAATTACATTATTA
>U_TAP:002236-1
AAAAACATTAAATTATTCGCAA
>U_TAP:002237-1
AAAAACATTAACAAAAAAAGAAA
>U_TAP:002238-1
AAAAACATTAAGTATTTAT
>U_TAP:002239-3
AAAAACATTAAGTATTTATAAC
>U_TAP:00223A-1
AAAAACATTAAGTATTTATAACT
>U_TAP:00223B-2
AAAAACATTAAGTTAAAAAAAATGA
>U_TAP:00223C-1
AAAAACATTAATCTAATCATTAC
>U_TAP:00223D-1
AAAAACATTAATCTGATCAG
>U_TAP:00223E-3
AAAAACATTAATCTGATCAGTA
>U_TAP:00223F-2
AAAAACATTAATCTGATCAGTAG
>U_TAP:002240-1
AAAAACATTAATCTGATCAGTAGA
>U_TAP:002241-1
AAAAACATTAATCTGATCAGTAT
>U_TAP:002242-1
AAAAACATTAATCTGATCAGTATAA
>U_TAP:002243-2
AAAAACATTAATCTGATCATTAG
>U_TAP:002244-1
AAAAACATTAATCTGATCATTATAAA
>U_TAP:002245-1
AAAAACATTACGCTTAACGTAC
>U_TAP:002246-1
AAAAACATTACTGAGGCTA
>U_TAP:002247-113
AAAAACATTACTGAGGCTT
>U_TAP:002248-1
AAAAACATTACTGAGGTTT
>U_TAP:002249-1
AAAAACATTACTGAGTCTT
>U_TAP:00224A-2
AAAAACATTACTGATGCTT
>U_TAP:00224B-1
AAAAACATTACTTAGGCTT
>U_TAP:00224C-1
AAAAACATTACTTATTCTT
>U_TAP:00224D-1
AAAAACATTATGCATTATATC
>U_TAP:00224E-1
AAAAACATTATTTTTTGACATT
>U_TAP:00224F-1
AAAAACATTCAAAAGAAGAGTTA
>U_TAP:002250-1
AAAAACATTCAAAATTTAAATTTGA
>U_TAP:002251-1
AAAAACATTCAACATGACGAAT
>U_TAP:002252-1
AAAAACATTCAATTACCTCAAACT
>U_TAP:002253-1
AAAAACATTCAATTCGGCATCTT
>U_TAP:002254-1
AAAAACATTCAGCAACTAAAGTCA
>U_TAP:002255-3
AAAAACATTCATCAGATTAATCA
>U_TAP:002256-1
AAAAACATTCCAAACAGACAGTC
>U_TAP:002257-1
AAAAACATTCCATTTCAC
>U_TAP:002258-1
AAAAACATTCCATTTCACATCA
>U_TAP:002259-1
AAAAACATTCCATTTCACATCAC
>U_TAP:00225A-1
AAAAACATTCCATTTCACATCACA
>U_TAP:00225B-1
AAAAACATTCCATTTCATAT
>U_TAP:00225C-1
AAAAACATTCCATTTCATATC
>U_TAP:00225D-3
AAAAACATTCCATTTCATATCA
>U_TAP:00225E-1
AAAAACATTCCATTTCATATCAA
>U_TAP:00225F-3
AAAAACATTCCATTTCATATCAC
>U_TAP:002260-3
AAAAACATTCCATTTCATATCAT
>U_TAP:002261-1
AAAAACATTCCGGCTAACT
>U_TAP:002262-1
AAAAACATTCCTCTATTT
>U_TAP:002263-1
AAAAACATTCGAAAAATTCTCGTC
>U_TAP:002264-1
AAAAACATTCGACCAGGAAAATT
>U_TAP:002265-1
AAAAACATTCTACTCCCATATA
>U_TAP:002266-1
AAAAACATTCTTCCTTGGAGAAC
>U_TAP:002267-1
AAAAACATTGAGAAGCCCGACA
>U_TAP:002268-1
AAAAACATTGAGAGTTTTA
>U_TAP:002269-4
AAAAACATTGAGAGTTTTAA
>U_TAP:00226A-1
AAAAACATTGAGAGTTTTAAG
>U_TAP:00226B-11
AAAAACATTGAGAGTTTTAAGG
>U_TAP:00226C-8
AAAAACATTGAGAGTTTTAAGGG
>U_TAP:00226D-5
AAAAACATTGAGAGTTTTAAGGGT
>U_TAP:00226E-1
AAAAACATTGAGAGTTTTAAGGT
>U_TAP:00226F-2
AAAAACATTGAGAGTTTTAAGT
>U_TAP:002270-1
AAAAACATTGAGAGTTTTAAT
>U_TAP:002271-1
AAAAACATTGAGAGTTTTAATG
>U_TAP:002272-1
AAAAACATTGAGAGTTTTAATGG
>U_TAP:002273-1
AAAAACATTGATAGTTTTAA
>U_TAP:002274-2
AAAAACATTGCAAAATATAAAA
>U_TAP:002275-1
AAAAACATTGGAGCGAAGTA
>U_TAP:002276-1
AAAAACATTGGTCCAAGTCCA
>U_TAP:002277-2
AAAAACATTGTATTCAACCGCT
>U_TAP:002278-1
AAAAACATTGTATTCAACCTCT
>U_TAP:002279-1
AAAAACATTGTTTTTTGACAT
>U_TAP:00227A-1
AAAAACATTGTTTTTTGACATT
>U_TAP:00227B-1
AAAAACATTGTTTTTTTGACATTA
>U_TAP:00227C-1
AAAAACATTTAAAATTCTAG
>U_TAP:00227D-1
AAAAACATTTAAAGATACAAGC
>U_TAP:00227E-1
AAAAACATTTAAAGATACAAGCA
>U_TAP:00227F-1
AAAAACATTTAAAGATATA
>U_TAP:002280-3
AAAAACATTTAAAGATATAAG
>U_TAP:002281-10
AAAAACATTTAAAGATATAAGC
>U_TAP:002282-40
AAAAACATTTAAAGATATAAGCA
>U_TAP:002283-26
AAAAACATTTAAAGATATAAGCAA
>U_TAP:002284-1
AAAAACATTTAAAGATATAAGTAA
>U_TAP:002285-1
AAAAACATTTAAAGATATAATAAA
>U_TAP:002286-5
AAAAACATTTAAAGATATAATCA
>U_TAP:002287-3
AAAAACATTTAAAGATATAATCAA
>U_TAP:002288-1
AAAAACATTTAAATATATAATCA
>U_TAP:002289-1
AAAAACATTTAAATGATGACAAGAAAA
>U_TAP:00228A-1
AAAAACATTTACTTTTTTAA
>U_TAP:00228B-3
AAAAACATTTAGAAGCGAAAACT
>U_TAP:00228C-1
AAAAACATTTAGAGTTTTAATTG
>U_TAP:00228D-1
AAAAACATTTCAAAACGATTTCT
>U_TAP:00228E-1
AAAAACATTTCTTCCGTTCTTTCAA
>U_TAP:00228F-1
AAAAACATTTGCGCAGGT
>U_TAP:002290-1
AAAAACATTTGCTTCATCATTCAG
>U_TAP:002291-1
AAAAACATTTTAAATCTTACCAT
>U_TAP:002292-2
AAAAACATTTTGATTAAATCAT
>U_TAP:002293-1
AAAAACATTTTGATTAATTCATA
>U_TAP:002294-2
AAAAACATTTTTGTTAATTCAA
>U_TAP:002295-1
AAAAACCAAAAAAAAAAGT
>U_TAP:002296-1
AAAAACCAAAACCAGAAGCAA
>U_TAP:002297-1
AAAAACCAAAATTGTCGCCATTG
>U_TAP:002298-1
AAAAACCAAACAAAAAGGAAAAA
>U_TAP:002299-1
AAAAACCAAAGCGTCACACCAA
>U_TAP:00229A-1
AAAAACCAACATCTTGCAAATCA
>U_TAP:00229B-1
AAAAACCAACCCCAAAATTAGTA
>U_TAP:00229C-1
AAAAACCAACGATCCAAATTGG
>U_TAP:00229D-1
AAAAACCAACGTAATTTTGCC
>U_TAP:00229E-1
AAAAACCAACTCAGCCCCTCCAAGCA
>U_TAP:00229F-1
AAAAACCAAGTATGACAATAGA
>U_TAP:0022A0-6
AAAAACCAAGTATGACAATAGAA
>U_TAP:0022A1-1
AAAAACCAAGTATGACAATAGAAAAG
>U_TAP:0022A2-1
AAAAACCAATAACGAACACC
>U_TAP:0022A3-4
AAAAACCAATCAACTTTCACGA
>U_TAP:0022A4-1
AAAAACCAATCAACTTTCACGAAA
>U_TAP:0022A5-2
AAAAACCAATCAACTTTCACGAC
>U_TAP:0022A6-2
AAAAACCAATCAACTTTCACGACA
>U_TAP:0022A7-1
AAAAACCAATCAACTTTCACGAGA
>U_TAP:0022A8-1
AAAAACCAATCAACTTTCACTA
>U_TAP:0022A9-1
AAAAACCAATCAACTTTCACTAC
>U_TAP:0022AA-1
AAAAACCAATCGGATTAT
>U_TAP:0022AB-2
AAAAACCAATCGGATTATT
>U_TAP:0022AC-1
AAAAACCAATTAAGTTCAAAATAT
>U_TAP:0022AD-1
AAAAACCAATTCCTGGAATAAAA
>U_TAP:0022AE-1
AAAAACCAATTTCTTATTATCCT
>U_TAP:0022AF-2
AAAAACCAATTTCTTTACTAGC
>U_TAP:0022B0-1
AAAAACCAATTTCTTTACTAGCA
>U_TAP:0022B1-1
AAAAACCAATTTCTTTACTAGCAA
>U_TAP:0022B2-1
AAAAACCAATTTCTTTACTAGCAG
>U_TAP:0022B3-1
AAAAACCAATTTCTTTATTATC
>U_TAP:0022B4-1
AAAAACCAATTTCTTTATTATCCTT
>U_TAP:0022B5-1
AAAAACCACAAATAATCCA
>U_TAP:0022B6-1
AAAAACCACAAATAATCCAAAAAA
>U_TAP:0022B7-1
AAAAACCACAACTTTAACAATGA
>U_TAP:0022B8-1
AAAAACCACAGAACTGAAAATAT
>U_TAP:0022B9-2
AAAAACCACAGATTAACACTA
>U_TAP:0022BA-5
AAAAACCACATGTGTAATAAAT
>U_TAP:0022BB-2
AAAAACCACATGTGTAATAAATC
>U_TAP:0022BC-1
AAAAACCACATGTGTAATAAATCT
>U_TAP:0022BD-1
AAAAACCACATGTGTAATAAATCTA
>U_TAP:0022BE-1
AAAAACCACCATTAATTGAAAGT
>U_TAP:0022BF-1
AAAAACCACCCCATAACCA
>U_TAP:0022C0-1
AAAAACCACCGAATTGTTCATTTAG
>U_TAP:0022C1-1
AAAAACCACGCGGTTCACC
>U_TAP:0022C2-2
AAAAACCACGCGGTTCACCA
>U_TAP:0022C3-1
AAAAACCACGCGGTTCAG
>U_TAP:0022C4-3
AAAAACCACGCGGTTCAGC
>U_TAP:0022C5-1
AAAAACCACGCGGTTCAGCCA
>U_TAP:0022C6-1
AAAAACCACTCGTCTAATTATA
>U_TAP:0022C7-1
AAAAACCACTCGTCTAATTATAAA
>U_TAP:0022C8-1
AAAAACCACTGCAAGGGCTGAGAA
>U_TAP:0022C9-1
AAAAACCACTTCCTTTCGTTGT
>U_TAP:0022CA-1
AAAAACCAGAAGCAAATAAT
>U_TAP:0022CB-1
AAAAACCAGAAGCAAATAATTCA
>U_TAP:0022CC-1
AAAAACCAGAGGATCCAGACTCCA
>U_TAP:0022CD-1
AAAAACCAGGAGGTCAGCCAGGGCAT
>U_TAP:0022CE-1
AAAAACCAGGCTCTATAC
>U_TAP:0022CF-2
AAAAACCAGTAACTCCGATATCTT
>U_TAP:0022D0-1
AAAAACCAGTGACGTAACTATT
>U_TAP:0022D1-1
AAAAACCAGTGACGTAACTATTA
>U_TAP:0022D2-1
AAAAACCAGTGACGTAACTATTAA
>U_TAP:0022D3-1
AAAAACCAGTTTGTACAAAACGT
>U_TAP:0022D4-1
AAAAACCATAATACTTTATT
>U_TAP:0022D5-1
AAAAACCATACAGTTGTCCGAT
>U_TAP:0022D6-1
AAAAACCATATCATTTCATTCTA
>U_TAP:0022D7-1
AAAAACCATATCATTTCATTCTGTAA
>U_TAP:0022D8-1
AAAAACCATATGATGATTCACAC
>U_TAP:0022D9-1
AAAAACCATCATTAATTGAA
>U_TAP:0022DA-2
AAAAACCATCATTAATTGAAA
>U_TAP:0022DB-1
AAAAACCATCATTAATTGAAAAA
>U_TAP:0022DC-6
AAAAACCATCATTAATTGAAAG
>U_TAP:0022DD-13
AAAAACCATCATTAATTGAAAGT
>U_TAP:0022DE-2
AAAAACCATCATTAATTGAAAGTT
>U_TAP:0022DF-1
AAAAACCATCATTAATTGAAAGTTCA
>U_TAP:0022E0-1
AAAAACCATCATTAATTGAAAGTTCT
>U_TAP:0022E1-1
AAAAACCATCATTAATTGAAAT
>U_TAP:0022E2-1
AAAAACCATCCTGCTTATGCATTCT
>U_TAP:0022E3-1
AAAAACCATCGCCTTTATATACC
>U_TAP:0022E4-1
AAAAACCATCTTGCTTGTGTTT
>U_TAP:0022E5-1
AAAAACCATCTTTCTTATGTTCT
>U_TAP:0022E6-1
AAAAACCATGATCAATAAAAA
>U_TAP:0022E7-3
AAAAACCATGATTAATAAAA
>U_TAP:0022E8-3
AAAAACCATGATTAATAAAAA
>U_TAP:0022E9-4
AAAAACCATGATTAATAAAAAA
>U_TAP:0022EA-1
AAAAACCATGATTAATAAAAAAA
>U_TAP:0022EB-3
AAAAACCATGATTAATAAAAAAC
>U_TAP:0022EC-1
AAAAACCATGATTAATAAAAAACC
>U_TAP:0022ED-1
AAAAACCATGATTAATAAACAAC
>U_TAP:0022EE-1
AAAAACCATGATTAATTATT
>U_TAP:0022EF-1
AAAAACCATGATTAATTGA
>U_TAP:0022F0-3
AAAAACCATGATTAATTGAAA
>U_TAP:0022F1-1
AAAAACCATGATTAATTGAAAA
>U_TAP:0022F2-12
AAAAACCATGATTAATTGAAAG
>U_TAP:0022F3-2
AAAAACCATGATTAATTGAAAGA
>U_TAP:0022F4-47
AAAAACCATGATTAATTGAAAGT
>U_TAP:0022F5-1
AAAAACCATGATTAATTGAAAGTA
>U_TAP:0022F6-1
AAAAACCATGATTAATTGAAAGTAA
>U_TAP:0022F7-12
AAAAACCATGATTAATTGAAAGTT
>U_TAP:0022F8-1
AAAAACCATGATTAATTGAAAGTTA
>U_TAP:0022F9-4
AAAAACCATGATTAATTGAAAGTTT
>U_TAP:0022FA-3
AAAAACCATGATTAATTGAAAGTTTT
>U_TAP:0022FB-1
AAAAACCATGATTAATTGAAAT
>U_TAP:0022FC-2
AAAAACCATGATTAATTGAAATTT
>U_TAP:0022FD-1
AAAAACCATGATTAATTGAAGA
>U_TAP:0022FE-1
AAAAACCATGATTAATTGAAGGT
>U_TAP:0022FF-1
AAAAACCATGATTAATTGCAAGA
>U_TAP:002300-2
AAAAACCATGATTAATTTA
>U_TAP:002301-1
AAAAACCATGATTAATTTAAAGT
>U_TAP:002302-1
AAAAACCATGATTAATTTAAAGTT
>U_TAP:002303-1
AAAAACCATGATTAATTTAAATT
>U_TAP:002304-1
AAAAACCATGATTAATTTAACGT
>U_TAP:002305-2
AAAAACCATGATTAATTTATT
>U_TAP:002306-3
AAAAACCATGATTAATTTATTA
>U_TAP:002307-1
AAAAACCATGATTAATTTATTAAA
>U_TAP:002308-2
AAAAACCATGATTAATTTATTAAAA
>U_TAP:002309-11
AAAAACCATGATTAATTTATTAC
>U_TAP:00230A-5
AAAAACCATGATTAATTTATTACA
>U_TAP:00230B-1
AAAAACCATGATTAATTTATTACAA
>U_TAP:00230C-1
AAAAACCATGATTAATTTATTAT
>U_TAP:00230D-1
AAAAACCATGATTAATTTATTATA
>U_TAP:00230E-1
AAAAACCATGATTGATTGAAAGTT
>U_TAP:00230F-1
AAAAACCATGGATTTACTATCTT
>U_TAP:002310-1
AAAAACCATGGTAGTGAATTGGC
>U_TAP:002311-1
AAAAACCATTACGATGAATTGTAA
>U_TAP:002312-1
AAAAACCATTATGGAAGAAAA
>U_TAP:002313-2
AAAAACCATTATGGAAGAAAACGA
>U_TAP:002314-1
AAAAACCATTATGGAAGAAAACTA
>U_TAP:002315-1
AAAAACCATTATGGAAGAAAACTC
>U_TAP:002316-1
AAAAACCATTATTAATAAAAA
>U_TAP:002317-2
AAAAACCATTATTAATAAAAAAC
>U_TAP:002318-1
AAAAACCATTATTAATTGAAAG
>U_TAP:002319-3
AAAAACCATTATTAATTGAAAGT
>U_TAP:00231A-1
AAAAACCATTATTAATTGAAATT
>U_TAP:00231B-2
AAAAACCATTATTAATTTATTAC
>U_TAP:00231C-1
AAAAACCATTCAAGCTTCCACC
>U_TAP:00231D-1
AAAAACCATTCCTTAGTTA
>U_TAP:00231E-1
AAAAACCATTCTAACCTATCA
>U_TAP:00231F-1
AAAAACCATTCTAACCTATCAA
>U_TAP:002320-4
AAAAACCATTCTAACCTATCAC
>U_TAP:002321-1
AAAAACCATTCTAACCTATCACA
>U_TAP:002322-3
AAAAACCATTCTAACCTATCACC
>U_TAP:002323-7
AAAAACCATTCTAACCTATCACCA
>U_TAP:002324-2
AAAAACCATTCTAACCTATT
>U_TAP:002325-1
AAAAACCATTCTAACCTATTA
>U_TAP:002326-10
AAAAACCATTCTAACCTATTAC
>U_TAP:002327-4
AAAAACCATTCTAACCTATTACA
>U_TAP:002328-1
AAAAACCATTCTAACCTATTACAA
>U_TAP:002329-6
AAAAACCATTCTAACCTATTACC
>U_TAP:00232A-8
AAAAACCATTCTAACCTATTACCA
>U_TAP:00232B-2
AAAAACCATTCTAACCTATTACCAA
>U_TAP:00232C-1
AAAAACCATTCTAACCTGA
>U_TAP:00232D-1
AAAAACCATTCTAATCTAT
>U_TAP:00232E-1
AAAAACCATTGAAATTCAGTAT
>U_TAP:00232F-2
AAAAACCATTTAAAGATATAAGCAA
>U_TAP:002330-1
AAAAACCATTTATCATTGATAGAAT
>U_TAP:002331-1
AAAAACCCAAATAAGCAATCATTAA
>U_TAP:002332-1
AAAAACCCAAGCTCATTAA
>U_TAP:002333-1
AAAAACCCAATGGATTATA
>U_TAP:002334-2
AAAAACCCAATGGATTATATTGA
>U_TAP:002335-1
AAAAACCCACAAATATTTAAA
>U_TAP:002336-1
AAAAACCCACAAATATTTAAAAA
>U_TAP:002337-1
AAAAACCCACGATTTTTCCCAT
>U_TAP:002338-1
AAAAACCCACTCAGAATAT
>U_TAP:002339-1
AAAAACCCAGCTGATATAGCTACA
>U_TAP:00233A-1
AAAAACCCCAAAATCAGTA
>U_TAP:00233B-1
AAAAACCCCCCAAAATTAAT
>U_TAP:00233C-1
AAAAACCCCCCAAAATTAGTAA
>U_TAP:00233D-1
AAAAACCCCCCTATATTAAACA
>U_TAP:00233E-1
AAAAACCCCCTATATTAAAC
>U_TAP:00233F-1
AAAAACCCGACTGAAGTCAAC
>U_TAP:002340-1
AAAAACCCGACTGAAGTCAACC
>U_TAP:002341-1
AAAAACCCGACTGAAGTCAAG
>U_TAP:002342-1
AAAAACCCGACTGAAGTCACCA
>U_TAP:002343-1
AAAAACCCGTAGAACTGAAATCGTGT
>U_TAP:002344-1
AAAAACCCGTCAACTTTGTTACC
>U_TAP:002345-1
AAAAACCCTACAAATAAGATAACG
>U_TAP:002346-1
AAAAACCCTAGAAATCTTGCCA
>U_TAP:002347-1
AAAAACCCTCTAATGATACCA
>U_TAP:002348-1
AAAAACCCTTATCTTCTTACAT
>U_TAP:002349-1
AAAAACCCTTATTAATAAAAAACC
>U_TAP:00234A-1
AAAAACCCTTCTTCAGTGTCGCAG
>U_TAP:00234B-1
AAAAACCGAAATGTGCTC
>U_TAP:00234C-1
AAAAACCGAATCAATGAAGACG
>U_TAP:00234D-1
AAAAACCGAATTATTTGTACTC
>U_TAP:00234E-1
AAAAACCGACACACCTTGA
>U_TAP:00234F-1
AAAAACCGATAACACGTCCAATCC
>U_TAP:002350-1
AAAAACCGCATTAAATTCTGAA
>U_TAP:002351-1
AAAAACCGCGCGATCTTTTC
>U_TAP:002352-1
AAAAACCGCTGGTCTTAACAGCACAAT
>U_TAP:002353-1
AAAAACCGGAACAAAAACAACAA
>U_TAP:002354-7
AAAAACCGGAACAAAAACAACGA
>U_TAP:002355-1
AAAAACCGGAACAAAAACAACGAC
>U_TAP:002356-4
AAAAACCGGAACAAAAACAACGAT
>U_TAP:002357-3
AAAAACCGGAACAAAAACAACGATA
>U_TAP:002358-1
AAAAACCGGAACAAAAACAACGATAAA
>U_TAP:002359-1
AAAAACCGGCAAAAGAAAAGTTA
>U_TAP:00235A-1
AAAAACCGGCGAAACAAAAA
>U_TAP:00235B-1
AAAAACCGGCGCTGCCCGAGG
>U_TAP:00235C-1
AAAAACCGGCGCTGCCCGAGGT
>U_TAP:00235D-1
AAAAACCGTAACAAAAACAACTA
>U_TAP:00235E-1
AAAAACCGTAACAAGAACAACGAT
>U_TAP:00235F-1
AAAAACCGTACGGTTATA
>U_TAP:002360-1
AAAAACCGTACGGTTATAC
>U_TAP:002361-1
AAAAACCGTACGGTTATACCA
>U_TAP:002362-1
AAAAACCGTAGGGTAGAGTT
>U_TAP:002363-4
AAAAACCGTAGGGTAGAGTTT
>U_TAP:002364-1
AAAAACCGTAGGGTAGAGTTTT
>U_TAP:002365-1
AAAAACCGTATTTATCTTGACC
>U_TAP:002366-1
AAAAACCGTCAACATTCACTCAA
>U_TAP:002367-1
AAAAACCGTCCTGCTTGTGTAT
>U_TAP:002368-2
AAAAACCGTTGGTCCTATACCA
>U_TAP:002369-1
AAAAACCTAATTATACCTGCCA
>U_TAP:00236A-1
AAAAACCTACAAAAAATTACCA
>U_TAP:00236B-2
AAAAACCTACGTTAATTGTTGTGT
>U_TAP:00236C-1
AAAAACCTACTAAATAACAAATA
>U_TAP:00236D-1
AAAAACCTAGGTATTGTTC
>U_TAP:00236E-1
AAAAACCTATAACCGTACTTTA
>U_TAP:00236F-1
AAAAACCTATAATTACCAAACC
>U_TAP:002370-2
AAAAACCTATAATTACCAAACCT
>U_TAP:002371-1
AAAAACCTATAATTACCAAACCTG
>U_TAP:002372-1
AAAAACCTATAATTACCAAACCTGA
>U_TAP:002373-1
AAAAACCTATAATTACCAAACCTGAG
>U_TAP:002374-1
AAAAACCTATAATTACCAAAGA
>U_TAP:002375-1
AAAAACCTATCCCAAAATTAGT
>U_TAP:002376-2
AAAAACCTATTGTTAAAGTAA
>U_TAP:002377-5
AAAAACCTATTGTTAAAGTAACT
>U_TAP:002378-3
AAAAACCTATTGTTAAAGTAACTC
>U_TAP:002379-2
AAAAACCTATTGTTAAAGTAACTCA
>U_TAP:00237A-1
AAAAACCTATTGTTAAAGTAACTCAA
>U_TAP:00237B-1
AAAAACCTATTTCTACTGATA
>U_TAP:00237C-1
AAAAACCTATTTCTACTGATAATAC
>U_TAP:00237D-1
AAAAACCTATTTTTAAAGTAACT
>U_TAP:00237E-1
AAAAACCTCAAAAAAAAAAGAA
>U_TAP:00237F-1
AAAAACCTCAAAAAAAAAAGAAA
>U_TAP:002380-1
AAAAACCTCAAACTTGGG
>U_TAP:002381-1
AAAAACCTCCACTTAGCCAGCAA
>U_TAP:002382-2
AAAAACCTCCTTTGAATCCGATAT
>U_TAP:002383-1
AAAAACCTCTCCAATTCTTCGAG
>U_TAP:002384-1
AAAAACCTCTCCCAAAATCAGTAA
>U_TAP:002385-1
AAAAACCTCTCCCAAAATTAATA
>U_TAP:002386-4
AAAAACCTCTCCCAAAATTAGT
>U_TAP:002387-13
AAAAACCTCTCCCAAAATTAGTA
>U_TAP:002388-3
AAAAACCTCTCCCAAAATTAGTAA
>U_TAP:002389-1
AAAAACCTCTCCCAAAATTAGTAAT
>U_TAP:00238A-1
AAAAACCTCTCCCAAAATTATT
>U_TAP:00238B-1
AAAAACCTCTCCCAAAATTATTA
>U_TAP:00238C-1
AAAAACCTCTCTATACGCG
>U_TAP:00238D-1
AAAAACCTGAAATGCATCCAAGAAA
>U_TAP:00238E-1
AAAAACCTGAACAAAAACAACTA
>U_TAP:00238F-1
AAAAACCTGAACTTCACATA
>U_TAP:002390-1
AAAAACCTGACGACTGGGATGAA
>U_TAP:002391-1
AAAAACCTGACGTATTGATTGGAA
>U_TAP:002392-1
AAAAACCTGAGCAAGGAAAA
>U_TAP:002393-4
AAAAACCTGAGCAAGGAAAAGG
>U_TAP:002394-1
AAAAACCTGAGCAAGGAAAAGGAA
>U_TAP:002395-7
AAAAACCTGAGCAAGGAAAAGGAT
>U_TAP:002396-2
AAAAACCTGCCTAATTCACCA
>U_TAP:002397-1
AAAAACCTGCCTAATTCCA
>U_TAP:002398-1
AAAAACCTGTATCGACAT
>U_TAP:002399-2
AAAAACCTGTCAAACATCTAA
>U_TAP:00239A-1
AAAAACCTGTCTAAAACGAACAAAAAA
>U_TAP:00239B-1
AAAAACCTGTTCTAGGATC
>U_TAP:00239C-1
AAAAACCTGTTTGAGAGCGGATGC
>U_TAP:00239D-1
AAAAACCTTAAATGGCTTCCA
>U_TAP:00239E-4
AAAAACCTTAAATTCTTTTAA
>U_TAP:00239F-9
AAAAACCTTAAATTCTTTTAAC
>U_TAP:0023A0-20
AAAAACCTTAAATTCTTTTAACA
>U_TAP:0023A1-30
AAAAACCTTAAATTCTTTTAACAA
>U_TAP:0023A2-1
AAAAACCTTAAATTCTTTTAATAA
>U_TAP:0023A3-1
AAAAACCTTAATCTCCTTACA
>U_TAP:0023A4-1
AAAAACCTTAATCTCCTTACAA
>U_TAP:0023A5-10
AAAAACCTTAATCTCCTTACAT
>U_TAP:0023A6-2
AAAAACCTTAATCTCCTTACATAA
>U_TAP:0023A7-1
AAAAACCTTACCTTCTGAGCAT
>U_TAP:0023A8-1
AAAAACCTTACCTTCTTTTAACAA
>U_TAP:0023A9-1
AAAAACCTTACGCATAACCA
>U_TAP:0023AA-1
AAAAACCTTAGATTTTCAT
>U_TAP:0023AB-1
AAAAACCTTAGCAAGGAAAAGG
>U_TAP:0023AC-1
AAAAACCTTAGCAAGGAAAAGTA
>U_TAP:0023AD-1
AAAAACCTTCATCTTTGTAT
>U_TAP:0023AE-3
AAAAACCTTCATCTTTTGTAT
>U_TAP:0023AF-4
AAAAACCTTCATCTTTTGTATA
>U_TAP:0023B0-6
AAAAACCTTCATCTTTTGTATAA
>U_TAP:0023B1-1
AAAAACCTTCATCTTTTGTATAAAA
>U_TAP:0023B2-8
AAAAACCTTCATCTTTTGTATAAT
>U_TAP:0023B3-1
AAAAACCTTCATCTTTTGTATAATC
>U_TAP:0023B4-1
AAAAACCTTCATCTTTTTTATAA
>U_TAP:0023B5-1
AAAAACCTTCCCAAAATTAAT
>U_TAP:0023B6-1
AAAAACCTTCCTTTTCTTCTATTG
>U_TAP:0023B7-1
AAAAACCTTCGTTAGTTACCA
>U_TAP:0023B8-1
AAAAACCTTCTAAAAAATTCA
>U_TAP:0023B9-1
AAAAACCTTCTAAAAAATTCAA
>U_TAP:0023BA-2
AAAAACCTTCTTGCTTATGCAT
>U_TAP:0023BB-1
AAAAACCTTCTTTACCTTTCT
>U_TAP:0023BC-2
AAAAACCTTGAAAGTTTA
>U_TAP:0023BD-3
AAAAACCTTGAAAGTTTACCA
>U_TAP:0023BE-1
AAAAACCTTGAAATTTTACCA
>U_TAP:0023BF-1
AAAAACCTTGAGGAATCCAATT
>U_TAP:0023C0-1
AAAAACCTTGCGAGAAGA
>U_TAP:0023C1-1
AAAAACCTTTATCCCTTTACATA
>U_TAP:0023C2-1
AAAAACCTTTATCTCCTTAC
>U_TAP:0023C3-3
AAAAACCTTTATCTCCTTACA
>U_TAP:0023C4-1
AAAAACCTTTATCTCCTTACAA
>U_TAP:0023C5-41
AAAAACCTTTATCTCCTTACAT
>U_TAP:0023C6-10
AAAAACCTTTATCTCCTTACATA
>U_TAP:0023C7-5
AAAAACCTTTATCTCCTTACATAA
>U_TAP:0023C8-1
AAAAACCTTTATCTCCTTACATAAAAA
>U_TAP:0023C9-1
AAAAACCTTTATCTCCTTACATAG
>U_TAP:0023CA-1
AAAAACCTTTATCTCCTTATAT
>U_TAP:0023CB-1
AAAAACCTTTATCTCCTTGCAT
>U_TAP:0023CC-1
AAAAACCTTTATCTCTTACAA
>U_TAP:0023CD-1
AAAAACCTTTATCTCTTACATA
>U_TAP:0023CE-1
AAAAACCTTTATCTGGACAACAT
>U_TAP:0023CF-8
AAAAACCTTTATCTTCTTACAT
>U_TAP:0023D0-2
AAAAACCTTTATCTTCTTACATA
>U_TAP:0023D1-1
AAAAACCTTTATCTTCTTATATA
>U_TAP:0023D2-4
AAAAACCTTTATGTGGACAA
>U_TAP:0023D3-2
AAAAACCTTTATGTGGACAAC
>U_TAP:0023D4-10
AAAAACCTTTATGTGGACAACA
>U_TAP:0023D5-4
AAAAACCTTTATGTGGACAACAA
>U_TAP:0023D6-9
AAAAACCTTTATGTGGACAACAT
>U_TAP:0023D7-1
AAAAACCTTTATGTGGACAACATT
>U_TAP:0023D8-1
AAAAACCTTTATGTGGACAACATTA
>U_TAP:0023D9-1
AAAAACCTTTATGTGGACAACATTAAAA
>U_TAP:0023DA-1
AAAAACCTTTATGTGGACAACGT
>U_TAP:0023DB-1
AAAAACCTTTATGTGGAGAA
>U_TAP:0023DC-1
AAAAACCTTTATTTCCTTACAT
>U_TAP:0023DD-1
AAAAACCTTTATTTCCTTACATAA
>U_TAP:0023DE-1
AAAAACCTTTATTTTAAGCAAAC
>U_TAP:0023DF-1
AAAAACCTTTCAAATATCCA
>U_TAP:0023E0-1
AAAAACCTTTCACGACAAATTT
>U_TAP:0023E1-3
AAAAACCTTTCACGACAAATTTA
>U_TAP:0023E2-1
AAAAACCTTTCACGACAAATTTAAAAA
>U_TAP:0023E3-1
AAAAACCTTTCACGACAAATTTAT
>U_TAP:0023E4-1
AAAAACCTTTCTCCTTACATA
>U_TAP:0023E5-1
AAAAACCTTTGGCATTTTCTCA
>U_TAP:0023E6-1
AAAAACCTTTGTGATGTGCTGA
>U_TAP:0023E7-2
AAAAACCTTTGTGATGTGCTGAA
>U_TAP:0023E8-1
AAAAACCTTTTGTTAGCAAAAA
>U_TAP:0023E9-1
AAAAACCTTTTTTGTATATTA
>U_TAP:0023EA-1
AAAAACGAAAAAACTGAGGATAA
>U_TAP:0023EB-1
AAAAACGAAAAAAGGAATTGGATA
>U_TAP:0023EC-1
AAAAACGAAAAAAGGAGG
>U_TAP:0023ED-1
AAAAACGAAAAAGAAATCAGGAAAAAT
>U_TAP:0023EE-3
AAAAACGAAACGACTGAAATTG
>U_TAP:0023EF-8
AAAAACGAAACGACTGAAATTGG
>U_TAP:0023F0-4
AAAAACGAAACGACTGAAATTGGA
>U_TAP:0023F1-2
AAAAACGAAACGACTGAAATTGGAA
>U_TAP:0023F2-1
AAAAACGAAACGACTGAAATTT
>U_TAP:0023F3-1
AAAAACGAAACGACTGAAATTTG
>U_TAP:0023F4-1
AAAAACGAAAGGAATTCATA
>U_TAP:0023F5-1
AAAAACGAAAGTAACGATATCAT
>U_TAP:0023F6-1
AAAAACGAAATGAAAGAGAATGA
>U_TAP:0023F7-1
AAAAACGAAATGAAAGAGAATGG
>U_TAP:0023F8-2
AAAAACGAAATGAAAGAGAATGGA
>U_TAP:0023F9-5
AAAAACGAAATTCAAATCAAGCT
>U_TAP:0023FA-2
AAAAACGAAATTCAAATCAAGCTA
>U_TAP:0023FB-1
AAAAACGAAATTCAAATCAATCT
>U_TAP:0023FC-1
AAAAACGAACTTCTTTTTTTCAG
>U_TAP:0023FD-1
AAAAACGAAGAATGACTCAA
>U_TAP:0023FE-1
AAAAACGAAGAATGACTCAAGTCC
>U_TAP:0023FF-1
AAAAACGAAGATTGTGTGAAGTCC
>U_TAP:002400-1
AAAAACGAAGTACAACTTGCAT
>U_TAP:002401-1
AAAAACGAAGTTTGTGAAATTTG
>U_TAP:002402-1
AAAAACGAATATTGTTTTAAGT
>U_TAP:002403-1
AAAAACGAATCAGAATTAACA
>U_TAP:002404-1
AAAAACGAATCATAAACCTATGCT
>U_TAP:002405-1
AAAAACGAATCTCCCTGCGATC
>U_TAP:002406-1
AAAAACGAATGAGAACGACAAAA
>U_TAP:002407-1
AAAAACGAATTAAGCGGCAAGTACGT
>U_TAP:002408-1
AAAAACGAATTTGCGTGTCA
>U_TAP:002409-1
AAAAACGAATTTGCGTGTCAT
>U_TAP:00240A-1
AAAAACGACAATCTCGATTAA
>U_TAP:00240B-1
AAAAACGACAATCTCGATTAAA
>U_TAP:00240C-1
AAAAACGACAATCTCGATTAAAG
>U_TAP:00240D-1
AAAAACGACAATCTCGATTAAAGG
>U_TAP:00240E-1
AAAAACGACAATGAACCTATAAGA
>U_TAP:00240F-1
AAAAACGACACACCTTGA
>U_TAP:002410-3
AAAAACGACACACCTTGAT
>U_TAP:002411-1
AAAAACGACACACCTTGATA
>U_TAP:002412-1
AAAAACGACACACCTTGATAT
>U_TAP:002413-2
AAAAACGACACACCTTGATATT
>U_TAP:002414-1
AAAAACGACACACCTTGATATTC
>U_TAP:002415-1
AAAAACGACACACCTTGATATTCC
>U_TAP:002416-5
AAAAACGACACACCTTGATATTCCA
>U_TAP:002417-3
AAAAACGACACACTTAAATTAT
>U_TAP:002418-2
AAAAACGACACACTTAAATTATA
>U_TAP:002419-2
AAAAACGACACACTTAAATTATAT
>U_TAP:00241A-2
AAAAACGACATGCATCAACAAA
>U_TAP:00241B-2
AAAAACGACATTACTATACAA
>U_TAP:00241C-2
AAAAACGACATTACTATACAATAA
>U_TAP:00241D-1
AAAAACGACATTACTATACAATG
>U_TAP:00241E-2
AAAAACGACATTACTATACAATGA
>U_TAP:00241F-1
AAAAACGACGAAGGAGAAGTAAGAATA
>U_TAP:002420-1
AAAAACGACGATGATATGTA
>U_TAP:002421-1
AAAAACGACGCCTATAAT
>U_TAP:002422-1
AAAAACGACGCTTTGTTACTA
>U_TAP:002423-1
AAAAACGAGAAATCAAAAA
>U_TAP:002424-1
AAAAACGAGAATGATTAGCACA
>U_TAP:002425-1
AAAAACGAGATTGCACAACAACATGCAG
>U_TAP:002426-1
AAAAACGAGCGTAGTCGACAATG
>U_TAP:002427-1
AAAAACGAGCTGAGTGCT
>U_TAP:002428-1
AAAAACGAGCTGAGTGCTTGCAGTTTT
>U_TAP:002429-1
AAAAACGAGGAACATGTAGTAT
>U_TAP:00242A-1
AAAAACGAGGGTAAGAATCATCA
>U_TAP:00242B-1
AAAAACGAGGTACAACTTGCAT
>U_TAP:00242C-1
AAAAACGAGTAAAAAGAAACAG
>U_TAP:00242D-1
AAAAACGAGTATACGCCAGTTA
>U_TAP:00242E-1
AAAAACGAGTGAAAAAATAAA
>U_TAP:00242F-1
AAAAACGAGTGAAAACAACGA
>U_TAP:002430-1
AAAAACGAGTGAGATCAATGA
>U_TAP:002431-1
AAAAACGATAACATTTTATATTCT
>U_TAP:002432-1
AAAAACGATAAGGCGAAATAA
>U_TAP:002433-1
AAAAACGATAATGATCCTTCCGC
>U_TAP:002434-1
AAAAACGATATGCATTGGTCAAT
>U_TAP:002435-1
AAAAACGATATGCGTTGGTCAA
>U_TAP:002436-1
AAAAACGATCAAATCTTCCAC
>U_TAP:002437-1
AAAAACGATCAAATCTTCCACGA
>U_TAP:002438-1
AAAAACGATCAAATCTTCCACGAC
>U_TAP:002439-3
AAAAACGATCAAATTTTCCACGA
>U_TAP:00243A-2
AAAAACGATCAAATTTTCCACGAC
>U_TAP:00243B-1
AAAAACGATCAAATTTTTTACGA
>U_TAP:00243C-1
AAAAACGATCCAGAACCTTCGA
>U_TAP:00243D-1
AAAAACGATCCAGAACCTTCGAA
>U_TAP:00243E-1
AAAAACGATCCATAACCTTCTAA
>U_TAP:00243F-1
AAAAACGATCTGGAGTTCCA
>U_TAP:002440-1
AAAAACGATCTGGAGTTCCAA
>U_TAP:002441-1
AAAAACGATCTGGAGTTCCAACG
>U_TAP:002442-1
AAAAACGATCTGGAGTTCCAACGT
>U_TAP:002443-3
AAAAACGATTAATTAGTTTTA
>U_TAP:002444-1
AAAAACGATTAATTAGTTTTAT
>U_TAP:002445-1
AAAAACGATTAATTAGTTTTATAAAAAA
>U_TAP:002446-2
AAAAACGATTAATTAGTTTTATT
>U_TAP:002447-1
AAAAACGATTAGAAAATCCGATTT
>U_TAP:002448-1
AAAAACGATTGAAAACAACGA
>U_TAP:002449-1
AAAAACGCAAAAAGAAAATTTCC
>U_TAP:00244A-1
AAAAACGCAAAATTGCCTG
>U_TAP:00244B-1
AAAAACGCACCGGTAGGGC
>U_TAP:00244C-1
AAAAACGCACCGGTAGGGCCA
>U_TAP:00244D-1
AAAAACGCACCTATTACAATACCA
>U_TAP:00244E-1
AAAAACGCATCAGAAAATGTCCA
>U_TAP:00244F-1
AAAAACGCATGCAAAAACAATTC
>U_TAP:002450-1
AAAAACGCATGCAAAACTGGAGT
>U_TAP:002451-1
AAAAACGCATTTAGCCAGCCT
>U_TAP:002452-2
AAAAACGCATTTAGCCAGCCTCGT
>U_TAP:002453-1
AAAAACGCCAGGAGAAATACC
>U_TAP:002454-1
AAAAACGCCATGAGATGCCCA
>U_TAP:002455-1
AAAAACGCCATGCAATTAGTA
>U_TAP:002456-1
AAAAACGCCCAAGACATCACA
>U_TAP:002457-1
AAAAACGCCTGCGTAGATTAG
>U_TAP:002458-1
AAAAACGCGTAAACTATATAAAT
>U_TAP:002459-1
AAAAACGCTAATCTCAAAGAAC
>U_TAP:00245A-1
AAAAACGCTAGTGTTTTT
>U_TAP:00245B-1
AAAAACGCTTTAATAAGAA
>U_TAP:00245C-1
AAAAACGCTTTAATAATAAATGG
>U_TAP:00245D-1
AAAAACGGAAAACCTGTGAGTT
>U_TAP:00245E-1
AAAAACGGAAATTTCTGCAGATATGGA
>U_TAP:00245F-1
AAAAACGGAACGACTGAAATTG
>U_TAP:002460-1
AAAAACGGAAGATGCTGCCGCTATGGA
>U_TAP:002461-2
AAAAACGGAAGTTTATCTCTCT
>U_TAP:002462-1
AAAAACGGAATCTATCGAACT
>U_TAP:002463-1
AAAAACGGAATTAGATAACAAA
>U_TAP:002464-2
AAAAACGGAATTAGATAACAAATA
>U_TAP:002465-1
AAAAACGGACCATCATCAA
>U_TAP:002466-1
AAAAACGGACCATCATCAAGCAA
>U_TAP:002467-3
AAAAACGGACCATCATCAAGCAG
>U_TAP:002468-1
AAAAACGGATTAAAATTAA
>U_TAP:002469-1
AAAAACGGATTTAGTTTGTG
>U_TAP:00246A-2
AAAAACGGATTTAGTTTGTGCCA
>U_TAP:00246B-1
AAAAACGGCAACATTTTATATT
>U_TAP:00246C-1
AAAAACGGCATTAAGAAGAGA
>U_TAP:00246D-1
AAAAACGGCATTAAGAAGAGC
>U_TAP:00246E-3
AAAAACGGCATTAAGAAGAGCA
>U_TAP:00246F-2
AAAAACGGCATTAAGAAGAGCAA
>U_TAP:002470-1
AAAAACGGCATTAAGAAGAGCAAGA
>U_TAP:002471-1
AAAAACGGCATTAAGAAGATCA
>U_TAP:002472-1
AAAAACGGCTGACGCATAATCC
>U_TAP:002473-1
AAAAACGGCTTCACAACAA
>U_TAP:002474-1
AAAAACGGCTTCACAACAACCA
>U_TAP:002475-1
AAAAACGGCTTCACAACAATCATAATA
>U_TAP:002476-1
AAAAACGGCTTCACAACAATCCA
>U_TAP:002477-1
AAAAACGGGAATGATATTACT
>U_TAP:002478-1
AAAAACGGGATTCTTCTAA
>U_TAP:002479-1
AAAAACGGGCACCCTTACACA
>U_TAP:00247A-1
AAAAACGGGCACCCTTACC
>U_TAP:00247B-1
AAAAACGGGTCAGCCGGACCG
>U_TAP:00247C-1
AAAAACGGGTGTTGAATTTAC
>U_TAP:00247D-1
AAAAACGGTAACAGAAGGTCACCA
>U_TAP:00247E-1
AAAAACGGTAACATTTTATAT
>U_TAP:00247F-2
AAAAACGGTAACATTTTATATT
>U_TAP:002480-11
AAAAACGGTAACATTTTATATTC
>U_TAP:002481-1
AAAAACGGTAACATTTTATATTCAA
>U_TAP:002482-8
AAAAACGGTAACATTTTATATTCT
>U_TAP:002483-1
AAAAACGGTAACATTTTATATTCTC
>U_TAP:002484-1
AAAAACGGTAACCTTTTATATTC
>U_TAP:002485-1
AAAAACGGTATTCTTCTAAA
>U_TAP:002486-1
AAAAACGGTCTGAGCATCAAAC
>U_TAP:002487-1
AAAAACGGTCTGAGTATCATAA
>U_TAP:002488-1
AAAAACGGTCTGAGTATCATAC
>U_TAP:002489-1
AAAAACGGTCTGAGTATCATACC
>U_TAP:00248A-1
AAAAACGGTCTGAGTATTATAC
>U_TAP:00248B-1
AAAAACGGTCTGAGTATTATACG
>U_TAP:00248C-1
AAAAACGGTCTGAGTATTATACGTC
>U_TAP:00248D-1
AAAAACGGTCTGAGTATTATGTA
>U_TAP:00248E-1
AAAAACGGTGCATCAATTA
>U_TAP:00248F-1
AAAAACGGTGCTGGCTTATTGAA
>U_TAP:002490-1
AAAAACGGTTACCAACGACAAT
>U_TAP:002491-1
AAAAACGGTTACTCTAGCT
>U_TAP:002492-1
AAAAACGGTTTAGCTTTCCAGC
>U_TAP:002493-1
AAAAACGGTTTAGCTTTCCAGCG
>U_TAP:002494-1
AAAAACGTAAAACAAAGGTATGA
>U_TAP:002495-1
AAAAACGTAAAACTTCAATACC
>U_TAP:002496-4
AAAAACGTAAAGCAAAGGTAT
>U_TAP:002497-1
AAAAACGTAAAGCAAAGGTATG
>U_TAP:002498-8
AAAAACGTAAAGCAAAGGTATGA
>U_TAP:002499-1
AAAAACGTAAAGCAAAGGTATGAA
>U_TAP:00249A-1
AAAAACGTAACGTGCTGACTGCA
>U_TAP:00249B-3
AAAAACGTAATATTACTCCAA
>U_TAP:00249C-1
AAAAACGTAATATTACTCCAAC
>U_TAP:00249D-2
AAAAACGTAATATTACTCCAACT
>U_TAP:00249E-5
AAAAACGTAGAGCAACCGATGA
>U_TAP:00249F-1
AAAAACGTAGAGCAACCGATGAAAA
>U_TAP:0024A0-1
AAAAACGTAGAGCAACCGATGAG
>U_TAP:0024A1-3
AAAAACGTAGAGCAACCGATGAT
>U_TAP:0024A2-2
AAAAACGTAGAGCAACCGATGATT
>U_TAP:0024A3-1
AAAAACGTAGAGCAACCGATTAT
>U_TAP:0024A4-1
AAAAACGTAGTAATCAGATAGGC
>U_TAP:0024A5-1
AAAAACGTAGTATTAATA
>U_TAP:0024A6-3
AAAAACGTAGTATTAATAAACAG
>U_TAP:0024A7-1
AAAAACGTAGTATTAATAAACAGA
>U_TAP:0024A8-1
AAAAACGTAGTATTAATAAACAGAA
>U_TAP:0024A9-1
AAAAACGTAGTATTAATAAACAGGA
>U_TAP:0024AA-1
AAAAACGTAGTGGCATCCT
>U_TAP:0024AB-1
AAAAACGTATAGCAACCGATTA
>U_TAP:0024AC-1
AAAAACGTATAGCTCGAATTT
>U_TAP:0024AD-1
AAAAACGTATTATCAGTAATCT
>U_TAP:0024AE-1
AAAAACGTATTATCAGTAATCTA
>U_TAP:0024AF-1
AAAAACGTATTATCAGTAATCTG
>U_TAP:0024B0-1
AAAAACGTATTATCAGTAATCTGAAAA
>U_TAP:0024B1-1
AAAAACGTATTATCAGTAATGT
>U_TAP:0024B2-1
AAAAACGTATTATCAGTAATGTGAA
>U_TAP:0024B3-1
AAAAACGTCAAATACGCTTTTGCT
>U_TAP:0024B4-1
AAAAACGTCAGAAAAAATCACGA
>U_TAP:0024B5-1
AAAAACGTCTTCTAGTGAT
>U_TAP:0024B6-1
AAAAACGTCTTCTAGTGATATT
>U_TAP:0024B7-2
AAAAACGTCTTCTAGTGATATTGT
>U_TAP:0024B8-1
AAAAACGTGAAAACTACCA
>U_TAP:0024B9-1
AAAAACGTGAGAGGCACAAT
>U_TAP:0024BA-1
AAAAACGTGATAACACATTGGA
>U_TAP:0024BB-1
AAAAACGTGATAACACATTGGAA
>U_TAP:0024BC-1
AAAAACGTGGACTTACCGAGAACAGC
>U_TAP:0024BD-1
AAAAACGTGGGAATTTGGGA
>U_TAP:0024BE-1
AAAAACGTGTTGGAGCATTTT
>U_TAP:0024BF-1
AAAAACGTTAACAATTGTCACGA
>U_TAP:0024C0-1
AAAAACGTTAGGCAAAGCCTGCAGG
>U_TAP:0024C1-1
AAAAACGTTAGGGATCAGTTTTT
>U_TAP:0024C2-1
AAAAACGTTATACTCTAC
>U_TAP:0024C3-1
AAAAACGTTATACTCTACCA
>U_TAP:0024C4-1
AAAAACGTTCAGCCCACAATTGT
>U_TAP:0024C5-1
AAAAACGTTCAGGTCAACCA
>U_TAP:0024C6-1
AAAAACGTTGAAAACTCAACCA
>U_TAP:0024C7-1
AAAAACGTTGATAGAAAACAATT
>U_TAP:0024C8-2
AAAAACGTTGGCTTGCGTGTTT
>U_TAP:0024C9-1
AAAAACGTTTGCTATCAATA
>U_TAP:0024CA-1
AAAAACGTTTGCTATCAATAA
>U_TAP:0024CB-3
AAAAACGTTTGCTATCAATAAAT
>U_TAP:0024CC-5
AAAAACGTTTGCTATCAATAAATT
>U_TAP:0024CD-1
AAAAACGTTTGCTATCAATAAGAA
>U_TAP:0024CE-1
AAAAACGTTTGCTATCAGTAAA
>U_TAP:0024CF-1
AAAAACGTTTGCTTGCGTTTTTT
>U_TAP:0024D0-1
AAAAACGTTTGTTAACATACAG
>U_TAP:0024D1-1
AAAAACGTTTTAATTTTGCTTAAT
>U_TAP:0024D2-2
AAAAACTAAAAAAAATTGAA
>U_TAP:0024D3-1
AAAAACTAAAAAACAGATGCAA
>U_TAP:0024D4-1
AAAAACTAAAAAATTAGATCAT
>U_TAP:0024D5-1
AAAAACTAAAACAAAAGAAAGGATG
>U_TAP:0024D6-2
AAAAACTAAAATTGAAAGCAAATAA
>U_TAP:0024D7-2
AAAAACTAAACCAAAAGTCGAACA
>U_TAP:0024D8-1
AAAAACTAAACGACTGAAATTG
>U_TAP:0024D9-1
AAAAACTAAAGAAAACAACTGA
>U_TAP:0024DA-1
AAAAACTAAAGTAAATAAAGTCTA
>U_TAP:0024DB-3
AAAAACTAAATTAACTTC
>U_TAP:0024DC-1
AAAAACTAAATTAACTTCCA
>U_TAP:0024DD-1
AAAAACTAAATTAGAAATGCA
>U_TAP:0024DE-1
AAAAACTAAATTAGAAATGCAT
>U_TAP:0024DF-1
AAAAACTAAATTCAAATCAAGCTA
>U_TAP:0024E0-1
AAAAACTAACAAATTCCTCTT
>U_TAP:0024E1-2
AAAAACTAACAAATTCCTCTTAT
>U_TAP:0024E2-1
AAAAACTAACCCGCTTGGCTAT
>U_TAP:0024E3-1
AAAAACTAACGCAAGAAACGCAT
>U_TAP:0024E4-1
AAAAACTAACTATTCTTTTTAT
>U_TAP:0024E5-1
AAAAACTAAGAAAAACAACTGA
>U_TAP:0024E6-1
AAAAACTAAGAAAAACAACTGAA
>U_TAP:0024E7-2
AAAAACTAAGAAACTTTTTAA
>U_TAP:0024E8-2
AAAAACTAAGAAACTTTTTAAC
>U_TAP:0024E9-4
AAAAACTAAGAAACTTTTTAACA
>U_TAP:0024EA-7
AAAAACTAAGAAACTTTTTAACAA
>U_TAP:0024EB-2
AAAAACTAAGAAATCCAGAGAT
>U_TAP:0024EC-1
AAAAACTAAGAAATTTTTTAACAA
>U_TAP:0024ED-1
AAAAACTAAGAACGTAACAACC
>U_TAP:0024EE-1
AAAAACTAAGAACGTAACAACCA
>U_TAP:0024EF-1
AAAAACTAAGACAAATTAATCA
>U_TAP:0024F0-1
AAAAACTAAGACAAATTAATCAA
>U_TAP:0024F1-2
AAAAACTAAGACAAATTAATCAC
>U_TAP:0024F2-1
AAAAACTAAGCTAGCGTT
>U_TAP:0024F3-1
AAAAACTAAGTCAACTATTAAATTAT
>U_TAP:0024F4-2
AAAAACTAATAAAAAAAACAA
>U_TAP:0024F5-2
AAAAACTAATAAAACTAATTAA
>U_TAP:0024F6-1
AAAAACTAATAAAACTAATTAAAAAAA
>U_TAP:0024F7-1
AAAAACTAATAAAACTAATTAAAAAGAAA
>U_TAP:0024F8-3
AAAAACTAATAAAACTAATTAAT
>U_TAP:0024F9-2
AAAAACTAATAAACTTTTTAACAA
>U_TAP:0024FA-1
AAAAACTAATACTTCAAAGAAA
>U_TAP:0024FB-1
AAAAACTAATACTTCAAAGAAAA
>U_TAP:0024FC-2
AAAAACTAATGGAAAATAGCAA
>U_TAP:0024FD-1
AAAAACTAATTAATCATTCTTT
>U_TAP:0024FE-1
AAAAACTAATTAATCATTCTTTA
>U_TAP:0024FF-1
AAAAACTAATTAATCATTCTTTAA
>U_TAP:002500-1
AAAAACTACAAAATGAGG
>U_TAP:002501-2
AAAAACTACAAAATGAGGAA
>U_TAP:002502-1
AAAAACTACAAAATGAGGAAAGAA
>U_TAP:002503-1
AAAAACTACAAAATGAGTAAATA
>U_TAP:002504-1
AAAAACTACAACAACGAA
>U_TAP:002505-1
AAAAACTACAACAACGAAAA
>U_TAP:002506-1
AAAAACTACAACAACGAAAAAA
>U_TAP:002507-2
AAAAACTACAACAACGAAAAG
>U_TAP:002508-66
AAAAACTACAACAACGAAAAGA
>U_TAP:002509-7
AAAAACTACAACAACGAAAAGAA
>U_TAP:00250A-1
AAAAACTACAACAACGAAAAGAAAAAA
>U_TAP:00250B-19
AAAAACTACAACAACGAAAAGAC
>U_TAP:00250C-1
AAAAACTACAACAACGAAAAGACG
>U_TAP:00250D-2
AAAAACTACAACAACGAAAAGACGA
>U_TAP:00250E-3
AAAAACTACAACAACGAAAATA
>U_TAP:00250F-1
AAAAACTACAACAACGAAAATAC
>U_TAP:002510-1
AAAAACTACAACAACGAAAATACGA
>U_TAP:002511-1
AAAAACTACAACAACGAACA
>U_TAP:002512-1
AAAAACTACAACAACGACACGA
>U_TAP:002513-1
AAAAACTACAACAACTAAGAGCCGA
>U_TAP:002514-1
AAAAACTACACACTTAAATTAT
>U_TAP:002515-1
AAAAACTACACCAAAATTGCCTC
>U_TAP:002516-1
AAAAACTACATTACTATACAA
>U_TAP:002517-1
AAAAACTACCACAACGCACAGA
>U_TAP:002518-2
AAAAACTACCACTAAGTTAAGG
>U_TAP:002519-2
AAAAACTACCACTAAGTTAAGGA
>U_TAP:00251A-1
AAAAACTACGAAATGTCA
>U_TAP:00251B-1
AAAAACTACTAAACTTTTCTA
>U_TAP:00251C-1
AAAAACTACTCCAAAATTGTCTC
>U_TAP:00251D-1
AAAAACTACTTGGATTTCTTGA
>U_TAP:00251E-1
AAAAACTAGAAGACAGGCA
>U_TAP:00251F-1
AAAAACTAGATATCACAAA
>U_TAP:002520-2
AAAAACTAGCAAAAAAAAAAAA
>U_TAP:002521-3
AAAAACTAGCAAATAATAGTGA
>U_TAP:002522-1
AAAAACTAGCAAATAATAGTTA
>U_TAP:002523-1
AAAAACTAGCCTTTGGTTGT
>U_TAP:002524-1
AAAAACTAGCGCGGTTAC
>U_TAP:002525-1
AAAAACTAGCGCGGTTACC
>U_TAP:002526-1
AAAAACTAGGATACAGGCATTTAT
>U_TAP:002527-1
AAAAACTAGGCTCTATACCA
>U_TAP:002528-1
AAAAACTAGTAGAACAGCGAAA
>U_TAP:002529-1
AAAAACTAGTAGAACAGCGAAAA
>U_TAP:00252A-2
AAAAACTAGTAGAACAGCGAACT
>U_TAP:00252B-2
AAAAACTATAAAATGACAACGC
>U_TAP:00252C-1
AAAAACTATAAAATGACAACGCA
>U_TAP:00252D-4
AAAAACTATAAAATGACAACGCAA
>U_TAP:00252E-1
AAAAACTATAAAATGACAACGCAAT
>U_TAP:00252F-1
AAAAACTATAAAATGACAATTCA
>U_TAP:002530-1
AAAAACTATAAAATGACCACAA
>U_TAP:002531-1
AAAAACTATAAAATGACCACACC
>U_TAP:002532-5
AAAAACTATAAAATGACCACACCA
>U_TAP:002533-2
AAAAACTATAACAAATTTTA
>U_TAP:002534-3
AAAAACTATAACAAATTTTAAA
>U_TAP:002535-3
AAAAACTATAACAAATTTTAAAA
>U_TAP:002536-1
AAAAACTATAACAAATTTTAAAAT
>U_TAP:002537-1
AAAAACTATAACAACGAAAAG
>U_TAP:002538-2
AAAAACTATAACTAATTTTAAA
>U_TAP:002539-4
AAAAACTATAACTAATTTTAAAT
>U_TAP:00253A-1
AAAAACTATAATAGAGTCCAAA
>U_TAP:00253B-1
AAAAACTATAATTGCAAGAAAAGA
>U_TAP:00253C-1
AAAAACTATACAAATTTTAAA
>U_TAP:00253D-2
AAAAACTATCAAATGACCAT
>U_TAP:00253E-1
AAAAACTATCAAATGACCATAA
>U_TAP:00253F-1
AAAAACTATCAAATGACCATG
>U_TAP:002540-4
AAAAACTATCAAATGACCATGC
>U_TAP:002541-7
AAAAACTATCAAATGACCATGCT
>U_TAP:002542-4
AAAAACTATCAAATGACCATGCTA
>U_TAP:002543-1
AAAAACTATCAAATGACCATTCT
>U_TAP:002544-1
AAAAACTATCACAAATTTT
>U_TAP:002545-7
AAAAACTATCACAAATTTTAA
>U_TAP:002546-3
AAAAACTATCACAAATTTTAAA
>U_TAP:002547-5
AAAAACTATCACAAATTTTAAAA
>U_TAP:002548-1
AAAAACTATCACAAATTTTAAAAT
>U_TAP:002549-1
AAAAACTATCATGGACG
>U_TAP:00254A-1
AAAAACTATCGCTACATTACCA
>U_TAP:00254B-1
AAAAACTATCTTTCCCATAGCCT
>U_TAP:00254C-1
AAAAACTATGATTAATAAAAAA
>U_TAP:00254D-1
AAAAACTATGATTAATTTAAATA
>U_TAP:00254E-1
AAAAACTATGCAATTTAA
>U_TAP:00254F-1
AAAAACTATGCAATTTAC
>U_TAP:002550-1
AAAAACTATGCAATTTACCA
>U_TAP:002551-1
AAAAACTATGCTTGATTACCA
>U_TAP:002552-1
AAAAACTATGCTTGATTATTACAC
>U_TAP:002553-1
AAAAACTATTAAAATAAATGA
>U_TAP:002554-1
AAAAACTATTACAAATTTTAA
>U_TAP:002555-3
AAAAACTATTACAAATTTTAAA
>U_TAP:002556-3
AAAAACTATTACAAATTTTAAAT
>U_TAP:002557-1
AAAAACTATTATTAAAAAAATACTCT
>U_TAP:002558-1
AAAAACTATTCTAACCTATCAC
>U_TAP:002559-1
AAAAACTATTCTCTATACCA
>U_TAP:00255A-1
AAAAACTATTGATATCAATTAAA
>U_TAP:00255B-1
AAAAACTATTGCGCGGAATGTT
>U_TAP:00255C-1
AAAAACTATTGTAATGGT
>U_TAP:00255D-1
AAAAACTATTTACATCTTCTCT
>U_TAP:00255E-1
AAAAACTATTTGTGAGGACATTAA
>U_TAP:00255F-3
AAAAACTATTTGTGAGGACATTC
>U_TAP:002560-1
AAAAACTCAAAAAAAAAAAAAAA
>U_TAP:002561-1
AAAAACTCAAAACTAGAAGACAG
>U_TAP:002562-1
AAAAACTCAACAGGATTTTGTA
>U_TAP:002563-1
AAAAACTCAATTACAAAAGCGTA
>U_TAP:002564-2
AAAAACTCATCTCTCACCTTG
>U_TAP:002565-1
AAAAACTCCACTCCACACGAATCAA
>U_TAP:002566-1
AAAAACTCCATACATTTAGCTAT
>U_TAP:002567-1
AAAAACTCCATACATTTAGCTATAT
>U_TAP:002568-2
AAAAACTCCATCCTCCTTTCT
>U_TAP:002569-1
AAAAACTCCATCCTCCTTTCTC
>U_TAP:00256A-1
AAAAACTCCATCCTCCTTTCTCG
>U_TAP:00256B-1
AAAAACTCCATCCTCCTTTCTCGA
>U_TAP:00256C-2
AAAAACTCCATCCTCCTTTCTCGT
>U_TAP:00256D-1
AAAAACTCCATCCTCCTTTCTCGTT
>U_TAP:00256E-1
AAAAACTCCATCCTCTTTCTC
>U_TAP:00256F-1
AAAAACTCCATCTAAGACATAT
>U_TAP:002570-1
AAAAACTCCCAAAATTAGT
>U_TAP:002571-1
AAAAACTCCGATCGTAGAAGAAAAT
>U_TAP:002572-1
AAAAACTCCTCCTTTCTCG
>U_TAP:002573-1
AAAAACTCGAATAATACTGACCT
>U_TAP:002574-1
AAAAACTCGAATATGTGGGAAATTTTT
>U_TAP:002575-1
AAAAACTCGAGCACTCCT
>U_TAP:002576-1
AAAAACTCGATTTCTCTGT
>U_TAP:002577-1
AAAAACTCGCCTGGAAAACTC
>U_TAP:002578-1
AAAAACTCGTGAGACACTGGCAA
>U_TAP:002579-1
AAAAACTCGTGAGACACTGGG
>U_TAP:00257A-7
AAAAACTCGTGAGACACTGGGAA
>U_TAP:00257B-4
AAAAACTCGTGAGACACTGGGAAA
>U_TAP:00257C-1
AAAAACTCGTGAGACACTGGGAAAA
>U_TAP:00257D-1
AAAAACTCGTGAGACACTGTGAA
>U_TAP:00257E-1
AAAAACTCTAATCTCAAAGAAGA
>U_TAP:00257F-1
AAAAACTCTACAACATTCCA
>U_TAP:002580-1
AAAAACTCTATTTCCTTCAATT
>U_TAP:002581-4
AAAAACTCTATTTCCTTCAATTT
>U_TAP:002582-4
AAAAACTCTATTTCCTTCAATTTT
>U_TAP:002583-1
AAAAACTCTATTTCCTTCAATTTTA
>U_TAP:002584-1
AAAAACTCTCAATATTTTTTGG
>U_TAP:002585-1
AAAAACTCTCCCAAAATTGATA
>U_TAP:002586-1
AAAAACTCTGCCAGCGTCG
>U_TAP:002587-1
AAAAACTCTGGCTCATGT
>U_TAP:002588-17
AAAAACTCTGTAACTTGG
>U_TAP:002589-1
AAAAACTCTGTAACTTGGTC
>U_TAP:00258A-1
AAAAACTCTGTAACTTGT
>U_TAP:00258B-1
AAAAACTCTTGAGACACTGGGAA
>U_TAP:00258C-1
AAAAACTCTTGCAAATTATA
>U_TAP:00258D-1
AAAAACTCTTGTTTATCAGGATT
>U_TAP:00258E-1
AAAAACTCTTTATCATTTAC
>U_TAP:00258F-1
AAAAACTGAAAAAGAAAAACAA
>U_TAP:002590-1
AAAAACTGAAAAAGAAAAACAAC
>U_TAP:002591-1
AAAAACTGAAAAGGACATAAT
>U_TAP:002592-1
AAAAACTGAAAATTTGTAC
>U_TAP:002593-1
AAAAACTGAAAGACATGGGTAGTGAGA
>U_TAP:002594-2
AAAAACTGAAATAACGAATGGC
>U_TAP:002595-1
AAAAACTGAACGAAAGATAGACT
>U_TAP:002596-1
AAAAACTGAACTATTTGTACTC
>U_TAP:002597-1
AAAAACTGAAGAAGTCGCACC
>U_TAP:002598-1
AAAAACTGAATTACTTGTACTC
>U_TAP:002599-1
AAAAACTGAATTATCTGTACTCAT
>U_TAP:00259A-1
AAAAACTGAATTATTAGAA
>U_TAP:00259B-1
AAAAACTGAATTATTGTAC
>U_TAP:00259C-1
AAAAACTGAATTATTGTACTCA
>U_TAP:00259D-1
AAAAACTGAATTATTTCTACTT
>U_TAP:00259E-1
AAAAACTGAATTATTTG
>U_TAP:00259F-3
AAAAACTGAATTATTTGTA
>U_TAP:0025A0-1
AAAAACTGAATTATTTGTAA
>U_TAP:0025A1-1
AAAAACTGAATTATTTGTAAA
>U_TAP:0025A2-1
AAAAACTGAATTATTTGTAAAAA
>U_TAP:0025A3-18
AAAAACTGAATTATTTGTAC
>U_TAP:0025A4-4
AAAAACTGAATTATTTGTACA
>U_TAP:0025A5-1
AAAAACTGAATTATTTGTACAA
>U_TAP:0025A6-29
AAAAACTGAATTATTTGTACT
>U_TAP:0025A7-7
AAAAACTGAATTATTTGTACTA
>U_TAP:0025A8-41
AAAAACTGAATTATTTGTACTC
>U_TAP:0025A9-157
AAAAACTGAATTATTTGTACTCA
>U_TAP:0025AA-26
AAAAACTGAATTATTTGTACTCAA
>U_TAP:0025AB-2
AAAAACTGAATTATTTGTACTCAAA
>U_TAP:0025AC-1
AAAAACTGAATTATTTGTACTCAAAA
>U_TAP:0025AD-1
AAAAACTGAATTATTTGTACTCAAAG
>U_TAP:0025AE-3
AAAAACTGAATTATTTGTACTCAT
>U_TAP:0025AF-1
AAAAACTGAATTATTTGTACTCATA
>U_TAP:0025B0-1
AAAAACTGAATTATTTGTACTCG
>U_TAP:0025B1-1
AAAAACTGAATTATTTGTACTCT
>U_TAP:0025B2-1
AAAAACTGAATTATTTGTACTT
>U_TAP:0025B3-2
AAAAACTGAATTATTTGTACTTA
>U_TAP:0025B4-1
AAAAACTGAATTATTTTTACTCA
>U_TAP:0025B5-1
AAAAACTGAATTTACTCA
>U_TAP:0025B6-1
AAAAACTGACACAATTGATTCTA
>U_TAP:0025B7-1
AAAAACTGACACTAGCATACAACA
>U_TAP:0025B8-1
AAAAACTGACATACTACAAC
>U_TAP:0025B9-1
AAAAACTGACCAGATCAAA
>U_TAP:0025BA-1
AAAAACTGACCGGATCAA
>U_TAP:0025BB-1
AAAAACTGACCGGATCAAA
>U_TAP:0025BC-1
AAAAACTGACCTTCTTACTTTAT
>U_TAP:0025BD-1
AAAAACTGAGCAATAAAAAAGAG
>U_TAP:0025BE-1
AAAAACTGAGCAATGAATGAA
>U_TAP:0025BF-2
AAAAACTGAGGATAAAGTTCAA
>U_TAP:0025C0-1
AAAAACTGATAAAAAGAGAG
>U_TAP:0025C1-1
AAAAACTGATAAACAAAAA
>U_TAP:0025C2-1
AAAAACTGATAAACAAAAAAAAA
>U_TAP:0025C3-1
AAAAACTGATAAAGAAAAAAA
>U_TAP:0025C4-2
AAAAACTGATAAAGAAAAAAC
>U_TAP:0025C5-1
AAAAACTGATAAAGAAGAAACAA
>U_TAP:0025C6-1
AAAAACTGATAGGACATTTAAA
>U_TAP:0025C7-1
AAAAACTGATATGATTGACAA
>U_TAP:0025C8-3
AAAAACTGATCAGATCAAAAA
>U_TAP:0025C9-1
AAAAACTGATCAGATCAAAAAAA
>U_TAP:0025CA-2
AAAAACTGATCAGATCAAAAATT
>U_TAP:0025CB-1
AAAAACTGATCAGATCGTAAAAA
>U_TAP:0025CC-2
AAAAACTGATCCAAAATTGTCGC
>U_TAP:0025CD-1
AAAAACTGATGCTACGATATTAACT
>U_TAP:0025CE-1
AAAAACTGATGCTACGATATTAACTGCG
>U_TAP:0025CF-1
AAAAACTGATTTATATTCTGAGTA
>U_TAP:0025D0-1
AAAAACTGCATTAAGAAGAGCA
>U_TAP:0025D1-5
AAAAACTGCCAACATTCACTCTC
>U_TAP:0025D2-2
AAAAACTGCCAACATTCACTCTCA
>U_TAP:0025D3-1
AAAAACTGCCTGTTGCAGATGC
>U_TAP:0025D4-1
AAAAACTGCTCCAAAATGTCGC
>U_TAP:0025D5-1
AAAAACTGCTCCAAAATTGT
>U_TAP:0025D6-1
AAAAACTGCTCCAAAATTGTA
>U_TAP:0025D7-1
AAAAACTGCTCCAAAATTGTC
>U_TAP:0025D8-1
AAAAACTGCTCCAAAATTGTCAG
>U_TAP:0025D9-5
AAAAACTGCTCCAAAATTGTCG
>U_TAP:0025DA-1
AAAAACTGCTCCAAAATTGTCGA
>U_TAP:0025DB-42
AAAAACTGCTCCAAAATTGTCGC
>U_TAP:0025DC-2
AAAAACTGCTCCAAAATTGTCGCAA
>U_TAP:0025DD-1
AAAAACTGCTCCAAAATTGTCGCC
>U_TAP:0025DE-1
AAAAACTGCTCCAAAATTGTCGCCA
>U_TAP:0025DF-1
AAAAACTGCTCCAAAATTGTCTC
>U_TAP:0025E0-2
AAAAACTGCTCCAAAATTGTTGC
>U_TAP:0025E1-1
AAAAACTGCTCCAAAATTGTTGCAAA
>U_TAP:0025E2-1
AAAAACTGCTCCAAAATTTTCGC
>U_TAP:0025E3-1
AAAAACTGCTCCAAAATTTTCTC
>U_TAP:0025E4-1
AAAAACTGCTCCAACATTGTCGC
>U_TAP:0025E5-2
AAAAACTGCTCTAAAATTGTCGC
>U_TAP:0025E6-1
AAAAACTGCTGTGGTATTGGAAA
>U_TAP:0025E7-1
AAAAACTGCTTAATGAAAAAATAT
>U_TAP:0025E8-2
AAAAACTGCTTAATGAAAAAT
>U_TAP:0025E9-1
AAAAACTGCTTAATGAAAAATATG
>U_TAP:0025EA-2
AAAAACTGCTTCAAAATTGTCGC
>U_TAP:0025EB-1
AAAAACTGCTTCAATTGTCGC
>U_TAP:0025EC-1
AAAAACTGGAATGATATTACT
>U_TAP:0025ED-1
AAAAACTGGATAAAATAATAAT
>U_TAP:0025EE-1
AAAAACTGGATTATTTGTACTC
>U_TAP:0025EF-1
AAAAACTGGATTTATCATTTGTTG
>U_TAP:0025F0-1
AAAAACTGGCGCTGTAAT
>U_TAP:0025F1-1
AAAAACTGGCGCTGTAATAACCA
>U_TAP:0025F2-1
AAAAACTGGCGGGTTCACCA
>U_TAP:0025F3-1
AAAAACTGGGAAGGCAGCCA
>U_TAP:0025F4-1
AAAAACTGGTGAAAAAAA
>U_TAP:0025F5-1
AAAAACTGTAAATAATCCTAAAA
>U_TAP:0025F6-1
AAAAACTGTAACATTTTATATTCT
>U_TAP:0025F7-1
AAAAACTGTAAGATTGTTCTTTTT
>U_TAP:0025F8-1
AAAAACTGTATAAACTATAAC
>U_TAP:0025F9-1
AAAAACTGTATTATTTGTACTA
>U_TAP:0025FA-1
AAAAACTGTCAACATTCACT
>U_TAP:0025FB-3
AAAAACTGTCAACATTCACTC
>U_TAP:0025FC-1
AAAAACTGTCAACATTCACTCA
>U_TAP:0025FD-1
AAAAACTGTCAACATTCACTCAA
>U_TAP:0025FE-3
AAAAACTGTCAACATTCACTCAC
>U_TAP:0025FF-1
AAAAACTGTCAACATTCACTCACT
>U_TAP:002600-1
AAAAACTGTCCCAAAATTGTCGC
>U_TAP:002601-1
AAAAACTGTCGCGAATTATAA
>U_TAP:002602-2
AAAAACTGTCGCGAATTATAATT
>U_TAP:002603-1
AAAAACTGTCGCTAATTATAATTTCAA
>U_TAP:002604-1
AAAAACTGTCTTAAATCTTTGCA
>U_TAP:002605-1
AAAAACTGTTACCCAGAAC
>U_TAP:002606-1
AAAAACTGTTACCCAGAACA
>U_TAP:002607-1
AAAAACTGTTACCCAGAACATA
>U_TAP:002608-1
AAAAACTGTTACCCAGAACCA
>U_TAP:002609-1
AAAAACTGTTAGCACCATAATTA
>U_TAP:00260A-1
AAAAACTGTTCCAAAATT
>U_TAP:00260B-2
AAAAACTGTTCCAAAATTGT
>U_TAP:00260C-5
AAAAACTGTTCCAAAATTGTC
>U_TAP:00260D-15
AAAAACTGTTCCAAAATTGTCG
>U_TAP:00260E-2
AAAAACTGTTCCAAAATTGTCGA
>U_TAP:00260F-2
AAAAACTGTTCCAAAATTGTCGAAAAA
>U_TAP:002610-103
AAAAACTGTTCCAAAATTGTCGC
>U_TAP:002611-11
AAAAACTGTTCCAAAATTGTCGCC
>U_TAP:002612-4
AAAAACTGTTCCAAAATTGTCGCCA
>U_TAP:002613-2
AAAAACTGTTCCAAAATTGTCGT
>U_TAP:002614-1
AAAAACTGTTCCAAAATTGTCT
>U_TAP:002615-1
AAAAACTGTTCCAAAATTGTCTA
>U_TAP:002616-6
AAAAACTGTTCCAAAATTGTCTC
>U_TAP:002617-1
AAAAACTGTTCCAAAATTTTCG
>U_TAP:002618-2
AAAAACTGTTCCAAAATTTTCGC
>U_TAP:002619-1
AAAAACTGTTCCAAAATTTTCGCAA
>U_TAP:00261A-1
AAAAACTGTTCCAAAATTTTCTC
>U_TAP:00261B-1
AAAAACTGTTCCGAAATTGTCGC
>U_TAP:00261C-1
AAAAACTGTTCGAAAATTGTCGC
>U_TAP:00261D-2
AAAAACTGTTCTCGTTGAGCAAT
>U_TAP:00261E-1
AAAAACTGTTCTTTCCAATCACT
>U_TAP:00261F-1
AAAAACTGTTGTACTGAAAT
>U_TAP:002620-1
AAAAACTGTTTAGCTTTCCAGCT
>U_TAP:002621-1
AAAAACTGTTTCAAAATTGTCGC
>U_TAP:002622-1
AAAAACTGTTTCAAAATTGTCGCAT
>U_TAP:002623-1
AAAAACTGTTTGAAAATTGTCGC
>U_TAP:002624-1
AAAAACTGTTTTAAAATTGTCGC
>U_TAP:002625-1
AAAAACTTAAAAACAACTCTCAA
>U_TAP:002626-2
AAAAACTTAAAACAACTCTC
>U_TAP:002627-11
AAAAACTTAAAACAACTCTCA
>U_TAP:002628-22
AAAAACTTAAAACAACTCTCAA
>U_TAP:002629-5
AAAAACTTAAAACAACTCTCAAA
>U_TAP:00262A-1
AAAAACTTAAAACAACTCTCAAAA
>U_TAP:00262B-1
AAAAACTTAAAACAACTCTCAAAGA
>U_TAP:00262C-1
AAAAACTTAAAACAACTTTCAA
>U_TAP:00262D-1
AAAAACTTAAAAGTAATCAATCA
>U_TAP:00262E-1
AAAAACTTAAAATTGAAATTAAA
>U_TAP:00262F-2
AAAAACTTAAAGCAAAGGTATGA
>U_TAP:002630-2
AAAAACTTAAAGCAACTCT
>U_TAP:002631-9
AAAAACTTAAAGCAACTCTCA
>U_TAP:002632-32
AAAAACTTAAAGCAACTCTCAA
>U_TAP:002633-2
AAAAACTTAAAGCAACTCTCAAA
>U_TAP:002634-1
AAAAACTTAAAGCAACTCTCAAAA
>U_TAP:002635-3
AAAAACTTAAAGCAACTCTCAAAAA
>U_TAP:002636-1
AAAAACTTAAAGCAACTCTCAAGA
>U_TAP:002637-1
AAAAACTTAAAGCAACTCTCTA
>U_TAP:002638-1
AAAAACTTAAAGCAATTCTCAA
>U_TAP:002639-1
AAAAACTTAAAGCAATTCTCAAA
>U_TAP:00263A-1
AAAAACTTAAAGTAACTCTCAA
>U_TAP:00263B-1
AAAAACTTAAATCAACTCTCAAA
>U_TAP:00263C-2
AAAAACTTAAATTTGAAATT
>U_TAP:00263D-2
AAAAACTTAAATTTGAAATTA
>U_TAP:00263E-2
AAAAACTTAAATTTGAAATTAA
>U_TAP:00263F-6
AAAAACTTAAATTTGAAATTAAA
>U_TAP:002640-1
AAAAACTTAAATTTGAAATTAAAA
>U_TAP:002641-5
AAAAACTTAAATTTGAAATTAAAT
>U_TAP:002642-1
AAAAACTTAAATTTGAAATTAACT
>U_TAP:002643-1
AAAAACTTAACGCAACTCT
>U_TAP:002644-1
AAAAACTTAACGCAACTCTAAAA
>U_TAP:002645-3
AAAAACTTAACGCAACTCTC
>U_TAP:002646-21
AAAAACTTAACGCAACTCTCA
>U_TAP:002647-34
AAAAACTTAACGCAACTCTCAA
>U_TAP:002648-7
AAAAACTTAACGCAACTCTCAAA
>U_TAP:002649-1
AAAAACTTAACGCAACTCTCAAAGA
>U_TAP:00264A-2
AAAAACTTAACGCAATCCTCAA
>U_TAP:00264B-1
AAAAACTTAACGCAATTCTCAAA
>U_TAP:00264C-1
AAAAACTTAACGTAACTCTCAA
>U_TAP:00264D-1
AAAAACTTAACTAGAACGCGAG
>U_TAP:00264E-1
AAAAACTTAACTAGAACGCGAGAAA
>U_TAP:00264F-1
AAAAACTTAAGAGTATGTAATTGAG
>U_TAP:002650-1
AAAAACTTAATACAACTCTCAAA
>U_TAP:002651-1
AAAAACTTAATAGTTTAGAGAT
>U_TAP:002652-1
AAAAACTTAATATTACTCCAA
>U_TAP:002653-1
AAAAACTTAATTACAAAAGAA
>U_TAP:002654-12
AAAAACTTAATTACAAAAGCGT
>U_TAP:002655-17
AAAAACTTAATTACAAAAGCGTA
>U_TAP:002656-1
AAAAACTTAATTACAAAAGCGTAA
>U_TAP:002657-2
AAAAACTTAATTACAAAAGCGTAAA
>U_TAP:002658-1
AAAAACTTAATTACAAAAGCGTAAAA
>U_TAP:002659-1
AAAAACTTAATTACAAAAGCGTAGAAA
>U_TAP:00265A-18
AAAAACTTAATTACAAAAGCGTAT
>U_TAP:00265B-4
AAAAACTTAATTACAAAAGCGTATA
>U_TAP:00265C-1
AAAAACTTAATTACAAAAGCGTATAAG
>U_TAP:00265D-1
AAAAACTTAATTACAAAAGCGTATGA
>U_TAP:00265E-1
AAAAACTTAATTACAAAAGCGTATT
>U_TAP:00265F-1
AAAAACTTAATTACAAAAGCGTATTTT
>U_TAP:002660-1
AAAAACTTAATTACAAAAGTAT
>U_TAP:002661-1
AAAAACTTAATTACAAAATCGTA
>U_TAP:002662-1
AAAAACTTAATTACACAAGCGT
>U_TAP:002663-1
AAAAACTTAATTATTTCTACTCA
>U_TAP:002664-1
AAAAACTTAATTATTTGTACTA
>U_TAP:002665-4
AAAAACTTAATTATTTGTACTC
>U_TAP:002666-4
AAAAACTTAATTATTTGTACTCA
>U_TAP:002667-1
AAAAACTTAATTATTTTTACTC
>U_TAP:002668-2
AAAAACTTAATTATTTTTACTCA
>U_TAP:002669-1
AAAAACTTAATTTCAAAAGCCTAAA
>U_TAP:00266A-1
AAAAACTTAATTTCAAAAGCG
>U_TAP:00266B-3
AAAAACTTAATTTCAAAAGCGT
>U_TAP:00266C-6
AAAAACTTAATTTCAAAAGCGTA
>U_TAP:00266D-1
AAAAACTTAATTTCAAAAGCGTAA
>U_TAP:00266E-6
AAAAACTTAATTTCAAAAGCGTAT
>U_TAP:00266F-2
AAAAACTTAATTTCAAAAGCGTATA
>U_TAP:002670-1
AAAAACTTACAATAAATGATTA
>U_TAP:002671-3
AAAAACTTACAATAAATGATTAA
>U_TAP:002672-1
AAAAACTTACAATAAATGATTAAA
>U_TAP:002673-1
AAAAACTTACAATAAATGATTAAAA
>U_TAP:002674-3
AAAAACTTACCGCGACTCTCA
>U_TAP:002675-4
AAAAACTTACCGCGACTCTCAA
>U_TAP:002676-1
AAAAACTTACCGCGACTTTC
>U_TAP:002677-1
AAAAACTTACCTGGCTGGG
>U_TAP:002678-1
AAAAACTTACCTGGCTGGGAGT
>U_TAP:002679-1
AAAAACTTACTGCGACTCTCAA
>U_TAP:00267A-1
AAAAACTTACTTACTAAATCTCCT
>U_TAP:00267B-2
AAAAACTTACTTATTAAACCT
>U_TAP:00267C-6
AAAAACTTACTTATTAAACCTCC
>U_TAP:00267D-4
AAAAACTTACTTATTAAACCTCCT
>U_TAP:00267E-1
AAAAACTTACTTATTAAATCT
>U_TAP:00267F-2
AAAAACTTACTTATTAAATCTCC
>U_TAP:002680-8
AAAAACTTACTTATTAAATCTCCT
>U_TAP:002681-1
AAAAACTTACTTATTAGAACTCCT
>U_TAP:002682-1
AAAAACTTACTTGGCTGG
>U_TAP:002683-1
AAAAACTTACTTGGCTGGGAG
>U_TAP:002684-1
AAAAACTTAGGATAAAGTTCAAA
>U_TAP:002685-1
AAAAACTTAGTATTAATAAACAA
>U_TAP:002686-1
AAAAACTTAGTATTAATAAACAG
>U_TAP:002687-1
AAAAACTTAGTTAATGTGAAT
>U_TAP:002688-7
AAAAACTTAGTTAATGTGAATGA
>U_TAP:002689-2
AAAAACTTAGTTAATGTGAATGAA
>U_TAP:00268A-2
AAAAACTTAGTTATTAAAGTTTA
>U_TAP:00268B-1
AAAAACTTATAAAGAAAAAAAAC
>U_TAP:00268C-1
AAAAACTTATAATAAGGAAGAT
>U_TAP:00268D-1
AAAAACTTATAATAAGGAAGATC
>U_TAP:00268E-2
AAAAACTTATAATAAGGAAGATCG
>U_TAP:00268F-1
AAAAACTTATAGTACAATCAT
>U_TAP:002690-1
AAAAACTTATCAAAATGC
>U_TAP:002691-1
AAAAACTTATCAGATCAAAAAA
>U_TAP:002692-1
AAAAACTTATCATTGATAATAC
>U_TAP:002693-2
AAAAACTTATCTTAATTGAACA
>U_TAP:002694-2
AAAAACTTATCTTAATTGAACAC
>U_TAP:002695-1
AAAAACTTATCTTAATTGAACACAA
>U_TAP:002696-1
AAAAACTTATCTTAATTTAACAC
>U_TAP:002697-1
AAAAACTTATCTTTAAAACTATT
>U_TAP:002698-1
AAAAACTTATGACTGAAGCTC
>U_TAP:002699-1
AAAAACTTATGATAAAGTTCA
>U_TAP:00269A-1
AAAAACTTATTAAAATACCAACTA
>U_TAP:00269B-1
AAAAACTTATTAATTAGAACCAA
>U_TAP:00269C-1
AAAAACTTATTATCAGTAATCT
>U_TAP:00269D-1
AAAAACTTATTATTAATAAACAGA
>U_TAP:00269E-1
AAAAACTTATTGCGACTCTCAA
>U_TAP:00269F-1
AAAAACTTATTTAATGTGAAT
>U_TAP:0026A0-1
AAAAACTTATTTAATGTTAATGA
>U_TAP:0026A1-1
AAAAACTTCAAAAAAAAAAAGA
>U_TAP:0026A2-1
AAAAACTTCAAAATCAGTGAC
>U_TAP:0026A3-1
AAAAACTTCAAAATTTCGT
>U_TAP:0026A4-1
AAAAACTTCAAAGAATCCAATTAT
>U_TAP:0026A5-1
AAAAACTTCAAATTTTAAATTTGA
>U_TAP:0026A6-1
AAAAACTTCAATACCTTCTGAT
>U_TAP:0026A7-1
AAAAACTTCAATACCTTTCTG
>U_TAP:0026A8-3
AAAAACTTCAATACCTTTCTGAT
>U_TAP:0026A9-1
AAAAACTTCAATGTCGCAAAGAA
>U_TAP:0026AA-1
AAAAACTTCACAATTAACAGAATT
>U_TAP:0026AB-1
AAAAACTTCATATTAACCCAAGG
>U_TAP:0026AC-1
AAAAACTTCATCCTCCTTTCTCGT
>U_TAP:0026AD-1
AAAAACTTCATCTAAGACATAT
>U_TAP:0026AE-1
AAAAACTTCATCTAAGACATATA
>U_TAP:0026AF-1
AAAAACTTCATCTAAGACATATT
>U_TAP:0026B0-1
AAAAACTTCATCTAAGACATATTTC
>U_TAP:0026B1-1
AAAAACTTCATTTATAGGTAGAT
>U_TAP:0026B2-1
AAAAACTTCCAACATTCACTCTCA
>U_TAP:0026B3-1
AAAAACTTCCATTTAAGAATAACT
>U_TAP:0026B4-1
AAAAACTTCCTCAAAAGCATAAA
>U_TAP:0026B5-1
AAAAACTTCGAAGAATCCAATTATGAAAA
>U_TAP:0026B6-1
AAAAACTTCGAAGAATCCAATTATGC
>U_TAP:0026B7-1
AAAAACTTCGACGGGCATGA
>U_TAP:0026B8-2
AAAAACTTCGAGGAATCCAATTA
>U_TAP:0026B9-1
AAAAACTTCGAGGAATCCAATTAT
>U_TAP:0026BA-1
AAAAACTTCGAGGAATCCAATTATGA
>U_TAP:0026BB-1
AAAAACTTCGCGATTCGAACCAT
>U_TAP:0026BC-1
AAAAACTTCGCGATTTGAAC
>U_TAP:0026BD-1
AAAAACTTCGCGATTTGAACC
>U_TAP:0026BE-3
AAAAACTTCGCGATTTGAACCA
>U_TAP:0026BF-1
AAAAACTTCGCGATTTGAACCAA
>U_TAP:0026C0-10
AAAAACTTCGCGATTTGAACCAT
>U_TAP:0026C1-1
AAAAACTTCGTGTCGTCATCTTTC
>U_TAP:0026C2-1
AAAAACTTCGTTTTTCTAATGT
>U_TAP:0026C3-1
AAAAACTTCTAAAGGAAGGAG
>U_TAP:0026C4-1
AAAAACTTCTAAAGGAAGTAGAA
>U_TAP:0026C5-1
AAAAACTTCTAACCAATTTTATA
>U_TAP:0026C6-1
AAAAACTTCTAACTAATTTCA
>U_TAP:0026C7-4
AAAAACTTCTAACTAATTTCAT
>U_TAP:0026C8-1
AAAAACTTCTAACTAATTTCATAC
>U_TAP:0026C9-1
AAAAACTTCTAACTAATTTCATACA
>U_TAP:0026CA-1
AAAAACTTCTAAGTTGTTTTGG
>U_TAP:0026CB-1
AAAAACTTCTAATATTCCAATTATT
>U_TAP:0026CC-1
AAAAACTTCTATGAATCCAATTAT
>U_TAP:0026CD-1
AAAAACTTCTCCAAAATAGTCGC
>U_TAP:0026CE-1
AAAAACTTCTCCAAAATTGTCGCCAA
>U_TAP:0026CF-2
AAAAACTTCTCCAAAATTGTCTC
>U_TAP:0026D0-1
AAAAACTTCTCCAAAATTTTCGC
>U_TAP:0026D1-2
AAAAACTTCTCCAAAATTTTCTC
>U_TAP:0026D2-1
AAAAACTTCTCCCAAAATAAGTAAA
>U_TAP:0026D3-1
AAAAACTTCTCGATTTGAACCA
>U_TAP:0026D4-1
AAAAACTTCTCGATTTGAACCATG
>U_TAP:0026D5-1
AAAAACTTCTCTGTCATTCC
>U_TAP:0026D6-1
AAAAACTTCTGTTCCATT
>U_TAP:0026D7-1
AAAAACTTCTTAACACTAGAATA
>U_TAP:0026D8-1
AAAAACTTCTTCTTCCGTTTCC
>U_TAP:0026D9-2
AAAAACTTCTTTTTTTTATTAT
>U_TAP:0026DA-1
AAAAACTTGAAATTAAATTTA
>U_TAP:0026DB-1
AAAAACTTGAATGAAGTCGACCT
>U_TAP:0026DC-1
AAAAACTTGAATGATATTACTC
>U_TAP:0026DD-1
AAAAACTTGACGTATTGATT
>U_TAP:0026DE-1
AAAAACTTGACTGAAGTCAAC
>U_TAP:0026DF-1
AAAAACTTGAGGATCCTAGCGAAA
>U_TAP:0026E0-1
AAAAACTTGATATTGATCTCG
>U_TAP:0026E1-1
AAAAACTTGATGGACACTTT
>U_TAP:0026E2-1
AAAAACTTGGAATCAAAGCTAA
>U_TAP:0026E3-1
AAAAACTTGGCATCGCTGGCAGT
>U_TAP:0026E4-1
AAAAACTTGGCGAGCATTTTGGAT
>U_TAP:0026E5-1
AAAAACTTGGCGGAGATGTCAC
>U_TAP:0026E6-1
AAAAACTTGGTGGACTTC
>U_TAP:0026E7-2
AAAAACTTGTCAAACACCA
>U_TAP:0026E8-1
AAAAACTTGTCAAACACCTAC
>U_TAP:0026E9-3
AAAAACTTGTCAAACATC
>U_TAP:0026EA-1
AAAAACTTGTCAAACATCA
>U_TAP:0026EB-4
AAAAACTTGTCAAACATCTAA
>U_TAP:0026EC-1
AAAAACTTGTCAAACATCTAAA
>U_TAP:0026ED-2
AAAAACTTGTCAAACATCTACCA
>U_TAP:0026EE-1
AAAAACTTGTCAAACATT
>U_TAP:0026EF-1
AAAAACTTGTCAAACATTCA
>U_TAP:0026F0-1
AAAAACTTGTCATATCCTACATTAAC
>U_TAP:0026F1-1
AAAAACTTGTGAGACACTGG
>U_TAP:0026F2-1
AAAAACTTGTTTTGATTATTTT
>U_TAP:0026F3-1
AAAAACTTTAACATTTTATATTC
>U_TAP:0026F4-1
AAAAACTTTAATAAAGATGAAGGAGT
>U_TAP:0026F5-1
AAAAACTTTAATTATTTGAAGAA
>U_TAP:0026F6-1
AAAAACTTTACCGGTAAAACAAA
>U_TAP:0026F7-1
AAAAACTTTAGAATTTATATTTGA
>U_TAP:0026F8-1
AAAAACTTTATCATTAATAACGAG
>U_TAP:0026F9-4
AAAAACTTTATCATTGATAATAC
>U_TAP:0026FA-1
AAAAACTTTATCATTGATAATACAA
>U_TAP:0026FB-1
AAAAACTTTCCAAAATTGTCGC
>U_TAP:0026FC-1
AAAAACTTTCCATTCCTTAA
>U_TAP:0026FD-1
AAAAACTTTCCATTCCTTAAAGA
>U_TAP:0026FE-1
AAAAACTTTCGGCGTAATTGC
>U_TAP:0026FF-1
AAAAACTTTCGGCGTAATTGCC
>U_TAP:002700-1
AAAAACTTTCTGAGTATCAAAC
>U_TAP:002701-1
AAAAACTTTCTGAGTATCATACCA
>U_TAP:002702-1
AAAAACTTTCTTATAACATCA
>U_TAP:002703-1
AAAAACTTTCTTATAACATCAT
>U_TAP:002704-1
AAAAACTTTGAAGGACAACTAT
>U_TAP:002705-1
AAAAACTTTTACCCAGAACATA
>U_TAP:002706-1
AAAAACTTTTATACCATTCCT
>U_TAP:002707-1
AAAAACTTTTATCTTCTTACATA
>U_TAP:002708-1
AAAAACTTTTCAAACATCTAAA
>U_TAP:002709-2
AAAAACTTTTCATTCATAAAGTGT
>U_TAP:00270A-2
AAAAACTTTTCATTCCTTTTATGT
>U_TAP:00270B-4
AAAAACTTTTCCAAAATTGTCGC
>U_TAP:00270C-1
AAAAACTTTTCCAAAATTGTCGCCAC
>U_TAP:00270D-1
AAAAACTTTTCCAAAATTGTCTC
>U_TAP:00270E-3
AAAAACTTTTCGACGAGGACATTT
>U_TAP:00270F-1
AAAAACTTTTCTACGTGATCTT
>U_TAP:002710-1
AAAAACTTTTGCTATCAATAA
>U_TAP:002711-1
AAAAACTTTTGGGACAGCGCA
>U_TAP:002712-2
AAAAACTTTTTGACAAACTTAGA
>U_TAP:002713-1
AAAAACTTTTTGACAAACTTAGTT
>U_TAP:002714-2
AAAAACTTTTTGACAAACTTAGTTA
>U_TAP:002715-1
AAAAACTTTTTTTTATTGTCAT
>U_TAP:002716-1
AAAAAGAAAAAAAAAAAA
>U_TAP:002717-2
AAAAAGAAAAAAAAAAAAAAA
>U_TAP:002718-1
AAAAAGAAAAAAAAAAAAAAAAA
>U_TAP:002719-1
AAAAAGAAAAAAAAAAAAAAGA
>U_TAP:00271A-1
AAAAAGAAAAAAAAAAAAAGA
>U_TAP:00271B-1
AAAAAGAAAAAAAAAAAAGAA
>U_TAP:00271C-1
AAAAAGAAAAAAAAAAAAGAAA
>U_TAP:00271D-1
AAAAAGAAAAAAAAAAAGAAA
>U_TAP:00271E-2
AAAAAGAAAAAAAAAAAGAGAGAGA
>U_TAP:00271F-1
AAAAAGAAAAAAAAAAGAA
>U_TAP:002720-1
AAAAAGAAAAAAAAAAGAAAAAAA
>U_TAP:002721-1
AAAAAGAAAAAAAAAAGAAGA
>U_TAP:002722-1
AAAAAGAAAAAAAAAAGAGCGA
>U_TAP:002723-1
AAAAAGAAAAAAAAAATTCCATGG
>U_TAP:002724-1
AAAAAGAAAAAAAAAGAA
>U_TAP:002725-1
AAAAAGAAAAAAAACAGAAAGAA
>U_TAP:002726-1
AAAAAGAAAAAAAAGAAAA
>U_TAP:002727-1
AAAAAGAAAAAAAAGAAAGAAAAAAA
>U_TAP:002728-1
AAAAAGAAAAAAACGAAAACAA
>U_TAP:002729-1
AAAAAGAAAAAAAGAACCA
>U_TAP:00272A-1
AAAAAGAAAAAAAGAAGAAAAGAAAAA
>U_TAP:00272B-1
AAAAAGAAAAAAAGAAGAGA
>U_TAP:00272C-1
AAAAAGAAAAAAAGAAGCAGA
>U_TAP:00272D-1
AAAAAGAAAAAAAGTGTACAC
>U_TAP:00272E-1
AAAAAGAAAAAAATAAAAACAGAA
>U_TAP:00272F-1
AAAAAGAAAAAAATCCATAAAA
>U_TAP:002730-1
AAAAAGAAAAAAATCGTTGCCA
>U_TAP:002731-1
AAAAAGAAAAAACAAAGCA
>U_TAP:002732-1
AAAAAGAAAAAACAACTGATTTC
>U_TAP:002733-1
AAAAAGAAAAAACAAGAAGGG
>U_TAP:002734-1
AAAAAGAAAAAAGAGAAA
>U_TAP:002735-1
AAAAAGAAAAAAGGAAAAC
>U_TAP:002736-1
AAAAAGAAAAAAGTGTACACCATA
>U_TAP:002737-1
AAAAAGAAAAAATAATGATCCTT
>U_TAP:002738-1
AAAAAGAAAAACAACTGAATTCG
>U_TAP:002739-3
AAAAAGAAAAACCTTCATCTTTT
>U_TAP:00273A-1
AAAAAGAAAAACCTTCATCTTTTGA
>U_TAP:00273B-1
AAAAAGAAAAAGAAAAAAAAAGGG
>U_TAP:00273C-2
AAAAAGAAAAAGAATCATCTGAT
>U_TAP:00273D-1
AAAAAGAAAAAGGATATGCA
>U_TAP:00273E-1
AAAAAGAAAAAGGATATGCATTG
>U_TAP:00273F-2
AAAAAGAAAAAGGATATGCATTGG
>U_TAP:002740-1
AAAAAGAAAAAGTAGTGTTTTCAT
>U_TAP:002741-1
AAAAAGAAAAAGTGAGAA
>U_TAP:002742-1
AAAAAGAAAAATACAAAGCAGT
>U_TAP:002743-1
AAAAAGAAAAATGTTTTATTGG
>U_TAP:002744-2
AAAAAGAAAACAAAAAAAAA
>U_TAP:002745-1
AAAAAGAAAACAAAAAAAAAATT
>U_TAP:002746-1
AAAAAGAAAACAAGAAATTAA
>U_TAP:002747-1
AAAAAGAAAACCATATCAA
>U_TAP:002748-1
AAAAAGAAAACCATATCATTTA
>U_TAP:002749-3
AAAAAGAAAACCATATCATTTCAT
>U_TAP:00274A-1
AAAAAGAAAACGGCAATTGCC
>U_TAP:00274B-1
AAAAAGAAAACGTGTACAAT
>U_TAP:00274C-1
AAAAAGAAAACTAAATTCAAACAA
>U_TAP:00274D-1
AAAAAGAAAACTAAATTCAATC
>U_TAP:00274E-1
AAAAAGAAAACTGTCTCACGA
>U_TAP:00274F-1
AAAAAGAAAAGAAAAAAAAAAA
>U_TAP:002750-1
AAAAAGAAAAGAAAAAAAAACAA
>U_TAP:002751-1
AAAAAGAAAAGAAAGAAAAAAAAAA
>U_TAP:002752-1
AAAAAGAAAAGAAAGAGAAGAAAAA
>U_TAP:002753-1
AAAAAGAAAAGAAAGTGGCAAA
[truncated: 39,224,043 more chars]
