# Supplementary material for: Diversity and Expression of MicroRNAs in the Filarial Parasite, Brugia malayi
Source: PLoS One. 2014 May 13;9(5):e96498. doi: 10.1371/journal.pone.0096498 (PMC4019659; doi:10.1371/journal.pone.0096498)
Supplement: File S5 — Microfilarial DIR library. Solexa reads from the B. malayi mf DIR small RNA library. The RNA for this library was not treated enzymatically prior to linker ligation. This selects for RNAs such as miRNAs, that already have a 5′ phosphate and a 3′ OH. These reads are ≥17 nt long and an exact match to the B. malayi genome. Each sequence in the library is preceded by a line containing the following information: 1) the library from which the sequence is derived (U_DIR = mf DIR), 2) a unique alphanumeric identifier for that sequence and 3) the number of reads for that sequence in the library. (ZIP) [file pone.0096498.s016.zip]

Archive with 3 entries (2 files):
- File S5_mf DIR  library.txt
- __MACOSX/
- __MACOSX/._File S5_mf DIR  library.txt
