# Supplementary material for: Diversity and Expression of MicroRNAs in the Filarial Parasite, Brugia malayi
Source: PLoS One. 2014 May 13;9(5):e96498. doi: 10.1371/journal.pone.0096498 (PMC4019659; doi:10.1371/journal.pone.0096498)
Supplement: File S5 — Microfilarial DIR library. Solexa reads from the B. malayi mf DIR small RNA library. The RNA for this library was not treated enzymatically prior to linker ligation. This selects for RNAs such as miRNAs, that already have a 5′ phosphate and a 3′ OH. These reads are ≥17 nt long and an exact match to the B. malayi genome. Each sequence in the library is preceded by a line containing the following information: 1) the library from which the sequence is derived (U_DIR = mf DIR), 2) a unique alphanumeric identifier for that sequence and 3) the number of reads for that sequence in the library. (ZIP) [file pone.0096498.s016.zip › File S5_mf DIR library.txt]

File S5. Microfilarial DIR library 

The sequence of each small RNA isolated from the B. malayi mf DIR library is listed below. 
Each sequence in the library is preceded by a line containing the following information: 1) the library from which the sequence is derived (U_DIR = mf_DIR), 2) a unique alphanumeric identifier for that sequence and 3) the number of reads for that sequence in the library. The RNA for this library was not treated with any enzyme prior to linker ligation.   This selects for RNAs such as miRNAs, that already have a 5' phosphate and a 3' OH. 

>U_DIR:000000-186
AAAAAAAAAAAAAAAAA
>U_DIR:000001-280
AAAAAAAAAAAAAAAAAA
>U_DIR:000002-322
AAAAAAAAAAAAAAAAAAA
>U_DIR:000003-305
AAAAAAAAAAAAAAAAAAAA
>U_DIR:000004-304
AAAAAAAAAAAAAAAAAAAAA
>U_DIR:000005-281
AAAAAAAAAAAAAAAAAAAAAA
>U_DIR:000006-158
AAAAAAAAAAAAAAAAAAAAAAA
>U_DIR:000007-103
AAAAAAAAAAAAAAAAAAAAAAAA
>U_DIR:000008-61
AAAAAAAAAAAAAAAAAAAAAAAAA
>U_DIR:000009-28
AAAAAAAAAAAAAAAAAAAAAAAAAA
>U_DIR:00000A-21
AAAAAAAAAAAAAAAAAAAAAAAAAAA
>U_DIR:00000B-7
AAAAAAAAAAAAAAAAAAAAAAAAAAAA
>U_DIR:00000C-3
AAAAAAAAAAAAAAAAAAAAAAAAAAAAA
>U_DIR:00000D-2
AAAAAAAAAAAAAAAAAAAAAAAAAAAAAA
>U_DIR:00000E-1
AAAAAAAAAAAAAAAAAAAAAAAAAAT
>U_DIR:00000F-1
AAAAAAAAAAAAAAAAAAAAAAAAAG
>U_DIR:000010-1
AAAAAAAAAAAAAAAAAAAAAAAAATAAA
>U_DIR:000011-1
AAAAAAAAAAAAAAAAAAAAAAAAC
>U_DIR:000012-1
AAAAAAAAAAAAAAAAAAAAAAAAG
>U_DIR:000013-2
AAAAAAAAAAAAAAAAAAAAAAAAGA
>U_DIR:000014-1
AAAAAAAAAAAAAAAAAAAAAAAAGAAA
>U_DIR:000015-1
AAAAAAAAAAAAAAAAAAAAAAACA
>U_DIR:000016-2
AAAAAAAAAAAAAAAAAAAAAAACAA
>U_DIR:000017-1
AAAAAAAAAAAAAAAAAAAAAAACT
>U_DIR:000018-1
AAAAAAAAAAAAAAAAAAAAAAAGA
>U_DIR:000019-1
AAAAAAAAAAAAAAAAAAAAAAAGAA
>U_DIR:00001A-2
AAAAAAAAAAAAAAAAAAAAAAAT
>U_DIR:00001B-2
AAAAAAAAAAAAAAAAAAAAAAATA
>U_DIR:00001C-1
AAAAAAAAAAAAAAAAAAAAAAC
>U_DIR:00001D-3
AAAAAAAAAAAAAAAAAAAAAAT
>U_DIR:00001E-7
AAAAAAAAAAAAAAAAAAAAAC
>U_DIR:00001F-2
AAAAAAAAAAAAAAAAAAAAACA
>U_DIR:000020-1
AAAAAAAAAAAAAAAAAAAAACAA
>U_DIR:000021-1
AAAAAAAAAAAAAAAAAAAAACACAA
>U_DIR:000022-3
AAAAAAAAAAAAAAAAAAAAAGA
>U_DIR:000023-1
AAAAAAAAAAAAAAAAAAAAAGAA
>U_DIR:000024-1
AAAAAAAAAAAAAAAAAAAAAGGA
>U_DIR:000025-1
AAAAAAAAAAAAAAAAAAAAAGGAA
>U_DIR:000026-1
AAAAAAAAAAAAAAAAAAAAAGGAAAAAAA
>U_DIR:000027-1
AAAAAAAAAAAAAAAAAAAAAGTTA
>U_DIR:000028-4
AAAAAAAAAAAAAAAAAAAAAT
>U_DIR:000029-1
AAAAAAAAAAAAAAAAAAAAATA
>U_DIR:00002A-2
AAAAAAAAAAAAAAAAAAAAATAA
>U_DIR:00002B-1
AAAAAAAAAAAAAAAAAAAAATAAAAA
>U_DIR:00002C-3
AAAAAAAAAAAAAAAAAAAAC
>U_DIR:00002D-4
AAAAAAAAAAAAAAAAAAAACA
>U_DIR:00002E-1
AAAAAAAAAAAAAAAAAAAACAA
>U_DIR:00002F-1
AAAAAAAAAAAAAAAAAAAACAAA
>U_DIR:000030-1
AAAAAAAAAAAAAAAAAAAAG
>U_DIR:000031-5
AAAAAAAAAAAAAAAAAAAAGA
>U_DIR:000032-5
AAAAAAAAAAAAAAAAAAAAGAA
>U_DIR:000033-1
AAAAAAAAAAAAAAAAAAAAGAAA
>U_DIR:000034-1
AAAAAAAAAAAAAAAAAAAAGGAAAAAAA
>U_DIR:000035-1
AAAAAAAAAAAAAAAAAAAAT
>U_DIR:000036-1
AAAAAAAAAAAAAAAAAAAATA
>U_DIR:000037-1
AAAAAAAAAAAAAAAAAAAATAAAAAAAAA
>U_DIR:000038-1
AAAAAAAAAAAAAAAAAAAATCGAA
>U_DIR:000039-2
AAAAAAAAAAAAAAAAAAAATGT
>U_DIR:00003A-1
AAAAAAAAAAAAAAAAAAAATTA
>U_DIR:00003B-1
AAAAAAAAAAAAAAAAAAAC
>U_DIR:00003C-2
AAAAAAAAAAAAAAAAAAACA
>U_DIR:00003D-1
AAAAAAAAAAAAAAAAAAACAA
>U_DIR:00003E-1
AAAAAAAAAAAAAAAAAAACTTA
>U_DIR:00003F-2
AAAAAAAAAAAAAAAAAAAG
>U_DIR:000040-3
AAAAAAAAAAAAAAAAAAAGA
>U_DIR:000041-1
AAAAAAAAAAAAAAAAAAAGAA
>U_DIR:000042-4
AAAAAAAAAAAAAAAAAAAGAAA
>U_DIR:000043-1
AAAAAAAAAAAAAAAAAAAGAAAA
>U_DIR:000044-1
AAAAAAAAAAAAAAAAAAAGAAAAAA
>U_DIR:000045-1
AAAAAAAAAAAAAAAAAAAGAATAA
>U_DIR:000046-1
AAAAAAAAAAAAAAAAAAAGAT
>U_DIR:000047-1
AAAAAAAAAAAAAAAAAAAGGA
>U_DIR:000048-2
AAAAAAAAAAAAAAAAAAAT
>U_DIR:000049-3
AAAAAAAAAAAAAAAAAAATA
>U_DIR:00004A-1
AAAAAAAAAAAAAAAAAAATAA
>U_DIR:00004B-1
AAAAAAAAAAAAAAAAAAATAAAATA
>U_DIR:00004C-1
AAAAAAAAAAAAAAAAAAATCT
>U_DIR:00004D-6
AAAAAAAAAAAAAAAAAAC
>U_DIR:00004E-1
AAAAAAAAAAAAAAAAAACA
>U_DIR:00004F-1
AAAAAAAAAAAAAAAAAACACG
>U_DIR:000050-1
AAAAAAAAAAAAAAAAAACAGTCC
>U_DIR:000051-1
AAAAAAAAAAAAAAAAAACATGT
>U_DIR:000052-1
AAAAAAAAAAAAAAAAAACATTT
>U_DIR:000053-1
AAAAAAAAAAAAAAAAAACCATAC
>U_DIR:000054-14
AAAAAAAAAAAAAAAAAAGA
>U_DIR:000055-10
AAAAAAAAAAAAAAAAAAGAA
>U_DIR:000056-2
AAAAAAAAAAAAAAAAAAGAAA
>U_DIR:000057-1
AAAAAAAAAAAAAAAAAAGAAAA
>U_DIR:000058-1
AAAAAAAAAAAAAAAAAAGAAAAAA
>U_DIR:000059-1
AAAAAAAAAAAAAAAAAAGAAAAAAAAA
>U_DIR:00005A-1
AAAAAAAAAAAAAAAAAAGAAGGAA
>U_DIR:00005B-2
AAAAAAAAAAAAAAAAAAGAGA
>U_DIR:00005C-1
AAAAAAAAAAAAAAAAAAGAGAA
>U_DIR:00005D-1
AAAAAAAAAAAAAAAAAAGAGAGA
>U_DIR:00005E-1
AAAAAAAAAAAAAAAAAAGATA
>U_DIR:00005F-1
AAAAAAAAAAAAAAAAAAGC
>U_DIR:000060-1
AAAAAAAAAAAAAAAAAAGGAAA
>U_DIR:000061-1
AAAAAAAAAAAAAAAAAAGTAAAA
>U_DIR:000062-1
AAAAAAAAAAAAAAAAAAGTT
>U_DIR:000063-1
AAAAAAAAAAAAAAAAAAT
>U_DIR:000064-1
AAAAAAAAAAAAAAAAAATAAA
>U_DIR:000065-1
AAAAAAAAAAAAAAAAAATACTC
>U_DIR:000066-2
AAAAAAAAAAAAAAAAAATATT
>U_DIR:000067-1
AAAAAAAAAAAAAAAAAATCCTA
>U_DIR:000068-1
AAAAAAAAAAAAAAAAAATGA
>U_DIR:000069-3
AAAAAAAAAAAAAAAAACA
>U_DIR:00006A-2
AAAAAAAAAAAAAAAAACAAAA
>U_DIR:00006B-1
AAAAAAAAAAAAAAAAACAAAAA
>U_DIR:00006C-1
AAAAAAAAAAAAAAAAACATAAG
>U_DIR:00006D-1
AAAAAAAAAAAAAAAAACGGAT
>U_DIR:00006E-24
AAAAAAAAAAAAAAAAAGA
>U_DIR:00006F-15
AAAAAAAAAAAAAAAAAGAA
>U_DIR:000070-4
AAAAAAAAAAAAAAAAAGAAA
>U_DIR:000071-3
AAAAAAAAAAAAAAAAAGAAAA
>U_DIR:000072-1
AAAAAAAAAAAAAAAAAGAAAAA
>U_DIR:000073-2
AAAAAAAAAAAAAAAAAGAAAAAAA
>U_DIR:000074-1
AAAAAAAAAAAAAAAAAGAAAGA
>U_DIR:000075-1
AAAAAAAAAAAAAAAAAGAACA
>U_DIR:000076-1
AAAAAAAAAAAAAAAAAGAACTA
>U_DIR:000077-2
AAAAAAAAAAAAAAAAAGAAG
>U_DIR:000078-2
AAAAAAAAAAAAAAAAAGAAGA
>U_DIR:000079-1
AAAAAAAAAAAAAAAAAGAATT
>U_DIR:00007A-1
AAAAAAAAAAAAAAAAAGACA
>U_DIR:00007B-1
AAAAAAAAAAAAAAAAAGAG
>U_DIR:00007C-8
AAAAAAAAAAAAAAAAAGAGA
>U_DIR:00007D-3
AAAAAAAAAAAAAAAAAGAGAA
>U_DIR:00007E-1
AAAAAAAAAAAAAAAAAGAGAAAAAA
>U_DIR:00007F-1
AAAAAAAAAAAAAAAAAGAGGACATCAAT
>U_DIR:000080-3
AAAAAAAAAAAAAAAAAGAT
>U_DIR:000081-1
AAAAAAAAAAAAAAAAAGATGA
>U_DIR:000082-1
AAAAAAAAAAAAAAAAAGATT
>U_DIR:000083-1
AAAAAAAAAAAAAAAAAGG
>U_DIR:000084-1
AAAAAAAAAAAAAAAAAGGAAAAA
>U_DIR:000085-1
AAAAAAAAAAAAAAAAAGGATA
>U_DIR:000086-3
AAAAAAAAAAAAAAAAAGTA
>U_DIR:000087-1
AAAAAAAAAAAAAAAAAGTTAA
>U_DIR:000088-1
AAAAAAAAAAAAAAAAATAA
>U_DIR:000089-1
AAAAAAAAAAAAAAAAATAAAA
>U_DIR:00008A-1
AAAAAAAAAAAAAAAAATAAAAAA
>U_DIR:00008B-1
AAAAAAAAAAAAAAAAATAAAAAAAAAA
>U_DIR:00008C-1
AAAAAAAAAAAAAAAAATAAAAAAAGC
>U_DIR:00008D-1
AAAAAAAAAAAAAAAAATAAAAATG
>U_DIR:00008E-1
AAAAAAAAAAAAAAAAATAAAGAT
>U_DIR:00008F-1
AAAAAAAAAAAAAAAAATAACA
>U_DIR:000090-1
AAAAAAAAAAAAAAAAATCCA
>U_DIR:000091-1
AAAAAAAAAAAAAAAAATGA
>U_DIR:000092-1
AAAAAAAAAAAAAAAAC
>U_DIR:000093-2
AAAAAAAAAAAAAAAACA
>U_DIR:000094-1
AAAAAAAAAAAAAAAACAAA
>U_DIR:000095-1
AAAAAAAAAAAAAAAACAAAAAAT
>U_DIR:000096-1
AAAAAAAAAAAAAAAACGAA
>U_DIR:000097-58
AAAAAAAAAAAAAAAAGA
>U_DIR:000098-30
AAAAAAAAAAAAAAAAGAA
>U_DIR:000099-9
AAAAAAAAAAAAAAAAGAAA
>U_DIR:00009A-12
AAAAAAAAAAAAAAAAGAAAA
>U_DIR:00009B-6
AAAAAAAAAAAAAAAAGAAAAA
>U_DIR:00009C-1
AAAAAAAAAAAAAAAAGAAAAAAA
>U_DIR:00009D-1
AAAAAAAAAAAAAAAAGAAAAAAAA
>U_DIR:00009E-1
AAAAAAAAAAAAAAAAGAAAAAAAAA
>U_DIR:00009F-1
AAAAAAAAAAAAAAAAGAAAAAAAGAAC
>U_DIR:0000A0-2
AAAAAAAAAAAAAAAAGAAAAGAAAAA
>U_DIR:0000A1-1
AAAAAAAAAAAAAAAAGAAAGA
>U_DIR:0000A2-1
AAAAAAAAAAAAAAAAGAAG
>U_DIR:0000A3-11
AAAAAAAAAAAAAAAAGAAGA
>U_DIR:0000A4-4
AAAAAAAAAAAAAAAAGAAGAA
>U_DIR:0000A5-1
AAAAAAAAAAAAAAAAGAATA
>U_DIR:0000A6-1
AAAAAAAAAAAAAAAAGAATACC
>U_DIR:0000A7-1
AAAAAAAAAAAAAAAAGACAAAA
>U_DIR:0000A8-2
AAAAAAAAAAAAAAAAGAG
>U_DIR:0000A9-40
AAAAAAAAAAAAAAAAGAGA
>U_DIR:0000AA-12
AAAAAAAAAAAAAAAAGAGAA
>U_DIR:0000AB-3
AAAAAAAAAAAAAAAAGAGAAA
>U_DIR:0000AC-1
AAAAAAAAAAAAAAAAGAGAAAAA
>U_DIR:0000AD-1
AAAAAAAAAAAAAAAAGAGACA
>U_DIR:0000AE-2
AAAAAAAAAAAAAAAAGAGAGA
>U_DIR:0000AF-1
AAAAAAAAAAAAAAAAGAGAGAA
>U_DIR:0000B0-1
AAAAAAAAAAAAAAAAGAGAGC
>U_DIR:0000B1-1
AAAAAAAAAAAAAAAAGAGGAA
>U_DIR:0000B2-3
AAAAAAAAAAAAAAAAGAT
>U_DIR:0000B3-3
AAAAAAAAAAAAAAAAGATA
>U_DIR:0000B4-1
AAAAAAAAAAAAAAAAGATT
>U_DIR:0000B5-1
AAAAAAAAAAAAAAAAGATTA
>U_DIR:0000B6-1
AAAAAAAAAAAAAAAAGCCGA
>U_DIR:0000B7-4
AAAAAAAAAAAAAAAAGG
>U_DIR:0000B8-2
AAAAAAAAAAAAAAAAGGA
>U_DIR:0000B9-1
AAAAAAAAAAAAAAAAGGAAA
>U_DIR:0000BA-1
AAAAAAAAAAAAAAAAGGAAAAA
>U_DIR:0000BB-1
AAAAAAAAAAAAAAAAGGAAAAAA
>U_DIR:0000BC-1
AAAAAAAAAAAAAAAAGGAAATT
>U_DIR:0000BD-1
AAAAAAAAAAAAAAAAGGAGAA
>U_DIR:0000BE-1
AAAAAAAAAAAAAAAAGGCAA
>U_DIR:0000BF-1
AAAAAAAAAAAAAAAAGGCGGTA
>U_DIR:0000C0-1
AAAAAAAAAAAAAAAAGGGGGAA
>U_DIR:0000C1-1
AAAAAAAAAAAAAAAAT
>U_DIR:0000C2-1
AAAAAAAAAAAAAAAATA
>U_DIR:0000C3-1
AAAAAAAAAAAAAAAATAAA
>U_DIR:0000C4-1
AAAAAAAAAAAAAAAATAAAAAAAAAAA
>U_DIR:0000C5-1
AAAAAAAAAAAAAAAATAAAAAACA
>U_DIR:0000C6-1
AAAAAAAAAAAAAAAATAACA
>U_DIR:0000C7-1
AAAAAAAAAAAAAAAATACGCG
>U_DIR:0000C8-1
AAAAAAAAAAAAAAAATACGCGA
>U_DIR:0000C9-1
AAAAAAAAAAAAAAAATACGGTCA
>U_DIR:0000CA-2
AAAAAAAAAAAAAAAATAT
>U_DIR:0000CB-1
AAAAAAAAAAAAAAAATATA
>U_DIR:0000CC-1
AAAAAAAAAAAAAAAATCTTCA
>U_DIR:0000CD-1
AAAAAAAAAAAAAAAATGAGAA
>U_DIR:0000CE-3
AAAAAAAAAAAAAAACA
>U_DIR:0000CF-1
AAAAAAAAAAAAAAACAAAACCAA
>U_DIR:0000D0-1
AAAAAAAAAAAAAAACAACT
>U_DIR:0000D1-1
AAAAAAAAAAAAAAACAAGGGA
>U_DIR:0000D2-1
AAAAAAAAAAAAAAACATAGATGGA
>U_DIR:0000D3-1
AAAAAAAAAAAAAAACCAAAAAAAA
>U_DIR:0000D4-1
AAAAAAAAAAAAAAACCACACCACCA
>U_DIR:0000D5-1
AAAAAAAAAAAAAAACCTTTCAA
>U_DIR:0000D6-1
AAAAAAAAAAAAAAACGA
>U_DIR:0000D7-1
AAAAAAAAAAAAAAACGAAA
>U_DIR:0000D8-1
AAAAAAAAAAAAAAACGAGA
>U_DIR:0000D9-1
AAAAAAAAAAAAAAACTTCAA
>U_DIR:0000DA-1
AAAAAAAAAAAAAAACTTCATCT
>U_DIR:0000DB-1
AAAAAAAAAAAAAAACTTTTGAA
>U_DIR:0000DC-19
AAAAAAAAAAAAAAAGA
>U_DIR:0000DD-18
AAAAAAAAAAAAAAAGAA
>U_DIR:0000DE-14
AAAAAAAAAAAAAAAGAAA
>U_DIR:0000DF-10
AAAAAAAAAAAAAAAGAAAA
>U_DIR:0000E0-8
AAAAAAAAAAAAAAAGAAAAA
>U_DIR:0000E1-4
AAAAAAAAAAAAAAAGAAAAAA
>U_DIR:0000E2-2
AAAAAAAAAAAAAAAGAAAAAAA
>U_DIR:0000E3-1
AAAAAAAAAAAAAAAGAAAAAAAA
>U_DIR:0000E4-1
AAAAAAAAAAAAAAAGAAAAAATTCAA
>U_DIR:0000E5-1
AAAAAAAAAAAAAAAGAAAAAGAA
>U_DIR:0000E6-2
AAAAAAAAAAAAAAAGAAAAGA
>U_DIR:0000E7-1
AAAAAAAAAAAAAAAGAAACACA
>U_DIR:0000E8-2
AAAAAAAAAAAAAAAGAAAGA
>U_DIR:0000E9-2
AAAAAAAAAAAAAAAGAAAGAA
>U_DIR:0000EA-1
AAAAAAAAAAAAAAAGAAAGGC
>U_DIR:0000EB-1
AAAAAAAAAAAAAAAGAAG
>U_DIR:0000EC-9
AAAAAAAAAAAAAAAGAAGA
>U_DIR:0000ED-5
AAAAAAAAAAAAAAAGAAGAA
>U_DIR:0000EE-2
AAAAAAAAAAAAAAAGAAGAAA
>U_DIR:0000EF-1
AAAAAAAAAAAAAAAGAAGG
>U_DIR:0000F0-1
AAAAAAAAAAAAAAAGAAGGAAG
>U_DIR:0000F1-1
AAAAAAAAAAAAAAAGAAGGAGA
>U_DIR:0000F2-1
AAAAAAAAAAAAAAAGAATGA
>U_DIR:0000F3-1
AAAAAAAAAAAAAAAGAATTTCAG
>U_DIR:0000F4-1
AAAAAAAAAAAAAAAGACA
>U_DIR:0000F5-2
AAAAAAAAAAAAAAAGAG
>U_DIR:0000F6-43
AAAAAAAAAAAAAAAGAGA
>U_DIR:0000F7-12
AAAAAAAAAAAAAAAGAGAA
>U_DIR:0000F8-5
AAAAAAAAAAAAAAAGAGAAA
>U_DIR:0000F9-2
AAAAAAAAAAAAAAAGAGAAAA
>U_DIR:0000FA-1
AAAAAAAAAAAAAAAGAGAAAAAA
>U_DIR:0000FB-1
AAAAAAAAAAAAAAAGAGAAG
>U_DIR:0000FC-1
AAAAAAAAAAAAAAAGAGAAGA
>U_DIR:0000FD-2
AAAAAAAAAAAAAAAGAGAGAA
>U_DIR:0000FE-1
AAAAAAAAAAAAAAAGAGAGAAAAAAA
>U_DIR:0000FF-1
AAAAAAAAAAAAAAAGAGGA
>U_DIR:000100-1
AAAAAAAAAAAAAAAGAGGAA
>U_DIR:000101-1
AAAAAAAAAAAAAAAGAGGAAA
>U_DIR:000102-1
AAAAAAAAAAAAAAAGAGT
>U_DIR:000103-1
AAAAAAAAAAAAAAAGATAA
>U_DIR:000104-1
AAAAAAAAAAAAAAAGATGA
>U_DIR:000105-1
AAAAAAAAAAAAAAAGATTGCG
>U_DIR:000106-1
AAAAAAAAAAAAAAAGG
>U_DIR:000107-1
AAAAAAAAAAAAAAAGGA
>U_DIR:000108-2
AAAAAAAAAAAAAAAGGAA
>U_DIR:000109-1
AAAAAAAAAAAAAAAGGAAA
>U_DIR:00010A-1
AAAAAAAAAAAAAAAGGAAAA
>U_DIR:00010B-1
AAAAAAAAAAAAAAAGGAAAAA
>U_DIR:00010C-1
AAAAAAAAAAAAAAAGGAAGAA
>U_DIR:00010D-2
AAAAAAAAAAAAAAAGGAGA
>U_DIR:00010E-1
AAAAAAAAAAAAAAAGGAGATAAAAAA
>U_DIR:00010F-1
AAAAAAAAAAAAAAAGGCTTATA
>U_DIR:000110-1
AAAAAAAAAAAAAAAGGG
>U_DIR:000111-1
AAAAAAAAAAAAAAAGGGA
>U_DIR:000112-1
AAAAAAAAAAAAAAAGGGACAAAAAA
>U_DIR:000113-1
AAAAAAAAAAAAAAAGGGAG
>U_DIR:000114-1
AAAAAAAAAAAAAAAGGGAGA
>U_DIR:000115-1
AAAAAAAAAAAAAAAGTAA
>U_DIR:000116-1
AAAAAAAAAAAAAAAGTGAGA
>U_DIR:000117-1
AAAAAAAAAAAAAAATAA
>U_DIR:000118-2
AAAAAAAAAAAAAAATAAAAA
>U_DIR:000119-1
AAAAAAAAAAAAAAATAAAAAAAAA
>U_DIR:00011A-1
AAAAAAAAAAAAAAATAAACC
>U_DIR:00011B-1
AAAAAAAAAAAAAAATAACA
>U_DIR:00011C-1
AAAAAAAAAAAAAAATAGAA
>U_DIR:00011D-1
AAAAAAAAAAAAAAATATAA
>U_DIR:00011E-1
AAAAAAAAAAAAAAATCA
>U_DIR:00011F-1
AAAAAAAAAAAAAAATTAGAGAA
>U_DIR:000120-1
AAAAAAAAAAAAAAATTTAACAT
>U_DIR:000121-1
AAAAAAAAAAAAAAATTTCTTT
>U_DIR:000122-4
AAAAAAAAAAAAAACAAAAAAAA
>U_DIR:000123-1
AAAAAAAAAAAAAACAAATCGTC
>U_DIR:000124-1
AAAAAAAAAAAAAACACGCCTATAT
>U_DIR:000125-1
AAAAAAAAAAAAAACATTACTGAGGCTT
>U_DIR:000126-2
AAAAAAAAAAAAAACCAACTA
>U_DIR:000127-1
AAAAAAAAAAAAAACCTTCAT
>U_DIR:000128-1
AAAAAAAAAAAAAACGAAA
>U_DIR:000129-1
AAAAAAAAAAAAAACGTCATATGCA
>U_DIR:00012A-1
AAAAAAAAAAAAAACTAAAATGA
>U_DIR:00012B-1
AAAAAAAAAAAAAACTGAGGAT
>U_DIR:00012C-1
AAAAAAAAAAAAAACTGTATGTTCTAG
>U_DIR:00012D-1
AAAAAAAAAAAAAACTTGTTCGCAT
>U_DIR:00012E-1
AAAAAAAAAAAAAACTTTATTTTCTAG
>U_DIR:00012F-9
AAAAAAAAAAAAAAGAA
>U_DIR:000130-9
AAAAAAAAAAAAAAGAAA
>U_DIR:000131-8
AAAAAAAAAAAAAAGAAAA
>U_DIR:000132-4
AAAAAAAAAAAAAAGAAAAA
>U_DIR:000133-1
AAAAAAAAAAAAAAGAAAAAA
>U_DIR:000134-2
AAAAAAAAAAAAAAGAAAAAAA
>U_DIR:000135-1
AAAAAAAAAAAAAAGAAAAAAAA
>U_DIR:000136-1
AAAAAAAAAAAAAAGAAAAAAAAAA
>U_DIR:000137-1
AAAAAAAAAAAAAAGAAAAAAAAAAAA
>U_DIR:000138-1
AAAAAAAAAAAAAAGAAAAAAAAAAATAGA
>U_DIR:000139-1
AAAAAAAAAAAAAAGAAAAATA
>U_DIR:00013A-1
AAAAAAAAAAAAAAGAAAAGAAA
>U_DIR:00013B-1
AAAAAAAAAAAAAAGAAAAGAAAGAAGA
>U_DIR:00013C-1
AAAAAAAAAAAAAAGAAAAGG
>U_DIR:00013D-1
AAAAAAAAAAAAAAGAAAATGAA
>U_DIR:00013E-1
AAAAAAAAAAAAAAGAAAGT
>U_DIR:00013F-1
AAAAAAAAAAAAAAGAAAGTA
>U_DIR:000140-1
AAAAAAAAAAAAAAGAACAAAAA
>U_DIR:000141-10
AAAAAAAAAAAAAAGAAGA
>U_DIR:000142-1
AAAAAAAAAAAAAAGAAGAAA
>U_DIR:000143-1
AAAAAAAAAAAAAAGAAGAAAAA
>U_DIR:000144-1
AAAAAAAAAAAAAAGAAGAAAAAAA
>U_DIR:000145-1
AAAAAAAAAAAAAAGAAGAACAAAA
>U_DIR:000146-1
AAAAAAAAAAAAAAGAAGGAA
>U_DIR:000147-1
AAAAAAAAAAAAAAGAAGGGAAAAGA
>U_DIR:000148-1
AAAAAAAAAAAAAAGAATTGA
>U_DIR:000149-1
AAAAAAAAAAAAAAGAATTGAAAA
>U_DIR:00014A-1
AAAAAAAAAAAAAAGAATTTAAAA
>U_DIR:00014B-1
AAAAAAAAAAAAAAGAG
>U_DIR:00014C-30
AAAAAAAAAAAAAAGAGA
>U_DIR:00014D-9
AAAAAAAAAAAAAAGAGAA
>U_DIR:00014E-2
AAAAAAAAAAAAAAGAGAAA
>U_DIR:00014F-2
AAAAAAAAAAAAAAGAGAAAA
>U_DIR:000150-2
AAAAAAAAAAAAAAGAGAAGA
>U_DIR:000151-4
AAAAAAAAAAAAAAGAGAGA
>U_DIR:000152-1
AAAAAAAAAAAAAAGAGAGAAGA
>U_DIR:000153-1
AAAAAAAAAAAAAAGAGAGAGAA
>U_DIR:000154-1
AAAAAAAAAAAAAAGAGATAA
>U_DIR:000155-1
AAAAAAAAAAAAAAGAGGA
>U_DIR:000156-3
AAAAAAAAAAAAAAGAGGAA
>U_DIR:000157-1
AAAAAAAAAAAAAAGAGT
>U_DIR:000158-2
AAAAAAAAAAAAAAGAT
>U_DIR:000159-1
AAAAAAAAAAAAAAGATAAAGA
>U_DIR:00015A-1
AAAAAAAAAAAAAAGATGA
>U_DIR:00015B-1
AAAAAAAAAAAAAAGATGAA
>U_DIR:00015C-1
AAAAAAAAAAAAAAGCAAAA
>U_DIR:00015D-1
AAAAAAAAAAAAAAGCGAT
>U_DIR:00015E-1
AAAAAAAAAAAAAAGGA
>U_DIR:00015F-1
AAAAAAAAAAAAAAGGAA
>U_DIR:000160-1
AAAAAAAAAAAAAAGGAAA
>U_DIR:000161-1
AAAAAAAAAAAAAAGGAAACTATT
>U_DIR:000162-1
AAAAAAAAAAAAAAGGAAACTT
>U_DIR:000163-1
AAAAAAAAAAAAAAGGAAGAAAAGAAGAA
>U_DIR:000164-3
AAAAAAAAAAAAAAGGAGA
>U_DIR:000165-1
AAAAAAAAAAAAAAGGAGAA
>U_DIR:000166-1
AAAAAAAAAAAAAAGGAGAAGAACAGAA
>U_DIR:000167-1
AAAAAAAAAAAAAAGGAGCAA
>U_DIR:000168-1
AAAAAAAAAAAAAAGGAGGAA
>U_DIR:000169-1
AAAAAAAAAAAAAAGGGA
>U_DIR:00016A-1
AAAAAAAAAAAAAAGTTGAATGA
>U_DIR:00016B-1
AAAAAAAAAAAAAATAAAAAAAAAAAAA
>U_DIR:00016C-1
AAAAAAAAAAAAAATAAGTTA
>U_DIR:00016D-1
AAAAAAAAAAAAAATAGAA
>U_DIR:00016E-1
AAAAAAAAAAAAAATCATTTAA
>U_DIR:00016F-1
AAAAAAAAAAAAAATGGGCAAAGA
>U_DIR:000170-1
AAAAAAAAAAAAAATTATTAATGA
>U_DIR:000171-1
AAAAAAAAAAAAAATTATTAATGAATAA
>U_DIR:000172-1
AAAAAAAAAAAAAATTGT
>U_DIR:000173-1
AAAAAAAAAAAAACAAAAAA
>U_DIR:000174-2
AAAAAAAAAAAAACAAAAAAA
>U_DIR:000175-1
AAAAAAAAAAAAACAAAT
>U_DIR:000176-1
AAAAAAAAAAAAACAAATCGTC
>U_DIR:000177-1
AAAAAAAAAAAAACACAAGCCA
>U_DIR:000178-1
AAAAAAAAAAAAACACAAGCCAA
>U_DIR:000179-1
AAAAAAAAAAAAACACACA
>U_DIR:00017A-2
AAAAAAAAAAAAACATAGATGGA
>U_DIR:00017B-1
AAAAAAAAAAAAACATTACTGAGGCTT
>U_DIR:00017C-1
AAAAAAAAAAAAACCTTCATGA
>U_DIR:00017D-1
AAAAAAAAAAAAACCTTTCAAGAA
>U_DIR:00017E-1
AAAAAAAAAAAAACGAAAA
>U_DIR:00017F-1
AAAAAAAAAAAAACGTAA
>U_DIR:000180-1
AAAAAAAAAAAAACTTTTCCATAT
>U_DIR:000181-1
AAAAAAAAAAAAAGAAA
>U_DIR:000182-2
AAAAAAAAAAAAAGAAAA
>U_DIR:000183-2
AAAAAAAAAAAAAGAAAAA
>U_DIR:000184-2
AAAAAAAAAAAAAGAAAAAA
>U_DIR:000185-2
AAAAAAAAAAAAAGAAAAAAA
>U_DIR:000186-1
AAAAAAAAAAAAAGAAAAAAAA
>U_DIR:000187-1
AAAAAAAAAAAAAGAAAAAAAAAA
>U_DIR:000188-1
AAAAAAAAAAAAAGAAAAAAAGAA
>U_DIR:000189-1
AAAAAAAAAAAAAGAAAAAGAAGAA
>U_DIR:00018A-1
AAAAAAAAAAAAAGAAAAAGAAGGA
>U_DIR:00018B-1
AAAAAAAAAAAAAGAAAAGA
>U_DIR:00018C-1
AAAAAAAAAAAAAGAAAAGAA
>U_DIR:00018D-2
AAAAAAAAAAAAAGAAAGA
>U_DIR:00018E-1
AAAAAAAAAAAAAGAAAGAA
>U_DIR:00018F-2
AAAAAAAAAAAAAGAAAGAAA
>U_DIR:000190-1
AAAAAAAAAAAAAGAAAGAAAA
>U_DIR:000191-1
AAAAAAAAAAAAAGAAAGAATAA
>U_DIR:000192-1
AAAAAAAAAAAAAGAAAGAGAG
>U_DIR:000193-1
AAAAAAAAAAAAAGAAAGTA
>U_DIR:000194-1
AAAAAAAAAAAAAGAACATTT
>U_DIR:000195-3
AAAAAAAAAAAAAGAAGA
>U_DIR:000196-1
AAAAAAAAAAAAAGAAGAA
>U_DIR:000197-1
AAAAAAAAAAAAAGAAGAAA
>U_DIR:000198-1
AAAAAAAAAAAAAGAAGAAAAAAAAGAGA
>U_DIR:000199-1
AAAAAAAAAAAAAGAAGAAAGAA
>U_DIR:00019A-1
AAAAAAAAAAAAAGAAGAGGAA
>U_DIR:00019B-1
AAAAAAAAAAAAAGAAGCAA
>U_DIR:00019C-1
AAAAAAAAAAAAAGAAGGAAGAAGA
>U_DIR:00019D-1
AAAAAAAAAAAAAGAAGGAAGAC
>U_DIR:00019E-1
AAAAAAAAAAAAAGAAGTTCCC
>U_DIR:00019F-1
AAAAAAAAAAAAAGAAGTTCCCA
>U_DIR:0001A0-1
AAAAAAAAAAAAAGACAAC
>U_DIR:0001A1-4
AAAAAAAAAAAAAGAGA
>U_DIR:0001A2-6
AAAAAAAAAAAAAGAGAA
>U_DIR:0001A3-3
AAAAAAAAAAAAAGAGAAA
>U_DIR:0001A4-2
AAAAAAAAAAAAAGAGAAAA
>U_DIR:0001A5-1
AAAAAAAAAAAAAGAGAAAAA
>U_DIR:0001A6-2
AAAAAAAAAAAAAGAGAAAAAA
>U_DIR:0001A7-1
AAAAAAAAAAAAAGAGAAAAAAAA
>U_DIR:0001A8-1
AAAAAAAAAAAAAGAGAAAAAAC
>U_DIR:0001A9-1
AAAAAAAAAAAAAGAGAAAAGG
>U_DIR:0001AA-1
AAAAAAAAAAAAAGAGAAAGAA
>U_DIR:0001AB-1
AAAAAAAAAAAAAGAGAAAGAAAAAAAAA
>U_DIR:0001AC-1
AAAAAAAAAAAAAGAGAAGA
>U_DIR:0001AD-1
AAAAAAAAAAAAAGAGAAGAA
>U_DIR:0001AE-1
AAAAAAAAAAAAAGAGAGAAA
>U_DIR:0001AF-1
AAAAAAAAAAAAAGAGAGAGAATAA
>U_DIR:0001B0-1
AAAAAAAAAAAAAGAGCTGATTTTTAT
>U_DIR:0001B1-1
AAAAAAAAAAAAAGAGG
>U_DIR:0001B2-1
AAAAAAAAAAAAAGAGGA
>U_DIR:0001B3-3
AAAAAAAAAAAAAGAGGAA
>U_DIR:0001B4-1
AAAAAAAAAAAAAGAGGAAA
>U_DIR:0001B5-1
AAAAAAAAAAAAAGAGGCA
>U_DIR:0001B6-4
AAAAAAAAAAAAAGCAAAA
>U_DIR:0001B7-1
AAAAAAAAAAAAAGCCACGACTTTGA
>U_DIR:0001B8-1
AAAAAAAAAAAAAGGAAAAAGA
>U_DIR:0001B9-1
AAAAAAAAAAAAAGGAAAGGG
>U_DIR:0001BA-1
AAAAAAAAAAAAAGGAGAAAAAAAAA
>U_DIR:0001BB-1
AAAAAAAAAAAAAGGGAGGAA
>U_DIR:0001BC-1
AAAAAAAAAAAAAGGGAGGAAAA
>U_DIR:0001BD-1
AAAAAAAAAAAAAGGGCA
>U_DIR:0001BE-1
AAAAAAAAAAAAAGTCAA
>U_DIR:0001BF-1
AAAAAAAAAAAAAGTTCC
>U_DIR:0001C0-1
AAAAAAAAAAAAATAAAA
>U_DIR:0001C1-1
AAAAAAAAAAAAATAAAAAAAAA
>U_DIR:0001C2-1
AAAAAAAAAAAAATAAAAAAAAAAAA
>U_DIR:0001C3-1
AAAAAAAAAAAAATAAGAAAGA
>U_DIR:0001C4-1
AAAAAAAAAAAAATACGCGCAA
>U_DIR:0001C5-1
AAAAAAAAAAAAATACGCGCAAA
>U_DIR:0001C6-1
AAAAAAAAAAAAATACGCGCAAAAA
>U_DIR:0001C7-1
AAAAAAAAAAAAATACGCGCC
>U_DIR:0001C8-1
AAAAAAAAAAAAATAGAAGA
>U_DIR:0001C9-1
AAAAAAAAAAAAATCAAATTTA
>U_DIR:0001CA-1
AAAAAAAAAAAAATCTTCATGA
>U_DIR:0001CB-1
AAAAAAAAAAAAATGAGAGGAA
>U_DIR:0001CC-1
AAAAAAAAAAAAATGCCGA
>U_DIR:0001CD-1
AAAAAAAAAAAAATGGGAT
>U_DIR:0001CE-1
AAAAAAAAAAAAATTAAAAAAAA
>U_DIR:0001CF-1
AAAAAAAAAAAAATTAAGGTTCA
>U_DIR:0001D0-1
AAAAAAAAAAAAATTATCCTGTTA
>U_DIR:0001D1-1
AAAAAAAAAAAAATTATGCCCGAA
>U_DIR:0001D2-2
AAAAAAAAAAAAATTCACTTTTAC
>U_DIR:0001D3-1
AAAAAAAAAAAAATTTTTTTTAA
>U_DIR:0001D4-1
AAAAAAAAAAAACAAAA
>U_DIR:0001D5-1
AAAAAAAAAAAACAAAAA
>U_DIR:0001D6-1
AAAAAAAAAAAACAAAAAAA
>U_DIR:0001D7-1
AAAAAAAAAAAACAAAAAAAA
>U_DIR:0001D8-2
AAAAAAAAAAAACAAAAAAAAA
>U_DIR:0001D9-1
AAAAAAAAAAAACAAAAAAAAAA
>U_DIR:0001DA-1
AAAAAAAAAAAACAAAAACCA
>U_DIR:0001DB-1
AAAAAAAAAAAACAAGAGAA
>U_DIR:0001DC-1
AAAAAAAAAAAACAAGTACAGAA
>U_DIR:0001DD-1
AAAAAAAAAAAACAGAGA
>U_DIR:0001DE-1
AAAAAAAAAAAACATAAAAAAAA
>U_DIR:0001DF-4
AAAAAAAAAAAACATTACTGAGGCTT
>U_DIR:0001E0-1
AAAAAAAAAAAACCTCTTGA
>U_DIR:0001E1-1
AAAAAAAAAAAACTCACGA
>U_DIR:0001E2-1
AAAAAAAAAAAACTGAAATGA
>U_DIR:0001E3-1
AAAAAAAAAAAACTGTACAGAAAC
>U_DIR:0001E4-1
AAAAAAAAAAAACTTTACTGACTTTT
>U_DIR:0001E5-3
AAAAAAAAAAAAGAAAAA
>U_DIR:0001E6-4
AAAAAAAAAAAAGAAAAAAA
>U_DIR:0001E7-2
AAAAAAAAAAAAGAAAAAAAA
>U_DIR:0001E8-1
AAAAAAAAAAAAGAAAAAAAAA
>U_DIR:0001E9-1
AAAAAAAAAAAAGAAAAAAAAAAA
>U_DIR:0001EA-2
AAAAAAAAAAAAGAAAAAAAATAAGAAAA
>U_DIR:0001EB-1
AAAAAAAAAAAAGAAAAAAATAAA
>U_DIR:0001EC-1
AAAAAAAAAAAAGAAAAAACCTA
>U_DIR:0001ED-2
AAAAAAAAAAAAGAAAAAAGA
>U_DIR:0001EE-1
AAAAAAAAAAAAGAAAAAGAGAA
>U_DIR:0001EF-1
AAAAAAAAAAAAGAAAAAGATA
>U_DIR:0001F0-1
AAAAAAAAAAAAGAAAAAGGAAGA
>U_DIR:0001F1-1
AAAAAAAAAAAAGAAAACGA
>U_DIR:0001F2-1
AAAAAAAAAAAAGAAAAGAA
>U_DIR:0001F3-1
AAAAAAAAAAAAGAAAGAAAA
>U_DIR:0001F4-1
AAAAAAAAAAAAGAAAGAAGAA
>U_DIR:0001F5-1
AAAAAAAAAAAAGAAAGAAGAGA
>U_DIR:0001F6-2
AAAAAAAAAAAAGAAAGTA
>U_DIR:0001F7-1
AAAAAAAAAAAAGAAATA
>U_DIR:0001F8-1
AAAAAAAAAAAAGAAATCTTCC
>U_DIR:0001F9-1
AAAAAAAAAAAAGAACTAGG
>U_DIR:0001FA-3
AAAAAAAAAAAAGAAGA
>U_DIR:0001FB-1
AAAAAAAAAAAAGAAGAAAAA
>U_DIR:0001FC-2
AAAAAAAAAAAAGAAGAAAAGAAA
>U_DIR:0001FD-2
AAAAAAAAAAAAGAAGAAAGA
>U_DIR:0001FE-1
AAAAAAAAAAAAGAAGAAGA
>U_DIR:0001FF-1
AAAAAAAAAAAAGAAGAAGAGAA
>U_DIR:000200-1
AAAAAAAAAAAAGAAGAGAGA
>U_DIR:000201-1
AAAAAAAAAAAAGAATTG
>U_DIR:000202-4
AAAAAAAAAAAAGAGAA
>U_DIR:000203-1
AAAAAAAAAAAAGAGAAAAAAAA
>U_DIR:000204-1
AAAAAAAAAAAAGAGAAAAAAAGAA
>U_DIR:000205-1
AAAAAAAAAAAAGAGAAAAAAGAA
>U_DIR:000206-1
AAAAAAAAAAAAGAGAAAGGATAA
>U_DIR:000207-2
AAAAAAAAAAAAGAGAAGAA
>U_DIR:000208-1
AAAAAAAAAAAAGAGAAGAGA
>U_DIR:000209-1
AAAAAAAAAAAAGAGAGAGAAG
>U_DIR:00020A-1
AAAAAAAAAAAAGAGAGAGAGA
>U_DIR:00020B-1
AAAAAAAAAAAAGAGAGGAGAAAGA
>U_DIR:00020C-1
AAAAAAAAAAAAGAGAT
>U_DIR:00020D-1
AAAAAAAAAAAAGAGATAA
>U_DIR:00020E-1
AAAAAAAAAAAAGAGGAAAAAAA
>U_DIR:00020F-1
AAAAAAAAAAAAGAGGGAAAAA
>U_DIR:000210-1
AAAAAAAAAAAAGATCCTGTCTCAAC
>U_DIR:000211-3
AAAAAAAAAAAAGCAAAA
>U_DIR:000212-1
AAAAAAAAAAAAGCAAAAA
>U_DIR:000213-1
AAAAAAAAAAAAGCGATGAAAATATAT
>U_DIR:000214-1
AAAAAAAAAAAAGGAAAA
>U_DIR:000215-1
AAAAAAAAAAAAGGAAAGAA
>U_DIR:000216-1
AAAAAAAAAAAAGGAAC
>U_DIR:000217-1
AAAAAAAAAAAAGGAATCAAA
>U_DIR:000218-1
AAAAAAAAAAAAGGACATCAAAATTTG
>U_DIR:000219-1
AAAAAAAAAAAAGGAGAAGGAGA
>U_DIR:00021A-1
AAAAAAAAAAAAGGATTATAAAC
>U_DIR:00021B-1
AAAAAAAAAAAAGGCCAACAAAATTTG
>U_DIR:00021C-1
AAAAAAAAAAAAGTCAATAA
>U_DIR:00021D-1
AAAAAAAAAAAAGTCATGACGTC
>U_DIR:00021E-1
AAAAAAAAAAAAGTGTCATCCT
>U_DIR:00021F-1
AAAAAAAAAAAATAAAAACACT
>U_DIR:000220-1
AAAAAAAAAAAATAAAAAG
>U_DIR:000221-1
AAAAAAAAAAAATAAAAAGATGAGA
>U_DIR:000222-1
AAAAAAAAAAAATAAAATAAAAA
>U_DIR:000223-1
AAAAAAAAAAAATAACAGCTGA
>U_DIR:000224-1
AAAAAAAAAAAATAATAATTTG
>U_DIR:000225-1
AAAAAAAAAAAATACAATTTCAA
>U_DIR:000226-1
AAAAAAAAAAAATACATTT
>U_DIR:000227-1
AAAAAAAAAAAATACGCGCAAA
>U_DIR:000228-1
AAAAAAAAAAAATATCATTAATT
>U_DIR:000229-1
AAAAAAAAAAAATCCAAAAAAAAAAAA
>U_DIR:00022A-1
AAAAAAAAAAAATCCTATCTAA
>U_DIR:00022B-1
AAAAAAAAAAAATGCCGATCATTGA
>U_DIR:00022C-1
AAAAAAAAAAAATGGAATCAAATTTAA
>U_DIR:00022D-2
AAAAAAAAAAAATGGGCAAAGC
>U_DIR:00022E-1
AAAAAAAAAAAATGGGCAAAGCA
>U_DIR:00022F-1
AAAAAAAAAAAATGTGCAAAGCA
>U_DIR:000230-1
AAAAAAAAAAAATTAAAAAA
>U_DIR:000231-1
AAAAAAAAAAAATTAAAAAAAAA
>U_DIR:000232-1
AAAAAAAAAAAATTAATTCAGTCA
>U_DIR:000233-1
AAAAAAAAAAAATTATTAAT
>U_DIR:000234-1
AAAAAAAAAAAATTATTAATGA
>U_DIR:000235-1
AAAAAAAAAAAATTATTAATTA
>U_DIR:000236-1
AAAAAAAAAAAATTCCAAAAATTA
>U_DIR:000237-1
AAAAAAAAAAAATTTACTTTCATTAA
>U_DIR:000238-2
AAAAAAAAAAACAAAAAAA
>U_DIR:000239-1
AAAAAAAAAAACAAAAAAAA
>U_DIR:00023A-1
AAAAAAAAAAACAAAAAAAAAAA
>U_DIR:00023B-1
AAAAAAAAAAACAAAAAAAAAAT
>U_DIR:00023C-1
AAAAAAAAAAACAAACACTAAAA
>U_DIR:00023D-1
AAAAAAAAAAACAAAGATAA
>U_DIR:00023E-1
AAAAAAAAAAACAACGATACAA
>U_DIR:00023F-1
AAAAAAAAAAACAATAAGAGATA
>U_DIR:000240-1
AAAAAAAAAAACAATAGGAAAAAAGAGA
>U_DIR:000241-1
AAAAAAAAAAACAGAGGAA
>U_DIR:000242-1
AAAAAAAAAAACATTACTGAGGCT
>U_DIR:000243-1
AAAAAAAAAAACATTACTGAGGCTC
>U_DIR:000244-26
AAAAAAAAAAACATTACTGAGGCTT
>U_DIR:000245-2
AAAAAAAAAAACATTACTGATGCTT
>U_DIR:000246-1
AAAAAAAAAAACATTACTTATGCTT
>U_DIR:000247-1
AAAAAAAAAAACGGAGCACAT
>U_DIR:000248-1
AAAAAAAAAAACTAAAAT
>U_DIR:000249-1
AAAAAAAAAAACTAAAATAGACA
>U_DIR:00024A-2
AAAAAAAAAAAGAAAAA
>U_DIR:00024B-1
AAAAAAAAAAAGAAAAAA
>U_DIR:00024C-2
AAAAAAAAAAAGAAAAAAAA
>U_DIR:00024D-1
AAAAAAAAAAAGAAAAAAAAA
>U_DIR:00024E-1
AAAAAAAAAAAGAAAAAAAAAA
>U_DIR:00024F-1
AAAAAAAAAAAGAAAAAAAAAAA
>U_DIR:000250-1
AAAAAAAAAAAGAAAAAAAAAAAAAAA
>U_DIR:000251-1
AAAAAAAAAAAGAAAAAAAAGAT
>U_DIR:000252-1
AAAAAAAAAAAGAAAAAACAAA
>U_DIR:000253-1
AAAAAAAAAAAGAAAAAACAAAAA
>U_DIR:000254-1
AAAAAAAAAAAGAAAAAACCTAA
>U_DIR:000255-1
AAAAAAAAAAAGAAAAAAGAAA
>U_DIR:000256-1
AAAAAAAAAAAGAAAAAAGAAGAA
>U_DIR:000257-1
AAAAAAAAAAAGAAAAAATAAA
>U_DIR:000258-1
AAAAAAAAAAAGAAAAACCA
>U_DIR:000259-1
AAAAAAAAAAAGAAAAAGA
>U_DIR:00025A-1
AAAAAAAAAAAGAAAAAGAA
>U_DIR:00025B-1
AAAAAAAAAAAGAAAAAGAAAGA
>U_DIR:00025C-1
AAAAAAAAAAAGAAAAAGAAGAA
>U_DIR:00025D-1
AAAAAAAAAAAGAAAAAGAGGA
>U_DIR:00025E-1
AAAAAAAAAAAGAAAAAGGAGAAAA
>U_DIR:00025F-1
AAAAAAAAAAAGAAAAATCTA
>U_DIR:000260-1
AAAAAAAAAAAGAAAAATTTGTT
>U_DIR:000261-1
AAAAAAAAAAAGAAAACCATAA
>U_DIR:000262-1
AAAAAAAAAAAGAAAAGAAAATA
>U_DIR:000263-1
AAAAAAAAAAAGAAAATAAGAATA
>U_DIR:000264-2
AAAAAAAAAAAGAAACAAATAAAAAAAA
>U_DIR:000265-1
AAAAAAAAAAAGAAACTGTTGGT
>U_DIR:000266-1
AAAAAAAAAAAGAAAGAA
>U_DIR:000267-1
AAAAAAAAAAAGAAAGAAAGAGA
>U_DIR:000268-1
AAAAAAAAAAAGAAAGAAAGATT
>U_DIR:000269-1
AAAAAAAAAAAGAAAGAAATGCT
>U_DIR:00026A-1
AAAAAAAAAAAGAAAGAAGAA
>U_DIR:00026B-1
AAAAAAAAAAAGAAAGAGAAAGA
>U_DIR:00026C-1
AAAAAAAAAAAGAAAGT
>U_DIR:00026D-1
AAAAAAAAAAAGAAATAAGTAAAAAA
>U_DIR:00026E-1
AAAAAAAAAAAGAAATATGTA
>U_DIR:00026F-3
AAAAAAAAAAAGAAATGCAGCGA
>U_DIR:000270-3
AAAAAAAAAAAGAAGAAA
>U_DIR:000271-1
AAAAAAAAAAAGAAGAAAAA
>U_DIR:000272-1
AAAAAAAAAAAGAAGAGA
>U_DIR:000273-1
AAAAAAAAAAAGAAGGAAGGTAGA
>U_DIR:000274-1
AAAAAAAAAAAGAATAAAAAAGGA
>U_DIR:000275-1
AAAAAAAAAAAGAATGAAATT
>U_DIR:000276-1
AAAAAAAAAAAGACGAAAA
>U_DIR:000277-1
AAAAAAAAAAAGACGTAGAAGC
>U_DIR:000278-1
AAAAAAAAAAAGAGAAAA
>U_DIR:000279-1
AAAAAAAAAAAGAGAAAAAAA
>U_DIR:00027A-1
AAAAAAAAAAAGAGAAAAAAGAAAAA
>U_DIR:00027B-1
AAAAAAAAAAAGAGAAAAATAAGGAA
>U_DIR:00027C-1
AAAAAAAAAAAGAGAAAGGAAT
>U_DIR:00027D-1
AAAAAAAAAAAGAGAGA
>U_DIR:00027E-1
AAAAAAAAAAAGAGAGAAAAAA
>U_DIR:00027F-1
AAAAAAAAAAAGAGAGCACTTATCCA
>U_DIR:000280-1
AAAAAAAAAAAGAGGAAAAAAA
>U_DIR:000281-1
AAAAAAAAAAAGAGGCGA
>U_DIR:000282-1
AAAAAAAAAAAGATTTGTATTAA
>U_DIR:000283-2
AAAAAAAAAAAGATTTTGAGTA
>U_DIR:000284-1
AAAAAAAAAAAGATTTTGAGTAA
>U_DIR:000285-1
AAAAAAAAAAAGCAAAA
>U_DIR:000286-1
AAAAAAAAAAAGCGAACCG
>U_DIR:000287-1
AAAAAAAAAAAGCTTCAACAA
>U_DIR:000288-2
AAAAAAAAAAAGGAAAAAAA
>U_DIR:000289-1
AAAAAAAAAAAGGAAAAAAGAAA
>U_DIR:00028A-1
AAAAAAAAAAAGGAAAAAT
>U_DIR:00028B-1
AAAAAAAAAAAGGAAAAGAAAAGTTAA
>U_DIR:00028C-1
AAAAAAAAAAAGGACAAAAAACA
>U_DIR:00028D-1
AAAAAAAAAAAGGGAAAAA
>U_DIR:00028E-1
AAAAAAAAAAAGGGAATAATAT
>U_DIR:00028F-1
AAAAAAAAAAAGGGGAAGAGAAGAAAAT
>U_DIR:000290-1
AAAAAAAAAAAGTAAAAAAA
>U_DIR:000291-1
AAAAAAAAAAAGTAAAAAAGAAGAG
>U_DIR:000292-1
AAAAAAAAAAAGTAGAGCTCGA
>U_DIR:000293-1
AAAAAAAAAAATAAAAAAGTT
>U_DIR:000294-1
AAAAAAAAAAATAAAATAAAGA
>U_DIR:000295-1
AAAAAAAAAAATAAAGAGAAAAAGA
>U_DIR:000296-1
AAAAAAAAAAATAAGAAAACGGAA
>U_DIR:000297-1
AAAAAAAAAAATAAGAAACAAAATA
>U_DIR:000298-1
AAAAAAAAAAATAAGTAAGTTAGA
>U_DIR:000299-1
AAAAAAAAAAATAAGTTAACCTGA
>U_DIR:00029A-1
AAAAAAAAAAATACAATTT
>U_DIR:00029B-1
AAAAAAAAAAATACAATTTCA
>U_DIR:00029C-1
AAAAAAAAAAATAGAAAAAGAAA
>U_DIR:00029D-1
AAAAAAAAAAATAGTAAAAGAA
>U_DIR:00029E-1
AAAAAAAAAAATATATGAGGAA
>U_DIR:00029F-1
AAAAAAAAAAATATGTAAAAGAAGTA
>U_DIR:0002A0-1
AAAAAAAAAAATCAAAAAAAAA
>U_DIR:0002A1-1
AAAAAAAAAAATCAACTAAA
>U_DIR:0002A2-1
AAAAAAAAAAATCCTCTGGCTTA
>U_DIR:0002A3-1
AAAAAAAAAAATCTCCATGAGCGA
>U_DIR:0002A4-1
AAAAAAAAAAATGAAAAAAAGTAA
>U_DIR:0002A5-1
AAAAAAAAAAATGAAAGGTTTA
>U_DIR:0002A6-1
AAAAAAAAAAATGATGAGA
>U_DIR:0002A7-1
AAAAAAAAAAATGCAAGTTTCCT
>U_DIR:0002A8-1
AAAAAAAAAAATGGAAGAAAGA
>U_DIR:0002A9-1
AAAAAAAAAAATGGGAGAAGAGA
>U_DIR:0002AA-1
AAAAAAAAAAATGGGCAAAGA
>U_DIR:0002AB-1
AAAAAAAAAAATGTTTATGTAGA
>U_DIR:0002AC-1
AAAAAAAAAAATTAAAAA
>U_DIR:0002AD-1
AAAAAAAAAAATTAACTCAA
>U_DIR:0002AE-1
AAAAAAAAAAATTAATTCAGT
>U_DIR:0002AF-1
AAAAAAAAAAATTAGAAAAAAA
>U_DIR:0002B0-1
AAAAAAAAAAATTATTAATGA
>U_DIR:0002B1-1
AAAAAAAAAAATTATTAATGAAT
>U_DIR:0002B2-1
AAAAAAAAAAATTGAATTGCTT
>U_DIR:0002B3-1
AAAAAAAAAAATTGAGAAAAA
>U_DIR:0002B4-1
AAAAAAAAAAATTGCAATGCA
>U_DIR:0002B5-1
AAAAAAAAAAATTGCTTAAAAA
>U_DIR:0002B6-1
AAAAAAAAAACAAAAAAA
>U_DIR:0002B7-1
AAAAAAAAAACAAAAAAAAAAAA
>U_DIR:0002B8-1
AAAAAAAAAACAAAAAAAAAGAAAGA
>U_DIR:0002B9-1
AAAAAAAAAACAAAAAAGAAAA
>U_DIR:0002BA-2
AAAAAAAAAACAAAAACAAAGTGA
>U_DIR:0002BB-1
AAAAAAAAAACAAAGAAAAAAAA
>U_DIR:0002BC-1
AAAAAAAAAACAAAGGATAAGTC
>U_DIR:0002BD-1
AAAAAAAAAACAGAAAGAGTTAA
>U_DIR:0002BE-1
AAAAAAAAAACATTAAAA
>U_DIR:0002BF-23
AAAAAAAAAACATTACTGAGGCTT
>U_DIR:0002C0-1
AAAAAAAAAACCAGCAATAAACGA
>U_DIR:0002C1-1
AAAAAAAAAACCATGTGCGGATTACCA
>U_DIR:0002C2-1
AAAAAAAAAACCTATGAAA
>U_DIR:0002C3-1
AAAAAAAAAACCTCCCACTTA
>U_DIR:0002C4-1
AAAAAAAAAACCTGTTTTCCTGA
>U_DIR:0002C5-1
AAAAAAAAAACGAAAAGG
>U_DIR:0002C6-1
AAAAAAAAAACGAACGAAAGGACAA
>U_DIR:0002C7-1
AAAAAAAAAACGAAGAAAA
>U_DIR:0002C8-1
AAAAAAAAAACGATCACAAATGG
>U_DIR:0002C9-1
AAAAAAAAAACGCGGCACCA
>U_DIR:0002CA-1
AAAAAAAAAACGGTAAAAA
>U_DIR:0002CB-1
AAAAAAAAAACGTTTGACAACTATCA
>U_DIR:0002CC-1
AAAAAAAAAACTAAAACAAAACC
>U_DIR:0002CD-1
AAAAAAAAAACTAAAACTACCCGTA
>U_DIR:0002CE-1
AAAAAAAAAACTGTCGTATT
>U_DIR:0002CF-1
AAAAAAAAAACTGTTGAC
>U_DIR:0002D0-1
AAAAAAAAAACTTGTCGAACATCTAA
>U_DIR:0002D1-2
AAAAAAAAAAGAAAAAA
>U_DIR:0002D2-3
AAAAAAAAAAGAAAAAAA
>U_DIR:0002D3-1
AAAAAAAAAAGAAAAAAAA
>U_DIR:0002D4-1
AAAAAAAAAAGAAAAAAAAA
>U_DIR:0002D5-3
AAAAAAAAAAGAAAAAAAAAA
>U_DIR:0002D6-4
AAAAAAAAAAGAAAAAAAAAAA
>U_DIR:0002D7-1
AAAAAAAAAAGAAAAAAAAAAAAAA
>U_DIR:0002D8-1
AAAAAAAAAAGAAAAAAAAAAAGAGAA
>U_DIR:0002D9-1
AAAAAAAAAAGAAAAAAAAAAGA
>U_DIR:0002DA-1
AAAAAAAAAAGAAAAAAAAAATA
>U_DIR:0002DB-1
AAAAAAAAAAGAAAAAAAAAATAT
>U_DIR:0002DC-1
AAAAAAAAAAGAAAAAAAAAC
>U_DIR:0002DD-1
AAAAAAAAAAGAAAAAAAAACAAGGAAA
>U_DIR:0002DE-1
AAAAAAAAAAGAAAAAAAAAG
>U_DIR:0002DF-1
AAAAAAAAAAGAAAAAAAAAGAAAAT
>U_DIR:0002E0-1
AAAAAAAAAAGAAAAAAAAAGGAGA
>U_DIR:0002E1-1
AAAAAAAAAAGAAAAAAAAGA
>U_DIR:0002E2-1
AAAAAAAAAAGAAAAAAAAGAAAA
>U_DIR:0002E3-1
AAAAAAAAAAGAAAAAAACAAGAAAAA
>U_DIR:0002E4-1
AAAAAAAAAAGAAAAAAAGAA
>U_DIR:0002E5-1
AAAAAAAAAAGAAAAAAAGAAAA
>U_DIR:0002E6-1
AAAAAAAAAAGAAAAAAAGAAAAAATGAA
>U_DIR:0002E7-1
AAAAAAAAAAGAAAAAAAGTAAAAAG
>U_DIR:0002E8-1
AAAAAAAAAAGAAAAAAGAAGA
>U_DIR:0002E9-1
AAAAAAAAAAGAAAAACA
>U_DIR:0002EA-1
AAAAAAAAAAGAAAAACTGAAC
>U_DIR:0002EB-1
AAAAAAAAAAGAAAAAGAA
>U_DIR:0002EC-1
AAAAAAAAAAGAAAAAGAAAGTCA
>U_DIR:0002ED-2
AAAAAAAAAAGAAAAAGAGA
>U_DIR:0002EE-1
AAAAAAAAAAGAAAAATAAAAAAAAGAA
>U_DIR:0002EF-1
AAAAAAAAAAGAAAACAAACGA
>U_DIR:0002F0-1
AAAAAAAAAAGAAAAGAAAAAA
>U_DIR:0002F1-1
AAAAAAAAAAGAAAAGAAGAAGAAGA
>U_DIR:0002F2-1
AAAAAAAAAAGAAAAGAGA
>U_DIR:0002F3-1
AAAAAAAAAAGAAAGAAAAAAGG
>U_DIR:0002F4-1
AAAAAAAAAAGAAAGAAAGAGA
>U_DIR:0002F5-1
AAAAAAAAAAGAAATGAACGAGA
>U_DIR:0002F6-1
AAAAAAAAAAGAACAAAACAAA
>U_DIR:0002F7-1
AAAAAAAAAAGAAGAAAA
>U_DIR:0002F8-1
AAAAAAAAAAGAAGAAAAAAA
>U_DIR:0002F9-1
AAAAAAAAAAGAAGAAAGAAAGAA
>U_DIR:0002FA-1
AAAAAAAAAAGAAGAAAGAAGAA
>U_DIR:0002FB-1
AAAAAAAAAAGAAGAAGAAGAA
>U_DIR:0002FC-1
AAAAAAAAAAGAAGAGACAGAAAA
>U_DIR:0002FD-1
AAAAAAAAAAGAAGGAAA
>U_DIR:0002FE-1
AAAAAAAAAAGAAGGAAAACAAAAAA
>U_DIR:0002FF-1
AAAAAAAAAAGAAGGAATTAAAT
>U_DIR:000300-1
AAAAAAAAAAGAAGGGGAAAAAGA
>U_DIR:000301-1
AAAAAAAAAAGAATGCCAATTGAA
>U_DIR:000302-1
AAAAAAAAAAGAGAAAAAA
>U_DIR:000303-1
AAAAAAAAAAGAGAAAAAAAAAA
>U_DIR:000304-1
AAAAAAAAAAGAGAAAAAAAAGAA
>U_DIR:000305-1
AAAAAAAAAAGAGAAAAAAAGA
>U_DIR:000306-1
AAAAAAAAAAGAGAAAAAGAAA
>U_DIR:000307-1
AAAAAAAAAAGAGAAAAGAA
>U_DIR:000308-1
AAAAAAAAAAGAGAAGTCGCAGATATAA
>U_DIR:000309-1
AAAAAAAAAAGAGAATTGTTGG
>U_DIR:00030A-1
AAAAAAAAAAGAGAGAAAAGAG
>U_DIR:00030B-1
AAAAAAAAAAGAGGAAAA
>U_DIR:00030C-1
AAAAAAAAAAGAGGAATTAGTCAA
>U_DIR:00030D-1
AAAAAAAAAAGAGTCAAAAAA
>U_DIR:00030E-1
AAAAAAAAAAGAGTGAAACTA
>U_DIR:00030F-1
AAAAAAAAAAGAGTGAATTGTCT
>U_DIR:000310-1
AAAAAAAAAAGATAAAAGAAAAAGA
>U_DIR:000311-1
AAAAAAAAAAGATAAGAAAGGAGAAAA
>U_DIR:000312-1
AAAAAAAAAAGATTAGTTAGCTAT
>U_DIR:000313-1
AAAAAAAAAAGATTGGACAAA
>U_DIR:000314-1
AAAAAAAAAAGATTTGA
>U_DIR:000315-1
AAAAAAAAAAGCAAAACAGGAA
>U_DIR:000316-1
AAAAAAAAAAGCACAAGA
>U_DIR:000317-1
AAAAAAAAAAGCTTATCTTAGTA
>U_DIR:000318-1
AAAAAAAAAAGGAAAAAGAAAAA
>U_DIR:000319-1
AAAAAAAAAAGGAAAGAAAGTGAA
>U_DIR:00031A-1
AAAAAAAAAAGGAAAGAAG
>U_DIR:00031B-1
AAAAAAAAAAGGAATAAAAAAAAAAAAA
>U_DIR:00031C-1
AAAAAAAAAAGGAGAAAAAAAA
>U_DIR:00031D-1
AAAAAAAAAAGGAGAAAAGAACAA
>U_DIR:00031E-1
AAAAAAAAAAGGCTAAATAAAT
>U_DIR:00031F-1
AAAAAAAAAAGGGAAAAAGAC
>U_DIR:000320-1
AAAAAAAAAAGGGAAGGAGGGGACA
>U_DIR:000321-1
AAAAAAAAAAGGGACGTAATCAA
>U_DIR:000322-1
AAAAAAAAAAGGGGTAAAAAAAA
>U_DIR:000323-1
AAAAAAAAAAGTAAAAAGTAAA
>U_DIR:000324-1
AAAAAAAAAAGTAGAAAAAAA
>U_DIR:000325-1
AAAAAAAAAAGTATAACGAGA
>U_DIR:000326-1
AAAAAAAAAAGTCACTTAGG
>U_DIR:000327-1
AAAAAAAAAAGTTTTCTTGAAGAAAT
>U_DIR:000328-1
AAAAAAAAAATAAAAAAAA
>U_DIR:000329-1
AAAAAAAAAATAAAAAAAAA
>U_DIR:00032A-2
AAAAAAAAAATAAAAAAAAAA
>U_DIR:00032B-1
AAAAAAAAAATAAAAAAAAAAAAAA
>U_DIR:00032C-1
AAAAAAAAAATAAAAAAAAAAGT
>U_DIR:00032D-1
AAAAAAAAAATAAAAAAAGAAT
>U_DIR:00032E-1
AAAAAAAAAATAAAAAATGATGA
>U_DIR:00032F-1
AAAAAAAAAATAACAGCTGATTCCTT
>U_DIR:000330-1
AAAAAAAAAATAAGGAGAA
>U_DIR:000331-2
AAAAAAAAAATAAGTTAACCTGA
>U_DIR:000332-1
AAAAAAAAAATAAGTTAACCTGTAA
>U_DIR:000333-1
AAAAAAAAAATAATGATCCTTCC
>U_DIR:000334-1
AAAAAAAAAATAGAAAAAAAAAAGAA
>U_DIR:000335-1
AAAAAAAAAATAGTTTACGTTAC
>U_DIR:000336-1
AAAAAAAAAATATACATGGGCA
>U_DIR:000337-1
AAAAAAAAAATATCAAAAAAAAAA
>U_DIR:000338-1
AAAAAAAAAATCAGAAAAGTCA
>U_DIR:000339-1
AAAAAAAAAATCTTCCTTTTCTT
>U_DIR:00033A-1
AAAAAAAAAATGAAAATATTGTA
>U_DIR:00033B-1
AAAAAAAAAATGAAGAGGACGA
>U_DIR:00033C-1
AAAAAAAAAATGCAAATACACA
>U_DIR:00033D-1
AAAAAAAAAATGCGAAAGAC
>U_DIR:00033E-1
AAAAAAAAAATGGAATCAAATTGA
>U_DIR:00033F-1
AAAAAAAAAATGGATATTTCGAG
>U_DIR:000340-1
AAAAAAAAAATGGGAGAAGAAAA
>U_DIR:000341-1
AAAAAAAAAATGGGCAAAGCAA
>U_DIR:000342-1
AAAAAAAAAATGTTAAAATCATCAA
>U_DIR:000343-1
AAAAAAAAAATGTTCTTCACACGTCCATA
>U_DIR:000344-1
AAAAAAAAAATGTTTACAATTTT
>U_DIR:000345-2
AAAAAAAAAATGTTTATGTAGA
>U_DIR:000346-1
AAAAAAAAAATTATTAAA
>U_DIR:000347-1
AAAAAAAAAATTATTAAT
>U_DIR:000348-6
AAAAAAAAAATTATTAATGA
>U_DIR:000349-1
AAAAAAAAAATTATTAATGAA
>U_DIR:00034A-2
AAAAAAAAAATTATTAATGAAT
>U_DIR:00034B-1
AAAAAAAAAATTATTCGA
>U_DIR:00034C-1
AAAAAAAAAATTATTCGAAGATA
>U_DIR:00034D-1
AAAAAAAAAATTCAAAA
>U_DIR:00034E-1
AAAAAAAAAATTGAAGTATTAGGAA
>U_DIR:00034F-1
AAAAAAAAAATTGAGTGATCGC
>U_DIR:000350-1
AAAAAAAAAATTGATCATTATATT
>U_DIR:000351-1
AAAAAAAAAATTGATTAATTAGAA
>U_DIR:000352-1
AAAAAAAAAATTGGAAATTGAGA
>U_DIR:000353-1
AAAAAAAAAATTTAACATT
>U_DIR:000354-1
AAAAAAAAAATTTGGAACTCT
>U_DIR:000355-1
AAAAAAAAACAAAAAAAA
>U_DIR:000356-1
AAAAAAAAACAAAAAAAAA
>U_DIR:000357-1
AAAAAAAAACAAAAAAAAAAA
>U_DIR:000358-1
AAAAAAAAACAAAAAAAAAAAA
>U_DIR:000359-1
AAAAAAAAACAAAAAAAAAAAAA
>U_DIR:00035A-1
AAAAAAAAACAAAAAAAAG
>U_DIR:00035B-1
AAAAAAAAACAAAAAGAAACCG
>U_DIR:00035C-1
AAAAAAAAACAAAATCGATAA
>U_DIR:00035D-1
AAAAAAAAACAAAGATCAAAATTTCAGAA
>U_DIR:00035E-1
AAAAAAAAACAAGAGAAAAAAAGAA
>U_DIR:00035F-1
AAAAAAAAACAAGAGAAAAATGA
>U_DIR:000360-1
AAAAAAAAACAAGCAGTGA
>U_DIR:000361-1
AAAAAAAAACAATACTGAGGCTT
>U_DIR:000362-1
AAAAAAAAACAGAAAGAGTTACA
>U_DIR:000363-1
AAAAAAAAACAGTAACAGAATG
>U_DIR:000364-1
AAAAAAAAACAGTAGAAGTGTC
>U_DIR:000365-1
AAAAAAAAACAGTTATTGAAA
>U_DIR:000366-1
AAAAAAAAACATGCATTTAA
>U_DIR:000367-1
AAAAAAAAACATTACTGAGGATT
>U_DIR:000368-1
AAAAAAAAACATTACTGAGGC
>U_DIR:000369-1
AAAAAAAAACATTACTGAGGCGT
>U_DIR:00036A-1
AAAAAAAAACATTACTGAGGCT
>U_DIR:00036B-28
AAAAAAAAACATTACTGAGGCTT
>U_DIR:00036C-1
AAAAAAAAACATTACTGAGGTTT
>U_DIR:00036D-1
AAAAAAAAACATTACTGAGTCTT
>U_DIR:00036E-1
AAAAAAAAACATTACTGATGCTT
>U_DIR:00036F-1
AAAAAAAAACATTACTGGGGCTT
>U_DIR:000370-1
AAAAAAAAACATTACTTAGGCT
>U_DIR:000371-1
AAAAAAAAACATTACTTAGTCTT
>U_DIR:000372-1
AAAAAAAAACATTTAAAGATATAAG
>U_DIR:000373-1
AAAAAAAAACCAAAAAAAACAATACACGAC
>U_DIR:000374-1
AAAAAAAAACCAGTGACGTAAC
>U_DIR:000375-1
AAAAAAAAACCCCAATGTTCTTCACATG
>U_DIR:000376-1
AAAAAAAAACCCGCGACAGCAA
>U_DIR:000377-1
AAAAAAAAACCCGTTTGCCCCAT
>U_DIR:000378-1
AAAAAAAAACCGAATCAA
>U_DIR:000379-1
AAAAAAAAACCGCGAACGACAAG
>U_DIR:00037A-1
AAAAAAAAACCTGATTAAAAGT
>U_DIR:00037B-1
AAAAAAAAACGAAAAAAAAA
>U_DIR:00037C-1
AAAAAAAAACGAAAAAAGA
>U_DIR:00037D-1
AAAAAAAAACGAGGCAT
>U_DIR:00037E-1
AAAAAAAAACGCTCTTCCACT
>U_DIR:00037F-1
AAAAAAAAACGTTGAAAAAT
>U_DIR:000380-1
AAAAAAAAACTGAAAGAAAAAA
>U_DIR:000381-1
AAAAAAAAACTGGGGTATGGA
>U_DIR:000382-1
AAAAAAAAACTGTAACATCATGTC
>U_DIR:000383-1
AAAAAAAAACTGTACTAGAC
>U_DIR:000384-1
AAAAAAAAACTTAGATTTAAATTTCAGAA
>U_DIR:000385-2
AAAAAAAAACTTCATCTAAGAC
>U_DIR:000386-1
AAAAAAAAACTTCTGCGTGCAA
>U_DIR:000387-1
AAAAAAAAACTTTTCAG
>U_DIR:000388-1
AAAAAAAAAGAAAAAAA
>U_DIR:000389-2
AAAAAAAAAGAAAAAAAAA
>U_DIR:00038A-3
AAAAAAAAAGAAAAAAAAAA
>U_DIR:00038B-4
AAAAAAAAAGAAAAAAAAAAA
>U_DIR:00038C-2
AAAAAAAAAGAAAAAAAAAAAA
>U_DIR:00038D-1
AAAAAAAAAGAAAAAAAAAAAAA
>U_DIR:00038E-1
AAAAAAAAAGAAAAAAAAAAAAAAAA
>U_DIR:00038F-1
AAAAAAAAAGAAAAAAAAAAAAAAAAAAA
>U_DIR:000390-1
AAAAAAAAAGAAAAAAAAAAAAGA
>U_DIR:000391-1
AAAAAAAAAGAAAAAAAAAAAAGGATAAT
>U_DIR:000392-1
AAAAAAAAAGAAAAAAAAAACAA
>U_DIR:000393-1
AAAAAAAAAGAAAAAAAAAAGA
>U_DIR:000394-1
AAAAAAAAAGAAAAAAAAAAT
>U_DIR:000395-1
AAAAAAAAAGAAAAAAAAAGAAC
>U_DIR:000396-1
AAAAAAAAAGAAAAAAAAATAAAA
>U_DIR:000397-1
AAAAAAAAAGAAAAAAACAAAAAAA
>U_DIR:000398-1
AAAAAAAAAGAAAAAAAGA
>U_DIR:000399-1
AAAAAAAAAGAAAAAAAGAGAAAA
>U_DIR:00039A-1
AAAAAAAAAGAAAAAACAAACAAAAGAATA
>U_DIR:00039B-1
AAAAAAAAAGAAAAAACCTAACC
>U_DIR:00039C-1
AAAAAAAAAGAAAAAAGACAAAA
>U_DIR:00039D-1
AAAAAAAAAGAAAAAAGAGA
>U_DIR:00039E-1
AAAAAAAAAGAAAAAAGAGAAA
>U_DIR:00039F-2
AAAAAAAAAGAAAAACAGAA
>U_DIR:0003A0-1
AAAAAAAAAGAAAAAGA
>U_DIR:0003A1-1
AAAAAAAAAGAAAAAGAAAAAAACAA
>U_DIR:0003A2-1
AAAAAAAAAGAAAAAGAAGAGA
>U_DIR:0003A3-1
AAAAAAAAAGAAAAAGGGAGGAA
>U_DIR:0003A4-1
AAAAAAAAAGAAAACTAA
>U_DIR:0003A5-1
AAAAAAAAAGAAAAGAA
>U_DIR:0003A6-1
AAAAAAAAAGAAAAGAAAAAA
>U_DIR:0003A7-1
AAAAAAAAAGAAAAGAAAAAAAAA
>U_DIR:0003A8-1
AAAAAAAAAGAAAAGAAAAG
>U_DIR:0003A9-1
AAAAAAAAAGAAAAGAAATAGA
>U_DIR:0003AA-1
AAAAAAAAAGAAAAGAGAGAGA
>U_DIR:0003AB-1
AAAAAAAAAGAAACAAAAGAA
>U_DIR:0003AC-1
AAAAAAAAAGAAACCTGCGA
>U_DIR:0003AD-1
AAAAAAAAAGAAAGAAAAGAGA
>U_DIR:0003AE-1
AAAAAAAAAGAAAGAAACGAAA
>U_DIR:0003AF-1
AAAAAAAAAGAAAGGAGA
>U_DIR:0003B0-1
AAAAAAAAAGAAAGGAGAAGA
>U_DIR:0003B1-1
AAAAAAAAAGAAATCTGGTTATT
>U_DIR:0003B2-1
AAAAAAAAAGAACATGTAATTTCA
>U_DIR:0003B3-1
AAAAAAAAAGAAGAAAAAA
>U_DIR:0003B4-1
AAAAAAAAAGAAGAAAAAAAAC
>U_DIR:0003B5-1
AAAAAAAAAGAAGAAAAAAGGAAAA
>U_DIR:0003B6-1
AAAAAAAAAGAAGAAGAATAAAAATA
>U_DIR:0003B7-1
AAAAAAAAAGAAGAAGAGA
>U_DIR:0003B8-1
AAAAAAAAAGAAGAGAAAAGATA
>U_DIR:0003B9-1
AAAAAAAAAGAAGAGAAGAAATTTTTTGA
>U_DIR:0003BA-1
AAAAAAAAAGAAGAGGAGAAA
>U_DIR:0003BB-1
AAAAAAAAAGAAGTGAAAAGA
>U_DIR:0003BC-1
AAAAAAAAAGAATAAAATAA
>U_DIR:0003BD-1
AAAAAAAAAGACCAAAAAA
>U_DIR:0003BE-1
AAAAAAAAAGACCTTAGAAA
>U_DIR:0003BF-1
AAAAAAAAAGACGAAAAAAAAGAA
>U_DIR:0003C0-1
AAAAAAAAAGACTCTAAGAAA
>U_DIR:0003C1-1
AAAAAAAAAGAGAAAAAA
>U_DIR:0003C2-1
AAAAAAAAAGAGAAAAACGACAA
>U_DIR:0003C3-1
AAAAAAAAAGAGAAAAAGA
>U_DIR:0003C4-1
AAAAAAAAAGAGAAAAGAAAAGGA
>U_DIR:0003C5-1
AAAAAAAAAGAGAAAAGAG
>U_DIR:0003C6-1
AAAAAAAAAGAGAAAAGAGAATT
>U_DIR:0003C7-1
AAAAAAAAAGAGAAAGAAAAAGAA
>U_DIR:0003C8-1
AAAAAAAAAGAGAACAAAAAA
>U_DIR:0003C9-1
AAAAAAAAAGAGAAGAAAAAAGAAAAAAA
>U_DIR:0003CA-1
AAAAAAAAAGAGGAAAGAA
>U_DIR:0003CB-1
AAAAAAAAAGATAAAAAAAAAAGA
>U_DIR:0003CC-1
AAAAAAAAAGATAGAAAAAGTA
>U_DIR:0003CD-1
AAAAAAAAAGATGACTGCACGA
>U_DIR:0003CE-1
AAAAAAAAAGATGCTAAAA
>U_DIR:0003CF-1
AAAAAAAAAGATTTATGAAT
>U_DIR:0003D0-1
AAAAAAAAAGCAAAAAAAAAAAA
>U_DIR:0003D1-1
AAAAAAAAAGCAAGTCAAGAA
>U_DIR:0003D2-1
AAAAAAAAAGCATATCAAGTCATA
>U_DIR:0003D3-1
AAAAAAAAAGCATCCTTCGCTCT
>U_DIR:0003D4-1
AAAAAAAAAGCATGTAATT
>U_DIR:0003D5-1
AAAAAAAAAGCGCGCAAAA
>U_DIR:0003D6-1
AAAAAAAAAGCTCTGCAGGAGTACA
>U_DIR:0003D7-1
AAAAAAAAAGCTTATCTTAGTAA
>U_DIR:0003D8-1
AAAAAAAAAGGAAAAAA
>U_DIR:0003D9-1
AAAAAAAAAGGAAAAAAATCGTGA
>U_DIR:0003DA-1
AAAAAAAAAGGAAAGAAAAATTT
>U_DIR:0003DB-1
AAAAAAAAAGGAAGAGAAAAGAAGAA
>U_DIR:0003DC-1
AAAAAAAAAGGAATTGAAAATTTTA
>U_DIR:0003DD-2
AAAAAAAAAGGAGAAAAAAAAAAAAAA
>U_DIR:0003DE-1
AAAAAAAAAGGAGAGAAGAA
>U_DIR:0003DF-1
AAAAAAAAAGGAGGAGGAA
>U_DIR:0003E0-1
AAAAAAAAAGGAGGGAAAAAAAAAGAA
>U_DIR:0003E1-1
AAAAAAAAAGGATATGCATTGGT
>U_DIR:0003E2-1
AAAAAAAAAGGATGGAAAGA
>U_DIR:0003E3-1
AAAAAAAAAGGGAAGGGAAAA
>U_DIR:0003E4-1
AAAAAAAAAGGGCTATTGTTTA
>U_DIR:0003E5-1
AAAAAAAAAGGGGAAAAA
>U_DIR:0003E6-1
AAAAAAAAAGGGTAACAT
>U_DIR:0003E7-1
AAAAAAAAAGGGTAAGA
>U_DIR:0003E8-1
AAAAAAAAAGTAATTATTTTGATAAA
>U_DIR:0003E9-1
AAAAAAAAAGTCGTTAATCTTT
>U_DIR:0003EA-1
AAAAAAAAAGTGAAGAGAGAAA
>U_DIR:0003EB-1
AAAAAAAAAGTGACGAACAGACA
>U_DIR:0003EC-1
AAAAAAAAAGTTAGTCAATCTT
>U_DIR:0003ED-1
AAAAAAAAATAAAAAAA
>U_DIR:0003EE-1
AAAAAAAAATAAAAAAAAAA
>U_DIR:0003EF-1
AAAAAAAAATAAAAAAAGAGA
>U_DIR:0003F0-1
AAAAAAAAATAAAAAAAT
>U_DIR:0003F1-1
AAAAAAAAATAAAAAAATAA
>U_DIR:0003F2-1
AAAAAAAAATAAAATAA
>U_DIR:0003F3-1
AAAAAAAAATAAAATAAAAATA
>U_DIR:0003F4-1
AAAAAAAAATAAAATACACAA
>U_DIR:0003F5-1
AAAAAAAAATAAAATCGACTGT
>U_DIR:0003F6-1
AAAAAAAAATAAAATTTGGTTAAAAA
>U_DIR:0003F7-1
AAAAAAAAATAAGTTAAC
>U_DIR:0003F8-2
AAAAAAAAATAAGTTAACCTG
>U_DIR:0003F9-1
AAAAAAAAATAAGTTAACCTGAA
>U_DIR:0003FA-1
AAAAAAAAATAATGATCCTTCC
>U_DIR:0003FB-1
AAAAAAAAATAATGGATAAAAGAGAA
>U_DIR:0003FC-1
AAAAAAAAATACAAAAAA
>U_DIR:0003FD-1
AAAAAAAAATACAATTTC
>U_DIR:0003FE-1
AAAAAAAAATACGAAAATCCTCG
>U_DIR:0003FF-1
AAAAAAAAATACGGCTTA
>U_DIR:000400-1
AAAAAAAAATAGAAGAAGGATTAA
>U_DIR:000401-1
AAAAAAAAATAGAGAAA
>U_DIR:000402-1
AAAAAAAAATAGATGAAATGCA
>U_DIR:000403-1
AAAAAAAAATAGGAGGAGAA
>U_DIR:000404-1
AAAAAAAAATAGTTTTACGTT
>U_DIR:000405-2
AAAAAAAAATAGTTTTACGTTAC
>U_DIR:000406-1
AAAAAAAAATAGTTTTACGTTACT
>U_DIR:000407-1
AAAAAAAAATATGGTTGTCGAC
>U_DIR:000408-1
AAAAAAAAATCAAAACAAAACGA
>U_DIR:000409-1
AAAAAAAAATCAAACTGATAAC
>U_DIR:00040A-1
AAAAAAAAATCAAATCATTAA
>U_DIR:00040B-1
AAAAAAAAATCAGGTATAGA
>U_DIR:00040C-1
AAAAAAAAATCCTAACAATTTGAA
>U_DIR:00040D-1
AAAAAAAAATCGGAGAAAATTTAGA
>U_DIR:00040E-1
AAAAAAAAATCGGATAATCC
>U_DIR:00040F-1
AAAAAAAAATCTGCAAGTGA
>U_DIR:000410-1
AAAAAAAAATGAAAGACATGGGTAGTGAGA
>U_DIR:000411-1
AAAAAAAAATGAGAAATTTTA
>U_DIR:000412-1
AAAAAAAAATGAGAAATTTTAA
>U_DIR:000413-1
AAAAAAAAATGAGAGGAAAGGAGA
>U_DIR:000414-1
AAAAAAAAATGATTATTATATAA
>U_DIR:000415-1
AAAAAAAAATGCTTCTTTG
>U_DIR:000416-1
AAAAAAAAATGGGAAGGCAGCCA
>U_DIR:000417-1
AAAAAAAAATGGGCAAAGAA
>U_DIR:000418-1
AAAAAAAAATGTATTCATTTTTA
>U_DIR:000419-1
AAAAAAAAATGTGGCGCTCGCTA
>U_DIR:00041A-1
AAAAAAAAATTAAACAAAGATA
>U_DIR:00041B-1
AAAAAAAAATTAAATGGGAAGATG
>U_DIR:00041C-1
AAAAAAAAATTATTAATG
>U_DIR:00041D-11
AAAAAAAAATTATTAATGA
>U_DIR:00041E-1
AAAAAAAAATTATTAATGAATAA
>U_DIR:00041F-1
AAAAAAAAATTATTAATGT
>U_DIR:000420-1
AAAAAAAAATTATTCGAAGATA
>U_DIR:000421-2
AAAAAAAAATTATTCGAAGATAA
>U_DIR:000422-1
AAAAAAAAATTATTCGAAGATAAA
>U_DIR:000423-1
AAAAAAAAATTATTCGAATATT
>U_DIR:000424-2
AAAAAAAAATTCAAAAGGATC
>U_DIR:000425-1
AAAAAAAAATTCACTGACTCCAG
>U_DIR:000426-1
AAAAAAAAATTCGTTTAAAAAT
>U_DIR:000427-1
AAAAAAAAATTGTAGCAGGTAT
>U_DIR:000428-1
AAAAAAAAATTTGGAACGC
>U_DIR:000429-3
AAAAAAAAATTTGGAACGCTT
>U_DIR:00042A-1
AAAAAAAAATTTGGAACGCTTA
>U_DIR:00042B-2
AAAAAAAAATTTGGAACGCTTC
>U_DIR:00042C-7
AAAAAAAAATTTGGAACGCTTCA
>U_DIR:00042D-1
AAAAAAAAATTTGGAACGCTTCAA
>U_DIR:00042E-1
AAAAAAAAATTTGGAGAAGA
>U_DIR:00042F-1
AAAAAAAAATTTTGTTGCTCT
>U_DIR:000430-1
AAAAAAAAATTTTTTTTTATCA
>U_DIR:000431-1
AAAAAAAACAAAAAAAA
>U_DIR:000432-2
AAAAAAAACAAAAAAAAA
>U_DIR:000433-1
AAAAAAAACAAAAAAAAAAA
>U_DIR:000434-1
AAAAAAAACAAAAAAAAAAAA
>U_DIR:000435-2
AAAAAAAACAAAAAAAAAAAAA
>U_DIR:000436-1
AAAAAAAACAAAAAAACAAACT
>U_DIR:000437-1
AAAAAAAACAAAAAAAGAGAATGA
>U_DIR:000438-2
AAAAAAAACAAAAAAGAGAAAAAAA
>U_DIR:000439-1
AAAAAAAACAAAAGGAGAAAAAAAGAC
>U_DIR:00043A-1
AAAAAAAACAAAATAAAAAAAA
>U_DIR:00043B-1
AAAAAAAACAAACCAATAAACC
>U_DIR:00043C-1
AAAAAAAACAAAGAAAAA
>U_DIR:00043D-1
AAAAAAAACAAAGTGTCA
>U_DIR:00043E-1
AAAAAAAACAAATATGCAGGACGA
>U_DIR:00043F-1
AAAAAAAACAACCAAACA
>U_DIR:000440-1
AAAAAAAACAAGAGAAAAATGA
>U_DIR:000441-1
AAAAAAAACAAGGAAAAAAGAAG
>U_DIR:000442-1
AAAAAAAACAATCTCAACAATAGTTA
>U_DIR:000443-1
AAAAAAAACACTTAAAAAAAAAA
>U_DIR:000444-1
AAAAAAAACAGAAAGAGTTACACA
>U_DIR:000445-1
AAAAAAAACATTACCGAGGCTT
>U_DIR:000446-1
AAAAAAAACATTACTAGGCTT
>U_DIR:000447-1
AAAAAAAACATTACTGAGACTT
>U_DIR:000448-1
AAAAAAAACATTACTGAGG
>U_DIR:000449-1
AAAAAAAACATTACTGAGGC
>U_DIR:00044A-3
AAAAAAAACATTACTGAGGCT
>U_DIR:00044B-198
AAAAAAAACATTACTGAGGCTT
>U_DIR:00044C-1
AAAAAAAACATTACTGAGGCTTAA
>U_DIR:00044D-2
AAAAAAAACATTACTGAGGTTT
>U_DIR:00044E-1
AAAAAAAACATTACTGAGTCT
>U_DIR:00044F-6
AAAAAAAACATTACTGAGTCTT
>U_DIR:000450-3
AAAAAAAACATTACTGATGCTT
>U_DIR:000451-2
AAAAAAAACATTACTGATTCTT
>U_DIR:000452-1
AAAAAAAACATTACTGGGGCTT
>U_DIR:000453-1
AAAAAAAACATTACTGTAGGCAC
>U_DIR:000454-1
AAAAAAAACATTACTTAGGCTT
>U_DIR:000455-1
AAAAAAAACATTACTTAGTCTT
>U_DIR:000456-1
AAAAAAAACATTATCGAGTCT
>U_DIR:000457-1
AAAAAAAACATTATTGAGGCTT
>U_DIR:000458-1
AAAAAAAACATTATTGATGCTT
>U_DIR:000459-1
AAAAAAAACATTGAGAGTTA
>U_DIR:00045A-2
AAAAAAAACATTGAGAGTTTTAA
>U_DIR:00045B-1
AAAAAAAACCATGATTAATAA
>U_DIR:00045C-1
AAAAAAAACCATGTGCGGATTAC
>U_DIR:00045D-1
AAAAAAAACCATGTGCGGATTACC
>U_DIR:00045E-2
AAAAAAAACCATGTGCGGATTACCA
>U_DIR:00045F-1
AAAAAAAACCATGTGCTGATTAC
>U_DIR:000460-1
AAAAAAAACCCATCGCAAGGTCT
>U_DIR:000461-1
AAAAAAAACCGCTGGGGCAAGAGAAC
>U_DIR:000462-1
AAAAAAAACCGGAAAACTGGAAAAC
>U_DIR:000463-1
AAAAAAAACCTGACGAATACGA
>U_DIR:000464-1
AAAAAAAACCTGTTTTCCTGAT
>U_DIR:000465-1
AAAAAAAACCTTCCAACGTGT
>U_DIR:000466-1
AAAAAAAACCTTTCAAGGGGA
>U_DIR:000467-1
AAAAAAAACGAAAAAAAAGAACA
>U_DIR:000468-1
AAAAAAAACGAAAAAAACGAAA
>U_DIR:000469-1
AAAAAAAACGAAATCCTGCTGGGT
>U_DIR:00046A-1
AAAAAAAACGAACAGAAAGATTGAA
>U_DIR:00046B-1
AAAAAAAACGAAGAAACAAAAT
>U_DIR:00046C-3
AAAAAAAACGAAGCTATAA
>U_DIR:00046D-1
AAAAAAAACGAAGCTATAACC
>U_DIR:00046E-1
AAAAAAAACGAAGCTATAACCA
>U_DIR:00046F-9
AAAAAAAACGAAGCTATAATC
>U_DIR:000470-1
AAAAAAAACGAAGCTATAATCA
>U_DIR:000471-1
AAAAAAAACGAAGCTATAATCCA
>U_DIR:000472-2
AAAAAAAACGAAGCTATAATCGA
>U_DIR:000473-1
AAAAAAAACGAAGCTATAATCTA
>U_DIR:000474-1
AAAAAAAACGATTTGTAGT
>U_DIR:000475-1
AAAAAAAACGGGCAATAAATCTAT
>U_DIR:000476-1
AAAAAAAACGTCTATTATATAGT
>U_DIR:000477-1
AAAAAAAACTAAAACTACCCGTT
>U_DIR:000478-1
AAAAAAAACTAAGAAACAAAAT
>U_DIR:000479-1
AAAAAAAACTAAGCTATAACC
>U_DIR:00047A-1
AAAAAAAACTAAGCTATAATCGA
>U_DIR:00047B-1
AAAAAAAACTCCCATTCTCACCA
>U_DIR:00047C-1
AAAAAAAACTCTATCCAGTGAACA
>U_DIR:00047D-1
AAAAAAAACTGAATTAT
>U_DIR:00047E-1
AAAAAAAACTGATCTGTTACCA
>U_DIR:00047F-1
AAAAAAAACTGCATCGTTGATT
>U_DIR:000480-1
AAAAAAAACTGCTAATTG
>U_DIR:000481-1
AAAAAAAACTGGACAATCGTAG
>U_DIR:000482-1
AAAAAAAACTGGTTTGGTTTT
>U_DIR:000483-1
AAAAAAAACTGTTGAACAAAGTAT
>U_DIR:000484-1
AAAAAAAACTTCACTGACTCCA
>U_DIR:000485-1
AAAAAAAACTTCAGCAAACTGTT
>U_DIR:000486-1
AAAAAAAACTTCATCTAAGAA
>U_DIR:000487-1
AAAAAAAACTTCATCTAAGAC
>U_DIR:000488-1
AAAAAAAACTTGCAAATAATA
>U_DIR:000489-1
AAAAAAAACTTGTCAAACATC
>U_DIR:00048A-1
AAAAAAAAGAAAAAAAAA
>U_DIR:00048B-4
AAAAAAAAGAAAAAAAAAA
>U_DIR:00048C-3
AAAAAAAAGAAAAAAAAAAA
>U_DIR:00048D-1
AAAAAAAAGAAAAAAAAAAAA
>U_DIR:00048E-1
AAAAAAAAGAAAAAAAAAAAAA
>U_DIR:00048F-3
AAAAAAAAGAAAAAAAAAAAAAA
>U_DIR:000490-1
AAAAAAAAGAAAAAAAAAAAAAAC
>U_DIR:000491-1
AAAAAAAAGAAAAAAAAAAACACA
>U_DIR:000492-1
AAAAAAAAGAAAAAAAAAAAGAAAAGTA
>U_DIR:000493-1
AAAAAAAAGAAAAAAAAAAC
>U_DIR:000494-1
AAAAAAAAGAAAAAAAAAACATA
>U_DIR:000495-1
AAAAAAAAGAAAAAAAAAACGA
>U_DIR:000496-1
AAAAAAAAGAAAAAAAAAGAAAAAAAA
>U_DIR:000497-1
AAAAAAAAGAAAAAAAAGAAAAAAGAAAA
>U_DIR:000498-1
AAAAAAAAGAAAAAAAATAAGTAAAG
>U_DIR:000499-1
AAAAAAAAGAAAAAAAATAG
>U_DIR:00049A-1
AAAAAAAAGAAAAAAACA
>U_DIR:00049B-1
AAAAAAAAGAAAAAAAGAAACGCA
>U_DIR:00049C-1
AAAAAAAAGAAAAAAAGAGA
>U_DIR:00049D-1
AAAAAAAAGAAAAAAAGTCCA
>U_DIR:00049E-1
AAAAAAAAGAAAAAAATAACAAAAAAAAA
>U_DIR:00049F-1
AAAAAAAAGAAAAAACCTAACCC
>U_DIR:0004A0-1
AAAAAAAAGAAAAAACCTAACCCTA
>U_DIR:0004A1-1
AAAAAAAAGAAAAAACGAATTTA
>U_DIR:0004A2-1
AAAAAAAAGAAAAAAGAA
>U_DIR:0004A3-1
AAAAAAAAGAAAAAAGAAAAA
>U_DIR:0004A4-1
AAAAAAAAGAAAAAAGAAAAAA
>U_DIR:0004A5-1
AAAAAAAAGAAAAAAGAAAAAAA
>U_DIR:0004A6-1
AAAAAAAAGAAAAAGAAAAA
>U_DIR:0004A7-1
AAAAAAAAGAAAAAGAAAAGTGA
>U_DIR:0004A8-1
AAAAAAAAGAAAAAGAAGG
>U_DIR:0004A9-1
AAAAAAAAGAAAACAAAGACC
>U_DIR:0004AA-1
AAAAAAAAGAAAAGAAAAA
>U_DIR:0004AB-1
AAAAAAAAGAAAAGAAAAAAGAGAA
>U_DIR:0004AC-1
AAAAAAAAGAAAAGAAAAAGCCC
>U_DIR:0004AD-1
AAAAAAAAGAAAAGAAAACTAGA
>U_DIR:0004AE-1
AAAAAAAAGAAAAGAGAC
>U_DIR:0004AF-1
AAAAAAAAGAAAATAAAAAATA
>U_DIR:0004B0-1
AAAAAAAAGAAACTGCTGATA
>U_DIR:0004B1-1
AAAAAAAAGAAAGAAAAAAAAGA
>U_DIR:0004B2-1
AAAAAAAAGAAAGAAAAGA
>U_DIR:0004B3-1
AAAAAAAAGAAAGAAGGAGAAAG
>U_DIR:0004B4-1
AAAAAAAAGAAAGAATAAAA
>U_DIR:0004B5-1
AAAAAAAAGAAAGAGAAAAAAGA
>U_DIR:0004B6-1
AAAAAAAAGAAAGAGAAC
>U_DIR:0004B7-1
AAAAAAAAGAAAGAGAGAGAGA
>U_DIR:0004B8-1
AAAAAAAAGAAATGCAGCGATA
>U_DIR:0004B9-1
AAAAAAAAGAACAAGAAAA
>U_DIR:0004BA-1
AAAAAAAAGAACAAGGGAACAAG
>U_DIR:0004BB-1
AAAAAAAAGAACACAGAGAAAA
>U_DIR:0004BC-1
AAAAAAAAGAACATTTTCAATCA
>U_DIR:0004BD-1
AAAAAAAAGAACATTTTCAATCAT
>U_DIR:0004BE-1
AAAAAAAAGAACGGAGAGGAAAA
>U_DIR:0004BF-1
AAAAAAAAGAACTAGGAAAAT
>U_DIR:0004C0-1
AAAAAAAAGAACTAGGAAAATCAATTA
>U_DIR:0004C1-1
AAAAAAAAGAAGAAAAAAAGAAA
>U_DIR:0004C2-1
AAAAAAAAGAAGAAAAAGATGGAAAA
>U_DIR:0004C3-1
AAAAAAAAGAAGAAGAAAAA
>U_DIR:0004C4-1
AAAAAAAAGAAGAAGAAAAGAGA
>U_DIR:0004C5-1
AAAAAAAAGAAGACAAAAAAAAA
>U_DIR:0004C6-1
AAAAAAAAGAAGGAGGATTTTG
>U_DIR:0004C7-2
AAAAAAAAGAAGGAGGATTTTGA
>U_DIR:0004C8-1
AAAAAAAAGAAGGAGGATTTTGAA
>U_DIR:0004C9-1
AAAAAAAAGAATATTTGCTACTA
>U_DIR:0004CA-1
AAAAAAAAGAATGGTTGTTTACAG
>U_DIR:0004CB-1
AAAAAAAAGACATGCATTTCA
>U_DIR:0004CC-1
AAAAAAAAGAGAAAAAAAATAAAAAA
>U_DIR:0004CD-1
AAAAAAAAGAGAAAAAAAGGAAA
>U_DIR:0004CE-1
AAAAAAAAGAGAAAAAAGGAGA
>U_DIR:0004CF-1
AAAAAAAAGAGAAGAGA
>U_DIR:0004D0-1
AAAAAAAAGAGAAGGAA
>U_DIR:0004D1-1
AAAAAAAAGAGAATAACAAGAAAAGA
>U_DIR:0004D2-1
AAAAAAAAGAGAATTTAAAATAAA
>U_DIR:0004D3-1
AAAAAAAAGAGAGAAAAGAGAAA
>U_DIR:0004D4-1
AAAAAAAAGAGAGAAGAAGA
>U_DIR:0004D5-1
AAAAAAAAGAGAGGATATGCTG
>U_DIR:0004D6-1
AAAAAAAAGAGATATGATTTATGA
>U_DIR:0004D7-1
AAAAAAAAGAGATATGATTTATTA
>U_DIR:0004D8-1
AAAAAAAAGAGCAAAAAAA
>U_DIR:0004D9-1
AAAAAAAAGAGGAAAATTGTGATT
>U_DIR:0004DA-1
AAAAAAAAGAGGAAAGAAGAGA
>U_DIR:0004DB-1
AAAAAAAAGAGGAGAGAG
>U_DIR:0004DC-1
AAAAAAAAGAGGAGGAAAAAAA
>U_DIR:0004DD-1
AAAAAAAAGAGGGCAATTTA
>U_DIR:0004DE-1
AAAAAAAAGAGGGCAATTTATC
>U_DIR:0004DF-1
AAAAAAAAGAGGTAGAAAGGGAGC
>U_DIR:0004E0-1
AAAAAAAAGATACGAAATTGTGTT
>U_DIR:0004E1-1
AAAAAAAAGATCGATAGG
>U_DIR:0004E2-1
AAAAAAAAGATCTTAGTTAAAAAAAAA
>U_DIR:0004E3-1
AAAAAAAAGATTCGGATTTACTT
>U_DIR:0004E4-1
AAAAAAAAGATTGTATTTGA
>U_DIR:0004E5-2
AAAAAAAAGATTGTCAAAAT
>U_DIR:0004E6-1
AAAAAAAAGCAAAACGAAATGA
>U_DIR:0004E7-1
AAAAAAAAGCAAACAACTTCCT
>U_DIR:0004E8-1
AAAAAAAAGCAAACGAGGATTA
>U_DIR:0004E9-1
AAAAAAAAGCCCAAATCTAAA
>U_DIR:0004EA-1
AAAAAAAAGCCTCTAACATTCAA
>U_DIR:0004EB-1
AAAAAAAAGCTAATAAAA
>U_DIR:0004EC-1
AAAAAAAAGCTAGTTCAGTAACA
>U_DIR:0004ED-1
AAAAAAAAGGAAAAAAAAGA
>U_DIR:0004EE-1
AAAAAAAAGGAAAAGAATAAAAGAAAGA
>U_DIR:0004EF-1
AAAAAAAAGGAAAAGCTAACA
>U_DIR:0004F0-1
AAAAAAAAGGAAAGAAGAAGA
>U_DIR:0004F1-1
AAAAAAAAGGAACAAAAAAAA
>U_DIR:0004F2-1
AAAAAAAAGGAATTAATAGGAAT
>U_DIR:0004F3-1
AAAAAAAAGGAGAAAAAAA
>U_DIR:0004F4-1
AAAAAAAAGGAGAAAAAAAAAA
>U_DIR:0004F5-1
AAAAAAAAGGAGAAAAAAAAAGGAGG
>U_DIR:0004F6-1
AAAAAAAAGGAGAAAAAAAGA
>U_DIR:0004F7-1
AAAAAAAAGGAGAAAAAAGAA
>U_DIR:0004F8-1
AAAAAAAAGGAGAAAGAAGAAA
>U_DIR:0004F9-1
AAAAAAAAGGAGAAGAGCAAGAAGAA
>U_DIR:0004FA-1
AAAAAAAAGGATATGCATTGGTA
>U_DIR:0004FB-2
AAAAAAAAGGATATGCATTGGTC
>U_DIR:0004FC-2
AAAAAAAAGGATATGCATTGGTCA
>U_DIR:0004FD-1
AAAAAAAAGGCTGTCTTAGAATA
>U_DIR:0004FE-1
AAAAAAAAGGGAAAAGGAGAAAAAAA
>U_DIR:0004FF-1
AAAAAAAAGGGACACGG
>U_DIR:000500-1
AAAAAAAAGGGAGGAAACGGAT
>U_DIR:000501-1
AAAAAAAAGGGCAAATTGTTCAA
>U_DIR:000502-1
AAAAAAAAGGGTTCAAAA
>U_DIR:000503-1
AAAAAAAAGGTAGAAAATTGA
>U_DIR:000504-1
AAAAAAAAGGTCAAATTCTGAGAT
>U_DIR:000505-1
AAAAAAAAGGTCAGGGTGCACA
>U_DIR:000506-1
AAAAAAAAGTAAAAATAAGA
>U_DIR:000507-1
AAAAAAAAGTAAGGGCA
>U_DIR:000508-1
AAAAAAAAGTCATGCAGAAAG
>U_DIR:000509-1
AAAAAAAAGTGAAAAAAAAGT
>U_DIR:00050A-1
AAAAAAAAGTGAATTACTATGCGA
>U_DIR:00050B-1
AAAAAAAAGTGGAAAATAAGTAGGA
>U_DIR:00050C-1
AAAAAAAAGTGTTAAAAAAA
>U_DIR:00050D-1
AAAAAAAAGTTGTAGATAAAAAA
>U_DIR:00050E-1
AAAAAAAAGTTTGCTGGGTGACA
>U_DIR:00050F-1
AAAAAAAAGTTTGGAACGCTTCA
>U_DIR:000510-1
AAAAAAAAGTTTGGAACTCTTCAA
>U_DIR:000511-1
AAAAAAAATAAAAAAAAAAAA
>U_DIR:000512-1
AAAAAAAATAAAAAAAAAAACT
>U_DIR:000513-1
AAAAAAAATAAAAAAAGAG
>U_DIR:000514-1
AAAAAAAATAAAAAAAGCAAAC
>U_DIR:000515-1
AAAAAAAATAAAAAAATAA
>U_DIR:000516-1
AAAAAAAATAAAAAACAAAAAAAA
>U_DIR:000517-1
AAAAAAAATAAAAAACCTAACCC
>U_DIR:000518-1
AAAAAAAATAAAAAAGAAGAAAGGA
>U_DIR:000519-1
AAAAAAAATAAAAAAGAGGGA
>U_DIR:00051A-1
AAAAAAAATAAAAGAGAA
>U_DIR:00051B-1
AAAAAAAATAAAATGTTTGG
>U_DIR:00051C-1
AAAAAAAATAAAATTAATAAAAC
>U_DIR:00051D-1
AAAAAAAATAAACAAACAAGCA
>U_DIR:00051E-1
AAAAAAAATAAAGAAGAAGAT
>U_DIR:00051F-1
AAAAAAAATAAATGAAGA
>U_DIR:000520-1
AAAAAAAATAACAAACAACC
>U_DIR:000521-1
AAAAAAAATAACAAAGGAAAA
>U_DIR:000522-1
AAAAAAAATAACACAACAATGATTGA
>U_DIR:000523-1
AAAAAAAATAACATTTTCAATCA
>U_DIR:000524-1
AAAAAAAATAAGAAAAAAATAAAAAA
>U_DIR:000525-1
AAAAAAAATAAGAAAGGAA
>U_DIR:000526-1
AAAAAAAATAAGTTAACCTGA
>U_DIR:000527-1
AAAAAAAATAAGTTAACCTGAAAA
>U_DIR:000528-1
AAAAAAAATAAGTTAGGAAA
>U_DIR:000529-1
AAAAAAAATAAGTTGTCCACTCC
>U_DIR:00052A-1
AAAAAAAATACAAAAAAACAA
>U_DIR:00052B-1
AAAAAAAATACAAAACAGTATCAGA
>U_DIR:00052C-1
AAAAAAAATACAAAATTTATTCC
>U_DIR:00052D-1
AAAAAAAATACAAAGCAGTAAC
>U_DIR:00052E-1
AAAAAAAATAGAAAAAATCAAAG
>U_DIR:00052F-1
AAAAAAAATAGAAAGAGAAAAAGGAA
>U_DIR:000530-1
AAAAAAAATAGAGAATAAATTGT
>U_DIR:000531-1
AAAAAAAATAGATAATTTGAGCT
>U_DIR:000532-1
AAAAAAAATAGATATCGGTCA
>U_DIR:000533-1
AAAAAAAATAGATGAAATGCA
>U_DIR:000534-1
AAAAAAAATAGATGAAATGCATGA
>U_DIR:000535-1
AAAAAAAATAGCGAATGTTGGAGAA
>U_DIR:000536-1
AAAAAAAATAGCGAATGTTGGAGAAAA
>U_DIR:000537-1
AAAAAAAATAGCTTTTTCAAT
>U_DIR:000538-1
AAAAAAAATAGTATAGT
>U_DIR:000539-1
AAAAAAAATAGTCAGCTCCAATC
>U_DIR:00053A-1
AAAAAAAATAGTCAGCTCCAATCA
>U_DIR:00053B-1
AAAAAAAATAGTCAGCTCCAATCAA
>U_DIR:00053C-1
AAAAAAAATAGTTTACGTTACTA
>U_DIR:00053D-2
AAAAAAAATAGTTTTACGTTAC
>U_DIR:00053E-1
AAAAAAAATAGTTTTACGTTACTTT
>U_DIR:00053F-1
AAAAAAAATATAAAAAGAAAAGTAAAA
>U_DIR:000540-1
AAAAAAAATATCAAAACCGTCCC
>U_DIR:000541-1
AAAAAAAATATGGTTGTCGACG
>U_DIR:000542-1
AAAAAAAATATGGTTGTTGACGA
>U_DIR:000543-1
AAAAAAAATATGTTACGGATAG
>U_DIR:000544-1
AAAAAAAATATTAATGAGGCTT
>U_DIR:000545-1
AAAAAAAATATTACTGAGGCTT
>U_DIR:000546-1
AAAAAAAATATTCGAAAATTAAATTAA
>U_DIR:000547-1
AAAAAAAATATTTTTTTGCA
>U_DIR:000548-1
AAAAAAAATCCAGGATTAGTCC
>U_DIR:000549-1
AAAAAAAATCCTCATTTTAATG
>U_DIR:00054A-1
AAAAAAAATCCTCCCTGCATTACG
>U_DIR:00054B-1
AAAAAAAATCGAAAAGAAAAAGAGG
>U_DIR:00054C-1
AAAAAAAATCGAATTGTTTAG
>U_DIR:00054D-1
AAAAAAAATCGAATTGTTTAGAA
>U_DIR:00054E-1
AAAAAAAATCTAAAAGA
>U_DIR:00054F-1
AAAAAAAATCTCAAACTCGTCACT
>U_DIR:000550-1
AAAAAAAATCTCAAACTGTTCAC
>U_DIR:000551-1
AAAAAAAATCTGTAAACGTTGA
>U_DIR:000552-1
AAAAAAAATCTTATTAAACTGT
>U_DIR:000553-1
AAAAAAAATCTTCACACTTCTTA
>U_DIR:000554-1
AAAAAAAATCTTCACACTTCTTATT
>U_DIR:000555-1
AAAAAAAATCTTCATGAGCG
>U_DIR:000556-1
AAAAAAAATCTTCATGAGCGC
>U_DIR:000557-1
AAAAAAAATGAACAAATACCA
>U_DIR:000558-1
AAAAAAAATGAATAAGACAA
>U_DIR:000559-1
AAAAAAAATGAATCTCCTCCTTA
>U_DIR:00055A-1
AAAAAAAATGAGAAATGG
>U_DIR:00055B-1
AAAAAAAATGAGGAGAAAAAAAAA
>U_DIR:00055C-1
AAAAAAAATGATATGCATTGGTCAATT
>U_DIR:00055D-1
AAAAAAAATGATGAGATTCCCA
>U_DIR:00055E-1
AAAAAAAATGCTAAAAAAA
>U_DIR:00055F-1
AAAAAAAATGGAAGAAAAA
>U_DIR:000560-1
AAAAAAAATGGAATGTAAAGAAGTATGTA
>U_DIR:000561-1
AAAAAAAATGGATTTAAGTACAT
>U_DIR:000562-1
AAAAAAAATGTAAAGAAAAAAA
>U_DIR:000563-1
AAAAAAAATGTTCAAAGCAAAAGA
>U_DIR:000564-1
AAAAAAAATGTTTACAATTGTT
>U_DIR:000565-2
AAAAAAAATTACAAATATTAGGA
>U_DIR:000566-1
AAAAAAAATTACAAATATTATGA
>U_DIR:000567-1
AAAAAAAATTAGATAATTTGAAAAA
>U_DIR:000568-1
AAAAAAAATTATCGTTGCCTTGA
>U_DIR:000569-1
AAAAAAAATTATTAATGA
>U_DIR:00056A-1
AAAAAAAATTATTAATGAA
>U_DIR:00056B-1
AAAAAAAATTATTAATGAAT
>U_DIR:00056C-1
AAAAAAAATTATTAATGAATAAAA
>U_DIR:00056D-1
AAAAAAAATTATTACAAATTTTA
>U_DIR:00056E-1
AAAAAAAATTATTCGAAGATA
>U_DIR:00056F-1
AAAAAAAATTATTCGAAGATAA
>U_DIR:000570-2
AAAAAAAATTATTCGAAGATAAA
>U_DIR:000571-1
AAAAAAAATTATTGAAAAAAAA
>U_DIR:000572-1
AAAAAAAATTCGAAGAGGAAAT
>U_DIR:000573-1
AAAAAAAATTCTCACTTAAATA
>U_DIR:000574-1
AAAAAAAATTCTGCGTCTTTT
>U_DIR:000575-2
AAAAAAAATTGATATATTCAA
>U_DIR:000576-1
AAAAAAAATTGGAACGCTTCAC
>U_DIR:000577-1
AAAAAAAATTGTATGGCACACA
>U_DIR:000578-1
AAAAAAAATTGTCGCCATTGTCTCT
>U_DIR:000579-1
AAAAAAAATTGTGCAAATAGGA
>U_DIR:00057A-1
AAAAAAAATTTAAACAAACATAT
>U_DIR:00057B-1
AAAAAAAATTTAGACAATCTTC
>U_DIR:00057C-1
AAAAAAAATTTGGAACGA
>U_DIR:00057D-1
AAAAAAAATTTGGAACGAA
>U_DIR:00057E-1
AAAAAAAATTTGGAACGAGAA
>U_DIR:00057F-1
AAAAAAAATTTGGAACGCTTA
>U_DIR:000580-3
AAAAAAAATTTGGAACGCTTC
>U_DIR:000581-21
AAAAAAAATTTGGAACGCTTCA
>U_DIR:000582-4
AAAAAAAATTTGGAACGCTTCAA
>U_DIR:000583-1
AAAAAAAATTTGGAACGCTTCAAA
>U_DIR:000584-1
AAAAAAAATTTGGAACGCTTCC
>U_DIR:000585-1
AAAAAAAATTTGGAACTCTTCA
>U_DIR:000586-1
AAAAAAAATTTGGAACTCTTCAAA
>U_DIR:000587-1
AAAAAAAATTTGGGACGCTTCAAAA
>U_DIR:000588-1
AAAAAAAATTTGTAACGCTTCA
>U_DIR:000589-1
AAAAAAAATTTGTAACGCTTCAA
>U_DIR:00058A-1
AAAAAAAATTTTCCAGGAATTA
>U_DIR:00058B-1
AAAAAAAATTTTGAACGCTTCATA
>U_DIR:00058C-1
AAAAAAAATTTTGAACTCTTCA
>U_DIR:00058D-1
AAAAAAAATTTTGTCGCGAAAG
>U_DIR:00058E-1
AAAAAAAATTTTGTCGCGAAAGGTTG
>U_DIR:00058F-1
AAAAAAAATTTTTAAATACATGA
>U_DIR:000590-1
AAAAAAAATTTTTAACGCTTCA
>U_DIR:000591-1
AAAAAAAATTTTTAACGCTTCAAGA
>U_DIR:000592-1
AAAAAAACAAAAAAAAA
>U_DIR:000593-1
AAAAAAACAAAAAAAAAA
>U_DIR:000594-2
AAAAAAACAAAAAAAAAAA
>U_DIR:000595-2
AAAAAAACAAAAAAAAAAAA
>U_DIR:000596-2
AAAAAAACAAAAAAAAAAAAA
>U_DIR:000597-1
AAAAAAACAAAAAAAAAAAAAAAGA
>U_DIR:000598-1
AAAAAAACAAAAAAAAAAAAAAGA
>U_DIR:000599-1
AAAAAAACAAAAAAAAAGCA
>U_DIR:00059A-1
AAAAAAACAAAAAAAAGGAAAA
>U_DIR:00059B-1
AAAAAAACAAAAAAACAAAA
>U_DIR:00059C-1
AAAAAAACAAAAAAAGAGA
>U_DIR:00059D-1
AAAAAAACAAAAACAAAAGTGCA
>U_DIR:00059E-1
AAAAAAACAAAAACACAGAGCAAAAAA
>U_DIR:00059F-1
AAAAAAACAAAAAGAAAAA
>U_DIR:0005A0-1
AAAAAAACAAAAAGAAAGCCA
>U_DIR:0005A1-1
AAAAAAACAAAACAAAAAAGAA
>U_DIR:0005A2-1
AAAAAAACAAACAAAAAAAACAA
>U_DIR:0005A3-1
AAAAAAACAAACAAACAACAAA
>U_DIR:0005A4-1
AAAAAAACAAAGTGCTCGGAAA
>U_DIR:0005A5-1
AAAAAAACAACAAAAGGCA
>U_DIR:0005A6-2
AAAAAAACAACAATTCAATACCA
>U_DIR:0005A7-1
AAAAAAACAACCACGTAATTTTGA
>U_DIR:0005A8-1
AAAAAAACAAGAGAAAAAAAA
>U_DIR:0005A9-1
AAAAAAACAAGCAGAACT
>U_DIR:0005AA-1
AAAAAAACAAGGGAATTAAAA
>U_DIR:0005AB-1
AAAAAAACAAGGTGGGCTGAGCC
>U_DIR:0005AC-1
AAAAAAACAATAATTGTGA
>U_DIR:0005AD-1
AAAAAAACAATTAAGAGGTA
>U_DIR:0005AE-1
AAAAAAACAATTTTCATCAAACT
>U_DIR:0005AF-1
AAAAAAACACAAGCAGACAATG
>U_DIR:0005B0-2
AAAAAAACACAGGAAAAGGA
>U_DIR:0005B1-1
AAAAAAACACCGATTTACATATT
>U_DIR:0005B2-1
AAAAAAACACTACTGAGGCTT
>U_DIR:0005B3-1
AAAAAAACACTAGAGCTTAT
>U_DIR:0005B4-1
AAAAAAACAGAAGAAGAA
>U_DIR:0005B5-1
AAAAAAACAGAATTGTTCTG
>U_DIR:0005B6-1
AAAAAAACAGAGTTGTGA
>U_DIR:0005B7-1
AAAAAAACAGCAAATAGTAT
>U_DIR:0005B8-1
AAAAAAACAGCAAATGG
>U_DIR:0005B9-1
AAAAAAACATAACACAATA
>U_DIR:0005BA-1
AAAAAAACATAGATGGAATTTGGA
>U_DIR:0005BB-1
AAAAAAACATATAAAATAGCACG
>U_DIR:0005BC-1
AAAAAAACATATCTAGTTAA
>U_DIR:0005BD-1
AAAAAAACATCAAATTAT
>U_DIR:0005BE-1
AAAAAAACATCAAGTGGAAATA
>U_DIR:0005BF-1
AAAAAAACATCAGGAGATTGGA
>U_DIR:0005C0-1
AAAAAAACATGAAAAAAGAAA
>U_DIR:0005C1-2
AAAAAAACATTACAGAGGCTT
>U_DIR:0005C2-2
AAAAAAACATTACTGAGCCTT
>U_DIR:0005C3-3
AAAAAAACATTACTGAGGCT
>U_DIR:0005C4-181
AAAAAAACATTACTGAGGCTT
>U_DIR:0005C5-6
AAAAAAACATTACTGAGTCTT
>U_DIR:0005C6-2
AAAAAAACATTACTGATGCTT
>U_DIR:0005C7-1
AAAAAAACATTACTGATTCT
>U_DIR:0005C8-1
AAAAAAACATTACTGATTCTT
>U_DIR:0005C9-1
AAAAAAACATTACTGTGGCTT
>U_DIR:0005CA-1
AAAAAAACATTACTTAGTCTT
>U_DIR:0005CB-1
AAAAAAACATTATTGAGGCTT
>U_DIR:0005CC-1
AAAAAAACATTCGGATTATTTGAG
>U_DIR:0005CD-2
AAAAAAACATTGAGAGTTTTAAGA
>U_DIR:0005CE-1
AAAAAAACATTGAGAGTTTTAAGG
>U_DIR:0005CF-1
AAAAAAACATTTAAAGATATA
>U_DIR:0005D0-1
AAAAAAACATTTAAAGATATAAGC
>U_DIR:0005D1-1
AAAAAAACCACGAAACTCTAAT
>U_DIR:0005D2-2
AAAAAAACCACTTACGTCAGCTT
>U_DIR:0005D3-1
AAAAAAACCAGCAAAAAACAA
>U_DIR:0005D4-1
AAAAAAACCAGCTACTAC
>U_DIR:0005D5-2
AAAAAAACCATGTGCGGATTACCA
>U_DIR:0005D6-1
AAAAAAACCATTACTGAGGCTT
>U_DIR:0005D7-1
AAAAAAACCATTGTGTTCAACTG
>U_DIR:0005D8-1
AAAAAAACCGAATCAATGAA
>U_DIR:0005D9-1
AAAAAAACCGTCGTAGTTTTAC
>U_DIR:0005DA-1
AAAAAAACCTAACCCTAT
>U_DIR:0005DB-1
AAAAAAACCTGACGTATTGATT
>U_DIR:0005DC-1
AAAAAAACCTGCAAGTGG
>U_DIR:0005DD-1
AAAAAAACCTTCATGAGCGCG
>U_DIR:0005DE-2
AAAAAAACCTTCCCAAAATTAA
>U_DIR:0005DF-1
AAAAAAACCTTGATTAATTT
>U_DIR:0005E0-1
AAAAAAACCTTTCATTTCCA
>U_DIR:0005E1-1
AAAAAAACGAAGCTATAA
>U_DIR:0005E2-1
AAAAAAACGAATTTGCGTGTCA
>U_DIR:0005E3-1
AAAAAAACGAGAATGATTAGCA
>U_DIR:0005E4-2
AAAAAAACGCCAACTGAT
>U_DIR:0005E5-1
AAAAAAACGGATTGAATAATCAT
>U_DIR:0005E6-1
AAAAAAACGGCATTAAGAAGAGCA
>U_DIR:0005E7-1
AAAAAAACGGTGCAAACGAAAGG
>U_DIR:0005E8-1
AAAAAAACGTAAATGGACAGGTCA
>U_DIR:0005E9-1
AAAAAAACGTATTCATTTTGATGA
>U_DIR:0005EA-1
AAAAAAACGTGAGGAAAA
>U_DIR:0005EB-1
AAAAAAACGTGCATATGGA
>U_DIR:0005EC-1
AAAAAAACGTGCATATGGACCA
>U_DIR:0005ED-1
AAAAAAACGTGCATATGTAGATAAAG
>U_DIR:0005EE-1
AAAAAAACGTTAAGCCAATAGA
>U_DIR:0005EF-1
AAAAAAACGTTTGGAACGCTTCA
>U_DIR:0005F0-1
AAAAAAACTAAAATCGATAACCA
>U_DIR:0005F1-1
AAAAAAACTAAAGGCATTGTTA
>U_DIR:0005F2-1
AAAAAAACTAAGGAGTACC
>U_DIR:0005F3-1
AAAAAAACTAATGGAAAATAGCA
>U_DIR:0005F4-1
AAAAAAACTAGACACTACCA
>U_DIR:0005F5-1
AAAAAAACTATCGAAACTCTTCAGAAG
>U_DIR:0005F6-1
AAAAAAACTCGATTATAGC
>U_DIR:0005F7-1
AAAAAAACTGAAACGGAAAAA
>U_DIR:0005F8-1
AAAAAAACTGAATTATTTGTACA
>U_DIR:0005F9-2
AAAAAAACTGCTCCAAAATTGTCG
>U_DIR:0005FA-1
AAAAAAACTGCTCCAAAATTGTCGC
>U_DIR:0005FB-1
AAAAAAACTGGAGCAGAAGA
>U_DIR:0005FC-1
AAAAAAACTGGAGGATTATAAC
>U_DIR:0005FD-1
AAAAAAACTGGATGGCCTTTC
>U_DIR:0005FE-1
AAAAAAACTGGTAGAGATAGAACA
>U_DIR:0005FF-1
AAAAAAACTGTACTAGAC
>U_DIR:000600-1
AAAAAAACTGTATGTTCT
>U_DIR:000601-1
AAAAAAACTTAAAACAACTCTC
>U_DIR:000602-1
AAAAAAACTTAAAACACCTCTC
>U_DIR:000603-1
AAAAAAACTTAATGTATCTT
>U_DIR:000604-1
AAAAAAACTTAATGTATCTTGCCA
>U_DIR:000605-1
AAAAAAACTTATTGGCTT
>U_DIR:000606-1
AAAAAAACTTCACTGCATCTC
>U_DIR:000607-1
AAAAAAACTTCATACGGCTCT
>U_DIR:000608-1
AAAAAAACTTCATCTAAGACA
>U_DIR:000609-2
AAAAAAACTTCATCTAAGACAA
>U_DIR:00060A-1
AAAAAAACTTCATCTAAGACATAA
>U_DIR:00060B-1
AAAAAAACTTGCATATTGAGATAAAT
>U_DIR:00060C-1
AAAAAAACTTTACCGTTTTTAT
>U_DIR:00060D-1
AAAAAAACTTTCATTGTTTGCT
>U_DIR:00060E-1
AAAAAAACTTTTGAGCTGTAG
>U_DIR:00060F-1
AAAAAAACTTTTTCGCAGCTAGCTA
>U_DIR:000610-1
AAAAAAACTTTTTGACAAACTTATTT
>U_DIR:000611-1
AAAAAAAGAAAAAAAAA
>U_DIR:000612-3
AAAAAAAGAAAAAAAAAA
>U_DIR:000613-1
AAAAAAAGAAAAAAAAAAAA
>U_DIR:000614-2
AAAAAAAGAAAAAAAAAAAAA
>U_DIR:000615-1
AAAAAAAGAAAAAAAAAAAAAAA
>U_DIR:000616-1
AAAAAAAGAAAAAAAAAAAAAAAA
>U_DIR:000617-1
AAAAAAAGAAAAAAAAAAAAAAAAAA
>U_DIR:000618-1
AAAAAAAGAAAAAAAAAAAAAAAGAA
>U_DIR:000619-1
AAAAAAAGAAAAAAAAAAAAAGAA
>U_DIR:00061A-1
AAAAAAAGAAAAAAAAAACAAAA
>U_DIR:00061B-1
AAAAAAAGAAAAAAAAAAGA
>U_DIR:00061C-2
AAAAAAAGAAAAAAAAAAGAA
>U_DIR:00061D-1
AAAAAAAGAAAAAAAAGAAGGACTA
>U_DIR:00061E-1
AAAAAAAGAAAAAAAAGAGGAAAA
>U_DIR:00061F-2
AAAAAAAGAAAAAAAGAA
>U_DIR:000620-1
AAAAAAAGAAAAAAAGAAAAAAAAA
>U_DIR:000621-1
AAAAAAAGAAAAAAAGAGAACA
>U_DIR:000622-1
AAAAAAAGAAAAAAAGAGCTACA
>U_DIR:000623-1
AAAAAAAGAAAAAACAAAAAAAAAAA
>U_DIR:000624-1
AAAAAAAGAAAAAACCTAACCC
>U_DIR:000625-1
AAAAAAAGAAAAAACCTAC
>U_DIR:000626-1
AAAAAAAGAAAAAAGAAAAAAAA
>U_DIR:000627-1
AAAAAAAGAAAAAAGAAAAAGCAAAA
>U_DIR:000628-1
AAAAAAAGAAAAAAGGAAAAGAAAG
>U_DIR:000629-1
AAAAAAAGAAAAAGAAGAATAAA
>U_DIR:00062A-1
AAAAAAAGAAAAAGCGACAA
>U_DIR:00062B-1
AAAAAAAGAAAAAGGAAAAAAA
>U_DIR:00062C-1
AAAAAAAGAAAAATAAAACTATA
>U_DIR:00062D-1
AAAAAAAGAAAAATAAGATATGCA
>U_DIR:00062E-1
AAAAAAAGAAAACGGACGACAGT
>U_DIR:00062F-1
AAAAAAAGAAAAGAAAAAAAA
>U_DIR:000630-1
AAAAAAAGAAAAGAAAAAAAAAAA
>U_DIR:000631-1
AAAAAAAGAAAAGAAAAAGCCCA
>U_DIR:000632-1
AAAAAAAGAAAAGCCTTAA
>U_DIR:000633-1
AAAAAAAGAAAAGCTATTGCGTAAC
>U_DIR:000634-1
AAAAAAAGAAAAGGAGA
>U_DIR:000635-1
AAAAAAAGAAAAGTAAAAAAAAAAA
>U_DIR:000636-1
AAAAAAAGAAACAAGGAAAAA
>U_DIR:000637-1
AAAAAAAGAAAGAAAAAAAAA
>U_DIR:000638-1
AAAAAAAGAAAGAAAAAAAAAGA
>U_DIR:000639-1
AAAAAAAGAAAGAAAAATAAAGGAAG
>U_DIR:00063A-1
AAAAAAAGAAAGAAAGAAAAGA
>U_DIR:00063B-1
AAAAAAAGAAAGAAAGGC
>U_DIR:00063C-1
AAAAAAAGAAAGAACATT
>U_DIR:00063D-1
AAAAAAAGAAAGAGAGAA
>U_DIR:00063E-1
AAAAAAAGAAATAAAGAA
>U_DIR:00063F-1
AAAAAAAGAACAAACTCTTGCAG
>U_DIR:000640-1
AAAAAAAGAACGAAAAAAAAAGAAA
>U_DIR:000641-1
AAAAAAAGAAGAAAGAGGGAA
>U_DIR:000642-1
AAAAAAAGAAGAAAGGATA
>U_DIR:000643-1
AAAAAAAGAAGAGAGAGAGA
>U_DIR:000644-1
AAAAAAAGAAGATGAACCAATGCT
>U_DIR:000645-1
AAAAAAAGAAGATTTTTAGAA
>U_DIR:000646-1
AAAAAAAGAAGCAGGCCGAGAAAGAA
>U_DIR:000647-1
AAAAAAAGAAGCAGTTCTTCCA
>U_DIR:000648-1
AAAAAAAGAAGGAGGATTTTGA
>U_DIR:000649-1
AAAAAAAGAAGGAGGGGGGAGT
>U_DIR:00064A-2
AAAAAAAGAATAATTCGTGGGAT
>U_DIR:00064B-1
AAAAAAAGAATACTTATAAAATTTTAGAA
>U_DIR:00064C-1
AAAAAAAGAATCCAGTAGCTCCATC
>U_DIR:00064D-1
AAAAAAAGAATGCCAATGGAAA
>U_DIR:00064E-1
AAAAAAAGAATGCGAGA
>U_DIR:00064F-1
AAAAAAAGACAAAACAAAAAA
>U_DIR:000650-1
AAAAAAAGACAACGCATTAAGAA
>U_DIR:000651-1
AAAAAAAGACCATGATGATGATA
>U_DIR:000652-1
AAAAAAAGACCGTAGGAATTCAA
>U_DIR:000653-1
AAAAAAAGACTCTACAGCTTCAC
>U_DIR:000654-1
AAAAAAAGAGAAAAAAAAAA
>U_DIR:000655-1
AAAAAAAGAGAAAAAAAAAAAAAGAAA
>U_DIR:000656-1
AAAAAAAGAGAAAAAAAAGGA
>U_DIR:000657-1
AAAAAAAGAGAAAAAATG
>U_DIR:000658-1
AAAAAAAGAGAAAGAAGGAGA
>U_DIR:000659-1
AAAAAAAGAGAAAGGAAGAGAGA
>U_DIR:00065A-1
AAAAAAAGAGAAAGGAGAAAACAGGA
>U_DIR:00065B-1
AAAAAAAGAGAAGAAAAGAAA
>U_DIR:00065C-1
AAAAAAAGAGAAGAGAAAAGA
>U_DIR:00065D-1
AAAAAAAGAGAATAATCATAT
>U_DIR:00065E-1
AAAAAAAGAGAATTTAT
>U_DIR:00065F-1
AAAAAAAGAGAGAAAAGAAAAAA
>U_DIR:000660-1
AAAAAAAGAGAGAAAGAGAGAAAGA
>U_DIR:000661-1
AAAAAAAGAGAGAGAAAGAGAGAG
>U_DIR:000662-1
AAAAAAAGAGAGAGAGAGA
>U_DIR:000663-1
AAAAAAAGAGAGTTGAG
>U_DIR:000664-1
AAAAAAAGAGAGTTTGAGCCA
>U_DIR:000665-1
AAAAAAAGAGCAATTTCTCCA
>U_DIR:000666-1
AAAAAAAGAGCGCACACTGCC
>U_DIR:000667-1
AAAAAAAGAGGGTTAGGTTTCA
>U_DIR:000668-1
AAAAAAAGAGGTAAAATTTATTC
>U_DIR:000669-1
AAAAAAAGAGGTCGAAAAAATAAAAA
>U_DIR:00066A-1
AAAAAAAGAGGTTAGAGGTAGTCGTAAA
>U_DIR:00066B-1
AAAAAAAGAGTAACGTTTAA
>U_DIR:00066C-1
AAAAAAAGAGTGTTAGAAGAT
>U_DIR:00066D-1
AAAAAAAGAGTTCAAACACCA
>U_DIR:00066E-1
AAAAAAAGAGTTCAAACAT
>U_DIR:00066F-1
AAAAAAAGAGTTTAAACAGC
>U_DIR:000670-1
AAAAAAAGATAAAAAACA
>U_DIR:000671-1
AAAAAAAGATCATAAATAAAAAAAAAAA
>U_DIR:000672-1
AAAAAAAGATCTTAGTGTTTGTAC
>U_DIR:000673-2
AAAAAAAGATTACTCGAGGATAA
>U_DIR:000674-1
AAAAAAAGATTACTCGAGTAAAA
>U_DIR:000675-1
AAAAAAAGATTGTAGTATATTTTAAA
>U_DIR:000676-1
AAAAAAAGATTTATGAATAATAA
>U_DIR:000677-1
AAAAAAAGATTTCAAACAG
>U_DIR:000678-1
AAAAAAAGATTTCTGCGTATTGGT
>U_DIR:000679-1
AAAAAAAGCAAAAGAAGCCCTAGT
>U_DIR:00067A-1
AAAAAAAGCAACCAAAGA
>U_DIR:00067B-1
AAAAAAAGCATGCAAATAATA
>U_DIR:00067C-1
AAAAAAAGCATTACTGAGGCTT
>U_DIR:00067D-1
AAAAAAAGCATTGAAAGAGTAA
>U_DIR:00067E-1
AAAAAAAGCCGTTAAAATTTTATA
>U_DIR:00067F-1
AAAAAAAGCTCAGGCGT
>U_DIR:000680-1
AAAAAAAGCTCATTAGAAGACT
>U_DIR:000681-1
AAAAAAAGCTCCAGGAAA
>U_DIR:000682-1
AAAAAAAGCTGAAGAAGA
>U_DIR:000683-1
AAAAAAAGCTTAAGAGAT
>U_DIR:000684-1
AAAAAAAGCTTATTTTGAACCTGAATGAC
>U_DIR:000685-2
AAAAAAAGCTTGGTACCA
>U_DIR:000686-1
AAAAAAAGGAAAAAAAAAAAAAA
>U_DIR:000687-1
AAAAAAAGGAAAAAAAAAAAAAAAAA
>U_DIR:000688-1
AAAAAAAGGAAAAAAAAAATTA
>U_DIR:000689-1
AAAAAAAGGAAAAAGGAAAAAAAAA
>U_DIR:00068A-1
AAAAAAAGGAAAACAGAA
>U_DIR:00068B-1
AAAAAAAGGAAAGAACGCTTCA
>U_DIR:00068C-1
AAAAAAAGGAAGAGGGAAAAGA
>U_DIR:00068D-1
AAAAAAAGGAAGCAAAAAACAAA
>U_DIR:00068E-1
AAAAAAAGGAAGCAAACGCATT
>U_DIR:00068F-1
AAAAAAAGGAAGGAAGAAAGA
>U_DIR:000690-2
AAAAAAAGGAATTGAAAATTTTA
>U_DIR:000691-1
AAAAAAAGGACAAGTTGCTTATTTT
>U_DIR:000692-1
AAAAAAAGGAGAAAAAACAAAAAA
>U_DIR:000693-1
AAAAAAAGGAGAAAAAATAAA
>U_DIR:000694-1
AAAAAAAGGAGAAAAATGAAAAAA
>U_DIR:000695-1
AAAAAAAGGAGAAACAGT
>U_DIR:000696-1
AAAAAAAGGAGAAAGAAAAA
>U_DIR:000697-1
AAAAAAAGGAGTGATATTGTTAA
>U_DIR:000698-1
AAAAAAAGGATATGCATTGGT
>U_DIR:000699-1
AAAAAAAGGATATGCATTGGTA
>U_DIR:00069A-1
AAAAAAAGGATATGCATTGGTC
>U_DIR:00069B-10
AAAAAAAGGATATGCATTGGTCA
>U_DIR:00069C-1
AAAAAAAGGATATGCATTGGTCT
>U_DIR:00069D-1
AAAAAAAGGATATGCATTGTTCA
>U_DIR:00069E-1
AAAAAAAGGATATGCATTTGTCA
>U_DIR:00069F-1
AAAAAAAGGCATCTTTTGCTGCTGAT
>U_DIR:0006A0-1
AAAAAAAGGCCTTTACGAATAATCTATGA
>U_DIR:0006A1-1
AAAAAAAGGCTGCTGGCCA
>U_DIR:0006A2-1
AAAAAAAGGCTGCTGGCCTTACCA
>U_DIR:0006A3-1
AAAAAAAGGCTGCTGGCCTTATAG
>U_DIR:0006A4-1
AAAAAAAGGCTGCTGGCCTTATAGG
>U_DIR:0006A5-1
AAAAAAAGGGAAAGAAAACAAAAAAAAA
>U_DIR:0006A6-1
AAAAAAAGGGAGAAAAAAAA
>U_DIR:0006A7-1
AAAAAAAGGTAAAAAGAACCCTA
>U_DIR:0006A8-1
AAAAAAAGGTAGTGTAAT
>U_DIR:0006A9-1
AAAAAAAGGTCAAATTCTGAGATAAA
>U_DIR:0006AA-1
AAAAAAAGGTCTATCTTTAT
>U_DIR:0006AB-1
AAAAAAAGGTGAAAGGGACTCT
>U_DIR:0006AC-1
AAAAAAAGGTGAGGTATGA
>U_DIR:0006AD-1
AAAAAAAGTAAAAAGTAGAAAAAA
>U_DIR:0006AE-1
AAAAAAAGTAAAAGAAAAAGAAAGAAAA
>U_DIR:0006AF-1
AAAAAAAGTACCAACTGTTCTATA
>U_DIR:0006B0-1
AAAAAAAGTAGAACGGATGATT
>U_DIR:0006B1-2
AAAAAAAGTCAATAAAATGTCA
>U_DIR:0006B2-1
AAAAAAAGTCAATAAGAGGAA
>U_DIR:0006B3-1
AAAAAAAGTCAGATATTTCGAGC
>U_DIR:0006B4-1
AAAAAAAGTCAGATATTTTGA
>U_DIR:0006B5-1
AAAAAAAGTGAGGAAAGGT
>U_DIR:0006B6-1
AAAAAAAGTGATACAAATTA
>U_DIR:0006B7-1
AAAAAAAGTGATGAAATGATGAA
>U_DIR:0006B8-1
AAAAAAAGTGCGATCATTGGCA
>U_DIR:0006B9-1
AAAAAAAGTGGAAAAGGGTTT
>U_DIR:0006BA-1
AAAAAAAGTGTTAGAAGATAAAC
>U_DIR:0006BB-1
AAAAAAAGTTAGATGTTTTGAG
>U_DIR:0006BC-1
AAAAAAAGTTATATCACTTATTTTCAG
>U_DIR:0006BD-1
AAAAAAAGTTATTCATTTAAATGA
>U_DIR:0006BE-1
AAAAAAAGTTCCGAGTTGTTTTGCAG
>U_DIR:0006BF-1
AAAAAAAGTTCCTTAATTTAAGA
>U_DIR:0006C0-1
AAAAAAAGTTGCAAGATCAAA
>U_DIR:0006C1-2
AAAAAAAGTTGCAAGATCAAAC
>U_DIR:0006C2-3
AAAAAAAGTTGCAAGATCAAACT
>U_DIR:0006C3-1
AAAAAAAGTTGCAAGATCAAACTA
>U_DIR:0006C4-1
AAAAAAAGTTGGGGCAGTG
>U_DIR:0006C5-1
AAAAAAAGTTGGGGCAGTGT
>U_DIR:0006C6-1
AAAAAAAGTTGGGGCAGTGTAAT
>U_DIR:0006C7-2
AAAAAAAGTTGGGGCAGTGTACC
>U_DIR:0006C8-1
AAAAAAAGTTGGTCCAATGATTG
>U_DIR:0006C9-1
AAAAAAAGTTTATGTATGCGTGGGTAT
>U_DIR:0006CA-1
AAAAAAAGTTTCTTAGTTTGAG
>U_DIR:0006CB-1
AAAAAAAGTTTGGAACGCTTCA
>U_DIR:0006CC-1
AAAAAAAGTTTGGAACGCTTCAC
>U_DIR:0006CD-1
AAAAAAATAAAAAAAAAA
>U_DIR:0006CE-1
AAAAAAATAAAAAAATAA
>U_DIR:0006CF-1
AAAAAAATAAAAAAATAAA
>U_DIR:0006D0-2
AAAAAAATAAAAAAATAAAAGCA
>U_DIR:0006D1-1
AAAAAAATAAAAAAATAAAT
>U_DIR:0006D2-1
AAAAAAATAAAAAAGAGAA
>U_DIR:0006D3-1
AAAAAAATAAAAATGACAATAGAA
>U_DIR:0006D4-1
AAAAAAATAAAAATTTGCGTGTCA
>U_DIR:0006D5-1
AAAAAAATAAAAGAAGAAACGAA
>U_DIR:0006D6-1
AAAAAAATAAAAGAGAAGG
>U_DIR:0006D7-1
AAAAAAATAAAAGCAAAAAAAA
>U_DIR:0006D8-1
AAAAAAATAAAAGGAAAAAAGTATTA
>U_DIR:0006D9-1
AAAAAAATAAAATGATGATTGTC
>U_DIR:0006DA-1
AAAAAAATAACACAACAA
>U_DIR:0006DB-1
AAAAAAATAAGAAAAACAAAAA
>U_DIR:0006DC-1
AAAAAAATAAGAAAAAGAAAGAAA
>U_DIR:0006DD-1
AAAAAAATAAGAACAAAA
>U_DIR:0006DE-1
AAAAAAATAAGAACATTAA
>U_DIR:0006DF-1
AAAAAAATAAGGGAAAAAAAAAATAA
>U_DIR:0006E0-1
AAAAAAATAATAATTGGTA
>U_DIR:0006E1-1
AAAAAAATAATAGAGCAAAA
>U_DIR:0006E2-1
AAAAAAATAATCGATACATAAAA
>U_DIR:0006E3-1
AAAAAAATACAAAACAATAACAA
>U_DIR:0006E4-1
AAAAAAATACAAAGCAGTAACA
>U_DIR:0006E5-1
AAAAAAATACAAAGCATTAACAGA
>U_DIR:0006E6-1
AAAAAAATACAATTATGATCAAA
>U_DIR:0006E7-1
AAAAAAATACAATTTCAAGAA
>U_DIR:0006E8-1
AAAAAAATACCGATTTACATATTA
>U_DIR:0006E9-1
AAAAAAATAGAAGAAAAACAAAAAAAGGA
>U_DIR:0006EA-1
AAAAAAATAGCGAATGTTGGAGG
>U_DIR:0006EB-1
AAAAAAATAGCGAATGTTGGAGT
>U_DIR:0006EC-1
AAAAAAATAGGGAAGGAGA
>U_DIR:0006ED-1
AAAAAAATAGGGGAAGATATTA
>U_DIR:0006EE-2
AAAAAAATAGTCAGCTCCAATCA
>U_DIR:0006EF-1
AAAAAAATAGTTATTGTTGTCGA
>U_DIR:0006F0-1
AAAAAAATAGTTTACGTTACTT
>U_DIR:0006F1-2
AAAAAAATAGTTTTACGTTACT
>U_DIR:0006F2-2
AAAAAAATATCAAATAAAATTA
>U_DIR:0006F3-2
AAAAAAATATCAAATAAAATTAT
>U_DIR:0006F4-2
AAAAAAATATCAAATAAAATTATA
>U_DIR:0006F5-3
AAAAAAATATCAAATAAAATTGT
>U_DIR:0006F6-1
AAAAAAATATCATTAATTCTCTA
>U_DIR:0006F7-1
AAAAAAATATCGATTGGATCA
>U_DIR:0006F8-1
AAAAAAATATGGCGATCACTCA
>U_DIR:0006F9-1
AAAAAAATATGGTGGGAAAAAA
>U_DIR:0006FA-1
AAAAAAATATGGTTGGCGA
>U_DIR:0006FB-1
AAAAAAATATGGTTGTCGACGATA
>U_DIR:0006FC-1
AAAAAAATATTACTGAGGCTT
>U_DIR:0006FD-1
AAAAAAATATTCAGCTCCAATCA
>U_DIR:0006FE-1
AAAAAAATCAAAAAAAAAAACTAA
>U_DIR:0006FF-1
AAAAAAATCAAAATAAAAAAAAAAGTAAA
>U_DIR:000700-1
AAAAAAATCAAAATTGGATA
>U_DIR:000701-1
AAAAAAATCAAAATTGGATAT
>U_DIR:000702-1
AAAAAAATCAAAATTGGATATGA
>U_DIR:000703-1
AAAAAAATCAAATGAAAA
>U_DIR:000704-1
AAAAAAATCAAGTTTGTTATTCCAG
>U_DIR:000705-1
AAAAAAATCAATTCAATAAAAAAAA
>U_DIR:000706-1
AAAAAAATCACTGATTTTAAC
>U_DIR:000707-1
AAAAAAATCATAATTACAA
>U_DIR:000708-1
AAAAAAATCATACCTCCATCCCT
>U_DIR:000709-1
AAAAAAATCATAGATAATGGA
>U_DIR:00070A-1
AAAAAAATCATATAACCACTTCG
>U_DIR:00070B-2
AAAAAAATCATCTCTGATGTTAC
>U_DIR:00070C-1
AAAAAAATCGAAAAATTAATC
>U_DIR:00070D-1
AAAAAAATCGAAATGTCTTCTAA
>U_DIR:00070E-1
AAAAAAATCGAGGGCTTGTTG
>U_DIR:00070F-1
AAAAAAATCGATATGTCTTCTA
>U_DIR:000710-1
AAAAAAATCGATATGTCTTCTAA
>U_DIR:000711-1
AAAAAAATCGATATGTCTTCTAAAA
>U_DIR:000712-1
AAAAAAATCGCAATTTGAATC
>U_DIR:000713-1
AAAAAAATCGCAATTTGAATCC
>U_DIR:000714-1
AAAAAAATCGCAATTTGAATCCA
>U_DIR:000715-1
AAAAAAATCGGAAAGGACCGTAAA
>U_DIR:000716-1
AAAAAAATCTAAAAGCCCCAAACAA
>U_DIR:000717-1
AAAAAAATCTAGTACTTGG
>U_DIR:000718-1
AAAAAAATCTATAGTACAGAG
>U_DIR:000719-1
AAAAAAATCTATGTCGTAGTTTAAAAA
>U_DIR:00071A-1
AAAAAAATCTGTGTTGCCA
>U_DIR:00071B-1
AAAAAAATCTTCACACTTCTT
>U_DIR:00071C-1
AAAAAAATCTTCACACTTCTTAT
>U_DIR:00071D-1
AAAAAAATCTTCATGAGCAA
>U_DIR:00071E-1
AAAAAAATCTTCATGAGCGCG
>U_DIR:00071F-1
AAAAAAATCTTCATGAGCGCGA
>U_DIR:000720-1
AAAAAAATCTTCGGCACTGA
>U_DIR:000721-1
AAAAAAATCTTCTTTTTTCT
>U_DIR:000722-1
AAAAAAATCTTTTCTCCA
>U_DIR:000723-1
AAAAAAATGAAAATTGGAA
>U_DIR:000724-1
AAAAAAATGAAAGACAAAAGT
>U_DIR:000725-1
AAAAAAATGAAAGACATGGGTAGTTAG
>U_DIR:000726-1
AAAAAAATGAAAGACTGTTTCCG
>U_DIR:000727-1
AAAAAAATGAAGGATGAAAAAA
>U_DIR:000728-1
AAAAAAATGAGATCATGCCACATCCGTCT
>U_DIR:000729-1
AAAAAAATGAGCACGTTG
>U_DIR:00072A-1
AAAAAAATGAGCACGTTGGAC
>U_DIR:00072B-3
AAAAAAATGAGCACGTTGGAT
>U_DIR:00072C-2
AAAAAAATGAGCACGTTGGATC
>U_DIR:00072D-1
AAAAAAATGAGCACGTTGGATCAAATGCT
>U_DIR:00072E-1
AAAAAAATGAGCACGTTGGC
>U_DIR:00072F-1
AAAAAAATGAGCGAACGGGTT
>U_DIR:000730-1
AAAAAAATGATAATTTAGAACCA
>U_DIR:000731-1
AAAAAAATGATATGCATTGGTCA
>U_DIR:000732-1
AAAAAAATGATCACGTTGTAT
>U_DIR:000733-1
AAAAAAATGATTATTATATACGCA
>U_DIR:000734-1
AAAAAAATGATTCTACCACT
>U_DIR:000735-1
AAAAAAATGCAAGACTCGTTTCA
>U_DIR:000736-1
AAAAAAATGCAAGCGTTAACGC
>U_DIR:000737-1
AAAAAAATGCAGGCTTT
>U_DIR:000738-2
AAAAAAATGCTGCGTCTTTT
>U_DIR:000739-2
AAAAAAATGGAAAGACAAATGGAA
>U_DIR:00073A-1
AAAAAAATGGAAGAAAGAGAAAA
>U_DIR:00073B-1
AAAAAAATGGATAGGAATGTTTG
>U_DIR:00073C-1
AAAAAAATGGCAAATCGGAAGCAGAA
>U_DIR:00073D-1
AAAAAAATGGTGAAAAATTTGT
>U_DIR:00073E-1
AAAAAAATGTCAGGGTGCACAAATTGGT
>U_DIR:00073F-2
AAAAAAATGTCATACCTGG
>U_DIR:000740-1
AAAAAAATGTCGCCTTTG
>U_DIR:000741-1
AAAAAAATGTCGTGAAAGGTTC
>U_DIR:000742-1
AAAAAAATGTGATAACAAAAAAAA
>U_DIR:000743-1
AAAAAAATGTGATGAAAAAGATA
>U_DIR:000744-1
AAAAAAATGTGCAAAGCAAAAGCTA
>U_DIR:000745-1
AAAAAAATGTGTATCTAGATCG
>U_DIR:000746-1
AAAAAAATTAAAGAAAAAAAGA
>U_DIR:000747-1
AAAAAAATTAATAAGACAAAGTA
>U_DIR:000748-1
AAAAAAATTACAAAATTTGGGGA
>U_DIR:000749-1
AAAAAAATTACAAATATTAGG
>U_DIR:00074A-1
AAAAAAATTACATGCATGA
>U_DIR:00074B-1
AAAAAAATTAGGGAATTTTGCA
>U_DIR:00074C-1
AAAAAAATTAGTAAATCTGCAAAACT
>U_DIR:00074D-1
AAAAAAATTATACAACATTACAA
>U_DIR:00074E-1
AAAAAAATTATATCAATTTAATGTA
>U_DIR:00074F-1
AAAAAAATTATCATGTCAATTAA
>U_DIR:000750-1
AAAAAAATTATGTCGCATTTG
>U_DIR:000751-2
AAAAAAATTATTAATGAA
>U_DIR:000752-1
AAAAAAATTATTCAAATT
>U_DIR:000753-1
AAAAAAATTATTCGAAAAAAAA
>U_DIR:000754-1
AAAAAAATTATTCGAAG
>U_DIR:000755-1
AAAAAAATTATTCGAAGA
>U_DIR:000756-2
AAAAAAATTATTCGAAGAGA
>U_DIR:000757-2
AAAAAAATTATTCGAAGATA
>U_DIR:000758-23
AAAAAAATTATTCGAAGATAA
>U_DIR:000759-26
AAAAAAATTATTCGAAGATAAA
>U_DIR:00075A-9
AAAAAAATTATTCGAAGATAAAA
>U_DIR:00075B-5
AAAAAAATTATTCGAAGATAAAAA
>U_DIR:00075C-1
AAAAAAATTATTCGAAGATAAAAAAAAAA
>U_DIR:00075D-25
AAAAAAATTATTCGAAGATAAAC
>U_DIR:00075E-5
AAAAAAATTATTCGAAGATAAACA
>U_DIR:00075F-4
AAAAAAATTATTCGAAGATAAACT
>U_DIR:000760-1
AAAAAAATTATTCGAAGATAAACTT
>U_DIR:000761-1
AAAAAAATTATTCGAAGATAAAT
>U_DIR:000762-1
AAAAAAATTATTCGAAGATATA
>U_DIR:000763-1
AAAAAAATTCAAAAGGAA
>U_DIR:000764-1
AAAAAAATTCAAAATTTAAATTTG
>U_DIR:000765-1
AAAAAAATTCAAGCGTTAATGCA
>U_DIR:000766-1
AAAAAAATTCCGGAAGAG
>U_DIR:000767-1
AAAAAAATTCTATCCAGCAACA
>U_DIR:000768-1
AAAAAAATTGAAAATGATAGTTA
>U_DIR:000769-1
AAAAAAATTGAAGTTCG
>U_DIR:00076A-1
AAAAAAATTGAATTACATGTAC
>U_DIR:00076B-1
AAAAAAATTGATTAATTAG
>U_DIR:00076C-1
AAAAAAATTGCAAAAAATTTCA
>U_DIR:00076D-1
AAAAAAATTGCAATAATA
>U_DIR:00076E-1
AAAAAAATTGCTAAAAACTCCATA
>U_DIR:00076F-1
AAAAAAATTGCTATCCCAAAAAAA
>U_DIR:000770-1
AAAAAAATTGGAGAGGTGAATC
>U_DIR:000771-1
AAAAAAATTGGTTTATTTCTCTGAA
>U_DIR:000772-1
AAAAAAATTGTAGATTCACCT
>U_DIR:000773-1
AAAAAAATTGTAGATTCACCTC
>U_DIR:000774-1
AAAAAAATTGTAGATTCACCTT
>U_DIR:000775-2
AAAAAAATTGTCGCCATTGTTT
>U_DIR:000776-1
AAAAAAATTGTGAAAAATTTGT
>U_DIR:000777-1
AAAAAAATTGTGTCGTGAAAGGTTTA
>U_DIR:000778-1
AAAAAAATTTAAAAATTTAAAA
>U_DIR:000779-1
AAAAAAATTTAAACAAGTTGGA
>U_DIR:00077A-2
AAAAAAATTTAAATTAGG
>U_DIR:00077B-1
AAAAAAATTTAATTACTTTTACTC
>U_DIR:00077C-1
AAAAAAATTTACTCCTTCTTCA
>U_DIR:00077D-1
AAAAAAATTTACTTTCATTTC
>U_DIR:00077E-1
AAAAAAATTTACTTTCATTTCT
>U_DIR:00077F-1
AAAAAAATTTATTCATTTTTATGA
>U_DIR:000780-1
AAAAAAATTTCAACGCTCTAA
>U_DIR:000781-1
AAAAAAATTTCAACGCTCTAACCA
>U_DIR:000782-1
AAAAAAATTTCAGGATA
>U_DIR:000783-1
AAAAAAATTTCCAATGAATTCCA
>U_DIR:000784-1
AAAAAAATTTCCTTCGATGTAA
>U_DIR:000785-1
AAAAAAATTTCGATCATTTGCAT
>U_DIR:000786-1
AAAAAAATTTCTTTATTATCCTTGT
>U_DIR:000787-1
AAAAAAATTTGAAAACA
>U_DIR:000788-1
AAAAAAATTTGCTGCTACAAAC
>U_DIR:000789-8
AAAAAAATTTGGAACGCTTCA
>U_DIR:00078A-1
AAAAAAATTTGGAACGCTTCAA
>U_DIR:00078B-2
AAAAAAATTTGGAACGCTTCAC
>U_DIR:00078C-2
AAAAAAATTTGGAACGCTTCACG
>U_DIR:00078D-2
AAAAAAATTTGGAACGCTTCACGA
>U_DIR:00078E-1
AAAAAAATTTGTAACGCTTCA
>U_DIR:00078F-1
AAAAAAATTTTCAAGATCAAACT
>U_DIR:000790-1
AAAAAAATTTTCTATCTCCGAGT
>U_DIR:000791-1
AAAAAAATTTTGTCGCGAAAAA
>U_DIR:000792-1
AAAAAAATTTTGTCGCGAAAG
>U_DIR:000793-2
AAAAAAATTTTGTCGCGAAAGGT
>U_DIR:000794-1
AAAAAAATTTTGTCGCGAAAGGTTT
>U_DIR:000795-1
AAAAAAATTTTGTCTCGAAATGTTA
>U_DIR:000796-1
AAAAAAATTTTTAACGCTTCA
>U_DIR:000797-1
AAAAAAATTTTTTCTCTAAAGT
>U_DIR:000798-1
AAAAAACAAAAAAAAAAA
>U_DIR:000799-1
AAAAAACAAAAAAAAAAAA
>U_DIR:00079A-1
AAAAAACAAAAAAAAAAAAAA
>U_DIR:00079B-1
AAAAAACAAAAAAAAAAAAAAAAA
>U_DIR:00079C-1
AAAAAACAAAAAAAAAAAAAAAAAA
>U_DIR:00079D-1
AAAAAACAAAAAAAAAAAAAAACA
>U_DIR:00079E-1
AAAAAACAAAAAAAAAAAAACT
>U_DIR:00079F-1
AAAAAACAAAAAAAAATTGATCACGTCT
>U_DIR:0007A0-1
AAAAAACAAAAAAAATCCGTTT
>U_DIR:0007A1-1
AAAAAACAAAAAAACCCTTTAAACAA
>U_DIR:0007A2-1
AAAAAACAAAAAAACGGTATAA
>U_DIR:0007A3-1
AAAAAACAAAAAAAGAAAAA
>U_DIR:0007A4-1
AAAAAACAAAAAACAACAGAAT
>U_DIR:0007A5-1
AAAAAACAAAAAAGAAAATT
>U_DIR:0007A6-1
AAAAAACAAAAACAAGAAAAGTA
>U_DIR:0007A7-1
AAAAAACAAAAAGAAAACAAAAACA
>U_DIR:0007A8-1
AAAAAACAAAAAGAGCGGAGGAAAAA
>U_DIR:0007A9-1
AAAAAACAAAAATAGATGA
>U_DIR:0007AA-1
AAAAAACAAAACAATAGAGACT
>U_DIR:0007AB-1
AAAAAACAAAAGAAAGTGAAA
>U_DIR:0007AC-1
AAAAAACAAAAGATTATTGTCCA
>U_DIR:0007AD-1
AAAAAACAAAAGCAAAAACAAGGATT
>U_DIR:0007AE-1
AAAAAACAAAAGGAAAAGGAAAAAAA
>U_DIR:0007AF-1
AAAAAACAAAATCACTGGGTTATA
>U_DIR:0007B0-1
AAAAAACAAAATGCCACAAGGAT
>U_DIR:0007B1-1
AAAAAACAAACAAGGAAATTT
>U_DIR:0007B2-1
AAAAAACAAAGAAAAAGATGT
>U_DIR:0007B3-9
AAAAAACAAAGAAAAAGATGTGA
>U_DIR:0007B4-1
AAAAAACAAAGAAAAAGATGTTA
>U_DIR:0007B5-1
AAAAAACAAAGAAAACTGA
>U_DIR:0007B6-1
AAAAAACAAAGAAGAAAAGTTA
>U_DIR:0007B7-1
AAAAAACAAAGAAGAATATGTGAATGCTC
>U_DIR:0007B8-1
AAAAAACAAAGAAGAGAAAGAA
>U_DIR:0007B9-1
AAAAAACAAAGATAACAAAGCT
>U_DIR:0007BA-1
AAAAAACAAAGATATTAATATTC
>U_DIR:0007BB-1
AAAAAACAACAAGCAGTGA
>U_DIR:0007BC-1
AAAAAACAACAAGCAGTTAT
>U_DIR:0007BD-1
AAAAAACAACAAGGAGTGATGA
>U_DIR:0007BE-1
AAAAAACAACACCAGCCGGACGG
>U_DIR:0007BF-1
AAAAAACAACAGAAATAAGAAGA
>U_DIR:0007C0-1
AAAAAACAACCACAACAACAATACGA
>U_DIR:0007C1-1
AAAAAACAACGATACAATCCCG
>U_DIR:0007C2-2
AAAAAACAACGATACAATCCCGA
>U_DIR:0007C3-1
AAAAAACAACGATAGAAGAAG
>U_DIR:0007C4-1
AAAAAACAACGTATTTCACCTT
>U_DIR:0007C5-1
AAAAAACAAGAAAACAGCGGATGTATA
>U_DIR:0007C6-1
AAAAAACAAGAAAGAAAAAA
>U_DIR:0007C7-1
AAAAAACAAGATTTAGGCAAATAA
>U_DIR:0007C8-1
AAAAAACAAGCAAGCATAAAAA
>U_DIR:0007C9-1
AAAAAACAAGCGAGGCGT
>U_DIR:0007CA-4
AAAAAACAAGGGAATTAA
>U_DIR:0007CB-3
AAAAAACAAGGGAATTAAA
>U_DIR:0007CC-3
AAAAAACAAGGGAATTAAAA
>U_DIR:0007CD-1
AAAAAACAAGGGAATTACCA
>U_DIR:0007CE-1
AAAAAACAATCAAGGAAA
>U_DIR:0007CF-1
AAAAAACAATCAAGGAAATGCAACA
>U_DIR:0007D0-1
AAAAAACAATCAAGGAAATGTA
>U_DIR:0007D1-11
AAAAAACAATCAAGGAAATGTAA
>U_DIR:0007D2-2
AAAAAACAATCAAGGAAATGTAACC
>U_DIR:0007D3-2
AAAAAACAATCAAGGAAATGTAAG
>U_DIR:0007D4-1
AAAAAACAATCAAGGAAATGTAAGT
>U_DIR:0007D5-1
AAAAAACAATCAAGGTAATGTAA
>U_DIR:0007D6-1
AAAAAACAATGATAAGATTTAA
>U_DIR:0007D7-2
AAAAAACAATGTTTTTATTGA
>U_DIR:0007D8-3
AAAAAACAATTAAGAGGTA
>U_DIR:0007D9-1
AAAAAACAATTAAGAGGTAATATA
>U_DIR:0007DA-1
AAAAAACAATTAATATGCCTTT
>U_DIR:0007DB-1
AAAAAACAATTAATTCAATACCA
>U_DIR:0007DC-1
AAAAAACAATTATAAGTAGT
>U_DIR:0007DD-1
AAAAAACACAAAGAAATAAAAA
>U_DIR:0007DE-2
AAAAAACACATTACTGAGGCTT
>U_DIR:0007DF-1
AAAAAACACCGATTTACAAATTT
>U_DIR:0007E0-3
AAAAAACACCGTTAGAAAT
>U_DIR:0007E1-3
AAAAAACACCGTTAGAAATG
>U_DIR:0007E2-13
AAAAAACACCGTTAGAAATGC
>U_DIR:0007E3-4
AAAAAACACCGTTAGAAATGCA
>U_DIR:0007E4-1
AAAAAACACCGTTAGAAATGCC
>U_DIR:0007E5-1
AAAAAACACCGTTAGAAATGCCA
>U_DIR:0007E6-1
AAAAAACACCTTTAGAAAT
>U_DIR:0007E7-1
AAAAAACACCTTTAGAAATG
>U_DIR:0007E8-1
AAAAAACACGCATTTACCA
>U_DIR:0007E9-1
AAAAAACACGGAGAAAGGAAC
>U_DIR:0007EA-1
AAAAAACACGTCTTAACACATA
>U_DIR:0007EB-1
AAAAAACACGTGATAAAAGA
>U_DIR:0007EC-1
AAAAAACACGTGATAAAAGACC
>U_DIR:0007ED-2
AAAAAACACGTGATAAAAGACCA
>U_DIR:0007EE-1
AAAAAACACGTGATAAAAGACCAA
>U_DIR:0007EF-1
AAAAAACACTTGATAAAAGAA
>U_DIR:0007F0-1
AAAAAACAGATAACAAAAACA
>U_DIR:0007F1-1
AAAAAACAGCAAGCCCTATTGTTAC
>U_DIR:0007F2-2
AAAAAACAGCAGAAGAAT
>U_DIR:0007F3-1
AAAAAACAGGACATCAACGCAA
>U_DIR:0007F4-1
AAAAAACAGGATATAGATTAGT
>U_DIR:0007F5-1
AAAAAACAGTAATCTGATCAGTA
>U_DIR:0007F6-1
AAAAAACAGTAATCTGATCAGTAA
>U_DIR:0007F7-1
AAAAAACAGTAATCTGATCAGTAG
>U_DIR:0007F8-1
AAAAAACAGTAATCTGATCATTA
>U_DIR:0007F9-1
AAAAAACAGTAGTCCACGAAAA
>U_DIR:0007FA-1
AAAAAACAGTGATGTATTGGTAC
>U_DIR:0007FB-1
AAAAAACATAAACGGGTAGTTTT
>U_DIR:0007FC-1
AAAAAACATAAACGGGTAGTTTTT
>U_DIR:0007FD-1
AAAAAACATAAAGTGCACA
>U_DIR:0007FE-1
AAAAAACATAATATAGGACCA
>U_DIR:0007FF-1
AAAAAACATACATTGGGATCA
>U_DIR:000800-1
AAAAAACATACATTGGGATCAA
>U_DIR:000801-1
AAAAAACATACATTGGGATCAAC
>U_DIR:000802-1
AAAAAACATAGGGTAGGGTA
>U_DIR:000803-2
AAAAAACATATACTGACATATGCAG
>U_DIR:000804-1
AAAAAACATATGATGATCCACAA
>U_DIR:000805-1
AAAAAACATATTACATCTTTCATGAA
>U_DIR:000806-1
AAAAAACATCAATTCTAGCA
>U_DIR:000807-1
AAAAAACATCAGGAGATTGGA
>U_DIR:000808-1
AAAAAACATGCCAGTAAAAT
>U_DIR:000809-1
AAAAAACATGCCAGTAAAATGA
>U_DIR:00080A-1
AAAAAACATTACTATACAATGA
>U_DIR:00080B-1
AAAAAACATTACTGAGCTT
>U_DIR:00080C-1
AAAAAACATTACTGAGGCAT
>U_DIR:00080D-6
AAAAAACATTACTGAGGCT
>U_DIR:00080E-1
AAAAAACATTACTGAGGCTA
>U_DIR:00080F-213
AAAAAACATTACTGAGGCTT
>U_DIR:000810-1
AAAAAACATTACTGAGGCTTA
>U_DIR:000811-1
AAAAAACATTACTGAGGTTT
>U_DIR:000812-1
AAAAAACATTACTGAGTCTT
>U_DIR:000813-2
AAAAAACATTACTGATGCTT
>U_DIR:000814-1
AAAAAACATTACTGATTCTT
>U_DIR:000815-2
AAAAAACATTACTTAGGCTT
>U_DIR:000816-2
AAAAAACATTACTTAGTCTT
>U_DIR:000817-1
AAAAAACATTAGTGCATTGCCT
>U_DIR:000818-1
AAAAAACATTATTGAGGCTT
>U_DIR:000819-3
AAAAAACATTGAGAGTTTTA
>U_DIR:00081A-1
AAAAAACATTGAGAGTTTTAA
>U_DIR:00081B-1
AAAAAACATTGAGAGTTTTAAA
>U_DIR:00081C-1
AAAAAACATTGAGAGTTTTAAG
>U_DIR:00081D-1
AAAAAACATTGAGAGTTTTAAGG
>U_DIR:00081E-1
AAAAAACATTGAGAGTTTTAAGGA
>U_DIR:00081F-1
AAAAAACATTGAGAGTTTTAAGGAA
>U_DIR:000820-1
AAAAAACATTGCTGAGGCTT
>U_DIR:000821-1
AAAAAACATTGGTCCAAGTCTT
>U_DIR:000822-2
AAAAAACATTTAAAGATATAAGC
>U_DIR:000823-1
AAAAAACATTTAAATATATAATC
>U_DIR:000824-1
AAAAAACATTTAACAGTGTGAA
>U_DIR:000825-1
AAAAAACATTTTGATTAATTCAA
>U_DIR:000826-1
AAAAAACATTTTGATTAATTCATAAA
>U_DIR:000827-1
AAAAAACCAAAATAGATGCTG
>U_DIR:000828-1
AAAAAACCAACAAAAGCAA
>U_DIR:000829-1
AAAAAACCAACTGTTTAC
>U_DIR:00082A-1
AAAAAACCAAGGTAGCTCTA
>U_DIR:00082B-1
AAAAAACCACGAAGCTATGCAACCT
>U_DIR:00082C-1
AAAAAACCAGCTAACAGACAACCA
>U_DIR:00082D-1
AAAAAACCAGTAATAATTTGGG
>U_DIR:00082E-1
AAAAAACCAGTGATTGAACAATG
>U_DIR:00082F-1
AAAAAACCATCAAGGAAATGTAA
>U_DIR:000830-1
AAAAAACCATCATTAATTTAAAGT
>U_DIR:000831-1
AAAAAACCATGATTAAAA
>U_DIR:000832-1
AAAAAACCATGATTAATTT
>U_DIR:000833-1
AAAAAACCATGATTAATTTAT
>U_DIR:000834-1
AAAAAACCATGATTAATTTATTAA
>U_DIR:000835-1
AAAAAACCATGATTAATTTATTAC
>U_DIR:000836-1
AAAAAACCATTCTAACCTA
>U_DIR:000837-2
AAAAAACCATTCTAACCTATCA
>U_DIR:000838-5
AAAAAACCATTCTAACCTATCAC
>U_DIR:000839-5
AAAAAACCATTCTAACCTATT
>U_DIR:00083A-2
AAAAAACCATTCTAACCTATTA
>U_DIR:00083B-1
AAAAAACCATTCTAACCTATTAAT
>U_DIR:00083C-14
AAAAAACCATTCTAACCTATTAC
>U_DIR:00083D-2
AAAAAACCATTCTAACCTATTACA
>U_DIR:00083E-1
AAAAAACCATTCTACCCTATTA
>U_DIR:00083F-1
AAAAAACCATTTCACTTATTTT
>U_DIR:000840-1
AAAAAACCCACTATCTTTCTA
>U_DIR:000841-1
AAAAAACCCAGAAAAAGAGAGGAAAAA
>U_DIR:000842-1
AAAAAACCCCTGTTAGCTA
>U_DIR:000843-1
AAAAAACCCCTGTTAGCTAGTTAC
>U_DIR:000844-1
AAAAAACCCCTGTTAGCTAGTTACTT
>U_DIR:000845-1
AAAAAACCCCTTTTAGCTAGTTACCA
>U_DIR:000846-1
AAAAAACCCGACTGAAGTCAACC
>U_DIR:000847-3
AAAAAACCCGTAGTTTCGAACATGTGT
>U_DIR:000848-1
AAAAAACCCTAAAAAACAAGAGGA
>U_DIR:000849-1
AAAAAACCGGCGTAGGTTTACCA
>U_DIR:00084A-1
AAAAAACCGTAACCTGGCCA
>U_DIR:00084B-1
AAAAAACCGTGGAAATAGCAC
>U_DIR:00084C-1
AAAAAACCGTTGCATCACATAA
>U_DIR:00084D-1
AAAAAACCTAACCCTATCATAAT
>U_DIR:00084E-1
AAAAAACCTAACCCTATCATAATTTTT
>U_DIR:00084F-1
AAAAAACCTAACTCTATCATAA
>U_DIR:000850-1
AAAAAACCTACTTGCAAGG
>U_DIR:000851-1
AAAAAACCTCAAATCAAGAA
>U_DIR:000852-1
AAAAAACCTCTCCCAAAATTATTA
>U_DIR:000853-1
AAAAAACCTGACGTATTGATTGA
>U_DIR:000854-1
AAAAAACCTGACGTATTGATTT
>U_DIR:000855-1
AAAAAACCTGTTCAAGGATTCT
>U_DIR:000856-1
AAAAAACCTTAAATTTTTTTAA
>U_DIR:000857-1
AAAAAACCTTCCTCAGCCA
>U_DIR:000858-1
AAAAAACCTTTATCTCCTTACA
>U_DIR:000859-1
AAAAAACCTTTATGTGGACAACA
>U_DIR:00085A-1
AAAAAACCTTTCAAGGGGAAAA
>U_DIR:00085B-1
AAAAAACGAAAAAAGAAGAGA
>U_DIR:00085C-1
AAAAAACGAAAAAGGAAAAAA
>U_DIR:00085D-1
AAAAAACGAAAAATGAAGTTGCAG
>U_DIR:00085E-1
AAAAAACGAAATATGGGAATGATC
>U_DIR:00085F-1
AAAAAACGAAGCTATAAT
>U_DIR:000860-1
AAAAAACGAGTGTTAGACGATA
>U_DIR:000861-1
AAAAAACGATAATGATCCTTCCC
>U_DIR:000862-1
AAAAAACGATACAATAAGTGCCTGTTTAGT
>U_DIR:000863-1
AAAAAACGATAGTGTGATATC
>U_DIR:000864-1
AAAAAACGATGAGGGAGTAGA
>U_DIR:000865-1
AAAAAACGATTCCTTTCAACACGA
>U_DIR:000866-1
AAAAAACGATTGGGCAGATATTGC
>U_DIR:000867-1
AAAAAACGATTGTAGAAGAGA
>U_DIR:000868-1
AAAAAACGCAAAAAAAAAAA
>U_DIR:000869-1
AAAAAACGCAAAATTGCCTGG
>U_DIR:00086A-1
AAAAAACGCAAAGGCGAAAAAA
>U_DIR:00086B-1
AAAAAACGCATCGTGAGAGAATTA
>U_DIR:00086C-1
AAAAAACGCATTGACCA
>U_DIR:00086D-1
AAAAAACGCCAACTGATAAAATGA
>U_DIR:00086E-1
AAAAAACGCGACGGTATAG
>U_DIR:00086F-1
AAAAAACGCTAATCTCAA
>U_DIR:000870-1
AAAAAACGCTAATCTCAAA
>U_DIR:000871-1
AAAAAACGCTAATCTCAAAGAAG
>U_DIR:000872-1
AAAAAACGCTCGAAATACCA
>U_DIR:000873-1
AAAAAACGCTTGGAAAAGGTCA
>U_DIR:000874-1
AAAAAACGGAAAAAAAAAGAACA
>U_DIR:000875-1
AAAAAACGGAATACTAC
>U_DIR:000876-1
AAAAAACGGAATACTACA
>U_DIR:000877-1
AAAAAACGGAATACTACCA
>U_DIR:000878-1
AAAAAACGGAGAGTAAGAA
>U_DIR:000879-1
AAAAAACGGCACGGTGATT
>U_DIR:00087A-3
AAAAAACGGCACGGTGATTT
>U_DIR:00087B-1
AAAAAACGGCATATTAAC
>U_DIR:00087C-1
AAAAAACGGGAATAAAGA
>U_DIR:00087D-1
AAAAAACGGTATAACAGGTGTT
>U_DIR:00087E-1
AAAAAACGTAGAGCAACCGATGAA
>U_DIR:00087F-1
AAAAAACGTGCTCTTATCA
>U_DIR:000880-1
AAAAAACGTTACTTACAATT
>U_DIR:000881-1
AAAAAACGTTCAAATTTTCCAC
>U_DIR:000882-2
AAAAAACGTTGGCTTGC
>U_DIR:000883-1
AAAAAACGTTGGCTTGCGTGTTTT
>U_DIR:000884-1
AAAAAACGTTTGGTTTTAGAAT
>U_DIR:000885-1
AAAAAACGTTTGTCCATGAC
>U_DIR:000886-1
AAAAAACGTTTGTCCATGACT
>U_DIR:000887-1
AAAAAACGTTTTGGTCTTTG
>U_DIR:000888-1
AAAAAACTAAACACAAGAATTA
>U_DIR:000889-1
AAAAAACTAAAGATTTAGCTACCA
>U_DIR:00088A-1
AAAAAACTAAGTTTGTAGAATTATA
>U_DIR:00088B-1
AAAAAACTAATCTAGCGTTTACCA
>U_DIR:00088C-1
AAAAAACTACCATATATAGAAAGAAA
>U_DIR:00088D-1
AAAAAACTAGAAGACGAGA
>U_DIR:00088E-1
AAAAAACTAGTGATAATTTTAAT
>U_DIR:00088F-1
AAAAAACTATAACAAATTTTA
>U_DIR:000890-1
AAAAAACTATCACAAATTTTAA
>U_DIR:000891-1
AAAAAACTATTAAAGCTGTAAAA
>U_DIR:000892-1
AAAAAACTATTCTAACCTATTA
>U_DIR:000893-1
AAAAAACTATTTAGCAGTGTCAG
>U_DIR:000894-1
AAAAAACTCAAACACTGTGCTTAGA
>U_DIR:000895-1
AAAAAACTCAGCTCACCGTTCT
>U_DIR:000896-1
AAAAAACTCCGTGCTAAAGA
>U_DIR:000897-1
AAAAAACTCCTTGCTAAACT
>U_DIR:000898-2
AAAAAACTCCTTTGACTT
>U_DIR:000899-1
AAAAAACTCCTTTGACTTC
>U_DIR:00089A-2
AAAAAACTCCTTTGACTTCCA
>U_DIR:00089B-1
AAAAAACTCCTTTGACTTCT
>U_DIR:00089C-1
AAAAAACTCCTTTGACTTCTGG
>U_DIR:00089D-1
AAAAAACTCGGCAAAATGTTAT
>U_DIR:00089E-1
AAAAAACTCTAATCTCAAAGA
>U_DIR:00089F-1
AAAAAACTCTTCACTGATCTTTTAAC
>U_DIR:0008A0-1
AAAAAACTCTTCTACTATTTC
>U_DIR:0008A1-1
AAAAAACTGAAAAAAAGAGGAGA
>U_DIR:0008A2-1
AAAAAACTGAAATTCTGTCCTAT
>U_DIR:0008A3-1
AAAAAACTGAATTATTTGTAC
>U_DIR:0008A4-1
AAAAAACTGAATTATTTGTACAA
>U_DIR:0008A5-1
AAAAAACTGAATTATTTGTACT
>U_DIR:0008A6-1
AAAAAACTGAGACCGAAGATCGC
>U_DIR:0008A7-1
AAAAAACTGAGGATAAAGTTCA
>U_DIR:0008A8-1
AAAAAACTGATCAAAATGCC
>U_DIR:0008A9-5
AAAAAACTGATCAAAATGCCA
>U_DIR:0008AA-1
AAAAAACTGATCCTTTAAAAAAAAAAA
>U_DIR:0008AB-14
AAAAAACTGCAACACATGCCA
>U_DIR:0008AC-2
AAAAAACTGCAACACATGCCAGA
>U_DIR:0008AD-1
AAAAAACTGCAACACATTCCA
>U_DIR:0008AE-1
AAAAAACTGCACCACATGCC
>U_DIR:0008AF-1
AAAAAACTGCCGTGCTTCATAA
>U_DIR:0008B0-4
AAAAAACTGCTCCAAAATTGTCG
>U_DIR:0008B1-3
AAAAAACTGCTCCAAAATTGTCGC
>U_DIR:0008B2-1
AAAAAACTGCTCCAAAATTGTCGCC
>U_DIR:0008B3-1
AAAAAACTGCTCCAAAATTGTCTC
>U_DIR:0008B4-1
AAAAAACTGTAAATGACGCC
>U_DIR:0008B5-1
AAAAAACTGTATCAAAATTGTC
>U_DIR:0008B6-1
AAAAAACTGTCAACATTCACTCA
>U_DIR:0008B7-1
AAAAAACTGTTACCCAGAACA
>U_DIR:0008B8-2
AAAAAACTGTTCCAAAATTGTC
>U_DIR:0008B9-1
AAAAAACTGTTGCAACGAC
>U_DIR:0008BA-1
AAAAAACTTAAAAAAAATTAACTCACCA
>U_DIR:0008BB-1
AAAAAACTTAAAACAACTCTCA
>U_DIR:0008BC-2
AAAAAACTTAAAGCAACTCTCA
>U_DIR:0008BD-1
AAAAAACTTAACATGCTTGGC
>U_DIR:0008BE-1
AAAAAACTTAACATGCTTGT
>U_DIR:0008BF-1
AAAAAACTTAACATGCTTTGC
>U_DIR:0008C0-1
AAAAAACTTAACGCAACTCTCA
>U_DIR:0008C1-2
AAAAAACTTAACGCAACTCTCAA
>U_DIR:0008C2-1
AAAAAACTTAATGTATCTTGCCA
>U_DIR:0008C3-1
AAAAAACTTAATTTCAAAAGCG
>U_DIR:0008C4-1
AAAAAACTTACAATAAATGATTA
>U_DIR:0008C5-1
AAAAAACTTACCGAAAATTCTCAG
>U_DIR:0008C6-1
AAAAAACTTACTAAGTAAAAAAAAGGCAA
>U_DIR:0008C7-1
AAAAAACTTAGATCCAGTACCA
>U_DIR:0008C8-1
AAAAAACTTATAAATTAGAACCAA
>U_DIR:0008C9-2
AAAAAACTTATCAAAATGCCA
>U_DIR:0008CA-1
AAAAAACTTCATATCATTACAAAA
>U_DIR:0008CB-1
AAAAAACTTCGACATGGAC
>U_DIR:0008CC-1
AAAAAACTTCTCGAGATTTTTA
>U_DIR:0008CD-1
AAAAAACTTGCTGGTTTTCCA
>U_DIR:0008CE-1
AAAAAACTTGTCAAACATC
>U_DIR:0008CF-1
AAAAAACTTTAAAAAATAACTT
>U_DIR:0008D0-1
AAAAAACTTTACAACAAATGAAACTTAT
>U_DIR:0008D1-1
AAAAAACTTTCAACCTGG
>U_DIR:0008D2-1
AAAAAACTTTTCCAAAATTGT
>U_DIR:0008D3-1
AAAAAAGAAAAAAAAAA
>U_DIR:0008D4-2
AAAAAAGAAAAAAAAAAAA
>U_DIR:0008D5-1
AAAAAAGAAAAAAAAAAAAA
>U_DIR:0008D6-1
AAAAAAGAAAAAAAAAAAAAAA
>U_DIR:0008D7-1
AAAAAAGAAAAAAAAAAAAAAAAA
>U_DIR:0008D8-1
AAAAAAGAAAAAAAAAAAAAAGA
>U_DIR:0008D9-1
AAAAAAGAAAAAAAAAAAAACA
>U_DIR:0008DA-1
AAAAAAGAAAAAAAAAAACAAAA
>U_DIR:0008DB-1
AAAAAAGAAAAAAAAAAGGAAAGA
>U_DIR:0008DC-1
AAAAAAGAAAAAAAAAATTCAAT
>U_DIR:0008DD-1
AAAAAAGAAAAAAAAAGAAA
>U_DIR:0008DE-1
AAAAAAGAAAAAAAAAGAAAAA
>U_DIR:0008DF-2
AAAAAAGAAAAAAAAAGAGA
>U_DIR:0008E0-1
AAAAAAGAAAAAAAAAGAGAAAAAA
>U_DIR:0008E1-1
AAAAAAGAAAAAAAAATAA
>U_DIR:0008E2-1
AAAAAAGAAAAAAAAATAAAA
>U_DIR:0008E3-1
AAAAAAGAAAAAAAAATAAAAA
>U_DIR:0008E4-2
AAAAAAGAAAAAAAAGAAAAAA
>U_DIR:0008E5-1
AAAAAAGAAAAAAAAGAAGAA
>U_DIR:0008E6-1
AAAAAAGAAAAAAAGAAAAGGAA
>U_DIR:0008E7-1
AAAAAAGAAAAAAAGAAAGAA
>U_DIR:0008E8-1
AAAAAAGAAAAAAAGAAAGACAT
>U_DIR:0008E9-1
AAAAAAGAAAAAAAGAAGAGGAA
>U_DIR:0008EA-1
AAAAAAGAAAAAACAATACGTAT
>U_DIR:0008EB-1
AAAAAAGAAAAAACACAGGA
>U_DIR:0008EC-1
AAAAAAGAAAAAAGAAGAAA
>U_DIR:0008ED-1
AAAAAAGAAAAAAGAAGGAAA
>U_DIR:0008EE-1
AAAAAAGAAAAAAGGGAAAA
>U_DIR:0008EF-1
AAAAAAGAAAAAAGGGCA
>U_DIR:0008F0-1
AAAAAAGAAAAAGAAAAAAG
>U_DIR:0008F1-1
AAAAAAGAAAAAGAGAAGG
>U_DIR:0008F2-1
AAAAAAGAAAAAGAGAGAGA
>U_DIR:0008F3-1
AAAAAAGAAAAAGTAAAAA
>U_DIR:0008F4-1
AAAAAAGAAAAATGAATGA
>U_DIR:0008F5-1
AAAAAAGAAAACGGAAAGAG
>U_DIR:0008F6-1
AAAAAAGAAAAGAAAAAA
>U_DIR:0008F7-1
AAAAAAGAAAAGAAAAGAAAAG
>U_DIR:0008F8-1
AAAAAAGAAAAGAAAATA
>U_DIR:0008F9-1
AAAAAAGAAAAGAAAGAA
>U_DIR:0008FA-1
AAAAAAGAAAAGAAAGAAAAC
>U_DIR:0008FB-1
AAAAAAGAAAAGAACAAAAA
>U_DIR:0008FC-1
AAAAAAGAAAAGAAGAAGAAG
>U_DIR:0008FD-1
AAAAAAGAAAAGAAGAAGAAT
>U_DIR:0008FE-1
AAAAAAGAAAAGACGGTATAAA
>U_DIR:0008FF-1
AAAAAAGAAAAGAGAGAAAAAAAAGAA
>U_DIR:000900-1
AAAAAAGAAAAGATTATGTTTGC
>U_DIR:000901-1
AAAAAAGAAAAGGGAAAAAA
>U_DIR:000902-1
AAAAAAGAAAATAAGTGGAGT
>U_DIR:000903-1
AAAAAAGAAAATAAGTGGAGTA
>U_DIR:000904-2
AAAAAAGAAAATAAGTGGAGTAAA
>U_DIR:000905-1
AAAAAAGAAACAATTTATTAGGAA
>U_DIR:000906-1
AAAAAAGAAACGTGCTGTATTGAA
>U_DIR:000907-1
AAAAAAGAAAGAAAAGAAAAAAAAGAA
>U_DIR:000908-1
AAAAAAGAAAGAAAAGAAGAGAGAA
>U_DIR:000909-1
AAAAAAGAAAGAATAAGGGAATA
>U_DIR:00090A-1
AAAAAAGAAAGAGAAAGAAAAT
>U_DIR:00090B-4
AAAAAAGAAAGCTATCTCCA
>U_DIR:00090C-1
AAAAAAGAAAGCTATCTCCCA
>U_DIR:00090D-1
AAAAAAGAAAGCTATCTCCT
>U_DIR:00090E-1
AAAAAAGAAAGGAGAAGAA
>U_DIR:00090F-1
AAAAAAGAAAGGAGGAA
>U_DIR:000910-1
AAAAAAGAAAGTAAAACCTGTCGAATG
>U_DIR:000911-1
AAAAAAGAAAGTGGGAA
>U_DIR:000912-1
AAAAAAGAAATAAATGTGATAT
>U_DIR:000913-1
AAAAAAGAAATAATAATAATAATAA
>U_DIR:000914-1
AAAAAAGAAATAGTATTTTAGTT
>U_DIR:000915-1
AAAAAAGAAATCGAAGAG
>U_DIR:000916-1
AAAAAAGAAATCTATCTCCA
>U_DIR:000917-1
AAAAAAGAAATGATTGAACTTGCC
>U_DIR:000918-1
AAAAAAGAAATTAGTCTACCA
>U_DIR:000919-1
AAAAAAGAACAACTTAGCATT
>U_DIR:00091A-1
AAAAAAGAACAAGATCAT
>U_DIR:00091B-1
AAAAAAGAACAGAAAGAGTA
>U_DIR:00091C-1
AAAAAAGAACATGGAACAAAG
>U_DIR:00091D-1
AAAAAAGAACCCCAAAAAAGGGA
>U_DIR:00091E-1
AAAAAAGAACGATGAAATATTTTA
>U_DIR:00091F-1
AAAAAAGAACTACACTCGTCA
>U_DIR:000920-1
AAAAAAGAACTAGGAAAATCAC
>U_DIR:000921-1
AAAAAAGAACTCCAAAAAA
>U_DIR:000922-1
AAAAAAGAACTCCAAAAAAGA
>U_DIR:000923-1
AAAAAAGAACTCCAAAAAAGG
>U_DIR:000924-7
AAAAAAGAACTCCAAAAAAGGG
>U_DIR:000925-11
AAAAAAGAACTCCAAAAAAGGGA
>U_DIR:000926-7
AAAAAAGAACTCCAAAAAAGGGAA
>U_DIR:000927-3
AAAAAAGAACTCCAAAAAAGGGAGA
>U_DIR:000928-1
AAAAAAGAACTCCAAAAAAGGTA
>U_DIR:000929-1
AAAAAAGAACTCCAAAAAAGGTAA
>U_DIR:00092A-1
AAAAAAGAACTCCAAAAAAGTGA
>U_DIR:00092B-1
AAAAAAGAACTCCAAAAAAGTTAA
>U_DIR:00092C-1
AAAAAAGAACTCCAAAAAATGGA
>U_DIR:00092D-1
AAAAAAGAACTCCAAAAAATGTAAA
>U_DIR:00092E-1
AAAAAAGAACTCCAAAAAATTGA
>U_DIR:00092F-1
AAAAAAGAACTCCAAGAAAGGGAA
>U_DIR:000930-1
AAAAAAGAACTTATATCAAATTTGAA
>U_DIR:000931-1
AAAAAAGAAGAAAAAAAA
>U_DIR:000932-1
AAAAAAGAAGAAAAAAAGGCA
>U_DIR:000933-1
AAAAAAGAAGAAAAAAATAAAA
>U_DIR:000934-1
AAAAAAGAAGAAAAGAAGGAGA
>U_DIR:000935-1
AAAAAAGAAGAAAATATTGAC
>U_DIR:000936-1
AAAAAAGAAGAAAATTTAC
>U_DIR:000937-1
AAAAAAGAAGAAAGGAAAAA
>U_DIR:000938-1
AAAAAAGAAGAAAGGAGG
>U_DIR:000939-1
AAAAAAGAAGAAATAAAGCCA
>U_DIR:00093A-1
AAAAAAGAAGAAGCAAAATTTA
>U_DIR:00093B-1
AAAAAAGAAGAATAACACTGAAGA
>U_DIR:00093C-1
AAAAAAGAAGAATAGAACAAAA
>U_DIR:00093D-1
AAAAAAGAAGACAAAAAATAAA
>U_DIR:00093E-1
AAAAAAGAAGACTGGAGAAAT
>U_DIR:00093F-1
AAAAAAGAAGATTAGTTGATTTTTG
>U_DIR:000940-1
AAAAAAGAAGCCTTTTCTGT
>U_DIR:000941-1
AAAAAAGAAGCGATTGTAATGAATTA
>U_DIR:000942-1
AAAAAAGAAGGACATGCCTTGAA
>U_DIR:000943-1
AAAAAAGAAGGACATGCCTTGGTTTT
>U_DIR:000944-1
AAAAAAGAAGGACATGCCTTGTT
>U_DIR:000945-1
AAAAAAGAAGGAGGAGAAAAA
>U_DIR:000946-1
AAAAAAGAAGGGGAAAGAAAAAAA
>U_DIR:000947-1
AAAAAAGAAGTAAACAATGT
>U_DIR:000948-1
AAAAAAGAAGTAATTGGCGACA
>U_DIR:000949-1
AAAAAAGAATGAAAATACTGAT
>U_DIR:00094A-1
AAAAAAGAATGAAAGGGCA
>U_DIR:00094B-2
AAAAAAGAATGACAATAACGACTTA
>U_DIR:00094C-1
AAAAAAGAATGCCAATGGAAA
>U_DIR:00094D-1
AAAAAAGAATGGAAAAAATTTTT
>U_DIR:00094E-1
AAAAAAGAATGTTGTCAC
>U_DIR:00094F-1
AAAAAAGAATTGTAAAAAAAAA
>U_DIR:000950-1
AAAAAAGACAAAGGAGGGAGA
>U_DIR:000951-1
AAAAAAGACAAGTCTTCTGCGA
>U_DIR:000952-1
AAAAAAGACATGCATTTCA
>U_DIR:000953-1
AAAAAAGACATGCCTTGGTCAAT
>U_DIR:000954-1
AAAAAAGACCAAATGTGAT
>U_DIR:000955-1
AAAAAAGACCTAGAACAG
>U_DIR:000956-1
AAAAAAGACGTAGAGGTATACAAT
>U_DIR:000957-1
AAAAAAGACTAGTACTTTTACCA
>U_DIR:000958-1
AAAAAAGACTTGTCTCAATTGC
>U_DIR:000959-2
AAAAAAGAGAAAAAAAAAGAAAA
>U_DIR:00095A-1
AAAAAAGAGAAAAAAAAAGAAAAAAAA
>U_DIR:00095B-1
AAAAAAGAGAAAGAAGAAGGAA
>U_DIR:00095C-1
AAAAAAGAGAAGAAAAGAAAAGAA
>U_DIR:00095D-1
AAAAAAGAGAATTTATAAT
>U_DIR:00095E-2
AAAAAAGAGAATTTATAATA
>U_DIR:00095F-2
AAAAAAGAGACAAAAAGAGA
>U_DIR:000960-1
AAAAAAGAGACAGAAAGGAAAAGAAGA
>U_DIR:000961-1
AAAAAAGAGAGGAAGGGAAGTAAAA
>U_DIR:000962-1
AAAAAAGAGAGGGAATTT
>U_DIR:000963-1
AAAAAAGAGAGTATTGT
>U_DIR:000964-1
AAAAAAGAGAGTATTGTCGATGTACCA
>U_DIR:000965-1
AAAAAAGAGAGTATTGTCGATGTACT
>U_DIR:000966-1
AAAAAAGAGAGTTTGAC
>U_DIR:000967-1
AAAAAAGAGAGTTTGAGC
>U_DIR:000968-1
AAAAAAGAGAGTTTGAGCGTA
>U_DIR:000969-1
AAAAAAGAGAGTTTGAGCGTAAAAA
>U_DIR:00096A-1
AAAAAAGAGCACCGAAAAAAGGAA
>U_DIR:00096B-1
AAAAAAGAGCTCCAAAAAAGGG
>U_DIR:00096C-1
AAAAAAGAGGAAGAAAAAGAGA
>U_DIR:00096D-1
AAAAAAGAGGAAGAGGA
>U_DIR:00096E-1
AAAAAAGAGGACAGGATC
>U_DIR:00096F-1
AAAAAAGAGGCAAAGATGCTCAAC
>U_DIR:000970-1
AAAAAAGAGGCCGTAAGAATCCGG
>U_DIR:000971-1
AAAAAAGAGGGAGAAACAAAAA
>U_DIR:000972-1
AAAAAAGAGGTAGGGTACA
>U_DIR:000973-2
AAAAAAGAGTACCACATGA
>U_DIR:000974-1
AAAAAAGAGTAGGGCATAAGACTA
>U_DIR:000975-1
AAAAAAGAGTCTGTGTAATTCCA
>U_DIR:000976-1
AAAAAAGAGTGAAGTAAGTGA
>U_DIR:000977-1
AAAAAAGAGTGAAGTACCA
>U_DIR:000978-1
AAAAAAGAGTGAAGTTAGC
>U_DIR:000979-1
AAAAAAGAGTGAAGTTAGCCA
>U_DIR:00097A-1
AAAAAAGAGTTCAAACAGG
>U_DIR:00097B-1
AAAAAAGAGTTCAAACAGGA
>U_DIR:00097C-1
AAAAAAGATAAAAAAAAAAAGCAAGGAA
>U_DIR:00097D-1
AAAAAAGATAAATTGCGGTGTTCT
>U_DIR:00097E-1
AAAAAAGATAACCGCGAT
>U_DIR:00097F-1
AAAAAAGATAACCGCGATCAAACC
>U_DIR:000980-1
AAAAAAGATAATAAGCTAC
>U_DIR:000981-1
AAAAAAGATAATAAGCTACCA
>U_DIR:000982-6
AAAAAAGATAATAAGCTACTAGA
>U_DIR:000983-1
AAAAAAGATAATAAGCTACTAGAA
>U_DIR:000984-1
AAAAAAGATAATAAGCTAT
>U_DIR:000985-1
AAAAAAGATAGCAAAGAACCTTCATTT
>U_DIR:000986-1
AAAAAAGATATTTTAAGCATTTC
>U_DIR:000987-1
AAAAAAGATCATTATTGTCGACTCT
>U_DIR:000988-1
AAAAAAGATCGGGGTAAAATAC
>U_DIR:000989-1
AAAAAAGATCTCTTCGAG
>U_DIR:00098A-1
AAAAAAGATCTCTTCGAGTCTTACT
>U_DIR:00098B-1
AAAAAAGATGATCAAGC
>U_DIR:00098C-2
AAAAAAGATGCCAGTAAAAGTGA
>U_DIR:00098D-1
AAAAAAGATGGTAGTCCA
>U_DIR:00098E-1
AAAAAAGATGTAGTAGAATGAAT
>U_DIR:00098F-1
AAAAAAGATTACTCGAGGATAA
>U_DIR:000990-1
AAAAAAGATTACTCGAGGATAAACTCCAA
>U_DIR:000991-1
AAAAAAGATTCCCACTGTAA
>U_DIR:000992-1
AAAAAAGATTTAATGATTATTACAG
>U_DIR:000993-1
AAAAAAGCAAAAAAAAAAACTAAA
>U_DIR:000994-1
AAAAAAGCAAAAAAATCGCAATTA
>U_DIR:000995-1
AAAAAAGCAAAAATTCCAATA
>U_DIR:000996-1
AAAAAAGCAAAAGAAACCCA
>U_DIR:000997-1
AAAAAAGCAAACAAAAGGAA
>U_DIR:000998-2
AAAAAAGCAAACGAGGATTACTG
>U_DIR:000999-1
AAAAAAGCAAACTGATAGCCC
>U_DIR:00099A-1
AAAAAAGCAAAGTAGAAAGAA
>U_DIR:00099B-1
AAAAAAGCAAATCAGATACCA
>U_DIR:00099C-1
AAAAAAGCAAGACCAACAA
>U_DIR:00099D-1
AAAAAAGCAAGGTAAGTT
>U_DIR:00099E-1
AAAAAAGCAGAAAGTTTG
>U_DIR:00099F-1
AAAAAAGCAGAAAGTTTGGTACCA
>U_DIR:0009A0-1
AAAAAAGCAGAGGAGCTCTTTAAACA
>U_DIR:0009A1-1
AAAAAAGCAGAGGAGCTCTTTAC
>U_DIR:0009A2-1
AAAAAAGCAGCAATGTTCATA
>U_DIR:0009A3-1
AAAAAAGCAGCAATTGCCA
>U_DIR:0009A4-1
AAAAAAGCAGCGGCACCA
>U_DIR:0009A5-1
AAAAAAGCAGCGGCATTG
>U_DIR:0009A6-1
AAAAAAGCAGGAGAAAAGTAGACA
>U_DIR:0009A7-1
AAAAAAGCAGTAACAGACACCA
>U_DIR:0009A8-3
AAAAAAGCAGTTGCGGTTACA
>U_DIR:0009A9-1
AAAAAAGCAGTTGCGGTTACAAC
>U_DIR:0009AA-1
AAAAAAGCAGTTGCGGTTACC
>U_DIR:0009AB-6
AAAAAAGCAGTTGCGGTTACCA
>U_DIR:0009AC-1
AAAAAAGCAGTTGTGGTTACACCA
>U_DIR:0009AD-1
AAAAAAGCATATTCAATTGAA
>U_DIR:0009AE-1
AAAAAAGCATGCAATTCAA
>U_DIR:0009AF-1
AAAAAAGCCAAAGCCTCCA
>U_DIR:0009B0-1
AAAAAAGCCAGTAGCCACA
>U_DIR:0009B1-1
AAAAAAGCCCTAATTACC
>U_DIR:0009B2-1
AAAAAAGCCCTAATTACTAT
>U_DIR:0009B3-1
AAAAAAGCCCTGTTGTGT
>U_DIR:0009B4-1
AAAAAAGCCCTGTTGTGTT
>U_DIR:0009B5-1
AAAAAAGCCGGAAAAGC
>U_DIR:0009B6-1
AAAAAAGCCGGAAAAGCA
>U_DIR:0009B7-8
AAAAAAGCCGGAAAAGCAAC
>U_DIR:0009B8-9
AAAAAAGCCGGAAAAGCAACA
>U_DIR:0009B9-1
AAAAAAGCCGGAAAAGCAACAA
>U_DIR:0009BA-1
AAAAAAGCCGGAAAAGCAACC
>U_DIR:0009BB-5
AAAAAAGCCGGAAAAGCAACCA
>U_DIR:0009BC-1
AAAAAAGCCGGAAAAGCAGCA
>U_DIR:0009BD-1
AAAAAAGCCGGAAAAGCC
>U_DIR:0009BE-1
AAAAAAGCCGGGAAAGCAAC
>U_DIR:0009BF-1
AAAAAAGCCGTAAAAGCAACA
>U_DIR:0009C0-1
AAAAAAGCCGTAAAATCAAT
>U_DIR:0009C1-2
AAAAAAGCCGTTGGCATTCC
>U_DIR:0009C2-1
AAAAAAGCCGTTGGCATTCCA
>U_DIR:0009C3-2
AAAAAAGCCGTTGGCATTCCCA
>U_DIR:0009C4-1
AAAAAAGCCTGAAAAGCA
>U_DIR:0009C5-1
AAAAAAGCCTGAAAAGCAACA
>U_DIR:0009C6-1
AAAAAAGCCTGAGGATACCA
>U_DIR:0009C7-1
AAAAAAGCCTTGGCAGGTTGTT
>U_DIR:0009C8-1
AAAAAAGCGATAAAGGCAAT
>U_DIR:0009C9-1
AAAAAAGCGATCATCACTGAACT
>U_DIR:0009CA-1
AAAAAAGCGTTGACATACC
>U_DIR:0009CB-1
AAAAAAGCGTTGACATATTACC
>U_DIR:0009CC-1
AAAAAAGCGTTGACATATTAT
>U_DIR:0009CD-1
AAAAAAGCGTTGTAAATTATT
>U_DIR:0009CE-1
AAAAAAGCTAAATGAGGGAA
>U_DIR:0009CF-1
AAAAAAGCTAGTAAATGTCTCATGAA
>U_DIR:0009D0-1
AAAAAAGCTATAACATCACCA
>U_DIR:0009D1-1
AAAAAAGCTATAACATCATGT
>U_DIR:0009D2-1
AAAAAAGCTGAATAGAGGAG
>U_DIR:0009D3-1
AAAAAAGCTGAGCTGCAATTTA
>U_DIR:0009D4-1
AAAAAAGCTGGGTTGAGAGGGCGAAT
>U_DIR:0009D5-1
AAAAAAGCTGTCATTTTACT
>U_DIR:0009D6-1
AAAAAAGCTGTTATTGAAATTTAAAT
>U_DIR:0009D7-1
AAAAAAGCTGTTCTACTTCCTGCT
>U_DIR:0009D8-1
AAAAAAGCTTATTTTGAACCTA
>U_DIR:0009D9-1
AAAAAAGCTTGAGTTGTTGTCCA
>U_DIR:0009DA-1
AAAAAAGGAAAAAAACAGACA
>U_DIR:0009DB-1
AAAAAAGGAAAAAAAGAAGG
>U_DIR:0009DC-1
AAAAAAGGAAAGAAAATGAGAAG
>U_DIR:0009DD-1
AAAAAAGGAAAGAAATAGTT
>U_DIR:0009DE-1
AAAAAAGGAACGGTCACTACTA
>U_DIR:0009DF-1
AAAAAAGGAAGAAAAAAAGGAAAT
>U_DIR:0009E0-1
AAAAAAGGAAGAAAAGGAAAAA
>U_DIR:0009E1-1
AAAAAAGGAAGAAAGTGGGGTAA
>U_DIR:0009E2-1
AAAAAAGGAAGATATGTAAAACTA
>U_DIR:0009E3-1
AAAAAAGGAAGGCTTTCTG
>U_DIR:0009E4-1
AAAAAAGGAAGGGAGCGAAT
>U_DIR:0009E5-1
AAAAAAGGAAGTTGTTTT
>U_DIR:0009E6-1
AAAAAAGGAATCAGTGCAG
>U_DIR:0009E7-2
AAAAAAGGAATGAAAGAGAG
>U_DIR:0009E8-1
AAAAAAGGACAAAGTTTTCACT
>U_DIR:0009E9-1
AAAAAAGGACTAAATCTAATTTCA
>U_DIR:0009EA-1
AAAAAAGGACTGATTGATGCAT
>U_DIR:0009EB-1
AAAAAAGGAGAAAAAAAAAG
>U_DIR:0009EC-1
AAAAAAGGAGAAAAACAAAAAGAAGA
>U_DIR:0009ED-1
AAAAAAGGAGAAAAACAAACAAAAGA
>U_DIR:0009EE-1
AAAAAAGGAGAAAGACAGAAGAGAAAA
>U_DIR:0009EF-1
AAAAAAGGAGAAAGAGAGTGAT
>U_DIR:0009F0-1
AAAAAAGGAGACTAAGACA
>U_DIR:0009F1-1
AAAAAAGGAGAGAAAGTAAAGA
>U_DIR:0009F2-1
AAAAAAGGAGAGATTGTACTC
>U_DIR:0009F3-1
AAAAAAGGAGAGTAAAAGAA
>U_DIR:0009F4-1
AAAAAAGGAGGAAAACAAAC
>U_DIR:0009F5-1
AAAAAAGGAGTTGACAAGCAAACAG
>U_DIR:0009F6-1
AAAAAAGGATAGGGTAC
>U_DIR:0009F7-1
AAAAAAGGATATGCATTGGTC
>U_DIR:0009F8-7
AAAAAAGGATATGCATTGGTCA
>U_DIR:0009F9-3
AAAAAAGGATATGCATTGGTCAA
>U_DIR:0009FA-1
AAAAAAGGATGATCTATAA
>U_DIR:0009FB-1
AAAAAAGGATGCTGAGATACATAGAGC
>U_DIR:0009FC-1
AAAAAAGGATGGAATAGTATT
>U_DIR:0009FD-1
AAAAAAGGATTTAGGAAGAATATCTTG
>U_DIR:0009FE-1
AAAAAAGGCAAAAGAAA
>U_DIR:0009FF-1
AAAAAAGGCAGATGAGT
>U_DIR:000A00-1
AAAAAAGGCCGGACAGACAA
>U_DIR:000A01-1
AAAAAAGGCCTGGTGGTTGA
>U_DIR:000A02-1
AAAAAAGGCGGGCAATCA
>U_DIR:000A03-1
AAAAAAGGCTAAGACGAAGGT
>U_DIR:000A04-2
AAAAAAGGCTGATTATTT
>U_DIR:000A05-1
AAAAAAGGCTGCCGGCCTTATA
>U_DIR:000A06-1
AAAAAAGGCTGCTGGCCTTATAG
>U_DIR:000A07-1
AAAAAAGGCTGCTGGCCTTATAGG
>U_DIR:000A08-1
AAAAAAGGGAGAAAAGAAAAA
>U_DIR:000A09-1
AAAAAAGGGAGAAAATAAAGGAAAA
>U_DIR:000A0A-1
AAAAAAGGGAGAACATGAAAAAGAA
>U_DIR:000A0B-1
AAAAAAGGGAGAGATTAA
>U_DIR:000A0C-1
AAAAAAGGGAGAGATTGA
>U_DIR:000A0D-1
AAAAAAGGGAGAGATTGT
>U_DIR:000A0E-9
AAAAAAGGGAGAGATTGTA
>U_DIR:000A0F-8
AAAAAAGGGAGAGATTGTAA
>U_DIR:000A10-1
AAAAAAGGGAGAGATTGTAAA
>U_DIR:000A11-14
AAAAAAGGGAGAGATTGTAC
>U_DIR:000A12-4
AAAAAAGGGAGAGATTGTACA
>U_DIR:000A13-16
AAAAAAGGGAGAGATTGTACT
>U_DIR:000A14-4
AAAAAAGGGAGAGATTGTACTA
>U_DIR:000A15-11
AAAAAAGGGAGAGATTGTACTC
>U_DIR:000A16-2
AAAAAAGGGAGAGATTGTACTCA
>U_DIR:000A17-5
AAAAAAGGGAGAGATTGTACTCT
>U_DIR:000A18-4
AAAAAAGGGAGAGATTGTACTCTA
>U_DIR:000A19-2
AAAAAAGGGAGAGATTGTACTCTT
>U_DIR:000A1A-1
AAAAAAGGGAGAGATTGTACTCTTA
>U_DIR:000A1B-2
AAAAAAGGGAGAGATTGTACTCTTTA
>U_DIR:000A1C-1
AAAAAAGGGAGAGATTGTGAA
>U_DIR:000A1D-1
AAAAAAGGGAGAGATTGTGCTA
>U_DIR:000A1E-1
AAAAAAGGGATAGATTTTAC
>U_DIR:000A1F-1
AAAAAAGGGCAAAAATGGA
>U_DIR:000A20-1
AAAAAAGGGCGAGATTGTACTC
>U_DIR:000A21-1
AAAAAAGGGCTAAATATTCATTG
>U_DIR:000A22-1
AAAAAAGGGCTAAATATTCATTGA
>U_DIR:000A23-1
AAAAAAGGGCTAAATATTCATTT
>U_DIR:000A24-1
AAAAAAGGGGAAACGACTGC
>U_DIR:000A25-1
AAAAAAGGGGGCGAGTAGTTTAACC
>U_DIR:000A26-1
AAAAAAGGGTCAAAATGT
>U_DIR:000A27-1
AAAAAAGGGTGATGATAGA
>U_DIR:000A28-1
AAAAAAGGTAAATCATTATC
>U_DIR:000A29-1
AAAAAAGGTAGAGATTGTAA
>U_DIR:000A2A-3
AAAAAAGGTAGAGATTGTACT
>U_DIR:000A2B-1
AAAAAAGGTAGAGATTGTACTC
>U_DIR:000A2C-1
AAAAAAGGTAGAGATTGTACTCT
>U_DIR:000A2D-1
AAAAAAGGTAGTGTAATAAAA
>U_DIR:000A2E-1
AAAAAAGGTCAAGTCAACCAACCA
>U_DIR:000A2F-1
AAAAAAGGTCACTGTGGAAAAAA
>U_DIR:000A30-3
AAAAAAGGTGAAAGGGACTCT
>U_DIR:000A31-1
AAAAAAGGTGTTAATGTAATCGGT
>U_DIR:000A32-1
AAAAAAGGTTAGTGTCAATAGCT
>U_DIR:000A33-1
AAAAAAGGTTCAATTGTA
>U_DIR:000A34-2
AAAAAAGGTTGAGAAGAAGAGAAAAAAA
>U_DIR:000A35-1
AAAAAAGGTTTATTTTTGCATAA
>U_DIR:000A36-1
AAAAAAGGTTTTGATTCATTGCA
>U_DIR:000A37-1
AAAAAAGTAAAAAAAAATGAGAAAAAA
>U_DIR:000A38-1
AAAAAAGTAAAAAGTAAAAAAAA
>U_DIR:000A39-1
AAAAAAGTAAAATAAAAT
>U_DIR:000A3A-1
AAAAAAGTAAAGAAAAGGT
>U_DIR:000A3B-1
AAAAAAGTAAAGTATCTTATCTA
>U_DIR:000A3C-2
AAAAAAGTAAATGTTTT
>U_DIR:000A3D-1
AAAAAAGTAAATGTTTTA
>U_DIR:000A3E-1
AAAAAAGTAAGAAAGCAAGGACA
>U_DIR:000A3F-1
AAAAAAGTAAGCAATCACAACAA
>U_DIR:000A40-1
AAAAAAGTAAGCAATTGAATATTTT
>U_DIR:000A41-1
AAAAAAGTACAACTTAGCATT
>U_DIR:000A42-1
AAAAAAGTACCGTCAAATCAA
>U_DIR:000A43-1
AAAAAAGTACCGTGAGGGAAAGTTGCA
>U_DIR:000A44-1
AAAAAAGTACCTTTTAATTT
>U_DIR:000A45-1
AAAAAAGTACGAATGGAATGA
>U_DIR:000A46-1
AAAAAAGTACGTTTTGCT
>U_DIR:000A47-1
AAAAAAGTAGATCCGGTT
>U_DIR:000A48-1
AAAAAAGTAGCGAATGTTGA
>U_DIR:000A49-1
AAAAAAGTAGGAAAAGC
>U_DIR:000A4A-1
AAAAAAGTAGGGTTCACTTCAG
>U_DIR:000A4B-1
AAAAAAGTAGGGTTGAATAC
>U_DIR:000A4C-1
AAAAAAGTAGGGTTGAATACCA
>U_DIR:000A4D-1
AAAAAAGTAGGGTTGAATAT
>U_DIR:000A4E-1
AAAAAAGTAGGGTTGAATATA
>U_DIR:000A4F-1
AAAAAAGTAGGGTTGAATATAGAA
>U_DIR:000A50-1
AAAAAAGTAGGGTTGAATATC
>U_DIR:000A51-1
AAAAAAGTAGTGTTGAATAT
>U_DIR:000A52-1
AAAAAAGTATACCTTCAACTTCTGCAA
>U_DIR:000A53-1
AAAAAAGTATAGTAGAAA
>U_DIR:000A54-1
AAAAAAGTATATGCATTGGTCA
>U_DIR:000A55-1
AAAAAAGTATGGTTGAATA
>U_DIR:000A56-1
AAAAAAGTCAAAAAAAAAAAAAAAA
>U_DIR:000A57-2
AAAAAAGTCAAAATTGGATATGA
>U_DIR:000A58-1
AAAAAAGTCAAGGATTTACCA
>U_DIR:000A59-1
AAAAAAGTCAATAAAATGTCAGCA
>U_DIR:000A5A-1
AAAAAAGTCCGATATATGAC
>U_DIR:000A5B-1
AAAAAAGTCCGGAAAAAAATTGA
>U_DIR:000A5C-1
AAAAAAGTCGGCTTCATTTA
>U_DIR:000A5D-1
AAAAAAGTCGTGGGTTAAC
>U_DIR:000A5E-1
AAAAAAGTCTAGGGCAAAAT
>U_DIR:000A5F-1
AAAAAAGTCTGAGAACTAGCA
>U_DIR:000A60-2
AAAAAAGTCTTCATCACC
>U_DIR:000A61-1
AAAAAAGTCTTCATCACTCTA
>U_DIR:000A62-3
AAAAAAGTCTTCATCACTCTAAC
>U_DIR:000A63-2
AAAAAAGTCTTCATCACTCTAACC
>U_DIR:000A64-1
AAAAAAGTCTTCATTACTCTAACT
>U_DIR:000A65-1
AAAAAAGTGAACGATTAATA
>U_DIR:000A66-1
AAAAAAGTGAACGATTAATAAA
>U_DIR:000A67-3
AAAAAAGTGAACGATTAATAAAA
>U_DIR:000A68-1
AAAAAAGTGAAGGAATATGCGA
>U_DIR:000A69-1
AAAAAAGTGAGAAGATGAAAAAAAA
>U_DIR:000A6A-1
AAAAAAGTGAGAGATTGTA
>U_DIR:000A6B-1
AAAAAAGTGAGAGATTGTACA
>U_DIR:000A6C-1
AAAAAAGTGAGAGATTGTACT
>U_DIR:000A6D-1
AAAAAAGTGAGCAAATTTTCGA
>U_DIR:000A6E-1
AAAAAAGTGCGCAATTACCA
>U_DIR:000A6F-1
AAAAAAGTGCGGTGCATAAAGA
>U_DIR:000A70-1
AAAAAAGTGCGTTGAAAGAA
>U_DIR:000A71-1
AAAAAAGTGCTGATCGTGCACCAAT
>U_DIR:000A72-1
AAAAAAGTGGAAAAAAA
>U_DIR:000A73-1
AAAAAAGTGGAAAATGAGAT
>U_DIR:000A74-1
AAAAAAGTGGAAGAAATAA
>U_DIR:000A75-1
AAAAAAGTGGTAAGACCGAG
>U_DIR:000A76-4
AAAAAAGTGGTAAGATCGAG
>U_DIR:000A77-1
AAAAAAGTGGTAAGCTCGAG
>U_DIR:000A78-1
AAAAAAGTGTGAGACTTTCA
>U_DIR:000A79-2
AAAAAAGTTAATGAATGAAAT
>U_DIR:000A7A-1
AAAAAAGTTACGGTAGGGT
>U_DIR:000A7B-1
AAAAAAGTTAGAGATTGTACTC
>U_DIR:000A7C-1
AAAAAAGTTAGATGTTTTGAGCGA
>U_DIR:000A7D-1
AAAAAAGTTAGATGTTTTGATC
>U_DIR:000A7E-2
AAAAAAGTTAGCGTTTTCTTCCA
>U_DIR:000A7F-1
AAAAAAGTTAGTCAATC
>U_DIR:000A80-1
AAAAAAGTTAGTCAATCTTC
>U_DIR:000A81-1
AAAAAAGTTAGTCAATCTTCTTA
>U_DIR:000A82-1
AAAAAAGTTAGTTGCCCAGACAG
>U_DIR:000A83-1
AAAAAAGTTCGGTGTTTGCTCTA
>U_DIR:000A84-1
AAAAAAGTTGAGAAATGGGAGGAA
>U_DIR:000A85-3
AAAAAAGTTGCAAGATCAAA
>U_DIR:000A86-1
AAAAAAGTTGCAAGATCAAAC
>U_DIR:000A87-1
AAAAAAGTTGCAAGATCAAACT
>U_DIR:000A88-1
AAAAAAGTTGCAAGATTAAACT
>U_DIR:000A89-1
AAAAAAGTTGCAAGTTCAAACT
>U_DIR:000A8A-1
AAAAAAGTTGCATGAAATA
>U_DIR:000A8B-1
AAAAAAGTTGCCAAGTGAATTGA
>U_DIR:000A8C-1
AAAAAAGTTGGGGCAGTGT
>U_DIR:000A8D-1
AAAAAAGTTGGGGCAGTGTAA
>U_DIR:000A8E-1
AAAAAAGTTGGGGCAGTGTAAC
>U_DIR:000A8F-1
AAAAAAGTTGGGGCAGTGTAACC
>U_DIR:000A90-1
AAAAAAGTTGGGGCAGTGTAC
>U_DIR:000A91-1
AAAAAAGTTGGTCCAATGAT
>U_DIR:000A92-1
AAAAAAGTTGGTGCAGTGT
>U_DIR:000A93-1
AAAAAAGTTGGTGCAGTGTAAC
>U_DIR:000A94-1
AAAAAAGTTGTCGTCTTTTATTTA
>U_DIR:000A95-1
AAAAAAGTTGTCGTCTTTTATTTTGA
>U_DIR:000A96-1
AAAAAAGTTGTCGTTTCTCTTCA
>U_DIR:000A97-1
AAAAAAGTTTAAAAATA
>U_DIR:000A98-1
AAAAAAGTTTACTCTCGTTATTA
>U_DIR:000A99-1
AAAAAAGTTTCTTAATTTGATAATTGAA
>U_DIR:000A9A-1
AAAAAAGTTTCTTAGTTTGAGAA
>U_DIR:000A9B-1
AAAAAAGTTTCTTAGTTTGAGTAT
>U_DIR:000A9C-1
AAAAAAGTTTCTTTGTAGA
>U_DIR:000A9D-1
AAAAAAGTTTGGGTATATTGTCTA
>U_DIR:000A9E-1
AAAAAAGTTTGTCCTATGATTTTTA
>U_DIR:000A9F-1
AAAAAAGTTTTAGCAAATTGATTAA
>U_DIR:000AA0-1
AAAAAAGTTTTGGCAACCATTT
>U_DIR:000AA1-1
AAAAAATAAAAAAAAAAAA
>U_DIR:000AA2-1
AAAAAATAAAAAAAAAAAAAA
>U_DIR:000AA3-1
AAAAAATAAAAAAAAAAGTAAAAGAA
>U_DIR:000AA4-1
AAAAAATAAAAAAATAAAAGCA
>U_DIR:000AA5-3
AAAAAATAAAAAAATAAAAGCAA
>U_DIR:000AA6-1
AAAAAATAAAAAAATAGAGA
>U_DIR:000AA7-1
AAAAAATAAAAAAGAAAAAATAAAGAA
>U_DIR:000AA8-1
AAAAAATAAAAAAGCAACCTTTA
>U_DIR:000AA9-1
AAAAAATAAAAAAGGCAAAAAA
>U_DIR:000AAA-1
AAAAAATAAAAAAGTTGAAT
>U_DIR:000AAB-1
AAAAAATAAAAAGAAAA
>U_DIR:000AAC-1
AAAAAATAAAAAGGTCATCTTT
>U_DIR:000AAD-1
AAAAAATAAAAATAAATTCTTTT
>U_DIR:000AAE-1
AAAAAATAAAAATAACGCTTCA
>U_DIR:000AAF-1
AAAAAATAAAATATTTAAAGAT
>U_DIR:000AB0-3
AAAAAATAAAATGATGATTGTC
>U_DIR:000AB1-2
AAAAAATAAAATGATGATTGTCC
>U_DIR:000AB2-1
AAAAAATAAAATGATGATTGTCTC
>U_DIR:000AB3-1
AAAAAATAAAATGGTTGAAAAAA
>U_DIR:000AB4-1
AAAAAATAAAATTTAAAGAAGAGA
>U_DIR:000AB5-1
AAAAAATAAAGAACTAACCA
>U_DIR:000AB6-1
AAAAAATAAAGAAGGCAGATA
>U_DIR:000AB7-1
AAAAAATAAAGAGGAAAGTGT
>U_DIR:000AB8-1
AAAAAATAAAGAGGAAAGTGTT
>U_DIR:000AB9-1
AAAAAATAAATAAAAAAAAA
>U_DIR:000ABA-1
AAAAAATAAATAAAAAAGTAAAAA
>U_DIR:000ABB-1
AAAAAATAAATATGCAGGACGTT
>U_DIR:000ABC-1
AAAAAATAAATCAACCTCCA
>U_DIR:000ABD-1
AAAAAATAAATGCATTACAG
>U_DIR:000ABE-1
AAAAAATAAATGGACATGTAAAG
>U_DIR:000ABF-1
AAAAAATAAATGTTGATAA
>U_DIR:000AC0-1
AAAAAATAAATTTCGCTTTAC
>U_DIR:000AC1-1
AAAAAATAACAAAAGGAA
>U_DIR:000AC2-1
AAAAAATAACCAAAACATTGGCA
>U_DIR:000AC3-1
AAAAAATAACTAATGAT
>U_DIR:000AC4-1
AAAAAATAACTCCAAAAAAGGTAA
>U_DIR:000AC5-2
AAAAAATAACTCCAAAAAAGTG
>U_DIR:000AC6-1
AAAAAATAACTCCAAAAAATTGA
>U_DIR:000AC7-1
AAAAAATAAGAAAAAAGGAAA
>U_DIR:000AC8-1
AAAAAATAAGAAGAAAAAAAATT
>U_DIR:000AC9-1
AAAAAATAAGATAAAAGGAAAGAACT
>U_DIR:000ACA-1
AAAAAATAAGATTTTTATACAATAA
>U_DIR:000ACB-1
AAAAAATAAGCAAAGTGACAACAT
>U_DIR:000ACC-1
AAAAAATAAGGCACGCGGTGAATGCCA
>U_DIR:000ACD-1
AAAAAATAAGGGACGTAATCAA
>U_DIR:000ACE-1
AAAAAATAAGTAAGTTCATT
>U_DIR:000ACF-1
AAAAAATAAGTGAATGCTTTGCCACAGTCT
>U_DIR:000AD0-1
AAAAAATAAGTTAACCTGAAA
>U_DIR:000AD1-2
AAAAAATAAGTTCGGTGTCAATT
>U_DIR:000AD2-1
AAAAAATAAGTTCGGTGTCAATTT
>U_DIR:000AD3-1
AAAAAATAAGTTCGGTGTCAATTTG
>U_DIR:000AD4-1
AAAAAATAATAAATAAATAAA
>U_DIR:000AD5-1
AAAAAATAATAAATAAATGA
>U_DIR:000AD6-1
AAAAAATAATAGAAAAAA
>U_DIR:000AD7-1
AAAAAATAATCAAAATCTTTCT
>U_DIR:000AD8-1
AAAAAATAATCCACGCCAACACTAA
>U_DIR:000AD9-1
AAAAAATAATGATCCTTCC
>U_DIR:000ADA-1
AAAAAATAATTAAGAATAAACAA
>U_DIR:000ADB-1
AAAAAATAATTTGGAACGCTTCA
>U_DIR:000ADC-1
AAAAAATACAAAACAGTAACAGA
>U_DIR:000ADD-1
AAAAAATACAAAGCAGTAACAGA
>U_DIR:000ADE-1
AAAAAATACAAGAAACCCCT
>U_DIR:000ADF-1
AAAAAATACAATCAAGATCAA
>U_DIR:000AE0-1
AAAAAATACAATGACCAAAAAAA
>U_DIR:000AE1-1
AAAAAATACAATTTCTAAACATA
>U_DIR:000AE2-1
AAAAAATACACATGGTAACTTTCT
>U_DIR:000AE3-1
AAAAAATACACCTTTTTCTGTT
>U_DIR:000AE4-1
AAAAAATACATAAAAATA
>U_DIR:000AE5-1
AAAAAATACATAAACATAAGA
>U_DIR:000AE6-1
AAAAAATACATAGCTCGTTTC
>U_DIR:000AE7-1
AAAAAATACATCAACATCTTTTCAG
>U_DIR:000AE8-1
AAAAAATACATTACTGAGGCTT
>U_DIR:000AE9-1
AAAAAATACCATAAAAATCACCTT
>U_DIR:000AEA-1
AAAAAATACCGAAGGCTG
>U_DIR:000AEB-3
AAAAAATACCGAAGGCTGACA
>U_DIR:000AEC-1
AAAAAATACCGAAGGCTGACATAACAC
>U_DIR:000AED-1
AAAAAATACCGTTCATAGGT
>U_DIR:000AEE-1
AAAAAATACGAAAATAGAAA
>U_DIR:000AEF-3
AAAAAATACGAAAATCCTCGGCA
>U_DIR:000AF0-1
AAAAAATACGAAAATCCTCGGCAA
>U_DIR:000AF1-5
AAAAAATACGAAAATCCTCGGCAT
>U_DIR:000AF2-1
AAAAAATACGAAAATCCTCGGCATA
>U_DIR:000AF3-1
AAAAAATACGAAAATCCTCGGCATC
>U_DIR:000AF4-1
AAAAAATACGAAAATCCTCGGCATCT
>U_DIR:000AF5-1
AAAAAATACGAAAATCCTCGTCA
>U_DIR:000AF6-1
AAAAAATACGAAAATCCTCGTCATAGAA
>U_DIR:000AF7-1
AAAAAATACGAAAATCCTCTGCAA
>U_DIR:000AF8-1
AAAAAATACGAAAATTCTCGGCATT
>U_DIR:000AF9-2
AAAAAATACGCGCAAATTTGTCT
>U_DIR:000AFA-1
AAAAAATACGGCAGAGAGCTTCCA
>U_DIR:000AFB-1
AAAAAATACGGCAGAGAGCTTCTAGA
>U_DIR:000AFC-1
AAAAAATACGTGGTTCAAT
>U_DIR:000AFD-1
AAAAAATACTACTCTAAG
>U_DIR:000AFE-1
AAAAAATACTATAAATCTTTACC
>U_DIR:000AFF-1
AAAAAATACTCAATTAGTTTTGAA
>U_DIR:000B00-1
AAAAAATACTTCATATCATTACA
>U_DIR:000B01-1
AAAAAATAGAAAAAAGAGA
>U_DIR:000B02-1
AAAAAATAGAAAAGAGGGCA
>U_DIR:000B03-1
AAAAAATAGAAAATTAGATCTCA
>U_DIR:000B04-1
AAAAAATAGAACATAGCGTTGCGAAA
>U_DIR:000B05-1
AAAAAATAGAACGAGAAGCTTT
>U_DIR:000B06-1
AAAAAATAGCAATTCACTAAAA
>U_DIR:000B07-2
AAAAAATAGCCAACTTGAT
>U_DIR:000B08-1
AAAAAATAGGAGGAATTAAAAA
>U_DIR:000B09-1
AAAAAATAGGATAATAGAAAAA
>U_DIR:000B0A-1
AAAAAATAGGATTGTTGTTTG
>U_DIR:000B0B-1
AAAAAATAGGCAACATAATCTG
>U_DIR:000B0C-1
AAAAAATAGGGTGGTTGAT
>U_DIR:000B0D-1
AAAAAATAGGTACGGGACA
>U_DIR:000B0E-1
AAAAAATAGGTTTTTCAATGGAT
>U_DIR:000B0F-1
AAAAAATAGGTTTTTCAATGTAA
>U_DIR:000B10-1
AAAAAATAGTAACTTATTTACAA
>U_DIR:000B11-1
AAAAAATAGTAGTATTGCCTTT
>U_DIR:000B12-1
AAAAAATAGTATGAGTTAATGA
>U_DIR:000B13-1
AAAAAATAGTCAGCTCCAATCA
>U_DIR:000B14-2
AAAAAATAGTCAGCTCCAATCAA
>U_DIR:000B15-1
AAAAAATAGTCAGCTCCAATCT
>U_DIR:000B16-1
AAAAAATAGTCCATTGAGCAA
>U_DIR:000B17-1
AAAAAATAGTTAGCTCCAATCAACA
>U_DIR:000B18-5
AAAAAATAGTTTTACGTTACTTT
>U_DIR:000B19-1
AAAAAATATAAACATTATACGAA
>U_DIR:000B1A-1
AAAAAATATAATTGGAGAGATA
>U_DIR:000B1B-1
AAAAAATATACCAGCGTCCCTT
>U_DIR:000B1C-1
AAAAAATATAGATTTTAAAAA
>U_DIR:000B1D-1
AAAAAATATAGTTCAGGC
>U_DIR:000B1E-1
AAAAAATATATCCTAAAGAAGAA
>U_DIR:000B1F-1
AAAAAATATATGGAAGTCACCA
>U_DIR:000B20-1
AAAAAATATATTTTCGTGATCTA
>U_DIR:000B21-2
AAAAAATATCAAATAAAATTA
>U_DIR:000B22-4
AAAAAATATCAAATAAAATTATA
>U_DIR:000B23-1
AAAAAATATCAAATAAAATTATAA
>U_DIR:000B24-1
AAAAAATATCAAATAAAATTGTAA
>U_DIR:000B25-1
AAAAAATATCATACCTAAAAAG
>U_DIR:000B26-1
AAAAAATATCCATATCTGCTTACAATACC
>U_DIR:000B27-1
AAAAAATATCGAAACAAACGCA
>U_DIR:000B28-1
AAAAAATATCGATCCTATTTCG
>U_DIR:000B29-1
AAAAAATATCGGAGTGGCCA
>U_DIR:000B2A-1
AAAAAATATCTGGGTAAAATA
>U_DIR:000B2B-1
AAAAAATATGCAGGACGTTCCA
>U_DIR:000B2C-1
AAAAAATATGCTATTAAAA
>U_DIR:000B2D-1
AAAAAATATGGCGATCACTCAA
>U_DIR:000B2E-1
AAAAAATATGGTGGGTATCTAC
>U_DIR:000B2F-2
AAAAAATATGGTTGTCGA
>U_DIR:000B30-1
AAAAAATATGGTTGTCGAC
>U_DIR:000B31-1
AAAAAATATGTTGGCACTCTTG
>U_DIR:000B32-2
AAAAAATATGTTGTCGTATATTGGTC
>U_DIR:000B33-1
AAAAAATATGTTTCGCTTTACTA
>U_DIR:000B34-1
AAAAAATATTAATCTTCCAAGT
>U_DIR:000B35-1
AAAAAATATTACTCGAGGATAAA
>U_DIR:000B36-1
AAAAAATATTACTGAGGCTT
>U_DIR:000B37-1
AAAAAATATTATACCAAAAGCT
>U_DIR:000B38-1
AAAAAATATTATACCAAAGGC
>U_DIR:000B39-1
AAAAAATATTATACCAAAGGCTC
>U_DIR:000B3A-1
AAAAAATATTATGGTCATAA
>U_DIR:000B3B-1
AAAAAATATTCAGCTCCAATCA
>U_DIR:000B3C-1
AAAAAATATTCGAAGATAAACTA
>U_DIR:000B3D-1
AAAAAATATTGACAAATTCAA
>U_DIR:000B3E-1
AAAAAATATTGGTGAACAAGTGA
>U_DIR:000B3F-1
AAAAAATATTGTGTTTCAA
>U_DIR:000B40-1
AAAAAATATTTTCGCTTA
>U_DIR:000B41-1
AAAAAATATTTTGTATATTTTATTAT
>U_DIR:000B42-1
AAAAAATATTTTTTTTCTTCTAT
>U_DIR:000B43-1
AAAAAATCAAAAGTGCGGATTCT
>U_DIR:000B44-6
AAAAAATCAAAATTGGATATGA
>U_DIR:000B45-2
AAAAAATCAAAATTGGATATGAA
>U_DIR:000B46-1
AAAAAATCAAAATTGGATATGAAA
>U_DIR:000B47-2
AAAAAATCAAAATTGGATATGAAAA
>U_DIR:000B48-1
AAAAAATCAAACAAAACAACAA
>U_DIR:000B49-1
AAAAAATCAAACCGGTATAA
>U_DIR:000B4A-1
AAAAAATCAACAACTGAATTAA
>U_DIR:000B4B-1
AAAAAATCAAGAAAAAAAA
>U_DIR:000B4C-1
AAAAAATCAAGGAATTGAAATCA
>U_DIR:000B4D-1
AAAAAATCAAGGGTACCCCATTTTTC
>U_DIR:000B4E-1
AAAAAATCAAGGGTACTTCAT
>U_DIR:000B4F-1
AAAAAATCAATCAAACAAGTT
>U_DIR:000B50-1
AAAAAATCACATATAAAATCACAA
>U_DIR:000B51-1
AAAAAATCACCCCTTATAGACT
>U_DIR:000B52-1
AAAAAATCACCGACAAATGGTTG
>U_DIR:000B53-1
AAAAAATCACGAGGATCAAATAAT
>U_DIR:000B54-1
AAAAAATCACTGATTATTCCCT
>U_DIR:000B55-1
AAAAAATCAGAAAATTTGAGCGG
>U_DIR:000B56-1
AAAAAATCAGAACAACCAACAA
>U_DIR:000B57-1
AAAAAATCAGAATCACAAAACCA
>U_DIR:000B58-1
AAAAAATCAGGCAAAAAA
>U_DIR:000B59-1
AAAAAATCAGTGATGCATATA
>U_DIR:000B5A-1
AAAAAATCAGTTGCGGTTACCA
>U_DIR:000B5B-1
AAAAAATCATAATCACAAAAAAAAAAAA
>U_DIR:000B5C-1
AAAAAATCATCAGAGGGTT
>U_DIR:000B5D-1
AAAAAATCATGCATATCCA
>U_DIR:000B5E-2
AAAAAATCATGCATATCCAAAA
>U_DIR:000B5F-3
AAAAAATCATGCATATCCAAAT
>U_DIR:000B60-5
AAAAAATCATGCATATCCAAATA
>U_DIR:000B61-1
AAAAAATCATGCATATCCAAATAA
>U_DIR:000B62-1
AAAAAATCATGCATATCCAAATATA
>U_DIR:000B63-1
AAAAAATCATGCATATCCAAGTAA
>U_DIR:000B64-1
AAAAAATCATGCATCCAAAA
>U_DIR:000B65-1
AAAAAATCATGTTACCATTCGTCA
>U_DIR:000B66-1
AAAAAATCATTATAAAGTA
>U_DIR:000B67-1
AAAAAATCATTCAAAAAATATATA
>U_DIR:000B68-1
AAAAAATCCATAGATTATTTCAA
>U_DIR:000B69-1
AAAAAATCCCAAAAAAAAAA
>U_DIR:000B6A-2
AAAAAATCCGGAAAAGCAAC
>U_DIR:000B6B-1
AAAAAATCCGGAAAAGCAACCA
>U_DIR:000B6C-1
AAAAAATCCGGAAAAGCCA
>U_DIR:000B6D-1
AAAAAATCCTGAAAAGCAACCA
>U_DIR:000B6E-1
AAAAAATCCTTATTTCGAAAT
>U_DIR:000B6F-1
AAAAAATCGAAAAATTAATCAGA
>U_DIR:000B70-1
AAAAAATCGAAATGTCTTCTAATT
>U_DIR:000B71-1
AAAAAATCGAATTGTTTAG
>U_DIR:000B72-2
AAAAAATCGAATTGTTTAGA
>U_DIR:000B73-1
AAAAAATCGAATTGTTTAGAAAA
>U_DIR:000B74-1
AAAAAATCGACCCACCAG
>U_DIR:000B75-1
AAAAAATCGACCCACCAGAAAAAG
>U_DIR:000B76-1
AAAAAATCGATATGTCTTCT
>U_DIR:000B77-1
AAAAAATCGATATGTCTTCTA
>U_DIR:000B78-1
AAAAAATCGCATTTCATTA
>U_DIR:000B79-3
AAAAAATCGCCAATACTAT
>U_DIR:000B7A-2
AAAAAATCGCCAATACTATCA
>U_DIR:000B7B-1
AAAAAATCGCCAATACTATCAG
>U_DIR:000B7C-1
AAAAAATCGCTGGACGCTCA
>U_DIR:000B7D-1
AAAAAATCGGGAATGGGATTCGA
>U_DIR:000B7E-1
AAAAAATCGGTTCTCTTTCGTTA
>U_DIR:000B7F-1
AAAAAATCGTACATTCGAAGGAA
>U_DIR:000B80-1
AAAAAATCTAATAAAGTTAGT
>U_DIR:000B81-1
AAAAAATCTAGAACCTTCTA
>U_DIR:000B82-2
AAAAAATCTAGGATATTTTGC
>U_DIR:000B83-1
AAAAAATCTAGTAAATGTCTCA
>U_DIR:000B84-1
AAAAAATCTATATGTCTTCTAATA
>U_DIR:000B85-1
AAAAAATCTATGTCATTCAGGTA
>U_DIR:000B86-1
AAAAAATCTCAATTCATTTCT
>U_DIR:000B87-1
AAAAAATCTCCAGTATTTTGCA
>U_DIR:000B88-1
AAAAAATCTCCATTGTTATCA
>U_DIR:000B89-1
AAAAAATCTCTATTTTCTTATTGA
>U_DIR:000B8A-1
AAAAAATCTGAAAAGAATAGAAAGAA
>U_DIR:000B8B-1
AAAAAATCTGAGGTATGA
>U_DIR:000B8C-1
AAAAAATCTGAGGTATGAT
>U_DIR:000B8D-1
AAAAAATCTGCGATTGCAAT
>U_DIR:000B8E-1
AAAAAATCTGCGATTGCAATT
>U_DIR:000B8F-1
AAAAAATCTGTCGAAATTTCTT
>U_DIR:000B90-1
AAAAAATCTTAACGTGAAGACAT
>U_DIR:000B91-1
AAAAAATCTTACATTCTAAGTAAAG
>U_DIR:000B92-1
AAAAAATCTTACTAAAATCCTTA
>U_DIR:000B93-1
AAAAAATCTTCACACTTCTTATT
>U_DIR:000B94-1
AAAAAATCTTCCTCATTTATCTC
>U_DIR:000B95-1
AAAAAATCTTCCTTTTCTTCTA
>U_DIR:000B96-1
AAAAAATCTTCGGCACTGAA
>U_DIR:000B97-1
AAAAAATCTTCTAGTGGTAATGA
>U_DIR:000B98-2
AAAAAATCTTCTTTTTCTTCTAT
>U_DIR:000B99-1
AAAAAATCTTGCTTTGCAGG
>U_DIR:000B9A-1
AAAAAATCTTTCGAAAATTACAAT
>U_DIR:000B9B-1
AAAAAATCTTTTAGTAATATTGT
>U_DIR:000B9C-1
AAAAAATGAAAAAGAAAATGAACAAA
>U_DIR:000B9D-1
AAAAAATGAAAATATGCACGATTCA
>U_DIR:000B9E-1
AAAAAATGAAAGGTCAAGGTA
>U_DIR:000B9F-1
AAAAAATGAAATGAGTGAAAA
>U_DIR:000BA0-1
AAAAAATGAACCAGAAATACC
>U_DIR:000BA1-1
AAAAAATGAAGAGGAAAAAAAT
>U_DIR:000BA2-1
AAAAAATGAAGGACAAAGA
>U_DIR:000BA3-1
AAAAAATGAAGGCTTTCTGTTGCTT
>U_DIR:000BA4-3
AAAAAATGAATAAGACAAAGTA
>U_DIR:000BA5-1
AAAAAATGACACAAAAGATTGTTGAG
>U_DIR:000BA6-1
AAAAAATGACGGAATAAGTGA
>U_DIR:000BA7-1
AAAAAATGACTCGAGATGTGCA
>U_DIR:000BA8-1
AAAAAATGAGACAAATAGATAA
>U_DIR:000BA9-1
AAAAAATGAGAGAGAGAGAGA
>U_DIR:000BAA-1
AAAAAATGAGCAAAAAAAAAAAA
>U_DIR:000BAB-1
AAAAAATGAGCACGTTGGATCA
>U_DIR:000BAC-1
AAAAAATGAGCTGATGCTTTATGCTA
>U_DIR:000BAD-1
AAAAAATGAGTAAACTTGAAGCA
>U_DIR:000BAE-1
AAAAAATGATACAAAAATTGGTT
>U_DIR:000BAF-1
AAAAAATGATATGCATTGGTCAATTA
>U_DIR:000BB0-1
AAAAAATGATCCTAGTTCTTTCAG
>U_DIR:000BB1-1
AAAAAATGATGCCGAACTACCGA
>U_DIR:000BB2-1
AAAAAATGATGCTGAGATACATAGAGC
>U_DIR:000BB3-1
AAAAAATGATTAAGGATCACC
>U_DIR:000BB4-1
AAAAAATGATTTACTTCATTTGCTTCAG
>U_DIR:000BB5-1
AAAAAATGCAAATACACAAATGA
>U_DIR:000BB6-1
AAAAAATGCAGCCGTTATGAT
>U_DIR:000BB7-1
AAAAAATGCATATTATAGCTTGT
>U_DIR:000BB8-1
AAAAAATGCATTGAGTGTATTGCGGTA
>U_DIR:000BB9-1
AAAAAATGGAAAAAGAATAAATGAA
>U_DIR:000BBA-1
AAAAAATGGAAACCCTCCAACTA
>U_DIR:000BBB-2
AAAAAATGGAGAGATTGTA
>U_DIR:000BBC-1
AAAAAATGGAGAGATTGTACT
>U_DIR:000BBD-1
AAAAAATGGAGAGATTGTACTCTA
>U_DIR:000BBE-1
AAAAAATGGAGAGATTGTACTCTAA
>U_DIR:000BBF-1
AAAAAATGGATACTAGTTTCAG
>U_DIR:000BC0-1
AAAAAATGGATAGGAATGTTTGC
>U_DIR:000BC1-1
AAAAAATGGATCACAGTT
>U_DIR:000BC2-1
AAAAAATGGCAAATAAGGT
>U_DIR:000BC3-1
AAAAAATGGCACGATTAACCA
>U_DIR:000BC4-1
AAAAAATGGCTATCAATTGA
>U_DIR:000BC5-1
AAAAAATGGCTTTATAAGA
>U_DIR:000BC6-1
AAAAAATGGGGCGAGTAGTTTAA
>U_DIR:000BC7-1
AAAAAATGGGGGACAACATAAGAA
>U_DIR:000BC8-1
AAAAAATGGTACCGAATCGAATTA
>U_DIR:000BC9-1
AAAAAATGGTCAGAATGG
>U_DIR:000BCA-1
AAAAAATGGTGAAAAATTTG
>U_DIR:000BCB-1
AAAAAATGGTTTTATAAGA
>U_DIR:000BCC-1
AAAAAATGTAGTATTGATA
>U_DIR:000BCD-1
AAAAAATGTATAGATTGTAA
>U_DIR:000BCE-1
AAAAAATGTATCCATAATTTTCT
>U_DIR:000BCF-2
AAAAAATGTATTCATTTTGATGA
>U_DIR:000BD0-1
AAAAAATGTCACAAATTTGCTGA
>U_DIR:000BD1-2
AAAAAATGTCACAATTGCTATA
>U_DIR:000BD2-1
AAAAAATGTCCAATTATAA
>U_DIR:000BD3-1
AAAAAATGTCTAAGAATAGATTGTTGAC
>U_DIR:000BD4-1
AAAAAATGTCTATACTTTACGGCA
>U_DIR:000BD5-1
AAAAAATGTGAAAGAGGGAAG
>U_DIR:000BD6-1
AAAAAATGTGAGTTTTG
>U_DIR:000BD7-1
AAAAAATGTGCTGGAAGA
>U_DIR:000BD8-1
AAAAAATGTGTGTGCGTGTAA
>U_DIR:000BD9-1
AAAAAATGTTAACAATCATAA
>U_DIR:000BDA-1
AAAAAATGTTGCATAAACTGTAA
>U_DIR:000BDB-1
AAAAAATGTTGGTAGCATATCTA
>U_DIR:000BDC-1
AAAAAATTAAACTATATAAG
>U_DIR:000BDD-1
AAAAAATTAAACTATATAAGC
>U_DIR:000BDE-1
AAAAAATTAAATGTTTTATTT
>U_DIR:000BDF-1
AAAAAATTAAATTAGGTTTA
>U_DIR:000BE0-1
AAAAAATTAACAAGTAAAA
>U_DIR:000BE1-1
AAAAAATTAAGAGAGGTTAGT
>U_DIR:000BE2-1
AAAAAATTAAGCTGGAGGAAACA
>U_DIR:000BE3-1
AAAAAATTAAGGCACGCGGTGAATGCCA
>U_DIR:000BE4-1
AAAAAATTAATAATGTAGA
>U_DIR:000BE5-1
AAAAAATTAATAATGTAGAA
>U_DIR:000BE6-1
AAAAAATTAATAATGTAGAAA
>U_DIR:000BE7-1
AAAAAATTAATAATGTAGAAC
>U_DIR:000BE8-1
AAAAAATTAATAATGTAGAACC
>U_DIR:000BE9-1
AAAAAATTAATAATGTAGAACCA
>U_DIR:000BEA-1
AAAAAATTAATCGAAGATAAACT
>U_DIR:000BEB-1
AAAAAATTAATTCGAATATTTGT
>U_DIR:000BEC-1
AAAAAATTACAATAAGAAGA
>U_DIR:000BED-1
AAAAAATTACAATAATCTCTCTGAAA
>U_DIR:000BEE-1
AAAAAATTACAATAATT
>U_DIR:000BEF-1
AAAAAATTACAATAATTCCTCTG
>U_DIR:000BF0-1
AAAAAATTACAATAATTCTCTG
>U_DIR:000BF1-1
AAAAAATTACAATAATTTAAAA
>U_DIR:000BF2-1
AAAAAATTACAATAATTTCT
>U_DIR:000BF3-4
AAAAAATTACAATAATTTCTC
>U_DIR:000BF4-20
AAAAAATTACAATAATTTCTCT
>U_DIR:000BF5-1
AAAAAATTACAATAATTTCTCTAA
>U_DIR:000BF6-10
AAAAAATTACAATAATTTCTCTG
>U_DIR:000BF7-9
AAAAAATTACAATAATTTCTCTGA
>U_DIR:000BF8-1
AAAAAATTACAATAATTTCTCTGAA
>U_DIR:000BF9-2
AAAAAATTACAATAATTTCTCTGAAA
>U_DIR:000BFA-1
AAAAAATTACAATAATTTCTCTGAG
>U_DIR:000BFB-1
AAAAAATTACAATAATTTCTCTGAGAA
>U_DIR:000BFC-1
AAAAAATTACAATAATTTCTCTGT
>U_DIR:000BFD-4
AAAAAATTACAATAATTTCTCTT
>U_DIR:000BFE-2
AAAAAATTACAATAATTTTTCTGA
>U_DIR:000BFF-1
AAAAAATTACACAAACAGCA
>U_DIR:000C00-1
AAAAAATTACATGCATGAA
>U_DIR:000C01-1
AAAAAATTACCATAATTTCTCTGA
>U_DIR:000C02-1
AAAAAATTACGACGCAATATACG
>U_DIR:000C03-1
AAAAAATTACGTTTTGCCA
>U_DIR:000C04-1
AAAAAATTACTTTCTTTTCCAA
>U_DIR:000C05-1
AAAAAATTACTTTGTTTAACA
>U_DIR:000C06-1
AAAAAATTAGAGTGCTCAATGCG
>U_DIR:000C07-1
AAAAAATTAGATGAATATAAGAA
>U_DIR:000C08-1
AAAAAATTAGCACGTTGGAT
>U_DIR:000C09-3
AAAAAATTAGCGTTTTCTTCCA
>U_DIR:000C0A-1
AAAAAATTAGCTGGGTGGGACA
>U_DIR:000C0B-1
AAAAAATTAGGAAAATACATAT
>U_DIR:000C0C-1
AAAAAATTAGGCAAAAACA
>U_DIR:000C0D-1
AAAAAATTAGGGTATTA
>U_DIR:000C0E-1
AAAAAATTAGGGTTGAATACCA
>U_DIR:000C0F-2
AAAAAATTAGTAATTAAACGA
>U_DIR:000C10-2
AAAAAATTAGTAATTAAACGATCA
>U_DIR:000C11-1
AAAAAATTAGTAATTAAACGATCAA
>U_DIR:000C12-1
AAAAAATTATAAAAAAAAAAAAGA
>U_DIR:000C13-1
AAAAAATTATAGTTCGCGACACCA
>U_DIR:000C14-1
AAAAAATTATAGTTCGCGACATTC
>U_DIR:000C15-1
AAAAAATTATATTATCTATAGGCATTA
>U_DIR:000C16-1
AAAAAATTATCAAGTAAAG
>U_DIR:000C17-1
AAAAAATTATCACCTCAATTAA
>U_DIR:000C18-1
AAAAAATTATCACGTCAATTAAA
>U_DIR:000C19-1
AAAAAATTATCACTTCAATTAAA
>U_DIR:000C1A-1
AAAAAATTATGTAATAGTA
>U_DIR:000C1B-1
AAAAAATTATTAATGAA
>U_DIR:000C1C-1
AAAAAATTATTAATGAAT
>U_DIR:000C1D-1
AAAAAATTATTAATGAATA
>U_DIR:000C1E-2
AAAAAATTATTAATGAATAATGA
>U_DIR:000C1F-1
AAAAAATTATTATGGTTTGCACAA
>U_DIR:000C20-1
AAAAAATTATTCGAAGA
>U_DIR:000C21-1
AAAAAATTATTCGAAGAAA
>U_DIR:000C22-1
AAAAAATTATTCGAAGAAAAC
>U_DIR:000C23-1
AAAAAATTATTCGAAGACAAACT
>U_DIR:000C24-1
AAAAAATTATTCGAAGAGA
>U_DIR:000C25-1
AAAAAATTATTCGAAGAGAA
>U_DIR:000C26-2
AAAAAATTATTCGAAGAT
>U_DIR:000C27-5
AAAAAATTATTCGAAGATA
>U_DIR:000C28-17
AAAAAATTATTCGAAGATAA
>U_DIR:000C29-14
AAAAAATTATTCGAAGATAAA
>U_DIR:000C2A-13
AAAAAATTATTCGAAGATAAAA
>U_DIR:000C2B-4
AAAAAATTATTCGAAGATAAAAA
>U_DIR:000C2C-2
AAAAAATTATTCGAAGATAAAAAA
>U_DIR:000C2D-37
AAAAAATTATTCGAAGATAAAC
>U_DIR:000C2E-12
AAAAAATTATTCGAAGATAAACA
>U_DIR:000C2F-5
AAAAAATTATTCGAAGATAAACAA
>U_DIR:000C30-54
AAAAAATTATTCGAAGATAAACT
>U_DIR:000C31-15
AAAAAATTATTCGAAGATAAACTA
>U_DIR:000C32-9
AAAAAATTATTCGAAGATAAACTT
>U_DIR:000C33-1
AAAAAATTATTCGAAGATAAACTTT
>U_DIR:000C34-1
AAAAAATTATTCGAAGATAAAGT
>U_DIR:000C35-1
AAAAAATTATTCGAAGATAAGCTC
>U_DIR:000C36-1
AAAAAATTATTCGAAGATACACT
>U_DIR:000C37-1
AAAAAATTATTCGAAGATAG
>U_DIR:000C38-1
AAAAAATTATTCGAATATAAA
>U_DIR:000C39-1
AAAAAATTATTCGAATATAAAC
>U_DIR:000C3A-1
AAAAAATTATTCGAATATAAACT
>U_DIR:000C3B-1
AAAAAATTATTCTAAGATAAACT
>U_DIR:000C3C-1
AAAAAATTATTCTAAGATAAACTTA
>U_DIR:000C3D-1
AAAAAATTATTCTAATATAAA
>U_DIR:000C3E-1
AAAAAATTATTGTCGCGAAAGGTT
>U_DIR:000C3F-1
AAAAAATTATTTAGGAAGAATATCTTG
>U_DIR:000C40-2
AAAAAATTATTTGAAGATAAACT
>U_DIR:000C41-1
AAAAAATTATTTGAAGATAAACTTC
>U_DIR:000C42-1
AAAAAATTCAAAATTTAAATTT
>U_DIR:000C43-1
AAAAAATTCAGGGGGAAAAAG
>U_DIR:000C44-1
AAAAAATTCATATAGAACATAATA
>U_DIR:000C45-1
AAAAAATTCATGTTTCATTATG
>U_DIR:000C46-1
AAAAAATTCATTCATTTTGCAG
>U_DIR:000C47-1
AAAAAATTCATTCCAACAAACAT
>U_DIR:000C48-1
AAAAAATTCATTTGCATTGTTGCTATT
>U_DIR:000C49-1
AAAAAATTCCGTTGTTCTATTGT
>U_DIR:000C4A-1
AAAAAATTCCTTCCACCAAT
>U_DIR:000C4B-1
AAAAAATTCCTTGTTTCTCTTTCAA
>U_DIR:000C4C-1
AAAAAATTCGAAAACAAAACCAC
>U_DIR:000C4D-1
AAAAAATTCGACTAGAAAGAGGA
>U_DIR:000C4E-1
AAAAAATTCTAAAAATCCAAAA
>U_DIR:000C4F-1
AAAAAATTCTATCCAGCAACATT
>U_DIR:000C50-1
AAAAAATTCTTCATCACTCCA
>U_DIR:000C51-1
AAAAAATTCTTCATCACTCTAAC
>U_DIR:000C52-1
AAAAAATTCTTGTCGTGAAA
>U_DIR:000C53-1
AAAAAATTGAAACAACAGGAGTTTGGCA
>U_DIR:000C54-1
AAAAAATTGAAAGAAAAAAAAAAAAAAAA
>U_DIR:000C55-1
AAAAAATTGAAATTCCTTGGTC
>U_DIR:000C56-1
AAAAAATTGAAGGAAATAGAGTTT
>U_DIR:000C57-1
AAAAAATTGAATTACATGTACTCCA
>U_DIR:000C58-1
AAAAAATTGAATTACTTGTACTC
>U_DIR:000C59-1
AAAAAATTGAATTCGTCTGGTTCT
>U_DIR:000C5A-1
AAAAAATTGAGAAAGCACTTAAA
>U_DIR:000C5B-1
AAAAAATTGAGAAGAGAGA
>U_DIR:000C5C-2
AAAAAATTGAGAGTTTGGAGGCAA
>U_DIR:000C5D-1
AAAAAATTGAGATCACGTTACATCCGTCT
>U_DIR:000C5E-1
AAAAAATTGATATTATGAAATAT
>U_DIR:000C5F-1
AAAAAATTGATCCTCTGAAGTT
>U_DIR:000C60-2
AAAAAATTGATTAATTAGAACCA
>U_DIR:000C61-1
AAAAAATTGATTATTATATACGCT
>U_DIR:000C62-1
AAAAAATTGCAATGGCTTCTGC
>U_DIR:000C63-1
AAAAAATTGCAGATTAACGTTCTA
>U_DIR:000C64-1
AAAAAATTGCGAGTAAAATGAAAAAA
>U_DIR:000C65-1
AAAAAATTGCTTATTTTCTCCAT
>U_DIR:000C66-1
AAAAAATTGGAAGGGATTTTAT
>U_DIR:000C67-1
AAAAAATTGGAGGTGGACGC
>U_DIR:000C68-1
AAAAAATTGGCAACTCTTACCA
>U_DIR:000C69-1
AAAAAATTGGCCACCCATCTTT
>U_DIR:000C6A-1
AAAAAATTGGTAATATCGAG
>U_DIR:000C6B-1
AAAAAATTGGTCGAAAT
>U_DIR:000C6C-1
AAAAAATTGGTTTAGCAGAAAAA
>U_DIR:000C6D-2
AAAAAATTGTAATACATAAGTTA
>U_DIR:000C6E-1
AAAAAATTGTCGCAAAGAT
>U_DIR:000C6F-1
AAAAAATTGTCGCCACTGTCTA
>U_DIR:000C70-2
AAAAAATTGTCGCCATTGTCTA
>U_DIR:000C71-1
AAAAAATTGTCGCCATTGTCTAAGT
>U_DIR:000C72-1
AAAAAATTGTCGCCATTGTCTAGAA
>U_DIR:000C73-1
AAAAAATTGTCGCCATTGTCTAGC
>U_DIR:000C74-1
AAAAAATTGTCGCCATTGTCTAT
>U_DIR:000C75-1
AAAAAATTGTCGCCATTGTTTA
>U_DIR:000C76-1
AAAAAATTGTGAAATGAAC
>U_DIR:000C77-1
AAAAAATTGTGAAATGAACAGAA
>U_DIR:000C78-1
AAAAAATTGTGCAAAGAAAATA
>U_DIR:000C79-1
AAAAAATTGTGTCGCGAAAGGTTA
>U_DIR:000C7A-1
AAAAAATTGTTAACTCTATCC
>U_DIR:000C7B-1
AAAAAATTGTTAGAGGGCTGACGGGC
>U_DIR:000C7C-1
AAAAAATTGTTCTAATTAAGTAA
>U_DIR:000C7D-1
AAAAAATTGTTTTATTTCTCTG
>U_DIR:000C7E-1
AAAAAATTTAAAACTTAAATTTGA
>U_DIR:000C7F-1
AAAAAATTTAAATTTGA
>U_DIR:000C80-1
AAAAAATTTAATGAAAGAATACC
>U_DIR:000C81-1
AAAAAATTTAATGAAAGAATACGA
>U_DIR:000C82-1
AAAAAATTTACTTACACTAGA
>U_DIR:000C83-1
AAAAAATTTACTTTCAT
>U_DIR:000C84-1
AAAAAATTTAGAGATTGTACTC
>U_DIR:000C85-1
AAAAAATTTAGGGCATTAGTTGTA
>U_DIR:000C86-11
AAAAAATTTAGGGTATTA
>U_DIR:000C87-2
AAAAAATTTAGGGTATTAC
>U_DIR:000C88-2
AAAAAATTTAGGGTATTAG
>U_DIR:000C89-2
AAAAAATTTAGGGTATTAGG
>U_DIR:000C8A-3
AAAAAATTTAGGGTATTAGGT
>U_DIR:000C8B-1
AAAAAATTTAGGGTATTATGTGA
>U_DIR:000C8C-1
AAAAAATTTAGTGTATTACC
>U_DIR:000C8D-1
AAAAAATTTAGTGTATTAG
>U_DIR:000C8E-1
AAAAAATTTATATAAACTTTAAA
>U_DIR:000C8F-1
AAAAAATTTATCAACATGCAC
>U_DIR:000C90-1
AAAAAATTTATCAACATGCCA
>U_DIR:000C91-1
AAAAAATTTATTCATTTTGATGA
>U_DIR:000C92-1
AAAAAATTTATTCCTTCAAATATTA
>U_DIR:000C93-1
AAAAAATTTATTTGCCAATTTTTCCT
>U_DIR:000C94-1
AAAAAATTTCAACGCTCTAACC
>U_DIR:000C95-1
AAAAAATTTCAACGCTCTAACCAT
>U_DIR:000C96-1
AAAAAATTTCCACTTTCTTATTTA
>U_DIR:000C97-1
AAAAAATTTCCATCGCTG
>U_DIR:000C98-1
AAAAAATTTCGAAATACATATAA
>U_DIR:000C99-2
AAAAAATTTCGATATTTGAATGTTC
>U_DIR:000C9A-1
AAAAAATTTCTATGACAGATCGA
>U_DIR:000C9B-1
AAAAAATTTGAAGAAATACCGAA
>U_DIR:000C9C-1
AAAAAATTTGAAGAGGTAGAATA
>U_DIR:000C9D-1
AAAAAATTTGAAGAGGTAGAATAC
>U_DIR:000C9E-1
AAAAAATTTGATCACAAACGATGTATT
>U_DIR:000C9F-1
AAAAAATTTGCAGTCATTGTCTTT
>U_DIR:000CA0-1
AAAAAATTTGCGTGTCATCA
>U_DIR:000CA1-1
AAAAAATTTGGAACGCTTAAAAA
>U_DIR:000CA2-1
AAAAAATTTGGAACGCTTCA
>U_DIR:000CA3-3
AAAAAATTTGGAACGCTTCAC
>U_DIR:000CA4-6
AAAAAATTTGGAACGCTTCACG
>U_DIR:000CA5-1
AAAAAATTTGGAACGCTTCACGA
>U_DIR:000CA6-1
AAAAAATTTGGAACGCTTCACGACA
>U_DIR:000CA7-1
AAAAAATTTGGAACGCTTCACGTATA
>U_DIR:000CA8-1
AAAAAATTTGGAACGCTTCATG
>U_DIR:000CA9-1
AAAAAATTTGGGCAGTATGCA
>U_DIR:000CAA-1
AAAAAATTTGGGGCAGTGCCA
>U_DIR:000CAB-1
AAAAAATTTGGTCGTGTTCACA
>U_DIR:000CAC-2
AAAAAATTTGTCGCGAAAGGT
>U_DIR:000CAD-3
AAAAAATTTGTCGCGAAAGGTT
>U_DIR:000CAE-1
AAAAAATTTGTCGTCTTTTATTA
>U_DIR:000CAF-1
AAAAAATTTGTCTCTAAATGTT
>U_DIR:000CB0-1
AAAAAATTTGTTTCGGAATT
>U_DIR:000CB1-1
AAAAAATTTTAAAAAACGGCAC
>U_DIR:000CB2-1
AAAAAATTTTACTTCAAGCCACAAA
>U_DIR:000CB3-1
AAAAAATTTTATCAACTAC
>U_DIR:000CB4-1
AAAAAATTTTCAACGAAATTAA
>U_DIR:000CB5-1
AAAAAATTTTGACGCGAAAGTTTA
>U_DIR:000CB6-1
AAAAAATTTTGACGCGCAAGGTTTT
>U_DIR:000CB7-1
AAAAAATTTTGGAACGCTA
>U_DIR:000CB8-1
AAAAAATTTTGGGCAGTGTAAT
>U_DIR:000CB9-1
AAAAAATTTTGGTCATTGT
>U_DIR:000CBA-1
AAAAAATTTTGTATCAGTAAACCGGAAT
>U_DIR:000CBB-1
AAAAAATTTTGTCGCAAAAGGTT
>U_DIR:000CBC-1
AAAAAATTTTGTCGCGAAACGGT
>U_DIR:000CBD-15
AAAAAATTTTGTCGCGAAAGG
>U_DIR:000CBE-1
AAAAAATTTTGTCGCGAAAGGAA
>U_DIR:000CBF-2
AAAAAATTTTGTCGCGAAAGGCT
>U_DIR:000CC0-1
AAAAAATTTTGTCGCGAAAGGGA
>U_DIR:000CC1-1
AAAAAATTTTGTCGCGAAAGGGAG
>U_DIR:000CC2-1
AAAAAATTTTGTCGCGAAAGGGTGA
>U_DIR:000CC3-30
AAAAAATTTTGTCGCGAAAGGT
>U_DIR:000CC4-1
AAAAAATTTTGTCGCGAAAGGTAA
>U_DIR:000CC5-178
AAAAAATTTTGTCGCGAAAGGTT
>U_DIR:000CC6-40
AAAAAATTTTGTCGCGAAAGGTTA
>U_DIR:000CC7-4
AAAAAATTTTGTCGCGAAAGGTTAA
>U_DIR:000CC8-2
AAAAAATTTTGTCGCGAAAGGTTAAA
>U_DIR:000CC9-1
AAAAAATTTTGTCGCGAAAGGTTAAAA
>U_DIR:000CCA-1
AAAAAATTTTGTCGCGAAAGGTTAAAAA
>U_DIR:000CCB-1
AAAAAATTTTGTCGCGAAAGGTTAAG
>U_DIR:000CCC-1
AAAAAATTTTGTCGCGAAAGGTTAAGA
>U_DIR:000CCD-1
AAAAAATTTTGTCGCGAAAGGTTAGAAA
>U_DIR:000CCE-22
AAAAAATTTTGTCGCGAAAGGTTG
>U_DIR:000CCF-16
AAAAAATTTTGTCGCGAAAGGTTGA
>U_DIR:000CD0-4
AAAAAATTTTGTCGCGAAAGGTTGAA
>U_DIR:000CD1-2
AAAAAATTTTGTCGCGAAAGGTTGAAA
>U_DIR:000CD2-1
AAAAAATTTTGTCGCGAAAGGTTGAGAA
>U_DIR:000CD3-1
AAAAAATTTTGTCGCGAAAGGTTGGA
>U_DIR:000CD4-1
AAAAAATTTTGTCGCGAAAGGTTGT
>U_DIR:000CD5-1
AAAAAATTTTGTCGCGAAAGGTTGTA
>U_DIR:000CD6-24
AAAAAATTTTGTCGCGAAAGGTTT
>U_DIR:000CD7-1
AAAAAATTTTGTCGCGAAAGGTTTA
>U_DIR:000CD8-2
AAAAAATTTTGTCGCGAAAGGTTTAA
>U_DIR:000CD9-3
AAAAAATTTTGTCGCGAAAGGTTTT
>U_DIR:000CDA-1
AAAAAATTTTGTCGCGAAAGT
>U_DIR:000CDB-1
AAAAAATTTTGTCGCGAAAGTCTA
>U_DIR:000CDC-2
AAAAAATTTTGTCGCGAAAGTT
>U_DIR:000CDD-13
AAAAAATTTTGTCGCGAAAGTTT
>U_DIR:000CDE-1
AAAAAATTTTGTCGCGAAAGTTTG
>U_DIR:000CDF-1
AAAAAATTTTGTCGCGAAAGTTTGT
>U_DIR:000CE0-1
AAAAAATTTTGTCGCGAAAGTTTT
>U_DIR:000CE1-1
AAAAAATTTTGTCGCGAAATATTGA
>U_DIR:000CE2-2
AAAAAATTTTGTCGCGAAATG
>U_DIR:000CE3-1
AAAAAATTTTGTCGCGAAATGT
>U_DIR:000CE4-12
AAAAAATTTTGTCGCGAAATGTT
>U_DIR:000CE5-3
AAAAAATTTTGTCGCGAAATGTTA
>U_DIR:000CE6-2
AAAAAATTTTGTCGCGAAATGTTGA
>U_DIR:000CE7-1
AAAAAATTTTGTCGCGAAATGTTGTAA
>U_DIR:000CE8-1
AAAAAATTTTGTCGCGAAATGTTT
>U_DIR:000CE9-1
AAAAAATTTTGTCGCGAAATT
>U_DIR:000CEA-1
AAAAAATTTTGTCGCGAAATTTT
>U_DIR:000CEB-2
AAAAAATTTTGTCGCGAAATTTTA
>U_DIR:000CEC-1
AAAAAATTTTGTCGCGAAATTTTT
>U_DIR:000CED-1
AAAAAATTTTGTCGCGAAATTTTTA
>U_DIR:000CEE-1
AAAAAATTTTGTCGCGAAGAAAAA
>U_DIR:000CEF-1
AAAAAATTTTGTCGCGAAGGTTAA
>U_DIR:000CF0-1
AAAAAATTTTGTCGCGACAGGTT
>U_DIR:000CF1-1
AAAAAATTTTGTCGCGACATTGT
>U_DIR:000CF2-1
AAAAAATTTTGTCGCGAGAA
>U_DIR:000CF3-1
AAAAAATTTTGTCGCGAGAAGA
>U_DIR:000CF4-1
AAAAAATTTTGTCGCGCAAGTT
>U_DIR:000CF5-1
AAAAAATTTTGTCGCGTAAGGTT
>U_DIR:000CF6-1
AAAAAATTTTGTCGCGTAAGGTTC
>U_DIR:000CF7-2
AAAAAATTTTGTCGCTAAAGGTT
>U_DIR:000CF8-1
AAAAAATTTTGTCGCTAAAGGTTGT
>U_DIR:000CF9-1
AAAAAATTTTGTCGCTAAAGTCTA
>U_DIR:000CFA-1
AAAAAATTTTGTCGCTAAAGTTT
>U_DIR:000CFB-1
AAAAAATTTTGTCGCTAAATGTT
>U_DIR:000CFC-1
AAAAAATTTTGTCGCTAG
>U_DIR:000CFD-1
AAAAAATTTTGTCGTGAAAGGTTG
>U_DIR:000CFE-1
AAAAAATTTTGTCTCGAAAGGCT
>U_DIR:000CFF-1
AAAAAATTTTGTCTCGAAAGGT
>U_DIR:000D00-1
AAAAAATTTTGTCTCGAAAGGTT
>U_DIR:000D01-1
AAAAAATTTTGTCTCGAAATTTT
>U_DIR:000D02-1
AAAAAATTTTGTCTCTAAATGTT
>U_DIR:000D03-1
AAAAAATTTTGTCTCTAAATT
>U_DIR:000D04-1
AAAAAATTTTGTCTTGAAAGTTTT
>U_DIR:000D05-1
AAAAAATTTTGTTGCGAAAA
>U_DIR:000D06-3
AAAAAATTTTGTTGCGAAAGGTT
>U_DIR:000D07-1
AAAAAATTTTGTTGCGAAAGGTTAA
>U_DIR:000D08-1
AAAAAATTTTGTTGCGAAAGGTTT
>U_DIR:000D09-1
AAAAAATTTTTACAATTTTTCAA
>U_DIR:000D0A-1
AAAAAATTTTTCACTGAATCACTTCCG
>U_DIR:000D0B-1
AAAAAATTTTTGGTCATAATTTTG
>U_DIR:000D0C-1
AAAAAATTTTTTCCATTCTTTTTT
>U_DIR:000D0D-1
AAAAAATTTTTTCCATTCTTTTTTA
>U_DIR:000D0E-1
AAAAAATTTTTTCGCGAAAGGAT
>U_DIR:000D0F-1
AAAAAATTTTTTCGCGAAAGGTTGTC
>U_DIR:000D10-1
AAAAAATTTTTTCGCGAAAGTT
>U_DIR:000D11-1
AAAAAATTTTTTCGCGAAAGTTG
>U_DIR:000D12-1
AAAAAATTTTTTCGCGAAAGTTT
>U_DIR:000D13-2
AAAAAATTTTTTCGCGAAATGTT
>U_DIR:000D14-1
AAAAAATTTTTTCGCGAAATGTTT
>U_DIR:000D15-1
AAAAAATTTTTTCGCGAAATT
>U_DIR:000D16-1
AAAAAATTTTTTCGCGAAATTTT
>U_DIR:000D17-1
AAAAAATTTTTTCGCGAACTGTT
>U_DIR:000D18-1
AAAAAATTTTTTCGCTAAAGTTTAT
>U_DIR:000D19-1
AAAAAATTTTTTCGCTAAAGTTTGA
>U_DIR:000D1A-1
AAAAAATTTTTTGTAATCAACTA
>U_DIR:000D1B-4
AAAAAATTTTTTGTAATCAACTG
>U_DIR:000D1C-1
AAAAAATTTTTTTTTATCAATTCA
>U_DIR:000D1D-1
AAAAACAAAAAAAAAAA
>U_DIR:000D1E-1
AAAAACAAAAAAAAAAAA
>U_DIR:000D1F-1
AAAAACAAAAAAAAAAAAAAA
>U_DIR:000D20-1
AAAAACAAAAAAAAAAAAAAAA
>U_DIR:000D21-1
AAAAACAAAAAAAAAAAAAAAAAAAA
>U_DIR:000D22-1
AAAAACAAAAAAAAAAAACAA
>U_DIR:000D23-1
AAAAACAAAAAAAAAAGCAGGAA
>U_DIR:000D24-1
AAAAACAAAAAAAAAGAA
>U_DIR:000D25-1
AAAAACAAAAAAAACAATAAAGA
>U_DIR:000D26-1
AAAAACAAAAAAAATAAAATTAGA
>U_DIR:000D27-1
AAAAACAAAAAAAGAAAAAA
>U_DIR:000D28-1
AAAAACAAAAAAGACGAAGAA
>U_DIR:000D29-1
AAAAACAAAAAAGAGAAA
>U_DIR:000D2A-1
AAAAACAAAAAAGTAACACTGA
>U_DIR:000D2B-1
AAAAACAAAAAAGTAACACTGAA
>U_DIR:000D2C-1
AAAAACAAAAAATAAAAATAAAACTAGT
>U_DIR:000D2D-1
AAAAACAAAAACAAAAGTGCAG
>U_DIR:000D2E-1
AAAAACAAAAAGAAAAAGAAAGAAGA
>U_DIR:000D2F-1
AAAAACAAAAAGACGGCAACA
>U_DIR:000D30-1
AAAAACAAAAAGGGCAAAA
>U_DIR:000D31-1
AAAAACAAAAAGTGCCCAAACAATCATAA
>U_DIR:000D32-1
AAAAACAAAAGAAGAGACA
>U_DIR:000D33-1
AAAAACAAAAGACTAATGAGCA
>U_DIR:000D34-1
AAAAACAAAAGAGAATTTATACCATATTG
>U_DIR:000D35-1
AAAAACAAAAGATACGAGTATAAA
>U_DIR:000D36-1
AAAAACAAAAGATCGAGGGGAAGAC
>U_DIR:000D37-1
AAAAACAAAAGATGGAAACGCTTCA
>U_DIR:000D38-1
AAAAACAAAAGTAATGCGA
>U_DIR:000D39-1
AAAAACAAAATATAGCCAATTCT
>U_DIR:000D3A-2
AAAAACAAAATGCAATCATTGAA
>U_DIR:000D3B-2
AAAAACAAAATTCTAAAAACGAT
>U_DIR:000D3C-1
AAAAACAAACAAAAGAAGAGGCA
>U_DIR:000D3D-1
AAAAACAAACAATGTGCTAATTTCAAT
>U_DIR:000D3E-1
AAAAACAAACATTTAAAAAAGTAAA
>U_DIR:000D3F-1
AAAAACAAACTAAAAGTATGAC
>U_DIR:000D40-1
AAAAACAAAGAAAAAAAAAGAGAAAA
>U_DIR:000D41-1
AAAAACAAAGAAAAAGACGTGAT
>U_DIR:000D42-23
AAAAACAAAGAAAAAGATGTGA
>U_DIR:000D43-1
AAAAACAAAGAAAAAGATGTGAC
>U_DIR:000D44-1
AAAAACAAAGAAAAAGATGTTA
>U_DIR:000D45-1
AAAAACAAAGAAAAAGATGTTAT
>U_DIR:000D46-2
AAAAACAAAGAAAGAAAGAAA
>U_DIR:000D47-1
AAAAACAAAGCTGCTATAA
>U_DIR:000D48-1
AAAAACAAAGTCTTTCTCCA
>U_DIR:000D49-1
AAAAACAAAGTTCTGTATGTGAG
>U_DIR:000D4A-1
AAAAACAAAGTTGCACAAAGAAATT
>U_DIR:000D4B-2
AAAAACAAATAAAAAGATGTGA
>U_DIR:000D4C-1
AAAAACAAATAAAAAGATTTTA
>U_DIR:000D4D-1
AAAAACAAATCGCGAGAA
>U_DIR:000D4E-1
AAAAACAAATGAAAAAAGAGAAAAT
>U_DIR:000D4F-1
AAAAACAACAACTCTCAAAGGACA
>U_DIR:000D50-2
AAAAACAACAAGCAGTGAT
>U_DIR:000D51-1
AAAAACAACAAGCAGTGATG
>U_DIR:000D52-1
AAAAACAACAAGCAGTGATGAC
>U_DIR:000D53-1
AAAAACAACAAGCAGTGATT
>U_DIR:000D54-1
AAAAACAACACCTATAACCA
>U_DIR:000D55-2
AAAAACAACAGAAGCGTTTCACT
>U_DIR:000D56-1
AAAAACAACATAAAGTTCCACA
>U_DIR:000D57-1
AAAAACAACCACACCAAGAATAA
>U_DIR:000D58-1
AAAAACAACCATTTCACAAAAC
>U_DIR:000D59-1
AAAAACAACGATACAAAAA
>U_DIR:000D5A-2
AAAAACAACGATACAACC
>U_DIR:000D5B-1
AAAAACAACGATACAAT
>U_DIR:000D5C-7
AAAAACAACGATACAATC
>U_DIR:000D5D-2
AAAAACAACGATACAATCC
>U_DIR:000D5E-1
AAAAACAACGATACAATCCA
>U_DIR:000D5F-1
AAAAACAACGATACAATCCCG
>U_DIR:000D60-1
AAAAACAACGATACAATCCCGA
>U_DIR:000D61-1
AAAAACAACGATACAATCCCGAAAA
>U_DIR:000D62-1
AAAAACAACGATACGAT
>U_DIR:000D63-1
AAAAACAACGATAGAAGAACC
>U_DIR:000D64-1
AAAAACAACTTGCAACAGAATA
>U_DIR:000D65-1
AAAAACAACTTTCTCAACAATACTGA
>U_DIR:000D66-1
AAAAACAAGATAGTTAC
>U_DIR:000D67-1
AAAAACAAGCAGAACTGC
>U_DIR:000D68-1
AAAAACAAGGAAAAAGGG
>U_DIR:000D69-1
AAAAACAAGGCATTACCA
>U_DIR:000D6A-2
AAAAACAAGGGAATTAA
>U_DIR:000D6B-2
AAAAACAAGGGAATTAAA
>U_DIR:000D6C-4
AAAAACAAGGGAATTAAAA
>U_DIR:000D6D-1
AAAAACAAGGTAAAAAAGGAGAAA
>U_DIR:000D6E-1
AAAAACAAGTACCGTGAGGGAAAGTT
>U_DIR:000D6F-1
AAAAACAAGTAGAATATTCACCA
>U_DIR:000D70-1
AAAAACAATAAGTCTAATTAGCC
>U_DIR:000D71-1
AAAAACAATAGAAAGACAATAAAAA
>U_DIR:000D72-1
AAAAACAATATAGTTATCA
>U_DIR:000D73-1
AAAAACAATCAACCGCCCAGAAGTCC
>U_DIR:000D74-1
AAAAACAATCAAGGAAACGTAAG
>U_DIR:000D75-5
AAAAACAATCAAGGAAATGTAA
>U_DIR:000D76-1
AAAAACAATCAAGGAAATGTAAG
>U_DIR:000D77-1
AAAAACAATCAAGGAAATGTACC
>U_DIR:000D78-1
AAAAACAATCAAGTAAATGTAAT
>U_DIR:000D79-1
AAAAACAATCAATAGGAACGACC
>U_DIR:000D7A-1
AAAAACAATCCCGGAGGAACTT
>U_DIR:000D7B-1
AAAAACAATGGAAATGAAATACGCCAAGA
>U_DIR:000D7C-2
AAAAACAATGGTACGGTACAA
>U_DIR:000D7D-1
AAAAACAATTCCATCAGAAAAAAAAA
>U_DIR:000D7E-1
AAAAACAATTCTTCCAGCAGATTT
>U_DIR:000D7F-1
AAAAACAATTCTTCCAGCAGATTTC
>U_DIR:000D80-1
AAAAACAATTTACTATAGTACATAA
>U_DIR:000D81-1
AAAAACAATTTTCTTAATTACAA
>U_DIR:000D82-1
AAAAACACAAATGCCACGTC
>U_DIR:000D83-1
AAAAACACAACGCAATATACGACCAGCAC
>U_DIR:000D84-2
AAAAACACACAGAAAATTTGG
>U_DIR:000D85-1
AAAAACACAGGACTCTGCCA
>U_DIR:000D86-1
AAAAACACATTGATAGTGCTAT
>U_DIR:000D87-2
AAAAACACCAATATTTAAAACCA
>U_DIR:000D88-1
AAAAACACCCGGTGAATTCCA
>U_DIR:000D89-1
AAAAACACCGATTTACATAA
>U_DIR:000D8A-1
AAAAACACCGCTAGAAATG
>U_DIR:000D8B-1
AAAAACACCGTAAAGTACCA
>U_DIR:000D8C-1
AAAAACACCGTAAAGTATGCA
>U_DIR:000D8D-4
AAAAACACCGTTAGAAAT
>U_DIR:000D8E-1
AAAAACACCGTTAGAAATG
>U_DIR:000D8F-3
AAAAACACCGTTAGAAATGC
>U_DIR:000D90-4
AAAAACACCGTTAGAAATGCA
>U_DIR:000D91-2
AAAAACACCGTTAGAAATGCAA
>U_DIR:000D92-1
AAAAACACCGTTAGAAATGCC
>U_DIR:000D93-2
AAAAACACCGTTAGAAATGCCA
>U_DIR:000D94-1
AAAAACACCGTTAGAAATTCCA
>U_DIR:000D95-1
AAAAACACCTTTAGAAATGCA
>U_DIR:000D96-1
AAAAACACGAGCATCCTTAACC
>U_DIR:000D97-1
AAAAACACGATCTCTTTTG
>U_DIR:000D98-1
AAAAACACGCAGAGAATGCCA
>U_DIR:000D99-1
AAAAACACGTCTTAACACATATAA
>U_DIR:000D9A-2
AAAAACACGTGATAAAAGACCA
>U_DIR:000D9B-1
AAAAACACGTGATAAAAGACCAT
>U_DIR:000D9C-1
AAAAACACGTGATAAAAGT
>U_DIR:000D9D-1
AAAAACACTAGATGAATTCACGG
>U_DIR:000D9E-1
AAAAACACTAGATGAGTTCACG
>U_DIR:000D9F-1
AAAAACACTAGGATGTGTGTGGG
>U_DIR:000DA0-1
AAAAACACTGATTTACATATTTTA
>U_DIR:000DA1-1
AAAAACACTGATTTACATATTTTAA
>U_DIR:000DA2-1
AAAAACACTGGCGTTATA
>U_DIR:000DA3-1
AAAAACACTTAATGACTCATT
>U_DIR:000DA4-1
AAAAACACTTCGATTTCTTGA
>U_DIR:000DA5-1
AAAAACACTTCGATTTCTTGATC
>U_DIR:000DA6-1
AAAAACACTTCGATTTCTTGATT
>U_DIR:000DA7-1
AAAAACACTTGGACTCA
>U_DIR:000DA8-1
AAAAACACTTGGGGAATTAAA
>U_DIR:000DA9-1
AAAAACAGACGGTGAGAGTTCA
>U_DIR:000DAA-1
AAAAACAGAGAAAAAGATGTGAT
>U_DIR:000DAB-6
AAAAACAGAGAAGTCGAAGGACATG
>U_DIR:000DAC-1
AAAAACAGAGAAGTCGAAGGACATGTG
>U_DIR:000DAD-1
AAAAACAGATAGCGTTACC
>U_DIR:000DAE-1
AAAAACAGATCATGGAATTATTAA
>U_DIR:000DAF-1
AAAAACAGATGATGGTAGTAGCA
>U_DIR:000DB0-1
AAAAACAGCAAGTCCTATTGTTACCC
>U_DIR:000DB1-1
AAAAACAGCAGAAAAAAACCA
>U_DIR:000DB2-1
AAAAACAGCAGAAGAAT
>U_DIR:000DB3-2
AAAAACAGCAGAAGAATTA
>U_DIR:000DB4-1
AAAAACAGCAGCAGGGTAGGCA
>U_DIR:000DB5-1
AAAAACAGCGTCGGGTCAATAT
>U_DIR:000DB6-1
AAAAACAGGCTGCAAAGTTGCT
>U_DIR:000DB7-1
AAAAACAGGGACTTACCA
>U_DIR:000DB8-1
AAAAACAGGTGTGATTGATTGCC
>U_DIR:000DB9-2
AAAAACAGTAATCTGATCAGTA
>U_DIR:000DBA-1
AAAAACAGTACTTACCGTTGGCACAT
>U_DIR:000DBB-2
AAAAACAGTAGGGATTAA
>U_DIR:000DBC-1
AAAAACAGTAGGGATTAAC
>U_DIR:000DBD-1
AAAAACAGTAGGGATTAACC
>U_DIR:000DBE-1
AAAAACAGTAGGGATTAAT
>U_DIR:000DBF-1
AAAAACAGTAGGGATTAC
>U_DIR:000DC0-1
AAAAACAGTCTAGGTATCATA
>U_DIR:000DC1-1
AAAAACAGTCTAGGTATCATACG
>U_DIR:000DC2-1
AAAAACAGTCTAGGTATCATACGTCA
>U_DIR:000DC3-2
AAAAACAGTCTGAGTATCATACG
>U_DIR:000DC4-2
AAAAACAGTCTGGGTATCATAC
>U_DIR:000DC5-1
AAAAACAGTCTGGGTATCATACGA
>U_DIR:000DC6-1
AAAAACATAAATAAAAAAAAGAAA
>U_DIR:000DC7-1
AAAAACATAACTGAACCA
>U_DIR:000DC8-1
AAAAACATAATTCTCTGGAGCTA
>U_DIR:000DC9-1
AAAAACATACATTGGGATCAA
>U_DIR:000DCA-1
AAAAACATACATTGGGATCAAC
>U_DIR:000DCB-1
AAAAACATAGAAGTCGAAGTACAT
>U_DIR:000DCC-1
AAAAACATAGAGATGATGATATTA
>U_DIR:000DCD-1
AAAAACATAGATGCGTATT
>U_DIR:000DCE-1
AAAAACATATCTGCATATCGTTCTTTAG
>U_DIR:000DCF-1
AAAAACATATCTTCATCTCGTTCTTTAG
>U_DIR:000DD0-1
AAAAACATATGATGACTCATAC
>U_DIR:000DD1-1
AAAAACATATTGACATAGTTA
>U_DIR:000DD2-1
AAAAACATCAATTCCTTAAAA
>U_DIR:000DD3-1
AAAAACATCAATTCTAGCA
>U_DIR:000DD4-2
AAAAACATCACCTCTAGCATT
>U_DIR:000DD5-1
AAAAACATCAGAAGAATTA
>U_DIR:000DD6-1
AAAAACATCAGGAGATTGGAC
>U_DIR:000DD7-1
AAAAACATCATTGCACATTTT
>U_DIR:000DD8-1
AAAAACATCTGTAGTACA
>U_DIR:000DD9-1
AAAAACATCTGTAGTACC
>U_DIR:000DDA-6
AAAAACATCTGTAGTACCA
>U_DIR:000DDB-2
AAAAACATCTGTAGTACCAA
>U_DIR:000DDC-1
AAAAACATGACCAGGAGTA
>U_DIR:000DDD-1
AAAAACATGACCAGGAGTAA
>U_DIR:000DDE-1
AAAAACATGACCAGGAGTAAC
>U_DIR:000DDF-1
AAAAACATGCAAGCACTTTA
>U_DIR:000DE0-1
AAAAACATGCACTTGAATGCCA
>U_DIR:000DE1-1
AAAAACATGCACTTGAATGCT
>U_DIR:000DE2-1
AAAAACATGCTATAGTCT
>U_DIR:000DE3-1
AAAAACATGCTCAAATAGCTGTCGCTCT
>U_DIR:000DE4-1
AAAAACATGCTGAATTAAGGAT
>U_DIR:000DE5-1
AAAAACATGGAAAAGGAA
>U_DIR:000DE6-1
AAAAACATGGAATCGCACTAGCC
>U_DIR:000DE7-1
AAAAACATGGGTTTGGTTTT
>U_DIR:000DE8-1
AAAAACATTAAGAGTTTTAAGGGT
>U_DIR:000DE9-1
AAAAACATTAAGTATTTATAACAA
>U_DIR:000DEA-1
AAAAACATTACCAGGAGTAACCA
>U_DIR:000DEB-1
AAAAACATTACTGAGCCTT
>U_DIR:000DEC-2
AAAAACATTACTGAGGCCT
>U_DIR:000DED-1
AAAAACATTACTGAGGCGT
>U_DIR:000DEE-6
AAAAACATTACTGAGGCT
>U_DIR:000DEF-1
AAAAACATTACTGAGGCTA
>U_DIR:000DF0-180
AAAAACATTACTGAGGCTT
>U_DIR:000DF1-1
AAAAACATTACTGAGGTTT
>U_DIR:000DF2-1
AAAAACATTACTGAGTCTT
>U_DIR:000DF3-1
AAAAACATTACTGATGCTT
>U_DIR:000DF4-3
AAAAACATTACTTAGGCTT
>U_DIR:000DF5-1
AAAAACATTCATCAGATTAATCA
>U_DIR:000DF6-1
AAAAACATTCCATTTCACATCACA
>U_DIR:000DF7-1
AAAAACATTCCATTTCATAT
>U_DIR:000DF8-1
AAAAACATTCCGGCTAA
>U_DIR:000DF9-1
AAAAACATTCTGGAAAACATAC
>U_DIR:000DFA-1
AAAAACATTGAATCCAGCGTACCA
>U_DIR:000DFB-1
AAAAACATTGAGAGTTTTAA
>U_DIR:000DFC-1
AAAAACATTGAGAGTTTTAAGGGAA
>U_DIR:000DFD-1
AAAAACATTTAGAAAAAA
>U_DIR:000DFE-1
AAAAACATTTAGAAGCGAAAACTA
>U_DIR:000DFF-2
AAAAACATTTTTTACATTTTTCAG
>U_DIR:000E00-1
AAAAACCAAAATTGTCGCCAT
>U_DIR:000E01-1
AAAAACCAAACTGCGACAAACTGCA
>U_DIR:000E02-1
AAAAACCAAAGACTCTGACC
>U_DIR:000E03-1
AAAAACCAACGATCCAAAC
>U_DIR:000E04-1
AAAAACCAACGTAATTTCCCCA
>U_DIR:000E05-1
AAAAACCAACGTAATTTCGCCA
>U_DIR:000E06-1
AAAAACCAACTGTTTACGTTGATC
>U_DIR:000E07-1
AAAAACCAAGGAAATATATTAA
>U_DIR:000E08-1
AAAAACCAAGGGTAAGCT
>U_DIR:000E09-1
AAAAACCAATTTCTTTACTAGA
>U_DIR:000E0A-1
AAAAACCACATGGACGCATT
>U_DIR:000E0B-1
AAAAACCACATTCTTTATAACC
>U_DIR:000E0C-1
AAAAACCACCAAGTTAAC
>U_DIR:000E0D-1
AAAAACCACCAAGTTAATA
>U_DIR:000E0E-1
AAAAACCACCAGCTCCCCTTCCA
>U_DIR:000E0F-2
AAAAACCACCCCATAACCA
>U_DIR:000E10-1
AAAAACCACGCGGTTCAC
>U_DIR:000E11-1
AAAAACCACGCGGTTCACC
>U_DIR:000E12-2
AAAAACCACGCGGTTCACCA
>U_DIR:000E13-4
AAAAACCACGCGGTTCAG
>U_DIR:000E14-1
AAAAACCACGCGGTTCAGC
>U_DIR:000E15-1
AAAAACCACGCGGTTCATC
>U_DIR:000E16-1
AAAAACCACGCGGTTCATCTA
>U_DIR:000E17-1
AAAAACCACTTTAAGCTACCA
>U_DIR:000E18-1
AAAAACCAGAAAGGAGTAA
>U_DIR:000E19-1
AAAAACCAGACGAATTCAATTTC
>U_DIR:000E1A-1
AAAAACCAGAGCATGGAAGTC
>U_DIR:000E1B-1
AAAAACCAGCGAGCAAGATAGCCA
>U_DIR:000E1C-1
AAAAACCAGCTAACAGACAACCA
>U_DIR:000E1D-1
AAAAACCATCAACAATGCGCC
>U_DIR:000E1E-1
AAAAACCATCATTAATTGAAAG
>U_DIR:000E1F-1
AAAAACCATCGCTTGTACAT
>U_DIR:000E20-1
AAAAACCATCTGTTTTGTTA
>U_DIR:000E21-1
AAAAACCATGATTAATTTATTA
>U_DIR:000E22-1
AAAAACCATGTGAAGAAGA
>U_DIR:000E23-1
AAAAACCATTAGATCTACC
>U_DIR:000E24-1
AAAAACCATTATAATGCTCTTT
>U_DIR:000E25-1
AAAAACCATTATAGAAAAGGGCA
>U_DIR:000E26-1
AAAAACCATTCGCAACTGCTCTA
>U_DIR:000E27-2
AAAAACCATTCTAACCTATAA
>U_DIR:000E28-2
AAAAACCATTCTAACCTATCA
>U_DIR:000E29-6
AAAAACCATTCTAACCTATCAC
>U_DIR:000E2A-4
AAAAACCATTCTAACCTATCACC
>U_DIR:000E2B-4
AAAAACCATTCTAACCTATCACCA
>U_DIR:000E2C-3
AAAAACCATTCTAACCTATT
>U_DIR:000E2D-6
AAAAACCATTCTAACCTATTA
>U_DIR:000E2E-1
AAAAACCATTCTAACCTATTAA
>U_DIR:000E2F-19
AAAAACCATTCTAACCTATTAC
>U_DIR:000E30-1
AAAAACCATTCTAACCTATTACA
>U_DIR:000E31-9
AAAAACCATTCTAACCTATTACC
>U_DIR:000E32-7
AAAAACCATTCTAACCTATTACCA
>U_DIR:000E33-1
AAAAACCATTCTAACCTATTACCAA
>U_DIR:000E34-1
AAAAACCATTCTAACCTATTACCAAA
>U_DIR:000E35-1
AAAAACCATTCTAACCTATTACCG
>U_DIR:000E36-1
AAAAACCATTCTGACCTA
>U_DIR:000E37-1
AAAAACCATTTGAAACTTCTCT
>U_DIR:000E38-1
AAAAACCATTTGAAAGTGCTCT
>U_DIR:000E39-1
AAAAACCATTTTAACCTATTACC
>U_DIR:000E3A-2
AAAAACCATTTTCATGATCCA
>U_DIR:000E3B-1
AAAAACCCAAATGGCTTACCA
>U_DIR:000E3C-1
AAAAACCCAATCAGATGA
>U_DIR:000E3D-1
AAAAACCCACTCAGAATAC
>U_DIR:000E3E-1
AAAAACCCACTCAGAATACCA
>U_DIR:000E3F-1
AAAAACCCGTAGTTTCGAACATGTGT
>U_DIR:000E40-1
AAAAACCCGTTTGTCCCATGG
>U_DIR:000E41-1
AAAAACCCTAAGATAGCTAGTATTCAA
>U_DIR:000E42-1
AAAAACCCTAGAAATCTTG
>U_DIR:000E43-1
AAAAACCCTATATTTCCAGGCA
>U_DIR:000E44-1
AAAAACCCTTATTTTCTAACATTTTT
>U_DIR:000E45-1
AAAAACCCTTTAACTTTT
>U_DIR:000E46-1
AAAAACCCTTTTTAGCAAACCCT
>U_DIR:000E47-1
AAAAACCGAAAGGGCACCA
>U_DIR:000E48-1
AAAAACCGAAAGGGCAGAAAT
>U_DIR:000E49-1
AAAAACCGCATTAAGAGAATTTAGT
>U_DIR:000E4A-1
AAAAACCGGCGTAGGTTTA
>U_DIR:000E4B-1
AAAAACCGGTGGCGGGAG
>U_DIR:000E4C-2
AAAAACCGTAGGGTAGAG
>U_DIR:000E4D-1
AAAAACCGTAGGGTAGAGT
>U_DIR:000E4E-1
AAAAACCGTAGGGTAGAGTT
>U_DIR:000E4F-1
AAAAACCGTAGGGTAGAGTTT
>U_DIR:000E50-1
AAAAACCGTAGGGTAGAGTTTT
>U_DIR:000E51-1
AAAAACCGTAGTGTAGAT
>U_DIR:000E52-1
AAAAACCGTATGTTAGAGTT
>U_DIR:000E53-1
AAAAACCGTCTAACAACCTGTTAA
>U_DIR:000E54-1
AAAAACCGTTGGTCCTATACCA
>U_DIR:000E55-1
AAAAACCTAACAAATTATTGAA
>U_DIR:000E56-1
AAAAACCTAATTATACCTGC
>U_DIR:000E57-1
AAAAACCTAATTATACCTGCA
>U_DIR:000E58-2
AAAAACCTAATTATACCTGCC
>U_DIR:000E59-3
AAAAACCTAATTATACCTGCCA
>U_DIR:000E5A-1
AAAAACCTAATTATACCTTCCA
>U_DIR:000E5B-1
AAAAACCTATTGTTAAAGTAACT
>U_DIR:000E5C-1
AAAAACCTATTTTTAAAGTA
>U_DIR:000E5D-1
AAAAACCTATTTTTAAAGTAAC
>U_DIR:000E5E-1
AAAAACCTCTAAAATATTCCA
>U_DIR:000E5F-1
AAAAACCTCTCCCAAAGTTATTA
>U_DIR:000E60-1
AAAAACCTCTCTATACGCCA
>U_DIR:000E61-1
AAAAACCTCTCTATACGCG
>U_DIR:000E62-1
AAAAACCTCTGTCGTTTT
>U_DIR:000E63-2
AAAAACCTCTTTATTCTAGA
>U_DIR:000E64-1
AAAAACCTGCCTAATTCA
>U_DIR:000E65-1
AAAAACCTGCCTAATTCAC
>U_DIR:000E66-2
AAAAACCTGCCTAATTCC
>U_DIR:000E67-1
AAAAACCTGGACAAATGG
>U_DIR:000E68-1
AAAAACCTGTCTTATCAAATAA
>U_DIR:000E69-1
AAAAACCTTAAAAGTTTA
>U_DIR:000E6A-1
AAAAACCTTAAAAGTTTACCA
>U_DIR:000E6B-1
AAAAACCTTAAATTCTTTTAACA
>U_DIR:000E6C-1
AAAAACCTTAGATTTTCATT
>U_DIR:000E6D-1
AAAAACCTTAGATTTTCATTA
>U_DIR:000E6E-2
AAAAACCTTAGATTTTCCA
>U_DIR:000E6F-1
AAAAACCTTATCTGAACTTTCT
>U_DIR:000E70-1
AAAAACCTTCTATGACTTACTTCT
>U_DIR:000E71-1
AAAAACCTTGAAAGTTT
>U_DIR:000E72-1
AAAAACCTTGAAAGTTTAC
>U_DIR:000E73-1
AAAAACCTTGAAAGTTTACC
>U_DIR:000E74-1
AAAAACCTTGAAAGTTTACCA
>U_DIR:000E75-1
AAAAACCTTGTCTGGAAAA
>U_DIR:000E76-1
AAAAACCTTTACATGCTGCAATACC
>U_DIR:000E77-1
AAAAACCTTTAGCAATGTACCATT
>U_DIR:000E78-1
AAAAACCTTTATCTCCTTACATAAA
>U_DIR:000E79-1
AAAAACCTTTATCTTCTTA
>U_DIR:000E7A-3
AAAAACCTTTATGTGGACAA
>U_DIR:000E7B-4
AAAAACCTTTATGTGGACAAC
>U_DIR:000E7C-16
AAAAACCTTTATGTGGACAACA
>U_DIR:000E7D-6
AAAAACCTTTATGTGGACAACAA
>U_DIR:000E7E-1
AAAAACCTTTATGTGGACAACAGA
>U_DIR:000E7F-3
AAAAACCTTTATGTGGACAACAT
>U_DIR:000E80-1
AAAAACCTTTATGTGGACAACATAC
>U_DIR:000E81-1
AAAAACCTTTATGTGTACAACA
>U_DIR:000E82-1
AAAAACCTTTTCACACGTGA
>U_DIR:000E83-1
AAAAACGAAAAAAAAGAAATG
>U_DIR:000E84-1
AAAAACGAAATGTGGTATCAA
>U_DIR:000E85-1
AAAAACGAACTTCTTTTTTTCAG
>U_DIR:000E86-1
AAAAACGAAGAAAGGGAAAACT
>U_DIR:000E87-1
AAAAACGAAGAATGACTCAAGTCC
>U_DIR:000E88-1
AAAAACGAAGTCACAATTTTT
>U_DIR:000E89-2
AAAAACGAATGAACGAGAAAAAAA
>U_DIR:000E8A-1
AAAAACGACATTACTATACAA
>U_DIR:000E8B-1
AAAAACGACCAAGACTGAAC
>U_DIR:000E8C-1
AAAAACGACCCAGCACTATACATGAG
>U_DIR:000E8D-1
AAAAACGACTAATTATATCTGAC
>U_DIR:000E8E-1
AAAAACGAGACAACACGGAGAT
>U_DIR:000E8F-1
AAAAACGAGCTGAGTGCT
>U_DIR:000E90-1
AAAAACGAGGAACATGTAG
>U_DIR:000E91-1
AAAAACGATAATGATCCTTCC
>U_DIR:000E92-1
AAAAACGATCAAATTCTCCA
>U_DIR:000E93-1
AAAAACGATGATAACCGGTTCA
>U_DIR:000E94-1
AAAAACGATTTATCAAAAGCT
>U_DIR:000E95-1
AAAAACGATTTTATGCAAATGATTGGAAGA
>U_DIR:000E96-1
AAAAACGCAAAATTGCCTGG
>U_DIR:000E97-1
AAAAACGCAAGAGACTTTTC
>U_DIR:000E98-1
AAAAACGCATGCAAACAAAGCTA
>U_DIR:000E99-1
AAAAACGCCCTAGGATCATTTTGCGCC
>U_DIR:000E9A-1
AAAAACGCCTGCGTAGATTAG
>U_DIR:000E9B-1
AAAAACGCGTCGTGGCATCCTG
>U_DIR:000E9C-1
AAAAACGCTAATCTCAAAGAA
>U_DIR:000E9D-1
AAAAACGCTACTAGAATA
>U_DIR:000E9E-1
AAAAACGCTGAGTGGCATCCTT
>U_DIR:000E9F-1
AAAAACGCTGCTAAAGCTC
>U_DIR:000EA0-1
AAAAACGCTTATGTCCAG
>U_DIR:000EA1-1
AAAAACGCTTTAATAATAAATGG
>U_DIR:000EA2-1
AAAAACGGAAATTTGGTAGTTAA
>U_DIR:000EA3-1
AAAAACGGACATTGCACTTT
>U_DIR:000EA4-1
AAAAACGGAGTGAGTTTA
>U_DIR:000EA5-3
AAAAACGGAGTGAGTTTAC
>U_DIR:000EA6-2
AAAAACGGAGTGAGTTTACCA
>U_DIR:000EA7-1
AAAAACGGAGTGAGTTTAT
>U_DIR:000EA8-2
AAAAACGGATTTAGTTTGT
>U_DIR:000EA9-1
AAAAACGGATTTAGTTTGTGG
>U_DIR:000EAA-2
AAAAACGGCACGGTGATT
>U_DIR:000EAB-1
AAAAACGGCACGGTGATTT
>U_DIR:000EAC-1
AAAAACGGCATATTAACC
>U_DIR:000EAD-1
AAAAACGGCATGAATTAATCTATTAA
>U_DIR:000EAE-1
AAAAACGGCCAAAGATTACTCA
>U_DIR:000EAF-1
AAAAACGGCCCGGGAATCATACCA
>U_DIR:000EB0-1
AAAAACGGCCTGGGAATCATACC
>U_DIR:000EB1-1
AAAAACGGCGGAGGGAAAAAAC
>U_DIR:000EB2-1
AAAAACGGGATGCAAAAGGCCA
>U_DIR:000EB3-1
AAAAACGGGGTCGCTTGAGAA
>U_DIR:000EB4-2
AAAAACGGGTGTTGAATT
>U_DIR:000EB5-1
AAAAACGGGTGTTGAATTTACCA
>U_DIR:000EB6-1
AAAAACGGGTGTTGAATTTAGC
>U_DIR:000EB7-1
AAAAACGGTAACATTTTATATT
>U_DIR:000EB8-1
AAAAACGGTATAGGGGTTAGAATC
>U_DIR:000EB9-1
AAAAACGGTATAGGGGTTAGAATCA
>U_DIR:000EBA-1
AAAAACGGTATGCAAAATGC
>U_DIR:000EBB-1
AAAAACGGTCTGACTATCAAACGA
>U_DIR:000EBC-1
AAAAACGGTCTGAGTATCATAC
>U_DIR:000EBD-2
AAAAACGGTCTGAGTATTATACG
>U_DIR:000EBE-1
AAAAACGGTGGTAATCCATA
>U_DIR:000EBF-1
AAAAACGGTTACTCTAGCTTT
>U_DIR:000EC0-1
AAAAACGGTTGAAGACCA
>U_DIR:000EC1-1
AAAAACGTAAAGCAAAGGAGA
>U_DIR:000EC2-1
AAAAACGTAAAGCAAAGGTAT
>U_DIR:000EC3-1
AAAAACGTAAAGCAAAGGTATGA
>U_DIR:000EC4-1
AAAAACGTAAAGCAAAGGTATTAAA
>U_DIR:000EC5-1
AAAAACGTAAGGACAGGTCTCATACC
>U_DIR:000EC6-1
AAAAACGTAATTTCGCCA
>U_DIR:000EC7-1
AAAAACGTACGTTAGTTG
>U_DIR:000EC8-1
AAAAACGTACGTTAGTTGAATTTGC
>U_DIR:000EC9-1
AAAAACGTACGTTAGTTGAATTTGCC
>U_DIR:000ECA-1
AAAAACGTAGAGCAACCGATGAT
>U_DIR:000ECB-1
AAAAACGTATAATCAGCAACCAA
>U_DIR:000ECC-1
AAAAACGTCATATGCGAGAACAA
>U_DIR:000ECD-1
AAAAACGTCTCTGCACTGGAC
>U_DIR:000ECE-1
AAAAACGTGTCATAGTA
>U_DIR:000ECF-1
AAAAACGTGTTCAACCTTACCA
>U_DIR:000ED0-1
AAAAACGTGTTCAACCTTATGCT
>U_DIR:000ED1-1
AAAAACGTGTTCAACCTTATGCTG
>U_DIR:000ED2-1
AAAAACGTGTTCAACCTTATTCT
>U_DIR:000ED3-1
AAAAACGTTACTGAGGCTT
>U_DIR:000ED4-1
AAAAACGTTCTGCTTCAACT
>U_DIR:000ED5-1
AAAAACGTTGATCTTGGTGGAACCAT
>U_DIR:000ED6-1
AAAAACGTTGGCTTGCGTGTT
>U_DIR:000ED7-1
AAAAACGTTGGCTTGCGTGTTT
>U_DIR:000ED8-2
AAAAACGTTGGCTTGCGTGTTTT
>U_DIR:000ED9-1
AAAAACTAAACCAAAAGT
>U_DIR:000EDA-4
AAAAACTAAATTAACTTC
>U_DIR:000EDB-1
AAAAACTAAATTATTTGTACA
>U_DIR:000EDC-1
AAAAACTAAGAACGTAAC
>U_DIR:000EDD-1
AAAAACTAAGAACGTAACCA
>U_DIR:000EDE-1
AAAAACTAAGAACGTATCAAA
>U_DIR:000EDF-1
AAAAACTAAGAAGTCTACCA
>U_DIR:000EE0-1
AAAAACTAAGAATGACTCAAGTC
>U_DIR:000EE1-1
AAAAACTAAGCTAGCGTTTAC
>U_DIR:000EE2-1
AAAAACTAATTTTAGCTGCAGA
>U_DIR:000EE3-1
AAAAACTAATTTTAGCTGCAGAAA
>U_DIR:000EE4-1
AAAAACTACCACTAAGTTAAGGAA
>U_DIR:000EE5-1
AAAAACTACTAAACTTTTCTAATGA
>U_DIR:000EE6-1
AAAAACTACTAAACTTTTCTAATGATCA
>U_DIR:000EE7-1
AAAAACTACTAAACTTTTCTACCA
>U_DIR:000EE8-1
AAAAACTAGAATTGCTAT
>U_DIR:000EE9-1
AAAAACTAGAATTGCTATTGT
>U_DIR:000EEA-1
AAAAACTAGAGATACTGTAGGAAT
>U_DIR:000EEB-1
AAAAACTAGCGCGGTTACCA
>U_DIR:000EEC-1
AAAAACTAGGAATGTTTTTT
>U_DIR:000EED-1
AAAAACTAGGCTCTATAC
>U_DIR:000EEE-1
AAAAACTATAAAATGACAACGCAA
>U_DIR:000EEF-1
AAAAACTATACTACTTCATC
>U_DIR:000EF0-1
AAAAACTATCAAGGAAATGTA
>U_DIR:000EF1-1
AAAAACTATCACAAATTTT
>U_DIR:000EF2-1
AAAAACTATCGCCATCACTATCA
>U_DIR:000EF3-1
AAAAACTATCTCCATCACTATCAA
>U_DIR:000EF4-1
AAAAACTATGAAGAACAGATACA
>U_DIR:000EF5-1
AAAAACTATGCTTGATTACCA
>U_DIR:000EF6-1
AAAAACTATGCTTGATTATTACA
>U_DIR:000EF7-1
AAAAACTATGCTTGATTATTACAC
>U_DIR:000EF8-2
AAAAACTATGCTTGATTATTACC
>U_DIR:000EF9-1
AAAAACTATGCTTGATTATTACCA
>U_DIR:000EFA-1
AAAAACTATTAAAGAAAGAAATA
>U_DIR:000EFB-1
AAAAACTATTACAAAATCAGCT
>U_DIR:000EFC-1
AAAAACTATTACAAAATCATCTT
>U_DIR:000EFD-1
AAAAACTATTCTAACCTATTAC
>U_DIR:000EFE-1
AAAAACTATTGGGCAGATAT
>U_DIR:000EFF-1
AAAAACTATTTCGCGGAATGTTTT
>U_DIR:000F00-1
AAAAACTCAGCATTGATTGCA
>U_DIR:000F01-1
AAAAACTCATGACACAGAA
>U_DIR:000F02-1
AAAAACTCCTTTGACTTCTGG
>U_DIR:000F03-1
AAAAACTCGATATGACAAT
>U_DIR:000F04-1
AAAAACTCGGCTAGTGTTCGAACTG
>U_DIR:000F05-1
AAAAACTCGTCTTGGTTCA
>U_DIR:000F06-1
AAAAACTCGTGAGACAC
>U_DIR:000F07-1
AAAAACTCGTGAGACACTGGA
>U_DIR:000F08-1
AAAAACTCGTGAGACACTGGCA
>U_DIR:000F09-3
AAAAACTCGTGAGACACTGGG
>U_DIR:000F0A-2
AAAAACTCGTGAGACACTGGGA
>U_DIR:000F0B-12
AAAAACTCGTGAGACACTGGGAA
>U_DIR:000F0C-3
AAAAACTCGTGAGACACTGGGAAA
>U_DIR:000F0D-1
AAAAACTCGTGAGACACTGGGAAAAA
>U_DIR:000F0E-1
AAAAACTCGTGAGACACTGGGAAAG
>U_DIR:000F0F-1
AAAAACTCGTGAGACACTGTGAAA
>U_DIR:000F10-1
AAAAACTCGTGAGACACTGTTAA
>U_DIR:000F11-1
AAAAACTCGTTAGACACTA
>U_DIR:000F12-2
AAAAACTCTAAATCCAAAAACAAGACA
>U_DIR:000F13-1
AAAAACTCTACCATGATTACACTA
>U_DIR:000F14-1
AAAAACTCTATTTCCTTCAATTT
>U_DIR:000F15-1
AAAAACTCTATTTTCTCTTTTTATA
>U_DIR:000F16-1
AAAAACTCTCAGAACAGG
>U_DIR:000F17-1
AAAAACTCTCCCAAAATTAGTA
>U_DIR:000F18-1
AAAAACTCTCCCAAAATTATTT
>U_DIR:000F19-1
AAAAACTCTCCCAATATTATCA
>U_DIR:000F1A-1
AAAAACTCTCTGTAATTTGC
>U_DIR:000F1B-1
AAAAACTCTGTAACTTGC
>U_DIR:000F1C-1
AAAAACTCTGTAACTTGCA
>U_DIR:000F1D-1
AAAAACTCTGTAACTTGCCA
>U_DIR:000F1E-23
AAAAACTCTGTAACTTGG
>U_DIR:000F1F-1
AAAAACTCTGTAACTTGGT
>U_DIR:000F20-2
AAAAACTCTGTAACTTGGTC
>U_DIR:000F21-1
AAAAACTCTGTAACTTGGTCAGG
>U_DIR:000F22-2
AAAAACTCTGTAACTTGT
>U_DIR:000F23-1
AAAAACTCTGTAACTTTGTCATGTCAGA
>U_DIR:000F24-1
AAAAACTCTTCATCAACTT
>U_DIR:000F25-1
AAAAACTCTTGAGACACTGGG
>U_DIR:000F26-1
AAAAACTCTTGAGACACTGGGA
>U_DIR:000F27-1
AAAAACTCTTGAGACACTGGTAA
>U_DIR:000F28-1
AAAAACTCTTGAGACACTGTGA
>U_DIR:000F29-1
AAAAACTCTTTAACTTG
>U_DIR:000F2A-1
AAAAACTCTTTAACTTTG
>U_DIR:000F2B-1
AAAAACTCTTTAATTTGG
>U_DIR:000F2C-1
AAAAACTCTTTATACACTGTGA
>U_DIR:000F2D-1
AAAAACTGAAAGTGATTA
>U_DIR:000F2E-1
AAAAACTGAAATATCGAATTCC
>U_DIR:000F2F-2
AAAAACTGAAATATCGAATTCCA
>U_DIR:000F30-1
AAAAACTGAACCAGAAATTCCAC
>U_DIR:000F31-1
AAAAACTGAACTATTTGTAC
>U_DIR:000F32-1
AAAAACTGAATGACGAAAGAGA
>U_DIR:000F33-1
AAAAACTGAATTACTTGTACT
>U_DIR:000F34-1
AAAAACTGAATTATATGTACTCAA
>U_DIR:000F35-3
AAAAACTGAATTATTGTACTC
>U_DIR:000F36-1
AAAAACTGAATTATTTATACTCA
>U_DIR:000F37-1
AAAAACTGAATTATTTGA
>U_DIR:000F38-1
AAAAACTGAATTATTTGAACT
>U_DIR:000F39-1
AAAAACTGAATTATTTGGAC
>U_DIR:000F3A-1
AAAAACTGAATTATTTGGACTCA
>U_DIR:000F3B-1
AAAAACTGAATTATTTGT
>U_DIR:000F3C-7
AAAAACTGAATTATTTGTA
>U_DIR:000F3D-7
AAAAACTGAATTATTTGTAA
>U_DIR:000F3E-1
AAAAACTGAATTATTTGTAAGA
>U_DIR:000F3F-39
AAAAACTGAATTATTTGTAC
>U_DIR:000F40-6
AAAAACTGAATTATTTGTACA
>U_DIR:000F41-1
AAAAACTGAATTATTTGTACG
>U_DIR:000F42-1
AAAAACTGAATTATTTGTACGA
>U_DIR:000F43-41
AAAAACTGAATTATTTGTACT
>U_DIR:000F44-15
AAAAACTGAATTATTTGTACTA
>U_DIR:000F45-65
AAAAACTGAATTATTTGTACTC
>U_DIR:000F46-173
AAAAACTGAATTATTTGTACTCA
>U_DIR:000F47-31
AAAAACTGAATTATTTGTACTCAA
>U_DIR:000F48-3
AAAAACTGAATTATTTGTACTCAT
>U_DIR:000F49-1
AAAAACTGAATTATTTGTACTCC
>U_DIR:000F4A-1
AAAAACTGAATTATTTGTACTCTA
>U_DIR:000F4B-2
AAAAACTGAATTATTTGTACTT
>U_DIR:000F4C-1
AAAAACTGAATTATTTGTACTTA
>U_DIR:000F4D-1
AAAAACTGAATTATTTGTATTC
>U_DIR:000F4E-1
AAAAACTGAATTATTTTT
>U_DIR:000F4F-2
AAAAACTGAATTATTTTTACTC
>U_DIR:000F50-1
AAAAACTGAATTATTTTTACTCA
>U_DIR:000F51-1
AAAAACTGAATTATTTTTACTCAA
>U_DIR:000F52-1
AAAAACTGAATTGTTTGTACTT
>U_DIR:000F53-1
AAAAACTGACATGAAATCTTGAAG
>U_DIR:000F54-1
AAAAACTGACCGGATCAAAAAT
>U_DIR:000F55-1
AAAAACTGAGAAAGAAAAACAAC
>U_DIR:000F56-2
AAAAACTGATCAGATCAAAAA
>U_DIR:000F57-1
AAAAACTGATCAGATCAAAAAA
>U_DIR:000F58-2
AAAAACTGATCAGATCAAAAAT
>U_DIR:000F59-1
AAAAACTGATCAGATCAAAAATA
>U_DIR:000F5A-2
AAAAACTGATCAGATCAAAAATC
>U_DIR:000F5B-1
AAAAACTGATCAGATCAAAAATCCA
>U_DIR:000F5C-1
AAAAACTGATGATCAAGA
>U_DIR:000F5D-1
AAAAACTGATTGTTCTACCT
>U_DIR:000F5E-2
AAAAACTGCAACACATGCCA
>U_DIR:000F5F-1
AAAAACTGCAAGGCCCGACAGGCGAAGA
>U_DIR:000F60-1
AAAAACTGCAATAAAATCTGGAAT
>U_DIR:000F61-1
AAAAACTGCCAACATTCACTC
>U_DIR:000F62-1
AAAAACTGCCAACATTCACTCT
>U_DIR:000F63-1
AAAAACTGCCAACATTCACTCTC
>U_DIR:000F64-1
AAAAACTGCCAACATTCACTCTCA
>U_DIR:000F65-1
AAAAACTGCCTTAGAATCATAA
>U_DIR:000F66-1
AAAAACTGCTCAATGAAAAATA
>U_DIR:000F67-1
AAAAACTGCTCAATGAAAAGTAT
>U_DIR:000F68-1
AAAAACTGCTCCAAAATTGTC
>U_DIR:000F69-2
AAAAACTGCTCCAAAATTGTCG
>U_DIR:000F6A-1
AAAAACTGCTCCAAAATTGTCGC
>U_DIR:000F6B-1
AAAAACTGCTCCAAAATTGTCGT
>U_DIR:000F6C-1
AAAAACTGCTCCAAAATTGTCTTTT
>U_DIR:000F6D-1
AAAAACTGCTTGATTACCA
>U_DIR:000F6E-1
AAAAACTGGAAAAGGATAAT
>U_DIR:000F6F-1
AAAAACTGGATGTATGTTGAGCA
>U_DIR:000F70-1
AAAAACTGGATTATTTGTACTCA
>U_DIR:000F71-1
AAAAACTGGCAGAGCGGTGTCAACCA
>U_DIR:000F72-1
AAAAACTGGTAGATAAGACTGAG
>U_DIR:000F73-1
AAAAACTGGTAGATACGAAAGTCGC
>U_DIR:000F74-1
AAAAACTGGTATAGCTGTA
>U_DIR:000F75-1
AAAAACTGTAACTTCTATGC
>U_DIR:000F76-1
AAAAACTGTAATCGTAATGTCT
>U_DIR:000F77-1
AAAAACTGTAGCAGAGG
>U_DIR:000F78-1
AAAAACTGTATTGTTCCAATTTT
>U_DIR:000F79-2
AAAAACTGTCAACGGTGTTTC
>U_DIR:000F7A-1
AAAAACTGTCTGAGTATCATACA
>U_DIR:000F7B-1
AAAAACTGTCTTAGTATTATACG
>U_DIR:000F7C-1
AAAAACTGTGACGAGAATTTGAG
>U_DIR:000F7D-1
AAAAACTGTGCAGGGAAAACA
>U_DIR:000F7E-1
AAAAACTGTGTCCAAATTTTTTCAG
>U_DIR:000F7F-1
AAAAACTGTTCCAAAATA
>U_DIR:000F80-1
AAAAACTGTTCCAAAATTGTC
>U_DIR:000F81-1
AAAAACTGTTCCAAAATTGTCG
>U_DIR:000F82-1
AAAAACTGTTCCAAAATTGTCGA
>U_DIR:000F83-1
AAAAACTGTTCCAAAATTGTCGAAA
>U_DIR:000F84-2
AAAAACTGTTCCAAAATTGTCGC
>U_DIR:000F85-1
AAAAACTGTTCTGATTTGCCT
>U_DIR:000F86-1
AAAAACTGTTGTTTAATTTAG
>U_DIR:000F87-1
AAAAACTTAAAACAACTCTCAA
>U_DIR:000F88-1
AAAAACTTAAATCAACTCTCAA
>U_DIR:000F89-1
AAAAACTTAACCAAATAGAAGCAATTATAG
>U_DIR:000F8A-1
AAAAACTTAACGCAACTCTCAA
>U_DIR:000F8B-1
AAAAACTTAACTATTTGTACTCA
>U_DIR:000F8C-1
AAAAACTTAATTATTTGA
>U_DIR:000F8D-1
AAAAACTTAATTATTTGAAAA
>U_DIR:000F8E-1
AAAAACTTAATTATTTGTAC
>U_DIR:000F8F-3
AAAAACTTAATTATTTGTACT
>U_DIR:000F90-6
AAAAACTTAATTATTTGTACTC
>U_DIR:000F91-13
AAAAACTTAATTATTTGTACTCA
>U_DIR:000F92-3
AAAAACTTAATTATTTGTACTCAA
>U_DIR:000F93-1
AAAAACTTAATTATTTGTACTCAAA
>U_DIR:000F94-1
AAAAACTTAATTATTTGTACTCG
>U_DIR:000F95-1
AAAAACTTAATTATTTGTACTCTA
>U_DIR:000F96-1
AAAAACTTAATTATTTTTACTC
>U_DIR:000F97-1
AAAAACTTAATTATTTTTACTCA
>U_DIR:000F98-1
AAAAACTTACAGCATGTGCCA
>U_DIR:000F99-1
AAAAACTTACAGCATGTGCT
>U_DIR:000F9A-1
AAAAACTTACGTACGAATCCA
>U_DIR:000F9B-1
AAAAACTTAGCTTTTTGTGAAT
>U_DIR:000F9C-2
AAAAACTTAGGAATGGAC
>U_DIR:000F9D-1
AAAAACTTAGGTGCGTGAACGACA
>U_DIR:000F9E-1
AAAAACTTATCAGATCAAAAAA
>U_DIR:000F9F-1
AAAAACTTATCAGATCAAAAATCC
>U_DIR:000FA0-1
AAAAACTTATCGGTATTCAACCA
>U_DIR:000FA1-1
AAAAACTTATCTTAATTGA
>U_DIR:000FA2-4
AAAAACTTATCTTAATTGAACA
>U_DIR:000FA3-2
AAAAACTTATCTTAATTGAACAA
>U_DIR:000FA4-1
AAAAACTTATCTTAATTGAACAT
>U_DIR:000FA5-1
AAAAACTTATGACTGAAGCTCAA
>U_DIR:000FA6-1
AAAAACTTATGGCTTCTATTATTA
>U_DIR:000FA7-1
AAAAACTTATTTATTTTTTTT
>U_DIR:000FA8-1
AAAAACTTATTTCACCACACCA
>U_DIR:000FA9-1
AAAAACTTCCCAGGTTGGAAA
>U_DIR:000FAA-2
AAAAACTTCCTTAATAAAG
>U_DIR:000FAB-1
AAAAACTTCCTTCGCAACAAGAAATA
>U_DIR:000FAC-1
AAAAACTTCTGTTCCATT
>U_DIR:000FAD-1
AAAAACTTGCATACGACTTTATTA
>U_DIR:000FAE-1
AAAAACTTGCGGTGCTTGTTGA
>U_DIR:000FAF-3
AAAAACTTGGGGAAAAAA
>U_DIR:000FB0-1
AAAAACTTGGTAGATTT
>U_DIR:000FB1-1
AAAAACTTTAATAGAGCA
>U_DIR:000FB2-1
AAAAACTTTATAGGGGTTAGAATCA
>U_DIR:000FB3-1
AAAAACTTTATCATTGAAAAAG
>U_DIR:000FB4-1
AAAAACTTTCATTAGGTAACTA
>U_DIR:000FB5-1
AAAAACTTTCCATATCTCATAG
>U_DIR:000FB6-1
AAAAACTTTCGGCGTAATTTC
>U_DIR:000FB7-1
AAAAACTTTCTGAGTATCATACCA
>U_DIR:000FB8-1
AAAAACTTTCTTATAACATCAT
>U_DIR:000FB9-1
AAAAACTTTGGAACAGCTACTTAAA
>U_DIR:000FBA-1
AAAAACTTTGGGAAAAAAC
>U_DIR:000FBB-1
AAAAACTTTGTCCAAATTTTTTCAT
>U_DIR:000FBC-1
AAAAACTTTGTTGGAGAAGCGC
>U_DIR:000FBD-1
AAAAACTTTTAACCAACCAGTATA
>U_DIR:000FBE-1
AAAAACTTTTACAAACTTCACAA
>U_DIR:000FBF-1
AAAAACTTTTATAACTTTTAGGAA
>U_DIR:000FC0-1
AAAAACTTTTGACGCGAAAGGTT
>U_DIR:000FC1-1
AAAAACTTTTGTCGCGAAACGCT
>U_DIR:000FC2-1
AAAAACTTTTTGACAAACTTAGTT
>U_DIR:000FC3-1
AAAAACTTTTTGACAAACTTATTT
>U_DIR:000FC4-1
AAAAACTTTTTTGTCTTT
>U_DIR:000FC5-3
AAAAAGAAAAAAAAAAAA
>U_DIR:000FC6-1
AAAAAGAAAAAAAAAAAAA
>U_DIR:000FC7-2
AAAAAGAAAAAAAAAAAAAA
>U_DIR:000FC8-1
AAAAAGAAAAAAAAAAAAAAA
>U_DIR:000FC9-1
AAAAAGAAAAAAAAAAAAAAAA
>U_DIR:000FCA-1
AAAAAGAAAAAAAAAAAAAAAAAAA
>U_DIR:000FCB-1
AAAAAGAAAAAAAAAAAAAAAAAGAA
>U_DIR:000FCC-2
AAAAAGAAAAAAAAAAAAAAAC
>U_DIR:000FCD-1
AAAAAGAAAAAAAAAAAAAAAGAGAAAG
>U_DIR:000FCE-1
AAAAAGAAAAAAAAAAAAACAAAAA
>U_DIR:000FCF-1
AAAAAGAAAAAAAAAAAAAGAAAAAAAT
>U_DIR:000FD0-1
AAAAAGAAAAAAAAAAAAGA
>U_DIR:000FD1-1
AAAAAGAAAAAAAAAAAAGAAAAGA
>U_DIR:000FD2-1
AAAAAGAAAAAAAAAAACATTT
>U_DIR:000FD3-1
AAAAAGAAAAAAAAAAACATTTAA
>U_DIR:000FD4-1
AAAAAGAAAAAAAAAAAGAA
>U_DIR:000FD5-1
AAAAAGAAAAAAAAAAATCAT
>U_DIR:000FD6-1
AAAAAGAAAAAAAAAAGAAAGA
>U_DIR:000FD7-1
AAAAAGAAAAAAAAAATTGTAAAA
>U_DIR:000FD8-1
AAAAAGAAAAAAAAAGAAAAAATAAAA
>U_DIR:000FD9-1
AAAAAGAAAAAAAAAGAAAGAA
>U_DIR:000FDA-1
AAAAAGAAAAAAAAGAAAAAAAAA
>U_DIR:000FDB-1
AAAAAGAAAAAAAAGAGAA
>U_DIR:000FDC-1
AAAAAGAAAAAAAAGGAAGAAA
>U_DIR:000FDD-1
AAAAAGAAAAAAAGAAAA
>U_DIR:000FDE-2
AAAAAGAAAAAAAGAAAAAA
>U_DIR:000FDF-1
AAAAAGAAAAAAAGAAAAAAA
>U_DIR:000FE0-2
AAAAAGAAAAAAAGAAAGAAAAAA
>U_DIR:000FE1-1
AAAAAGAAAAAAAGAAGAA
>U_DIR:000FE2-1
AAAAAGAAAAAAAGAAGAGAA
>U_DIR:000FE3-1
AAAAAGAAAAAAAGAGA
>U_DIR:000FE4-1
AAAAAGAAAAAAAGGAGAGA
>U_DIR:000FE5-1
AAAAAGAAAAAAATCGATACGTC
>U_DIR:000FE6-1
AAAAAGAAAAAAATTAAAAAGCAA
>U_DIR:000FE7-1
AAAAAGAAAAAACCTAACCCTAT
>U_DIR:000FE8-1
AAAAAGAAAAAAGAAAAAAAAATGAA
>U_DIR:000FE9-1
AAAAAGAAAAAAGAAAAAGGAGGG
>U_DIR:000FEA-1
AAAAAGAAAAAAGAAAAGAAAACAAC
>U_DIR:000FEB-1
AAAAAGAAAAAAGAAAGGAAGAAAA
>U_DIR:000FEC-1
AAAAAGAAAAAAGAAATATTTA
>U_DIR:000FED-1
AAAAAGAAAAAAGAAGAGAAAAA
>U_DIR:000FEE-2
AAAAAGAAAAAAGACAAGGAGAA
>U_DIR:000FEF-1
AAAAAGAAAAAATAAAATAGTGT
>U_DIR:000FF0-1
AAAAAGAAAAAATGTAACCTATT
>U_DIR:000FF1-1
AAAAAGAAAAACAAAAAAGGAGAGA
>U_DIR:000FF2-1
AAAAAGAAAAACATCATTGGTGAA
>U_DIR:000FF3-1
AAAAAGAAAAAGAAAAAAA
>U_DIR:000FF4-1
AAAAAGAAAAAGAAAAAAGAA
>U_DIR:000FF5-1
AAAAAGAAAAAGAAAAAGAA
>U_DIR:000FF6-1
AAAAAGAAAAAGACTTCAAAATAGGA
>U_DIR:000FF7-1
AAAAAGAAAAAGAGAAGG
>U_DIR:000FF8-1
AAAAAGAAAAATAAAAAATGTGT
>U_DIR:000FF9-1
AAAAAGAAAAATGGGAAAAG
>U_DIR:000FFA-1
AAAAAGAAAAATTTCAGAA
>U_DIR:000FFB-1
AAAAAGAAAACCTAAGAGAACAAAAAA
>U_DIR:000FFC-1
AAAAAGAAAAGAAAAAAAAA
>U_DIR:000FFD-1
AAAAAGAAAAGAAAAAGAAAGA
>U_DIR:000FFE-1
AAAAAGAAAAGAAAAAGGGGGAAAA
>U_DIR:000FFF-1
AAAAAGAAAAGAAAGCATTTTT
>U_DIR:001000-1
AAAAAGAAAAGAAATAAAT
>U_DIR:001001-1
AAAAAGAAAAGAGGGAAGGAAAA
>U_DIR:001002-1
AAAAAGAAAAGGAAAGA
>U_DIR:001003-1
AAAAAGAAAAGGAAAGGAA
>U_DIR:001004-1
AAAAAGAAAAGGAGAAAAAAAAAA
>U_DIR:001005-1
AAAAAGAAAAGGATAAAAAAAAAAAA
>U_DIR:001006-1
AAAAAGAAAAGGGTAAA
>U_DIR:001007-1
AAAAAGAAAAGGTTACTGTAT
>U_DIR:001008-1
AAAAAGAAAAGTCAAAAAAAAAGCAA
>U_DIR:001009-1
AAAAAGAAAAGTGGTACAT
>U_DIR:00100A-2
AAAAAGAAAAGTGGTATA
>U_DIR:00100B-3
AAAAAGAAAAGTGGTATAC
>U_DIR:00100C-1
AAAAAGAAAAGTGGTATACC
>U_DIR:00100D-7
AAAAAGAAAAGTGGTATAT
>U_DIR:00100E-3
AAAAAGAAAAGTGGTATATT
>U_DIR:00100F-1
AAAAAGAAAAGTTAGTCAATCT
>U_DIR:001010-1
AAAAAGAAAAGTTAGTGA
>U_DIR:001011-1
AAAAAGAAAATAAAGAAAATAAG
>U_DIR:001012-1
AAAAAGAAACAAAATCAAAAGACG
>U_DIR:001013-1
AAAAAGAAACAGGAGAAAATAA
>U_DIR:001014-1
AAAAAGAAACATAGAACGAAC
>U_DIR:001015-1
AAAAAGAAACATCAAATCAAT
>U_DIR:001016-1
AAAAAGAAACGGATTTCTTGAA
>U_DIR:001017-1
AAAAAGAAAGAAAATAAAGAAAAGGA
>U_DIR:001018-1
AAAAAGAAAGAAAATAAATAAAAAAATA
>U_DIR:001019-1
AAAAAGAAAGAAAGATCGA
>U_DIR:00101A-1
AAAAAGAAAGAAATGGAGAACC
>U_DIR:00101B-1
AAAAAGAAAGAAATGGAGAATTA
>U_DIR:00101C-1
AAAAAGAAAGAACTTAAAAAAA
>U_DIR:00101D-1
AAAAAGAAAGACAAAGAGCGA
>U_DIR:00101E-1
AAAAAGAAAGAGAGGAAATA
>U_DIR:00101F-3
AAAAAGAAAGATATGAAGTGTCA
>U_DIR:001020-1
AAAAAGAAAGATATGAAGTTTCA
>U_DIR:001021-1
AAAAAGAAAGCCAATTTTATAT
>U_DIR:001022-1
AAAAAGAAAGGAAAAAAAAAGAAAAAAAA
>U_DIR:001023-1
AAAAAGAAAGGAAAAAAGAAA
>U_DIR:001024-1
AAAAAGAAAGGAAAAAAGGGCTA
>U_DIR:001025-1
AAAAAGAAAGGAAAAAAGGTCTTAA
>U_DIR:001026-1
AAAAAGAAAGGAAAAGAAAGGAC
>U_DIR:001027-1
AAAAAGAAAGGAAGGAAGAGAAAT
>U_DIR:001028-1
AAAAAGAAAGGAGTAAGAAAAAAGAT
>U_DIR:001029-1
AAAAAGAAAGTGAAATAATAATAA
>U_DIR:00102A-1
AAAAAGAAATAAATTAACTGGAG
>U_DIR:00102B-1
AAAAAGAAATACTTAAATCGTGT
>U_DIR:00102C-1
AAAAAGAAATAGAAAAAAAAA
>U_DIR:00102D-1
AAAAAGAAATATTCTTTAATCA
>U_DIR:00102E-1
AAAAAGAAATATTCTTTAATCAC
>U_DIR:00102F-1
AAAAAGAAATCCCTTTCACA
>U_DIR:001030-1
AAAAAGAAATGAAACCTGGCCA
>U_DIR:001031-1
AAAAAGAAATGGGGAACAAGACT
>U_DIR:001032-1
AAAAAGAAATGGTGAGATCGTCT
>U_DIR:001033-1
AAAAAGAAATTAAAAAAAAAAA
>U_DIR:001034-1
AAAAAGAAATTCGTGGGATCA
>U_DIR:001035-1
AAAAAGAAATTTCTAACATGTG
>U_DIR:001036-1
AAAAAGAACAAAGGAACAA
>U_DIR:001037-1
AAAAAGAACAACTGAGAGAGAATACA
>U_DIR:001038-1
AAAAAGAACAATGGAATAAG
>U_DIR:001039-1
AAAAAGAACATAAGGCAAAACAAACG
>U_DIR:00103A-1
AAAAAGAACATTACTGAGGCTT
>U_DIR:00103B-1
AAAAAGAACCGCTAACAAGAC
>U_DIR:00103C-1
AAAAAGAACGATCTTACAGTAA
>U_DIR:00103D-1
AAAAAGAACGATCTTACAGTTTA
>U_DIR:00103E-2
AAAAAGAACGATCTTACAGTTTG
>U_DIR:00103F-1
AAAAAGAACGATCTTACAGTTTGA
>U_DIR:001040-1
AAAAAGAACGATCTTACAGTTTGAA
>U_DIR:001041-1
AAAAAGAACGATCTTACAGTTTGG
>U_DIR:001042-4
AAAAAGAACGATCTTACAGTTTGT
>U_DIR:001043-1
AAAAAGAACGCGCTTATTTTA
>U_DIR:001044-1
AAAAAGAACGCGCTTATTTTAG
>U_DIR:001045-1
AAAAAGAACGCTTACAAGTGTGA
>U_DIR:001046-1
AAAAAGAACGGAAAAGTTAAAAAAA
>U_DIR:001047-1
AAAAAGAACGGGAAAACGGATT
>U_DIR:001048-1
AAAAAGAACGGGGTTAGAACCA
>U_DIR:001049-1
AAAAAGAACGTGAGTTGCGTCT
>U_DIR:00104A-1
AAAAAGAACGTGATGAAAAT
>U_DIR:00104B-1
AAAAAGAACGTGATGAAAATT
>U_DIR:00104C-1
AAAAAGAACGTGATGAAAATTC
>U_DIR:00104D-1
AAAAAGAACTAGGAAAATCAC
>U_DIR:00104E-1
AAAAAGAACTCCAAAAAAGGG
>U_DIR:00104F-9
AAAAAGAACTCCAAAAAAGGGA
>U_DIR:001050-1
AAAAAGAACTCCAAAAAAGGGAA
>U_DIR:001051-1
AAAAAGAACTCCAAAAAAGGGAAA
>U_DIR:001052-1
AAAAAGAACTCCAAAAAAGGGAG
>U_DIR:001053-4
AAAAAGAACTCCAAAAAAGGGAGA
>U_DIR:001054-1
AAAAAGAACTCCAAAAAAGGGAGAAA
>U_DIR:001055-1
AAAAAGAACTCCAAAAAAGGTA
>U_DIR:001056-1
AAAAAGAACTCCAAAAAAGTGAGA
>U_DIR:001057-1
AAAAAGAACTCCAAAAAAGTGATA
>U_DIR:001058-1
AAAAAGAACTCCAAAAAAGTTAA
>U_DIR:001059-1
AAAAAGAACTCCAAAAAATGGAGA
>U_DIR:00105A-1
AAAAAGAACTCCAAGAAAGGGAA
>U_DIR:00105B-1
AAAAAGAACTCTAAAAAAGGGAGA
>U_DIR:00105C-1
AAAAAGAACTTCAAAAAAGGGAAA
>U_DIR:00105D-1
AAAAAGAACTTCACTGAGTCCA
>U_DIR:00105E-1
AAAAAGAAGAAAAAAAAAAA
>U_DIR:00105F-1
AAAAAGAAGAAAAAAAAAAAA
>U_DIR:001060-1
AAAAAGAAGAAAAAGAAAGAA
>U_DIR:001061-1
AAAAAGAAGAAAAAGACAAGCGTTA
>U_DIR:001062-1
AAAAAGAAGAAAAATACAAAGCA
>U_DIR:001063-1
AAAAAGAAGAAACAAGAA
>U_DIR:001064-1
AAAAAGAAGAAACGGAAAAAACTGAAA
>U_DIR:001065-1
AAAAAGAAGAAACTAGAGA
>U_DIR:001066-1
AAAAAGAAGAAAGGAGGAA
>U_DIR:001067-1
AAAAAGAAGAACCAACTCAC
>U_DIR:001068-1
AAAAAGAAGAACTAGATTC
>U_DIR:001069-1
AAAAAGAAGAACTGAAATCGACT
>U_DIR:00106A-1
AAAAAGAAGAAGAAAGAGAGGAA
>U_DIR:00106B-1
AAAAAGAAGAAGTGAAAGAGAGTT
>U_DIR:00106C-1
AAAAAGAAGACATAAAGA
>U_DIR:00106D-1
AAAAAGAAGACTGGAGAAA
>U_DIR:00106E-1
AAAAAGAAGACTTTTATATAATA
>U_DIR:00106F-9
AAAAAGAAGAGAAGAAA
>U_DIR:001070-1
AAAAAGAAGAGAAGAAAA
>U_DIR:001071-2
AAAAAGAAGAGAAGAAAAA
>U_DIR:001072-1
AAAAAGAAGAGAAGAAACCA
>U_DIR:001073-2
AAAAAGAAGAGAAGAACCA
>U_DIR:001074-1
AAAAAGAAGAGATTATGATGA
>U_DIR:001075-1
AAAAAGAAGAGATTATGATGAGA
>U_DIR:001076-2
AAAAAGAAGAGGCAAAATTTACT
>U_DIR:001077-1
AAAAAGAAGAGTCACAAATGTTTATAA
>U_DIR:001078-1
AAAAAGAAGATTAACCAATGCCA
>U_DIR:001079-1
AAAAAGAAGATTGTGTGAAGTA
>U_DIR:00107A-1
AAAAAGAAGATTTTTACATAATA
>U_DIR:00107B-1
AAAAAGAAGATTTTTATA
>U_DIR:00107C-1
AAAAAGAAGATTTTTATAAA
>U_DIR:00107D-2
AAAAAGAAGATTTTTATATA
>U_DIR:00107E-6
AAAAAGAAGATTTTTATATAA
>U_DIR:00107F-1
AAAAAGAAGATTTTTATATAAAA
>U_DIR:001080-2
AAAAAGAAGATTTTTATATAAT
>U_DIR:001081-20
AAAAAGAAGATTTTTATATAATA
>U_DIR:001082-7
AAAAAGAAGATTTTTATATAATAA
>U_DIR:001083-2
AAAAAGAAGATTTTTATATAATAAG
>U_DIR:001084-2
AAAAAGAAGATTTTTATGT
>U_DIR:001085-1
AAAAAGAAGATTTTTTATGA
>U_DIR:001086-1
AAAAAGAAGCAAGGAAAAA
>U_DIR:001087-1
AAAAAGAAGCATTTCAAT
>U_DIR:001088-1
AAAAAGAAGCGAGAGAAACAA
>U_DIR:001089-1
AAAAAGAAGGAAAAGCAAAAA
>U_DIR:00108A-1
AAAAAGAAGGAACGAATAT
>U_DIR:00108B-1
AAAAAGAAGGAACGAATATA
>U_DIR:00108C-1
AAAAAGAAGGAAGAAATCGTTG
>U_DIR:00108D-1
AAAAAGAAGGACACACAGCCACCA
>U_DIR:00108E-1
AAAAAGAAGGACACACAGCCCTATGA
>U_DIR:00108F-1
AAAAAGAAGGACATGCCTTGGTC
>U_DIR:001090-1
AAAAAGAAGGACATGCCTTGGTCAAA
>U_DIR:001091-1
AAAAAGAAGGAGGATTTTGAA
>U_DIR:001092-1
AAAAAGAAGGAGGATTTTGAATA
>U_DIR:001093-1
AAAAAGAAGGATAAAGTACAAGAGAAAA
>U_DIR:001094-1
AAAAAGAAGGATTCAAGGAAA
>U_DIR:001095-1
AAAAAGAAGGGCTCTACAAGGAAT
>U_DIR:001096-3
AAAAAGAAGGGGCGTTGGC
>U_DIR:001097-1
AAAAAGAAGGGGCGTTGGCC
>U_DIR:001098-1
AAAAAGAAGGTAAGCATATA
>U_DIR:001099-1
AAAAAGAAGTCCAAAAACTGAATTAT
>U_DIR:00109A-1
AAAAAGAAGTGACAGGACAAT
>U_DIR:00109B-1
AAAAAGAAGTGTGGAACATGAGT
>U_DIR:00109C-1
AAAAAGAAGTTTGGAGCAAGA
>U_DIR:00109D-1
AAAAAGAATAAAAATACAAAGC
>U_DIR:00109E-1
AAAAAGAATAACTCGTGGGATCA
>U_DIR:00109F-1
AAAAAGAATAACTCTCCGCTATGA
>U_DIR:0010A0-1
AAAAAGAATAATACGTGGGATC
>U_DIR:0010A1-1
AAAAAGAATAATTCGTGGG
>U_DIR:0010A2-3
AAAAAGAATAATTCGTGGGAT
>U_DIR:0010A3-1
AAAAAGAATAATTCGTGGGATA
>U_DIR:0010A4-7
AAAAAGAATAATTCGTGGGATC
>U_DIR:0010A5-32
AAAAAGAATAATTCGTGGGATCA
>U_DIR:0010A6-5
AAAAAGAATAATTCGTGGGATCAA
>U_DIR:0010A7-2
AAAAAGAATAATTCGTGGGATCAG
>U_DIR:0010A8-1
AAAAAGAATAATTCGTGGGATCC
>U_DIR:0010A9-1
AAAAAGAATAATTCGTGGGATG
>U_DIR:0010AA-1
AAAAAGAATAATTCGTGGGATGA
>U_DIR:0010AB-1
AAAAAGAATAATTCGTGGTAT
>U_DIR:0010AC-2
AAAAAGAATAATTCGTGGTATCA
>U_DIR:0010AD-1
AAAAAGAATAATTCGTGTGAT
>U_DIR:0010AE-1
AAAAAGAATAATTCGTTGGATC
>U_DIR:0010AF-1
AAAAAGAATAATTCGTTGGATCA
>U_DIR:0010B0-1
AAAAAGAATAATTCTGGGATC
>U_DIR:0010B1-1
AAAAAGAATAATTTGTGGGATCA
>U_DIR:0010B2-3
AAAAAGAATATATGAAATTCCAG
>U_DIR:0010B3-1
AAAAAGAATATTTCAATTATTGCA
>U_DIR:0010B4-2
AAAAAGAATATTTTTATATAATA
>U_DIR:0010B5-1
AAAAAGAATATTTTTATATAATAA
>U_DIR:0010B6-1
AAAAAGAATCGAACTCTAAATAT
>U_DIR:0010B7-1
AAAAAGAATGAAAGTACAGAAGG
>U_DIR:0010B8-1
AAAAAGAATGACGAAAAAC
>U_DIR:0010B9-1
AAAAAGAATGATATCATCCA
>U_DIR:0010BA-1
AAAAAGAATGCCAATGGAA
>U_DIR:0010BB-1
AAAAAGAATGGATCCCAGTAT
>U_DIR:0010BC-1
AAAAAGAATGTAAGTGTTGAA
>U_DIR:0010BD-1
AAAAAGAATTAGAAATGATGTAAAA
>U_DIR:0010BE-1
AAAAAGAATTAGGATTTTGAATAT
>U_DIR:0010BF-1
AAAAAGAATTATTGAGGAGTAAAAA
>U_DIR:0010C0-1
AAAAAGAATTCTTAGAGTACCA
>U_DIR:0010C1-1
AAAAAGAATTTAAGGTTTTGA
>U_DIR:0010C2-1
AAAAAGAATTTCACTAGTTCCA
>U_DIR:0010C3-1
AAAAAGAATTTCACTAGTTCCAG
>U_DIR:0010C4-1
AAAAAGAATTTCACTCAGTCCA
>U_DIR:0010C5-1
AAAAAGAATTTCACTCAGTTCGG
>U_DIR:0010C6-1
AAAAAGAATTTGATCATTGTAA
>U_DIR:0010C7-1
AAAAAGAATTTTTGTGTGTGT
>U_DIR:0010C8-1
AAAAAGACAAAAAAAAAAAAAAAA
>U_DIR:0010C9-1
AAAAAGACAAAAAAAAATAGCA
>U_DIR:0010CA-1
AAAAAGACAAAGATGGA
>U_DIR:0010CB-1
AAAAAGACAAGAACGATTACCA
>U_DIR:0010CC-1
AAAAAGACACTAAAATAGA
>U_DIR:0010CD-2
AAAAAGACAGAAGAAATTTATA
>U_DIR:0010CE-1
AAAAAGACATAGGGAGAGAGACT
>U_DIR:0010CF-1
AAAAAGACATCAATGGAGA
>U_DIR:0010D0-2
AAAAAGACATGCCTTGGTCA
>U_DIR:0010D1-1
AAAAAGACATGCCTTGGTCAAT
>U_DIR:0010D2-1
AAAAAGACATGCGTAGTGCGTCG
>U_DIR:0010D3-1
AAAAAGACATGGGTAGAGAGA
>U_DIR:0010D4-1
AAAAAGACATGGGTAGCGAG
>U_DIR:0010D5-1
AAAAAGACATGGGTAGTGA
>U_DIR:0010D6-6
AAAAAGACATGGGTAGTGAG
>U_DIR:0010D7-22
AAAAAGACATGGGTAGTGAGA
>U_DIR:0010D8-2
AAAAAGACATGGGTAGTGAGAA
>U_DIR:0010D9-4
AAAAAGACATGGGTAGTGAGAC
>U_DIR:0010DA-8
AAAAAGACATGGGTAGTGAGACG
>U_DIR:0010DB-1
AAAAAGACATGGGTAGTGAGACT
>U_DIR:0010DC-1
AAAAAGACATGGGTAGTTAGAC
>U_DIR:0010DD-1
AAAAAGACATTCCTAGCTTGACTTT
>U_DIR:0010DE-1
AAAAAGACATTGCGAGCGAGTCT
>U_DIR:0010DF-2
AAAAAGACATTGGTAGTGAGA
>U_DIR:0010E0-1
AAAAAGACATTGGTAGTGAT
>U_DIR:0010E1-1
AAAAAGACATTTAGTCAATCTT
>U_DIR:0010E2-1
AAAAAGACATTTCGAATAAGAGG
>U_DIR:0010E3-1
AAAAAGACATTTCTAACATGTCT
>U_DIR:0010E4-1
AAAAAGACATTTGGAGCGAGACG
>U_DIR:0010E5-1
AAAAAGACCGAAACATACCA
>U_DIR:0010E6-1
AAAAAGACCGAAACATAT
>U_DIR:0010E7-1
AAAAAGACCGAAACATATAC
>U_DIR:0010E8-2
AAAAAGACCGAAACATATACC
>U_DIR:0010E9-6
AAAAAGACCGAAACATATACCA
>U_DIR:0010EA-1
AAAAAGACCGAAACATATAT
>U_DIR:0010EB-2
AAAAAGACCGAAACATATATT
>U_DIR:0010EC-1
AAAAAGACCTAAAAATAAGACA
>U_DIR:0010ED-1
AAAAAGACCTAAACATATA
>U_DIR:0010EE-1
AAAAAGACCTTAAATATGACTTAT
>U_DIR:0010EF-1
AAAAAGACGAAAAAGAAAGAAAGAA
>U_DIR:0010F0-1
AAAAAGACGAAAGGAATTATTTAA
>U_DIR:0010F1-1
AAAAAGACGAACTGAGATCGAGT
>U_DIR:0010F2-1
AAAAAGACGACGCAAAATGA
>U_DIR:0010F3-1
AAAAAGACGGCAAATATA
>U_DIR:0010F4-1
AAAAAGACGGCATGATG
>U_DIR:0010F5-1
AAAAAGACGTGGCTAGTGAGA
>U_DIR:0010F6-1
AAAAAGACTAGAAACTGC
>U_DIR:0010F7-1
AAAAAGACTAGATGAATGCAAG
>U_DIR:0010F8-1
AAAAAGACTGATAAACCATCACCA
>U_DIR:0010F9-1
AAAAAGACTGGAGTACC
>U_DIR:0010FA-1
AAAAAGACTGGATTGGAAATA
>U_DIR:0010FB-1
AAAAAGACTGGTTTGTTTTT
>U_DIR:0010FC-1
AAAAAGACTGTTTGACACAAAAG
>U_DIR:0010FD-1
AAAAAGACTTGATGAATTCACC
>U_DIR:0010FE-1
AAAAAGAGAAAAAAAAAAGAAAAGAGA
>U_DIR:0010FF-1
AAAAAGAGAAAAAATCTCATTGG
>U_DIR:001100-1
AAAAAGAGAAAAACAAGGA
>U_DIR:001101-1
AAAAAGAGAAAAGAGAAAGAG
>U_DIR:001102-1
AAAAAGAGAACAAAATAAATGA
>U_DIR:001103-1
AAAAAGAGAACAAAATAAATGAA
>U_DIR:001104-1
AAAAAGAGAACACTTTTACTATACCA
>U_DIR:001105-2
AAAAAGAGAAGAGATTGA
>U_DIR:001106-1
AAAAAGAGAAGAGATTGAACATGG
>U_DIR:001107-1
AAAAAGAGAAGAGATTGAC
>U_DIR:001108-1
AAAAAGAGAAGATAACAAC
>U_DIR:001109-1
AAAAAGAGAAGGTAAAATTTATTCCT
>U_DIR:00110A-1
AAAAAGAGAATTTAAAATAA
>U_DIR:00110B-1
AAAAAGAGACAAAAAAGACAGGAAGAT
>U_DIR:00110C-1
AAAAAGAGACACTGCAAGAAA
>U_DIR:00110D-1
AAAAAGAGAGAAAAAAATAAAA
>U_DIR:00110E-1
AAAAAGAGAGAAAAAAGGTAAA
>U_DIR:00110F-1
AAAAAGAGAGAAGAAATTTA
>U_DIR:001110-1
AAAAAGAGAGAAGAAATTTAT
>U_DIR:001111-1
AAAAAGAGAGAAGAAATTTATA
>U_DIR:001112-2
AAAAAGAGAGAAGAAATTTATAA
>U_DIR:001113-1
AAAAAGAGAGAAGAAATTTATAAAAA
>U_DIR:001114-2
AAAAAGAGAGAGAAATAAAAAGG
>U_DIR:001115-1
AAAAAGAGAGAGGTGGGAGGG
>U_DIR:001116-1
AAAAAGAGAGTCAGAAAAAAAAAAAAA
>U_DIR:001117-1
AAAAAGAGAGTTTGAGC
>U_DIR:001118-1
AAAAAGAGAGTTTGAGCG
>U_DIR:001119-1
AAAAAGAGATAAGAAATTTATAAT
>U_DIR:00111A-1
AAAAAGAGATGACTAGAA
>U_DIR:00111B-1
AAAAAGAGCAAAATGACAAAAA
>U_DIR:00111C-1
AAAAAGAGCGGATGAGCAACACCA
>U_DIR:00111D-1
AAAAAGAGCTCAAAGATA
>U_DIR:00111E-1
AAAAAGAGCTCAAAGATACC
>U_DIR:00111F-1
AAAAAGAGCTCAAAGATAT
>U_DIR:001120-1
AAAAAGAGCTCAAAGATATC
>U_DIR:001121-2
AAAAAGAGCTCAAAGATATCA
>U_DIR:001122-1
AAAAAGAGCTCAAAGATATCCA
>U_DIR:001123-1
AAAAAGAGGAAAAGTTGCCA
>U_DIR:001124-1
AAAAAGAGGAAATGTTTCATGAAT
>U_DIR:001125-2
AAAAAGAGGAAGATGAGAAGAC
>U_DIR:001126-1
AAAAAGAGGAAGGAAGGA
>U_DIR:001127-1
AAAAAGAGGACCCATATAATCT
>U_DIR:001128-1
AAAAAGAGGAGTGAATGCAA
>U_DIR:001129-2
AAAAAGAGGATTTTTATATAATAAGA
>U_DIR:00112A-1
AAAAAGAGGCTGTGGGTAATAT
>U_DIR:00112B-1
AAAAAGAGGGGAGTGGAATAAC
>U_DIR:00112C-1
AAAAAGAGGTGGGAAGAAAAAA
>U_DIR:00112D-3
AAAAAGAGGTTGTGGGT
>U_DIR:00112E-2
AAAAAGAGGTTGTGGGTA
>U_DIR:00112F-2
AAAAAGAGGTTGTGGGTAA
>U_DIR:001130-1
AAAAAGAGGTTGTGGGTAATAT
>U_DIR:001131-1
AAAAAGAGGTTGTGGGTAATATG
>U_DIR:001132-1
AAAAAGAGGTTGTGGGTAATATT
>U_DIR:001133-1
AAAAAGAGGTTTTTCAATGGAT
>U_DIR:001134-1
AAAAAGAGTACCACATGA
>U_DIR:001135-1
AAAAAGAGTAGGGTTGACCA
>U_DIR:001136-1
AAAAAGAGTATTAGAAGATAA
>U_DIR:001137-1
AAAAAGAGTATTAGAAGATAAACTTC
>U_DIR:001138-1
AAAAAGAGTCAGCTATGCAACA
>U_DIR:001139-1
AAAAAGAGTGAAAAAATATTGGT
>U_DIR:00113A-1
AAAAAGAGTGACAAATTCAAC
>U_DIR:00113B-1
AAAAAGAGTGTTAGAAGATAAA
>U_DIR:00113C-1
AAAAAGAGTGTTAGAAGATAAAAA
>U_DIR:00113D-1
AAAAAGAGTTAATGGAGTTTC
>U_DIR:00113E-1
AAAAAGAGTTACACAGGTAA
>U_DIR:00113F-4
AAAAAGAGTTCAAACAGG
>U_DIR:001140-1
AAAAAGAGTTTTAGAAA
>U_DIR:001141-1
AAAAAGATAAAAAACCGGGCA
>U_DIR:001142-1
AAAAAGATAAACCTGCTACAACGTT
>U_DIR:001143-1
AAAAAGATAACCGCGATCCA
>U_DIR:001144-1
AAAAAGATAACTTACGCTTCCA
>U_DIR:001145-1
AAAAAGATAAGAGATTGAACA
>U_DIR:001146-1
AAAAAGATAAGGTAAAATTTATTCCT
>U_DIR:001147-1
AAAAAGATAGCAAACTCATGCAA
>U_DIR:001148-1
AAAAAGATATCGACGATGCATTCA
>U_DIR:001149-1
AAAAAGATATTATGGAAATTCA
>U_DIR:00114A-1
AAAAAGATATTCTTACTCTCATTTTCAG
>U_DIR:00114B-1
AAAAAGATCAATGTAGTAA
>U_DIR:00114C-3
AAAAAGATCAATGTAGTACAAT
>U_DIR:00114D-1
AAAAAGATCATAAATATTAACC
>U_DIR:00114E-1
AAAAAGATCATCAGAGGAAAGAAATA
>U_DIR:00114F-1
AAAAAGATCATTATTGTCGACTCT
>U_DIR:001150-1
AAAAAGATCCAGGCCACA
>U_DIR:001151-1
AAAAAGATCTCTTCGAGTCA
>U_DIR:001152-1
AAAAAGATCTCTTCGAGTCTTAC
>U_DIR:001153-2
AAAAAGATCTCTTCGAGTCTTACT
>U_DIR:001154-1
AAAAAGATGCCAAAATGA
>U_DIR:001155-1
AAAAAGATGGAAAGAATGGCG
>U_DIR:001156-1
AAAAAGATGTTGAGAACA
>U_DIR:001157-1
AAAAAGATGTTTGAAGCAGTCA
>U_DIR:001158-1
AAAAAGATTACTCGAGGATAA
>U_DIR:001159-1
AAAAAGATTACTCGAGGATAAACT
>U_DIR:00115A-1
AAAAAGATTACTCGAGGATAAACTC
>U_DIR:00115B-1
AAAAAGATTAGGGAGTACCA
>U_DIR:00115C-1
AAAAAGATTATGTATTAAA
>U_DIR:00115D-1
AAAAAGATTCAGAGACTGCTA
>U_DIR:00115E-1
AAAAAGATTCAGTAACGGGGATTT
>U_DIR:00115F-1
AAAAAGATTCCAAAATAA
>U_DIR:001160-1
AAAAAGATTCCGGGAAAATT
>U_DIR:001161-1
AAAAAGATTCTATGTAAAATGA
>U_DIR:001162-1
AAAAAGATTCTGCGTAATTCCA
>U_DIR:001163-1
AAAAAGATTCTTAATTTGAGAA
>U_DIR:001164-1
AAAAAGATTGCGTTGTATTTCT
>U_DIR:001165-1
AAAAAGATTGTTAGAAGATAAACAT
>U_DIR:001166-1
AAAAAGATTTACTTTGGTTCT
>U_DIR:001167-1
AAAAAGATTTATTATTGGCATA
>U_DIR:001168-1
AAAAAGATTTCACATATCCTCAC
>U_DIR:001169-1
AAAAAGATTTCCAATGCCTTTAACT
>U_DIR:00116A-1
AAAAAGATTTCCACGAATTATTA
>U_DIR:00116B-1
AAAAAGATTTCGGTGGACGTGGAATAGC
>U_DIR:00116C-1
AAAAAGATTTCTGCGGATTGGTA
>U_DIR:00116D-1
AAAAAGATTTCTGCGGATTGGTC
>U_DIR:00116E-1
AAAAAGATTTTAGAGGG
>U_DIR:00116F-1
AAAAAGCAAAAACTTTCCCAAT
>U_DIR:001170-1
AAAAAGCAAAAAGGAGAA
>U_DIR:001171-1
AAAAAGCAAAGATATGGAACTG
>U_DIR:001172-1
AAAAAGCAACAAATATTT
>U_DIR:001173-1
AAAAAGCAAGCATGAAGTT
>U_DIR:001174-1
AAAAAGCAATAAGTTATTTCT
>U_DIR:001175-1
AAAAAGCAATATTATATCCAAAG
>U_DIR:001176-1
AAAAAGCAATCTTCGGATA
>U_DIR:001177-1
AAAAAGCAATGCTAGTAA
>U_DIR:001178-1
AAAAAGCAATTTCGAACATGTGT
>U_DIR:001179-1
AAAAAGCACAATAGAATGAATTA
>U_DIR:00117A-2
AAAAAGCACACAGACATATTCA
>U_DIR:00117B-1
AAAAAGCACAGGAAGCCTTGAAAAAG
>U_DIR:00117C-1
AAAAAGCACGGAGTGACAGAG
>U_DIR:00117D-1
AAAAAGCACTTCTCGATAACC
>U_DIR:00117E-1
AAAAAGCACTTGCCATCTT
>U_DIR:00117F-1
AAAAAGCACTTGCCATCTTG
>U_DIR:001180-1
AAAAAGCAGAACTTGAGTACCA
>U_DIR:001181-1
AAAAAGCAGAACTTGAGTATTACCA
>U_DIR:001182-3
AAAAAGCAGAGAAACAAA
>U_DIR:001183-1
AAAAAGCAGAGAAACAAAAACCA
>U_DIR:001184-1
AAAAAGCAGAGAAACAAAC
>U_DIR:001185-2
AAAAAGCAGCAACTGTATAATA
>U_DIR:001186-1
AAAAAGCAGCAATAAGATAGCCA
>U_DIR:001187-1
AAAAAGCAGCAGTTTTGATGAGAAGGATA
>U_DIR:001188-1
AAAAAGCAGCCTATTGTTA
>U_DIR:001189-1
AAAAAGCAGCGGCATTGT
>U_DIR:00118A-1
AAAAAGCAGCTAGCGTTGGGAAG
>U_DIR:00118B-1
AAAAAGCAGTTGTAATTTTT
>U_DIR:00118C-1
AAAAAGCATAATAACGAAGTAG
>U_DIR:00118D-1
AAAAAGCATAATGAAAGT
>U_DIR:00118E-2
AAAAAGCATAATGAAAGTA
>U_DIR:00118F-1
AAAAAGCATAATGAAAGTAA
>U_DIR:001190-1
AAAAAGCATAATGAAAGTAAA
>U_DIR:001191-2
AAAAAGCATAATGAAAGTAAAGA
>U_DIR:001192-3
AAAAAGCATAATGAAAGTAAAGAT
>U_DIR:001193-1
AAAAAGCATAGCACCGTTGCG
>U_DIR:001194-1
AAAAAGCATAGGAATCAA
>U_DIR:001195-1
AAAAAGCATAGGAATCAAC
>U_DIR:001196-1
AAAAAGCATAGGAATCAAT
>U_DIR:001197-1
AAAAAGCATATCATCCATTATA
>U_DIR:001198-1
AAAAAGCATATGCATTGGTCAA
>U_DIR:001199-1
AAAAAGCATGATAACTCACCA
>U_DIR:00119A-4
AAAAAGCATGATAACTTACCA
>U_DIR:00119B-1
AAAAAGCATGATAATTACCA
>U_DIR:00119C-1
AAAAAGCATTAACGTTG
>U_DIR:00119D-1
AAAAAGCATTAACGTTGACCA
>U_DIR:00119E-1
AAAAAGCATTACTGAGGCTT
>U_DIR:00119F-1
AAAAAGCATTGAGCGCACCAA
>U_DIR:0011A0-1
AAAAAGCATTTGAAACTGCTCT
>U_DIR:0011A1-1
AAAAAGCCATACCGTTGAGTCC
>U_DIR:0011A2-1
AAAAAGCCATTGGAGATTT
>U_DIR:0011A3-1
AAAAAGCCCAACGCTGAATCCAATA
>U_DIR:0011A4-1
AAAAAGCCCCTAAAGAACCA
>U_DIR:0011A5-1
AAAAAGCCCTGTTGTGTT
>U_DIR:0011A6-1
AAAAAGCCGAAGATGTTATGATA
>U_DIR:0011A7-1
AAAAAGCCGGAAAAGCAA
>U_DIR:0011A8-1
AAAAAGCCTCGAACATTCAAATAT
>U_DIR:0011A9-1
AAAAAGCCTTCCTACAATTAGA
>U_DIR:0011AA-1
AAAAAGCGAAGTGATGCAAATAGT
>U_DIR:0011AB-1
AAAAAGCGAAGTGATGCAACC
>U_DIR:0011AC-1
AAAAAGCGACAGTAGAAGTGA
>U_DIR:0011AD-1
AAAAAGCGACGTTTTCGACCTA
>U_DIR:0011AE-1
AAAAAGCGAGAGCAATCGCAA
>U_DIR:0011AF-1
AAAAAGCGATCACATGGAGTAC
>U_DIR:0011B0-1
AAAAAGCGATCACATGGAGTACCAC
>U_DIR:0011B1-1
AAAAAGCGGCGATTTAT
>U_DIR:0011B2-1
AAAAAGCGTAGGGAACTCCA
>U_DIR:0011B3-1
AAAAAGCGTTAAGATTAC
>U_DIR:0011B4-1
AAAAAGCTAAAAGGATGGTTGAAC
>U_DIR:0011B5-1
AAAAAGCTAAAGAGGAAAGAGACAT
>U_DIR:0011B6-1
AAAAAGCTAATTCTCTGATACGA
>U_DIR:0011B7-1
AAAAAGCTAGAGAATAAA
>U_DIR:0011B8-1
AAAAAGCTAGGCACTATGTT
>U_DIR:0011B9-1
AAAAAGCTAGGGTACCAAAGCT
>U_DIR:0011BA-1
AAAAAGCTAGGGTAGCAA
>U_DIR:0011BB-1
AAAAAGCTAGGTTACCAAAA
>U_DIR:0011BC-1
AAAAAGCTAGGTTACCAAAGA
>U_DIR:0011BD-6
AAAAAGCTAGGTTACCAAAGCT
>U_DIR:0011BE-2
AAAAAGCTAGGTTACCAAAGCTA
>U_DIR:0011BF-1
AAAAAGCTAGGTTATCAAAGCT
>U_DIR:0011C0-3
AAAAAGCTAGTAAATGTCTCA
>U_DIR:0011C1-2
AAAAAGCTAGTAAATGTCTCATG
>U_DIR:0011C2-1
AAAAAGCTAGTAAATGTCTCCA
>U_DIR:0011C3-1
AAAAAGCTATAACATCAT
>U_DIR:0011C4-1
AAAAAGCTATAATGGGACATTTA
>U_DIR:0011C5-1
AAAAAGCTATACATCTCA
>U_DIR:0011C6-1
AAAAAGCTATCACATGGAGTACCA
>U_DIR:0011C7-1
AAAAAGCTATCCGGCCACTGTCA
>U_DIR:0011C8-1
AAAAAGCTATGTTACCAAAGCT
>U_DIR:0011C9-2
AAAAAGCTATTAAATGTCTCCA
>U_DIR:0011CA-1
AAAAAGCTCATGCCATCTG
>U_DIR:0011CB-1
AAAAAGCTCCAGGAAATAGCACT
>U_DIR:0011CC-1
AAAAAGCTCCAGGAAATAGCACTTATAT
>U_DIR:0011CD-2
AAAAAGCTCGTAGTTGGATC
>U_DIR:0011CE-3
AAAAAGCTCGTAGTTGGATCT
>U_DIR:0011CF-1
AAAAAGCTCGTAGTTGGATCTGCGT
>U_DIR:0011D0-2
AAAAAGCTCTTGAAAATTATAA
>U_DIR:0011D1-1
AAAAAGCTCTTGAGGATACT
>U_DIR:0011D2-1
AAAAAGCTCTTTTCATTT
>U_DIR:0011D3-1
AAAAAGCTCTTTTCATTTT
>U_DIR:0011D4-1
AAAAAGCTGAGACTGCTGTTTCAA
>U_DIR:0011D5-1
AAAAAGCTGATTCCTTCTCGTA
>U_DIR:0011D6-2
AAAAAGCTGATTCCTTCTCGTAA
>U_DIR:0011D7-1
AAAAAGCTGCAGAACAGGGCA
>U_DIR:0011D8-1
AAAAAGCTGCTTGTTTAAAC
>U_DIR:0011D9-1
AAAAAGCTGGAACCCAAAAACACT
>U_DIR:0011DA-1
AAAAAGCTGTTATTGAAATTTA
>U_DIR:0011DB-1
AAAAAGCTTATTTTGAACCT
>U_DIR:0011DC-1
AAAAAGCTTCGAATATTCAAATA
>U_DIR:0011DD-1
AAAAAGCTTCTCGTTCTATTTTCTC
>U_DIR:0011DE-1
AAAAAGCTTGAGTTGTTGTCCA
>U_DIR:0011DF-1
AAAAAGCTTGGGTTGCACGACA
>U_DIR:0011E0-1
AAAAAGCTTGGGTTGCAGGAC
>U_DIR:0011E1-11
AAAAAGCTTGGGTTGCAGGACA
>U_DIR:0011E2-1
AAAAAGCTTGTGTTGCAGGACA
>U_DIR:0011E3-1
AAAAAGCTTTTGTATAACTTTCT
>U_DIR:0011E4-1
AAAAAGGAAAAAAAAAAAAA
>U_DIR:0011E5-1
AAAAAGGAAAAAAAAAAATAAG
>U_DIR:0011E6-1
AAAAAGGAAAAAAAAAAGGAAT
>U_DIR:0011E7-1
AAAAAGGAAAAAAAAAGAAACT
>U_DIR:0011E8-1
AAAAAGGAAAAAAAATGT
>U_DIR:0011E9-1
AAAAAGGAAAAAAAGAAAGAAGAG
>U_DIR:0011EA-1
AAAAAGGAAAAAGAAAGGAAAAGAAAGA
>U_DIR:0011EB-1
AAAAAGGAAAAAGAAATAGAAGCAACAA
>U_DIR:0011EC-1
AAAAAGGAAAAAGAAGAAAAAAAAAAAA
>U_DIR:0011ED-1
AAAAAGGAAAAAGGGGAAAA
>U_DIR:0011EE-1
AAAAAGGAAAAAGGTACTCTGTTG
>U_DIR:0011EF-1
AAAAAGGAAAAATAACCAAAAAGGAG
>U_DIR:0011F0-1
AAAAAGGAAAACTATAAA
>U_DIR:0011F1-1
AAAAAGGAAAATAATATCACA
>U_DIR:0011F2-1
AAAAAGGAAACTGATCTGTTACC
>U_DIR:0011F3-1
AAAAAGGAAAGAAAAAAACAGAAGGA
>U_DIR:0011F4-1
AAAAAGGAAAGGAGGATTTATT
>U_DIR:0011F5-1
AAAAAGGAAATTGAGCAGG
>U_DIR:0011F6-1
AAAAAGGAACAGGAGGAAAG
>U_DIR:0011F7-1
AAAAAGGAACCAAGCAATAAAAGA
>U_DIR:0011F8-1
AAAAAGGAACCACCACCA
>U_DIR:0011F9-1
AAAAAGGAACGCTGTTTATTTTTAG
>U_DIR:0011FA-1
AAAAAGGAACTAATCAGCA
>U_DIR:0011FB-1
AAAAAGGAAGAAAGAAGA
>U_DIR:0011FC-1
AAAAAGGAAGACCAACAAAGA
>U_DIR:0011FD-1
AAAAAGGAAGAGGCTTAGAGT
>U_DIR:0011FE-1
AAAAAGGAAGATTGGCAAAGCA
>U_DIR:0011FF-1
AAAAAGGAAGCAAAAAAAAA
>U_DIR:001200-1
AAAAAGGAAGCGCAAGAGATGG
>U_DIR:001201-1
AAAAAGGAAGGAAATAGGGCACA
>U_DIR:001202-1
AAAAAGGAAGGAAGAACGGTT
>U_DIR:001203-1
AAAAAGGAAGGAGAAGCGCCAA
>U_DIR:001204-1
AAAAAGGAAGGGAGCGAATCCCA
>U_DIR:001205-1
AAAAAGGAAGGGTAGAAC
>U_DIR:001206-2
AAAAAGGAAGGGTGTACCA
>U_DIR:001207-4
AAAAAGGAAGGGTGTAG
>U_DIR:001208-9
AAAAAGGAAGGGTGTAGA
>U_DIR:001209-2
AAAAAGGAAGGGTGTAGAAA
>U_DIR:00120A-1
AAAAAGGAAGGGTGTAGAAAC
>U_DIR:00120B-1
AAAAAGGAAGGGTGTAGAAC
>U_DIR:00120C-2
AAAAAGGAAGGGTGTAGAC
>U_DIR:00120D-1
AAAAAGGAAGGGTGTAGACCA
>U_DIR:00120E-1
AAAAAGGAAGTGTGTAGAAAT
>U_DIR:00120F-1
AAAAAGGAATAATTCAAAAGAAT
>U_DIR:001210-1
AAAAAGGAATGAAATACTGGCCA
>U_DIR:001211-1
AAAAAGGAATGATTAAGAT
>U_DIR:001212-1
AAAAAGGAATGGAGCGAATCCCA
>U_DIR:001213-1
AAAAAGGAATGGTGTACCA
>U_DIR:001214-1
AAAAAGGAATGGTGTAGA
>U_DIR:001215-1
AAAAAGGAATTAAAGGC
>U_DIR:001216-1
AAAAAGGAATTGTGTAGA
>U_DIR:001217-1
AAAAAGGACAAAAAAAGAATACC
>U_DIR:001218-1
AAAAAGGACATACAAATTATAATGAG
>U_DIR:001219-1
AAAAAGGACGGCTCAGCAT
>U_DIR:00121A-1
AAAAAGGACGGGCAGGCCA
>U_DIR:00121B-1
AAAAAGGAGAAAAAGAGA
>U_DIR:00121C-1
AAAAAGGAGAAAAGAAAAAGAGA
>U_DIR:00121D-1
AAAAAGGAGAAAAGAGGGAGAACGA
>U_DIR:00121E-1
AAAAAGGAGAAAATAAAAAA
>U_DIR:00121F-1
AAAAAGGAGAAGAGAGA
>U_DIR:001220-1
AAAAAGGAGAGAAAAGAAGAGA
>U_DIR:001221-1
AAAAAGGAGAGAGAAGGAGGGGTGGAAAGA
>U_DIR:001222-1
AAAAAGGAGAGAGAATGTTTCT
>U_DIR:001223-1
AAAAAGGAGATGCAGGATCTAG
>U_DIR:001224-1
AAAAAGGAGGAAAGTTT
>U_DIR:001225-1
AAAAAGGAGGAAAGTTTGCCA
>U_DIR:001226-1
AAAAAGGAGGAGAGCTAAC
>U_DIR:001227-3
AAAAAGGAGGAGAGCTAACCA
>U_DIR:001228-1
AAAAAGGAGGAGAGCTAACT
>U_DIR:001229-1
AAAAAGGAGGCAGATTC
>U_DIR:00122A-1
AAAAAGGAGGCAGATTCT
>U_DIR:00122B-4
AAAAAGGAGGCAGATTCTA
>U_DIR:00122C-2
AAAAAGGAGGCAGATTCTAC
>U_DIR:00122D-1
AAAAAGGAGGCAGATTCTACC
>U_DIR:00122E-5
AAAAAGGAGGCAGATTCTACCA
>U_DIR:00122F-1
AAAAAGGAGGCAGATTCTAT
>U_DIR:001230-4
AAAAAGGAGGCAGATTCTATA
>U_DIR:001231-1
AAAAAGGAGGCAGATTCTATAGCA
>U_DIR:001232-1
AAAAAGGAGGCGAGCTAACT
>U_DIR:001233-1
AAAAAGGAGGTGAAGGA
>U_DIR:001234-1
AAAAAGGAGTAGGAAGAAAAGAAGGGACA
>U_DIR:001235-1
AAAAAGGAGTCAGATTCTAT
>U_DIR:001236-1
AAAAAGGAGTTGACAAGCAAACA
>U_DIR:001237-2
AAAAAGGAGTTGACAAGCAAACAG
>U_DIR:001238-1
AAAAAGGATAAGCATTGGTCAAA
>U_DIR:001239-1
AAAAAGGATAATAAAAAGGAAA
>U_DIR:00123A-2
AAAAAGGATACAATCCCGGCTC
>U_DIR:00123B-1
AAAAAGGATACGCATTGGTCAAT
>U_DIR:00123C-1
AAAAAGGATAGCTTGCAGAT
>U_DIR:00123D-1
AAAAAGGATAGCTTGCCA
>U_DIR:00123E-1
AAAAAGGATATATGCGTATTTCG
>U_DIR:00123F-1
AAAAAGGATATGCACTGGTCAA
>U_DIR:001240-1
AAAAAGGATATGCATTGATCA
>U_DIR:001241-1
AAAAAGGATATGCATTGCTCA
>U_DIR:001242-3
AAAAAGGATATGCATTGG
>U_DIR:001243-1
AAAAAGGATATGCATTGGA
>U_DIR:001244-1
AAAAAGGATATGCATTGGAAAA
>U_DIR:001245-7
AAAAAGGATATGCATTGGT
>U_DIR:001246-7
AAAAAGGATATGCATTGGTA
>U_DIR:001247-5
AAAAAGGATATGCATTGGTC
>U_DIR:001248-80
AAAAAGGATATGCATTGGTCA
>U_DIR:001249-88
AAAAAGGATATGCATTGGTCAA
>U_DIR:00124A-4
AAAAAGGATATGCATTGGTCAAA
>U_DIR:00124B-4
AAAAAGGATATGCATTGGTCAAAA
>U_DIR:00124C-45
AAAAAGGATATGCATTGGTCAAT
>U_DIR:00124D-9
AAAAAGGATATGCATTGGTCAATA
>U_DIR:00124E-3
AAAAAGGATATGCATTGGTCAATAA
>U_DIR:00124F-2
AAAAAGGATATGCATTGGTCAATAGA
>U_DIR:001250-1
AAAAAGGATATGCATTGGTCAATGA
>U_DIR:001251-5
AAAAAGGATATGCATTGGTCAATT
>U_DIR:001252-2
AAAAAGGATATGCATTGGTCAATTA
>U_DIR:001253-1
AAAAAGGATATGCATTGGTCAATTCA
>U_DIR:001254-2
AAAAAGGATATGCATTGGTCAATTCT
>U_DIR:001255-1
AAAAAGGATATGCATTGGTCGAT
>U_DIR:001256-1
AAAAAGGATATGCATTGGTTA
>U_DIR:001257-1
AAAAAGGATATGCATTGTTA
>U_DIR:001258-1
AAAAAGGATATGCATTGTTCA
>U_DIR:001259-3
AAAAAGGATATGCATTGTTCAA
>U_DIR:00125A-1
AAAAAGGATATGCATTGTTCAAT
>U_DIR:00125B-1
AAAAAGGATATGCATTTGTC
>U_DIR:00125C-1
AAAAAGGATATGCATTTGTCAA
>U_DIR:00125D-1
AAAAAGGATATGCATTTGTCAAA
>U_DIR:00125E-1
AAAAAGGATGAGATGAAATTGA
>U_DIR:00125F-1
AAAAAGGATGCATTGGTCAATT
>U_DIR:001260-1
AAAAAGGATTCTGCGGATTGGTA
>U_DIR:001261-1
AAAAAGGATTTATTATTAATTTCAA
>U_DIR:001262-1
AAAAAGGATTTTCTCTTGGAAACTT
>U_DIR:001263-1
AAAAAGGCAAAAGAAACCCTATGT
>U_DIR:001264-2
AAAAAGGCAAGAAAAACCA
>U_DIR:001265-1
AAAAAGGCAAGCCAAGACCACGA
>U_DIR:001266-1
AAAAAGGCAAGGATACGATAG
>U_DIR:001267-1
AAAAAGGCACATCATGACTCATACC
>U_DIR:001268-1
AAAAAGGCACGTAGGGGGCAAGCCCTG
>U_DIR:001269-1
AAAAAGGCACTTATTCCA
>U_DIR:00126A-1
AAAAAGGCAGTTGTCTTAC
>U_DIR:00126B-2
AAAAAGGCAGTTGTCTTACCA
>U_DIR:00126C-2
AAAAAGGCAGTTGTCTTACT
>U_DIR:00126D-1
AAAAAGGCATAGTAGGGAAG
>U_DIR:00126E-1
AAAAAGGCATCCTCTTT
>U_DIR:00126F-1
AAAAAGGCATCCTCTTTGG
>U_DIR:001270-5
AAAAAGGCATCCTCTTTT
>U_DIR:001271-1
AAAAAGGCATCCTCTTTTGG
>U_DIR:001272-1
AAAAAGGCATGATGAAAAC
>U_DIR:001273-1
AAAAAGGCCAAACTAAAAGTTA
>U_DIR:001274-1
AAAAAGGCCAGGTTTGATAA
>U_DIR:001275-1
AAAAAGGCCGAAACATATACC
>U_DIR:001276-1
AAAAAGGCCGTAGTTTG
>U_DIR:001277-7
AAAAAGGCCGTAGTTTGC
>U_DIR:001278-1
AAAAAGGCCGTAGTTTGCA
>U_DIR:001279-5
AAAAAGGCCGTAGTTTGCT
>U_DIR:00127A-2
AAAAAGGCCGTAGTTTGCTT
>U_DIR:00127B-2
AAAAAGGCCGTAGTTTGCTTTT
>U_DIR:00127C-2
AAAAAGGCCTTAGTTTGC
>U_DIR:00127D-1
AAAAAGGCCTTGACGTTACCA
>U_DIR:00127E-1
AAAAAGGCCTTGACGTTAGAA
>U_DIR:00127F-1
AAAAAGGCCTTGACGTTAGAC
>U_DIR:001280-1
AAAAAGGCGAAAACAAGA
>U_DIR:001281-1
AAAAAGGCGTTGGTTGATATAGA
>U_DIR:001282-1
AAAAAGGCGTTGGTTGATATAGACAG
>U_DIR:001283-1
AAAAAGGCTAGCAATAATGTTGCTA
>U_DIR:001284-1
AAAAAGGCTATGCATTGGTCAATA
>U_DIR:001285-1
AAAAAGGCTATGCATTGGTCCATTA
>U_DIR:001286-1
AAAAAGGCTATTATTTATCAT
>U_DIR:001287-1
AAAAAGGCTGATGCACCA
>U_DIR:001288-1
AAAAAGGCTGATTATTT
>U_DIR:001289-1
AAAAAGGCTGATTATTTC
>U_DIR:00128A-1
AAAAAGGCTGTCTGAGAATA
>U_DIR:00128B-2
AAAAAGGCTTGCAATAATGTTGC
>U_DIR:00128C-1
AAAAAGGCTTGCAATAATGTTGCT
>U_DIR:00128D-1
AAAAAGGCTTGCAATAATGTTGCTT
>U_DIR:00128E-1
AAAAAGGGAAAAAAAAAAAAAGATAA
>U_DIR:00128F-1
AAAAAGGGAAAAAAAGAACAAA
>U_DIR:001290-1
AAAAAGGGAAAAAGAGAAAAAA
>U_DIR:001291-1
AAAAAGGGAAAGGAAGCCATGA
>U_DIR:001292-1
AAAAAGGGAAGAATTAACA
>U_DIR:001293-1
AAAAAGGGAAGCATTTGGC
>U_DIR:001294-1
AAAAAGGGAAGGAAATTATTA
>U_DIR:001295-1
AAAAAGGGAATGAAAGGAATAA
>U_DIR:001296-2
AAAAAGGGAATGAAAGGAATAAGAA
>U_DIR:001297-1
AAAAAGGGACAGAGACC
>U_DIR:001298-1
AAAAAGGGACAGAGACCA
>U_DIR:001299-1
AAAAAGGGACAGAGACCTATC
>U_DIR:00129A-1
AAAAAGGGAGAAAAAAAAGAATAATA
>U_DIR:00129B-1
AAAAAGGGAGAAATAGCTTTAAT
>U_DIR:00129C-1
AAAAAGGGAGAAATAGCTTTAATAC
>U_DIR:00129D-1
AAAAAGGGAGAGATTGAGA
>U_DIR:00129E-1
AAAAAGGGAGAGATTGTAA
>U_DIR:00129F-1
AAAAAGGGAGAGATTGTAAA
>U_DIR:0012A0-2
AAAAAGGGAGAGATTGTAC
>U_DIR:0012A1-2
AAAAAGGGAGAGATTGTACT
>U_DIR:0012A2-2
AAAAAGGGAGAGATTGTACTC
>U_DIR:0012A3-1
AAAAAGGGAGAGATTGTACTCT
>U_DIR:0012A4-2
AAAAAGGGAGAGATTGTACTCTA
>U_DIR:0012A5-2
AAAAAGGGAGAGATTGTACTCTT
>U_DIR:0012A6-2
AAAAAGGGAGAGATTGTACTCTTA
>U_DIR:0012A7-2
AAAAAGGGAGAGATTGTAG
>U_DIR:0012A8-1
AAAAAGGGAGAGATTGTAGA
>U_DIR:0012A9-1
AAAAAGGGAGAGATTGTGA
>U_DIR:0012AA-1
AAAAAGGGAGGATGGAATTTATAC
>U_DIR:0012AB-1
AAAAAGGGAGGATGGAATTTATACC
>U_DIR:0012AC-1
AAAAAGGGAGGGAAGAAT
>U_DIR:0012AD-2
AAAAAGGGCGTTTCTTT
>U_DIR:0012AE-2
AAAAAGGGCGTTTCTTTGC
>U_DIR:0012AF-1
AAAAAGGGCGTTTCTTTGCA
>U_DIR:0012B0-6
AAAAAGGGCGTTTCTTTGCACCA
>U_DIR:0012B1-1
AAAAAGGGCTAAATATTCA
>U_DIR:0012B2-1
AAAAAGGGCTAAATATTCATTG
>U_DIR:0012B3-1
AAAAAGGGCTGAGAGGAAGCAA
>U_DIR:0012B4-1
AAAAAGGGGCGGGAGGATT
>U_DIR:0012B5-9
AAAAAGGGGCGGTAGGAT
>U_DIR:0012B6-9
AAAAAGGGGCGGTAGGATT
>U_DIR:0012B7-1
AAAAAGGGGCGGTAGTATT
>U_DIR:0012B8-1
AAAAAGGGGGACGACACAGA
>U_DIR:0012B9-1
AAAAAGGGGGATGATATAA
>U_DIR:0012BA-1
AAAAAGGGGGATGATATGA
>U_DIR:0012BB-1
AAAAAGGGGGATGATATTA
>U_DIR:0012BC-2
AAAAAGGGGGATGATATTAC
>U_DIR:0012BD-5
AAAAAGGGGGATGATATTACT
>U_DIR:0012BE-1
AAAAAGGGGGATGATATTACTA
>U_DIR:0012BF-1
AAAAAGGGGGATGATATTACTC
>U_DIR:0012C0-1
AAAAAGGGGGATGATATTACTCA
>U_DIR:0012C1-1
AAAAAGGGGGATGATATTACTCCA
>U_DIR:0012C2-1
AAAAAGGGGGATGATTACTCA
>U_DIR:0012C3-1
AAAAAGGGGGCGAGTAGTTTAACCA
>U_DIR:0012C4-1
AAAAAGGGTAAAAACCAAAAAGAA
>U_DIR:0012C5-1
AAAAAGGGTATGCATTGGTCAA
>U_DIR:0012C6-1
AAAAAGGGTCAGAAATTTAGTGAAGA
>U_DIR:0012C7-1
AAAAAGGGTCGGTAGGATT
>U_DIR:0012C8-1
AAAAAGGGTGACTATTGTTG
>U_DIR:0012C9-1
AAAAAGGGTGGAATGACGA
>U_DIR:0012CA-1
AAAAAGGTAAGAAATGGTA
>U_DIR:0012CB-1
AAAAAGGTAAGCGGAATTTTTA
>U_DIR:0012CC-1
AAAAAGGTAATGAAAGGAATAA
>U_DIR:0012CD-1
AAAAAGGTAATTAAGCTTA
>U_DIR:0012CE-1
AAAAAGGTACAGAGACCA
>U_DIR:0012CF-1
AAAAAGGTAGAGATTGTAGA
>U_DIR:0012D0-3
AAAAAGGTAGTAATAAGG
>U_DIR:0012D1-1
AAAAAGGTATGTCTCTG
>U_DIR:0012D2-1
AAAAAGGTCAGCCGTGCCA
>U_DIR:0012D3-1
AAAAAGGTCAGCCGTGCTAAA
>U_DIR:0012D4-1
AAAAAGGTCAGCCGTGCTAAAAACT
>U_DIR:0012D5-3
AAAAAGGTCAGGTTTGA
>U_DIR:0012D6-1
AAAAAGGTCAGGTTTGATAA
>U_DIR:0012D7-1
AAAAAGGTCAGGTTTGATAACC
>U_DIR:0012D8-1
AAAAAGGTCAGGTTTGATAACCA
>U_DIR:0012D9-8
AAAAAGGTCAGGTTTGATAAT
>U_DIR:0012DA-2
AAAAAGGTCAGGTTTGC
>U_DIR:0012DB-1
AAAAAGGTCCTGTTTCGTT
>U_DIR:0012DC-1
AAAAAGGTCCTGTTTCGTTATAT
>U_DIR:0012DD-1
AAAAAGGTCGCATTCAGGTAT
>U_DIR:0012DE-1
AAAAAGGTCGGGAAAGGGTTTTA
>U_DIR:0012DF-1
AAAAAGGTCGTGGAATAAGAATAT
>U_DIR:0012E0-1
AAAAAGGTCTCTGCGGATTGGT
>U_DIR:0012E1-1
AAAAAGGTGAAAGGGACTCTGT
>U_DIR:0012E2-1
AAAAAGGTGAAATACGCTGTTGTT
>U_DIR:0012E3-1
AAAAAGGTGAACAAAAAACC
>U_DIR:0012E4-1
AAAAAGGTGAACAAAAAACT
>U_DIR:0012E5-1
AAAAAGGTGCGGTAGGACCA
>U_DIR:0012E6-1
AAAAAGGTGCTAATAAATTTGTCAT
>U_DIR:0012E7-1
AAAAAGGTGGGGGGAGGAGA
>U_DIR:0012E8-1
AAAAAGGTTAAACAATACACGAGAT
>U_DIR:0012E9-1
AAAAAGGTTAGACTATTCTGG
>U_DIR:0012EA-1
AAAAAGGTTAGTGAGGAAT
>U_DIR:0012EB-1
AAAAAGGTTCCTTAGTGT
>U_DIR:0012EC-1
AAAAAGGTTCTGCGGATTGGTC
>U_DIR:0012ED-1
AAAAAGGTTCTGCGGATTGGTCA
>U_DIR:0012EE-1
AAAAAGGTTGCGGATAA
>U_DIR:0012EF-1
AAAAAGGTTTAAGTTCACTGT
>U_DIR:0012F0-1
AAAAAGGTTTATCAAAAGA
>U_DIR:0012F1-1
AAAAAGGTTTATGATATA
>U_DIR:0012F2-1
AAAAAGGTTTATTTTTGCATAA
>U_DIR:0012F3-1
AAAAAGGTTTATTTTTGCATAAG
>U_DIR:0012F4-2
AAAAAGGTTTATTTTTGCATAAGA
>U_DIR:0012F5-1
AAAAAGGTTTCTACGGATTGGTA
>U_DIR:0012F6-1
AAAAAGGTTTCTGCGGATCGGTC
>U_DIR:0012F7-1
AAAAAGGTTTCTGCGGATTGA
>U_DIR:0012F8-9
AAAAAGGTTTCTGCGGATTGG
>U_DIR:0012F9-1
AAAAAGGTTTCTGCGGATTGGA
>U_DIR:0012FA-8
AAAAAGGTTTCTGCGGATTGGT
>U_DIR:0012FB-7
AAAAAGGTTTCTGCGGATTGGTA
>U_DIR:0012FC-1
AAAAAGGTTTCTGCGGATTGGTAA
>U_DIR:0012FD-15
AAAAAGGTTTCTGCGGATTGGTC
>U_DIR:0012FE-1
AAAAAGGTTTCTGCGGATTGGTCC
>U_DIR:0012FF-2
AAAAAGGTTTCTGCGGATTGGTCT
>U_DIR:001300-1
AAAAAGGTTTCTGCGGATTGGTCTA
>U_DIR:001301-1
AAAAAGGTTTCTGCGGATTGT
>U_DIR:001302-1
AAAAAGGTTTCTGCGGATTGTTC
>U_DIR:001303-1
AAAAAGGTTTCTGCGGATTTG
>U_DIR:001304-2
AAAAAGGTTTCTGCGGATTTGT
>U_DIR:001305-1
AAAAAGGTTTCTTCGGATTTTTCT
>U_DIR:001306-1
AAAAAGTAAAAAAAAAAAAGA
>U_DIR:001307-1
AAAAAGTAAAACGACATTACTAT
>U_DIR:001308-1
AAAAAGTAAAACTGAAATCGTGT
>U_DIR:001309-2
AAAAAGTAAAAGTAACCAAGA
>U_DIR:00130A-1
AAAAAGTAAATGATTGTATGTTCTT
>U_DIR:00130B-1
AAAAAGTAACGAACATTAATATG
>U_DIR:00130C-1
AAAAAGTAACTTGGTTTG
>U_DIR:00130D-1
AAAAAGTAAGACAAAAGAA
>U_DIR:00130E-1
AAAAAGTAAGGGAAGGGAA
>U_DIR:00130F-1
AAAAAGTAAGGGATGAAGAGA
>U_DIR:001310-1
AAAAAGTAAGGGTGTATA
>U_DIR:001311-1
AAAAAGTAAGTTTGTAG
>U_DIR:001312-1
AAAAAGTAAGTTTGTAGAAA
>U_DIR:001313-1
AAAAAGTAATACTAAGCTTCAA
>U_DIR:001314-1
AAAAAGTAATAGTTATATAGACT
>U_DIR:001315-1
AAAAAGTAATATCCGATTTTTCA
>U_DIR:001316-1
AAAAAGTAATCACACTAATATCA
>U_DIR:001317-1
AAAAAGTAATCTGATCAGTAGAAA
>U_DIR:001318-1
AAAAAGTAATCTTTCATGAATAA
>U_DIR:001319-1
AAAAAGTAATCTTTCATGAATAAAT
>U_DIR:00131A-1
AAAAAGTAATGGAAAGTAC
>U_DIR:00131B-1
AAAAAGTAATTTCGAACAAGTGT
>U_DIR:00131C-1
AAAAAGTAATTTCGAACATGT
>U_DIR:00131D-1
AAAAAGTAATTTCGAACATGTCGA
>U_DIR:00131E-1
AAAAAGTAATTTCGAACATGTGT
>U_DIR:00131F-1
AAAAAGTAATTTCTAACATTA
>U_DIR:001320-1
AAAAAGTAATTTCTAACATTTTT
>U_DIR:001321-1
AAAAAGTAATTTTGAACAAGTTT
>U_DIR:001322-1
AAAAAGTACAAAGTAGAGA
>U_DIR:001323-1
AAAAAGTACAACTGTTCTGACCA
>U_DIR:001324-1
AAAAAGTACCCGAACACGCAC
>U_DIR:001325-1
AAAAAGTACGAGATAAC
>U_DIR:001326-1
AAAAAGTACTGTCGAACATGAGT
>U_DIR:001327-1
AAAAAGTACTTCTAACAAATATCGA
>U_DIR:001328-2
AAAAAGTAGAAAAAGGTTC
>U_DIR:001329-1
AAAAAGTAGAGTACTGATATTGC
>U_DIR:00132A-1
AAAAAGTAGAGTACTGATATTGCT
>U_DIR:00132B-1
AAAAAGTAGAGTACTGATATTT
>U_DIR:00132C-1
AAAAAGTAGATTAAAATTACATT
>U_DIR:00132D-8
AAAAAGTAGATTGTCTAA
>U_DIR:00132E-8
AAAAAGTAGATTGTCTAAA
>U_DIR:00132F-1
AAAAAGTAGATTGTCTAAAA
>U_DIR:001330-1
AAAAAGTAGATTGTCTAAAAA
>U_DIR:001331-1
AAAAAGTAGATTGTCTAAAAATAATA
>U_DIR:001332-1
AAAAAGTAGATTGTCTAAACC
>U_DIR:001333-2
AAAAAGTAGATTGTCTAAC
>U_DIR:001334-1
AAAAAGTAGGGTTCACTTC
>U_DIR:001335-1
AAAAAGTAGGGTTGAAT
>U_DIR:001336-5
AAAAAGTAGGGTTGAATA
>U_DIR:001337-1
AAAAAGTAGGGTTGAATAC
>U_DIR:001338-1
AAAAAGTAGGGTTGAATACCA
>U_DIR:001339-5
AAAAAGTAGGGTTGAATAT
>U_DIR:00133A-1
AAAAAGTAGGGTTGAATATAC
>U_DIR:00133B-1
AAAAAGTAGGGTTGAATATAGA
>U_DIR:00133C-1
AAAAAGTAGGTATTTTGTTTAG
>U_DIR:00133D-1
AAAAAGTAGTACTGAAATCGA
>U_DIR:00133E-1
AAAAAGTAGTCAGATTCTA
>U_DIR:00133F-1
AAAAAGTAGTGTTGCTTACCA
>U_DIR:001340-1
AAAAAGTAGTTGACAAGCAAACAGA
>U_DIR:001341-1
AAAAAGTAGTTTCGAACATGTGC
>U_DIR:001342-2
AAAAAGTAGTTTCGAACATGTGT
>U_DIR:001343-2
AAAAAGTAGTTTCGAACATGTTT
>U_DIR:001344-1
AAAAAGTAGTTTCGAACATTTGT
>U_DIR:001345-3
AAAAAGTAGTTTGGAACATGTGT
>U_DIR:001346-1
AAAAAGTATACAATCCCGGCTC
>U_DIR:001347-1
AAAAAGTATATGCATTGGTCA
>U_DIR:001348-3
AAAAAGTATATGCATTGGTCAA
>U_DIR:001349-1
AAAAAGTATATGCATTGGTCAATAA
>U_DIR:00134A-1
AAAAAGTATATGCATTGGTCAATAAA
>U_DIR:00134B-1
AAAAAGTATATGCATTGGTTAA
>U_DIR:00134C-1
AAAAAGTATATGGAAATAGA
>U_DIR:00134D-2
AAAAAGTATATTCATTGGTCAA
>U_DIR:00134E-1
AAAAAGTATGCTGTAAAAACTG
>U_DIR:00134F-1
AAAAAGTATGGTTGAATATAG
>U_DIR:001350-1
AAAAAGTATGTAGCTTAATGAT
>U_DIR:001351-1
AAAAAGTATGTTGTTATGTA
>U_DIR:001352-1
AAAAAGTATTAATTTTATAATAG
>U_DIR:001353-1
AAAAAGTATTCAAAAATTTGTT
>U_DIR:001354-1
AAAAAGTATTGGAAAAAAAAAAAAA
>U_DIR:001355-1
AAAAAGTATTTTTGAATA
>U_DIR:001356-1
AAAAAGTCAAGAAAAACCCA
>U_DIR:001357-1
AAAAAGTCAAGGTCCACCGATTT
>U_DIR:001358-1
AAAAAGTCAGATATTTCGA
>U_DIR:001359-1
AAAAAGTCAGATATTTCGAGCT
>U_DIR:00135A-1
AAAAAGTCAGATATTTCGAGCTTA
>U_DIR:00135B-1
AAAAAGTCAGATATTTCGATAA
>U_DIR:00135C-1
AAAAAGTCATGATTTGTGGTTTCAG
>U_DIR:00135D-1
AAAAAGTCATGCTGAATGACTGT
>U_DIR:00135E-1
AAAAAGTCATTACGATGAATTGT
>U_DIR:00135F-1
AAAAAGTCATTGTGGATAATCT
>U_DIR:001360-1
AAAAAGTCATTTAAGCGAAGA
>U_DIR:001361-1
AAAAAGTCATTTGTAGTGTGTCT
>U_DIR:001362-1
AAAAAGTCCGAAACTAAAAT
>U_DIR:001363-1
AAAAAGTCCGTAGTTTGC
>U_DIR:001364-1
AAAAAGTCCGTAGTTTGCT
>U_DIR:001365-1
AAAAAGTCGAGAAAGCATCCACA
>U_DIR:001366-1
AAAAAGTCGAGCTTATATTGAAACA
>U_DIR:001367-1
AAAAAGTCGTAACAAGGTTTC
>U_DIR:001368-1
AAAAAGTCGTAACAAGGTTTCC
>U_DIR:001369-1
AAAAAGTCGTTTCGAACGTGAA
>U_DIR:00136A-1
AAAAAGTCTAATATACAAAAAA
>U_DIR:00136B-1
AAAAAGTCTAGGGTTATACCA
>U_DIR:00136C-1
AAAAAGTCTAGTGGTGGAAG
>U_DIR:00136D-1
AAAAAGTCTAGTGGTGGAAGAA
>U_DIR:00136E-1
AAAAAGTCTTCATCACTCCA
>U_DIR:00136F-2
AAAAAGTCTTCATCACTTTAACC
>U_DIR:001370-1
AAAAAGTCTTCCGTTAGCTTT
>U_DIR:001371-1
AAAAAGTCTTGAAAAATTATGTCATT
>U_DIR:001372-1
AAAAAGTCTTTAGATGTTACC
>U_DIR:001373-2
AAAAAGTGAACGATTAATAAAA
>U_DIR:001374-1
AAAAAGTGAAGGAATGTGTGAGA
>U_DIR:001375-1
AAAAAGTGAATAAAACAAGATGTAA
>U_DIR:001376-1
AAAAAGTGACAGAGACCTATT
>U_DIR:001377-1
AAAAAGTGACCAAGGAATATTTA
>U_DIR:001378-1
AAAAAGTGAGCAAATTTTCGA
>U_DIR:001379-2
AAAAAGTGATAGGATCTACCA
>U_DIR:00137A-1
AAAAAGTGATATGCAATTGAA
>U_DIR:00137B-1
AAAAAGTGCAAATCGTG
>U_DIR:00137C-1
AAAAAGTGCTAAAAATTTTATGAA
>U_DIR:00137D-1
AAAAAGTGCTATCCATCTTTTG
>U_DIR:00137E-1
AAAAAGTGCTATGAACCATTTTA
>U_DIR:00137F-1
AAAAAGTGGAAAAGTGTTTGAGA
>U_DIR:001380-1
AAAAAGTGGAAGATGAACCAGA
>U_DIR:001381-1
AAAAAGTGGAGAAATGTGGGCTGGCA
>U_DIR:001382-1
AAAAAGTGGATTAGAACA
>U_DIR:001383-1
AAAAAGTGGCTAGATAC
>U_DIR:001384-1
AAAAAGTGGCTGAAAAGGATGA
>U_DIR:001385-2
AAAAAGTGGTAAGATCGA
>U_DIR:001386-1
AAAAAGTGGTAAGATCGAG
>U_DIR:001387-1
AAAAAGTGGTGCGAGTAGA
>U_DIR:001388-1
AAAAAGTGGTTGATATTA
>U_DIR:001389-1
AAAAAGTGGTTGATATTAA
>U_DIR:00138A-1
AAAAAGTGGTTGTTTGAAG
>U_DIR:00138B-1
AAAAAGTGTAATGTATCCTCT
>U_DIR:00138C-1
AAAAAGTGTATCAGACATTGAG
>U_DIR:00138D-1
AAAAAGTGTGTGTGTGCGA
>U_DIR:00138E-1
AAAAAGTGTTGCATTTGCCACTCTTA
>U_DIR:00138F-1
AAAAAGTGTTTCATTTAAGTTAA
>U_DIR:001390-1
AAAAAGTTAAGAAAGAATAT
>U_DIR:001391-1
AAAAAGTTACAGAGACCTATC
>U_DIR:001392-1
AAAAAGTTACTGTAGGTTATTCC
>U_DIR:001393-1
AAAAAGTTAGACGCCCAAAA
>U_DIR:001394-1
AAAAAGTTAGACTGTCATATTTG
>U_DIR:001395-1
AAAAAGTTAGATATTGTACTCTT
>U_DIR:001396-1
AAAAAGTTAGCGAAAAGCATGC
>U_DIR:001397-1
AAAAAGTTAGCGAATGCACTAGGTGAA
>U_DIR:001398-1
AAAAAGTTAGGGAGAAAAGTTTA
>U_DIR:001399-1
AAAAAGTTAGTTGCCCAGAGAGG
>U_DIR:00139A-1
AAAAAGTTATATGTTTTGAGCT
>U_DIR:00139B-1
AAAAAGTTCAGGAAAAATATAAA
>U_DIR:00139C-1
AAAAAGTTCAGGTTTGATAA
>U_DIR:00139D-1
AAAAAGTTCAGGTTTGATAACC
>U_DIR:00139E-1
AAAAAGTTCCTGAGTTATCCA
>U_DIR:00139F-1
AAAAAGTTCCTTAATTTAAGAA
>U_DIR:0013A0-1
AAAAAGTTCGAGTGGTCTTA
>U_DIR:0013A1-1
AAAAAGTTCGCTTAAATGCTGTATAAGT
>U_DIR:0013A2-1
AAAAAGTTCGGTACGTAAATCA
>U_DIR:0013A3-1
AAAAAGTTCTCCTACATAACA
>U_DIR:0013A4-1
AAAAAGTTCTGTACGTAAATCAAAAA
>U_DIR:0013A5-1
AAAAAGTTGACGCGCAGAAT
>U_DIR:0013A6-1
AAAAAGTTGACTAAAATACC
>U_DIR:0013A7-1
AAAAAGTTGAGGCAATGCACCA
>U_DIR:0013A8-1
AAAAAGTTGAGGCAGATT
>U_DIR:0013A9-2
AAAAAGTTGCAAGATCAAA
>U_DIR:0013AA-1
AAAAAGTTGCAAGATCAAACT
>U_DIR:0013AB-1
AAAAAGTTGCTATGACCA
>U_DIR:0013AC-1
AAAAAGTTGGAAAAGAAGGTGTGATTAT
>U_DIR:0013AD-1
AAAAAGTTGGCAGGCTCTGC
>U_DIR:0013AE-3
AAAAAGTTGGCAGGTTCTGC
>U_DIR:0013AF-1
AAAAAGTTGGGGCAGTGT
>U_DIR:0013B0-1
AAAAAGTTGGGGCAGTGTAAT
>U_DIR:0013B1-1
AAAAAGTTGGGGCAGTGTAC
>U_DIR:0013B2-1
AAAAAGTTGGTAGAAGGTAA
>U_DIR:0013B3-1
AAAAAGTTGGTCCTATGATTGTTG
>U_DIR:0013B4-1
AAAAAGTTGTAAGATCGAGA
>U_DIR:0013B5-1
AAAAAGTTGTAGGCTTT
>U_DIR:0013B6-1
AAAAAGTTGTCAGGTTCTGC
>U_DIR:0013B7-1
AAAAAGTTGTCGTCTTTTATTTTA
>U_DIR:0013B8-1
AAAAAGTTGTCTAGAAGGGAAGG
>U_DIR:0013B9-1
AAAAAGTTGTCTCGTTTCAG
>U_DIR:0013BA-1
AAAAAGTTGTGGACAGAACA
>U_DIR:0013BB-1
AAAAAGTTGTGGACAGAACCA
>U_DIR:0013BC-1
AAAAAGTTGTGTTGTTTGATTA
>U_DIR:0013BD-1
AAAAAGTTGTTGAATTATTTA
>U_DIR:0013BE-1
AAAAAGTTGTTTGAATAGTTGGAAGT
>U_DIR:0013BF-2
AAAAAGTTTAACAAAGAGGACTATCCTAC
>U_DIR:0013C0-1
AAAAAGTTTAACAAAGAGTACT
>U_DIR:0013C1-1
AAAAAGTTTAACTGCTATTTTA
>U_DIR:0013C2-1
AAAAAGTTTCAGTCTTAGTT
>U_DIR:0013C3-1
AAAAAGTTTCTCTAAAGAACACA
>U_DIR:0013C4-4
AAAAAGTTTCTTAATTTGA
>U_DIR:0013C5-1
AAAAAGTTTCTTAATTTGAG
>U_DIR:0013C6-32
AAAAAGTTTCTTAATTTGAGA
>U_DIR:0013C7-24
AAAAAGTTTCTTAATTTGAGAA
>U_DIR:0013C8-1
AAAAAGTTTCTTAATTTGAGAAAGAA
>U_DIR:0013C9-8
AAAAAGTTTCTTAATTTGAGAAT
>U_DIR:0013CA-1
AAAAAGTTTCTTAATTTGAGAATTG
>U_DIR:0013CB-1
AAAAAGTTTCTTAATTTGAGAG
>U_DIR:0013CC-1
AAAAAGTTTCTTAATTTGAGAGA
>U_DIR:0013CD-1
AAAAAGTTTCTTAATTTGAGGAT
>U_DIR:0013CE-1
AAAAAGTTTCTTAGTTTGAGAATT
>U_DIR:0013CF-1
AAAAAGTTTCTTGATTTGAGA
>U_DIR:0013D0-2
AAAAAGTTTGGGAATTCAAGTTT
>U_DIR:0013D1-1
AAAAAGTTTGGGTATATTGTCT
>U_DIR:0013D2-1
AAAAAGTTTGGGTATATTGTCTC
>U_DIR:0013D3-1
AAAAAGTTTGTCCTTCTTAACA
>U_DIR:0013D4-1
AAAAAGTTTTATTAAATATTGTAGAAA
>U_DIR:0013D5-2
AAAAAGTTTTCTGCGGATTGGTC
>U_DIR:0013D6-1
AAAAAGTTTTGGGAGGTTTT
>U_DIR:0013D7-1
AAAAAGTTTTTTTTGGTTT
>U_DIR:0013D8-1
AAAAATAAAAAAAAAAAAAA
>U_DIR:0013D9-1
AAAAATAAAAAAAAAAAAAAA
>U_DIR:0013DA-1
AAAAATAAAAAAAAAAAAGA
>U_DIR:0013DB-1
AAAAATAAAAAAAAAAAAGAAAA
>U_DIR:0013DC-1
AAAAATAAAAAAAAGTATGT
>U_DIR:0013DD-2
AAAAATAAAAAAATAAAAGCAA
>U_DIR:0013DE-1
AAAAATAAAAAATAGAAGAGAAGAAA
>U_DIR:0013DF-1
AAAAATAAAAAATATTTTGAGAA
>U_DIR:0013E0-1
AAAAATAAAAAATCCGTAGATGC
>U_DIR:0013E1-1
AAAAATAAAAACATGCTGCA
>U_DIR:0013E2-1
AAAAATAAAAAGAAAAAAAATA
>U_DIR:0013E3-1
AAAAATAAAAAGAAGAAAGTGAACTAC
>U_DIR:0013E4-1
AAAAATAAAAAGAGAAAAGAA
>U_DIR:0013E5-1
AAAAATAAAAAGTTTGCTGGGTA
>U_DIR:0013E6-1
AAAAATAAAAATAAAAAAACAA
>U_DIR:0013E7-1
AAAAATAAAAATAAAAATAA
>U_DIR:0013E8-1
AAAAATAAAAATGGGAAATATATTA
>U_DIR:0013E9-1
AAAAATAAAAATTAAAAAAAAA
>U_DIR:0013EA-1
AAAAATAAAAGAAATCGGTGAA
>U_DIR:0013EB-1
AAAAATAAAAGAGAAGTT
>U_DIR:0013EC-1
AAAAATAAAAGAGTCCATATTT
>U_DIR:0013ED-1
AAAAATAAAAGATACAATAGA
>U_DIR:0013EE-1
AAAAATAAAAGGTGGCTGTTAT
>U_DIR:0013EF-1
AAAAATAAAAGTGGTATAC
>U_DIR:0013F0-1
AAAAATAAAAGTGGTATAT
>U_DIR:0013F1-1
AAAAATAAAAGTTAAATGGACTT
>U_DIR:0013F2-1
AAAAATAAAAGTTCGTTACC
>U_DIR:0013F3-2
AAAAATAAAAGTTCGTTAGG
>U_DIR:0013F4-1
AAAAATAAAATCACTTTAATCA
>U_DIR:0013F5-1
AAAAATAAAATGAAGATAAAG
>U_DIR:0013F6-1
AAAAATAAAATGACTGTTTG
>U_DIR:0013F7-1
AAAAATAAAATGATGATTGT
>U_DIR:0013F8-1
AAAAATAAAATTTGCGTTTTT
>U_DIR:0013F9-1
AAAAATAAACACTGCTAC
>U_DIR:0013FA-1
AAAAATAAACAGTAAGAATTTCA
>U_DIR:0013FB-1
AAAAATAAACATCAAATCAAT
>U_DIR:0013FC-2
AAAAATAAACCAATTTCTTTACTA
>U_DIR:0013FD-5
AAAAATAAACCTTTTTACACCA
>U_DIR:0013FE-1
AAAAATAAACCTTTTTACACCATTA
>U_DIR:0013FF-1
AAAAATAAAGAAAAAGATGTC
>U_DIR:001400-7
AAAAATAAAGACTGCTAC
>U_DIR:001401-4
AAAAATAAAGACTGCTACC
>U_DIR:001402-30
AAAAATAAAGACTGCTACCA
>U_DIR:001403-1
AAAAATAAAGACTGCTACT
>U_DIR:001404-1
AAAAATAAAGACTGCTACTA
>U_DIR:001405-3
AAAAATAAAGACTGCTACTTA
>U_DIR:001406-1
AAAAATAAAGACTGCTACTTAA
>U_DIR:001407-1
AAAAATAAAGACTGCTACTTAAC
>U_DIR:001408-1
AAAAATAAAGACTGCTACTTAACCA
>U_DIR:001409-1
AAAAATAAAGACTGCTACTTAAT
>U_DIR:00140A-1
AAAAATAAAGACTGCTACTTAC
>U_DIR:00140B-2
AAAAATAAAGAGAGAAAAAAAGAA
>U_DIR:00140C-1
AAAAATAAAGAGAGAGAAG
>U_DIR:00140D-1
AAAAATAAAGATTTATTAATA
>U_DIR:00140E-1
AAAAATAAAGCAGTAACAGAA
>U_DIR:00140F-1
AAAAATAAAGGAAAAAAAAACTC
>U_DIR:001410-1
AAAAATAAAGGAAAAAAAAAT
>U_DIR:001411-1
AAAAATAAAGGAGAAAAAAAAAA
>U_DIR:001412-1
AAAAATAAAGGATGAACATT
>U_DIR:001413-1
AAAAATAAAGGATGAACATTAAT
>U_DIR:001414-1
AAAAATAAAGGCTTATTAATCC
>U_DIR:001415-2
AAAAATAAAGGCTTATTAATCCA
>U_DIR:001416-1
AAAAATAAAGGTCGTGATA
>U_DIR:001417-1
AAAAATAAAGGTTTATTAATCTT
>U_DIR:001418-1
AAAAATAAAGTCATAGGCTTAC
>U_DIR:001419-1
AAAAATAAAGTCTTATTAATCC
>U_DIR:00141A-1
AAAAATAAAGTGCAGGACTT
>U_DIR:00141B-1
AAAAATAAATAATGGAATCTTTCA
>U_DIR:00141C-1
AAAAATAAATACTGATACCA
>U_DIR:00141D-1
AAAAATAAATACTGCTAC
>U_DIR:00141E-1
AAAAATAAATACTGCTACCA
>U_DIR:00141F-1
AAAAATAAATACTTATTAATCCA
>U_DIR:001420-1
AAAAATAAATATATGACTAAA
>U_DIR:001421-1
AAAAATAAATCAAATGCTTCA
>U_DIR:001422-1
AAAAATAAATGAGAAAAAAAAAA
>U_DIR:001423-1
AAAAATAAATGGCATATCCA
>U_DIR:001424-1
AAAAATAAATGGTAGAAGGGCT
>U_DIR:001425-1
AAAAATAAATGTTGATATGCA
>U_DIR:001426-2
AAAAATAAATTAGTATTAGT
>U_DIR:001427-2
AAAAATAAATTATCGAAA
>U_DIR:001428-1
AAAAATAACAAATGTTGCAA
>U_DIR:001429-1
AAAAATAACAAATGTTTCAAAA
>U_DIR:00142A-1
AAAAATAACAAGATCATG
>U_DIR:00142B-1
AAAAATAACATCTGTGCGTTTCA
>U_DIR:00142C-1
AAAAATAACATTAATGACACTTTCAG
>U_DIR:00142D-1
AAAAATAACCCTACTCAAC
>U_DIR:00142E-2
AAAAATAACCCTACTCAACGT
>U_DIR:00142F-1
AAAAATAACCCTACTCAACGTAA
>U_DIR:001430-1
AAAAATAACCGTCGCAGGATTCAA
>U_DIR:001431-1
AAAAATAACCTTACTCAACGT
>U_DIR:001432-1
AAAAATAACGAGACCGTTCT
>U_DIR:001433-1
AAAAATAACGAGACCGTTCTCTTT
>U_DIR:001434-1
AAAAATAACGATCTTACAGTA
>U_DIR:001435-1
AAAAATAACGATTATTAATCTCA
>U_DIR:001436-1
AAAAATAACGTGAGGAGAACCA
>U_DIR:001437-1
AAAAATAACTCCAAAAAAGGTAAA
>U_DIR:001438-1
AAAAATAACTCCAAAAAATGGAGA
>U_DIR:001439-1
AAAAATAACTTATTGCTTTTGATCA
>U_DIR:00143A-1
AAAAATAACTTTTAATCAATAT
>U_DIR:00143B-1
AAAAATAAGAAATGAAATGA
>U_DIR:00143C-1
AAAAATAAGAATGATTTTTAG
>U_DIR:00143D-1
AAAAATAAGACCGGAGGAAT
>U_DIR:00143E-1
AAAAATAAGACCGGAGGAATTTA
>U_DIR:00143F-1
AAAAATAAGAGACTCTCA
>U_DIR:001440-1
AAAAATAAGAGACTCTCAGG
>U_DIR:001441-1
AAAAATAAGAGATGCATGGGGGATT
>U_DIR:001442-1
AAAAATAAGAGGCAAAATTTACT
>U_DIR:001443-3
AAAAATAAGATTTTTATATAATA
>U_DIR:001444-2
AAAAATAAGATTTTTATATAATAA
>U_DIR:001445-1
AAAAATAAGCAAATTATTATTAT
>U_DIR:001446-1
AAAAATAAGCACGATTGA
>U_DIR:001447-1
AAAAATAAGCTTCACGAATTTG
>U_DIR:001448-1
AAAAATAAGGACATAGAGTTT
>U_DIR:001449-1
AAAAATAAGGAGTGCAACAA
>U_DIR:00144A-2
AAAAATAAGGAGTGCAACAATACAA
>U_DIR:00144B-1
AAAAATAAGGATTGGAACAGATGTGCAT
>U_DIR:00144C-1
AAAAATAAGGCAGAAACTTGA
>U_DIR:00144D-1
AAAAATAAGGTACCTGTA
>U_DIR:00144E-1
AAAAATAAGGTACCTGTAC
>U_DIR:00144F-1
AAAAATAAGGTACCTGTACCA
>U_DIR:001450-1
AAAAATAAGGTACCTGTATTCAT
>U_DIR:001451-1
AAAAATAAGGTACTTGTATTC
>U_DIR:001452-1
AAAAATAAGTTCGGTGTCA
>U_DIR:001453-2
AAAAATAAGTTCGGTGTCAAT
>U_DIR:001454-3
AAAAATAAGTTCGGTGTCAATT
>U_DIR:001455-11
AAAAATAAGTTCGGTGTCAATTT
>U_DIR:001456-5
AAAAATAAGTTCGGTGTCAATTTG
>U_DIR:001457-1
AAAAATAAGTTGTGAATCAG
>U_DIR:001458-1
AAAAATAAGTTGTGAATTCACCA
>U_DIR:001459-1
AAAAATAATAAAATCAAGTTTAG
>U_DIR:00145A-1
AAAAATAATAATTCGTGGGATCA
>U_DIR:00145B-1
AAAAATAATAATTCGTGGTATCAG
>U_DIR:00145C-1
AAAAATAATAATTCGTGTGATCA
>U_DIR:00145D-1
AAAAATAATAATTCGTTGGATC
>U_DIR:00145E-1
AAAAATAATAATTCGTTGGATCA
>U_DIR:00145F-1
AAAAATAATAATTCGTTGTAT
>U_DIR:001460-1
AAAAATAATACCGGAGT
>U_DIR:001461-1
AAAAATAATAGAGCTAGA
>U_DIR:001462-1
AAAAATAATAGTGCAATAACAAT
>U_DIR:001463-1
AAAAATAATATTAATAATGGTAA
>U_DIR:001464-1
AAAAATAATATTCTTGGTAATAGT
>U_DIR:001465-1
AAAAATAATCAATTAATTGTTTTA
>U_DIR:001466-1
AAAAATAATCTATTGGTAAACAA
>U_DIR:001467-1
AAAAATAATGAAAAAAACGAGGAA
>U_DIR:001468-1
AAAAATAATGAAAGTACAGAAG
>U_DIR:001469-1
AAAAATAATGAACAAGG
>U_DIR:00146A-1
AAAAATAATGCCAATGGAAAACA
>U_DIR:00146B-1
AAAAATAATGGAAAAAATTTTTTGA
>U_DIR:00146C-1
AAAAATAATGGACGATTTAC
>U_DIR:00146D-1
AAAAATAATGGCTTATTAATA
>U_DIR:00146E-1
AAAAATAATGGTTGTATGAGTCA
>U_DIR:00146F-1
AAAAATAATGTACCTGTA
>U_DIR:001470-1
AAAAATAATGTGTGTGTGTGTAATT
>U_DIR:001471-1
AAAAATAATTAACGGAAATTTTA
>U_DIR:001472-1
AAAAATAATTCCTATTCATAACA
>U_DIR:001473-1
AAAAATAATTGAAAAAATTTTTTTAA
>U_DIR:001474-1
AAAAATAATTGAGCTACCA
>U_DIR:001475-18
AAAAATAATTGAGCTAGA
>U_DIR:001476-1
AAAAATAATTGAGCTAGAAGA
>U_DIR:001477-1
AAAAATAATTGAGCTAGAAGACC
>U_DIR:001478-1
AAAAATAATTGAGCTAGAAGAT
>U_DIR:001479-1
AAAAATAATTGAGCTATA
>U_DIR:00147A-2
AAAAATAATTGAGTTAGA
>U_DIR:00147B-1
AAAAATAATTGCTGGGTAATCA
>U_DIR:00147C-2
AAAAATAATTGCTGGGTAATCACC
>U_DIR:00147D-1
AAAAATAATTGGAAGTAATAC
>U_DIR:00147E-1
AAAAATAATTGGGGAAGAAT
>U_DIR:00147F-1
AAAAATAATTGGTAATA
>U_DIR:001480-1
AAAAATAATTGGTAATATT
>U_DIR:001481-1
AAAAATAATTGGTAATATTA
>U_DIR:001482-1
AAAAATAATTGGTAATATTATAAT
>U_DIR:001483-1
AAAAATAATTGGTAATATTATAATAT
>U_DIR:001484-1
AAAAATAATTTAGCAAAATATA
>U_DIR:001485-1
AAAAATAATTTAGCAAAATATTA
>U_DIR:001486-1
AAAAATAATTTAGCTAGA
>U_DIR:001487-1
AAAAATAATTTATAAAGATAT
>U_DIR:001488-1
AAAAATAATTTATCTAGA
>U_DIR:001489-1
AAAAATAATTTTTGAACATTATA
>U_DIR:00148A-1
AAAAATACAAAAAAAAAAAGAGCGGAC
>U_DIR:00148B-1
AAAAATACAAAAACAATT
>U_DIR:00148C-1
AAAAATACAAAACAATAACAG
>U_DIR:00148D-2
AAAAATACAAAACAGTAA
>U_DIR:00148E-5
AAAAATACAAAACAGTAACAGA
>U_DIR:00148F-1
AAAAATACAAAACAGTAACAGATA
>U_DIR:001490-1
AAAAATACAAACCAGTAACAGA
>U_DIR:001491-1
AAAAATACAAAGCAATAACAG
>U_DIR:001492-1
AAAAATACAAAGCAGTAA
>U_DIR:001493-1
AAAAATACAAAGCAGTAAAA
>U_DIR:001494-1
AAAAATACAAAGCAGTAACA
>U_DIR:001495-5
AAAAATACAAAGCAGTAACAG
>U_DIR:001496-87
AAAAATACAAAGCAGTAACAGA
>U_DIR:001497-60
AAAAATACAAAGCAGTAACAGAA
>U_DIR:001498-1
AAAAATACAAAGCAGTAACAGAAG
>U_DIR:001499-2
AAAAATACAAAGCAGTAACAGAAGA
>U_DIR:00149A-1
AAAAATACAAAGCAGTAACAGAGA
>U_DIR:00149B-7
AAAAATACAAAGCAGTAACATA
>U_DIR:00149C-5
AAAAATACAAAGCAGTAACATAA
>U_DIR:00149D-1
AAAAATACAAAGCAGTAACATAAG
>U_DIR:00149E-1
AAAAATACAAAGCAGTAAGAA
>U_DIR:00149F-1
AAAAATACAAAGCAGTAATAGA
>U_DIR:0014A0-1
AAAAATACAAAGCAGTACCAGA
>U_DIR:0014A1-1
AAAAATACAAAGCAGTAGA
>U_DIR:0014A2-1
AAAAATACAAAGCATTAACAGA
>U_DIR:0014A3-1
AAAAATACAAAGCGGTAACA
>U_DIR:0014A4-1
AAAAATACAAAGCGGTAACAG
>U_DIR:0014A5-2
AAAAATACAAAGCGGTAACAGA
>U_DIR:0014A6-1
AAAAATACAAAGTAGTAACAGAA
>U_DIR:0014A7-1
AAAAATACAAATCAGTAACAGAA
>U_DIR:0014A8-1
AAAAATACAAATCAGTAACAGAAGAA
>U_DIR:0014A9-1
AAAAATACAAGGCAGTAACAGA
>U_DIR:0014AA-1
AAAAATACAAGTCTTCTGCTT
>U_DIR:0014AB-1
AAAAATACAATGCCAGTTACT
>U_DIR:0014AC-1
AAAAATACAATTATGATCAAACCA
>U_DIR:0014AD-1
AAAAATACACTGCTGCTGA
>U_DIR:0014AE-1
AAAAATACAGAAAGCTGACAT
>U_DIR:0014AF-1
AAAAATACAGAGTGACGTAG
>U_DIR:0014B0-1
AAAAATACAGTGACTGTG
>U_DIR:0014B1-1
AAAAATACAGTGACTGTGG
>U_DIR:0014B2-1
AAAAATACATACCAAGTGATCA
>U_DIR:0014B3-1
AAAAATACATGGGTAGTGAGA
>U_DIR:0014B4-1
AAAAATACATGGGTAGTGAGAC
>U_DIR:0014B5-1
AAAAATACATGGGTAGTGATAC
>U_DIR:0014B6-1
AAAAATACATGGTAAGGCTTCA
>U_DIR:0014B7-1
AAAAATACCACCAATTAATTTTAA
>U_DIR:0014B8-1
AAAAATACCATAGAAATT
>U_DIR:0014B9-3
AAAAATACCATAGAAATTAAA
>U_DIR:0014BA-1
AAAAATACCATAGAAATTAACCA
>U_DIR:0014BB-1
AAAAATACCATAGAAATTACC
>U_DIR:0014BC-2
AAAAATACCATAGAAATTACCA
>U_DIR:0014BD-1
AAAAATACCATATAAATTACC
>U_DIR:0014BE-11
AAAAATACCGAAGGCTGACA
>U_DIR:0014BF-1
AAAAATACCGAAGGCTGACAC
>U_DIR:0014C0-1
AAAAATACCGAAGGCTGACATAA
>U_DIR:0014C1-1
AAAAATACCGAAGGCTGACATAAC
>U_DIR:0014C2-4
AAAAATACCGAAGGCTGACATAACA
>U_DIR:0014C3-3
AAAAATACCGAAGGCTGACATAACACT
>U_DIR:0014C4-2
AAAAATACCGAAGGCTGACC
>U_DIR:0014C5-5
AAAAATACCGAAGGCTGACCA
>U_DIR:0014C6-1
AAAAATACCGAAGTCTGACA
>U_DIR:0014C7-1
AAAAATACCGCATTACTGTATTGT
>U_DIR:0014C8-1
AAAAATACCGGATCCTATAAA
>U_DIR:0014C9-1
AAAAATACCTAAGTCTGACCA
>U_DIR:0014CA-1
AAAAATACCTTCACCTATCTCTA
>U_DIR:0014CB-3
AAAAATACGAAAATCCTCGGCA
>U_DIR:0014CC-1
AAAAATACGAAAATCCTCGGCAA
>U_DIR:0014CD-12
AAAAATACGAAAATCCTCGGCAT
>U_DIR:0014CE-2
AAAAATACGAAAATCCTCGGCATC
>U_DIR:0014CF-1
AAAAATACGAAAATCCTCGGCATTGA
>U_DIR:0014D0-1
AAAAATACGAAAATCCTCGGCATTTA
>U_DIR:0014D1-2
AAAAATACGAAAATCCTCGTCAT
>U_DIR:0014D2-1
AAAAATACGAAAATCCTCGTCATC
>U_DIR:0014D3-1
AAAAATACGAAAATCTTCGGC
>U_DIR:0014D4-1
AAAAATACGAAAATTCTCGGCA
>U_DIR:0014D5-1
AAAAATACGAAAATTTTCGG
>U_DIR:0014D6-1
AAAAATACGAACAAATGGAA
>U_DIR:0014D7-1
AAAAATACGAACAAATGGCAA
>U_DIR:0014D8-1
AAAAATACGAATTTGCGTGTCA
>U_DIR:0014D9-1
AAAAATACGACGTTTGTGGACGA
>U_DIR:0014DA-1
AAAAATACGAGAAACTAAGTGGCA
>U_DIR:0014DB-1
AAAAATACGAGCGGTTCTAA
>U_DIR:0014DC-1
AAAAATACGAGGGGTGCTAACC
>U_DIR:0014DD-1
AAAAATACGAGGGGTGCTAAG
>U_DIR:0014DE-1
AAAAATACGATTGGCACGAG
>U_DIR:0014DF-2
AAAAATACGCGCAAATTTGTCT
>U_DIR:0014E0-1
AAAAATACGCGCAAATTTGTCTT
>U_DIR:0014E1-1
AAAAATACGTGATAAAAGACCA
>U_DIR:0014E2-1
AAAAATACGTGGAAGAAGTCAA
>U_DIR:0014E3-1
AAAAATACTAAAATAAGGTCAC
>U_DIR:0014E4-1
AAAAATACTAAAATTCTCTTCAT
>U_DIR:0014E5-1
AAAAATACTAAGCAGTAACAGAAGA
>U_DIR:0014E6-1
AAAAATACTACACCAAGAGA
>U_DIR:0014E7-1
AAAAATACTAGAATGAGTGGC
>U_DIR:0014E8-1
AAAAATACTAGAGGAATTCACTG
>U_DIR:0014E9-1
AAAAATACTCCTTGTATTGTCTTT
>U_DIR:0014EA-1
AAAAATACTCGGGAAGAAAAA
>U_DIR:0014EB-1
AAAAATACTGCTTATTGGCA
>U_DIR:0014EC-1
AAAAATACTGTTAGAAAGACAA
>U_DIR:0014ED-1
AAAAATACTGTTGTATGTCATG
>U_DIR:0014EE-1
AAAAATACTTATAGTTTAA
>U_DIR:0014EF-2
AAAAATACTTCCACCTATCTC
>U_DIR:0014F0-1
AAAAATACTTCCACCTATCTCT
>U_DIR:0014F1-1
AAAAATACTTCCACCTATCTCTA
>U_DIR:0014F2-1
AAAAATACTTCGAAAATTACAAT
>U_DIR:0014F3-1
AAAAATACTTGGTGATTTAACCT
>U_DIR:0014F4-1
AAAAATACTTTCAGAATGCTTTC
>U_DIR:0014F5-1
AAAAATAGAAAAAAATAAAGTCAA
>U_DIR:0014F6-1
AAAAATAGAAAAAATGAAAATCTAG
>U_DIR:0014F7-1
AAAAATAGAAAAGGAAGAGACAA
>U_DIR:0014F8-1
AAAAATAGAAAATTAGATCTCAG
>U_DIR:0014F9-1
AAAAATAGAACGAGAAGCTTTA
>U_DIR:0014FA-1
AAAAATAGAAGAGTTAACCA
>U_DIR:0014FB-1
AAAAATAGAAGATGAAGATTAGA
>U_DIR:0014FC-1
AAAAATAGAAGCAAACTTA
>U_DIR:0014FD-1
AAAAATAGAAGCAAACTTACC
>U_DIR:0014FE-1
AAAAATAGAAGCAAACTTACCA
>U_DIR:0014FF-1
AAAAATAGAAGCAAACTTAG
>U_DIR:001500-1
AAAAATAGAAGCAAACTTAT
>U_DIR:001501-1
AAAAATAGAAGCTGGAAATACC
>U_DIR:001502-1
AAAAATAGAAGCTGGAAATAT
>U_DIR:001503-1
AAAAATAGAATCAAACTTAG
>U_DIR:001504-1
AAAAATAGACTATGAGTTAA
>U_DIR:001505-1
AAAAATAGACTCATATACTAAGGAT
>U_DIR:001506-1
AAAAATAGAGGAATGGAGGT
>U_DIR:001507-1
AAAAATAGATGCTTTGAAA
>U_DIR:001508-1
AAAAATAGATTTGAGATACCA
>U_DIR:001509-1
AAAAATAGCAAACTACCGTTC
>U_DIR:00150A-1
AAAAATAGCAACATTTTGAAGT
>U_DIR:00150B-1
AAAAATAGCAATATTTTGAACAA
>U_DIR:00150C-1
AAAAATAGCACGTCAAGC
>U_DIR:00150D-1
AAAAATAGCGATAGGAAAA
>U_DIR:00150E-1
AAAAATAGCTAACCCTTGA
>U_DIR:00150F-1
AAAAATAGCTTACCACCAT
>U_DIR:001510-1
AAAAATAGCTTGGCACCAA
>U_DIR:001511-1
AAAAATAGCTTGGCAGCA
>U_DIR:001512-1
AAAAATAGGAAGAGGCAACA
>U_DIR:001513-1
AAAAATAGGATAATAATAAT
>U_DIR:001514-1
AAAAATAGGATAATCTCGAAGTTA
>U_DIR:001515-1
AAAAATAGGGTTACCTGCCA
>U_DIR:001516-1
AAAAATAGGTGAAATTGATT
>U_DIR:001517-1
AAAAATAGGTTTCTTCTTTTCT
>U_DIR:001518-1
AAAAATAGGTTTTTCAATGA
>U_DIR:001519-2
AAAAATAGGTTTTTCAATGGATT
>U_DIR:00151A-4
AAAAATAGTAAATAGAATGTCA
>U_DIR:00151B-1
AAAAATAGTAAATTGAATGTCA
>U_DIR:00151C-1
AAAAATAGTAAATTGAATGTGA
>U_DIR:00151D-1
AAAAATAGTAGGTATTACACCA
>U_DIR:00151E-1
AAAAATAGTATACGCTTCTAC
>U_DIR:00151F-2
AAAAATAGTCAGCTCCAATCA
>U_DIR:001520-1
AAAAATAGTCAGCTTTAATCA
>U_DIR:001521-1
AAAAATAGTCGATAAAATGTGAG
>U_DIR:001522-1
AAAAATAGTGCAGTCCGTTGTTTT
>U_DIR:001523-1
AAAAATAGTGGTCTTATACTT
>U_DIR:001524-2
AAAAATAGTGTTGTATCAGT
>U_DIR:001525-1
AAAAATAGTGTTGTATCAGTT
>U_DIR:001526-1
AAAAATAGTGTTGTATCAGTTAC
>U_DIR:001527-1
AAAAATAGTTCAAACATG
>U_DIR:001528-2
AAAAATAGTTGAATGTGTTAA
>U_DIR:001529-1
AAAAATAGTTTTACGTTACTTTTA
>U_DIR:00152A-1
AAAAATAGTTTTACGTTACTTTTAT
>U_DIR:00152B-2
AAAAATATAAAAAAAAACGAGAAAC
>U_DIR:00152C-1
AAAAATATAAAAAAATAAATTCA
>U_DIR:00152D-1
AAAAATATAAAAAATATTAGAAA
>U_DIR:00152E-1
AAAAATATAAAGAAAAATGTA
>U_DIR:00152F-1
AAAAATATAAAGCAGTAACAGAA
>U_DIR:001530-1
AAAAATATAAGCAAACTTAG
>U_DIR:001531-1
AAAAATATAAGCCGAGTTCTG
>U_DIR:001532-1
AAAAATATAATCAAACTTACCA
>U_DIR:001533-2
AAAAATATAGAACATTTACCA
>U_DIR:001534-1
AAAAATATAGAACATTTAG
>U_DIR:001535-1
AAAAATATAGAACGAGTATACG
>U_DIR:001536-1
AAAAATATATAAAAACAGGAACT
>U_DIR:001537-2
AAAAATATATAAACATAAGAAA
>U_DIR:001538-1
AAAAATATATAGACGAAAGAA
>U_DIR:001539-1
AAAAATATATATATATATAGA
>U_DIR:00153A-1
AAAAATATATCACATATTATAA
>U_DIR:00153B-1
AAAAATATATGAAAAGATGTTGCT
>U_DIR:00153C-1
AAAAATATATGCGAACTTACTT
>U_DIR:00153D-1
AAAAATATCAAAGGTCCTCTAG
>U_DIR:00153E-1
AAAAATATCAAATAAAATTATA
>U_DIR:00153F-1
AAAAATATCAAATAAAATTATAA
>U_DIR:001540-1
AAAAATATCAAATAAAATTG
>U_DIR:001541-1
AAAAATATCAAATAAAATTGTAA
>U_DIR:001542-1
AAAAATATCAACTCCACAAA
>U_DIR:001543-1
AAAAATATCAACTCCACAAAT
>U_DIR:001544-1
AAAAATATCAATTTATTACAATCA
>U_DIR:001545-1
AAAAATATCAGTGATTGTACC
>U_DIR:001546-1
AAAAATATCAGTGATTGTACCA
>U_DIR:001547-1
AAAAATATCAGTTCGTAAAGA
>U_DIR:001548-1
AAAAATATCATACCTAAAAAGC
>U_DIR:001549-2
AAAAATATCATACCTAAAAAGCT
>U_DIR:00154A-1
AAAAATATCATTGCATTTATATTATAG
>U_DIR:00154B-1
AAAAATATCATTTAATAAAAAAAA
>U_DIR:00154C-1
AAAAATATCGACAAATTCATCATC
>U_DIR:00154D-1
AAAAATATCGATCATTCATCAATTA
>U_DIR:00154E-1
AAAAATATCGGAGTGGCCATAATGCC
>U_DIR:00154F-1
AAAAATATGAAACGCTTATAAC
>U_DIR:001550-1
AAAAATATGAAATGTTCATGTAA
>U_DIR:001551-1
AAAAATATGAAGAAGAGAGAT
>U_DIR:001552-1
AAAAATATGAAGTCACTTT
>U_DIR:001553-1
AAAAATATGAATGCAGCAA
>U_DIR:001554-1
AAAAATATGACAAATCAGGCAA
>U_DIR:001555-1
AAAAATATGACTCATAAACATTT
>U_DIR:001556-1
AAAAATATGAGAAAGAGATGAAA
>U_DIR:001557-1
AAAAATATGATCGCTCGCACAATC
>U_DIR:001558-1
AAAAATATGGCGATCACTCAA
>U_DIR:001559-2
AAAAATATGGCGATCACTCAATA
>U_DIR:00155A-1
AAAAATATGGCGATCACTCAATAAAA
>U_DIR:00155B-1
AAAAATATGGCGATCACTCAATAG
>U_DIR:00155C-1
AAAAATATGGCGATCACTCCATAGT
>U_DIR:00155D-1
AAAAATATGGTTGGAAG
>U_DIR:00155E-1
AAAAATATGTCAATAAAAAATGA
>U_DIR:00155F-2
AAAAATATGTGGAAATGA
>U_DIR:001560-1
AAAAATATGTGGAAATGAAA
>U_DIR:001561-1
AAAAATATGTGGAAATGAAAA
>U_DIR:001562-2
AAAAATATGTGGAAATGAAAT
>U_DIR:001563-1
AAAAATATGTGGAAATGAAATC
>U_DIR:001564-1
AAAAATATGTGGAAATGAAATCC
>U_DIR:001565-1
AAAAATATGTGGAAATGAAATG
>U_DIR:001566-1
AAAAATATGTGGAAATGAGA
>U_DIR:001567-1
AAAAATATGTTTTTCAATGGAT
>U_DIR:001568-1
AAAAATATGTTTTTCAATGGATT
>U_DIR:001569-1
AAAAATATTAAAAGGCGAAATAC
>U_DIR:00156A-1
AAAAATATTAAGTCACTTT
>U_DIR:00156B-1
AAAAATATTAATGTAAATCTT
>U_DIR:00156C-1
AAAAATATTACCTTAATAAGAA
>U_DIR:00156D-1
AAAAATATTACTCAGACTTAAG
>U_DIR:00156E-1
AAAAATATTAGAGATTGA
>U_DIR:00156F-2
AAAAATATTATACCAAAGA
>U_DIR:001570-1
AAAAATATTATACCAAAGACTC
>U_DIR:001571-5
AAAAATATTATACCAAAGGC
>U_DIR:001572-10
AAAAATATTATACCAAAGGCT
>U_DIR:001573-8
AAAAATATTATACCAAAGGCTA
>U_DIR:001574-2
AAAAATATTATACCAAAGGCTAA
>U_DIR:001575-51
AAAAATATTATACCAAAGGCTC
>U_DIR:001576-3
AAAAATATTATACCAAAGGCTCA
>U_DIR:001577-11
AAAAATATTATACCAAAGGCTCC
>U_DIR:001578-3
AAAAATATTATACCAAAGGCTCCA
>U_DIR:001579-1
AAAAATATTATACCAAAGGCTCCG
>U_DIR:00157A-1
AAAAATATTATACCAAAGGCTCCGA
>U_DIR:00157B-2
AAAAATATTATACCAAAGGCTCT
>U_DIR:00157C-1
AAAAATATTATACCAAAGTCT
>U_DIR:00157D-3
AAAAATATTATACCAAAGTCTC
>U_DIR:00157E-3
AAAAATATTATACCAAATGCTC
>U_DIR:00157F-1
AAAAATATTATACCAAATGCTCC
>U_DIR:001580-1
AAAAATATTATACCAAATTCTA
>U_DIR:001581-1
AAAAATATTATACCAAATTCTC
>U_DIR:001582-1
AAAAATATTATACCAAATTCTCT
>U_DIR:001583-1
AAAAATATTATACCAATGGCT
>U_DIR:001584-1
AAAAATATTATACCACATACTC
>U_DIR:001585-1
AAAAATATTATACCCCAGGCTA
>U_DIR:001586-1
AAAAATATTATACCGAAGGCTC
>U_DIR:001587-1
AAAAATATTATACTTTAATTTGAG
>U_DIR:001588-1
AAAAATATTATATCAAAAGCT
>U_DIR:001589-1
AAAAATATTATATCAAAGGCT
>U_DIR:00158A-1
AAAAATATTATGAAGAAATGTA
>U_DIR:00158B-1
AAAAATATTATTGCGGACAACCT
>U_DIR:00158C-1
AAAAATATTCAGAAATGAAATC
>U_DIR:00158D-1
AAAAATATTCCTGCGATCAAAA
>U_DIR:00158E-1
AAAAATATTGACGACTCTTTTAA
>U_DIR:00158F-1
AAAAATATTGAGTTGAATAAGGTTATG
>U_DIR:001590-1
AAAAATATTGCATTTGAGGAAT
>U_DIR:001591-1
AAAAATATTGGACATTTA
>U_DIR:001592-1
AAAAATATTGGGGGATAA
>U_DIR:001593-1
AAAAATATTTCAAAACAATTCGA
>U_DIR:001594-2
AAAAATATTTCCAAATTTTAGAGAA
>U_DIR:001595-1
AAAAATATTTCCTGATTTTACCA
>U_DIR:001596-1
AAAAATATTTGGAAATGAAATC
>U_DIR:001597-1
AAAAATATTTGTACAAATGGCCA
>U_DIR:001598-1
AAAAATATTTTCGTTCAA
>U_DIR:001599-1
AAAAATATTTTGAAAGACTTCAA
>U_DIR:00159A-1
AAAAATCAAAAAAAAAAAGGAA
>U_DIR:00159B-1
AAAAATCAAAAAAATTTTCATTA
>U_DIR:00159C-1
AAAAATCAAAAGGGCGCTGAT
>U_DIR:00159D-1
AAAAATCAAAATTGGATATGAA
>U_DIR:00159E-1
AAAAATCAAAATTGGATATGAAAAA
>U_DIR:00159F-1
AAAAATCAAACTTCGGAATAA
>U_DIR:0015A0-1
AAAAATCAAAGAGAGTAA
>U_DIR:0015A1-1
AAAAATCAAAGGATAAGTCTA
>U_DIR:0015A2-1
AAAAATCAAATAATATTTTCCA
>U_DIR:0015A3-1
AAAAATCAAATGATGAGTAAGT
>U_DIR:0015A4-2
AAAAATCAAATTAACTCAATTTCAA
>U_DIR:0015A5-1
AAAAATCAAATTTTTTAATAATTTT
>U_DIR:0015A6-1
AAAAATCAACAAATATATATTA
>U_DIR:0015A7-1
AAAAATCAAGAGATAAATGAA
>U_DIR:0015A8-1
AAAAATCAATAAGGAACAAGGAGAAATCT
>U_DIR:0015A9-1
AAAAATCAATGTTAAAATGAGAT
>U_DIR:0015AA-1
AAAAATCAATTGGACGTATAAT
>U_DIR:0015AB-1
AAAAATCAATTGTACGAATTATTC
>U_DIR:0015AC-1
AAAAATCAATTTCCAATTTAA
>U_DIR:0015AD-1
AAAAATCACAAACTACAATCTACGCT
>U_DIR:0015AE-1
AAAAATCACAAACTACAGTCGATG
>U_DIR:0015AF-1
AAAAATCACAACAAATAAAAAACCA
>U_DIR:0015B0-1
AAAAATCACACATATCTTCAT
>U_DIR:0015B1-1
AAAAATCACATTGGCTAAGGTC
>U_DIR:0015B2-1
AAAAATCACCGACAAATGGT
>U_DIR:0015B3-1
AAAAATCACCTCAAGATGATGAGAA
>U_DIR:0015B4-1
AAAAATCACCTCTTATAGTCT
>U_DIR:0015B5-1
AAAAATCACTCCTATTGCA
>U_DIR:0015B6-1
AAAAATCACTGTGAAAAATTTAAAA
>U_DIR:0015B7-1
AAAAATCACTTGCCATCTTG
>U_DIR:0015B8-1
AAAAATCAGAAGTGGTAATTTT
>U_DIR:0015B9-1
AAAAATCAGAATCAAGAATATAA
>U_DIR:0015BA-1
AAAAATCAGAATCAGTTACTTGTGTA
>U_DIR:0015BB-1
AAAAATCAGAGACGTTGATTATTGGAAAA
>U_DIR:0015BC-1
AAAAATCAGAGTATGAGCTACAAAACCA
>U_DIR:0015BD-1
AAAAATCAGGATTACAGA
>U_DIR:0015BE-1
AAAAATCAGGCCATAAAGTATCACA
>U_DIR:0015BF-1
AAAAATCAGGTTTTAGTTC
>U_DIR:0015C0-1
AAAAATCAGTAAGGTAAGGGTT
>U_DIR:0015C1-1
AAAAATCAGTAAGGTAAGGGTTGA
>U_DIR:0015C2-1
AAAAATCAGTAAGGTAATGTCTGAAA
>U_DIR:0015C3-1
AAAAATCATAATTAAATTAAATATTAT
>U_DIR:0015C4-1
AAAAATCATACGTGTGAAGAAT
>U_DIR:0015C5-1
AAAAATCATATACAATCT
>U_DIR:0015C6-1
AAAAATCATCCTAAAAGGACGTGAGG
>U_DIR:0015C7-1
AAAAATCATCGCTACAATAAA
>U_DIR:0015C8-1
AAAAATCATCTCTGATGTTACA
>U_DIR:0015C9-1
AAAAATCATGCATATCCAAAT
>U_DIR:0015CA-3
AAAAATCATGCATATCCAAATA
>U_DIR:0015CB-1
AAAAATCATGCATATCCAAATAA
>U_DIR:0015CC-2
AAAAATCATGCATATCCAAATAT
>U_DIR:0015CD-1
AAAAATCATGCATATCCAAATATA
>U_DIR:0015CE-1
AAAAATCATGCATATCCAAATATACAA
>U_DIR:0015CF-1
AAAAATCATGCATATCTAAATA
>U_DIR:0015D0-1
AAAAATCATGCTGATTGTTTTAG
>U_DIR:0015D1-1
AAAAATCATGGGAATAGTA
>U_DIR:0015D2-1
AAAAATCATTACTGAGGCTT
>U_DIR:0015D3-1
AAAAATCATTATAAAGTCCTATT
>U_DIR:0015D4-1
AAAAATCATTCAATAATATTAT
>U_DIR:0015D5-1
AAAAATCATTCGAAGATAAACT
>U_DIR:0015D6-1
AAAAATCATTCTGTTAAT
>U_DIR:0015D7-1
AAAAATCATTGTGTATGCTGTT
>U_DIR:0015D8-2
AAAAATCATTGTTTTGAGTT
>U_DIR:0015D9-1
AAAAATCCAACGCAGCAACAGAA
>U_DIR:0015DA-1
AAAAATCCAAGTGAGAAAAACC
>U_DIR:0015DB-1
AAAAATCCACAGGTTGCACCA
>U_DIR:0015DC-1
AAAAATCCAGAACCTTCTATGA
>U_DIR:0015DD-4
AAAAATCCAGAACCTTCTATGAC
>U_DIR:0015DE-1
AAAAATCCAGAACCTTCTATGACAA
>U_DIR:0015DF-1
AAAAATCCAGAACCTTCTATTACT
>U_DIR:0015E0-1
AAAAATCCAGATTGGGTTACTGCA
>U_DIR:0015E1-1
AAAAATCCATCACAACCTCAACA
>U_DIR:0015E2-1
AAAAATCCATGGAGTTGTG
>U_DIR:0015E3-1
AAAAATCCCATAATTTAGAA
>U_DIR:0015E4-1
AAAAATCCCGAAGCAACAGAA
>U_DIR:0015E5-1
AAAAATCCCTTCCAATTTTCT
>U_DIR:0015E6-1
AAAAATCCCTTGTAGATT
>U_DIR:0015E7-3
AAAAATCCTAGTGGATCATATTGA
>U_DIR:0015E8-1
AAAAATCCTAGTGGATCATATTGAA
>U_DIR:0015E9-1
AAAAATCCTCCCTGCATTACGATGAATGA
>U_DIR:0015EA-1
AAAAATCCTCTTTTTTTCTAT
>U_DIR:0015EB-1
AAAAATCCTGTATTCTCCA
>U_DIR:0015EC-1
AAAAATCCTGTTATCTGAC
>U_DIR:0015ED-2
AAAAATCCTTCAAACCACCA
>U_DIR:0015EE-2
AAAAATCCTTCAAACCAGT
>U_DIR:0015EF-3
AAAAATCCTTGTCACAAGC
>U_DIR:0015F0-1
AAAAATCCTTTATTAACAAAT
>U_DIR:0015F1-1
AAAAATCCTTTGTCCCTTACACC
>U_DIR:0015F2-1
AAAAATCGAAATATGCTGATCTT
>U_DIR:0015F3-3
AAAAATCGAATTGTTTAGAAAAA
>U_DIR:0015F4-1
AAAAATCGATATGTCTTCT
>U_DIR:0015F5-2
AAAAATCGATATGTCTTCTAA
>U_DIR:0015F6-1
AAAAATCGATATGTCTTCTAAT
>U_DIR:0015F7-1
AAAAATCGATATGTCTTCTAATGA
>U_DIR:0015F8-1
AAAAATCGATATGTCTTCTAATGAT
>U_DIR:0015F9-1
AAAAATCGATATTAAACCTATAA
>U_DIR:0015FA-1
AAAAATCGATCTCGGGATGG
>U_DIR:0015FB-1
AAAAATCGCAATTTGAATCCAA
>U_DIR:0015FC-1
AAAAATCGCATGTGTGAAGA
>U_DIR:0015FD-1
AAAAATCGGAACTTTCAGACAGC
>U_DIR:0015FE-1
AAAAATCGGGTTGCATCCGTCA
>U_DIR:0015FF-1
AAAAATCGGTGATAAGATTGTA
>U_DIR:001600-1
AAAAATCGTAATTTTAAAATATAA
>U_DIR:001601-1
AAAAATCGTACCTTCGAAAG
>U_DIR:001602-1
AAAAATCGTGAAAGATCGCCA
>U_DIR:001603-1
AAAAATCTAAAAGAGGGTACA
>U_DIR:001604-1
AAAAATCTAAAAGCCCCA
>U_DIR:001605-1
AAAAATCTAATTGTTTAGAA
>U_DIR:001606-1
AAAAATCTACGGATATTTT
>U_DIR:001607-1
AAAAATCTAGGATATTT
>U_DIR:001608-1
AAAAATCTAGGTTACCAAAGCT
>U_DIR:001609-1
AAAAATCTAGTAAATGTCTCAT
>U_DIR:00160A-1
AAAAATCTAGTCGAGGAAATAA
>U_DIR:00160B-1
AAAAATCTATATGTCTTCTAATGA
>U_DIR:00160C-1
AAAAATCTATCTCGGGATGGCTA
>U_DIR:00160D-1
AAAAATCTATTAAATGTCTCCA
>U_DIR:00160E-1
AAAAATCTATTAGCGCACCA
>U_DIR:00160F-1
AAAAATCTATTAGCGCACT
>U_DIR:001610-1
AAAAATCTCAAACTGGTCACTTT
>U_DIR:001611-1
AAAAATCTCAGATGTTGTG
>U_DIR:001612-1
AAAAATCTCCCAAAATTAGTAA
>U_DIR:001613-1
AAAAATCTCGCATTGCTCCTCTTA
>U_DIR:001614-1
AAAAATCTCTCCCAAAATTGATA
>U_DIR:001615-1
AAAAATCTCTCCCAAAATTGATAA
>U_DIR:001616-1
AAAAATCTCTTAGTTGGATCT
>U_DIR:001617-1
AAAAATCTGAACTTGATTTGT
>U_DIR:001618-2
AAAAATCTGAACTTGATTTGTCA
>U_DIR:001619-1
AAAAATCTGAACTTGATTTGTCCA
>U_DIR:00161A-1
AAAAATCTGATTTTTTCATTTATAG
>U_DIR:00161B-1
AAAAATCTGCTCAATATTTTAA
>U_DIR:00161C-1
AAAAATCTGCTCAATATTTTAAT
>U_DIR:00161D-1
AAAAATCTGCTTGTTTAAA
>U_DIR:00161E-1
AAAAATCTGTATGCTGAAAAGGTTTGT
>U_DIR:00161F-1
AAAAATCTTAACCAATGAGA
>U_DIR:001620-1
AAAAATCTTAGGTATCTTATT
>U_DIR:001621-1
AAAAATCTTATGTGATCTATCGATAAA
>U_DIR:001622-1
AAAAATCTTATTAAACTGTTCA
>U_DIR:001623-1
AAAAATCTTCACACTTCTTATT
>U_DIR:001624-1
AAAAATCTTCATTAATTAATAGA
>U_DIR:001625-1
AAAAATCTTCCACGACAAAATTTG
>U_DIR:001626-1
AAAAATCTTCCTCATTTATCGCT
>U_DIR:001627-1
AAAAATCTTCCTGCGATCAA
>U_DIR:001628-1
AAAAATCTTCCTTTTCTTCTA
>U_DIR:001629-1
AAAAATCTTCCTTTTCTTCTATTG
>U_DIR:00162A-1
AAAAATCTTCTAGTGATCTTGTTA
>U_DIR:00162B-1
AAAAATCTTCTATTGAAA
>U_DIR:00162C-1
AAAAATCTTCTTTTCTTCTATT
>U_DIR:00162D-1
AAAAATCTTCTTTTTCATCTA
>U_DIR:00162E-1
AAAAATCTTCTTTTTCCTCTATTA
>U_DIR:00162F-1
AAAAATCTTCTTTTTCTATT
>U_DIR:001630-6
AAAAATCTTCTTTTTCTTCT
>U_DIR:001631-11
AAAAATCTTCTTTTTCTTCTA
>U_DIR:001632-1
AAAAATCTTCTTTTTCTTCTAAA
>U_DIR:001633-19
AAAAATCTTCTTTTTCTTCTAT
>U_DIR:001634-2
AAAAATCTTCTTTTTCTTCTATA
>U_DIR:001635-1
AAAAATCTTCTTTTTCTTCTATAA
>U_DIR:001636-1
AAAAATCTTCTTTTTCTTCTATG
>U_DIR:001637-38
AAAAATCTTCTTTTTCTTCTATT
>U_DIR:001638-7
AAAAATCTTCTTTTTCTTCTATTA
>U_DIR:001639-1
AAAAATCTTCTTTTTCTTCTATTAA
>U_DIR:00163A-1
AAAAATCTTCTTTTTCTTCTATTAAA
>U_DIR:00163B-11
AAAAATCTTCTTTTTCTTCTATTG
>U_DIR:00163C-1
AAAAATCTTCTTTTTCTTCTATTGA
>U_DIR:00163D-2
AAAAATCTTCTTTTTCTTCTATTGAAA
>U_DIR:00163E-1
AAAAATCTTCTTTTTCTTCTATTGTCAA
>U_DIR:00163F-3
AAAAATCTTCTTTTTCTTCTATTT
>U_DIR:001640-1
AAAAATCTTCTTTTTTTCCA
>U_DIR:001641-1
AAAAATCTTCTTTTTTTTCT
>U_DIR:001642-1
AAAAATCTTGATCGATAGCAAGTTG
>U_DIR:001643-1
AAAAATCTTGATGTGGTCT
>U_DIR:001644-1
AAAAATCTTGCTTCGCAG
>U_DIR:001645-1
AAAAATCTTGGGTTGCAGTACA
>U_DIR:001646-1
AAAAATCTTGTGAATGAA
>U_DIR:001647-2
AAAAATCTTTATGTGGACAAC
>U_DIR:001648-1
AAAAATCTTTATGTGGACAACG
>U_DIR:001649-1
AAAAATCTTTATGTGGACAACGA
>U_DIR:00164A-2
AAAAATCTTTCTTTTCTTGTAGT
>U_DIR:00164B-2
AAAAATCTTTTTTTCTTCTAT
>U_DIR:00164C-1
AAAAATCTTTTTTTTCTTCTATTG
>U_DIR:00164D-1
AAAAATCTTTTTTTTCTTCTATTGA
>U_DIR:00164E-1
AAAAATGAAAAAAAAAAAAAAAA
>U_DIR:00164F-1
AAAAATGAAAAAGAAGGGAGA
>U_DIR:001650-1
AAAAATGAAAAATAAGAAATAACCTAGC
>U_DIR:001651-1
AAAAATGAAAAATAGATGCACA
>U_DIR:001652-1
AAAAATGAAAATGGAAAAATGTAA
>U_DIR:001653-1
AAAAATGAAAATGGATAAT
>U_DIR:001654-1
AAAAATGAAAATTTCATAAATTTTAG
>U_DIR:001655-1
AAAAATGAAACACCCGATCCC
>U_DIR:001656-3
AAAAATGAAACACCCGATCCCA
>U_DIR:001657-1
AAAAATGAAACACCCGATCCTA
>U_DIR:001658-2
AAAAATGAAAGACATGGGTAGTGAGA
>U_DIR:001659-2
AAAAATGAAAGCCAGTAGCCACA
>U_DIR:00165A-1
AAAAATGAAATAAAAAAAAAAAA
>U_DIR:00165B-1
AAAAATGAAATTGACTCTGACG
>U_DIR:00165C-1
AAAAATGAACAAGAATGGATTGTAA
>U_DIR:00165D-1
AAAAATGAACAAGATATATTTTAG
>U_DIR:00165E-1
AAAAATGAACTAGACACTTACTTTCA
>U_DIR:00165F-1
AAAAATGAACTTGATATTAGT
>U_DIR:001660-1
AAAAATGAAGAAAAAAAAA
>U_DIR:001661-1
AAAAATGAAGAAACCTCCTA
>U_DIR:001662-1
AAAAATGAAGCAGGGATTAC
>U_DIR:001663-2
AAAAATGAAGGCTTTCCA
>U_DIR:001664-1
AAAAATGAAGGCTTTCTG
>U_DIR:001665-2
AAAAATGAAGGCTTTCTGT
>U_DIR:001666-1
AAAAATGAAGGCTTTCTGTT
>U_DIR:001667-1
AAAAATGAAGGCTTTCTGTTGCT
>U_DIR:001668-1
AAAAATGAAGGCTTTCTGTTGCTTG
>U_DIR:001669-1
AAAAATGAAGGGAAAACTTTGG
>U_DIR:00166A-1
AAAAATGAAGGGGCGATAGA
>U_DIR:00166B-2
AAAAATGAAGGTCAATTTA
>U_DIR:00166C-1
AAAAATGAAGTAATTGATTCTGCCA
>U_DIR:00166D-1
AAAAATGAAGTGTGTAGA
>U_DIR:00166E-1
AAAAATGAATAGTGAACTAGC
>U_DIR:00166F-1
AAAAATGAATCAATAGCTTTA
>U_DIR:001670-1
AAAAATGAATGCTTTCTGTTG
>U_DIR:001671-1
AAAAATGAATTCAGTGATTTC
>U_DIR:001672-2
AAAAATGAATTCGAATAT
>U_DIR:001673-1
AAAAATGAATTCGAATATTTGT
>U_DIR:001674-1
AAAAATGACACAAAGGAACGAACGGAC
>U_DIR:001675-1
AAAAATGACATATTGTAGGAACCA
>U_DIR:001676-1
AAAAATGACATATTGTAGGAACCAGT
>U_DIR:001677-1
AAAAATGACGAAGACATAATCAG
>U_DIR:001678-1
AAAAATGACGACGGCAACAATGCATTGT
>U_DIR:001679-1
AAAAATGACTGCAATATTTTCAG
>U_DIR:00167A-1
AAAAATGAGCAAGGATACAC
>U_DIR:00167B-1
AAAAATGAGCAAGGATACACTA
>U_DIR:00167C-1
AAAAATGAGCAAGGATACACTAA
>U_DIR:00167D-1
AAAAATGAGCGATGACTTTGTTA
>U_DIR:00167E-8
AAAAATGAGCGATGACTTTGTTT
>U_DIR:00167F-1
AAAAATGAGCGATGACTTTGTTTA
>U_DIR:001680-2
AAAAATGAGCGATGACTTTGTTTC
>U_DIR:001681-1
AAAAATGAGGAAAGAAATTGTATA
>U_DIR:001682-1
AAAAATGAGGAGAGCTAACCA
>U_DIR:001683-1
AAAAATGAGGCAGATTCTA
>U_DIR:001684-1
AAAAATGAGGCAGATTCTATACCA
>U_DIR:001685-1
AAAAATGAGTAATGATAACCTGC
>U_DIR:001686-1
AAAAATGAGTGAAAGCCCA
>U_DIR:001687-1
AAAAATGAGTTATGATAAG
>U_DIR:001688-1
AAAAATGAGTTCGTCAACAAGCA
>U_DIR:001689-1
AAAAATGATAAAGAAGGGAA
>U_DIR:00168A-1
AAAAATGATAAAGAAGGGAAATT
>U_DIR:00168B-1
AAAAATGATACAAAAATTGGTTA
>U_DIR:00168C-1
AAAAATGATAGGACATGAT
>U_DIR:00168D-1
AAAAATGATATGCATAAAGAA
>U_DIR:00168E-1
AAAAATGATATGCATTGGA
>U_DIR:00168F-1
AAAAATGATATGCATTGGAAGA
>U_DIR:001690-7
AAAAATGATATGCATTGGTCA
>U_DIR:001691-7
AAAAATGATATGCATTGGTCAA
>U_DIR:001692-1
AAAAATGATATGCATTGGTCAATA
>U_DIR:001693-1
AAAAATGATATGCATTTTTCAATT
>U_DIR:001694-1
AAAAATGATATGTCTGATATTCTTGGGTT
>U_DIR:001695-1
AAAAATGATATTCATTGGTCA
>U_DIR:001696-1
AAAAATGATATTCATTGGTCAT
>U_DIR:001697-1
AAAAATGATCAGATATTCAAAAAAAA
>U_DIR:001698-1
AAAAATGATGAAAGATTCGTTCTGAAA
>U_DIR:001699-2
AAAAATGATGAAAGATTCGTTCTGAAAA
>U_DIR:00169A-1
AAAAATGATGAAAGTGA
>U_DIR:00169B-1
AAAAATGATGAAGATTCATATG
>U_DIR:00169C-1
AAAAATGATGATAACGCTGATGATGAG
>U_DIR:00169D-1
AAAAATGATGATAATGTTGATGATTA
>U_DIR:00169E-1
AAAAATGATGATTGTCCT
>U_DIR:00169F-1
AAAAATGATGCCGTGATGACAA
>U_DIR:0016A0-1
AAAAATGATGTGAGTTAATGAATAA
>U_DIR:0016A1-1
AAAAATGATGTGATATGCATTTGAT
>U_DIR:0016A2-1
AAAAATGATTAATTAGTTT
>U_DIR:0016A3-1
AAAAATGATTAATTAGTTTT
>U_DIR:0016A4-1
AAAAATGATTATTATATACGCA
>U_DIR:0016A5-1
AAAAATGATTTCGTACCTTTTTC
>U_DIR:0016A6-1
AAAAATGATTTGTGAAGGATA
>U_DIR:0016A7-1
AAAAATGCAAAAAGGAAAAT
>U_DIR:0016A8-1
AAAAATGCAAAAAGGAAGAA
>U_DIR:0016A9-1
AAAAATGCAAACTGATCAGATTT
>U_DIR:0016AA-1
AAAAATGCAAATAAGTATTTC
>U_DIR:0016AB-1
AAAAATGCAAGAAAAACCA
>U_DIR:0016AC-1
AAAAATGCAAGCGTTAATGCTGG
>U_DIR:0016AD-1
AAAAATGCAAGCGTTAATGCTGGAA
>U_DIR:0016AE-1
AAAAATGCACTATGTTGCTAAT
>U_DIR:0016AF-3
AAAAATGCAGCACATGCAGCGCA
>U_DIR:0016B0-1
AAAAATGCAGCATACATATGACCAT
>U_DIR:0016B1-1
AAAAATGCAGCCGTTATGATGCT
>U_DIR:0016B2-1
AAAAATGCAGCCGTTATTATGCT
>U_DIR:0016B3-1
AAAAATGCAGGAACATCCTTTAGC
>U_DIR:0016B4-1
AAAAATGCAGGTATTGTTTTC
>U_DIR:0016B5-1
AAAAATGCAGTCATTGTCCA
>U_DIR:0016B6-2
AAAAATGCAGTCATTGTCCCA
>U_DIR:0016B7-1
AAAAATGCAGTTGTCTTACCA
>U_DIR:0016B8-1
AAAAATGCATACCTGAAGAGG
>U_DIR:0016B9-4
AAAAATGCATAGGCTGGTTCT
>U_DIR:0016BA-1
AAAAATGCATAGGCTGGTTCTT
>U_DIR:0016BB-1
AAAAATGCATATTATAGCTTGTC
>U_DIR:0016BC-1
AAAAATGCATCATACATACCA
>U_DIR:0016BD-1
AAAAATGCATCGCTCTCGAT
>U_DIR:0016BE-1
AAAAATGCATCTTCTTT
>U_DIR:0016BF-1
AAAAATGCATGAAAATCAAACAA
>U_DIR:0016C0-1
AAAAATGCATGCTATATT
>U_DIR:0016C1-1
AAAAATGCATGGCGGCTAACCA
>U_DIR:0016C2-1
AAAAATGCATTGAGAGTTAA
>U_DIR:0016C3-1
AAAAATGCATTTCAAAT
>U_DIR:0016C4-1
AAAAATGCATTTTTCCAAATTA
>U_DIR:0016C5-1
AAAAATGCATTTTTCCAAATTACTT
>U_DIR:0016C6-1
AAAAATGCATTTTTGTTAA
>U_DIR:0016C7-1
AAAAATGCATTTTTGTTAAAAAAA
>U_DIR:0016C8-1
AAAAATGCCACATTGGATTCAACTT
>U_DIR:0016C9-1
AAAAATGCCATACCACTAC
>U_DIR:0016CA-1
AAAAATGCCATACCACTACT
>U_DIR:0016CB-1
AAAAATGCCATCGTTGTTAA
>U_DIR:0016CC-1
AAAAATGCCATTGACGAAAAA
>U_DIR:0016CD-1
AAAAATGCCGTAGTTTGCT
>U_DIR:0016CE-1
AAAAATGCGACGGAGCGCAGC
>U_DIR:0016CF-1
AAAAATGCGCTAAGAAGAAA
>U_DIR:0016D0-6
AAAAATGCGCTAAGAAGAGA
>U_DIR:0016D1-1
AAAAATGCGCTAAGAAGAGC
>U_DIR:0016D2-3
AAAAATGCGCTAAGAAGAGCC
>U_DIR:0016D3-22
AAAAATGCGCTAAGAAGAGCCA
>U_DIR:0016D4-1
AAAAATGCGCTAAGAAGAGCCAA
>U_DIR:0016D5-4
AAAAATGCGCTAAGAAGAGCCAT
>U_DIR:0016D6-4
AAAAATGCGCTAAGAAGAGCCATA
>U_DIR:0016D7-1
AAAAATGCGCTAAGAAGAGCCATAA
>U_DIR:0016D8-1
AAAAATGCGCTAAGAAGAGCCATAAAA
>U_DIR:0016D9-1
AAAAATGCGCTAAGAAGAGCCATTAAA
>U_DIR:0016DA-1
AAAAATGCGCTAAGAAGAT
>U_DIR:0016DB-1
AAAAATGCGCTAAGAGAGA
>U_DIR:0016DC-1
AAAAATGCGGCAAAACCA
>U_DIR:0016DD-1
AAAAATGCGGCAAAACCTTAT
>U_DIR:0016DE-1
AAAAATGCGTAGTGAGATTGA
>U_DIR:0016DF-1
AAAAATGCGTTAAGAAGAGCCA
>U_DIR:0016E0-1
AAAAATGCTACATATCACAAAG
>U_DIR:0016E1-2
AAAAATGCTCTAAGAAGAGCCA
>U_DIR:0016E2-1
AAAAATGCTGACATTATCGTTGCAG
>U_DIR:0016E3-1
AAAAATGCTGATGAAAAAGG
>U_DIR:0016E4-2
AAAAATGCTGCGTCTTTT
>U_DIR:0016E5-1
AAAAATGCTGCTGAGAGTGCG
>U_DIR:0016E6-1
AAAAATGCTTAATGGAAAATAA
>U_DIR:0016E7-1
AAAAATGCTTACCACAGCATAA
>U_DIR:0016E8-1
AAAAATGGAAACGCTCCAACGAT
>U_DIR:0016E9-1
AAAAATGGAACGGAATGGCAT
>U_DIR:0016EA-1
AAAAATGGAAGAATTAACA
>U_DIR:0016EB-1
AAAAATGGAAGCCGCGACT
>U_DIR:0016EC-1
AAAAATGGAAGCTTGTTACTCGT
>U_DIR:0016ED-1
AAAAATGGACATAGGCACTAAA
>U_DIR:0016EE-1
AAAAATGGACTGGAGCTTTGATG
>U_DIR:0016EF-1
AAAAATGGACTTACGTTGATTGTTA
>U_DIR:0016F0-1
AAAAATGGAGAGTAAAATGA
>U_DIR:0016F1-1
AAAAATGGATAGGAATGTTT
>U_DIR:0016F2-1
AAAAATGGATAGGAATGTTTGAG
>U_DIR:0016F3-8
AAAAATGGATAGGAATGTTTGC
>U_DIR:0016F4-2
AAAAATGGATAGGAATGTTTGCA
>U_DIR:0016F5-2
AAAAATGGATAGGAATGTTTGCC
>U_DIR:0016F6-1
AAAAATGGATAGGAATGTTTT
>U_DIR:0016F7-2
AAAAATGGATAGGAATGTTTTC
>U_DIR:0016F8-1
AAAAATGGATGCTGTAGGAAA
>U_DIR:0016F9-4
AAAAATGGATGCTGTAGGCAA
>U_DIR:0016FA-3
AAAAATGGATGCTGTAGGCAAT
>U_DIR:0016FB-1
AAAAATGGATGCTGTAGGCAATA
>U_DIR:0016FC-3
AAAAATGGATGCTGTAGGCAATT
>U_DIR:0016FD-1
AAAAATGGATGCTGTAGGCAATTA
>U_DIR:0016FE-1
AAAAATGGATGGGAATGTTTGA
>U_DIR:0016FF-1
AAAAATGGATTCTGTAGGCAA
>U_DIR:001700-1
AAAAATGGATTGGAACTATAG
>U_DIR:001701-1
AAAAATGGCAGTGTGGTTAGCTTGTTTT
>U_DIR:001702-1
AAAAATGGCATACATCTCCAGTTTGG
>U_DIR:001703-1
AAAAATGGCCAGTTTATC
>U_DIR:001704-1
AAAAATGGCGAGGTAAAGTTG
>U_DIR:001705-1
AAAAATGGCGAGGTAAAGTTT
>U_DIR:001706-1
AAAAATGGCGATCGATTATCC
>U_DIR:001707-1
AAAAATGGCGTTTCTTTGCACCA
>U_DIR:001708-1
AAAAATGGGAGAAGAAAAACTA
>U_DIR:001709-1
AAAAATGGGATCAAAGAGGCTGCA
>U_DIR:00170A-1
AAAAATGGGATTTGTATGTTGCAG
>U_DIR:00170B-1
AAAAATGGGCGGTAGGATT
>U_DIR:00170C-1
AAAAATGGGGATAAAATTGC
>U_DIR:00170D-1
AAAAATGGGGATGATATTACA
>U_DIR:00170E-1
AAAAATGGGGGTAGATGCCA
>U_DIR:00170F-1
AAAAATGGGTTATCCTTGA
>U_DIR:001710-1
AAAAATGGTAGAACATCTTTTG
>U_DIR:001711-1
AAAAATGGTAGAGTTCCAGCCGGGCA
>U_DIR:001712-1
AAAAATGGTGAAAAATTT
>U_DIR:001713-1
AAAAATGGTGAAATATGGCTGCACCA
>U_DIR:001714-1
AAAAATGGTGAAGGGAAGTAT
>U_DIR:001715-1
AAAAATGGTGAATTATTGGCGAGA
>U_DIR:001716-1
AAAAATGGTGATGGAGTGA
>U_DIR:001717-1
AAAAATGGTTAATAAATGTAGAG
>U_DIR:001718-1
AAAAATGGTTACTCTAGC
>U_DIR:001719-1
AAAAATGGTTCGTTTGT
>U_DIR:00171A-1
AAAAATGGTTGGCGTTA
>U_DIR:00171B-2
AAAAATGGTTGGCGTTAT
>U_DIR:00171C-1
AAAAATGTAAACAAGGTGGGCTC
>U_DIR:00171D-1
AAAAATGTAAAGAAAAAAATTAT
>U_DIR:00171E-1
AAAAATGTAAGAGAAGAGAA
>U_DIR:00171F-1
AAAAATGTACAGAGCACCA
>U_DIR:001720-1
AAAAATGTACAGAGCAGGTGAG
>U_DIR:001721-1
AAAAATGTAGAAAAAAAAGAAA
>U_DIR:001722-1
AAAAATGTAGAGATTGTACTCT
>U_DIR:001723-2
AAAAATGTAGGGCGGCTAAG
>U_DIR:001724-1
AAAAATGTAGGGCGGCTAAGAGAAAA
>U_DIR:001725-1
AAAAATGTAGTAATAAGG
>U_DIR:001726-1
AAAAATGTATCAAAATGATTCGA
>U_DIR:001727-1
AAAAATGTATCAAAATGATTCGG
>U_DIR:001728-1
AAAAATGTATGCTGTAGGCAATTA
>U_DIR:001729-2
AAAAATGTATTCTGAGGTTA
>U_DIR:00172A-1
AAAAATGTATTTAAGTTTAATTA
>U_DIR:00172B-1
AAAAATGTCAAAATGAAGT
>U_DIR:00172C-1
AAAAATGTCAATTGTACAAGA
>U_DIR:00172D-2
AAAAATGTCACCAAGGTT
>U_DIR:00172E-1
AAAAATGTCAGGTTTGATAACTA
>U_DIR:00172F-1
AAAAATGTCAGGTTTGATAATA
>U_DIR:001730-1
AAAAATGTCATCGCGGACGCTA
>U_DIR:001731-1
AAAAATGTCATTATTGTTCG
>U_DIR:001732-1
AAAAATGTCCAATTATAAACTA
>U_DIR:001733-1
AAAAATGTCCCAAAGGAATGA
>U_DIR:001734-1
AAAAATGTCCCACTGTTACC
>U_DIR:001735-1
AAAAATGTCCCACTGTTACCA
>U_DIR:001736-1
AAAAATGTCGCAACAACAATCT
>U_DIR:001737-1
AAAAATGTCGGGCGGCTAACC
>U_DIR:001738-1
AAAAATGTCGTGTAAGGTTCAA
>U_DIR:001739-1
AAAAATGTCTAATTATAAAC
>U_DIR:00173A-4
AAAAATGTCTAATTATAAACCA
>U_DIR:00173B-1
AAAAATGTCTAATTATAAACCAC
>U_DIR:00173C-2
AAAAATGTGAAGGATTATGTGA
>U_DIR:00173D-1
AAAAATGTGACATTTTAATATGA
>U_DIR:00173E-1
AAAAATGTGCAAAAAACGAAC
>U_DIR:00173F-1
AAAAATGTGGATGATATTACTCCA
>U_DIR:001740-1
AAAAATGTGTAATTTGTTATCAAGAA
>U_DIR:001741-1
AAAAATGTGTACTAATCTCAGA
>U_DIR:001742-1
AAAAATGTGTGGATGAGA
>U_DIR:001743-1
AAAAATGTGTGTGTGTGTAA
>U_DIR:001744-1
AAAAATGTGTTGGAAAATGTGAG
>U_DIR:001745-3
AAAAATGTTAAAAAGGTAAATAA
>U_DIR:001746-1
AAAAATGTTAACTGAACAAAGTAAGA
>U_DIR:001747-1
AAAAATGTTAAGGATTATGTTAA
>U_DIR:001748-1
AAAAATGTTACTACAACCAACTTGCAG
>U_DIR:001749-1
AAAAATGTTAGGAAAAATTGTAA
>U_DIR:00174A-1
AAAAATGTTCCATCCGGTTCTAT
>U_DIR:00174B-1
AAAAATGTTCGAGTTCATATTTATTTATAA
>U_DIR:00174C-1
AAAAATGTTCGTGCGTTAACCA
>U_DIR:00174D-2
AAAAATGTTCTATTTCATAGTGTTA
>U_DIR:00174E-1
AAAAATGTTCTTGCGTTAAG
>U_DIR:00174F-1
AAAAATGTTGAATATTCT
>U_DIR:001750-1
AAAAATGTTGTCTTTTATTTCA
>U_DIR:001751-1
AAAAATGTTTCTGCGGATTG
>U_DIR:001752-1
AAAAATGTTTCTGCGGATTGGTA
>U_DIR:001753-1
AAAAATTAAAAAAAAAAAAAA
>U_DIR:001754-1
AAAAATTAAAAAAAAAAAAAAA
>U_DIR:001755-1
AAAAATTAAAAAAAAAAAAAAAAA
>U_DIR:001756-1
AAAAATTAAACATGGAACGCT
>U_DIR:001757-1
AAAAATTAAAGCCTGATCTAACCA
>U_DIR:001758-1
AAAAATTAAATCAACGACCTTAA
>U_DIR:001759-1
AAAAATTAAATCCATGGAATGACC
>U_DIR:00175A-1
AAAAATTAAATGCATTGGTCAG
>U_DIR:00175B-1
AAAAATTAACCGGAAAGTTT
>U_DIR:00175C-1
AAAAATTAACTTCAGATCTATTC
>U_DIR:00175D-1
AAAAATTAAGACTCTTCCTTCT
>U_DIR:00175E-1
AAAAATTAAGCAATAATG
>U_DIR:00175F-1
AAAAATTAAGCAATAATGA
>U_DIR:001760-1
AAAAATTAAGCAATAATTAT
>U_DIR:001761-1
AAAAATTAAGCAATAATTATGGA
>U_DIR:001762-1
AAAAATTAAGGCTTTCTGT
>U_DIR:001763-1
AAAAATTAATAAGACAAA
>U_DIR:001764-1
AAAAATTAATCAATAATTATTTAT
>U_DIR:001765-1
AAAAATTAATCATAAACTTTTTAAT
>U_DIR:001766-1
AAAAATTAATGTTAAAATGAGAT
>U_DIR:001767-1
AAAAATTAATTGACTGGAGCTC
>U_DIR:001768-1
AAAAATTAATTTCAATTGC
>U_DIR:001769-1
AAAAATTAATTTCGAACATGTTT
>U_DIR:00176A-2
AAAAATTACAAAATGAACCA
>U_DIR:00176B-1
AAAAATTACAAAGAATATGTAAAA
>U_DIR:00176C-1
AAAAATTACAATAATCTCTCTGCAA
>U_DIR:00176D-1
AAAAATTACAATAATTTA
>U_DIR:00176E-7
AAAAATTACAATAATTTCTCT
>U_DIR:00176F-3
AAAAATTACAATAATTTCTCTA
>U_DIR:001770-13
AAAAATTACAATAATTTCTCTG
>U_DIR:001771-3
AAAAATTACAATAATTTCTCTGA
>U_DIR:001772-4
AAAAATTACAATAATTTCTCTGAA
>U_DIR:001773-1
AAAAATTACAATAATTTCTCTGAAA
>U_DIR:001774-1
AAAAATTACAATAATTTCTCTGAAG
>U_DIR:001775-10
AAAAATTACAATAATTTCTCTGC
>U_DIR:001776-12
AAAAATTACAATAATTTCTCTGCA
>U_DIR:001777-7
AAAAATTACAATAATTTCTCTGCAA
>U_DIR:001778-1
AAAAATTACAATAATTTCTCTGCT
>U_DIR:001779-2
AAAAATTACAATAATTTCTCTGCTA
>U_DIR:00177A-1
AAAAATTACAATAATTTCTCTTC
>U_DIR:00177B-1
AAAAATTACAATAATTTCTCTTCA
>U_DIR:00177C-2
AAAAATTACAATAATTTCTCTTCAA
>U_DIR:00177D-1
AAAAATTACAATAATTTTTCTGCA
>U_DIR:00177E-1
AAAAATTACACAAACAGCA
>U_DIR:00177F-1
AAAAATTACATGAATTATTGTCTA
>U_DIR:001780-1
AAAAATTACATGCATGAAGAATT
>U_DIR:001781-1
AAAAATTACCTTATCATAACTTTA
>U_DIR:001782-1
AAAAATTACGTCCTTCATG
>U_DIR:001783-8
AAAAATTACTACATCTCCA
>U_DIR:001784-1
AAAAATTACTACATCTCTA
>U_DIR:001785-1
AAAAATTACTACATCTCTT
>U_DIR:001786-1
AAAAATTACTCAATTCTGC
>U_DIR:001787-2
AAAAATTACTCAATTCTGCCA
>U_DIR:001788-1
AAAAATTACTCTCACTTAATTGC
>U_DIR:001789-1
AAAAATTACTGAGTTGCCCA
>U_DIR:00178A-2
AAAAATTACTTGGAAAATTAT
>U_DIR:00178B-1
AAAAATTAGAAAAAATTGGGCAA
>U_DIR:00178C-1
AAAAATTAGAAATTAAACGTTCAA
>U_DIR:00178D-1
AAAAATTAGAGACGATTGGTATCC
>U_DIR:00178E-3
AAAAATTAGAGTGCTCAAT
>U_DIR:00178F-2
AAAAATTAGAGTGCTCAATGCGGGCT
>U_DIR:001790-1
AAAAATTAGAGTGTCGAC
>U_DIR:001791-1
AAAAATTAGATCGGGTATTTTA
>U_DIR:001792-1
AAAAATTAGCACCACGACTGACG
>U_DIR:001793-1
AAAAATTAGCCAAGGCGAGCTTT
>U_DIR:001794-1
AAAAATTAGCGATGACTTTGTT
>U_DIR:001795-1
AAAAATTAGCTATGACTTTTTTT
>U_DIR:001796-1
AAAAATTAGCTTTGAATATGTTT
>U_DIR:001797-1
AAAAATTAGGGTTGAATATAC
>U_DIR:001798-2
AAAAATTAGTAATTAAACGAT
>U_DIR:001799-2
AAAAATTAGTAATTAAACGATC
>U_DIR:00179A-4
AAAAATTAGTAATTAAACGATCA
>U_DIR:00179B-1
AAAAATTAGTAATTAAACGATCAG
>U_DIR:00179C-1
AAAAATTAGTATCACAAAATCA
>U_DIR:00179D-1
AAAAATTAGTTATTAAAAGA
>U_DIR:00179E-1
AAAAATTAGTTATTTTGAACTCA
>U_DIR:00179F-1
AAAAATTAGTTTAGGACATTTGC
>U_DIR:0017A0-1
AAAAATTAGTTTATACGGCTTTAA
>U_DIR:0017A1-1
AAAAATTATAACATACATGACA
>U_DIR:0017A2-1
AAAAATTATAATTTAGGACCAAT
>U_DIR:0017A3-1
AAAAATTATACAACATTACAA
>U_DIR:0017A4-1
AAAAATTATAGCACTCTTCGA
>U_DIR:0017A5-1
AAAAATTATATGCATTGGTC
>U_DIR:0017A6-1
AAAAATTATATGCGTTGGTCAA
>U_DIR:0017A7-1
AAAAATTATATTCATTTGTCAATT
>U_DIR:0017A8-1
AAAAATTATCACGTCAATTA
>U_DIR:0017A9-1
AAAAATTATCACTTAAACAGTTTCA
>U_DIR:0017AA-1
AAAAATTATCATGAATTTA
>U_DIR:0017AB-1
AAAAATTATCATGGATATCCAC
>U_DIR:0017AC-1
AAAAATTATCCAGTAACTATTTAAA
>U_DIR:0017AD-1
AAAAATTATCCCGAAATTGGA
>U_DIR:0017AE-1
AAAAATTATCCGAAGATAAACTT
>U_DIR:0017AF-2
AAAAATTATGAGGAACTCGCACA
>U_DIR:0017B0-1
AAAAATTATGATAGGGTTAGGTT
>U_DIR:0017B1-1
AAAAATTATGCTGTTGGCG
>U_DIR:0017B2-1
AAAAATTATGCTGTTGGCGAGT
>U_DIR:0017B3-1
AAAAATTATGTCGCGAACGATTGT
>U_DIR:0017B4-1
AAAAATTATGTTTGAATACCA
>U_DIR:0017B5-3
AAAAATTATTAAACAAATGGAA
>U_DIR:0017B6-1
AAAAATTATTAAATTTGTAATAA
>U_DIR:0017B7-1
AAAAATTATTAATGAATAAT
>U_DIR:0017B8-1
AAAAATTATTACAATTAACTAAG
>U_DIR:0017B9-1
AAAAATTATTCCAAATTATTTCAA
>U_DIR:0017BA-1
AAAAATTATTCGAAGAAAAAA
>U_DIR:0017BB-1
AAAAATTATTCGAAGAGAA
>U_DIR:0017BC-1
AAAAATTATTCGAAGAT
>U_DIR:0017BD-4
AAAAATTATTCGAAGATA
>U_DIR:0017BE-10
AAAAATTATTCGAAGATAA
>U_DIR:0017BF-26
AAAAATTATTCGAAGATAAA
>U_DIR:0017C0-11
AAAAATTATTCGAAGATAAAA
>U_DIR:0017C1-2
AAAAATTATTCGAAGATAAAAA
>U_DIR:0017C2-1
AAAAATTATTCGAAGATAAAAAAAA
>U_DIR:0017C3-16
AAAAATTATTCGAAGATAAAC
>U_DIR:0017C4-10
AAAAATTATTCGAAGATAAACA
>U_DIR:0017C5-2
AAAAATTATTCGAAGATAAACAA
>U_DIR:0017C6-1
AAAAATTATTCGAAGATAAACG
>U_DIR:0017C7-58
AAAAATTATTCGAAGATAAACT
>U_DIR:0017C8-20
AAAAATTATTCGAAGATAAACTA
>U_DIR:0017C9-1
AAAAATTATTCGAAGATAAACTAA
>U_DIR:0017CA-48
AAAAATTATTCGAAGATAAACTT
>U_DIR:0017CB-8
AAAAATTATTCGAAGATAAACTTA
>U_DIR:0017CC-3
AAAAATTATTCGAAGATAAACTTAA
>U_DIR:0017CD-1
AAAAATTATTCGAAGATAAACTTAG
>U_DIR:0017CE-6
AAAAATTATTCGAAGATAAACTTC
>U_DIR:0017CF-1
AAAAATTATTCGAAGATAAACTTCA
>U_DIR:0017D0-1
AAAAATTATTCGAAGATAAACTTCAA
>U_DIR:0017D1-1
AAAAATTATTCGAAGATAAACTTT
>U_DIR:0017D2-1
AAAAATTATTCGAAGATAAACTTTA
>U_DIR:0017D3-1
AAAAATTATTCGAAGATAAAGA
>U_DIR:0017D4-2
AAAAATTATTCGAAGATAAATT
>U_DIR:0017D5-1
AAAAATTATTCGAAGATAAGCT
>U_DIR:0017D6-1
AAAAATTATTCGAAGATACAA
>U_DIR:0017D7-1
AAAAATTATTCGAAGATAGAA
>U_DIR:0017D8-1
AAAAATTATTCGAAGATGA
>U_DIR:0017D9-1
AAAAATTATTCGAAGTTAAAA
>U_DIR:0017DA-1
AAAAATTATTCGAATATAAAC
>U_DIR:0017DB-1
AAAAATTATTCGAATATAAACT
>U_DIR:0017DC-1
AAAAATTATTCGAATATAAACTTC
>U_DIR:0017DD-1
AAAAATTATTCGAGGATAAACTTA
>U_DIR:0017DE-1
AAAAATTATTCGGAGATAAACT
>U_DIR:0017DF-1
AAAAATTATTCTAAGATAAAC
>U_DIR:0017E0-1
AAAAATTATTCTAAGATAAACGA
>U_DIR:0017E1-6
AAAAATTATTCTAAGATAAACT
>U_DIR:0017E2-2
AAAAATTATTCTAAGATAAACTT
>U_DIR:0017E3-1
AAAAATTATTCTAAGATAAATTA
>U_DIR:0017E4-1
AAAAATTATTCTAAGATAATAA
>U_DIR:0017E5-1
AAAAATTATTGTCGCGAAAGGTTT
>U_DIR:0017E6-1
AAAAATTATTTCAAGCATTAAAA
>U_DIR:0017E7-1
AAAAATTATTTGAAGAGAAAAAAAAA
>U_DIR:0017E8-1
AAAAATTATTTGTAGATAAAAA
>U_DIR:0017E9-1
AAAAATTATTTGTTTCTTTGAG
>U_DIR:0017EA-1
AAAAATTCAAAATTTAAATTT
>U_DIR:0017EB-1
AAAAATTCAAAGGATGGAGAGAA
>U_DIR:0017EC-1
AAAAATTCAAGCCATCCA
>U_DIR:0017ED-1
AAAAATTCAAGCGTTAATGCTGT
>U_DIR:0017EE-1
AAAAATTCAAGGTAACTGTGACA
>U_DIR:0017EF-1
AAAAATTCAATGCTAGTTGCTT
>U_DIR:0017F0-1
AAAAATTCACACTTAAATAAGTA
>U_DIR:0017F1-1
AAAAATTCACCAACAAGTCA
>U_DIR:0017F2-1
AAAAATTCACCCCAGGATGCCA
>U_DIR:0017F3-1
AAAAATTCACCTGTCTGGTATTCAT
>U_DIR:0017F4-1
AAAAATTCACTTTTACTTTTTCT
>U_DIR:0017F5-1
AAAAATTCAGACTTGTGTTTCACG
>U_DIR:0017F6-1
AAAAATTCAGTTTTAAAAGCTTT
>U_DIR:0017F7-2
AAAAATTCATAATCCCGAAAT
>U_DIR:0017F8-1
AAAAATTCATACTTGTGTTTCA
>U_DIR:0017F9-1
AAAAATTCATATGGAGTTCGA
>U_DIR:0017FA-1
AAAAATTCATCAATAGTGA
>U_DIR:0017FB-5
AAAAATTCATCAGCAAAATTAA
>U_DIR:0017FC-1
AAAAATTCATGTGAGTCACGTC
>U_DIR:0017FD-1
AAAAATTCATTTTTCCAAATTA
>U_DIR:0017FE-1
AAAAATTCCAACGAACGGTGAAAAGA
>U_DIR:0017FF-1
AAAAATTCCAACGAACGTTGAAAAGA
>U_DIR:001800-1
AAAAATTCCAATAATTTCTCTGCAA
>U_DIR:001801-1
AAAAATTCCAATGTTAAAAT
>U_DIR:001802-1
AAAAATTCCACAATTTCTATCC
>U_DIR:001803-1
AAAAATTCCATATATTCTCTGA
>U_DIR:001804-1
AAAAATTCCCAAAATTGATAAA
>U_DIR:001805-1
AAAAATTCCCTTCTGTTTTAAGT
>U_DIR:001806-1
AAAAATTCCGTAGTTTTC
>U_DIR:001807-1
AAAAATTCCGTAGTTTTCTTTT
>U_DIR:001808-1
AAAAATTCCTAAGAATCA
>U_DIR:001809-1
AAAAATTCCTAGAGAAACCA
>U_DIR:00180A-2
AAAAATTCCTAGAGAAACCAGA
>U_DIR:00180B-1
AAAAATTCGAGAGTTGCAA
>U_DIR:00180C-1
AAAAATTCGCGATTTGGAAGATAAA
>U_DIR:00180D-1
AAAAATTCGCTAAGAAGA
>U_DIR:00180E-2
AAAAATTCGCTAAGAAGAGCCA
>U_DIR:00180F-1
AAAAATTCGCTAAGAAGATCCA
>U_DIR:001810-1
AAAAATTCGCTGTAACTCAA
>U_DIR:001811-1
AAAAATTCGGAAGCAATGTAA
>U_DIR:001812-1
AAAAATTCGGTTACAAAAAAA
>U_DIR:001813-1
AAAAATTCGTAACAAGTTTTC
>U_DIR:001814-1
AAAAATTCTAACTCTGATGTAA
>U_DIR:001815-1
AAAAATTCTAATATATGTAGTCACCGTTA
>U_DIR:001816-1
AAAAATTCTACATACTATAG
>U_DIR:001817-6
AAAAATTCTACATACTATAGCA
>U_DIR:001818-7
AAAAATTCTACATACTATAGCAA
>U_DIR:001819-1
AAAAATTCTAGTAAATGTCTCA
>U_DIR:00181A-1
AAAAATTCTCCGTCTTTTA
>U_DIR:00181B-1
AAAAATTCTCGGCAGATAAATTC
>U_DIR:00181C-1
AAAAATTCTCTAAGAAGAGCCAA
>U_DIR:00181D-1
AAAAATTCTCTAAGAAGATCCA
>U_DIR:00181E-1
AAAAATTCTCTCTCTTTTCATAA
>U_DIR:00181F-1
AAAAATTCTTACTGATTGTAGGGTTT
>U_DIR:001820-1
AAAAATTCTTCAAATCCATCCA
>U_DIR:001821-1
AAAAATTCTTCGTCGTTAGATAA
>U_DIR:001822-1
AAAAATTCTTCTATGATTAC
>U_DIR:001823-1
AAAAATTCTTGTAATTATGTCTCT
>U_DIR:001824-1
AAAAATTCTTTCTTTTTATTTAG
>U_DIR:001825-1
AAAAATTCTTTTATTCATTGCAA
>U_DIR:001826-1
AAAAATTGAAAATTAGGAAACCA
>U_DIR:001827-1
AAAAATTGAAACATTATTATAGA
>U_DIR:001828-2
AAAAATTGAAACGATACGTACTAGGAAC
>U_DIR:001829-1
AAAAATTGAAAGAATTAAAAAGCAA
>U_DIR:00182A-1
AAAAATTGAAATCATTTTAGCA
>U_DIR:00182B-1
AAAAATTGAAATCGGAAGATC
>U_DIR:00182C-1
AAAAATTGAAATTGAATTCGTCT
>U_DIR:00182D-1
AAAAATTGAACCACTTGTACTC
>U_DIR:00182E-1
AAAAATTGAAGTATACTTTGGTCT
>U_DIR:00182F-1
AAAAATTGAAGTATTAGGGAA
>U_DIR:001830-2
AAAAATTGAATTACATGTACTCA
>U_DIR:001831-3
AAAAATTGAATTACTTGTAC
>U_DIR:001832-1
AAAAATTGAATTACTTGTACAA
>U_DIR:001833-5
AAAAATTGAATTACTTGTACTCA
>U_DIR:001834-1
AAAAATTGAATTACTTGTACTCAAAA
>U_DIR:001835-1
AAAAATTGAATTATTTGTACTCA
>U_DIR:001836-1
AAAAATTGAATTCGTCTGTTTCTTTA
>U_DIR:001837-1
AAAAATTGACCCAAATACG
>U_DIR:001838-1
AAAAATTGACTGTGACTCTTC
>U_DIR:001839-1
AAAAATTGAGAAACAGGAT
>U_DIR:00183A-1
AAAAATTGAGAGTTTGGAGGCA
>U_DIR:00183B-1
AAAAATTGAGTCAGAAGTTC
>U_DIR:00183C-1
AAAAATTGATAATTAAACGATCA
>U_DIR:00183D-1
AAAAATTGATAATTAAACTATCA
>U_DIR:00183E-1
AAAAATTGATAGGAATGTTT
>U_DIR:00183F-1
AAAAATTGATAGGAATGTTTGA
>U_DIR:001840-1
AAAAATTGATAGGAATTTTTT
>U_DIR:001841-1
AAAAATTGATATTATGAAATAAA
>U_DIR:001842-2
AAAAATTGATCACCGAAATTAA
>U_DIR:001843-1
AAAAATTGATCACCGAAATTAAA
>U_DIR:001844-1
AAAAATTGATCGTAAACAAG
>U_DIR:001845-1
AAAAATTGATGAAGTAGCACAATT
>U_DIR:001846-1
AAAAATTGATGCAGAGCTA
>U_DIR:001847-1
AAAAATTGATGCTTTAGTCAA
>U_DIR:001848-14
AAAAATTGATTAATTAGA
>U_DIR:001849-4
AAAAATTGATTAATTAGAA
>U_DIR:00184A-1
AAAAATTGATTAATTAGAAAA
>U_DIR:00184B-1
AAAAATTGATTAATTAGAAAAA
>U_DIR:00184C-1
AAAAATTGATTAATTAGAACA
>U_DIR:00184D-1
AAAAATTGATTAATTAGAACC
>U_DIR:00184E-1
AAAAATTGATTAATTAGAACCAA
>U_DIR:00184F-1
AAAAATTGATTATGGTGAAAAT
>U_DIR:001850-1
AAAAATTGATTGACAAATAAGA
>U_DIR:001851-1
AAAAATTGATTGATTAGA
>U_DIR:001852-1
AAAAATTGCCAATACTATCAGA
>U_DIR:001853-1
AAAAATTGCGTAGTGGAGGACGCACTGAT
>U_DIR:001854-1
AAAAATTGCTAACGGAG
>U_DIR:001855-1
AAAAATTGCTAACGGAGCTGCTG
>U_DIR:001856-1
AAAAATTGCTACATCTCCA
>U_DIR:001857-1
AAAAATTGCTGAAGACAGTAT
>U_DIR:001858-1
AAAAATTGGATAAAATAATAAA
>U_DIR:001859-1
AAAAATTGGCAAGTGTGCTGTTC
>U_DIR:00185A-1
AAAAATTGGCGGTAGGAT
>U_DIR:00185B-1
AAAAATTGGGAAGTGTAGC
>U_DIR:00185C-1
AAAAATTGGGAGACATGCTGCAAGAG
>U_DIR:00185D-1
AAAAATTGGGGCTCGAAAACATGCATC
>U_DIR:00185E-1
AAAAATTGGGGTAGATGC
>U_DIR:00185F-1
AAAAATTGGTTAATTTGAAGAGGAA
>U_DIR:001860-2
AAAAATTGGTTTATTTCTCTGTTA
>U_DIR:001861-1
AAAAATTGTATTTTCTTGCGA
>U_DIR:001862-1
AAAAATTGTCCAATTGAGACATACA
>U_DIR:001863-1
AAAAATTGTCCCACAAATATGC
>U_DIR:001864-1
AAAAATTGTCCCACAAATATGCA
>U_DIR:001865-1
AAAAATTGTCGAGCAACGCT
>U_DIR:001866-1
AAAAATTGTCGCCACTGTCTAG
>U_DIR:001867-2
AAAAATTGTCGCCATTGTCTA
>U_DIR:001868-1
AAAAATTGTCGCGAAAGGTT
>U_DIR:001869-1
AAAAATTGTGGAATTGTTGGAGGAAT
>U_DIR:00186A-1
AAAAATTGTGTCGTGAAAGGTTT
>U_DIR:00186B-1
AAAAATTGTGTTGAACAAAGATA
>U_DIR:00186C-1
AAAAATTGTTATTATGCAATATGGAA
>U_DIR:00186D-1
AAAAATTTAAAGCTAATAATTAATA
>U_DIR:00186E-1
AAAAATTTAAATAGGCATGATG
>U_DIR:00186F-1
AAAAATTTAAATCCTTATGGTAT
>U_DIR:001870-1
AAAAATTTAAATCTCCATGGTAT
>U_DIR:001871-1
AAAAATTTAAATGGACT
>U_DIR:001872-1
AAAAATTTAAATTTCTGTTAA
>U_DIR:001873-1
AAAAATTTAAGTTATACTTACCA
>U_DIR:001874-1
AAAAATTTAATCAAGCAAGA
>U_DIR:001875-1
AAAAATTTAATCTTTTTTTTTCAG
>U_DIR:001876-1
AAAAATTTAATGAAAGAATACC
>U_DIR:001877-1
AAAAATTTAATGCTTCGATGTGAA
>U_DIR:001878-1
AAAAATTTAATGCTTCGATGTTAA
>U_DIR:001879-1
AAAAATTTAATTACTTGTACT
>U_DIR:00187A-1
AAAAATTTAATTACTTGTACTCATG
>U_DIR:00187B-1
AAAAATTTAATTCGTCTTGTTCT
>U_DIR:00187C-1
AAAAATTTACATAGACCTATCCA
>U_DIR:00187D-1
AAAAATTTACTGGAATCTGAA
>U_DIR:00187E-1
AAAAATTTACTGTACAAATTG
>U_DIR:00187F-1
AAAAATTTACTTCCACTACTTTTGAA
>U_DIR:001880-1
AAAAATTTAGAATTATTCT
>U_DIR:001881-2
AAAAATTTAGAATTTTTGACTCTTAATC
>U_DIR:001882-1
AAAAATTTAGCAAATTTTCTA
>U_DIR:001883-1
AAAAATTTAGGAGTAAATTATCA
>U_DIR:001884-2
AAAAATTTAGGGTATTAGGT
>U_DIR:001885-1
AAAAATTTATAAACTCGATACCA
>U_DIR:001886-1
AAAAATTTATATGTGATTTCAG
>U_DIR:001887-2
AAAAATTTATCAAAATAGTTCAA
>U_DIR:001888-1
AAAAATTTATCATTAATAAAAA
>U_DIR:001889-1
AAAAATTTATCTTTCATT
>U_DIR:00188A-3
AAAAATTTATCTTTCATTT
>U_DIR:00188B-1
AAAAATTTATCTTTCATTTGA
>U_DIR:00188C-1
AAAAATTTATGATTGGGGAATTT
>U_DIR:00188D-1
AAAAATTTATGCCTTCAAATATTA
>U_DIR:00188E-2
AAAAATTTATTAATTAGAA
>U_DIR:00188F-1
AAAAATTTATTCAACATTAAGATCA
>U_DIR:001890-1
AAAAATTTATTCCTTCAAATAT
>U_DIR:001891-1
AAAAATTTATTGACAAATAAGA
>U_DIR:001892-1
AAAAATTTCAACGCTCTA
>U_DIR:001893-1
AAAAATTTCAACGCTCTAAC
>U_DIR:001894-2
AAAAATTTCAACGCTCTAACC
>U_DIR:001895-7
AAAAATTTCAACGCTCTAACCA
>U_DIR:001896-1
AAAAATTTCAATGTAACGCTTTTAG
>U_DIR:001897-1
AAAAATTTCACTAGATGAATTCAC
>U_DIR:001898-1
AAAAATTTCACTGACTCCAGTA
>U_DIR:001899-1
AAAAATTTCAGGACACGAAACCT
>U_DIR:00189A-1
AAAAATTTCAGGACACGTAACC
>U_DIR:00189B-1
AAAAATTTCAGGTTTGATAACC
>U_DIR:00189C-1
AAAAATTTCATAGCAAAAAAAA
>U_DIR:00189D-1
AAAAATTTCATGCATTTTCCAG
>U_DIR:00189E-2
AAAAATTTCCACTTTCTTATTGA
>U_DIR:00189F-1
AAAAATTTCCACTTTCTTATTGC
>U_DIR:0018A0-1
AAAAATTTCCACTTTCTTATTGCA
>U_DIR:0018A1-1
AAAAATTTCCACTTTCTTATTGCT
>U_DIR:0018A2-1
AAAAATTTCCACTTTCTTATTGCTA
>U_DIR:0018A3-1
AAAAATTTCCAGTTTATC
>U_DIR:0018A4-1
AAAAATTTCCATTCCTTTTCAACCTCG
>U_DIR:0018A5-1
AAAAATTTCCTGAGTTATCCA
>U_DIR:0018A6-1
AAAAATTTCCTGGTTTGTTTTGA
>U_DIR:0018A7-1
AAAAATTTCGAAACCAATAGTAG
>U_DIR:0018A8-1
AAAAATTTCGAAATACATATAA
>U_DIR:0018A9-1
AAAAATTTCGAAATACATATAAT
>U_DIR:0018AA-1
AAAAATTTCGAATCGCACCAATA
>U_DIR:0018AB-1
AAAAATTTCGATATTTGAATGTT
>U_DIR:0018AC-1
AAAAATTTCGATATTTGAATGTTC
>U_DIR:0018AD-2
AAAAATTTCGATATTTGAATGTTCG
>U_DIR:0018AE-2
AAAAATTTCGTCAAAACTCATT
>U_DIR:0018AF-1
AAAAATTTCGTCTCGTAATGGTGA
>U_DIR:0018B0-1
AAAAATTTCTAATTATAAACCA
>U_DIR:0018B1-1
AAAAATTTCTATAAATGGGAA
>U_DIR:0018B2-1
AAAAATTTCTCAGTACCA
>U_DIR:0018B3-1
AAAAATTTCTCAGTACCAACA
>U_DIR:0018B4-1
AAAAATTTCTCAGTTAGCAAG
>U_DIR:0018B5-1
AAAAATTTCTGATAATGATGAGTC
>U_DIR:0018B6-1
AAAAATTTCTGATTATCATACCT
>U_DIR:0018B7-1
AAAAATTTCTGTACGTAAATCA
>U_DIR:0018B8-1
AAAAATTTCTTAACGAAAAAAAAA
>U_DIR:0018B9-1
AAAAATTTCTTATTTTAAAAAAAA
>U_DIR:0018BA-1
AAAAATTTCTTCTCGAGAACAC
>U_DIR:0018BB-1
AAAAATTTCTTGCGTTAT
>U_DIR:0018BC-1
AAAAATTTCTTTATTAATTAAGTGA
>U_DIR:0018BD-2
AAAAATTTCTTTCGAAAAA
>U_DIR:0018BE-1
AAAAATTTCTTTCGTTCTTTCA
>U_DIR:0018BF-1
AAAAATTTCTTTCGTTCTTTCAT
>U_DIR:0018C0-1
AAAAATTTGAAGAGGTAGAATA
>U_DIR:0018C1-2
AAAAATTTGAAGAGGTAGAATAC
>U_DIR:0018C2-1
AAAAATTTGAAGAGGTAGAATCA
>U_DIR:0018C3-1
AAAAATTTGACATGATTCCCGGCTCGA
>U_DIR:0018C4-1
AAAAATTTGACGTTGGGTGATGTCT
>U_DIR:0018C5-1
AAAAATTTGCCCAAATAAATGCT
>U_DIR:0018C6-1
AAAAATTTGCTGCTACAAACCAA
>U_DIR:0018C7-1
AAAAATTTGCTGGCTACTTACCA
>U_DIR:0018C8-1
AAAAATTTGGAACGCTTCA
>U_DIR:0018C9-2
AAAAATTTGGAACGCTTCACGA
>U_DIR:0018CA-1
AAAAATTTGGAACGCTTCAG
>U_DIR:0018CB-1
AAAAATTTGGTCGTGTTCA
>U_DIR:0018CC-1
AAAAATTTGTCGCGAAAGGTTG
>U_DIR:0018CD-2
AAAAATTTGTCGCGAAAGGTTGAAA
>U_DIR:0018CE-1
AAAAATTTGTCGCGAAAGTTTGT
>U_DIR:0018CF-1
AAAAATTTGTTGCAACCAAA
>U_DIR:0018D0-1
AAAAATTTTAAAATTTGTTATAG
>U_DIR:0018D1-1
AAAAATTTTAATGAGTGCGGCAA
>U_DIR:0018D2-2
AAAAATTTTAATGTTCCGTATTTCCAG
>U_DIR:0018D3-1
AAAAATTTTACTTCAAGCCACAA
>U_DIR:0018D4-1
AAAAATTTTATATCAATACGCTGCT
>U_DIR:0018D5-1
AAAAATTTTATCAACTACGAAAAA
>U_DIR:0018D6-1
AAAAATTTTATCGCTAAATGTTGA
>U_DIR:0018D7-1
AAAAATTTTATGGTTAGTT
>U_DIR:0018D8-2
AAAAATTTTCAACGAAATTAAAA
>U_DIR:0018D9-1
AAAAATTTTCAGAGCGATTCAAC
>U_DIR:0018DA-1
AAAAATTTTCCAGGAATTAACA
>U_DIR:0018DB-1
AAAAATTTTCCCTTCGTAG
>U_DIR:0018DC-1
AAAAATTTTCCTTTTCTTCTATTG
>U_DIR:0018DD-1
AAAAATTTTCGAATTCATATTTATTTATAA
>U_DIR:0018DE-1
AAAAATTTTCGCGAAAGGTTGA
>U_DIR:0018DF-2
AAAAATTTTCTAGCTCCGAGTTA
>U_DIR:0018E0-1
AAAAATTTTCTAGCTCCTATTA
>U_DIR:0018E1-1
AAAAATTTTCTCGAAAGGTTGAA
>U_DIR:0018E2-1
AAAAATTTTCTCTAATTCCGATAGCA
>U_DIR:0018E3-2
AAAAATTTTCTTAATTTGA
>U_DIR:0018E4-2
AAAAATTTTCTTAATTTGAGA
>U_DIR:0018E5-1
AAAAATTTTCTTAATTTGAGAA
>U_DIR:0018E6-1
AAAAATTTTCTTAATTTGAGAAT
>U_DIR:0018E7-1
AAAAATTTTCTTAATTTTATA
>U_DIR:0018E8-1
AAAAATTTTCTTAATTTTATAA
>U_DIR:0018E9-1
AAAAATTTTCTTTCCTTCA
>U_DIR:0018EA-1
AAAAATTTTCTTTCCTTCATTATCTT
>U_DIR:0018EB-1
AAAAATTTTCTTTTTCTTCA
>U_DIR:0018EC-1
AAAAATTTTGCTAAAATTGCGAT
>U_DIR:0018ED-1
AAAAATTTTGGGCAGTGTAATAA
>U_DIR:0018EE-1
AAAAATTTTGTATATAATTAA
>U_DIR:0018EF-1
AAAAATTTTGTCACGAAACTCT
>U_DIR:0018F0-1
AAAAATTTTGTCGCAAAAGGTTGTA
>U_DIR:0018F1-1
AAAAATTTTGTCGCCAAAGGTTGAA
>U_DIR:0018F2-1
AAAAATTTTGTCGCGAAAG
>U_DIR:0018F3-1
AAAAATTTTGTCGCGAAAGA
>U_DIR:0018F4-1
AAAAATTTTGTCGCGAAAGCTTG
>U_DIR:0018F5-1
AAAAATTTTGTCGCGAAAGG
>U_DIR:0018F6-1
AAAAATTTTGTCGCGAAAGGAAAAA
>U_DIR:0018F7-9
AAAAATTTTGTCGCGAAAGGT
>U_DIR:0018F8-2
AAAAATTTTGTCGCGAAAGGTA
>U_DIR:0018F9-1
AAAAATTTTGTCGCGAAAGGTAAA
>U_DIR:0018FA-46
AAAAATTTTGTCGCGAAAGGTT
>U_DIR:0018FB-6
AAAAATTTTGTCGCGAAAGGTTA
>U_DIR:0018FC-1
AAAAATTTTGTCGCGAAAGGTTAA
>U_DIR:0018FD-1
AAAAATTTTGTCGCGAAAGGTTAAGAA
>U_DIR:0018FE-63
AAAAATTTTGTCGCGAAAGGTTG
>U_DIR:0018FF-60
AAAAATTTTGTCGCGAAAGGTTGA
>U_DIR:001900-17
AAAAATTTTGTCGCGAAAGGTTGAA
>U_DIR:001901-2
AAAAATTTTGTCGCGAAAGGTTGAAA
>U_DIR:001902-1
AAAAATTTTGTCGCGAAAGGTTGAAAA
>U_DIR:001903-2
AAAAATTTTGTCGCGAAAGGTTGAAAAA
>U_DIR:001904-1
AAAAATTTTGTCGCGAAAGGTTGAGAAA
>U_DIR:001905-1
AAAAATTTTGTCGCGAAAGGTTGATT
>U_DIR:001906-12
AAAAATTTTGTCGCGAAAGGTTGT
>U_DIR:001907-1
AAAAATTTTGTCGCGAAAGGTTGTA
>U_DIR:001908-1
AAAAATTTTGTCGCGAAAGGTTGTAA
>U_DIR:001909-1
AAAAATTTTGTCGCGAAAGGTTGTAAAA
>U_DIR:00190A-1
AAAAATTTTGTCGCGAAAGGTTGTAT
>U_DIR:00190B-2
AAAAATTTTGTCGCGAAAGGTTGTC
>U_DIR:00190C-1
AAAAATTTTGTCGCGAAAGGTTGTTT
>U_DIR:00190D-13
AAAAATTTTGTCGCGAAAGGTTT
>U_DIR:00190E-3
AAAAATTTTGTCGCGAAAGGTTTA
>U_DIR:00190F-1
AAAAATTTTGTCGCGAAAGTTGTA
>U_DIR:001910-5
AAAAATTTTGTCGCGAAAGTTT
>U_DIR:001911-5
AAAAATTTTGTCGCGAAAGTTTG
>U_DIR:001912-2
AAAAATTTTGTCGCGAAAGTTTGA
>U_DIR:001913-1
AAAAATTTTGTCGCGAAAGTTTGAA
>U_DIR:001914-1
AAAAATTTTGTCGCGAAAGTTTT
>U_DIR:001915-1
AAAAATTTTGTCGCGAAAGTTTTA
>U_DIR:001916-1
AAAAATTTTGTCGCGAAATGTT
>U_DIR:001917-2
AAAAATTTTGTCGCGAAATGTTGAA
>U_DIR:001918-1
AAAAATTTTGTCGCGAAATGTTGT
>U_DIR:001919-1
AAAAATTTTGTCGCGAAATGTTGTA
>U_DIR:00191A-1
AAAAATTTTGTCGCGAAATGTTT
>U_DIR:00191B-1
AAAAATTTTGTCGCGAAATGTTTAA
>U_DIR:00191C-1
AAAAATTTTGTCGCGAAATTTT
>U_DIR:00191D-2
AAAAATTTTGTCGCGAAATTTTG
>U_DIR:00191E-1
AAAAATTTTGTCGCGACAGGTTGAA
>U_DIR:00191F-1
AAAAATTTTGTCGCGCAATGTTTA
>U_DIR:001920-1
AAAAATTTTGTCGCTAAAGGTT
>U_DIR:001921-1
AAAAATTTTGTCGTGAAAGGTTA
>U_DIR:001922-1
AAAAATTTTGTCGTGTTTCCAC
>U_DIR:001923-1
AAAAATTTTGTCTCGAAAGGTT
>U_DIR:001924-1
AAAAATTTTGTCTCGAAAGTTTGTAT
>U_DIR:001925-1
AAAAATTTTGTCTCGAAAGTTTT
>U_DIR:001926-1
AAAAATTTTGTCTCGAAATGTTT
>U_DIR:001927-1
AAAAATTTTGTGCAGCAA
>U_DIR:001928-1
AAAAATTTTGTTGCGAAAGGTT
>U_DIR:001929-2
AAAAATTTTTAAATCTTACCA
>U_DIR:00192A-2
AAAAATTTTTAAATCTTACCAT
>U_DIR:00192B-2
AAAAATTTTTAAATCTTACCATT
>U_DIR:00192C-7
AAAAATTTTTAAATCTTACCATTA
>U_DIR:00192D-1
AAAAATTTTTAAATCTTACTATT
>U_DIR:00192E-1
AAAAATTTTTACATTCTTCAT
>U_DIR:00192F-1
AAAAATTTTTATCCTGAAAT
>U_DIR:001930-1
AAAAATTTTTCATTTGCTGAT
>U_DIR:001931-1
AAAAATTTTTCGAAGATACTA
>U_DIR:001932-1
AAAAATTTTTCTCCGGATTGTT
>U_DIR:001933-1
AAAAATTTTTCTCCGGTTCTTTG
>U_DIR:001934-1
AAAAATTTTTCTGCGGATTGGT
>U_DIR:001935-1
AAAAATTTTTCTGCGGATTTGTA
>U_DIR:001936-1
AAAAATTTTTCTGTTGATTTGT
>U_DIR:001937-1
AAAAATTTTTCTTTGATCCTTTTCA
>U_DIR:001938-1
AAAAATTTTTGAAAAAAAA
>U_DIR:001939-1
AAAAATTTTTGACTAGTTGTTTTGTT
>U_DIR:00193A-1
AAAAATTTTTGCAAAATTTACGGAAAA
>U_DIR:00193B-2
AAAAATTTTTGCAAAATTTATGG
>U_DIR:00193C-1
AAAAATTTTTGCAAAATTTATTGA
>U_DIR:00193D-1
AAAAATTTTTGTACAAAGGATAA
>U_DIR:00193E-1
AAAAATTTTTGTCGCGAAAGGTCG
>U_DIR:00193F-1
AAAAATTTTTTCCATTCTTTTTT
>U_DIR:001940-2
AAAAATTTTTTCCATTCTTTTTTA
>U_DIR:001941-1
AAAAATTTTTTCGCGAAAGGTT
>U_DIR:001942-1
AAAAATTTTTTCGCGAAAGGTTA
>U_DIR:001943-1
AAAAATTTTTTCGCGAAAGGTTG
>U_DIR:001944-2
AAAAATTTTTTCGCGAAAGGTTGA
>U_DIR:001945-1
AAAAATTTTTTCGCGAAAGGTTGAG
>U_DIR:001946-1
AAAAATTTTTTCGCGAAAGTT
>U_DIR:001947-1
AAAAATTTTTTCGCGAAAGTTTGTA
>U_DIR:001948-2
AAAAATTTTTTCGCGAAAGTTTTA
>U_DIR:001949-1
AAAAATTTTTTCGCGAAATGT
>U_DIR:00194A-1
AAAAATTTTTTCGCTTAATTTTG
>U_DIR:00194B-1
AAAAATTTTTTGCGTTAT
>U_DIR:00194C-1
AAAAATTTTTTGTAATCAACTG
>U_DIR:00194D-2
AAAAATTTTTTGTAATCAACTGT
>U_DIR:00194E-1
AAAAATTTTTTTTAATATTTGGAAG
>U_DIR:00194F-1
AAAACAAAAAAAAAAAA
>U_DIR:001950-1
AAAACAAAAAAAAAAAAAA
>U_DIR:001951-1
AAAACAAAAAAAAAAAAAAAA
>U_DIR:001952-1
AAAACAAAAAAAAAAAACA
>U_DIR:001953-1
AAAACAAAAAAAAAAAGAGA
>U_DIR:001954-1
AAAACAAAAAAAAAAGAGA
>U_DIR:001955-1
AAAACAAAAAAAAAAGGAAAA
>U_DIR:001956-1
AAAACAAAAAAAAAAGGAACAAAAGAAGA
>U_DIR:001957-1
AAAACAAAAAAAAATCGA
>U_DIR:001958-1
AAAACAAAAAAAACAAAGT
>U_DIR:001959-1
AAAACAAAAAAACAAACATGTGT
>U_DIR:00195A-1
AAAACAAAAAAACACAAA
>U_DIR:00195B-1
AAAACAAAAAAACGAAAATGAGT
>U_DIR:00195C-1
AAAACAAAAAAATCTTT
>U_DIR:00195D-1
AAAACAAAAAAATCTTTTCTCCA
>U_DIR:00195E-1
AAAACAAAAAACAAAAAAGGAA
>U_DIR:00195F-1
AAAACAAAAAACCTTTTTTT
>U_DIR:001960-1
AAAACAAAAAACTAAGAAAAACA
>U_DIR:001961-1
AAAACAAAAAAGGCAGTACTC
>U_DIR:001962-1
AAAACAAAAACACATTTATCTTGGAATAG
>U_DIR:001963-1
AAAACAAAAACCAGGTCAGCAAGGT
>U_DIR:001964-1
AAAACAAAAACCCAAGGAT
>U_DIR:001965-1
AAAACAAAAACTCCTCGCGCCC
>U_DIR:001966-1
AAAACAAAAAGAAAAAGAA
>U_DIR:001967-1
AAAACAAAAAGAAACATCATTTCAG
>U_DIR:001968-1
AAAACAAAAAGAACAAATAAAAGTCA
>U_DIR:001969-1
AAAACAAAAAGAATAAAAAAAGA
>U_DIR:00196A-1
AAAACAAAAAGACAATCCATT
>U_DIR:00196B-1
AAAACAAAAAGACAATCCATTAA
>U_DIR:00196C-1
AAAACAAAAAGACAATCCATTAAT
>U_DIR:00196D-1
AAAACAAAAAGACAATCTATTA
>U_DIR:00196E-1
AAAACAAAAAGAGTTATAAGCTTATA
>U_DIR:00196F-1
AAAACAAAAATAAAAATA
>U_DIR:001970-2
AAAACAAAAATACCAAAAATA
>U_DIR:001971-2
AAAACAAAAATTAAGCAATAATGA
>U_DIR:001972-1
AAAACAAAAATTAGAACATGTTT
>U_DIR:001973-1
AAAACAAAAATTGCAATGTGAC
>U_DIR:001974-1
AAAACAAAAATTTCTTTAATTTCC
>U_DIR:001975-1
AAAACAAAACAAAAAACTCAAAAA
>U_DIR:001976-1
AAAACAAAACAAACAAAGGACCC
>U_DIR:001977-1
AAAACAAAACACTCACCTTCC
>U_DIR:001978-4
AAAACAAAACACTCACCTTCCA
>U_DIR:001979-1
AAAACAAAACACTCACCTTCCCA
>U_DIR:00197A-1
AAAACAAAACATTCACCTTCCAC
>U_DIR:00197B-1
AAAACAAAACGGACAGGTAC
>U_DIR:00197C-1
AAAACAAAACGGCAGCAACATCC
>U_DIR:00197D-1
AAAACAAAACTATACGGATTC
>U_DIR:00197E-1
AAAACAAAACTCAATTTCTTCC
>U_DIR:00197F-1
AAAACAAAAGATAATTTTTACA
>U_DIR:001980-1
AAAACAAAAGCAAGAAACGGA
>U_DIR:001981-1
AAAACAAAATAAAATTAAAAAA
>U_DIR:001982-1
AAAACAAAATATCAACCAC
>U_DIR:001983-1
AAAACAAAATGCAATCATTGAAT
>U_DIR:001984-1
AAAACAAAATTAAAAGAGTCAAC
>U_DIR:001985-1
AAAACAAAATTCCAAAACATGC
>U_DIR:001986-1
AAAACAAAATTTGCTGTATCCA
>U_DIR:001987-1
AAAACAAACAAAAAAAAAAA
>U_DIR:001988-1
AAAACAAACAAAAACCAGA
>U_DIR:001989-1
AAAACAAACAAAAATAAAAAAAA
>U_DIR:00198A-1
AAAACAAACAAAAGAAAAAAAAAA
>U_DIR:00198B-1
AAAACAAACAAACAACAAA
>U_DIR:00198C-1
AAAACAAACAAATCATTCACCA
>U_DIR:00198D-1
AAAACAAACAACGAACGAA
>U_DIR:00198E-1
AAAACAAACAACGAACGAAGG
>U_DIR:00198F-2
AAAACAAACAACGAACGAAGGTA
>U_DIR:001990-1
AAAACAAACAATGAAAGTAATAT
>U_DIR:001991-1
AAAACAAACAGAGTCTG
>U_DIR:001992-1
AAAACAAACAGAGTCTGCCA
>U_DIR:001993-3
AAAACAAACAGAGTCTGGCCA
>U_DIR:001994-1
AAAACAAACATCAACTGCAAAAA
>U_DIR:001995-1
AAAACAAACCAGGCAACTTCCAA
>U_DIR:001996-1
AAAACAAACCGATAAAACGACC
>U_DIR:001997-1
AAAACAAACCGATAACACGTCCAA
>U_DIR:001998-1
AAAACAAACCGCGGACACGTCCA
>U_DIR:001999-1
AAAACAAACGATAGTTCCA
>U_DIR:00199A-2
AAAACAAACGATAGTTTC
>U_DIR:00199B-4
AAAACAAACGATAGTTTCCA
>U_DIR:00199C-1
AAAACAAACGCAAATAAAAC
>U_DIR:00199D-1
AAAACAAACGCAAATAAAACCA
>U_DIR:00199E-1
AAAACAAACGTAGCGCATAT
>U_DIR:00199F-1
AAAACAAACGTAGCGCATATCCA
>U_DIR:0019A0-1
AAAACAAACGTTTGTGTAACCA
>U_DIR:0019A1-1
AAAACAAACTACAACAAAAAACG
>U_DIR:0019A2-3
AAAACAAACTACAACAAAAAACGA
>U_DIR:0019A3-1
AAAACAAACTACAACAAAGA
>U_DIR:0019A4-1
AAAACAAACTAGCACTTA
>U_DIR:0019A5-1
AAAACAAACTAGCACTTAC
>U_DIR:0019A6-2
AAAACAAACTAGCACTTACC
>U_DIR:0019A7-1
AAAACAAACTAGCACTTACCA
>U_DIR:0019A8-1
AAAACAAACTCGCGTTAA
>U_DIR:0019A9-2
AAAACAAACTCGCGTTAACCA
>U_DIR:0019AA-1
AAAACAAACTCGCGTTAAT
>U_DIR:0019AB-1
AAAACAAACTGTAGTCATTT
>U_DIR:0019AC-1
AAAACAAACTGTAGTCATTTT
>U_DIR:0019AD-5
AAAACAAACTGTAGTCATTTTA
>U_DIR:0019AE-13
AAAACAAACTGTAGTCATTTTAA
>U_DIR:0019AF-2
AAAACAAACTGTAGTCATTTTAAA
>U_DIR:0019B0-2
AAAACAAACTGTAGTCATTTTAAAA
>U_DIR:0019B1-1
AAAACAAAGAAAAAGAACCCGA
>U_DIR:0019B2-6
AAAACAAAGAAAAAGATGTGA
>U_DIR:0019B3-1
AAAACAAAGAAAAAGATGTGAC
>U_DIR:0019B4-1
AAAACAAAGAAAAAGATGTTA
>U_DIR:0019B5-1
AAAACAAAGAACTGAAATCATGT
>U_DIR:0019B6-1
AAAACAAAGATATACGGCAGGTTA
>U_DIR:0019B7-1
AAAACAAAGATATGCATTCGTCA
>U_DIR:0019B8-1
AAAACAAAGATCTCTCGTTAA
>U_DIR:0019B9-1
AAAACAAAGCCATGATTT
>U_DIR:0019BA-1
AAAACAAAGGAAGTAGTACC
>U_DIR:0019BB-1
AAAACAAAGGAAGTAGTAG
>U_DIR:0019BC-1
AAAACAAAGGATCCATGACTTACCA
>U_DIR:0019BD-1
AAAACAAAGGCGAACAAACA
>U_DIR:0019BE-1
AAAACAAAGGGCGATCCA
>U_DIR:0019BF-1
AAAACAAAGGTTACACGGAACTGA
>U_DIR:0019C0-1
AAAACAAAGTAAGTAGTACCA
>U_DIR:0019C1-1
AAAACAAAGTTAGAAGAAT
>U_DIR:0019C2-1
AAAACAAAGTTATTCGAATGTGA
>U_DIR:0019C3-1
AAAACAAAGTTCTGTATGTGAG
>U_DIR:0019C4-1
AAAACAAAGTTTAGCAGATTA
>U_DIR:0019C5-1
AAAACAAAGTTTGACACC
>U_DIR:0019C6-1
AAAACAAATAATTGAACG
>U_DIR:0019C7-1
AAAACAAATAGATAACAAACCAAAA
>U_DIR:0019C8-1
AAAACAAATATCCTCGGTAGCA
>U_DIR:0019C9-1
AAAACAAATCAATCATTTTTA
>U_DIR:0019CA-1
AAAACAAATCAGAAGAGAAAGAACC
>U_DIR:0019CB-1
AAAACAAATGAATGGAATTAGA
>U_DIR:0019CC-1
AAAACAAATGCAGTTGGAAAAA
>U_DIR:0019CD-1
AAAACAAATGGTTAAGAAA
>U_DIR:0019CE-1
AAAACAAATTAATTTAATTTTACTAATT
>U_DIR:0019CF-1
AAAACAAATTACACACACACAC
>U_DIR:0019D0-1
AAAACAAATTGAAAGGGAATTC
>U_DIR:0019D1-1
AAAACAAATTGCAATTTGTAAAA
>U_DIR:0019D2-1
AAAACAAATTTTTAAATGAATGA
>U_DIR:0019D3-1
AAAACAACAAAAACATAAGA
>U_DIR:0019D4-1
AAAACAACAAAAATCAAAACAAT
>U_DIR:0019D5-1
AAAACAACAAAAGCGTTCAGT
>U_DIR:0019D6-1
AAAACAACAAAATTATTAATAG
>U_DIR:0019D7-1
AAAACAACAAAATTCAGTAAA
>U_DIR:0019D8-1
AAAACAACAAATATCCTTGCAA
>U_DIR:0019D9-2
AAAACAACAACAATGAATTCTC
>U_DIR:0019DA-1
AAAACAACAAGCAGTGA
>U_DIR:0019DB-1
AAAACAACAAGCAGTGAC
>U_DIR:0019DC-1
AAAACAACAAGCAGTGACCA
>U_DIR:0019DD-6
AAAACAACAAGCAGTGAT
>U_DIR:0019DE-1
AAAACAACAAGCAGTGATG
>U_DIR:0019DF-2
AAAACAACAAGCAGTGATGA
>U_DIR:0019E0-1
AAAACAACAAGCAGTGATGCCA
>U_DIR:0019E1-1
AAAACAACAAGCAGTGGT
>U_DIR:0019E2-1
AAAACAACAAGCCAAGCATTAAT
>U_DIR:0019E3-2
AAAACAACAATAGTCAGCTCGA
>U_DIR:0019E4-2
AAAACAACAATTAGCAGCCCA
>U_DIR:0019E5-1
AAAACAACAATTTGTAAACTA
>U_DIR:0019E6-1
AAAACAACACGGAGCAATT
>U_DIR:0019E7-3
AAAACAACACGGAGCAATTG
>U_DIR:0019E8-6
AAAACAACACGGAGCAATTGC
>U_DIR:0019E9-4
AAAACAACACGGAGCAATTGCA
>U_DIR:0019EA-1
AAAACAACACGGAGCAATTGCAA
>U_DIR:0019EB-1
AAAACAACACGGAGCAATTGCCA
>U_DIR:0019EC-1
AAAACAACACGGAGCAATTTC
>U_DIR:0019ED-1
AAAACAACACGGAGCAGTTTCA
>U_DIR:0019EE-1
AAAACAACACGTTGCAATTGCAA
>U_DIR:0019EF-1
AAAACAACACTAAACAATTTAT
>U_DIR:0019F0-1
AAAACAACAGCGTATTTCACCT
>U_DIR:0019F1-1
AAAACAACAGCGTATTTCACCTTTT
>U_DIR:0019F2-1
AAAACAACAGGGCTGAAGAGATGACT
>U_DIR:0019F3-1
AAAACAACATAGTAAAAATGAAA
>U_DIR:0019F4-1
AAAACAACATTACTGAGGCTT
>U_DIR:0019F5-1
AAAACAACCACGTAATTTTGTA
>U_DIR:0019F6-1
AAAACAACCCAATTCAATCCA
>U_DIR:0019F7-1
AAAACAACCCAATTCAATCCAT
>U_DIR:0019F8-1
AAAACAACCGGAGAACAACTAT
>U_DIR:0019F9-1
AAAACAACCGGAGAACAACTATGA
>U_DIR:0019FA-1
AAAACAACCTAGAAAAATT
>U_DIR:0019FB-1
AAAACAACCTGACATAGTCACAA
>U_DIR:0019FC-1
AAAACAACCTGAGAACAACTATTA
>U_DIR:0019FD-1
AAAACAACCTGCTGATTTTCAG
>U_DIR:0019FE-1
AAAACAACCTTTAATATATTTCA
>U_DIR:0019FF-1
AAAACAACGATACAACCCCGGC
>U_DIR:001A00-1
AAAACAACGATACAACCCTTGCTA
>U_DIR:001A01-2
AAAACAACGATACAATCCCGAC
>U_DIR:001A02-1
AAAACAACGATACAATTTCGACT
>U_DIR:001A03-1
AAAACAACGATAGAAGAACCA
>U_DIR:001A04-2
AAAACAACGATAGAAGAAG
>U_DIR:001A05-1
AAAACAACGTGCAACAGAAGA
>U_DIR:001A06-1
AAAACAACGTGCAACAGAAGAGA
>U_DIR:001A07-1
AAAACAACGTTAGAAGAACCA
>U_DIR:001A08-1
AAAACAACGTTAGTATCGGTCTC
>U_DIR:001A09-1
AAAACAACTAAGTCGCGATTAC
>U_DIR:001A0A-1
AAAACAACTAAGTCGCGATTACCA
>U_DIR:001A0B-2
AAAACAACTAGGATATTCAC
>U_DIR:001A0C-1
AAAACAACTAGGATATTCACCA
>U_DIR:001A0D-2
AAAACAACTCAGAGTCAAAC
>U_DIR:001A0E-6
AAAACAACTCAGAGTCAAACCA
>U_DIR:001A0F-1
AAAACAACTCTCAAAGGAGTTGA
>U_DIR:001A10-1
AAAACAACTTGTCGGATTTT
>U_DIR:001A11-1
AAAACAACTTTACACGCGTTTTAA
>U_DIR:001A12-1
AAAACAAGAAACAAAGAATGAA
>U_DIR:001A13-1
AAAACAAGAATGAAATGGATGA
>U_DIR:001A14-1
AAAACAAGAATGGATTGGAACT
>U_DIR:001A15-1
AAAACAAGAATGGATTGGAACTATTG
>U_DIR:001A16-1
AAAACAAGACGAAGGTA
>U_DIR:001A17-1
AAAACAAGACGCAACACCC
>U_DIR:001A18-1
AAAACAAGACGCAACACCCA
>U_DIR:001A19-1
AAAACAAGACTCTACAGCTTCA
>U_DIR:001A1A-1
AAAACAAGAGAAGAGAGGA
>U_DIR:001A1B-1
AAAACAAGAGACTGGTATGCA
>U_DIR:001A1C-2
AAAACAAGAGCAAATCACCA
>U_DIR:001A1D-1
AAAACAAGAGCAAATCTCCA
>U_DIR:001A1E-1
AAAACAAGAGCGACTATAATCAAACGT
>U_DIR:001A1F-1
AAAACAAGAGCGTAAGGGAGAA
>U_DIR:001A20-1
AAAACAAGAGGCACTTAAC
>U_DIR:001A21-1
AAAACAAGAGGTAGCTATGCCA
>U_DIR:001A22-1
AAAACAAGAGGTCTGATT
>U_DIR:001A23-1
AAAACAAGAGGTCTGATTC
>U_DIR:001A24-1
AAAACAAGAGGTCTGATTCC
>U_DIR:001A25-5
AAAACAAGAGGTCTGATTCCA
>U_DIR:001A26-1
AAAACAAGAGGTCTGATTCCACCA
>U_DIR:001A27-1
AAAACAAGAGTTTGAAGGAAATCAA
>U_DIR:001A28-1
AAAACAAGATCATGTTTACCA
>U_DIR:001A29-1
AAAACAAGATGTCTGATTCCA
>U_DIR:001A2A-1
AAAACAAGATTGTTAACAA
>U_DIR:001A2B-1
AAAACAAGATTTCTGATTCCA
>U_DIR:001A2C-1
AAAACAAGCAAAGGAAGA
>U_DIR:001A2D-1
AAAACAAGCAAAGGAAGAGGT
>U_DIR:001A2E-2
AAAACAAGCAAAGGAAGAGGTA
>U_DIR:001A2F-2
AAAACAAGCAAAGGAAGAGGTAA
>U_DIR:001A30-1
AAAACAAGCAACTTGTAATCAGA
>U_DIR:001A31-1
AAAACAAGCAAGCATAAAACTGA
>U_DIR:001A32-3
AAAACAAGCACAAATTAC
>U_DIR:001A33-4
AAAACAAGCACAAATTACC
>U_DIR:001A34-6
AAAACAAGCACAAATTACCA
>U_DIR:001A35-3
AAAACAAGCACAAATTAT
>U_DIR:001A36-1
AAAACAAGCACAAATTATTA
>U_DIR:001A37-2
AAAACAAGCACAAATTATTAA
>U_DIR:001A38-2
AAAACAAGCACAAATTATTAC
>U_DIR:001A39-1
AAAACAAGCACCGGCCTTACC
>U_DIR:001A3A-1
AAAACAAGCACCGGCCTTAGC
>U_DIR:001A3B-1
AAAACAAGCATTCTCTTGCAGG
>U_DIR:001A3C-1
AAAACAAGCCATATCTTTTATAA
>U_DIR:001A3D-1
AAAACAAGCGAGAATCAGTGACA
>U_DIR:001A3E-1
AAAACAAGCGTTTGATTTACC
>U_DIR:001A3F-1
AAAACAAGCTGAACACCA
>U_DIR:001A40-1
AAAACAAGCTGATGTAAAAAT
>U_DIR:001A41-2
AAAACAAGCTGCGAGTCCA
>U_DIR:001A42-1
AAAACAAGCTGGACAACACCA
>U_DIR:001A43-1
AAAACAAGGAAAAATAAAGGATT
>U_DIR:001A44-1
AAAACAAGGAAATAAATTGTAG
>U_DIR:001A45-1
AAAACAAGGACAACCATTGTCA
>U_DIR:001A46-1
AAAACAAGGACAGAAAATGA
>U_DIR:001A47-1
AAAACAAGGCCGTTTCCGC
>U_DIR:001A48-4
AAAACAAGGGAATTAAA
>U_DIR:001A49-17
AAAACAAGGGAATTAAAA
>U_DIR:001A4A-3
AAAACAAGGGAATTAAAAT
>U_DIR:001A4B-1
AAAACAAGGGAATTAAAATACC
>U_DIR:001A4C-1
AAAACAAGGGAATTAAACC
>U_DIR:001A4D-1
AAAACAAGGGATTAATGC
>U_DIR:001A4E-1
AAAACAAGGGCACGTTGC
>U_DIR:001A4F-1
AAAACAAGGGCATGTTGC
>U_DIR:001A50-1
AAAACAAGTAAAAATTTTCATTTCAG
>U_DIR:001A51-1
AAAACAAGTAAAGTGCA
>U_DIR:001A52-1
AAAACAAGTAAAGTGCGG
>U_DIR:001A53-1
AAAACAAGTAGAATATTCATATC
>U_DIR:001A54-3
AAAACAAGTCGTGAAACAC
>U_DIR:001A55-1
AAAACAAGTCGTGAAACACA
>U_DIR:001A56-4
AAAACAAGTCGTGAAACACC
>U_DIR:001A57-33
AAAACAAGTCGTGAAACACCA
>U_DIR:001A58-1
AAAACAAGTCGTTAAGCACCA
>U_DIR:001A59-1
AAAACAAGTGAATTAAA
>U_DIR:001A5A-1
AAAACAAGTTGTTGCAGCAGACG
>U_DIR:001A5B-1
AAAACAATAAAAAGTAAAAAA
>U_DIR:001A5C-1
AAAACAATAACAGAAGGTGACCA
>U_DIR:001A5D-1
AAAACAATAACAGCAGCAGTT
>U_DIR:001A5E-1
AAAACAATAAGCAAAAAAGAA
>U_DIR:001A5F-2
AAAACAATAAGTCTAATTAGG
>U_DIR:001A60-1
AAAACAATAGATGGAAGAT
>U_DIR:001A61-1
AAAACAATAGATTGAAACCA
>U_DIR:001A62-1
AAAACAATAGCAAATCTCCA
>U_DIR:001A63-2
AAAACAATAGCCTTTGTTCATTA
>U_DIR:001A64-1
AAAACAATAGGTTCTGATGCCA
>U_DIR:001A65-2
AAAACAATATATATACATAATCA
>U_DIR:001A66-1
AAAACAATATATATACATAATCAA
>U_DIR:001A67-2
AAAACAATATCAAATCACCA
>U_DIR:001A68-1
AAAACAATATCACTAGAAGGCAT
>U_DIR:001A69-1
AAAACAATATGTCTGATTCCA
>U_DIR:001A6A-1
AAAACAATCAAAGGATAAA
>U_DIR:001A6B-1
AAAACAATCAAATATTTTCTTTTTTCAGAA
>U_DIR:001A6C-1
AAAACAATCAACGTAAGTCCATTT
>U_DIR:001A6D-1
AAAACAATCAAGGAAAAAAAAGCAAA
>U_DIR:001A6E-1
AAAACAATCAAGGAAATATAC
>U_DIR:001A6F-1
AAAACAATCAAGGAAATGTA
>U_DIR:001A70-3
AAAACAATCAAGGAAATGTAA
>U_DIR:001A71-1
AAAACAATCAAGGAAATGTAACC
>U_DIR:001A72-1
AAAACAATCAAGGAAATGTAAG
>U_DIR:001A73-1
AAAACAATCAAGGAAATGTACCA
>U_DIR:001A74-1
AAAACAATCAATGAAATGTA
>U_DIR:001A75-1
AAAACAATCAATTCCAGAAGTCCA
>U_DIR:001A76-1
AAAACAATCCCGGCTCTTGGCAA
>U_DIR:001A77-1
AAAACAATCCCTTCTCTTTTCA
>U_DIR:001A78-1
AAAACAATCGGGGGATCT
>U_DIR:001A79-2
AAAACAATCTATAACCGCAGG
>U_DIR:001A7A-1
AAAACAATCTGACGTAGTCATAGGAGC
>U_DIR:001A7B-4
AAAACAATGCGCAAAAAAATCTA
>U_DIR:001A7C-1
AAAACAATGGAAAATCGGATAT
>U_DIR:001A7D-1
AAAACAATGGAGGAACATGTCA
>U_DIR:001A7E-1
AAAACAATGTAATTAAAA
>U_DIR:001A7F-1
AAAACAATTAAGTATTTTAGCCATT
>U_DIR:001A80-1
AAAACAATTAAGTATTTTATCCA
>U_DIR:001A81-1
AAAACAATTAATTATTTTAGCCA
>U_DIR:001A82-1
AAAACAATTAATTCAATACCACA
>U_DIR:001A83-1
AAAACAATTAGAGCAAACACTGA
>U_DIR:001A84-1
AAAACAATTCGCAAAAAAATCTA
>U_DIR:001A85-1
AAAACAATTCGTGAAACACC
>U_DIR:001A86-2
AAAACAATTCGTGAAACACCA
>U_DIR:001A87-1
AAAACAATTCTCAAAAAAATC
>U_DIR:001A88-1
AAAACAATTCTTTATTATCCTT
>U_DIR:001A89-1
AAAACAATTGAAACTCGTAACG
>U_DIR:001A8A-1
AAAACAATTGATATAAAAGAGAAACA
>U_DIR:001A8B-1
AAAACAATTTAAGCAAACGATTA
>U_DIR:001A8C-2
AAAACAATTTAGAGACGCCA
>U_DIR:001A8D-1
AAAACAATTTATACTTTTTACAAA
>U_DIR:001A8E-2
AAAACAATTTCATTGAACTCCT
>U_DIR:001A8F-1
AAAACAATTTCGCATCTATAATT
>U_DIR:001A90-1
AAAACAATTTCTTTATTATTCTTGA
>U_DIR:001A91-1
AAAACAATTTGATTGATCCAT
>U_DIR:001A92-1
AAAACAATTTTTGGCTGTCTTCCC
>U_DIR:001A93-1
AAAACACAAAAGAAGACCTC
>U_DIR:001A94-4
AAAACACAAAAGAAGACCTCCA
>U_DIR:001A95-1
AAAACACAACAAATATCAAGCC
>U_DIR:001A96-10
AAAACACAACATAAGGATACCA
>U_DIR:001A97-2
AAAACACAACATAAGGATAGA
>U_DIR:001A98-1
AAAACACAACATAAGGATAGCCA
>U_DIR:001A99-1
AAAACACAACATAGGGATACCA
>U_DIR:001A9A-1
AAAACACAACCAATAGCGCCA
>U_DIR:001A9B-1
AAAACACAACCCTAAACC
>U_DIR:001A9C-2
AAAACACAACGTAGACGTTACCA
>U_DIR:001A9D-1
AAAACACAAGACGCCAAC
>U_DIR:001A9E-3
AAAACACAAGCAGTACTTGCCA
>U_DIR:001A9F-2
AAAACACAATATACGACCATAT
>U_DIR:001AA0-1
AAAACACACACACACACATTCTT
>U_DIR:001AA1-1
AAAACACACCACTTTAAA
>U_DIR:001AA2-2
AAAACACAGCATCAATATCACCA
>U_DIR:001AA3-1
AAAACACAGGATTCTTACCA
>U_DIR:001AA4-1
AAAACACAGGTTCTTTGG
>U_DIR:001AA5-3
AAAACACATAACCTTATTGA
>U_DIR:001AA6-1
AAAACACATACGTCCATTT
>U_DIR:001AA7-1
AAAACACATACTGACATTA
>U_DIR:001AA8-1
AAAACACATTACTGATTCTT
>U_DIR:001AA9-1
AAAACACATTTAATGCATGCCA
>U_DIR:001AAA-1
AAAACACATTTAATGCATGCT
>U_DIR:001AAB-1
AAAACACATTTAATGCATGCTATAG
>U_DIR:001AAC-1
AAAACACATTTAGAATCCGACCA
>U_DIR:001AAD-1
AAAACACCAAAAATTGTAAATTCAT
>U_DIR:001AAE-1
AAAACACCAAAGCACGTGCAC
>U_DIR:001AAF-1
AAAACACCAAAGCACGTGCACT
>U_DIR:001AB0-1
AAAACACCAAAGCACGTGCACTA
>U_DIR:001AB1-1
AAAACACCAAGGAGAAATAT
>U_DIR:001AB2-1
AAAACACCAGGCGCTAACCA
>U_DIR:001AB3-1
AAAACACCATCATTTCTCTGTACC
>U_DIR:001AB4-1
AAAACACCATCATTTCTCTGTACCA
>U_DIR:001AB5-1
AAAACACCATCATTTCTCTGTACG
>U_DIR:001AB6-1
AAAACACCATCATTTCTCTGTACGAAATAG
>U_DIR:001AB7-1
AAAACACCGAAAGAGACAAAAGA
>U_DIR:001AB8-1
AAAACACCGACTTCACTGTTAGGAT
>U_DIR:001AB9-1
AAAACACCGATTTACAAATTTTA
>U_DIR:001ABA-1
AAAACACCGATTTACATATTTT
>U_DIR:001ABB-1
AAAACACCGATTTACATATTTTA
>U_DIR:001ABC-1
AAAACACCGATTTACATATTTTAA
>U_DIR:001ABD-1
AAAACACCGATTTACATTTT
>U_DIR:001ABE-1
AAAACACCGTAAGTAATACCA
>U_DIR:001ABF-1
AAAACACCGTTAGAAATG
>U_DIR:001AC0-5
AAAACACCGTTAGAAATGC
>U_DIR:001AC1-1
AAAACACCGTTAGAAATGCA
>U_DIR:001AC2-1
AAAACACCGTTAGAAATGCAAC
>U_DIR:001AC3-1
AAAACACCGTTAGAAATGCCA
>U_DIR:001AC4-1
AAAACACCGTTATAAATG
>U_DIR:001AC5-1
AAAACACCTCAAATTACCA
>U_DIR:001AC6-1
AAAACACCTGATACTGACA
>U_DIR:001AC7-1
AAAACACCTTTAGAAATG
>U_DIR:001AC8-1
AAAACACCTTTAGAAATGC
>U_DIR:001AC9-1
AAAACACGAGCATCCTTAACC
>U_DIR:001ACA-1
AAAACACGAGGAAAGCAA
>U_DIR:001ACB-1
AAAACACGAGTAGCACCA
>U_DIR:001ACC-1
AAAACACGATCACAGCATTCCA
>U_DIR:001ACD-1
AAAACACGATCTCTTTTGCCA
>U_DIR:001ACE-1
AAAACACGATTGAAGGGTTT
>U_DIR:001ACF-1
AAAACACGATTGAAGGGTTTT
>U_DIR:001AD0-1
AAAACACGCAAGCCAACGTTT
>U_DIR:001AD1-1
AAAACACGCAAGCCAACGTTTTT
>U_DIR:001AD2-1
AAAACACGCAATATACCA
>U_DIR:001AD3-1
AAAACACGCCAGGGATATT
>U_DIR:001AD4-1
AAAACACGCCAGGGCTC
>U_DIR:001AD5-1
AAAACACGCCAGGGCTCCCA
>U_DIR:001AD6-4
AAAACACGCCAGGGCTCT
>U_DIR:001AD7-1
AAAACACGCCAGGGCTCTT
>U_DIR:001AD8-2
AAAACACGCCAGGGCTCTTA
>U_DIR:001AD9-1
AAAACACGCCAGGGCTCTTAA
>U_DIR:001ADA-1
AAAACACGCCAGGGCTCTTAAGG
>U_DIR:001ADB-3
AAAACACGCCAGGGCTCTTACCA
>U_DIR:001ADC-1
AAAACACGGTACACTTTCAG
>U_DIR:001ADD-1
AAAACACGTCTTAACACATAT
>U_DIR:001ADE-3
AAAACACGTCTTAACACATATA
>U_DIR:001ADF-7
AAAACACGTCTTAACACATATAA
>U_DIR:001AE0-1
AAAACACGTCTTAACACATATAAT
>U_DIR:001AE1-1
AAAACACGTCTTAACACATATAATGT
>U_DIR:001AE2-1
AAAACACGTCTTAACACATATAATGTA
>U_DIR:001AE3-1
AAAACACGTTTCATCATGATCCATCCT
>U_DIR:001AE4-1
AAAACACTAAAACATAATTTATTTTAG
>U_DIR:001AE5-1
AAAACACTAACTTATTTGCTACAG
>U_DIR:001AE6-1
AAAACACTAGCAAGGCTGTACC
>U_DIR:001AE7-1
AAAACACTAGTGTAAAAA
>U_DIR:001AE8-6
AAAACACTATCGTAACGCCA
>U_DIR:001AE9-1
AAAACACTCCAGGGCTCGT
>U_DIR:001AEA-1
AAAACACTCCAGGTCTCT
>U_DIR:001AEB-1
AAAACACTGAAAAGTATTAGTCT
>U_DIR:001AEC-1
AAAACACTGATTTACATATA
>U_DIR:001AED-1
AAAACACTGATTTACATATTTTA
>U_DIR:001AEE-1
AAAACACTGTCATCAGCTAT
>U_DIR:001AEF-1
AAAACACTTAATCTTTTTCAG
>U_DIR:001AF0-2
AAAACACTTCGATTTCTTGATCC
>U_DIR:001AF1-1
AAAACACTTCGATTTCTTGATCCA
>U_DIR:001AF2-2
AAAACACTTTGATTTTATATCTTTAA
>U_DIR:001AF3-1
AAAACAGAAAAAGGAAAGA
>U_DIR:001AF4-1
AAAACAGAAAAGATTCAAC
>U_DIR:001AF5-1
AAAACAGAAAAGATTCAACAC
>U_DIR:001AF6-1
AAAACAGAAAAGATTCAACCA
>U_DIR:001AF7-1
AAAACAGAAATAACCAGGTA
>U_DIR:001AF8-1
AAAACAGAAATGCCAAAAGCGAATGTA
>U_DIR:001AF9-1
AAAACAGAAATTCAAGATGCAAA
>U_DIR:001AFA-1
AAAACAGAACAAGTCCATCAATA
>U_DIR:001AFB-1
AAAACAGAACATTTTGCGTA
>U_DIR:001AFC-2
AAAACAGAACATTTTGCGTAA
>U_DIR:001AFD-1
AAAACAGAACATTTTGCGTAACCA
>U_DIR:001AFE-1
AAAACAGAAGATTTGTTAAGACA
>U_DIR:001AFF-1
AAAACAGAAGATTTGTTAAGACAT
>U_DIR:001B00-1
AAAACAGAAGATTTGTTAAGACATG
>U_DIR:001B01-1
AAAACAGACACGAGGAACACCA
>U_DIR:001B02-1
AAAACAGACACGAGGAACACT
>U_DIR:001B03-1
AAAACAGACCAAAAGTTACCA
>U_DIR:001B04-1
AAAACAGACCAAAAGTTATCC
>U_DIR:001B05-2
AAAACAGACCTGATGCAC
>U_DIR:001B06-1
AAAACAGACCTGATGCACA
>U_DIR:001B07-1
AAAACAGACCTGATGCACTA
>U_DIR:001B08-1
AAAACAGACCTGATGCAT
>U_DIR:001B09-1
AAAACAGACCTGATGCCA
>U_DIR:001B0A-1
AAAACAGACCTGATTCACCA
>U_DIR:001B0B-1
AAAACAGAGAAGTCGAAGGAC
>U_DIR:001B0C-1
AAAACAGAGAAGTCGAAGGACA
>U_DIR:001B0D-1
AAAACAGAGTTTGTTGGTTACCA
>U_DIR:001B0E-1
AAAACAGATAATCGCATATC
>U_DIR:001B0F-1
AAAACAGATAGAGCTAAA
>U_DIR:001B10-1
AAAACAGATATATACACCA
>U_DIR:001B11-1
AAAACAGATATATATTTGTCTTA
>U_DIR:001B12-1
AAAACAGATCAATAACGAAATGA
>U_DIR:001B13-1
AAAACAGATCCTTCTCCA
>U_DIR:001B14-1
AAAACAGATCTCACCTATG
>U_DIR:001B15-1
AAAACAGATCTCACCTATTCA
>U_DIR:001B16-1
AAAACAGATCTTACTCAGC
>U_DIR:001B17-1
AAAACAGATGCTCTACCAGC
>U_DIR:001B18-1
AAAACAGATGGTTTTTCTT
>U_DIR:001B19-1
AAAACAGATGTTCTACCAGCTAC
>U_DIR:001B1A-1
AAAACAGATTGGAGGTAGAAC
>U_DIR:001B1B-1
AAAACAGATTGTGCTAAA
>U_DIR:001B1C-1
AAAACAGCAACATGATAAAACC
>U_DIR:001B1D-1
AAAACAGCAAGCCCTATTGTTA
>U_DIR:001B1E-1
AAAACAGCAATCTGATCATTAGAA
>U_DIR:001B1F-1
AAAACAGCAGAAAAAAACAACAACC
>U_DIR:001B20-1
AAAACAGCAGCAGCGGTAA
>U_DIR:001B21-1
AAAACAGCAGCAGCTTATACCA
>U_DIR:001B22-1
AAAACAGCAGTTTATCAAAC
>U_DIR:001B23-1
AAAACAGCCAAAAGTAGAC
>U_DIR:001B24-1
AAAACAGCCATTGTTATT
>U_DIR:001B25-1
AAAACAGCTAGTAAAAATAACC
>U_DIR:001B26-1
AAAACAGCTCATATCTCACCA
>U_DIR:001B27-1
AAAACAGCTCATATCTCATA
>U_DIR:001B28-1
AAAACAGCTGCGGTTTT
>U_DIR:001B29-2
AAAACAGCTGCGGTTTTCATC
>U_DIR:001B2A-1
AAAACAGCTGCGGTTTTCCA
>U_DIR:001B2B-1
AAAACAGCTTCACTATCGTGG
>U_DIR:001B2C-3
AAAACAGCTTTATTTTCACC
>U_DIR:001B2D-1
AAAACAGGAAAAGGAAGAGCA
>U_DIR:001B2E-2
AAAACAGGAACCACGTTCAACCA
>U_DIR:001B2F-1
AAAACAGGAACCACGTTCAATACCA
>U_DIR:001B30-1
AAAACAGGAAGGAGAATTCT
>U_DIR:001B31-2
AAAACAGGAATTACTCATGCTAG
>U_DIR:001B32-1
AAAACAGGAATTACTCATGCTAGA
>U_DIR:001B33-1
AAAACAGGAATTACTCATGCTAGAT
>U_DIR:001B34-1
AAAACAGGAATTACTCATGCTAGATA
>U_DIR:001B35-1
AAAACAGGACATACCAACAA
>U_DIR:001B36-1
AAAACAGGATGCTCTTTTACC
>U_DIR:001B37-1
AAAACAGGATTTTCAACACATCCAAA
>U_DIR:001B38-1
AAAACAGGCAAATGATACTTAA
>U_DIR:001B39-1
AAAACAGGCATCGCACCA
>U_DIR:001B3A-1
AAAACAGGCTGCAAAGTTGCCA
>U_DIR:001B3B-1
AAAACAGGGACAAATCGATAAC
>U_DIR:001B3C-1
AAAACAGGGTGAATGAT
>U_DIR:001B3D-2
AAAACAGGTCGTAAGTCA
>U_DIR:001B3E-1
AAAACAGGTCTTAAGTCCA
>U_DIR:001B3F-1
AAAACAGGTGCAAGGATGTT
>U_DIR:001B40-1
AAAACAGGTGTGATTGATT
>U_DIR:001B41-2
AAAACAGGTGTGATTGATTG
>U_DIR:001B42-1
AAAACAGTAAAGTAACACTCC
>U_DIR:001B43-1
AAAACAGTAAATAATCAAAGGAA
>U_DIR:001B44-1
AAAACAGTAAATATTGAATCCGG
>U_DIR:001B45-1
AAAACAGTAACAGAAGGTGACCA
>U_DIR:001B46-1
AAAACAGTAACAGAAGGTGACCAAGAA
>U_DIR:001B47-1
AAAACAGTAAGAGCTAACACCA
>U_DIR:001B48-1
AAAACAGTAAGGGGATCACCA
>U_DIR:001B49-1
AAAACAGTAAGGGGATCACG
>U_DIR:001B4A-1
AAAACAGTAATCTGACCAGTAGAA
>U_DIR:001B4B-1
AAAACAGTAATCTGATAA
>U_DIR:001B4C-4
AAAACAGTAATCTGATCAGTA
>U_DIR:001B4D-1
AAAACAGTAATCTGATCAGTAA
>U_DIR:001B4E-22
AAAACAGTAATCTGATCAGTAG
>U_DIR:001B4F-4
AAAACAGTAATCTGATCAGTAGA
>U_DIR:001B50-18
AAAACAGTAATCTGATCAGTAGAA
>U_DIR:001B51-4
AAAACAGTAATCTGATCAGTAGAAA
>U_DIR:001B52-2
AAAACAGTAATCTGATCAGTAT
>U_DIR:001B53-1
AAAACAGTAATCTGATCAGTATA
>U_DIR:001B54-1
AAAACAGTAATCTGATCAGTATAA
>U_DIR:001B55-2
AAAACAGTAATCTGATCATTAG
>U_DIR:001B56-1
AAAACAGTAATCTGATCATTAGAA
>U_DIR:001B57-1
AAAACAGTAATCTGATCATTATAA
>U_DIR:001B58-1
AAAACAGTAATCTGATCGGTAG
>U_DIR:001B59-1
AAAACAGTAATCTGATGAGA
>U_DIR:001B5A-1
AAAACAGTACACAAAACT
>U_DIR:001B5B-2
AAAACAGTAGATGGTAATGA
>U_DIR:001B5C-1
AAAACAGTAGATGGTAATGATGA
>U_DIR:001B5D-1
AAAACAGTAGGGATTAAT
>U_DIR:001B5E-1
AAAACAGTAGGTCCACCA
>U_DIR:001B5F-1
AAAACAGTCCTCAGCAGTTGTAC
>U_DIR:001B60-1
AAAACAGTCTGAGTTTCATACGTC
>U_DIR:001B61-1
AAAACAGTCTGGGTATCATACG
>U_DIR:001B62-1
AAAACAGTCTTCAAAGTTTCCA
>U_DIR:001B63-1
AAAACAGTCTTCAATAATCGA
>U_DIR:001B64-2
AAAACAGTGAAACAGATT
>U_DIR:001B65-1
AAAACAGTGATGCTTTATAG
>U_DIR:001B66-1
AAAACAGTGCAATCTACTCACCAT
>U_DIR:001B67-1
AAAACAGTTATCTCGAGAAC
>U_DIR:001B68-3
AAAACAGTTCGCCGTTTT
>U_DIR:001B69-1
AAAACAGTTGAAGCGATAAC
>U_DIR:001B6A-1
AAAACATAAAAAAACTT
>U_DIR:001B6B-1
AAAACATAAAAACCATAATGA
>U_DIR:001B6C-1
AAAACATAAAAGAGCAAGAATGGAGAA
>U_DIR:001B6D-1
AAAACATAAAAGCTGTAGAGC
>U_DIR:001B6E-1
AAAACATAAAAGCTGTAGAGCCA
>U_DIR:001B6F-1
AAAACATAAACCTGAGTAC
>U_DIR:001B70-3
AAAACATAAACCTGAGTACCA
>U_DIR:001B71-1
AAAACATAAAGTCTACTCC
>U_DIR:001B72-30
AAAACATAAAGTCTACTCCA
>U_DIR:001B73-1
AAAACATAAAGTCTACTCT
>U_DIR:001B74-7
AAAACATAAAGTCTACTCTTA
>U_DIR:001B75-2
AAAACATAAAGTCTACTCTTAC
>U_DIR:001B76-1
AAAACATAAAGTCTACTCTTAT
>U_DIR:001B77-1
AAAACATAAAGTTTACTCTTA
>U_DIR:001B78-1
AAAACATAACATTGAACTGAA
>U_DIR:001B79-1
AAAACATAACATTTTGCGTAA
>U_DIR:001B7A-1
AAAACATAACCTTATAGA
>U_DIR:001B7B-1
AAAACATAAGAACGGATAC
>U_DIR:001B7C-1
AAAACATAAGAACGGATACCA
>U_DIR:001B7D-1
AAAACATAAGAATTACTAGGAA
>U_DIR:001B7E-1
AAAACATAAGCTCGTCTCTACAGGCA
>U_DIR:001B7F-1
AAAACATAAGGTGCAAGATACC
>U_DIR:001B80-1
AAAACATAATCTGATCAGTAGA
>U_DIR:001B81-1
AAAACATAATCTGCTTGGCCA
>U_DIR:001B82-1
AAAACATAATGGTGAATAT
>U_DIR:001B83-1
AAAACATAATTTAGAAAATCTTC
>U_DIR:001B84-1
AAAACATACAACAGAAAACCA
>U_DIR:001B85-1
AAAACATACAACGGCGAAACC
>U_DIR:001B86-1
AAAACATACACAAACACACTTA
>U_DIR:001B87-1
AAAACATACACGGTAAAAGGAACTTCAAA
>U_DIR:001B88-1
AAAACATACATCAATCAGTGAGAG
>U_DIR:001B89-2
AAAACATACATTGGGATCAACCC
>U_DIR:001B8A-1
AAAACATACTAAGAGTAA
>U_DIR:001B8B-1
AAAACATACTAAGAGTAACCA
>U_DIR:001B8C-1
AAAACATACTCAAAATTGG
>U_DIR:001B8D-1
AAAACATACTGCTTCTTAC
>U_DIR:001B8E-1
AAAACATAGAAAGAATCAAAACCA
>U_DIR:001B8F-1
AAAACATAGAACGAGTACTACGTCAGTT
>U_DIR:001B90-2
AAAACATAGAGTTTAGTTACCA
>U_DIR:001B91-1
AAAACATAGCAGATTTGTCCA
>U_DIR:001B92-1
AAAACATAGCAGTGCTCAT
>U_DIR:001B93-1
AAAACATAGGTGCAAGGACCA
>U_DIR:001B94-2
AAAACATAGGTGCAAGGAG
>U_DIR:001B95-1
AAAACATATGCATTGATAG
>U_DIR:001B96-1
AAAACATATGTTCAAGGAT
>U_DIR:001B97-1
AAAACATATTAACCTAAAGCA
>U_DIR:001B98-1
AAAACATATTGACTTTTCACCA
>U_DIR:001B99-1
AAAACATATTTTCGTAGCAGT
>U_DIR:001B9A-1
AAAACATATTTTCGTAGCAGTA
>U_DIR:001B9B-1
AAAACATCAAAACCGGAGCA
>U_DIR:001B9C-1
AAAACATCAACGGTACTCTT
>U_DIR:001B9D-1
AAAACATCAGAGTAAATGCCA
>U_DIR:001B9E-1
AAAACATCAGCAGCGACTTCA
>U_DIR:001B9F-1
AAAACATCAGGAGATTG
>U_DIR:001BA0-1
AAAACATCATATACACTGGATTA
>U_DIR:001BA1-2
AAAACATCATCGCAAGCTTTCAA
>U_DIR:001BA2-1
AAAACATCATCGCAAGCTTTCAAAA
>U_DIR:001BA3-1
AAAACATCATCTAGCGATATTGA
>U_DIR:001BA4-1
AAAACATCATCTAGCGATATTGT
>U_DIR:001BA5-1
AAAACATCATGAAATAAGT
>U_DIR:001BA6-1
AAAACATCATGGAATAGAGCA
>U_DIR:001BA7-1
AAAACATCCATGCCGAGATAGA
>U_DIR:001BA8-1
AAAACATCCATGCCGTGCT
>U_DIR:001BA9-2
AAAACATCCATGCCGTGCTA
>U_DIR:001BAA-1
AAAACATCCATGCCGTGCTAC
>U_DIR:001BAB-3
AAAACATCCATGCCGTGCTACCA
>U_DIR:001BAC-8
AAAACATCCATGCCGTGCTAG
>U_DIR:001BAD-1
AAAACATCCATGCCGTGCTAGA
>U_DIR:001BAE-1
AAAACATCCATGCCGTGCTAGAA
>U_DIR:001BAF-1
AAAACATCCATGCCGTGCTAGAAA
>U_DIR:001BB0-1
AAAACATCCATGCCGTGCTAGAAC
>U_DIR:001BB1-1
AAAACATCCATGCCGTTCTAGA
>U_DIR:001BB2-1
AAAACATCCATTCCGTGCTAG
>U_DIR:001BB3-1
AAAACATCCATTGTTATTT
>U_DIR:001BB4-2
AAAACATCCGGACGGTTACCA
>U_DIR:001BB5-1
AAAACATCCGGACGGTTAG
>U_DIR:001BB6-1
AAAACATCCTGACGGTTACCA
>U_DIR:001BB7-1
AAAACATCTAAACAGATTCAACC
>U_DIR:001BB8-1
AAAACATCTCAAATGAAAAAAAAAA
>U_DIR:001BB9-1
AAAACATCTGGTAGGAGACA
>U_DIR:001BBA-1
AAAACATCTGGTCACAAC
>U_DIR:001BBB-3
AAAACATCTGTAGTACCA
>U_DIR:001BBC-1
AAAACATCTGTAGTACCAA
>U_DIR:001BBD-4
AAAACATCTGTAGTACCAAC
>U_DIR:001BBE-4
AAAACATCTGTAGTACCAACCA
>U_DIR:001BBF-9
AAAACATCTGTAGTACCAAT
>U_DIR:001BC0-1
AAAACATCTGTAGTACCAATAA
>U_DIR:001BC1-1
AAAACATCTGTAGTACCAATCA
>U_DIR:001BC2-1
AAAACATCTGTAGTACCACCA
>U_DIR:001BC3-1
AAAACATCTGTTACTATACC
>U_DIR:001BC4-1
AAAACATCTGTTTAATAT
>U_DIR:001BC5-1
AAAACATCTTCGAGCGATAATTTTAT
>U_DIR:001BC6-1
AAAACATCTTCTAGTGATATTGTA
>U_DIR:001BC7-1
AAAACATCTTGGATAATAG
>U_DIR:001BC8-1
AAAACATCTTTAGAACCTTACA
>U_DIR:001BC9-1
AAAACATCTTTAGTACAAATA
>U_DIR:001BCA-1
AAAACATCTTTAGTACCA
>U_DIR:001BCB-1
AAAACATCTTTAGTACCAC
>U_DIR:001BCC-1
AAAACATGAAGTAAAAAAGCAG
>U_DIR:001BCD-1
AAAACATGACGAGAATTATATG
>U_DIR:001BCE-1
AAAACATGACTTTTAAGACT
>U_DIR:001BCF-3
AAAACATGACTTTTAAGACTT
>U_DIR:001BD0-6
AAAACATGACTTTTAAGACTTG
>U_DIR:001BD1-2
AAAACATGACTTTTAAGACTTGA
>U_DIR:001BD2-1
AAAACATGACTTTTAAGACTTT
>U_DIR:001BD3-1
AAAACATGACTTTTAAGACTTTA
>U_DIR:001BD4-1
AAAACATGATTTGGTTTCTGG
>U_DIR:001BD5-1
AAAACATGCACTTGAATGCTTTGT
>U_DIR:001BD6-1
AAAACATGCATTGAGTAAGTTG
>U_DIR:001BD7-1
AAAACATGCCAAATGCAGAGGCTA
>U_DIR:001BD8-1
AAAACATGCCAGGGCTCT
>U_DIR:001BD9-1
AAAACATGCGAAGAGGCAC
>U_DIR:001BDA-1
AAAACATGCGGCTTGTATCACC
>U_DIR:001BDB-1
AAAACATGGAATACCTTCAACGTAT
>U_DIR:001BDC-1
AAAACATGGACCTCAAAA
>U_DIR:001BDD-1
AAAACATGGACCTCAAAACGG
>U_DIR:001BDE-1
AAAACATGGACCTCAAAACGGAA
>U_DIR:001BDF-1
AAAACATGGACTTGTCTATCGC
>U_DIR:001BE0-1
AAAACATGGCACGTAATA
>U_DIR:001BE1-1
AAAACATGGGTAGTGAGA
>U_DIR:001BE2-1
AAAACATGTAAAAAGAGCGATCCA
>U_DIR:001BE3-1
AAAACATGTACAATTTCTTTC
>U_DIR:001BE4-1
AAAACATGTGAGGTAAACC
>U_DIR:001BE5-1
AAAACATGTTAAAAATTCTCTG
>U_DIR:001BE6-1
AAAACATGTTGGCAATTAAAAAAA
>U_DIR:001BE7-1
AAAACATGTTGGTCCAGACTA
>U_DIR:001BE8-1
AAAACATGTTGGTCCAGACTATTAGC
>U_DIR:001BE9-1
AAAACATTAAAATGGTATCA
>U_DIR:001BEA-1
AAAACATTAAAGGCAGTCAA
>U_DIR:001BEB-1
AAAACATTAAAGGCAGTCAAT
>U_DIR:001BEC-1
AAAACATTAAGAGTTTTAAGGGTAA
>U_DIR:001BED-1
AAAACATTAAGAGTTTTAAGTGT
>U_DIR:001BEE-1
AAAACATTAAGTATTTATAAC
>U_DIR:001BEF-2
AAAACATTAAGTATTTATAACT
>U_DIR:001BF0-1
AAAACATTAATCTGATCAGTA
>U_DIR:001BF1-1
AAAACATTAATCTGATCAGTAAA
>U_DIR:001BF2-2
AAAACATTAATCTGATCAGTAG
>U_DIR:001BF3-1
AAAACATTAATCTGATCAGTAGA
>U_DIR:001BF4-3
AAAACATTAATCTGATCAGTAGAA
>U_DIR:001BF5-1
AAAACATTAATCTGATCAGTATA
>U_DIR:001BF6-1
AAAACATTACAGAGGCTT
>U_DIR:001BF7-1
AAAACATTACAGATACCA
>U_DIR:001BF8-3
AAAACATTACAGATACTTG
>U_DIR:001BF9-2
AAAACATTACAGATACTTGCCA
>U_DIR:001BFA-109
AAAACATTACTGAGGCTT
>U_DIR:001BFB-1
AAAACATTACTGTTATCAT
>U_DIR:001BFC-2
AAAACATTACTTTTAAGACTTG
>U_DIR:001BFD-1
AAAACATTAGAAGAATTACCA
>U_DIR:001BFE-1
AAAACATTAGAAGATTACCA
>U_DIR:001BFF-1
AAAACATTAGCATAATACAATT
>U_DIR:001C00-1
AAAACATTATGCAACAAAAAA
>U_DIR:001C01-1
AAAACATTATGTTAATTTACTCTCTAT
>U_DIR:001C02-1
AAAACATTATTGAGGCTT
>U_DIR:001C03-1
AAAACATTCAAATTTACTATGC
>U_DIR:001C04-1
AAAACATTCAACACTGAACAGAT
>U_DIR:001C05-1
AAAACATTCAACACTGAACATAT
>U_DIR:001C06-1
AAAACATTCAACGCTGTCGGTGAGT
>U_DIR:001C07-1
AAAACATTCAATCCGATAGGCT
>U_DIR:001C08-1
AAAACATTCATACACGACCACA
>U_DIR:001C09-1
AAAACATTCATGTAAAAAAAAAAAA
>U_DIR:001C0A-1
AAAACATTCCAGAAGATCCA
>U_DIR:001C0B-2
AAAACATTCCAGAAGATCCTT
>U_DIR:001C0C-1
AAAACATTCCATGGGATCAA
>U_DIR:001C0D-1
AAAACATTCCATGGGATCAAT
>U_DIR:001C0E-6
AAAACATTCCATGGGATCAATCT
>U_DIR:001C0F-1
AAAACATTCCATTTCACATCAC
>U_DIR:001C10-2
AAAACATTCCATTTCATATCAC
>U_DIR:001C11-1
AAAACATTCCATTTCATATCAT
>U_DIR:001C12-1
AAAACATTCCATTTCATATCATA
>U_DIR:001C13-1
AAAACATTCCCATATCAATCA
>U_DIR:001C14-2
AAAACATTCCGATAGATACC
>U_DIR:001C15-3
AAAACATTCCGATAGATACCA
>U_DIR:001C16-1
AAAACATTCGAATCTAAATTTATTTAT
>U_DIR:001C17-1
AAAACATTCGAGGGCTTT
>U_DIR:001C18-1
AAAACATTCGATATTGTTT
>U_DIR:001C19-1
AAAACATTCGGAAGCCTTTT
>U_DIR:001C1A-1
AAAACATTCTAAAGGAAATTA
>U_DIR:001C1B-1
AAAACATTCTATGGGATCAATCT
>U_DIR:001C1C-1
AAAACATTCTTGTGAACAT
>U_DIR:001C1D-1
AAAACATTGACCTCAAAACG
>U_DIR:001C1E-1
AAAACATTGAGAGTTTTAA
>U_DIR:001C1F-3
AAAACATTGAGAGTTTTAAGGGT
>U_DIR:001C20-1
AAAACATTGAGAGTTTTAAGGGTA
>U_DIR:001C21-1
AAAACATTGAGAGTTTTAAGTGTAT
>U_DIR:001C22-1
AAAACATTGCTGAGTACTTCTACA
>U_DIR:001C23-1
AAAACATTGGAAAACTTGTTT
>U_DIR:001C24-1
AAAACATTGGAGCGAAGTTCTTA
>U_DIR:001C25-1
AAAACATTGGCAATATAA
>U_DIR:001C26-1
AAAACATTGTTTAATCGA
>U_DIR:001C27-1
AAAACATTTAAACAGATTCAACC
>U_DIR:001C28-1
AAAACATTTAAAGATATAAA
>U_DIR:001C29-3
AAAACATTTAAAGATATAAGCA
>U_DIR:001C2A-3
AAAACATTTAAAGATATAAGCAA
>U_DIR:001C2B-1
AAAACATTTAAAGCTATAAGCAA
>U_DIR:001C2C-1
AAAACATTTAAATTTCTACCA
>U_DIR:001C2D-1
AAAACATTTAATATCCTAAGGC
>U_DIR:001C2E-2
AAAACATTTAGAAGCGAA
>U_DIR:001C2F-1
AAAACATTTAGAAGCGAAAAC
>U_DIR:001C30-1
AAAACATTTAGAAGCGAAAACT
>U_DIR:001C31-1
AAAACATTTAGAAGCGAAAACTGAA
>U_DIR:001C32-1
AAAACATTTAGATATAAGCAA
>U_DIR:001C33-1
AAAACATTTAGCAACTTATCCA
>U_DIR:001C34-2
AAAACATTTAGCAATCACCA
>U_DIR:001C35-1
AAAACATTTCGTAAGTCAA
>U_DIR:001C36-1
AAAACATTTCTGAGGTCACTCCA
>U_DIR:001C37-1
AAAACATTTCTTTACTTTACTGCA
>U_DIR:001C38-1
AAAACATTTGCCAACTCAGA
>U_DIR:001C39-1
AAAACATTTGCTCAGTTTAA
>U_DIR:001C3A-1
AAAACATTTGTAAGGATAGAATAT
>U_DIR:001C3B-1
AAAACATTTGTTACAGGTTTCA
>U_DIR:001C3C-1
AAAACATTTGTTCGCCAAACTTG
>U_DIR:001C3D-1
AAAACCAAAAAATCAAGCAA
>U_DIR:001C3E-1
AAAACCAAAAAATCAAGCAAC
>U_DIR:001C3F-1
AAAACCAAAAAATCAAGCAACC
>U_DIR:001C40-1
AAAACCAAAACAAAACCAACGA
>U_DIR:001C41-1
AAAACCAAAACAGCAGTTA
>U_DIR:001C42-1
AAAACCAAAATCTACTCCTTAATTC
>U_DIR:001C43-1
AAAACCAAAGAAGGAGGACGAA
>U_DIR:001C44-1
AAAACCAAATGCGCTTTTGTTTTA
>U_DIR:001C45-2
AAAACCAACACAGCATTC
>U_DIR:001C46-1
AAAACCAACACAGCATTCA
>U_DIR:001C47-1
AAAACCAACACAGCATTCAC
>U_DIR:001C48-1
AAAACCAACCAAAGACTCATA
>U_DIR:001C49-2
AAAACCAACCCCAAAATTAGTA
>U_DIR:001C4A-1
AAAACCAACCCCAAAATTAGTAA
>U_DIR:001C4B-1
AAAACCAACCGAAGTCAAAAATGAAAA
>U_DIR:001C4C-1
AAAACCAACGAAAACATCGCCG
>U_DIR:001C4D-1
AAAACCAACGATCCAAATT
>U_DIR:001C4E-1
AAAACCAACGTAAATTCGCCA
>U_DIR:001C4F-2
AAAACCAACGTAATTTCG
>U_DIR:001C50-2
AAAACCAACGTAATTTCGCC
>U_DIR:001C51-12
AAAACCAACGTAATTTCGCCA
>U_DIR:001C52-2
AAAACCAACGTAATTTCTCCA
>U_DIR:001C53-1
AAAACCAACGTTCTCAACAATATTTA
>U_DIR:001C54-1
AAAACCAACTAAAGACTCA
>U_DIR:001C55-1
AAAACCAACTAGATTTCATTT
>U_DIR:001C56-1
AAAACCAACTGTTTACGT
>U_DIR:001C57-3
AAAACCAACTTAATTTCGCCA
>U_DIR:001C58-1
AAAACCAACTTAATTTCGCT
>U_DIR:001C59-1
AAAACCAACTTAATTTCTCCA
>U_DIR:001C5A-1
AAAACCAACTTCAACGAGCTT
>U_DIR:001C5B-1
AAAACCAAGAAGAGCAACACA
>U_DIR:001C5C-1
AAAACCAAGCATTACACCTCAC
>U_DIR:001C5D-1
AAAACCAAGGTAAAGAG
>U_DIR:001C5E-4
AAAACCAAGGTAAAGAGTTA
>U_DIR:001C5F-3
AAAACCAAGGTAAAGAGTTACCA
>U_DIR:001C60-1
AAAACCAAGGTAAAGAGTTAT
>U_DIR:001C61-1
AAAACCAATAAAAACAAATCA
>U_DIR:001C62-1
AAAACCAATAAAACAAAAATAGA
>U_DIR:001C63-1
AAAACCAATCAACTTTCA
>U_DIR:001C64-1
AAAACCAATCACAAACTGCTTT
>U_DIR:001C65-1
AAAACCAATCCAGCAGATATAACA
>U_DIR:001C66-1
AAAACCAATCCGATTATT
>U_DIR:001C67-2
AAAACCAATCGGATTAT
>U_DIR:001C68-21
AAAACCAATCGGATTATT
>U_DIR:001C69-3
AAAACCAATCGGATTATTA
>U_DIR:001C6A-1
AAAACCAATCGGATTATTG
>U_DIR:001C6B-1
AAAACCAATGGATATCAC
>U_DIR:001C6C-1
AAAACCAATGTAAAGAGTTA
>U_DIR:001C6D-1
AAAACCAATGTAATTTCGCCA
>U_DIR:001C6E-1
AAAACCAATTACCAGTTT
>U_DIR:001C6F-1
AAAACCAATTATGCGTAACTA
>U_DIR:001C70-1
AAAACCAATTCGAGTAACTTT
>U_DIR:001C71-1
AAAACCAATTGCAAGCAC
>U_DIR:001C72-2
AAAACCAATTGCAAGCACTCTA
>U_DIR:001C73-1
AAAACCAATTGCAAGCACTTTT
>U_DIR:001C74-1
AAAACCAATTTCTTTATTATCC
>U_DIR:001C75-1
AAAACCAATTTTGAGCAAATCTG
>U_DIR:001C76-1
AAAACCACAAATCACACCA
>U_DIR:001C77-1
AAAACCACAAATCTCTTA
>U_DIR:001C78-1
AAAACCACAAATTTTCAAAG
>U_DIR:001C79-1
AAAACCACAACATAATAT
>U_DIR:001C7A-3
AAAACCACAACATAATATCCA
>U_DIR:001C7B-5
AAAACCACACACTTACAC
>U_DIR:001C7C-5
AAAACCACACACTTACACC
>U_DIR:001C7D-14
AAAACCACACACTTACACCA
>U_DIR:001C7E-1
AAAACCACACACTTACACCG
>U_DIR:001C7F-2
AAAACCACACACTTACAT
>U_DIR:001C80-18
AAAACCACACACTTACATA
>U_DIR:001C81-1
AAAACCACACACTTTTTTT
>U_DIR:001C82-1
AAAACCACACGCTTACACC
>U_DIR:001C83-1
AAAACCACACTTGCGAATTACA
>U_DIR:001C84-1
AAAACCACATACTTACACCA
>U_DIR:001C85-1
AAAACCACATGTGTAAAGA
>U_DIR:001C86-1
AAAACCACATGTGTAAGAA
>U_DIR:001C87-1
AAAACCACATGTGTAATAAAAAAAA
>U_DIR:001C88-2
AAAACCACATGTGTAATAAAT
>U_DIR:001C89-3
AAAACCACATGTGTAATAAATCT
>U_DIR:001C8A-1
AAAACCACATGTGTAATAAATCTT
>U_DIR:001C8B-1
AAAACCACATGTGTAATAAATTTT
>U_DIR:001C8C-1
AAAACCACATGTTACAATAATTGA
>U_DIR:001C8D-1
AAAACCACATTTTTAATA
>U_DIR:001C8E-1
AAAACCACCAACGTTGGAAGATTGGCCT
>U_DIR:001C8F-1
AAAACCACCAAGTCAACCA
>U_DIR:001C90-1
AAAACCACCAAGTTAACA
>U_DIR:001C91-3
AAAACCACCAAGTTAACC
>U_DIR:001C92-6
AAAACCACCAAGTTAACCA
>U_DIR:001C93-12
AAAACCACCAAGTTAATA
>U_DIR:001C94-1
AAAACCACCAATTTAATA
>U_DIR:001C95-1
AAAACCACCATGCACAGGA
>U_DIR:001C96-1
AAAACCACCCAAAACATAAAGCA
>U_DIR:001C97-1
AAAACCACCCAGTTAACC
>U_DIR:001C98-1
AAAACCACCGAGTTACCA
>U_DIR:001C99-1
AAAACCACCGGCAACTAC
>U_DIR:001C9A-2
AAAACCACCGGCAACTAT
>U_DIR:001C9B-1
AAAACCACCGGCAACTATTGAGT
>U_DIR:001C9C-1
AAAACCACCTGAGGAGTCAGAC
>U_DIR:001C9D-1
AAAACCACCTGCTCCCCATC
>U_DIR:001C9E-1
AAAACCACCTTTCTCAACAATATCTA
>U_DIR:001C9F-1
AAAACCACGAAACAATCA
>U_DIR:001CA0-1
AAAACCACGAGGTATTTCTGGTCA
>U_DIR:001CA1-1
AAAACCACGATTAACTGTAATTTT
>U_DIR:001CA2-1
AAAACCACGCGGTTCACCA
>U_DIR:001CA3-1
AAAACCACGCGGTTCACT
>U_DIR:001CA4-1
AAAACCACGCGGTTCAG
>U_DIR:001CA5-2
AAAACCACGCGGTTCAGC
>U_DIR:001CA6-1
AAAACCACGCGGTTCAGCCA
>U_DIR:001CA7-1
AAAACCACGCTAGTGAATTAGC
>U_DIR:001CA8-1
AAAACCACGCTAGTGAATTAGG
>U_DIR:001CA9-1
AAAACCACGTTAGTGAATTA
>U_DIR:001CAA-1
AAAACCACGTTAGTGAATTAA
>U_DIR:001CAB-1
AAAACCACGTTAGTGAATTAG
>U_DIR:001CAC-2
AAAACCACGTTAGTGAATTAGA
>U_DIR:001CAD-1
AAAACCACGTTAGTGAATTAGCA
>U_DIR:001CAE-3
AAAACCACGTTAGTGAATTAGCC
>U_DIR:001CAF-1
AAAACCACGTTAGTGAATTAGCCG
>U_DIR:001CB0-3
AAAACCACGTTAGTGAATTAGCCGC
>U_DIR:001CB1-1
AAAACCACGTTAGTGAATTAGCCGCA
>U_DIR:001CB2-1
AAAACCACGTTAGTGAATTATCC
>U_DIR:001CB3-1
AAAACCACTAGAATGGC
>U_DIR:001CB4-1
AAAACCACTAGATATTAATGATA
>U_DIR:001CB5-1
AAAACCACTGAACGGGAC
>U_DIR:001CB6-1
AAAACCACTGAACGGGACGTT
>U_DIR:001CB7-2
AAAACCACTGAACGGGACGTTA
>U_DIR:001CB8-1
AAAACCACTGCAAGGGCTGAGCA
>U_DIR:001CB9-1
AAAACCACTTACGTCAGCTTATA
>U_DIR:001CBA-1
AAAACCACTTTAGTTAATTAGCCA
>U_DIR:001CBB-1
AAAACCACTTTATTTAATTATA
>U_DIR:001CBC-1
AAAACCAGAATCTACACCA
>U_DIR:001CBD-4
AAAACCAGAATCTACAGC
>U_DIR:001CBE-2
AAAACCAGACGAATTCAATTTCA
>U_DIR:001CBF-1
AAAACCAGACGAATTCAATTTCAA
>U_DIR:001CC0-1
AAAACCAGAGCGACTGAT
>U_DIR:001CC1-1
AAAACCAGAGGGACTGA
>U_DIR:001CC2-1
AAAACCAGAGGGACTGATACC
>U_DIR:001CC3-1
AAAACCAGAGGGACTGATAT
>U_DIR:001CC4-1
AAAACCAGAGGGGAAATAT
>U_DIR:001CC5-1
AAAACCAGAGGTTGTAGGTT
>U_DIR:001CC6-1
AAAACCAGAGGTTTTATGTTC
>U_DIR:001CC7-1
AAAACCAGAGTGAAGGTGTATAA
>U_DIR:001CC8-1
AAAACCAGATATTCTTGATGCTTCAG
>U_DIR:001CC9-1
AAAACCAGATGAAATGACATGT
>U_DIR:001CCA-2
AAAACCAGCAAGTTTTGCCA
>U_DIR:001CCB-1
AAAACCAGCAGAGCAAACCA
>U_DIR:001CCC-1
AAAACCAGCCTGCTAAT
>U_DIR:001CCD-1
AAAACCAGCGAGCAAGAT
>U_DIR:001CCE-2
AAAACCAGCGAGCAAGATA
>U_DIR:001CCF-2
AAAACCAGCGAGCAAGATACCA
>U_DIR:001CD0-1
AAAACCAGCGAGCAAGATAGG
>U_DIR:001CD1-1
AAAACCAGCTAACAGACACCA
>U_DIR:001CD2-1
AAAACCAGCTCCTACTGTCATGA
>U_DIR:001CD3-1
AAAACCAGGAACAATAACCA
>U_DIR:001CD4-1
AAAACCAGGAACAATAACGCC
>U_DIR:001CD5-1
AAAACCAGGGACGTAACTATTAT
>U_DIR:001CD6-1
AAAACCAGGGCCACGAATTACCA
>U_DIR:001CD7-1
AAAACCAGGTAAGAAGTTG
>U_DIR:001CD8-1
AAAACCAGGTGGAACGCCA
>U_DIR:001CD9-6
AAAACCAGGTGGAACGG
>U_DIR:001CDA-1
AAAACCAGGTGGAACGGC
>U_DIR:001CDB-10
AAAACCAGGTGGAACGGG
>U_DIR:001CDC-1
AAAACCAGGTGGAACGGGAATAC
>U_DIR:001CDD-3
AAAACCAGGTGGAACGGGAATACCA
>U_DIR:001CDE-1
AAAACCAGGTGGAACGTA
>U_DIR:001CDF-2
AAAACCAGGTGGAACTGG
>U_DIR:001CE0-2
AAAACCAGGTGTAACGG
>U_DIR:001CE1-1
AAAACCAGTAGTTTCGAACATGTGT
>U_DIR:001CE2-1
AAAACCAGTATGAGTGCAAT
>U_DIR:001CE3-1
AAAACCAGTGACAAGCTACCA
>U_DIR:001CE4-1
AAAACCAGTGACGTAACTATTAT
>U_DIR:001CE5-1
AAAACCAGTGGCAAGCTACAA
>U_DIR:001CE6-1
AAAACCAGTTGGAACCGG
>U_DIR:001CE7-1
AAAACCAGTTGGAACGG
>U_DIR:001CE8-1
AAAACCAGTTGGAACGGG
>U_DIR:001CE9-1
AAAACCAGTTGGAACGGT
>U_DIR:001CEA-1
AAAACCAGTTGTAACGG
>U_DIR:001CEB-1
AAAACCATAAGCTTTTTTTGTCAT
>U_DIR:001CEC-4
AAAACCATAAGTGACTTTAAC
>U_DIR:001CED-1
AAAACCATAAGTGACTTTAACCA
>U_DIR:001CEE-1
AAAACCATAAGTGACTTTAACTAATGCTT
>U_DIR:001CEF-1
AAAACCATAAGTGACTTTAC
>U_DIR:001CF0-1
AAAACCATAAGTGACTTTACC
>U_DIR:001CF1-1
AAAACCATAATCTACAGC
>U_DIR:001CF2-1
AAAACCATAATTATTGCTTAATTT
>U_DIR:001CF3-1
AAAACCATACTGCGGATA
>U_DIR:001CF4-2
AAAACCATAGCTTGAAAGAT
>U_DIR:001CF5-1
AAAACCATAGTGAAGCTGTC
>U_DIR:001CF6-1
AAAACCATATCAGTAAAACC
>U_DIR:001CF7-1
AAAACCATATCAGTAAAAGA
>U_DIR:001CF8-1
AAAACCATATCATTTCATA
>U_DIR:001CF9-1
AAAACCATATGTGTAATAAATC
>U_DIR:001CFA-1
AAAACCATATGTTCCGATTTG
>U_DIR:001CFB-1
AAAACCATCATTAAGTGAA
>U_DIR:001CFC-1
AAAACCATCCTCCTATATTT
>U_DIR:001CFD-1
AAAACCATCCTCTAGGGTT
>U_DIR:001CFE-1
AAAACCATCCTCTAGGGTTTGCA
>U_DIR:001CFF-1
AAAACCATCGAGCAATATA
>U_DIR:001D00-1
AAAACCATCTAAGTTGAACCA
>U_DIR:001D01-1
AAAACCATCTTCGCTTAA
>U_DIR:001D02-1
AAAACCATGATTAAGAAAAA
>U_DIR:001D03-2
AAAACCATGATTAATAA
>U_DIR:001D04-9
AAAACCATGATTAATTGA
>U_DIR:001D05-1
AAAACCATGATTAATTGAAAG
>U_DIR:001D06-5
AAAACCATGATTAATTGAAAGT
>U_DIR:001D07-3
AAAACCATGATTAATTGAAAGTAA
>U_DIR:001D08-3
AAAACCATGATTAATTGAAAGTT
>U_DIR:001D09-4
AAAACCATGATTAATTGAAAGTTA
>U_DIR:001D0A-3
AAAACCATGATTAATTGAAAGTTT
>U_DIR:001D0B-1
AAAACCATGATTAATTGAG
>U_DIR:001D0C-1
AAAACCATGATTAATTGAGA
>U_DIR:001D0D-2
AAAACCATGGTAGTGAATTGGCA
>U_DIR:001D0E-2
AAAACCATGTGCGGATTAC
>U_DIR:001D0F-1
AAAACCATTACCGGATTC
>U_DIR:001D10-1
AAAACCATTAGAAACACTAAATAA
>U_DIR:001D11-1
AAAACCATTATGGAAGAAAACGC
>U_DIR:001D12-1
AAAACCATTATTAATAA
>U_DIR:001D13-1
AAAACCATTATTAATTGA
>U_DIR:001D14-1
AAAACCATTATTAATTGAAAGTT
>U_DIR:001D15-1
AAAACCATTATTAATTTAAAGTT
>U_DIR:001D16-1
AAAACCATTATTTGCAAT
>U_DIR:001D17-1
AAAACCATTCTAACCTAGAAA
>U_DIR:001D18-1
AAAACCATTCTAACCTATCA
>U_DIR:001D19-2
AAAACCATTCTAACCTATCAC
>U_DIR:001D1A-10
AAAACCATTCTAACCTATCACCA
>U_DIR:001D1B-1
AAAACCATTCTAACCTATCACCAA
>U_DIR:001D1C-2
AAAACCATTCTAACCTATTAC
>U_DIR:001D1D-1
AAAACCATTCTAACCTATTACAA
>U_DIR:001D1E-3
AAAACCATTCTAACCTATTACC
>U_DIR:001D1F-24
AAAACCATTCTAACCTATTACCA
>U_DIR:001D20-6
AAAACCATTCTAACCTATTACCAA
>U_DIR:001D21-1
AAAACCATTCTAACCTATTACCAAA
>U_DIR:001D22-1
AAAACCATTCTAACCTATTACCAAG
>U_DIR:001D23-1
AAAACCATTCTAACCTGAG
>U_DIR:001D24-1
AAAACCATTCTAACTTATTACCA
>U_DIR:001D25-1
AAAACCATTCTAAGCACTCACCA
>U_DIR:001D26-1
AAAACCATTCTTCGATGATA
>U_DIR:001D27-1
AAAACCATTCTTCGATGATACCA
>U_DIR:001D28-1
AAAACCATTGACAAGCTACC
>U_DIR:001D29-1
AAAACCATTTATCATTGATAGAAT
>U_DIR:001D2A-4
AAAACCATTTATCATTGATAGAATT
>U_DIR:001D2B-1
AAAACCATTTATCATTGATATAATT
>U_DIR:001D2C-1
AAAACCATTTCAACCTATTACCA
>U_DIR:001D2D-1
AAAACCATTTCTTTGCTTAAAA
>U_DIR:001D2E-1
AAAACCATTTTAGTGAATTGGCAC
>U_DIR:001D2F-1
AAAACCATTTTATTGAGAT
>U_DIR:001D30-1
AAAACCCAAAAGTAAGTTCCA
>U_DIR:001D31-1
AAAACCCAAATTCGTACCCA
>U_DIR:001D32-1
AAAACCCAACTGTAAAATTCT
>U_DIR:001D33-1
AAAACCCAAGCTCATTAA
>U_DIR:001D34-1
AAAACCCAATGGATTATAT
>U_DIR:001D35-1
AAAACCCACACGTGCAACGAC
>U_DIR:001D36-1
AAAACCCACTATCTTTCGCT
>U_DIR:001D37-1
AAAACCCAGCAAGTTAGTTCCCA
>U_DIR:001D38-1
AAAACCCATCAAGTTAGTTCCA
>U_DIR:001D39-1
AAAACCCATCTATTAAAATACCA
>U_DIR:001D3A-12
AAAACCCCAAAATTAGTA
>U_DIR:001D3B-8
AAAACCCCAAAATTAGTAA
>U_DIR:001D3C-1
AAAACCCCAAAATTAGTAAA
>U_DIR:001D3D-2
AAAACCCCAAAATTAGTAAAA
>U_DIR:001D3E-1
AAAACCCCAAAATTAGTAATA
>U_DIR:001D3F-1
AAAACCCCAAAATTAGTAT
>U_DIR:001D40-1
AAAACCCCAAAGTTAGTA
>U_DIR:001D41-2
AAAACCCCCAAAATTAGTAA
>U_DIR:001D42-1
AAAACCCCCCAAAATTAGTAA
>U_DIR:001D43-1
AAAACCCCCCAATTAGTAA
>U_DIR:001D44-1
AAAACCCCCCCCAAAATTATTAAT
>U_DIR:001D45-1
AAAACCCCCTTGTATTAAACA
>U_DIR:001D46-1
AAAACCCCTCCCAAAATTAGTAAT
>U_DIR:001D47-1
AAAACCCCTTCAAACGTTTTCC
>U_DIR:001D48-1
AAAACCCGAAGCAAAATACCA
>U_DIR:001D49-1
AAAACCCGAAGCAAAATACCAA
>U_DIR:001D4A-1
AAAACCCGACTGAAGTCAAGTAAT
>U_DIR:001D4B-1
AAAACCCGACTTAAGTCAAC
>U_DIR:001D4C-1
AAAACCCGGTTTAATGAAGATAAAGA
>U_DIR:001D4D-1
AAAACCCGTAAACTGAAATCGTGT
>U_DIR:001D4E-1
AAAACCCGTAGAACTGAAATCGTG
>U_DIR:001D4F-27
AAAACCCGTAGAACTGAAATCGTGT
>U_DIR:001D50-1
AAAACCCGTAGAATTGAAATCGTGT
>U_DIR:001D51-5
AAAACCCGTAGATCCGAACTTGTGT
>U_DIR:001D52-5
AAAACCCGTAGATCCGAACTTGTGTT
>U_DIR:001D53-1
AAAACCCGTAGATCCGAACTTGTTT
>U_DIR:001D54-1
AAAACCCGTAGATCCGAACTTGTTTT
>U_DIR:001D55-1
AAAACCCGTAGCTTCGGACATATGT
>U_DIR:001D56-1
AAAACCCGTAGTTTAGAACATGTGT
>U_DIR:001D57-1
AAAACCCGTAGTTTCGAACATG
>U_DIR:001D58-2
AAAACCCGTAGTTTCGAACATGT
>U_DIR:001D59-1
AAAACCCGTAGTTTCGAACATGTG
>U_DIR:001D5A-1
AAAACCCGTAGTTTCGAACATGTGA
>U_DIR:001D5B-139
AAAACCCGTAGTTTCGAACATGTGT
>U_DIR:001D5C-8
AAAACCCGTAGTTTCGAACATGTGTT
>U_DIR:001D5D-1
AAAACCCGTAGTTTCGAACATGTGTTA
>U_DIR:001D5E-1
AAAACCCGTAGTTTCGAACATGTTC
>U_DIR:001D5F-4
AAAACCCGTAGTTTCGAACATGTTT
>U_DIR:001D60-1
AAAACCCGTAGTTTCGAACATTT
>U_DIR:001D61-7
AAAACCCGTAGTTTCGAACATTTGT
>U_DIR:001D62-1
AAAACCCGTAGTTTCGAACATTTTT
>U_DIR:001D63-1
AAAACCCGTAGTTTCGAATATGTGT
>U_DIR:001D64-3
AAAACCCGTAGTTTCTAACATGTGT
>U_DIR:001D65-1
AAAACCCGTAGTTTCTAACATTTTT
>U_DIR:001D66-1
AAAACCCGTAGTTTTGAACATGTGT
>U_DIR:001D67-1
AAAACCCGTATTTTCGAACATGTGT
>U_DIR:001D68-1
AAAACCCGTGGGAAAAC
>U_DIR:001D69-2
AAAACCCGTGGGAAAAG
>U_DIR:001D6A-1
AAAACCCGTTTGCCCCATAA
>U_DIR:001D6B-3
AAAACCCTAACAAATTATTGA
>U_DIR:001D6C-3
AAAACCCTAACAAATTATTGAA
>U_DIR:001D6D-1
AAAACCCTAATCAAAATACCA
>U_DIR:001D6E-1
AAAACCCTACTTAATTCAAC
>U_DIR:001D6F-1
AAAACCCTAGAAATCTTGTGA
>U_DIR:001D70-1
AAAACCCTCGTCGATTGCTTG
>U_DIR:001D71-1
AAAACCCTCTAAAGGACCAAC
>U_DIR:001D72-1
AAAACCCTCTAAAGGACCAACC
>U_DIR:001D73-1
AAAACCCTCTAAAGGACCAACCA
>U_DIR:001D74-1
AAAACCCTGAGTATTACGACCA
>U_DIR:001D75-1
AAAACCCTGATAAAGACAT
>U_DIR:001D76-1
AAAACCCTGATAAAGACATT
>U_DIR:001D77-1
AAAACCCTGATAAAGACATTTA
>U_DIR:001D78-1
AAAACCCTTAGAAATGAAATAGTGT
>U_DIR:001D79-1
AAAACCCTTAGAACTGAAATCGTGT
>U_DIR:001D7A-1
AAAACCCTTAGATCCGAACTTGTGTT
>U_DIR:001D7B-6
AAAACCCTTAGTTTCGAACATGTGT
>U_DIR:001D7C-1
AAAACCCTTAGTTTCGAACATGTTT
>U_DIR:001D7D-2
AAAACCCTTAGTTTCGAACATTTGT
>U_DIR:001D7E-1
AAAACCCTTAGTTTCGAACATTTTT
>U_DIR:001D7F-1
AAAACCCTTAGTTTCTAACATTTGT
>U_DIR:001D80-1
AAAACCCTTATGTTGTTT
>U_DIR:001D81-1
AAAACCCTTATTTTCTAACATTTGT
>U_DIR:001D82-1
AAAACCCTTATTTTCTGC
>U_DIR:001D83-1
AAAACCCTTCCCAAAATTAGA
>U_DIR:001D84-2
AAAACCCTTCCCAAAATTAGTA
>U_DIR:001D85-1
AAAACCCTTCCCAAAATTAGTAA
>U_DIR:001D86-1
AAAACCCTTCTAACCTATTACCA
>U_DIR:001D87-1
AAAACCCTTTATTAGCAGTCTT
>U_DIR:001D88-1
AAAACCGAAAAGCATAATACCA
>U_DIR:001D89-1
AAAACCGAAACACCACAACTAACA
>U_DIR:001D8A-1
AAAACCGAAGCTAAAAATAAGT
>U_DIR:001D8B-1
AAAACCGAATTATAATCTGAGTAA
>U_DIR:001D8C-1
AAAACCGATAGCACGTCCAATCC
>U_DIR:001D8D-1
AAAACCGATGTACCATTTCCA
>U_DIR:001D8E-1
AAAACCGATGTCTTTGCAGT
>U_DIR:001D8F-1
AAAACCGATTGTTACTGCCAA
>U_DIR:001D90-1
AAAACCGATTGTTACTGCCAAGA
>U_DIR:001D91-1
AAAACCGATTGTTACTGCCAAGAT
>U_DIR:001D92-1
AAAACCGCAGAGGATCTC
>U_DIR:001D93-1
AAAACCGCCATGGAAATGAT
>U_DIR:001D94-1
AAAACCGCCCTTTTCTCCTTG
>U_DIR:001D95-1
AAAACCGCTCAATGAAAAATAT
>U_DIR:001D96-3
AAAACCGCTCTTTTCTCC
>U_DIR:001D97-8
AAAACCGCTCTTTTCTCCA
>U_DIR:001D98-1
AAAACCGCTCTTTTCTCCCA
>U_DIR:001D99-5
AAAACCGCTGAAAGAACA
>U_DIR:001D9A-1
AAAACCGCTGAAAGAACAC
>U_DIR:001D9B-6
AAAACCGCTGAAAGAACACCA
>U_DIR:001D9C-5
AAAACCGCTGAAAGAACAT
>U_DIR:001D9D-2
AAAACCGCTGAAAGAACATA
>U_DIR:001D9E-3
AAAACCGCTGAAAGAACATAA
>U_DIR:001D9F-1
AAAACCGCTGAAAGAACATACC
>U_DIR:001DA0-1
AAAACCGCTGAAAGAACATC
>U_DIR:001DA1-2
AAAACCGCTGAAAGAACCA
>U_DIR:001DA2-1
AAAACCGCTGAAATAACATA
>U_DIR:001DA3-1
AAAACCGCTGGTAGACAA
>U_DIR:001DA4-1
AAAACCGCTTAAAGAACA
>U_DIR:001DA5-1
AAAACCGGAATCACACTTTTGCC
>U_DIR:001DA6-1
AAAACCGGACGCTTTTT
>U_DIR:001DA7-1
AAAACCGGAGCAAAACTCTACCA
>U_DIR:001DA8-1
AAAACCGGATTACTCTCCTCCA
>U_DIR:001DA9-3
AAAACCGGATTACTCTGGTACA
>U_DIR:001DAA-1
AAAACCGGATTTCACATACT
>U_DIR:001DAB-1
AAAACCGGCGCTGCCCGAGGTT
>U_DIR:001DAC-3
AAAACCGGCGTAGGTTTAC
>U_DIR:001DAD-2
AAAACCGGCGTAGGTTTACCA
>U_DIR:001DAE-1
AAAACCGGGAAGCTTGG
>U_DIR:001DAF-1
AAAACCGGGAATGAAATCATT
>U_DIR:001DB0-1
AAAACCGGTAGTTATCA
>U_DIR:001DB1-1
AAAACCGGTCAGATACC
>U_DIR:001DB2-4
AAAACCGGTCAGATACCA
>U_DIR:001DB3-2
AAAACCGGTCAGATATA
>U_DIR:001DB4-1
AAAACCGGTCAGATATAC
>U_DIR:001DB5-1
AAAACCGGTCAGATATACCA
>U_DIR:001DB6-1
AAAACCGGTCAGATATATACC
>U_DIR:001DB7-2
AAAACCGGTCAGATATATAGA
>U_DIR:001DB8-1
AAAACCGTAAGAAAAAAATTA
>U_DIR:001DB9-1
AAAACCGTACGGTTATAC
>U_DIR:001DBA-1
AAAACCGTACGGTTATACCA
>U_DIR:001DBB-1
AAAACCGTGAAGCTTGG
>U_DIR:001DBC-1
AAAACCGTGCATTCCGCTCTTCT
>U_DIR:001DBD-3
AAAACCGTTGGTCCTATA
>U_DIR:001DBE-1
AAAACCTAAACAAATGTAAACCTGATAG
>U_DIR:001DBF-1
AAAACCTAACGCAACTCTCAA
>U_DIR:001DC0-1
AAAACCTAAGTTACATGATT
>U_DIR:001DC1-1
AAAACCTAAGTTTGGTAC
>U_DIR:001DC2-1
AAAACCTAATTATACCT
>U_DIR:001DC3-1
AAAACCTAATTATACCTGC
>U_DIR:001DC4-1
AAAACCTAATTATACCTGCCA
>U_DIR:001DC5-1
AAAACCTAATTGAGATCA
>U_DIR:001DC6-1
AAAACCTAATTTTGAATGATTATCA
>U_DIR:001DC7-1
AAAACCTACACTCAGACCAAC
>U_DIR:001DC8-1
AAAACCTACCCCAAAATTAGTA
>U_DIR:001DC9-1
AAAACCTAGAAGAAGAAAGAA
>U_DIR:001DCA-1
AAAACCTAGCCAGCGAATGT
>U_DIR:001DCB-1
AAAACCTAGGAAGATGGCGATTTT
>U_DIR:001DCC-1
AAAACCTAGTATACTTAACCA
>U_DIR:001DCD-1
AAAACCTATAAATATTAAATTGGAA
>U_DIR:001DCE-1
AAAACCTATATGGGTCACTTATAG
>U_DIR:001DCF-1
AAAACCTATCATTGTAACCCCA
>U_DIR:001DD0-1
AAAACCTATGAGAGAGAGGATAA
>U_DIR:001DD1-3
AAAACCTATTGTTAAAGTAACT
>U_DIR:001DD2-2
AAAACCTATTGTTAAAGTAACTC
>U_DIR:001DD3-5
AAAACCTATTGTTAAAGTAACTCA
>U_DIR:001DD4-1
AAAACCTATTGTTAAAGTAACTCAA
>U_DIR:001DD5-2
AAAACCTATTGTTAAAGTAACTCAG
>U_DIR:001DD6-1
AAAACCTATTGTTAAAGTAACTCAT
>U_DIR:001DD7-1
AAAACCTATTTTAGAAGATCAAA
>U_DIR:001DD8-1
AAAACCTATTTTTAAAGTAA
>U_DIR:001DD9-1
AAAACCTATTTTTAAAGTAACTCA
>U_DIR:001DDA-1
AAAACCTATTTTTAAATTAACTCA
>U_DIR:001DDB-1
AAAACCTCAAAAAAAAAAGA
>U_DIR:001DDC-1
AAAACCTCAAAATTAGCCTTCGA
>U_DIR:001DDD-1
AAAACCTCAAGATCCCATACCA
>U_DIR:001DDE-1
AAAACCTCAGCACTATGCCGCAA
>U_DIR:001DDF-1
AAAACCTCATGTTCGTAA
>U_DIR:001DE0-1
AAAACCTCATTTTGGTACA
>U_DIR:001DE1-1
AAAACCTCCAAGTTAACC
>U_DIR:001DE2-4
AAAACCTCCCAAAATTAGTA
>U_DIR:001DE3-3
AAAACCTCCCAAAATTAGTAA
>U_DIR:001DE4-2
AAAACCTCCGCTCACCTATTT
>U_DIR:001DE5-1
AAAACCTCCGCTCACCTATTTTCA
>U_DIR:001DE6-1
AAAACCTCCTGGAACAAG
>U_DIR:001DE7-1
AAAACCTCGAAAATATGAATCTCACA
>U_DIR:001DE8-1
AAAACCTCGAACATTCAAGA
>U_DIR:001DE9-1
AAAACCTCGCACATTCTAATATTTA
>U_DIR:001DEA-1
AAAACCTCGTTTCGGATCTGTGT
>U_DIR:001DEB-1
AAAACCTCTAGTTATTGACCA
>U_DIR:001DEC-1
AAAACCTCTATCTGGCTTAAT
>U_DIR:001DED-1
AAAACCTCTCCAAAAATTAGTA
>U_DIR:001DEE-1
AAAACCTCTCCAAAAATTAGTAA
>U_DIR:001DEF-1
AAAACCTCTCCAAAATTATTAA
>U_DIR:001DF0-1
AAAACCTCTCCCAAAAAAAA
>U_DIR:001DF1-1
AAAACCTCTCCCAAAAGA
>U_DIR:001DF2-1
AAAACCTCTCCCAAAATA
>U_DIR:001DF3-2
AAAACCTCTCCCAAAATAAA
>U_DIR:001DF4-1
AAAACCTCTCCCAAAATAGA
>U_DIR:001DF5-1
AAAACCTCTCCCAAAATT
>U_DIR:001DF6-1
AAAACCTCTCCCAAAATTA
>U_DIR:001DF7-1
AAAACCTCTCCCAAAATTAAA
>U_DIR:001DF8-1
AAAACCTCTCCCAAAATTAATAA
>U_DIR:001DF9-4
AAAACCTCTCCCAAAATTAG
>U_DIR:001DFA-3
AAAACCTCTCCCAAAATTAGA
>U_DIR:001DFB-2
AAAACCTCTCCCAAAATTAGAA
>U_DIR:001DFC-1
AAAACCTCTCCCAAAATTAGAGA
>U_DIR:001DFD-1
AAAACCTCTCCCAAAATTAGCA
>U_DIR:001DFE-9
AAAACCTCTCCCAAAATTAGT
>U_DIR:001DFF-142
AAAACCTCTCCCAAAATTAGTA
>U_DIR:001E00-125
AAAACCTCTCCCAAAATTAGTAA
>U_DIR:001E01-12
AAAACCTCTCCCAAAATTAGTAAA
>U_DIR:001E02-2
AAAACCTCTCCCAAAATTAGTAAAA
>U_DIR:001E03-1
AAAACCTCTCCCAAAATTAGTAAAAA
>U_DIR:001E04-1
AAAACCTCTCCCAAAATTAGTAAGA
>U_DIR:001E05-6
AAAACCTCTCCCAAAATTAGTAAT
>U_DIR:001E06-1
AAAACCTCTCCCAAAATTAGTAATA
>U_DIR:001E07-2
AAAACCTCTCCCAAAATTAGTAATAA
>U_DIR:001E08-2
AAAACCTCTCCCAAAATTAGTAATT
>U_DIR:001E09-1
AAAACCTCTCCCAAAATTAGTAGA
>U_DIR:001E0A-1
AAAACCTCTCCCAAAATTAGTGA
>U_DIR:001E0B-2
AAAACCTCTCCCAAAATTATA
>U_DIR:001E0C-4
AAAACCTCTCCCAAAATTATTA
>U_DIR:001E0D-9
AAAACCTCTCCCAAAATTATTAA
>U_DIR:001E0E-2
AAAACCTCTCCCAAAGAGA
>U_DIR:001E0F-1
AAAACCTCTCCCAACATTAGAA
>U_DIR:001E10-1
AAAACCTCTCCCAAGATTAGTA
>U_DIR:001E11-1
AAAACCTCTCCCCAAATTAGTCA
>U_DIR:001E12-1
AAAACCTCTCCCCCAATTAGTAA
>U_DIR:001E13-1
AAAACCTCTCCTAAAATTAGTA
>U_DIR:001E14-1
AAAACCTCTCCTAAAATTAGTAA
>U_DIR:001E15-1
AAAACCTCTCCTAAAATTATTA
>U_DIR:001E16-4
AAAACCTCTCTCAAAATTAGTA
>U_DIR:001E17-4
AAAACCTCTCTCAAAATTAGTAA
>U_DIR:001E18-1
AAAACCTCTCTCAAAATTAGTAAT
>U_DIR:001E19-1
AAAACCTCTCTCAGAATTAGTAA
>U_DIR:001E1A-2
AAAACCTCTCTTAAAATTAGTAA
>U_DIR:001E1B-1
AAAACCTCTGAAAGAACA
>U_DIR:001E1C-1
AAAACCTCTGGCACACTT
>U_DIR:001E1D-1
AAAACCTCTTCCAAAATTAGTA
>U_DIR:001E1E-3
AAAACCTCTTCCAAAATTAGTAA
>U_DIR:001E1F-1
AAAACCTCTTCCAAACTTATTA
>U_DIR:001E20-2
AAAACCTCTTTCAAAATTAGTA
>U_DIR:001E21-2
AAAACCTCTTTCAAAATTAGTAA
>U_DIR:001E22-1
AAAACCTGAGCAAGGAAAAGGATA
>U_DIR:001E23-1
AAAACCTGATACGGTGAA
>U_DIR:001E24-1
AAAACCTGATAGTATGCC
>U_DIR:001E25-1
AAAACCTGATAGTATGCCA
>U_DIR:001E26-3
AAAACCTGATAGTATGCTT
>U_DIR:001E27-1
AAAACCTGATGTATTGA
>U_DIR:001E28-1
AAAACCTGCAATCTTCGGAT
>U_DIR:001E29-1
AAAACCTGCCATAATTACCA
>U_DIR:001E2A-2
AAAACCTGCCTAATTCACT
>U_DIR:001E2B-2
AAAACCTGCCTAATTCACTTA
>U_DIR:001E2C-2
AAAACCTGCCTAATTCACTTACA
>U_DIR:001E2D-1
AAAACCTGCCTAATTCACTTACCA
>U_DIR:001E2E-1
AAAACCTGCCTAATTCCA
>U_DIR:001E2F-1
AAAACCTGCTGCTGTATATCACA
>U_DIR:001E30-1
AAAACCTGGAGATAAAGC
>U_DIR:001E31-1
AAAACCTGGCATGGAAAACATTTC
>U_DIR:001E32-1
AAAACCTGTAAACAACAGCAGA
>U_DIR:001E33-1
AAAACCTGTAACATCAAGCGTTTA
>U_DIR:001E34-1
AAAACCTGTAGCTTTCACC
>U_DIR:001E35-1
AAAACCTGTAGTGGCCAG
>U_DIR:001E36-1
AAAACCTGTAGTGGCCAGTTA
>U_DIR:001E37-1
AAAACCTGTAGTTTCGAACATGTGT
>U_DIR:001E38-1
AAAACCTGTCCATTGATCAGTGCGC
>U_DIR:001E39-2
AAAACCTGTCCCCTCCTACCA
>U_DIR:001E3A-1
AAAACCTGTCCCCTCCTACTA
>U_DIR:001E3B-1
AAAACCTGTCCCCTCCTACTAT
>U_DIR:001E3C-1
AAAACCTGTCCCTCCTACC
>U_DIR:001E3D-1
AAAACCTGTCCTCTCCTACCA
>U_DIR:001E3E-1
AAAACCTGTTAACAGATA
>U_DIR:001E3F-1
AAAACCTGTTAACAGATATA
>U_DIR:001E40-1
AAAACCTGTTAACAGATATAT
>U_DIR:001E41-3
AAAACCTGTTAACAGATATATA
>U_DIR:001E42-1
AAAACCTGTTTTACAGAGA
>U_DIR:001E43-1
AAAACCTTAAAAGCCTAACT
>U_DIR:001E44-1
AAAACCTTAAATTCTTTTA
>U_DIR:001E45-1
AAAACCTTAAATTCTTTTAA
>U_DIR:001E46-2
AAAACCTTAAATTCTTTTAAC
>U_DIR:001E47-5
AAAACCTTAAATTCTTTTAACA
>U_DIR:001E48-6
AAAACCTTAAATTCTTTTAACAA
>U_DIR:001E49-1
AAAACCTTAAATTCTTTTAATAA
>U_DIR:001E4A-1
AAAACCTTAGGGTAGAGT
>U_DIR:001E4B-2
AAAACCTTCAAATCATTTGCAG
>U_DIR:001E4C-1
AAAACCTTCAAGAGAAAGAA
>U_DIR:001E4D-1
AAAACCTTCAATCACTTAC
>U_DIR:001E4E-1
AAAACCTTCAGGAGAAAAGATTA
>U_DIR:001E4F-1
AAAACCTTCCACGACAAAATTTGA
>U_DIR:001E50-1
AAAACCTTCCCAAAATTAGT
>U_DIR:001E51-3
AAAACCTTCCCAAAATTAGTA
>U_DIR:001E52-1
AAAACCTTCCCAAAATTAGTAA
>U_DIR:001E53-2
AAAACCTTCCCCAAAATTAGTAA
>U_DIR:001E54-1
AAAACCTTCCCCAAAATTATTAA
>U_DIR:001E55-1
AAAACCTTCCCCAAAATTGGTA
>U_DIR:001E56-1
AAAACCTTCCTAATTCACTTACC
>U_DIR:001E57-1
AAAACCTTCCTTAAATCAATAAC
>U_DIR:001E58-1
AAAACCTTCGAACAAAAC
>U_DIR:001E59-1
AAAACCTTCGATGGCACTTT
>U_DIR:001E5A-1
AAAACCTTCGTAGGTTTATTCC
>U_DIR:001E5B-1
AAAACCTTCGTTGAAAATAC
>U_DIR:001E5C-1
AAAACCTTCTAAATTCCA
>U_DIR:001E5D-2
AAAACCTTCTAAATTCTTTT
>U_DIR:001E5E-1
AAAACCTTCTACCAAACTACC
>U_DIR:001E5F-1
AAAACCTTGAAAGTTTAT
>U_DIR:001E60-1
AAAACCTTGCCGATAGGG
>U_DIR:001E61-1
AAAACCTTGCCTGATTACC
>U_DIR:001E62-1
AAAACCTTGCGGTGAAGCATTGCCGG
>U_DIR:001E63-1
AAAACCTTGGACTTTGAAAT
>U_DIR:001E64-1
AAAACCTTGGCTAAAGTC
>U_DIR:001E65-1
AAAACCTTTACAAATAATAAG
>U_DIR:001E66-1
AAAACCTTTACATGCTGCAATAAC
>U_DIR:001E67-1
AAAACCTTTAGCATAAATAACGACA
>U_DIR:001E68-1
AAAACCTTTATCGCCATGCA
>U_DIR:001E69-1
AAAACCTTTATCGCCATGCCA
>U_DIR:001E6A-1
AAAACCTTTATGTGGACA
>U_DIR:001E6B-1
AAAACCTTTATGTGGACAA
>U_DIR:001E6C-1
AAAACCTTTATGTGGACAAAA
>U_DIR:001E6D-3
AAAACCTTTATGTGGACAAC
>U_DIR:001E6E-6
AAAACCTTTATGTGGACAACA
>U_DIR:001E6F-3
AAAACCTTTATGTGGACAACAA
>U_DIR:001E70-1
AAAACCTTTATGTGGACAACAAA
>U_DIR:001E71-5
AAAACCTTTATGTGGACAACAT
>U_DIR:001E72-6
AAAACCTTTATGTGGACAACATT
>U_DIR:001E73-7
AAAACCTTTATGTGGACAACATTA
>U_DIR:001E74-1
AAAACCTTTATGTGGACAACATTAAAA
>U_DIR:001E75-1
AAAACCTTTATTTGGACAACAT
>U_DIR:001E76-1
AAAACCTTTATTTGGACCACAT
>U_DIR:001E77-1
AAAACCTTTCCCAAAATAA
>U_DIR:001E78-1
AAAACCTTTCCCAAAATTA
>U_DIR:001E79-1
AAAACCTTTCCCAAAATTAGA
>U_DIR:001E7A-1
AAAACCTTTCCCAAAATTAGT
>U_DIR:001E7B-9
AAAACCTTTCCCAAAATTAGTA
>U_DIR:001E7C-9
AAAACCTTTCCCAAAATTAGTAA
>U_DIR:001E7D-2
AAAACCTTTCCCAAAATTAGTAAA
>U_DIR:001E7E-1
AAAACCTTTCTCAAAATTAGTA
>U_DIR:001E7F-1
AAAACCTTTTAACAGATATATA
>U_DIR:001E80-1
AAAACCTTTTGCATCTTC
>U_DIR:001E81-1
AAAACCTTTTTCCGGCTCTAATTA
>U_DIR:001E82-1
AAAACCTTTTTGTGAACAACAA
>U_DIR:001E83-1
AAAACCTTTTTTGTATATTAGAC
>U_DIR:001E84-1
AAAACGAAAAAACAAAAAAATGA
>U_DIR:001E85-1
AAAACGAAAACACAATATACGACCAGCAC
>U_DIR:001E86-1
AAAACGAAAATCTTAATA
>U_DIR:001E87-3
AAAACGAAAATCTTAATACC
>U_DIR:001E88-6
AAAACGAAAATCTTAATACCA
>U_DIR:001E89-1
AAAACGAAAATCTTAATAGA
>U_DIR:001E8A-1
AAAACGAAAATCTTAATAGAT
>U_DIR:001E8B-1
AAAACGAAACGACTGAAAT
>U_DIR:001E8C-1
AAAACGAAACTGATCAGATACC
>U_DIR:001E8D-1
AAAACGAAAGTCTTAATACC
>U_DIR:001E8E-1
AAAACGAAAGTTAAAAGTTAATT
>U_DIR:001E8F-1
AAAACGAAATGAAAGAGAATGTA
>U_DIR:001E90-1
AAAACGAAATGGTTAGATCGTCT
>U_DIR:001E91-1
AAAACGAAATGTACACTGTTGAC
>U_DIR:001E92-1
AAAACGAAATTCAAATCAAACTA
>U_DIR:001E93-1
AAAACGAAATTCAAATCAAACTAA
>U_DIR:001E94-1
AAAACGAAATTCAAATCAAGCTA
>U_DIR:001E95-1
AAAACGAAATTTCGAGTATGACT
>U_DIR:001E96-1
AAAACGAAATTTTGAACGCTCG
>U_DIR:001E97-1
AAAACGAACAAGTTAAGAGTC
>U_DIR:001E98-1
AAAACGAACCAAATTAATC
>U_DIR:001E99-1
AAAACGAACGGAAAGTACCA
>U_DIR:001E9A-1
AAAACGAACGGAAAGTATAACC
>U_DIR:001E9B-2
AAAACGAACGGAAAGTATACC
>U_DIR:001E9C-1
AAAACGAACGGAAAGTATACCA
>U_DIR:001E9D-1
AAAACGAACGTATCTACACCA
>U_DIR:001E9E-1
AAAACGAACTCGAAGTAGTCAA
>U_DIR:001E9F-2
AAAACGAACTGAAAGTATAA
>U_DIR:001EA0-1
AAAACGAACTTCTTTTTTTCAG
>U_DIR:001EA1-1
AAAACGAACTTTGTCTTAAGA
>U_DIR:001EA2-1
AAAACGAAGATGGTTGGGAC
>U_DIR:001EA3-1
AAAACGAAGATTGTGTGAA
>U_DIR:001EA4-1
AAAACGAAGATTGTGTGAAG
>U_DIR:001EA5-2
AAAACGAAGATTGTGTGAAGTC
>U_DIR:001EA6-5
AAAACGAAGATTGTGTGAAGTCC
>U_DIR:001EA7-1
AAAACGAAGATTGTGTGAAGTCCA
>U_DIR:001EA8-1
AAAACGAAGATTGTGTGAAGTCCT
>U_DIR:001EA9-1
AAAACGAAGATTGTGTGAAGTCCTT
>U_DIR:001EAA-1
AAAACGAAGATTGTGTGAATTCCA
>U_DIR:001EAB-1
AAAACGAAGCCAGGACTACTA
>U_DIR:001EAC-1
AAAACGAAGCGTACTCATA
>U_DIR:001EAD-1
AAAACGAAGGAAGACCAACTAC
>U_DIR:001EAE-1
AAAACGAAGGAAGACCAACTAG
>U_DIR:001EAF-1
AAAACGAAGGTAAAGAGG
>U_DIR:001EB0-1
AAAACGAAGTTGGGAGCAAGA
>U_DIR:001EB1-1
AAAACGAAGTTTCGAACATGCGA
>U_DIR:001EB2-1
AAAACGAAGTTTGTAACATGAG
>U_DIR:001EB3-1
AAAACGAATAAGTGAAGGAAAACA
>U_DIR:001EB4-1
AAAACGAATATACTAACATCTCA
>U_DIR:001EB5-1
AAAACGAATATGATAAAA
>U_DIR:001EB6-1
AAAACGAATGTCAAGTAC
>U_DIR:001EB7-1
AAAACGAATGTCAAGTACC
>U_DIR:001EB8-2
AAAACGAATGTCAAGTAT
>U_DIR:001EB9-1
AAAACGAATTAAGCGGCAAGTAC
>U_DIR:001EBA-1
AAAACGAATTGCACTAAT
>U_DIR:001EBB-1
AAAACGAATTGTACACGACC
>U_DIR:001EBC-1
AAAACGAATTGTACACGAG
>U_DIR:001EBD-1
AAAACGAATTTGCGTGTCA
>U_DIR:001EBE-1
AAAACGACAAGACAAAATGGGGAA
>U_DIR:001EBF-1
AAAACGACACACCTTGATATTCC
>U_DIR:001EC0-1
AAAACGACACACTTAAATTAT
>U_DIR:001EC1-1
AAAACGACACTACTATACAATTAT
>U_DIR:001EC2-1
AAAACGACATACTGAGATCGTGT
>U_DIR:001EC3-1
AAAACGACATTACCATACAATGA
>U_DIR:001EC4-1
AAAACGACATTACTATAAA
>U_DIR:001EC5-2
AAAACGACATTACTATAC
>U_DIR:001EC6-4
AAAACGACATTACTATACAA
>U_DIR:001EC7-4
AAAACGACATTACTATACAAT
>U_DIR:001EC8-1
AAAACGACATTACTATACAATAA
>U_DIR:001EC9-3
AAAACGACATTACTATACAATG
>U_DIR:001ECA-110
AAAACGACATTACTATACAATGA
>U_DIR:001ECB-3
AAAACGACATTACTATACAATGAA
>U_DIR:001ECC-2
AAAACGACATTACTATACAATGAAA
>U_DIR:001ECD-2
AAAACGACATTACTATACAATGAG
>U_DIR:001ECE-14
AAAACGACATTACTATACAATGAGA
>U_DIR:001ECF-1
AAAACGACATTACTATACAATGAGAA
>U_DIR:001ED0-2
AAAACGACATTACTATACAATGAGAAA
>U_DIR:001ED1-1
AAAACGACATTACTATACAATGATA
>U_DIR:001ED2-1
AAAACGACATTACTATACAATGATAA
>U_DIR:001ED3-7
AAAACGACATTACTATACAATTA
>U_DIR:001ED4-1
AAAACGACATTACTATACAATTAG
>U_DIR:001ED5-2
AAAACGACATTACTATACAATTAGA
>U_DIR:001ED6-1
AAAACGACATTACTATACAATTCA
>U_DIR:001ED7-1
AAAACGACATTACTATACATGA
>U_DIR:001ED8-1
AAAACGACATTACTATAGAA
>U_DIR:001ED9-1
AAAACGACATTACTATATAAT
>U_DIR:001EDA-1
AAAACGACATTACTATATAATGAGAA
>U_DIR:001EDB-2
AAAACGACATTATTATACAATGA
>U_DIR:001EDC-1
AAAACGACATTGCGAGTGAGTCG
>U_DIR:001EDD-1
AAAACGACATTGCTAACTAGATCT
>U_DIR:001EDE-1
AAAACGACCAATCTTACGTGCA
>U_DIR:001EDF-1
AAAACGACCAGGTCTAACCA
>U_DIR:001EE0-1
AAAACGACCAGGTCTAAG
>U_DIR:001EE1-1
AAAACGACCATGTGTATTCTGCA
>U_DIR:001EE2-1
AAAACGACCCTAATAATTTTCAA
>U_DIR:001EE3-1
AAAACGACCGGAGAACAA
>U_DIR:001EE4-1
AAAACGACCGGGGTAGTGAGAC
>U_DIR:001EE5-1
AAAACGACGAAATGGCAATGGCAGT
>U_DIR:001EE6-1
AAAACGACGTAAAATCTATTCA
>U_DIR:001EE7-1
AAAACGACGTGGCGAACGAGACT
>U_DIR:001EE8-1
AAAACGACGTTTCTAGCATGTTG
>U_DIR:001EE9-1
AAAACGACTCTACATCAC
>U_DIR:001EEA-1
AAAACGACTCTACATCAT
>U_DIR:001EEB-1
AAAACGACTCTACATCATTCC
>U_DIR:001EEC-7
AAAACGACTCTACATCATTCCA
>U_DIR:001EED-1
AAAACGACTGCAAAGACTAGCATGAC
>U_DIR:001EEE-1
AAAACGACTTTACATCATT
>U_DIR:001EEF-1
AAAACGAGAACAGAGTCACAGTGTGGACA
>U_DIR:001EF0-1
AAAACGAGAATTGAAATATTATATGTA
>U_DIR:001EF1-1
AAAACGAGAATTGAGATATTATAA
>U_DIR:001EF2-1
AAAACGAGCAGGAGCTTTACCA
>U_DIR:001EF3-2
AAAACGAGCTGAGTGCTA
>U_DIR:001EF4-1
AAAACGAGCTGAGTGCTTGCAGTTTT
>U_DIR:001EF5-1
AAAACGAGGTAGGCTTTGA
>U_DIR:001EF6-2
AAAACGAGGTATCATCTTT
>U_DIR:001EF7-1
AAAACGAGGTATCATCTTTACCA
>U_DIR:001EF8-1
AAAACGAGTAATATCCTTACCA
>U_DIR:001EF9-1
AAAACGAGTCGTGAAACACCA
>U_DIR:001EFA-1
AAAACGAGTGGGACTGCTCAGCC
>U_DIR:001EFB-1
AAAACGAGTGGGATTGCTCAGAA
>U_DIR:001EFC-1
AAAACGATAAAACGGTACC
>U_DIR:001EFD-1
AAAACGATAAAACGGTACCA
>U_DIR:001EFE-3
AAAACGATAAAACGGTAT
>U_DIR:001EFF-1
AAAACGATAAAACGGTATC
>U_DIR:001F00-1
AAAACGATAAAAGAATGAAACAC
>U_DIR:001F01-1
AAAACGATAAATGACATATGCA
>U_DIR:001F02-1
AAAACGATACATCGACTAAATTGA
>U_DIR:001F03-1
AAAACGATATCTCCACAAAAAAAAA
>U_DIR:001F04-1
AAAACGATATGTCTTCTAATGAA
>U_DIR:001F05-1
AAAACGATATTGAAAATTGGTAC
>U_DIR:001F06-1
AAAACGATCAAATCCTTCACGAA
>U_DIR:001F07-2
AAAACGATCAAATCTTCCACGA
>U_DIR:001F08-1
AAAACGATCAAATCTTCCACGAA
>U_DIR:001F09-1
AAAACGATCAAATCTTCCACGACA
>U_DIR:001F0A-1
AAAACGATCAAATGTACCACTAC
>U_DIR:001F0B-1
AAAACGATCAAATTTTCCACGACA
>U_DIR:001F0C-1
AAAACGATCAAATTTTCCACGACAA
>U_DIR:001F0D-1
AAAACGATCAAATTTTCCACTAC
>U_DIR:001F0E-1
AAAACGATCCAGAACCTTCGAACAA
>U_DIR:001F0F-1
AAAACGATCGCATAAACCA
>U_DIR:001F10-1
AAAACGATCGCTATTCCA
>U_DIR:001F11-1
AAAACGATGAACTGAAAAATGA
>U_DIR:001F12-1
AAAACGATGCACGGCACAGGAA
>U_DIR:001F13-1
AAAACGATTCAGTAAATGGAACGA
>U_DIR:001F14-1
AAAACGATTGGGCAGATAT
>U_DIR:001F15-1
AAAACGATTTTTTATCCAA
>U_DIR:001F16-4
AAAACGCAAAAGTTTCTC
>U_DIR:001F17-1
AAAACGCAAAAGTTTCTCCA
>U_DIR:001F18-1
AAAACGCAAAAGTTTCTCTGG
>U_DIR:001F19-1
AAAACGCAAAAGTTTCTCTTC
>U_DIR:001F1A-1
AAAACGCAAATGAACTCGGAAACATTG
>U_DIR:001F1B-1
AAAACGCAAGGCCACCAAAGCT
>U_DIR:001F1C-1
AAAACGCACCTATTACAATACC
>U_DIR:001F1D-1
AAAACGCACCTGCCTGGAATGCA
>U_DIR:001F1E-1
AAAACGCACCTGTCTGCATTG
>U_DIR:001F1F-1
AAAACGCACCTTCCAACAAGTCA
>U_DIR:001F20-1
AAAACGCAGAAGGGTTAGTACCA
>U_DIR:001F21-1
AAAACGCAGATGAGCTCAAC
>U_DIR:001F22-1
AAAACGCAGCAGTCAGATAGGGA
>U_DIR:001F23-1
AAAACGCAGCTTCCTACAAGGGA
>U_DIR:001F24-1
AAAACGCAGGGGAAAATCTA
>U_DIR:001F25-1
AAAACGCATCGTGAGAGAAT
>U_DIR:001F26-1
AAAACGCATCGTGAGAGAATT
>U_DIR:001F27-2
AAAACGCATCTTCTGTGTATCCA
>U_DIR:001F28-1
AAAACGCATCTTTCTTTTAAA
>U_DIR:001F29-1
AAAACGCCAATTGTTTACC
>U_DIR:001F2A-1
AAAACGCCAATTGTTTACCA
>U_DIR:001F2B-1
AAAACGCCAGGAGAAATA
>U_DIR:001F2C-1
AAAACGCCAGGAGAAATAGA
>U_DIR:001F2D-1
AAAACGCCAGGAGAAATAGAGA
>U_DIR:001F2E-1
AAAACGCCATGAGAAATAGAGCCCGC
>U_DIR:001F2F-1
AAAACGCCATGCATAGTAAC
>U_DIR:001F30-1
AAAACGCCTGCGTAGATTACC
>U_DIR:001F31-2
AAAACGCCTGCGTAGATTAGT
>U_DIR:001F32-1
AAAACGCCTGGTGTACCA
>U_DIR:001F33-1
AAAACGCGAACGGCTCAT
>U_DIR:001F34-1
AAAACGCGACGGGATACC
>U_DIR:001F35-1
AAAACGCGACGGTATAACCA
>U_DIR:001F36-24
AAAACGCGACGGTATAC
>U_DIR:001F37-15
AAAACGCGACGGTATACC
>U_DIR:001F38-14
AAAACGCGACGGTATACCA
>U_DIR:001F39-1
AAAACGCGACGGTATACT
>U_DIR:001F3A-32
AAAACGCGACGGTATAG
>U_DIR:001F3B-2
AAAACGCGACGGTATAGC
>U_DIR:001F3C-31
AAAACGCGACGGTATAGT
>U_DIR:001F3D-1
AAAACGCGACGGTATAGTT
>U_DIR:001F3E-1
AAAACGCGACGGTATAGTTC
>U_DIR:001F3F-1
AAAACGCGACGGTATAGTTGA
>U_DIR:001F40-1
AAAACGCGACGGTATAGTTGAC
>U_DIR:001F41-1
AAAACGCGACGGTATAGTTGAT
>U_DIR:001F42-1
AAAACGCGACGGTATAGTTGATA
>U_DIR:001F43-1
AAAACGCGACTGTATAG
>U_DIR:001F44-1
AAAACGCGAGCATCTTC
>U_DIR:001F45-1
AAAACGCGAGCATCTTCCA
>U_DIR:001F46-1
AAAACGCGATCATCTTCCATA
>U_DIR:001F47-1
AAAACGCGGACCCATATAATCT
>U_DIR:001F48-1
AAAACGCGGCATAACAAA
>U_DIR:001F49-1
AAAACGCGGCATAACAAC
>U_DIR:001F4A-1
AAAACGCGGCGGGATACC
>U_DIR:001F4B-1
AAAACGCGGTAGGTATGT
>U_DIR:001F4C-3
AAAACGCGGTAGGTATGTACCA
>U_DIR:001F4D-1
AAAACGCGTACAAAGTTA
>U_DIR:001F4E-1
AAAACGCGTACAAAGTTG
>U_DIR:001F4F-1
AAAACGCGTAGTGGCATCC
>U_DIR:001F50-1
AAAACGCTAACATTTTATATTCT
>U_DIR:001F51-1
AAAACGCTAATCTCAAAGA
>U_DIR:001F52-1
AAAACGCTAATCTCAAAGAAGA
>U_DIR:001F53-3
AAAACGCTACGGTATAC
>U_DIR:001F54-2
AAAACGCTACGGTATAG
>U_DIR:001F55-1
AAAACGCTACGGTATAGT
>U_DIR:001F56-1
AAAACGCTACGTTATAC
>U_DIR:001F57-1
AAAACGCTAGTTTACCAAAGAGA
>U_DIR:001F58-1
AAAACGCTATTTCCTTCAATTT
>U_DIR:001F59-1
AAAACGCTCATAATGCCA
>U_DIR:001F5A-1
AAAACGCTCTTAGCCAGATCTT
>U_DIR:001F5B-1
AAAACGCTCTTAGCCAGATTT
>U_DIR:001F5C-1
AAAACGCTTAATAAACAAC
>U_DIR:001F5D-1
AAAACGCTTATAAGTAGTCTGCAG
>U_DIR:001F5E-1
AAAACGCTTCGATTTCTTGATCCA
>U_DIR:001F5F-1
AAAACGCTTGGATTTCA
>U_DIR:001F60-2
AAAACGCTTGGATTTCACC
>U_DIR:001F61-3
AAAACGCTTGGATTTCACCA
>U_DIR:001F62-4
AAAACGCTTGGATTTCCA
>U_DIR:001F63-1
AAAACGCTTTAACTTTTCTATAA
>U_DIR:001F64-1
AAAACGCTTTGATTTCAC
>U_DIR:001F65-1
AAAACGCTTTGATTTCCA
>U_DIR:001F66-1
AAAACGGAAACAATAACTTCT
>U_DIR:001F67-1
AAAACGGAAATATTTAAAAAAAAAAA
>U_DIR:001F68-1
AAAACGGAAATGAACAATGGTTTA
>U_DIR:001F69-1
AAAACGGAAATTTCAATATGACA
>U_DIR:001F6A-1
AAAACGGAACTGTCTTCAG
>U_DIR:001F6B-1
AAAACGGAAGAATAAATGAATTT
>U_DIR:001F6C-2
AAAACGGACAACTGGCTTT
>U_DIR:001F6D-1
AAAACGGACAGCAGATAGT
>U_DIR:001F6E-1
AAAACGGAGAATAGACAGTGCTTC
>U_DIR:001F6F-1
AAAACGGAGACTGCACCA
>U_DIR:001F70-1
AAAACGGAGATTGGCACTTGTGA
>U_DIR:001F71-3
AAAACGGAGCAGGAGCTT
>U_DIR:001F72-2
AAAACGGAGCAGGAGCTTT
>U_DIR:001F73-1
AAAACGGAGCAGGAGCTTTAC
>U_DIR:001F74-2
AAAACGGAGCAGGAGCTTTACC
>U_DIR:001F75-1
AAAACGGAGCAGGAGCTTTCC
>U_DIR:001F76-1
AAAACGGAGCATGAGCTT
>U_DIR:001F77-1
AAAACGGAGTGAGTTTACC
>U_DIR:001F78-1
AAAACGGAGTGAGTTTAGATACC
>U_DIR:001F79-1
AAAACGGATAGAGTTAAAAA
>U_DIR:001F7A-1
AAAACGGATAGAGTTAACAAAGA
>U_DIR:001F7B-2
AAAACGGATTAAAATTAATA
>U_DIR:001F7C-1
AAAACGGATTAAAATTAATAA
>U_DIR:001F7D-1
AAAACGGATTAAAATTAATAAT
>U_DIR:001F7E-1
AAAACGGATTTAGTTTG
>U_DIR:001F7F-2
AAAACGGATTTAGTTTGT
>U_DIR:001F80-1
AAAACGGATTTAGTTTGTGCCA
>U_DIR:001F81-1
AAAACGGCAAGAAAGTGT
>U_DIR:001F82-1
AAAACGGCAAGAAAGTT
>U_DIR:001F83-2
AAAACGGCAAGAAAGTTT
>U_DIR:001F84-1
AAAACGGCACGGTGATTTG
>U_DIR:001F85-1
AAAACGGCACGGTGATTTGCT
>U_DIR:001F86-1
AAAACGGCAGAGAAGGGTACCA
>U_DIR:001F87-1
AAAACGGCAGTACTATC
>U_DIR:001F88-1
AAAACGGCCGTATTGATT
>U_DIR:001F89-2
AAAACGGCCTGAGTATCATGTAT
>U_DIR:001F8A-2
AAAACGGCCTGAGTATCATGTATC
>U_DIR:001F8B-1
AAAACGGCCTTAGTATCATGTAT
>U_DIR:001F8C-1
AAAACGGCCTTATTGATTT
>U_DIR:001F8D-1
AAAACGGCGAACTGTTTT
>U_DIR:001F8E-2
AAAACGGCGTGGATCCCA
>U_DIR:001F8F-2
AAAACGGCGTGGATCCCT
>U_DIR:001F90-1
AAAACGGCTTCACAACAAC
>U_DIR:001F91-1
AAAACGGCTTCACAACAACC
>U_DIR:001F92-1
AAAACGGCTTCACAACAATCAT
>U_DIR:001F93-1
AAAACGGGATGCAAAATGC
>U_DIR:001F94-1
AAAACGGGATTCTTCTAAAACGGT
>U_DIR:001F95-1
AAAACGGGGAATCAAAAT
>U_DIR:001F96-1
AAAACGGGGAGGAAAAC
>U_DIR:001F97-1
AAAACGGGGATGCCCGAGGTGA
>U_DIR:001F98-1
AAAACGGGTGTTGAATTTAGC
>U_DIR:001F99-1
AAAACGGGTTAATATTCCCGTACCTGGACA
>U_DIR:001F9A-1
AAAACGGTAACATTTTATA
>U_DIR:001F9B-1
AAAACGGTAACATTTTATATT
>U_DIR:001F9C-2
AAAACGGTAACATTTTATATTC
>U_DIR:001F9D-10
AAAACGGTAACATTTTATATTCT
>U_DIR:001F9E-1
AAAACGGTAACATTTTATATTT
>U_DIR:001F9F-1
AAAACGGTAAGCACGTCAATGA
>U_DIR:001FA0-1
AAAACGGTCGTATCCCAAGATATTTTA
>U_DIR:001FA1-1
AAAACGGTCTGAGTATCAAACGTC
>U_DIR:001FA2-1
AAAACGGTCTGAGTATCATACCATC
>U_DIR:001FA3-1
AAAACGGTTACCAACGAGAAAAA
>U_DIR:001FA4-2
AAAACGGTTACTCACCTGC
>U_DIR:001FA5-2
AAAACGGTTACTCACCTGCC
>U_DIR:001FA6-1
AAAACGGTTACTCACCTGCCA
>U_DIR:001FA7-2
AAAACGGTTACTCACCTGCTC
>U_DIR:001FA8-1
AAAACGGTTAGTTTTTATAGCA
>U_DIR:001FA9-1
AAAACGGTTTTGTTGATGGCTTCCAG
>U_DIR:001FAA-1
AAAACGTAAACAATAACTTCCA
>U_DIR:001FAB-1
AAAACGTAAAGCAAAGGAAA
>U_DIR:001FAC-1
AAAACGTAAAGCAAAGGTA
>U_DIR:001FAD-1
AAAACGTAAAGCAAAGGTAA
>U_DIR:001FAE-2
AAAACGTAAAGCAAAGGTATGA
>U_DIR:001FAF-4
AAAACGTAAAGCAAAGGTATGAA
>U_DIR:001FB0-1
AAAACGTAAAGCAAAGGTATTA
>U_DIR:001FB1-1
AAAACGTAAAGCAATGGTATGAA
>U_DIR:001FB2-1
AAAACGTAACGCAGGTGTCCT
>U_DIR:001FB3-2
AAAACGTAAGGGAAGAA
>U_DIR:001FB4-1
AAAACGTAAGGGAAGAAG
>U_DIR:001FB5-1
AAAACGTAATAGTGACAGTGCCA
>U_DIR:001FB6-1
AAAACGTAATATTACTCCG
>U_DIR:001FB7-5
AAAACGTAATGAAACCTA
>U_DIR:001FB8-2
AAAACGTAATGAAACCTAT
>U_DIR:001FB9-1
AAAACGTAATTGCGAAAAATCCC
>U_DIR:001FBA-1
AAAACGTAATTTCGAACATGAGT
>U_DIR:001FBB-1
AAAACGTAATTTCGAACATGTGT
>U_DIR:001FBC-1
AAAACGTAATTTGTAACATGACG
>U_DIR:001FBD-1
AAAACGTACAAAAATTAGGTTAAAAAT
>U_DIR:001FBE-2
AAAACGTACAGATAGTTCCA
>U_DIR:001FBF-1
AAAACGTACGTTAGTTGAACC
>U_DIR:001FC0-1
AAAACGTACGTTAGTTGAAT
>U_DIR:001FC1-1
AAAACGTACTACGTAAGATA
>U_DIR:001FC2-2
AAAACGTACTCAACTTTATGCC
>U_DIR:001FC3-1
AAAACGTACTTTGCACAGC
>U_DIR:001FC4-1
AAAACGTACTTTTTTACTACC
>U_DIR:001FC5-1
AAAACGTAGAACTGACATCGTGT
>U_DIR:001FC6-1
AAAACGTAGAAGGGACAAC
>U_DIR:001FC7-1
AAAACGTAGAAGGGACAACCA
>U_DIR:001FC8-1
AAAACGTAGAGCAACCGA
>U_DIR:001FC9-1
AAAACGTAGATCACAACTTGTGTT
>U_DIR:001FCA-1
AAAACGTAGATCAGGACTTTTTT
>U_DIR:001FCB-1
AAAACGTAGATTAGAACATTAGA
>U_DIR:001FCC-1
AAAACGTAGATTCGAACATTTTT
>U_DIR:001FCD-1
AAAACGTAGCGTATCCACCA
>U_DIR:001FCE-1
AAAACGTAGCTCTGATTTCGTGTA
>U_DIR:001FCF-2
AAAACGTAGGCACGGTTT
>U_DIR:001FD0-1
AAAACGTAGGCACGGTTTTC
>U_DIR:001FD1-1
AAAACGTAGGCACGGTTTTCCA
>U_DIR:001FD2-1
AAAACGTAGTTGCGAACATGTGGT
>U_DIR:001FD3-1
AAAACGTAGTTTCCAACATGTGT
>U_DIR:001FD4-1
AAAACGTAGTTTCGAACATGAGT
>U_DIR:001FD5-7
AAAACGTAGTTTCGAACATGTGT
>U_DIR:001FD6-1
AAAACGTAGTTTCGAACATTTGT
>U_DIR:001FD7-1
AAAACGTAGTTTCGAAGAATTGT
>U_DIR:001FD8-1
AAAACGTAGTTTCGAATAAGTTG
>U_DIR:001FD9-1
AAAACGTAGTTTCGAGCATGTGT
>U_DIR:001FDA-1
AAAACGTAGTTTCGTCATGTGT
>U_DIR:001FDB-1
AAAACGTAGTTTCTAACATGTGT
>U_DIR:001FDC-1
AAAACGTAGTTTGAACATGTGT
>U_DIR:001FDD-1
AAAACGTAGTTTGGAACATGT
>U_DIR:001FDE-1
AAAACGTATCGATCGATTGAC
>U_DIR:001FDF-1
AAAACGTATGAGGTTCATGCCA
>U_DIR:001FE0-1
AAAACGTATTAAAATTAATAA
>U_DIR:001FE1-1
AAAACGTATTATTATACATATAA
>U_DIR:001FE2-1
AAAACGTATTCAACGTATTCCA
>U_DIR:001FE3-1
AAAACGTATTTTTATATTTAAAATT
>U_DIR:001FE4-1
AAAACGTCACGTGTTATCCA
>U_DIR:001FE5-1
AAAACGTCAGCTATTGCATTGCAA
>U_DIR:001FE6-1
AAAACGTCATTCATGTGAAAAA
>U_DIR:001FE7-1
AAAACGTCATTCCGAACTTGTGTT
>U_DIR:001FE8-1
AAAACGTCATTTCGAACAAGACT
>U_DIR:001FE9-1
AAAACGTCGAGCCGAACGAGTGTT
>U_DIR:001FEA-1
AAAACGTCGGTTTAGACTT
>U_DIR:001FEB-1
AAAACGTCGTACTGAGATCGAGTT
>U_DIR:001FEC-1
AAAACGTCGTAGTTCAAGAGCTG
>U_DIR:001FED-1
AAAACGTCGTGCGGAGTGAGA
>U_DIR:001FEE-1
AAAACGTCGTTTCGAACAAGATG
>U_DIR:001FEF-1
AAAACGTCGTTTCGAACATGTGT
>U_DIR:001FF0-1
AAAACGTCGTTTCGAACGTGTAT
>U_DIR:001FF1-1
AAAACGTCTTCTAGCGATATTGT
>U_DIR:001FF2-2
AAAACGTCTTCTAGTGATAATGTTA
>U_DIR:001FF3-1
AAAACGTCTTCTAGTGATATTGT
>U_DIR:001FF4-1
AAAACGTCTTCTAGTGATATTGTA
>U_DIR:001FF5-2
AAAACGTCTTGTAATGATATTGT
>U_DIR:001FF6-1
AAAACGTGAAGAGCCCAC
>U_DIR:001FF7-1
AAAACGTGAGCAAGGAAAACTAT
>U_DIR:001FF8-1
AAAACGTGATCAAACTTATGC
>U_DIR:001FF9-1
AAAACGTGATGTAGTGCG
>U_DIR:001FFA-1
AAAACGTGCGGAGCATTTGC
>U_DIR:001FFB-1
AAAACGTGCTAAAAAGGCTTGAA
>U_DIR:001FFC-1
AAAACGTGGAGCATAGTAG
>U_DIR:001FFD-1
AAAACGTGGATGACCAT
>U_DIR:001FFE-1
AAAACGTGGCGTTGATATTAA
>U_DIR:001FFF-1
AAAACGTGGGATTTGAAT
>U_DIR:002000-1
AAAACGTGGTAACTCTTACA
>U_DIR:002001-2
AAAACGTGTACAATTTCTTTCCT
>U_DIR:002002-1
AAAACGTGTGTTGAATTTA
>U_DIR:002003-1
AAAACGTGTTATTGTGACTCCT
>U_DIR:002004-2
AAAACGTGTTCAACCTTA
>U_DIR:002005-9
AAAACGTGTTCAACCTTATGC
>U_DIR:002006-3
AAAACGTGTTCAACCTTATGCC
>U_DIR:002007-5
AAAACGTGTTCAACCTTATGCCA
>U_DIR:002008-5
AAAACGTGTTCAACCTTATGCT
>U_DIR:002009-1
AAAACGTGTTCAACCTTATGCTG
>U_DIR:00200A-1
AAAACGTGTTCAACCTTATGCTGTTA
>U_DIR:00200B-1
AAAACGTGTTCAACCTTATT
>U_DIR:00200C-2
AAAACGTGTTCAACCTTATTC
>U_DIR:00200D-1
AAAACGTGTTCAACTTTATGCCA
>U_DIR:00200E-1
AAAACGTGTTCAATTTTATGCC
>U_DIR:00200F-1
AAAACGTGTTCTACCTTATGCTGTTAAG
>U_DIR:002010-1
AAAACGTTACTGCATTTAAC
>U_DIR:002011-1
AAAACGTTAGTGTTTTTAAATAAA
>U_DIR:002012-1
AAAACGTTATAACACATTTGA
>U_DIR:002013-1
AAAACGTTCCCTATACTTT
>U_DIR:002014-1
AAAACGTTCTCGTTCAAGAAG
>U_DIR:002015-1
AAAACGTTCTCTATACTTTTCCA
>U_DIR:002016-1
AAAACGTTCTGAGTATCATAC
>U_DIR:002017-1
AAAACGTTGATAATTGCACCA
>U_DIR:002018-1
AAAACGTTGGCTTGCGTGTT
>U_DIR:002019-2
AAAACGTTGGCTTGCGTGTTT
>U_DIR:00201A-1
AAAACGTTGGCTTGCGTGTTTT
>U_DIR:00201B-1
AAAACGTTGGGAGATAC
>U_DIR:00201C-1
AAAACGTTGTAGAATTTTTC
>U_DIR:00201D-1
AAAACGTTGTAGCTCCTTATA
>U_DIR:00201E-1
AAAACGTTGTTTCGAACATTCTA
>U_DIR:00201F-1
AAAACGTTTAAAGACGTACCA
>U_DIR:002020-1
AAAACGTTTAAAGACGTATCA
>U_DIR:002021-1
AAAACGTTTAGAGCCTTCTTTTCAATC
>U_DIR:002022-1
AAAACGTTTCGATGCTTTTATTAGTCAG
>U_DIR:002023-1
AAAACGTTTCTCCAAAGTC
>U_DIR:002024-1
AAAACGTTTCTTAATTTGAGA
>U_DIR:002025-1
AAAACGTTTGATCATTTTCA
>U_DIR:002026-1
AAAACGTTTGCAGGGGTTT
>U_DIR:002027-2
AAAACGTTTGCAGGGGTTTT
>U_DIR:002028-1
AAAACGTTTGCTATCAATAAA
>U_DIR:002029-1
AAAACGTTTGCTTTCGTGTTT
>U_DIR:00202A-1
AAAACGTTTGTCCATGACTGT
>U_DIR:00202B-1
AAAACGTTTTCTTGCGTGTTTT
>U_DIR:00202C-1
AAAACTAAAAAAAAAAAAA
>U_DIR:00202D-1
AAAACTAAAAATAAAAAGC
>U_DIR:00202E-1
AAAACTAAAAGCCGTGAC
>U_DIR:00202F-1
AAAACTAAAAGCTTCCGCTCCA
>U_DIR:002030-1
AAAACTAAAAGCTTCCGCTCCACG
>U_DIR:002031-1
AAAACTAAAATCAAAAATGTTGA
>U_DIR:002032-3
AAAACTAAAATCTTAATACCA
>U_DIR:002033-1
AAAACTAAAATTCTGTCCTATTAC
>U_DIR:002034-1
AAAACTAAAATTTCTCCTCCA
>U_DIR:002035-3
AAAACTAAACTGTTCATTACCA
>U_DIR:002036-1
AAAACTAAAGAACTGCTAGC
>U_DIR:002037-1
AAAACTAAAGAATTGGTCACCAC
>U_DIR:002038-1
AAAACTAAATCCATGGAATGA
>U_DIR:002039-1
AAAACTAACAAACCAAAAATGAA
>U_DIR:00203A-1
AAAACTAACAAACTCCTCTTATCTAT
>U_DIR:00203B-1
AAAACTAACAACTATGAAAT
>U_DIR:00203C-1
AAAACTAACCGGAGCAATACCA
>U_DIR:00203D-1
AAAACTAACCTTGCTGAG
>U_DIR:00203E-1
AAAACTAACGGAAAGTATACCA
>U_DIR:00203F-1
AAAACTAACTTATGGAA
>U_DIR:002040-1
AAAACTAAGACAAAGATTTTAA
>U_DIR:002041-7
AAAACTAAGATTAAGATACCA
>U_DIR:002042-1
AAAACTAAGCAACATTTTTACC
>U_DIR:002043-1
AAAACTAAGCCAAATATCCA
>U_DIR:002044-1
AAAACTAAGCTAGCGTTTACC
>U_DIR:002045-2
AAAACTAAGCTAGCGTTTACCA
>U_DIR:002046-1
AAAACTAAGTGGGTGAT
>U_DIR:002047-1
AAAACTAAGTGGTTGATT
>U_DIR:002048-1
AAAACTAAGTTTCGAACATGTCTT
>U_DIR:002049-1
AAAACTAATAAAACTAATTAA
>U_DIR:00204A-1
AAAACTAATATATTATTTACCA
>U_DIR:00204B-1
AAAACTAATATCTGAACTCGTGTT
>U_DIR:00204C-1
AAAACTAATCAATAATTATTTATTA
>U_DIR:00204D-1
AAAACTAATCGGATTATT
>U_DIR:00204E-1
AAAACTAATCGGTATACAACCA
>U_DIR:00204F-2
AAAACTAATGGAAAATAGA
>U_DIR:002050-1
AAAACTAATGTAAATTCAT
>U_DIR:002051-1
AAAACTAATGTCAAGTAT
>U_DIR:002052-1
AAAACTACAAAATGAGGAAA
>U_DIR:002053-2
AAAACTACAAAATGAGGAAAGA
>U_DIR:002054-1
AAAACTACAAATCAGTAACAGAA
>U_DIR:002055-1
AAAACTACAACAACAAAAAGACTA
>U_DIR:002056-1
AAAACTACAACAACGAAAAGAA
>U_DIR:002057-1
AAAACTACAACAACGAAAAGACGA
>U_DIR:002058-1
AAAACTACAACATAATATCCA
>U_DIR:002059-1
AAAACTACAACTGTGTCTTGCAC
>U_DIR:00205A-1
AAAACTACAATCTCGATTAAAGT
>U_DIR:00205B-1
AAAACTACAGCATTGCTAGA
>U_DIR:00205C-1
AAAACTACAGTGTTAGTA
>U_DIR:00205D-1
AAAACTACATTACTACAA
>U_DIR:00205E-5
AAAACTACATTACTATACAATGA
>U_DIR:00205F-1
AAAACTACATTACTATACAATGATAA
>U_DIR:002060-3
AAAACTACATTACTATACAATTA
>U_DIR:002061-1
AAAACTACATTACTATACAATTATA
>U_DIR:002062-1
AAAACTACATTACTATACAATTATAA
>U_DIR:002063-1
AAAACTACCAACTTACTTCGGTTT
>U_DIR:002064-1
AAAACTACCAAGTTAATA
>U_DIR:002065-1
AAAACTACCACCCATAGCCTTCA
>U_DIR:002066-2
AAAACTACCACTAAGTTAAGG
>U_DIR:002067-4
AAAACTACCACTAAGTTAAGGA
>U_DIR:002068-2
AAAACTACCACTAAGTTAAGGAA
>U_DIR:002069-4
AAAACTACCACTAAGTTAAGGAT
>U_DIR:00206A-1
AAAACTACCACTAAGTTAAGGATAA
>U_DIR:00206B-1
AAAACTACCACTAAGTTAAGGATT
>U_DIR:00206C-1
AAAACTACCACTAAGTTAAGTAT
>U_DIR:00206D-1
AAAACTACCACTAAGTTAATGAA
>U_DIR:00206E-1
AAAACTACCACTAAGTTAATGAT
>U_DIR:00206F-1
AAAACTACCACTAAGTTGCGGCT
>U_DIR:002070-1
AAAACTACCACTTATAGCCTTC
>U_DIR:002071-1
AAAACTACCAGTACATGT
>U_DIR:002072-1
AAAACTACCATGTCTAATC
>U_DIR:002073-1
AAAACTACCTCACAAAATAAGAA
>U_DIR:002074-1
AAAACTACCTGAAGTCACACCA
>U_DIR:002075-1
AAAACTACGTAGTTTCCA
>U_DIR:002076-1
AAAACTACTAAAAATAGCAA
>U_DIR:002077-2
AAAACTACTAAACTTTTCTA
>U_DIR:002078-23
AAAACTACTAAACTTTTCTAA
>U_DIR:002079-2
AAAACTACTAAACTTTTCTAAC
>U_DIR:00207A-11
AAAACTACTAAACTTTTCTAAT
>U_DIR:00207B-2
AAAACTACTAAACTTTTCTAATG
>U_DIR:00207C-1
AAAACTACTAAACTTTTCTAATGA
>U_DIR:00207D-2
AAAACTACTAAACTTTTCTAC
>U_DIR:00207E-1
AAAACTACTAAACTTTTCTACC
>U_DIR:00207F-4
AAAACTACTAAACTTTTCTACCA
>U_DIR:002080-1
AAAACTACTAAACTTTTCTAT
>U_DIR:002081-1
AAAACTACTAACTTTCTAA
>U_DIR:002082-1
AAAACTACTACTACTGATACT
>U_DIR:002083-5
AAAACTACTATAGTTTCTCCA
>U_DIR:002084-1
AAAACTACTGTTACGGCTCGCTC
>U_DIR:002085-1
AAAACTACTTTACTTGAT
>U_DIR:002086-1
AAAACTAGAAACTACTAGTAAT
>U_DIR:002087-1
AAAACTAGAAAGAATTC
>U_DIR:002088-1
AAAACTAGAAAGGAGGAATATT
>U_DIR:002089-1
AAAACTAGAAATGTACCCAGTA
>U_DIR:00208A-1
AAAACTAGAAATGTACCCAGTATA
>U_DIR:00208B-1
AAAACTAGAACTGTGTCTTG
>U_DIR:00208C-1
AAAACTAGAACTGTGTCTTGC
>U_DIR:00208D-1
AAAACTAGAACTGTGTTTGC
>U_DIR:00208E-1
AAAACTAGAACTGTGTTTGCCA
>U_DIR:00208F-1
AAAACTAGAATCTGGAAATACCA
>U_DIR:002090-1
AAAACTAGAGCAATAGCACTTGA
>U_DIR:002091-1
AAAACTAGATATCGTTTTTCC
>U_DIR:002092-1
AAAACTAGATGAGAAAACCA
>U_DIR:002093-1
AAAACTAGCAAATAATAGTGAA
>U_DIR:002094-1
AAAACTAGCAAATAATAGTGAGA
>U_DIR:002095-4
AAAACTAGCAAATAATAGTGAGG
>U_DIR:002096-1
AAAACTAGCAAATATCCTATC
>U_DIR:002097-1
AAAACTAGCACATGTACCCACA
>U_DIR:002098-1
AAAACTAGCTAAGAAGTTCTA
>U_DIR:002099-1
AAAACTAGGAGACAAAAATGTGA
>U_DIR:00209A-1
AAAACTAGGAGACAAAAATGTTA
>U_DIR:00209B-1
AAAACTAGGCTGTGTTTACCA
>U_DIR:00209C-1
AAAACTAGTGAGTGAGTA
>U_DIR:00209D-1
AAAACTAGTGAGTGAGTAT
>U_DIR:00209E-1
AAAACTAGTTCTAAGAAATGAGA
>U_DIR:00209F-1
AAAACTATAAAATGAACACACTA
>U_DIR:0020A0-1
AAAACTATAAATTAGGAATATTC
>U_DIR:0020A1-1
AAAACTATAACAAATTT
>U_DIR:0020A2-1
AAAACTATAACAAATTTTAAAAT
>U_DIR:0020A3-1
AAAACTATAACTGTTTGCAC
>U_DIR:0020A4-1
AAAACTATAATAAGAAAACAAAA
>U_DIR:0020A5-1
AAAACTATAATTACCAAAACTGA
>U_DIR:0020A6-1
AAAACTATAGCAAAACAATAGC
>U_DIR:0020A7-1
AAAACTATAGCAATAGC
>U_DIR:0020A8-1
AAAACTATCAAAACTAGGATGGACA
>U_DIR:0020A9-1
AAAACTATCAAAACTTTTCTA
>U_DIR:0020AA-1
AAAACTATCAAATGACCATGCTA
>U_DIR:0020AB-1
AAAACTATCAAATGACCATTC
>U_DIR:0020AC-1
AAAACTATCAAATTTTCCACTA
>U_DIR:0020AD-1
AAAACTATCAAGAAAATTTAA
>U_DIR:0020AE-1
AAAACTATCACAAATTTTAA
>U_DIR:0020AF-1
AAAACTATCCAGGAATGAACA
>U_DIR:0020B0-1
AAAACTATCCGTCAAAGACTATAA
>U_DIR:0020B1-1
AAAACTATCGCTACATTACC
>U_DIR:0020B2-1
AAAACTATCGCTACATTACCA
>U_DIR:0020B3-1
AAAACTATCGCTACATTATCATC
>U_DIR:0020B4-2
AAAACTATCGCTACATTATCATCC
>U_DIR:0020B5-1
AAAACTATCGCTACATTATCATCCA
>U_DIR:0020B6-1
AAAACTATCTAAGAAGTTCTACT
>U_DIR:0020B7-1
AAAACTATCTTGATTATTACC
>U_DIR:0020B8-1
AAAACTATGAAACAATCAATTA
>U_DIR:0020B9-2
AAAACTATGAAACAATCAATTC
>U_DIR:0020BA-3
AAAACTATGAAACAATCAATTCA
>U_DIR:0020BB-1
AAAACTATGAAACAATCAATTCAA
>U_DIR:0020BC-1
AAAACTATGAAACAATGA
>U_DIR:0020BD-1
AAAACTATGAAATGTGAT
>U_DIR:0020BE-1
AAAACTATGAATTGATTT
>U_DIR:0020BF-1
AAAACTATGCTTGACTTCTTTCAG
>U_DIR:0020C0-1
AAAACTATGCTTGATTATTA
>U_DIR:0020C1-3
AAAACTATGCTTGATTATTAC
>U_DIR:0020C2-2
AAAACTATGCTTGATTATTACA
>U_DIR:0020C3-8
AAAACTATGCTTGATTATTACC
>U_DIR:0020C4-3
AAAACTATGCTTGATTATTACCA
>U_DIR:0020C5-1
AAAACTATGGTGAACCTGA
>U_DIR:0020C6-1
AAAACTATGGTGAACCTGATATTG
>U_DIR:0020C7-2
AAAACTATTAAAAAATATCAGTT
>U_DIR:0020C8-1
AAAACTATTAAACTTTTCTAA
>U_DIR:0020C9-1
AAAACTATTAAGAAATATCAA
>U_DIR:0020CA-1
AAAACTATTACAAATTTTAAATAAAAAAAA
>U_DIR:0020CB-1
AAAACTATTATACGTAATCACTA
>U_DIR:0020CC-1
AAAACTATTATCAACTAT
>U_DIR:0020CD-1
AAAACTATTATCAACTATT
>U_DIR:0020CE-1
AAAACTATTCCACAACAAA
>U_DIR:0020CF-1
AAAACTATTCCAGTATTACT
>U_DIR:0020D0-1
AAAACTATTCTTGATTATTAA
>U_DIR:0020D1-2
AAAACTATTGCGCGGAATGTTTAT
>U_DIR:0020D2-1
AAAACTATTGCTGCATCAACC
>U_DIR:0020D3-1
AAAACTATTTCCAAATTACATAT
>U_DIR:0020D4-1
AAAACTATTTCCTCGCTCTTAT
>U_DIR:0020D5-1
AAAACTATTTGAAATTAAAAAA
>U_DIR:0020D6-1
AAAACTATTTTTTTTTTACTCGA
>U_DIR:0020D7-2
AAAACTCAAAAGTTTCTCTTG
>U_DIR:0020D8-1
AAAACTCAAAGCTATAAAGATGT
>U_DIR:0020D9-1
AAAACTCAACCAAAATAATAA
>U_DIR:0020DA-2
AAAACTCAACGAGAACATT
>U_DIR:0020DB-1
AAAACTCAACGAGAACCA
>U_DIR:0020DC-1
AAAACTCAAGAGGCACTCCA
>U_DIR:0020DD-1
AAAACTCAAGTCTCTGTTTCAG
>U_DIR:0020DE-1
AAAACTCAATTTCCTCCGATTT
>U_DIR:0020DF-1
AAAACTCAATTTCCTCCGATTTTATA
>U_DIR:0020E0-1
AAAACTCACCTGGCCCGGACAC
>U_DIR:0020E1-1
AAAACTCACCTGGCCCGGACACCGA
>U_DIR:0020E2-2
AAAACTCACTGAATCATA
>U_DIR:0020E3-2
AAAACTCACTGAATCATAACCA
>U_DIR:0020E4-3
AAAACTCAGCCGAGAAAC
>U_DIR:0020E5-2
AAAACTCAGCCGAGAAACA
>U_DIR:0020E6-1
AAAACTCAGCCGAGAAACACC
>U_DIR:0020E7-1
AAAACTCAGCCGAGAAACC
>U_DIR:0020E8-2
AAAACTCAGCCGAGAAACCA
>U_DIR:0020E9-1
AAAACTCAGCCGAGAAACT
>U_DIR:0020EA-1
AAAACTCAGCTCACCGTTCTCC
>U_DIR:0020EB-2
AAAACTCAGCTCACCGTTCTCCA
>U_DIR:0020EC-1
AAAACTCAGCTCACCGTTCTCCAAGA
>U_DIR:0020ED-1
AAAACTCAGCTCTTGCGCATA
>U_DIR:0020EE-1
AAAACTCAGGAGAAAAGATT
>U_DIR:0020EF-4
AAAACTCAGGATCCGTCA
>U_DIR:0020F0-1
AAAACTCAGGATCCGTCAC
>U_DIR:0020F1-3
AAAACTCAGGATCCGTCACCA
>U_DIR:0020F2-5
AAAACTCAGGATCCGTCAT
>U_DIR:0020F3-2
AAAACTCAGGATCCGTCATT
>U_DIR:0020F4-1
AAAACTCAGGATTCGTCA
>U_DIR:0020F5-1
AAAACTCAGTATCCGTCAT
>U_DIR:0020F6-1
AAAACTCAGTTTCGAACATTTGT
>U_DIR:0020F7-1
AAAACTCATCCTAGAGAC
>U_DIR:0020F8-1
AAAACTCATCCTTAGCCA
>U_DIR:0020F9-1
AAAACTCATCCTTAGCCAT
>U_DIR:0020FA-1
AAAACTCATCCTTAGCCCA
>U_DIR:0020FB-1
AAAACTCATCTGAGAACATGCGT
>U_DIR:0020FC-1
AAAACTCATGACACAGA
>U_DIR:0020FD-1
AAAACTCATGACTATTAACCA
>U_DIR:0020FE-3
AAAACTCATGATTATTAA
>U_DIR:0020FF-1
AAAACTCATGATTATTAAA
>U_DIR:002100-2
AAAACTCATGATTATTAAC
>U_DIR:002101-2
AAAACTCATGATTATTAACCA
>U_DIR:002102-1
AAAACTCATGATTATTAC
>U_DIR:002103-4
AAAACTCATGATTATTACC
>U_DIR:002104-3
AAAACTCATGATTATTACCA
>U_DIR:002105-1
AAAACTCATTATTATTAA
>U_DIR:002106-1
AAAACTCATTATTATTAACA
>U_DIR:002107-1
AAAACTCATTATTATTAACCA
>U_DIR:002108-1
AAAACTCATTGAGAATTGTCTT
>U_DIR:002109-1
AAAACTCCAAAAGAAGTGA
>U_DIR:00210A-1
AAAACTCCAACCAAATTAGGGAGA
>U_DIR:00210B-1
AAAACTCCAAGAGAAGTGA
>U_DIR:00210C-1
AAAACTCCAGGTCATCCAGA
>U_DIR:00210D-1
AAAACTCCATCTATCTAGTTCAT
>U_DIR:00210E-1
AAAACTCCATGAAATGCTTCAG
>U_DIR:00210F-1
AAAACTCCCAAAATTAGTAA
>U_DIR:002110-1
AAAACTCCCACTGGGAAACTTCTC
>U_DIR:002111-1
AAAACTCCCGAATGCTGACA
>U_DIR:002112-1
AAAACTCCGAAAACTAATTTTACCA
>U_DIR:002113-1
AAAACTCCGACTAACTTGC
>U_DIR:002114-2
AAAACTCCGACTAACTTGCC
>U_DIR:002115-1
AAAACTCCGACTAACTTGCCA
>U_DIR:002116-1
AAAACTCCGAGTGGAAACATA
>U_DIR:002117-1
AAAACTCCTCAATATCATGTC
>U_DIR:002118-2
AAAACTCCTCCCAAAATTAGTA
>U_DIR:002119-1
AAAACTCCTCCCAAAATTAGTAA
>U_DIR:00211A-1
AAAACTCCTCCCAAAATTAGTGA
>U_DIR:00211B-1
AAAACTCCTCCCGTGATACAA
>U_DIR:00211C-1
AAAACTCCTGCATTTGACCGAG
>U_DIR:00211D-1
AAAACTCCTGTTTGAACTCCA
>U_DIR:00211E-1
AAAACTCCTGTTTGAACTCTTT
>U_DIR:00211F-1
AAAACTCCTTCCATACCACAACAA
>U_DIR:002120-1
AAAACTCCTTTGACTTCCA
>U_DIR:002121-1
AAAACTCCTTTGACTTCT
>U_DIR:002122-1
AAAACTCCTTTGACTTCTG
>U_DIR:002123-1
AAAACTCCTTTGACTTTTGG
>U_DIR:002124-1
AAAACTCCTTTGAGAGTTGCGT
>U_DIR:002125-1
AAAACTCCTTTGAGAGTTGCGTT
>U_DIR:002126-1
AAAACTCGAAATATGGCTGAGTTT
>U_DIR:002127-1
AAAACTCGAAGCAAAATACCA
>U_DIR:002128-1
AAAACTCGACGGTATAC
>U_DIR:002129-1
AAAACTCGACGGTATACC
>U_DIR:00212A-1
AAAACTCGACGGTATAG
>U_DIR:00212B-1
AAAACTCGACGGTATAGT
>U_DIR:00212C-2
AAAACTCGACTGTATACCA
>U_DIR:00212D-5
AAAACTCGCACTGCTACCA
>U_DIR:00212E-1
AAAACTCGCACTGCTATT
>U_DIR:00212F-1
AAAACTCGCACTGCTATTACC
>U_DIR:002130-1
AAAACTCGGGCAGCCGTCA
>U_DIR:002131-1
AAAACTCGGGCAGCCGTCAACAAC
>U_DIR:002132-2
AAAACTCGTAACTAAGATTTCTT
>U_DIR:002133-2
AAAACTCGTAGTTTCGAACATGTGT
>U_DIR:002134-1
AAAACTCGTCTCTACAGGCAGAA
>U_DIR:002135-1
AAAACTCGTGAGACACTGGAAA
>U_DIR:002136-1
AAAACTCGTGAGACACTGGG
>U_DIR:002137-9
AAAACTCGTGAGACACTGGGAA
>U_DIR:002138-3
AAAACTCGTGAGACACTGGGAAA
>U_DIR:002139-1
AAAACTCGTGAGACACTGGGAAAG
>U_DIR:00213A-1
AAAACTCGTGAGACACTGGGAAAGAA
>U_DIR:00213B-1
AAAACTCGTGAGACACTGTGAA
>U_DIR:00213C-1
AAAACTCGTGGCTTATAC
>U_DIR:00213D-1
AAAACTCGTTAGACACTGGGAA
>U_DIR:00213E-1
AAAACTCTAACCAAAATAA
>U_DIR:00213F-1
AAAACTCTAAGTGTTGTTCGA
>U_DIR:002140-1
AAAACTCTAATCAAAATAAT
>U_DIR:002141-2
AAAACTCTAATCAAAATAATA
>U_DIR:002142-1
AAAACTCTAATCTCAAACCG
>U_DIR:002143-1
AAAACTCTACCCTACGGTT
>U_DIR:002144-1
AAAACTCTACTGTATAGT
>U_DIR:002145-1
AAAACTCTAGAAATTTATAAGAA
>U_DIR:002146-1
AAAACTCTATAAATCTCCTTCGC
>U_DIR:002147-1
AAAACTCTATTGTTGTTA
>U_DIR:002148-2
AAAACTCTATTTCCTTCA
>U_DIR:002149-2
AAAACTCTATTTCCTTCAA
>U_DIR:00214A-2
AAAACTCTATTTCCTTCAATTAAA
>U_DIR:00214B-1
AAAACTCTATTTCCTTCAATTT
>U_DIR:00214C-11
AAAACTCTATTTCCTTCAATTTT
>U_DIR:00214D-16
AAAACTCTATTTCCTTCAATTTTA
>U_DIR:00214E-2
AAAACTCTATTTCCTTCAATTTTAT
>U_DIR:00214F-2
AAAACTCTATTTCCTTCAATTTTATA
>U_DIR:002150-1
AAAACTCTATTTCCTTCATAAT
>U_DIR:002151-1
AAAACTCTATTTCTTTCAATTT
>U_DIR:002152-1
AAAACTCTATTTCTTTCAATTTTAT
>U_DIR:002153-1
AAAACTCTATTTTCTCTTT
>U_DIR:002154-1
AAAACTCTATTTTCTTCAATTTT
>U_DIR:002155-1
AAAACTCTCAATGTTTTTTGG
>U_DIR:002156-1
AAAACTCTCACAATCTAAC
>U_DIR:002157-1
AAAACTCTCCCAAAATTAGTACAA
>U_DIR:002158-1
AAAACTCTCCTGGGGAACGG
>U_DIR:002159-1
AAAACTCTCTAAATCATCTGAAAAAAAAAA
>U_DIR:00215A-1
AAAACTCTCTCAAAATTAGTAA
>U_DIR:00215B-1
AAAACTCTGACAAATTATTGAA
>U_DIR:00215C-1
AAAACTCTGATGCAATTATA
>U_DIR:00215D-1
AAAACTCTGCGCGGAAGATA
>U_DIR:00215E-1
AAAACTCTGCGTGGTCC
>U_DIR:00215F-1
AAAACTCTGCGTGGTCCTC
>U_DIR:002160-3
AAAACTCTGCGTGGTCCTCCA
>U_DIR:002161-2
AAAACTCTGGTGAAGGTCC
>U_DIR:002162-8
AAAACTCTGTAACTTGG
>U_DIR:002163-2
AAAACTCTGTAACTTGGT
>U_DIR:002164-6
AAAACTCTGTAACTTGGTC
>U_DIR:002165-2
AAAACTCTGTAACTTGGTCAG
>U_DIR:002166-1
AAAACTCTGTAACTTGGTCAGG
>U_DIR:002167-1
AAAACTCTGTAACTTGGTCAGGTA
>U_DIR:002168-1
AAAACTCTGTAACTTGGTCAGGTCAG
>U_DIR:002169-1
AAAACTCTGTTGAAGATACCA
>U_DIR:00216A-1
AAAACTCTGTTGAAGTTACCA
>U_DIR:00216B-1
AAAACTCTTAATGTTTTTTTTG
>U_DIR:00216C-1
AAAACTCTTACAAATTATTGAAT
>U_DIR:00216D-1
AAAACTCTTACAATCTAACTCT
>U_DIR:00216E-1
AAAACTCTTAGGAATTGTCGAG
>U_DIR:00216F-3
AAAACTCTTCATCGTTTTCAT
>U_DIR:002170-1
AAAACTCTTCATCGTTTTCATC
>U_DIR:002171-1
AAAACTCTTCTTTTTCTTCGACT
>U_DIR:002172-1
AAAACTCTTGAGACACTGGGAA
>U_DIR:002173-1
AAAACTCTTGAGACACTTTTAAA
>U_DIR:002174-1
AAAACTCTTGGAAATTATAAA
>U_DIR:002175-1
AAAACTCTTGGAAATTATAAAAT
>U_DIR:002176-1
AAAACTCTTGTCGTCTTACCA
>U_DIR:002177-1
AAAACTCTTGTCGTCTTATGC
>U_DIR:002178-1
AAAACTCTTGTTTATCAGGATTGCA
>U_DIR:002179-1
AAAACTCTTTAGACACTGGGAA
>U_DIR:00217A-1
AAAACTCTTTAGACACTGGGAAAAA
>U_DIR:00217B-1
AAAACTCTTTCTAACCTATTA
>U_DIR:00217C-1
AAAACTCTTTTGGCAAGAAATCTA
>U_DIR:00217D-1
AAAACTGAAAGACATGGGTAGTGAG
>U_DIR:00217E-1
AAAACTGAAATCTTTTTCACCA
>U_DIR:00217F-1
AAAACTGAAATTCTGTCCT
>U_DIR:002180-1
AAAACTGAAATTCTGTCCTAT
>U_DIR:002181-1
AAAACTGAACGAAAGATAGACA
>U_DIR:002182-1
AAAACTGAACGAAAGATAGACCA
>U_DIR:002183-1
AAAACTGAAGAGGTTAGAGA
>U_DIR:002184-1
AAAACTGAAGTGGAATATTCATA
>U_DIR:002185-1
AAAACTGAATAATATGCCCAT
>U_DIR:002186-1
AAAACTGAATACCGGCTCGA
>U_DIR:002187-1
AAAACTGAATATCATTACC
>U_DIR:002188-1
AAAACTGAATTAATTGTACTCA
>U_DIR:002189-1
AAAACTGAATTATTAGAACTCA
>U_DIR:00218A-1
AAAACTGAATTATTGTACTCAT
>U_DIR:00218B-1
AAAACTGAATTATTTGTAAA
>U_DIR:00218C-1
AAAACTGAATTATTTGTAAAA
>U_DIR:00218D-2
AAAACTGAATTATTTGTACAA
>U_DIR:00218E-1
AAAACTGAATTATTTGTACT
>U_DIR:00218F-1
AAAACTGAATTATTTGTACTA
>U_DIR:002190-1
AAAACTGAATTATTTGTACTAA
>U_DIR:002191-18
AAAACTGAATTATTTGTACTC
>U_DIR:002192-67
AAAACTGAATTATTTGTACTCA
>U_DIR:002193-9
AAAACTGAATTATTTGTACTCAA
>U_DIR:002194-2
AAAACTGAATTATTTGTACTCAC
>U_DIR:002195-26
AAAACTGAATTATTTGTACTCAT
>U_DIR:002196-1
AAAACTGAATTATTTGTACTCATA
>U_DIR:002197-5
AAAACTGAATTATTTGTACTCATG
>U_DIR:002198-3
AAAACTGAATTATTTGTACTCATGA
>U_DIR:002199-1
AAAACTGAATTATTTGTACTCATGAA
>U_DIR:00219A-1
AAAACTGAATTATTTGTACTCATGC
>U_DIR:00219B-2
AAAACTGAATTATTTGTACTCATGCA
>U_DIR:00219C-1
AAAACTGAATTATTTGTACTCATGCC
>U_DIR:00219D-1
AAAACTGAATTATTTGTACTT
>U_DIR:00219E-1
AAAACTGAATTATTTGTAGA
>U_DIR:00219F-1
AAAACTGAATTATTTGTAGAA
>U_DIR:0021A0-1
AAAACTGAATTATTTGTGA
>U_DIR:0021A1-1
AAAACTGAATTATTTTTA
>U_DIR:0021A2-1
AAAACTGACATACAAGCCAGCA
>U_DIR:0021A3-1
AAAACTGACCAGATCAAAAATCCA
>U_DIR:0021A4-1
AAAACTGACTAGTGTACTGG
>U_DIR:0021A5-1
AAAACTGAGAATAATTGG
>U_DIR:0021A6-1
AAAACTGAGCAATGACAAGTA
>U_DIR:0021A7-1
AAAACTGAGCAGGAGCTTTACCA
>U_DIR:0021A8-1
AAAACTGAGTCTAGGAATAAGTA
>U_DIR:0021A9-1
AAAACTGAGTTCATCTTTGTAAAAA
>U_DIR:0021AA-1
AAAACTGATAAGAAAAAACACCA
>U_DIR:0021AB-1
AAAACTGATCAAAAACAAGCACCA
>U_DIR:0021AC-1
AAAACTGATCAGATCAAAAATC
>U_DIR:0021AD-2
AAAACTGATCAGATCAAAAATCC
>U_DIR:0021AE-9
AAAACTGATCAGATCAAAAATCCA
>U_DIR:0021AF-1
AAAACTGATCAGATCAAAGA
>U_DIR:0021B0-1
AAAACTGATCATAAACAACC
>U_DIR:0021B1-1
AAAACTGATCATAAACAACCA
>U_DIR:0021B2-5
AAAACTGATCATAAACAAG
>U_DIR:0021B3-1
AAAACTGATCATAAACAAGCA
>U_DIR:0021B4-1
AAAACTGATCATAAACAAGCAC
>U_DIR:0021B5-1
AAAACTGATCATGAACAACCA
>U_DIR:0021B6-1
AAAACTGATCCAAAATTGTCGCCA
>U_DIR:0021B7-1
AAAACTGATCCAAAGAAAAAA
>U_DIR:0021B8-1
AAAACTGATTACCTGCCA
>U_DIR:0021B9-1
AAAACTGATTACCTGCGGTTATAG
>U_DIR:0021BA-1
AAAACTGATTGTTCTACCTCTT
>U_DIR:0021BB-2
AAAACTGATTGTTCTACCTCTTC
>U_DIR:0021BC-1
AAAACTGATTTAGTTTGT
>U_DIR:0021BD-1
AAAACTGATTTGTCGAACTCAGT
>U_DIR:0021BE-1
AAAACTGATTTGTCGAATTCAGTA
>U_DIR:0021BF-1
AAAACTGCAAGGCCCGACAGGCGA
>U_DIR:0021C0-1
AAAACTGCAATCTTCGGATG
>U_DIR:0021C1-1
AAAACTGCATAGGTGCAC
>U_DIR:0021C2-2
AAAACTGCCATATCTATTAAA
>U_DIR:0021C3-1
AAAACTGCCCAAGTGCTTT
>U_DIR:0021C4-1
AAAACTGCCGGAAAATCACC
>U_DIR:0021C5-1
AAAACTGCCGGAAAATCAGA
>U_DIR:0021C6-1
AAAACTGCCGTCTGGTGGATCC
>U_DIR:0021C7-3
AAAACTGCCGTCTGGTGGATCCA
>U_DIR:0021C8-1
AAAACTGCCGTCTGGTGGATCTT
>U_DIR:0021C9-1
AAAACTGCCTAATGGCTGCCA
>U_DIR:0021CA-1
AAAACTGCCTGGGAATCATATTA
>U_DIR:0021CB-1
AAAACTGCTATTTTTATGTATT
>U_DIR:0021CC-1
AAAACTGCTCAATGAAAAATATAAAAAAA
>U_DIR:0021CD-1
AAAACTGCTCAATGAAAATAT
>U_DIR:0021CE-1
AAAACTGCTCAATGAGAAATATGA
>U_DIR:0021CF-1
AAAACTGCTCCAAAAAAAAAA
>U_DIR:0021D0-1
AAAACTGCTCCAAAATTCTCG
>U_DIR:0021D1-1
AAAACTGCTCCAAAATTGA
>U_DIR:0021D2-1
AAAACTGCTCCAAAATTGAA
>U_DIR:0021D3-5
AAAACTGCTCCAAAATTGT
>U_DIR:0021D4-1
AAAACTGCTCCAAAATTGTA
>U_DIR:0021D5-1
AAAACTGCTCCAAAATTGTAAA
>U_DIR:0021D6-8
AAAACTGCTCCAAAATTGTC
>U_DIR:0021D7-20
AAAACTGCTCCAAAATTGTCG
>U_DIR:0021D8-2
AAAACTGCTCCAAAATTGTCGA
>U_DIR:0021D9-55
AAAACTGCTCCAAAATTGTCGC
>U_DIR:0021DA-3
AAAACTGCTCCAAAATTGTCGCAA
>U_DIR:0021DB-22
AAAACTGCTCCAAAATTGTCGCC
>U_DIR:0021DC-25
AAAACTGCTCCAAAATTGTCGCCA
>U_DIR:0021DD-1
AAAACTGCTCCAAAATTGTCGCCAA
>U_DIR:0021DE-1
AAAACTGCTCCAAAATTGTCGCCG
>U_DIR:0021DF-1
AAAACTGCTCCAAAATTGTCGCTA
>U_DIR:0021E0-3
AAAACTGCTCCAAAATTGTCGT
>U_DIR:0021E1-4
AAAACTGCTCCAAAATTGTCTC
>U_DIR:0021E2-1
AAAACTGCTCCAAAATTGTCTCC
>U_DIR:0021E3-3
AAAACTGCTCCAAAATTGTCTCCA
>U_DIR:0021E4-1
AAAACTGCTCCAAAATTGTGTT
>U_DIR:0021E5-1
AAAACTGCTCCAAAATTGTTGA
>U_DIR:0021E6-1
AAAACTGCTCCAAAATTGTTGCA
>U_DIR:0021E7-1
AAAACTGCTCCAAAATTT
>U_DIR:0021E8-1
AAAACTGCTCCAAAATTTTCGCCA
>U_DIR:0021E9-1
AAAACTGCTCCAAAATTTTCTCC
>U_DIR:0021EA-1
AAAACTGCTCCAAATTGTCG
>U_DIR:0021EB-1
AAAACTGCTCCAACATTGTCGCAA
>U_DIR:0021EC-1
AAAACTGCTCCGTGAAAACAGCC
>U_DIR:0021ED-1
AAAACTGCTCTAAAATTGTCG
>U_DIR:0021EE-2
AAAACTGCTGGAGATATCACCA
>U_DIR:0021EF-1
AAAACTGCTGGTTTATAA
>U_DIR:0021F0-1
AAAACTGCTTAAAAAAGCTT
>U_DIR:0021F1-3
AAAACTGCTTCAAAATTGTCGC
>U_DIR:0021F2-1
AAAACTGCTTCAAAATTGTCGCCA
>U_DIR:0021F3-1
AAAACTGCTTGATTACTTAACC
>U_DIR:0021F4-1
AAAACTGCTTGGTTATA
>U_DIR:0021F5-1
AAAACTGCTTGTAAATACC
>U_DIR:0021F6-1
AAAACTGCTTGTTAAGACTTC
>U_DIR:0021F7-1
AAAACTGCTTTAAAATTGTCGC
>U_DIR:0021F8-1
AAAACTGGAAGCTATGATGAT
>U_DIR:0021F9-1
AAAACTGGAGAGATTCAATGG
>U_DIR:0021FA-1
AAAACTGGAGATCAAAA
>U_DIR:0021FB-1
AAAACTGGATCGCTCTTTTTAC
>U_DIR:0021FC-1
AAAACTGGATCTTGCTGAATAAG
>U_DIR:0021FD-1
AAAACTGGATCTTGCTGACCA
>U_DIR:0021FE-2
AAAACTGGATGTGTGTATT
>U_DIR:0021FF-1
AAAACTGGATTCCAGTGTCAACCA
>U_DIR:002200-1
AAAACTGGCAAAGCATTGGACA
>U_DIR:002201-1
AAAACTGGCAATATAGGA
>U_DIR:002202-1
AAAACTGGCCCATCTACC
>U_DIR:002203-1
AAAACTGGCCCATCTACT
>U_DIR:002204-1
AAAACTGGCCCATCTACTT
>U_DIR:002205-2
AAAACTGGCCCATCTACTTT
>U_DIR:002206-2
AAAACTGGCCCATCTACTTTAC
>U_DIR:002207-1
AAAACTGGGCATGCGAACCTT
>U_DIR:002208-1
AAAACTGGGCATGCGATCCTTCCA
>U_DIR:002209-1
AAAACTGGGGATGATAC
>U_DIR:00220A-1
AAAACTGGTAAAACACAACAAAAACTAAA
>U_DIR:00220B-1
AAAACTGGTAACGTCCCCGCTTTAA
>U_DIR:00220C-1
AAAACTGGTAGAGCAGTACAT
>U_DIR:00220D-1
AAAACTGGTCATAGGCA
>U_DIR:00220E-1
AAAACTGGTCATAGGCAGAAG
>U_DIR:00220F-3
AAAACTGGTCATTGGTTT
>U_DIR:002210-2
AAAACTGGTCATTGGTTTT
>U_DIR:002211-1
AAAACTGGTCATTGGTTTTG
>U_DIR:002212-1
AAAACTGGTTGGGATTGAAGAGTTCA
>U_DIR:002213-1
AAAACTGTAAAAAGTTGAC
>U_DIR:002214-2
AAAACTGTAAAAAGTTGACCA
>U_DIR:002215-1
AAAACTGTAAAAAGTTGACT
>U_DIR:002216-1
AAAACTGTAAAAAGTTGACTAA
>U_DIR:002217-1
AAAACTGTAACTTCAACAGAGT
>U_DIR:002218-1
AAAACTGTAAGAGAGATAACC
>U_DIR:002219-1
AAAACTGTAATCGTAATGTCTGTAA
>U_DIR:00221A-1
AAAACTGTACCACAAGTACAAAAAA
>U_DIR:00221B-1
AAAACTGTACGAATGTTAC
>U_DIR:00221C-1
AAAACTGTACGAGGACGTGAAGT
>U_DIR:00221D-1
AAAACTGTACTTCATTCCAG
>U_DIR:00221E-1
AAAACTGTAGTAATTGCT
>U_DIR:00221F-1
AAAACTGTATCAGTGACC
>U_DIR:002220-1
AAAACTGTATCAGTGAG
>U_DIR:002221-1
AAAACTGTATGCTGAAAATGA
>U_DIR:002222-1
AAAACTGTATTCACAAGA
>U_DIR:002223-1
AAAACTGTCAACATTCACTC
>U_DIR:002224-1
AAAACTGTCAAGACGCCGCGTTGATCAAC
>U_DIR:002225-1
AAAACTGTCATTTTCCCATAT
>U_DIR:002226-1
AAAACTGTCGTAGGCTTACCA
>U_DIR:002227-1
AAAACTGTCTGAGTATCATACGTC
>U_DIR:002228-1
AAAACTGTCTTATGTACCGTTATAGCTGC
>U_DIR:002229-1
AAAACTGTGAAGGTTTCACCA
>U_DIR:00222A-1
AAAACTGTGAGGGTTCACCA
>U_DIR:00222B-1
AAAACTGTGATAGAGCTAC
>U_DIR:00222C-1
AAAACTGTGATAGAGCTACCA
>U_DIR:00222D-1
AAAACTGTGATAGAGCTAT
>U_DIR:00222E-1
AAAACTGTGTACTCGCCA
>U_DIR:00222F-1
AAAACTGTTAAGCCAAATC
>U_DIR:002230-1
AAAACTGTTAATGTCAATAACC
>U_DIR:002231-1
AAAACTGTTACATAAAATGCCT
>U_DIR:002232-1
AAAACTGTTACCCAGAACA
>U_DIR:002233-1
AAAACTGTTACCCAGAACAC
>U_DIR:002234-1
AAAACTGTTACCCAGAACACCA
>U_DIR:002235-1
AAAACTGTTACTCACCTGCCA
>U_DIR:002236-1
AAAACTGTTCCAAAAATGTCGC
>U_DIR:002237-1
AAAACTGTTCCAAAATTGTC
>U_DIR:002238-2
AAAACTGTTCCAAAATTGTCGA
>U_DIR:002239-3
AAAACTGTTCCAAAATTGTCGC
>U_DIR:00223A-1
AAAACTGTTCCAAAATTGTCGCA
>U_DIR:00223B-2
AAAACTGTTCCAAAATTGTCGCC
>U_DIR:00223C-1
AAAACTGTTCCAAAATTGTCGCCA
>U_DIR:00223D-1
AAAACTGTTCCAAAATTGTTGCC
>U_DIR:00223E-1
AAAACTGTTCCAACATTTTCGC
>U_DIR:00223F-1
AAAACTGTTGCTGATAAAAC
>U_DIR:002240-1
AAAACTGTTGGATCTGCAAGTATTTT
>U_DIR:002241-3
AAAACTGTTTCAAATTATATATC
>U_DIR:002242-1
AAAACTGTTTGAAATTCTGTAT
>U_DIR:002243-1
AAAACTTAAAAAAAATTAACTCA
>U_DIR:002244-1
AAAACTTAAAAAAAATTAACTCAA
>U_DIR:002245-1
AAAACTTAAAAAGAATTGTGAAGTGTTT
>U_DIR:002246-1
AAAACTTAAAACAACTCT
>U_DIR:002247-2
AAAACTTAAAACAACTCTCA
>U_DIR:002248-1
AAAACTTAAAACAACTCTCAA
>U_DIR:002249-1
AAAACTTAAAACAACTCTCAAAA
>U_DIR:00224A-1
AAAACTTAAAACAACTCTCAAAGG
>U_DIR:00224B-1
AAAACTTAAACATTACCTATCTATCT
>U_DIR:00224C-1
AAAACTTAAAGAAAATTAAC
>U_DIR:00224D-1
AAAACTTAAAGCAAAGGTATGAAA
>U_DIR:00224E-1
AAAACTTAAAGCAACTCTTAAAA
>U_DIR:00224F-1
AAAACTTAAATCAAATTTATTA
>U_DIR:002250-1
AAAACTTAAATTGCTGAAACAA
>U_DIR:002251-1
AAAACTTAAATTTGAAATTAAA
>U_DIR:002252-1
AAAACTTAACCCAACTCTCAAAGG
>U_DIR:002253-1
AAAACTTAACGCAAAAGA
>U_DIR:002254-1
AAAACTTAACGCAAAGAAAAA
>U_DIR:002255-1
AAAACTTAACGCAACAAGAA
>U_DIR:002256-2
AAAACTTAACGCAACAAGTAA
>U_DIR:002257-1
AAAACTTAACGCAACTAAGA
>U_DIR:002258-2
AAAACTTAACGCAACTAGAGA
>U_DIR:002259-1
AAAACTTAACGCAACTATGACC
>U_DIR:00225A-1
AAAACTTAACGCAACTC
>U_DIR:00225B-1
AAAACTTAACGCAACTCACGA
>U_DIR:00225C-3
AAAACTTAACGCAACTCT
>U_DIR:00225D-4
AAAACTTAACGCAACTCTA
>U_DIR:00225E-1
AAAACTTAACGCAACTCTAA
>U_DIR:00225F-10
AAAACTTAACGCAACTCTC
>U_DIR:002260-43
AAAACTTAACGCAACTCTCA
>U_DIR:002261-87
AAAACTTAACGCAACTCTCAA
>U_DIR:002262-81
AAAACTTAACGCAACTCTCAAA
>U_DIR:002263-28
AAAACTTAACGCAACTCTCAAAA
>U_DIR:002264-5
AAAACTTAACGCAACTCTCAAAAA
>U_DIR:002265-1
AAAACTTAACGCAACTCTCAAAAGAA
>U_DIR:002266-1
AAAACTTAACGCAACTCTCAAACG
>U_DIR:002267-45
AAAACTTAACGCAACTCTCAAAG
>U_DIR:002268-49
AAAACTTAACGCAACTCTCAAAGA
>U_DIR:002269-14
AAAACTTAACGCAACTCTCAAAGAA
>U_DIR:00226A-1
AAAACTTAACGCAACTCTCAAAGAT
>U_DIR:00226B-15
AAAACTTAACGCAACTCTCAAAGG
>U_DIR:00226C-1
AAAACTTAACGCAACTCTCAAAGGA
>U_DIR:00226D-1
AAAACTTAACGCAACTCTCAAAGGAA
>U_DIR:00226E-5
AAAACTTAACGCAACTCTCAAAT
>U_DIR:00226F-5
AAAACTTAACGCAACTCTCAAATA
>U_DIR:002270-1
AAAACTTAACGCAACTCTCAAATAA
>U_DIR:002271-2
AAAACTTAACGCAACTCTCAAATG
>U_DIR:002272-1
AAAACTTAACGCAACTCTCAACA
>U_DIR:002273-1
AAAACTTAACGCAACTCTCAACTG
>U_DIR:002274-1
AAAACTTAACGCAACTCTCAAG
>U_DIR:002275-1
AAAACTTAACGCAACTCTCACAGG
>U_DIR:002276-1
AAAACTTAACGCAACTCTCAG
>U_DIR:002277-1
AAAACTTAACGCAACTCTCATAGA
>U_DIR:002278-1
AAAACTTAACGCAACTCTCG
>U_DIR:002279-1
AAAACTTAACGCAACTCTCGA
>U_DIR:00227A-1
AAAACTTAACGCAACTCTCTAT
>U_DIR:00227B-2
AAAACTTAACGCAACTCTTAAA
>U_DIR:00227C-1
AAAACTTAACGCAACTCTTAAAAA
>U_DIR:00227D-1
AAAACTTAACGCAACTCTTAAAG
>U_DIR:00227E-1
AAAACTTAACGCAACTGTCAAA
>U_DIR:00227F-1
AAAACTTAACGCAACTTCAAA
>U_DIR:002280-1
AAAACTTAACGCAACTTTA
>U_DIR:002281-1
AAAACTTAACGCAACTTTCAA
>U_DIR:002282-1
AAAACTTAACGCAATCCTCAA
>U_DIR:002283-1
AAAACTTAACGCAATTCTCA
>U_DIR:002284-2
AAAACTTAACGCAATTCTCAA
>U_DIR:002285-2
AAAACTTAACGCAATTCTCAAA
>U_DIR:002286-1
AAAACTTAACGCAATTCTCAAAA
>U_DIR:002287-1
AAAACTTAACGCAATTCTCAAAG
>U_DIR:002288-1
AAAACTTAACGCGACTCTCAAAG
>U_DIR:002289-2
AAAACTTAACGTAACTCTCAA
>U_DIR:00228A-1
AAAACTTAACGTAACTCTCAAAGA
>U_DIR:00228B-1
AAAACTTAACGTAATTCTCAAAA
>U_DIR:00228C-2
AAAACTTAACTCAACTCTCA
>U_DIR:00228D-3
AAAACTTAACTCAACTCTCAA
>U_DIR:00228E-3
AAAACTTAACTCAACTCTCAAA
>U_DIR:00228F-3
AAAACTTAACTCAACTCTCAAAA
>U_DIR:002290-1
AAAACTTAACTCAACTCTCAAAAA
>U_DIR:002291-2
AAAACTTAACTCAACTCTCAAAGA
>U_DIR:002292-3
AAAACTTAACTCAACTCTCAAAT
>U_DIR:002293-1
AAAACTTAACTCAACTCTCAAATAAGA
>U_DIR:002294-15
AAAACTTAACTGCAACCAA
>U_DIR:002295-2
AAAACTTAACTGCAACCAAC
>U_DIR:002296-2
AAAACTTAACTGCAACCAACC
>U_DIR:002297-10
AAAACTTAACTGCAACCAACCA
>U_DIR:002298-6
AAAACTTAACTGCAACCAAG
>U_DIR:002299-2
AAAACTTAACTGCAACCAAGC
>U_DIR:00229A-1
AAAACTTAACTGCAACCAAGCC
>U_DIR:00229B-1
AAAACTTAACTGCAACCAAT
>U_DIR:00229C-3
AAAACTTAACTGCAACCACCA
>U_DIR:00229D-1
AAAACTTAAGGTATTTTT
>U_DIR:00229E-1
AAAACTTAAGGTATTTTTTGGC
>U_DIR:00229F-1
AAAACTTAAGTAGTCAGTATC
>U_DIR:0022A0-1
AAAACTTAATGCAACTCTCAAAA
>U_DIR:0022A1-1
AAAACTTAATTACAAAAACGA
>U_DIR:0022A2-1
AAAACTTAATTACAAAAGCGTA
>U_DIR:0022A3-2
AAAACTTAATTACAAAAGCGTATTTTA
>U_DIR:0022A4-1
AAAACTTAATTATAAAA
>U_DIR:0022A5-3
AAAACTTAATTATTTGTACTCA
>U_DIR:0022A6-2
AAAACTTAATTATTTGTACTCAT
>U_DIR:0022A7-1
AAAACTTAATTATTTGTACTCATTA
>U_DIR:0022A8-1
AAAACTTAATTATTTTTACTCA
>U_DIR:0022A9-2
AAAACTTAATTTCAAAAGCGTAT
>U_DIR:0022AA-1
AAAACTTAATTTCCAAAGCGCA
>U_DIR:0022AB-1
AAAACTTAATTTCGAACATGTTT
>U_DIR:0022AC-1
AAAACTTAATTTTGTACTCAT
>U_DIR:0022AD-1
AAAACTTAATTTTTAACATTTGT
>U_DIR:0022AE-1
AAAACTTACAATAAATGA
>U_DIR:0022AF-1
AAAACTTACAATAAATGATTAA
>U_DIR:0022B0-2
AAAACTTACAGCATGTGC
>U_DIR:0022B1-1
AAAACTTACCAAAAATATAATAA
>U_DIR:0022B2-1
AAAACTTACCGCGTTTTGTAACA
>U_DIR:0022B3-1
AAAACTTACCGGATCAAAAAAAAA
>U_DIR:0022B4-1
AAAACTTACCTAATGACCA
>U_DIR:0022B5-1
AAAACTTACCTCCGCGGTTTCCA
>U_DIR:0022B6-1
AAAACTTACCTGGCTGGG
>U_DIR:0022B7-1
AAAACTTACCTGGCTGGGAGGAA
>U_DIR:0022B8-1
AAAACTTACCTGGCTGGGAGTA
>U_DIR:0022B9-1
AAAACTTACCTTGCTGGGAGTT
>U_DIR:0022BA-1
AAAACTTACGCAACTCTCAAAGAA
>U_DIR:0022BB-1
AAAACTTACGGAAAGATACCA
>U_DIR:0022BC-1
AAAACTTACGGAAAGATATAACC
>U_DIR:0022BD-1
AAAACTTACTAAGTAAAAAAAAGGCAAC
>U_DIR:0022BE-1
AAAACTTACTCAACTTATGCCA
>U_DIR:0022BF-6
AAAACTTACTCAAGATCTAA
>U_DIR:0022C0-1
AAAACTTACTCAAGATCTAAG
>U_DIR:0022C1-1
AAAACTTACTCAAGATCTAAGC
>U_DIR:0022C2-9
AAAACTTACTCAAGATCTACCA
>U_DIR:0022C3-1
AAAACTTACTCAAGATCTGCCA
>U_DIR:0022C4-1
AAAACTTACTGAAAGATATAC
>U_DIR:0022C5-1
AAAACTTACTTATTAAGAA
>U_DIR:0022C6-1
AAAACTTACTTGGCTGGGAGA
>U_DIR:0022C7-1
AAAACTTACTTGGCTGGGAGG
>U_DIR:0022C8-1
AAAACTTACTTGGCTGT
>U_DIR:0022C9-2
AAAACTTAGATCCAGTAT
>U_DIR:0022CA-3
AAAACTTAGCACGTGCGT
>U_DIR:0022CB-2
AAAACTTAGCACGTGCGTT
>U_DIR:0022CC-1
AAAACTTAGCTTCCTACATTTCT
>U_DIR:0022CD-1
AAAACTTAGGACACCTTGGATACA
>U_DIR:0022CE-1
AAAACTTAGGTGCGTGAACGAC
>U_DIR:0022CF-2
AAAACTTAGTTTCGAACATTTGT
>U_DIR:0022D0-1
AAAACTTAGTTTCGAACATTTTT
>U_DIR:0022D1-1
AAAACTTAGTTTCTAACATTTTT
>U_DIR:0022D2-1
AAAACTTATAGGATCAACA
>U_DIR:0022D3-1
AAAACTTATATATTTTGCC
>U_DIR:0022D4-1
AAAACTTATATTAGAGATT
>U_DIR:0022D5-1
AAAACTTATATTATATTTAG
>U_DIR:0022D6-1
AAAACTTATCAGATCAAAAATCCA
>U_DIR:0022D7-1
AAAACTTATCAGATCAAAAATCCTGA
>U_DIR:0022D8-1
AAAACTTATCATATCAAAAATC
>U_DIR:0022D9-1
AAAACTTATCCCGGTATAACC
>U_DIR:0022DA-1
AAAACTTATCGGTATTCA
>U_DIR:0022DB-2
AAAACTTATCGGTATTCAA
>U_DIR:0022DC-1
AAAACTTATCGGTATTCAAC
>U_DIR:0022DD-1
AAAACTTATCGGTATTCAACC
>U_DIR:0022DE-14
AAAACTTATCGGTATTCAACCA
>U_DIR:0022DF-11
AAAACTTATCGGTATTCAACCAA
>U_DIR:0022E0-1
AAAACTTATCGGTATTCAACCAATC
>U_DIR:0022E1-1
AAAACTTATCGGTATTCAACCAATCA
>U_DIR:0022E2-1
AAAACTTATCGGTATTCAACCAATCAAT
>U_DIR:0022E3-1
AAAACTTATCGGTATTCAACCAC
>U_DIR:0022E4-1
AAAACTTATCGGTATTCAACCATTTTA
>U_DIR:0022E5-1
AAAACTTATCGGTATTCAACT
>U_DIR:0022E6-1
AAAACTTATCTGAAGAAGTCATTA
>U_DIR:0022E7-1
AAAACTTATCTGTATTCAACC
>U_DIR:0022E8-1
AAAACTTATCTGTATTCAACCA
>U_DIR:0022E9-1
AAAACTTATCTGTATTCAACCAA
>U_DIR:0022EA-1
AAAACTTATCTTAATTGAACAA
>U_DIR:0022EB-3
AAAACTTATCTTAATTGAACAC
>U_DIR:0022EC-1
AAAACTTATCTTAATTTAACCCTA
>U_DIR:0022ED-2
AAAACTTATGGCAGATTC
>U_DIR:0022EE-1
AAAACTTATGGCAGATTCACC
>U_DIR:0022EF-1
AAAACTTATGGCAGATTCAG
>U_DIR:0022F0-2
AAAACTTATGGCAGATTCCA
>U_DIR:0022F1-1
AAAACTTATGTGGCGAATGCAAT
>U_DIR:0022F2-1
AAAACTTATTACCTGCGGTTATA
>U_DIR:0022F3-1
AAAACTTATTTAGTTTG
>U_DIR:0022F4-1
AAAACTTATTTAGTTTGTGCAA
>U_DIR:0022F5-1
AAAACTTATTTTCGAACATTTTT
>U_DIR:0022F6-1
AAAACTTCAAATATGGTTACAAA
>U_DIR:0022F7-1
AAAACTTCAAGCAAACGTTA
>U_DIR:0022F8-1
AAAACTTCAATACCTTTCTGAT
>U_DIR:0022F9-2
AAAACTTCAATACCTTTCTGATTCAC
>U_DIR:0022FA-1
AAAACTTCACCGTTTGTCTGTA
>U_DIR:0022FB-3
AAAACTTCACCTTCCAACATCC
>U_DIR:0022FC-1
AAAACTTCACGCAAATCTCCA
>U_DIR:0022FD-1
AAAACTTCACGCAACTCTCAAAGG
>U_DIR:0022FE-1
AAAACTTCACTCAAATCTCAAATA
>U_DIR:0022FF-1
AAAACTTCAGGGTACGTAGTAT
>U_DIR:002300-1
AAAACTTCATATCATTACAAAA
>U_DIR:002301-1
AAAACTTCATCTAAGACA
>U_DIR:002302-1
AAAACTTCATCTAAGACATATT
>U_DIR:002303-1
AAAACTTCATCTAAGACATATTTC
>U_DIR:002304-1
AAAACTTCATCTTCCATTTCA
>U_DIR:002305-1
AAAACTTCATGCCTGTCCACAT
>U_DIR:002306-1
AAAACTTCATTATCGGGAAATTAA
>U_DIR:002307-2
AAAACTTCATTATCGGGAAATTAAA
>U_DIR:002308-1
AAAACTTCATTATCGGGAAATTAAAAA
>U_DIR:002309-1
AAAACTTCATTGATAATTATA
>U_DIR:00230A-1
AAAACTTCCAAATAAAGAGA
>U_DIR:00230B-1
AAAACTTCCAACTTCATACCA
>U_DIR:00230C-1
AAAACTTCCACGATATCTTCG
>U_DIR:00230D-1
AAAACTTCCATAAGATAGCAACA
>U_DIR:00230E-2
AAAACTTCCATGATATCTTC
>U_DIR:00230F-50
AAAACTTCCATGATATCTTCG
>U_DIR:002310-67
AAAACTTCCATGATATCTTCGA
>U_DIR:002311-2
AAAACTTCCATGATATCTTCGAT
>U_DIR:002312-6
AAAACTTCCATGATATCTTCT
>U_DIR:002313-9
AAAACTTCCATGATATCTTCTA
>U_DIR:002314-1
AAAACTTCCATGATATCTTTGA
>U_DIR:002315-3
AAAACTTCCATGATATTTCGA
>U_DIR:002316-1
AAAACTTCCATGATATTTTCG
>U_DIR:002317-2
AAAACTTCCATGATATTTTCGA
>U_DIR:002318-1
AAAACTTCCATGATTCGA
>U_DIR:002319-1
AAAACTTCCATGATTTCGA
>U_DIR:00231A-2
AAAACTTCCATGATTTTCGA
>U_DIR:00231B-1
AAAACTTCCATTATATCTTCG
>U_DIR:00231C-1
AAAACTTCCATTATATCTTCGA
>U_DIR:00231D-1
AAAACTTCCATTATATCTTCTA
>U_DIR:00231E-1
AAAACTTCCGATGGTACATTTAG
>U_DIR:00231F-1
AAAACTTCCGGAAAATCACC
>U_DIR:002320-1
AAAACTTCCGTAATGAGCCA
>U_DIR:002321-1
AAAACTTCCGTAATGAGCTC
>U_DIR:002322-1
AAAACTTCCGTTCCATCCTTCT
>U_DIR:002323-1
AAAACTTCCTCCATTCTACCA
>U_DIR:002324-1
AAAACTTCCTCCTATATTGC
>U_DIR:002325-1
AAAACTTCCTTAATAAAGATCA
>U_DIR:002326-1
AAAACTTCCTTAATAAAGATCAA
>U_DIR:002327-1
AAAACTTCCTTAATAAAGATCAT
>U_DIR:002328-1
AAAACTTCGATATTTGAATGTT
>U_DIR:002329-1
AAAACTTCGATTAGGCCATGAGT
>U_DIR:00232A-1
AAAACTTCGCGCTCAAAC
>U_DIR:00232B-1
AAAACTTCGCGCTCAAACCACCA
>U_DIR:00232C-1
AAAACTTCGTTCCATATCTTTAG
>U_DIR:00232D-1
AAAACTTCGTTCTCTATTCCA
>U_DIR:00232E-2
AAAACTTCGTTCTCTATTTCAG
>U_DIR:00232F-1
AAAACTTCTAACTAATTTCATA
>U_DIR:002330-1
AAAACTTCTAAGTTGTTTT
>U_DIR:002331-1
AAAACTTCTACAAAAATAAT
>U_DIR:002332-15
AAAACTTCTACAAAAATAATT
>U_DIR:002333-1
AAAACTTCTACAAAAATAATTCAAA
>U_DIR:002334-1
AAAACTTCTACCACGGCAGCTCC
>U_DIR:002335-1
AAAACTTCTACCCAAATAATT
>U_DIR:002336-1
AAAACTTCTATCTAAAAACAAT
>U_DIR:002337-3
AAAACTTCTATGATATCTTCG
>U_DIR:002338-1
AAAACTTCTATGATATCTTCGA
>U_DIR:002339-1
AAAACTTCTCAACGAAAAATAT
>U_DIR:00233A-1
AAAACTTCTCAATTAAAAATA
>U_DIR:00233B-1
AAAACTTCTCCAAAATGAGA
>U_DIR:00233C-2
AAAACTTCTCCAAAATTGTC
>U_DIR:00233D-1
AAAACTTCTCCAAAATTGTCG
>U_DIR:00233E-2
AAAACTTCTCCAAAATTGTCGC
>U_DIR:00233F-1
AAAACTTCTCCAAAATTGTCGCCA
>U_DIR:002340-1
AAAACTTCTCCAAAATTGTCT
>U_DIR:002341-1
AAAACTTCTCCAAAATTGTCTA
>U_DIR:002342-2
AAAACTTCTCCAAAATTGTCTC
>U_DIR:002343-1
AAAACTTCTCCAAAATTGTCTCA
>U_DIR:002344-2
AAAACTTCTCCAAAATTGTCTCC
>U_DIR:002345-1
AAAACTTCTCCAAAATTTTC
>U_DIR:002346-1
AAAACTTCTCCAAAATTTTCCCC
>U_DIR:002347-1
AAAACTTCTCCAAAATTTTCGC
>U_DIR:002348-1
AAAACTTCTCCAAAATTTTCTCC
>U_DIR:002349-1
AAAACTTCTCCATTAGTGTT
>U_DIR:00234A-7
AAAACTTCTCCCAAAATTAGTA
>U_DIR:00234B-11
AAAACTTCTCCCAAAATTAGTAA
>U_DIR:00234C-1
AAAACTTCTCCCAAAATTAGTAAAA
>U_DIR:00234D-1
AAAACTTCTCCCAAAATTATTAA
>U_DIR:00234E-1
AAAACTTCTCCGGAAACTAGAA
>U_DIR:00234F-1
AAAACTTCTCCTAAAATTAGTA
>U_DIR:002350-1
AAAACTTCTGAAAATATTCAACCA
>U_DIR:002351-1
AAAACTTCTGCAATTAATGTTACCA
>U_DIR:002352-1
AAAACTTCTGCATTACCCTTAT
>U_DIR:002353-1
AAAACTTCTGGGTACATATACA
>U_DIR:002354-2
AAAACTTCTGTTGTATAC
>U_DIR:002355-1
AAAACTTCTGTTTGTTTGTTTTTT
>U_DIR:002356-1
AAAACTTCTTCTAATGTTTAAACCAC
>U_DIR:002357-1
AAAACTTCTTGTGCCTTTTG
>U_DIR:002358-1
AAAACTTCTTTGATCCCTTTAACCA
>U_DIR:002359-1
AAAACTTCTTTGTACTTA
>U_DIR:00235A-1
AAAACTTCTTTGTACTTACCA
>U_DIR:00235B-1
AAAACTTCTTTTATATCTTCGT
>U_DIR:00235C-1
AAAACTTGAACAATCTGAGTAAAAA
>U_DIR:00235D-1
AAAACTTGAAGCTATGATGA
>U_DIR:00235E-1
AAAACTTGAAGCTTCCAC
>U_DIR:00235F-1
AAAACTTGAAGTAACATGCCT
>U_DIR:002360-1
AAAACTTGAAGTGATAGAT
>U_DIR:002361-1
AAAACTTGAAGTGATAGATACAACC
>U_DIR:002362-1
AAAACTTGACGCATTTTCATTA
>U_DIR:002363-1
AAAACTTGAGCCCCACCA
>U_DIR:002364-1
AAAACTTGAGTCAGTTGCTGAT
>U_DIR:002365-1
AAAACTTGATCCATATCTAA
>U_DIR:002366-1
AAAACTTGATCCATATCTAAACCA
>U_DIR:002367-1
AAAACTTGATTCTGGAGATTTGAA
>U_DIR:002368-1
AAAACTTGATTTGAATTTCGTTT
>U_DIR:002369-1
AAAACTTGCAATGTTACCA
>U_DIR:00236A-1
AAAACTTGCAATGTTATC
>U_DIR:00236B-1
AAAACTTGCATGTAAATTTCCA
>U_DIR:00236C-1
AAAACTTGCTGAGATCTAATTTTAGA
>U_DIR:00236D-5
AAAACTTGCTGGTTTTCCA
>U_DIR:00236E-1
AAAACTTGGAAGGAAGACCAACA
>U_DIR:00236F-1
AAAACTTGGAATTGGACA
>U_DIR:002370-1
AAAACTTGGAGGCACTCCAAGA
>U_DIR:002371-3
AAAACTTGGAGGCACTCT
>U_DIR:002372-1
AAAACTTGGAGGCACTCTG
>U_DIR:002373-1
AAAACTTGGCGTTGAAG
>U_DIR:002374-1
AAAACTTGGCTCTGCTGCTCAATA
>U_DIR:002375-1
AAAACTTGGTCCACGTTAGAGA
>U_DIR:002376-1
AAAACTTGGTGAAAAAAT
>U_DIR:002377-1
AAAACTTGGTGGACTTC
>U_DIR:002378-1
AAAACTTGTAATGATATATGT
>U_DIR:002379-1
AAAACTTGTAATTAGAAGATTGATTT
>U_DIR:00237A-1
AAAACTTGTAGTCACTCCCA
>U_DIR:00237B-1
AAAACTTGTATTAATATGCTAA
>U_DIR:00237C-1
AAAACTTGTCAAACATCT
>U_DIR:00237D-1
AAAACTTGTCATTGGTTT
>U_DIR:00237E-1
AAAACTTGTCCGGTGATTCA
>U_DIR:00237F-1
AAAACTTGTCCGGTGATTCAC
>U_DIR:002380-1
AAAACTTGTCTACAACATTGGA
>U_DIR:002381-1
AAAACTTGTGGAAGGAG
>U_DIR:002382-1
AAAACTTGTTAAAATTTTATTTGCAG
>U_DIR:002383-1
AAAACTTTAACATTTTATAT
>U_DIR:002384-1
AAAACTTTAATTTTGGAAAGAT
>U_DIR:002385-1
AAAACTTTACCCTTATGTTTCCA
>U_DIR:002386-1
AAAACTTTACCGTTGTCACA
>U_DIR:002387-1
AAAACTTTACCGTTGTCACC
>U_DIR:002388-1
AAAACTTTACCGTTGTCACCA
>U_DIR:002389-1
AAAACTTTATCCCGGTATAACC
>U_DIR:00238A-1
AAAACTTTATTCGAAAAAAAA
>U_DIR:00238B-1
AAAACTTTATTTCCTTCAATTTTA
>U_DIR:00238C-1
AAAACTTTCAACCTGGACAATT
>U_DIR:00238D-1
AAAACTTTCAAGCAAGAGTG
>U_DIR:00238E-1
AAAACTTTCACTAATCAATTCTG
>U_DIR:00238F-1
AAAACTTTCAGAACTCGT
>U_DIR:002390-1
AAAACTTTCATGATATCTTCG
>U_DIR:002391-1
AAAACTTTCCAGGAAACCA
>U_DIR:002392-1
AAAACTTTCCGGAAAATATGTGCAT
>U_DIR:002393-1
AAAACTTTCCGGTTAATT
>U_DIR:002394-1
AAAACTTTCCGGTTAATTTT
>U_DIR:002395-1
AAAACTTTCGAAATTTCTTAAGTAA
>U_DIR:002396-1
AAAACTTTCGCTCCGGATGGAAAC
>U_DIR:002397-1
AAAACTTTCGGCGTAATT
>U_DIR:002398-5
AAAACTTTCGGCGTAATTGC
>U_DIR:002399-1
AAAACTTTCGGCGTAATTGCCAC
>U_DIR:00239A-1
AAAACTTTCGTCGTAATTG
>U_DIR:00239B-1
AAAACTTTCTCGAAGGCATTCAA
>U_DIR:00239C-2
AAAACTTTCTGTACATACCA
>U_DIR:00239D-1
AAAACTTTCTTCGTCGTTTTTC
>U_DIR:00239E-2
AAAACTTTCTTGACAGTT
>U_DIR:00239F-1
AAAACTTTCTTGACAGTTCCA
>U_DIR:0023A0-1
AAAACTTTCTTGACAGTTT
>U_DIR:0023A1-2
AAAACTTTCTTGCCGTTT
>U_DIR:0023A2-3
AAAACTTTCTTTAAATCAA
>U_DIR:0023A3-2
AAAACTTTCTTTAAATCAAC
>U_DIR:0023A4-1
AAAACTTTCTTTAAATCAACCA
>U_DIR:0023A5-1
AAAACTTTGAAAACTCAAC
>U_DIR:0023A6-1
AAAACTTTGAAAGCTTGAGCGTA
>U_DIR:0023A7-1
AAAACTTTGAAATCTCGAGCAC
>U_DIR:0023A8-1
AAAACTTTGACAAACTTAGTTA
>U_DIR:0023A9-1
AAAACTTTGAGATCATTGTGAAAGCTATT
>U_DIR:0023AA-1
AAAACTTTGATAGAGCTAT
>U_DIR:0023AB-1
AAAACTTTGGTTCTTTGGCCA
>U_DIR:0023AC-2
AAAACTTTGTAACTTGG
>U_DIR:0023AD-1
AAAACTTTGTCATGAAGCAAACCA
>U_DIR:0023AE-1
AAAACTTTTAAAATCTGTCGAAA
>U_DIR:0023AF-1
AAAACTTTTAAAATCTGTCGTAA
>U_DIR:0023B0-1
AAAACTTTTAAGGAATAGCA
>U_DIR:0023B1-1
AAAACTTTTACAAATTGCA
>U_DIR:0023B2-1
AAAACTTTTACGAACTGCACAA
>U_DIR:0023B3-1
AAAACTTTTAGTCACTCT
>U_DIR:0023B4-1
AAAACTTTTATACCTTCTATAAG
>U_DIR:0023B5-1
AAAACTTTTATACTGATT
>U_DIR:0023B6-1
AAAACTTTTATCAAATTTACC
>U_DIR:0023B7-1
AAAACTTTTCACTTCTTCAG
>U_DIR:0023B8-1
AAAACTTTTCCAAAATTGTCGC
>U_DIR:0023B9-1
AAAACTTTTCCAATGAGATTTTTGA
>U_DIR:0023BA-1
AAAACTTTTCCCAAAATTAGTAA
>U_DIR:0023BB-2
AAAACTTTTCGAAAATTATGTA
>U_DIR:0023BC-1
AAAACTTTTCTTTGCCTTTACC
>U_DIR:0023BD-1
AAAACTTTTCTTTTCCTTTACT
>U_DIR:0023BE-1
AAAACTTTTCTTTTTCTTCTCTT
>U_DIR:0023BF-1
AAAACTTTTGCATTGTGAACA
>U_DIR:0023C0-1
AAAACTTTTGGCATGTCAAACTCAT
>U_DIR:0023C1-1
AAAACTTTTTAAATCTTACTATT
>U_DIR:0023C2-1
AAAACTTTTTGGAAATAATTTCAA
>U_DIR:0023C3-1
AAAACTTTTTTCACATGCATA
>U_DIR:0023C4-1
AAAACTTTTTTCGGGATTTTATTA
>U_DIR:0023C5-1
AAAACTTTTTTGACACTGCGAAA
>U_DIR:0023C6-1
AAAAGAAAAAAAAAAAAA
>U_DIR:0023C7-3
AAAAGAAAAAAAAAAAAAA
>U_DIR:0023C8-2
AAAAGAAAAAAAAAAAAAAA
>U_DIR:0023C9-2
AAAAGAAAAAAAAAAAAAAAAA
>U_DIR:0023CA-1
AAAAGAAAAAAAAAAAAAAAAAA
>U_DIR:0023CB-1
AAAAGAAAAAAAAAAAAAAAAAAA
>U_DIR:0023CC-1
AAAAGAAAAAAAAAAAAAAACA
>U_DIR:0023CD-1
AAAAGAAAAAAAAAAAAGGGAAT
>U_DIR:0023CE-1
AAAAGAAAAAAAAAAAGAAAAA
>U_DIR:0023CF-1
AAAAGAAAAAAAAAACATTTAA
>U_DIR:0023D0-1
AAAAGAAAAAAAAAAGAA
>U_DIR:0023D1-1
AAAAGAAAAAAAAAAGAAAAA
>U_DIR:0023D2-1
AAAAGAAAAAAAAAAGAAAAAAAA
>U_DIR:0023D3-1
AAAAGAAAAAAAAAAGAAAAAAGAAAA
>U_DIR:0023D4-1
AAAAGAAAAAAAAAAGAAAAGA
>U_DIR:0023D5-1
AAAAGAAAAAAAAAAGGAA
>U_DIR:0023D6-1
AAAAGAAAAAAAAAAGGAAAA
>U_DIR:0023D7-1
AAAAGAAAAAAAAACGCTTGGC
>U_DIR:0023D8-1
AAAAGAAAAAAAAAGAAA
>U_DIR:0023D9-1
AAAAGAAAAAAAAAGGAAAGAA
>U_DIR:0023DA-1
AAAAGAAAAAAAAGGAGAAA
>U_DIR:0023DB-1
AAAAGAAAAAAAGAAAAAAAA
>U_DIR:0023DC-1
AAAAGAAAAAAAGAAAAAAAAAAAAAA
>U_DIR:0023DD-1
AAAAGAAAAAAAGAAAAAAATAAAAAGA
>U_DIR:0023DE-1
AAAAGAAAAAAATGGGAATA
>U_DIR:0023DF-1
AAAAGAAAAAACAACGAGCATGCTGAC
>U_DIR:0023E0-1
AAAAGAAAAAACCTAACCCTAT
>U_DIR:0023E1-1
AAAAGAAAAAAGAAAAATAACAA
>U_DIR:0023E2-1
AAAAGAAAAAAGCAAAGGACAA
>U_DIR:0023E3-1
AAAAGAAAAAAGTCATAAAAAAAAAAA
>U_DIR:0023E4-1
AAAAGAAAAAATAAAAAAAGAGA
>U_DIR:0023E5-1
AAAAGAAAAACAAAAACAAA
>U_DIR:0023E6-1
AAAAGAAAAACAAAACAAAAA
>U_DIR:0023E7-2
AAAAGAAAAACAAAAGAA
>U_DIR:0023E8-2
AAAAGAAAAAGAAAGAAAAA
>U_DIR:0023E9-2
AAAAGAAAAAGAAAGAT
>U_DIR:0023EA-1
AAAAGAAAAAGAAATTATTTTATA
>U_DIR:0023EB-1
AAAAGAAAAAGAAGCCAT
>U_DIR:0023EC-2
AAAAGAAAAAGAAGCCATACCA
>U_DIR:0023ED-1
AAAAGAAAAAGGAAGAGGAGAAA
>U_DIR:0023EE-1
AAAAGAAAAAGGAAGGTATGATAACT
>U_DIR:0023EF-1
AAAAGAAAAAGGGACAGAGACCA
>U_DIR:0023F0-1
AAAAGAAAAAGTATACAA
>U_DIR:0023F1-1
AAAAGAAAAATAAAAGAAAAAA
>U_DIR:0023F2-1
AAAAGAAAAATACAAAGCGGTA
>U_DIR:0023F3-3
AAAAGAAAAATACAAAGCGGTAA
>U_DIR:0023F4-1
AAAAGAAAAATACAAAGCGGTAAA
>U_DIR:0023F5-1
AAAAGAAAAATACAAAGCGTTAA
>U_DIR:0023F6-1
AAAAGAAAAATTGTATAATCAAAA
>U_DIR:0023F7-1
AAAAGAAAACAAAAAAAAAA
>U_DIR:0023F8-1
AAAAGAAAACAAATTCAAACAT
>U_DIR:0023F9-1
AAAAGAAAACAACCCGCA
>U_DIR:0023FA-1
AAAAGAAAACCATATCATTTCA
>U_DIR:0023FB-2
AAAAGAAAACGAAGAGCTAAA
>U_DIR:0023FC-1
AAAAGAAAACGACATTACTATAC
>U_DIR:0023FD-1
AAAAGAAAACGGAAGTGGTGAG
>U_DIR:0023FE-1
AAAAGAAAACTAATCATTAACCA
>U_DIR:0023FF-1
AAAAGAAAAGAAAAAAAAGATAAAA
>U_DIR:002400-1
AAAAGAAAAGAAAAGAAAAAAAA
>U_DIR:002401-1
AAAAGAAAAGAAAAGAAATGACA
>U_DIR:002402-2
AAAAGAAAAGAAGAAGAA
>U_DIR:002403-1
AAAAGAAAAGAAGAAGAAGA
>U_DIR:002404-1
AAAAGAAAAGAAGAAGAAGAT
>U_DIR:002405-2
AAAAGAAAAGAAGAAGAAGATC
>U_DIR:002406-4
AAAAGAAAAGAAGAAGAAGATCG
>U_DIR:002407-9
AAAAGAAAAGAAGAAGAAGATCGA
>U_DIR:002408-1
AAAAGAAAAGAAGAAGAAGATCT
>U_DIR:002409-1
AAAAGAAAAGAAGAAGAATATCGAGAA
>U_DIR:00240A-1
AAAAGAAAAGAAGGAAGA
>U_DIR:00240B-1
AAAAGAAAAGAGAAATGAAGAAAT
>U_DIR:00240C-1
AAAAGAAAAGAGGAAATAA
>U_DIR:00240D-1
AAAAGAAAAGATAGGCAATCTTC
>U_DIR:00240E-1
AAAAGAAAAGATTATGTTTTCA
>U_DIR:00240F-1
AAAAGAAAAGCAAAAAAGGGAA
>U_DIR:002410-1
AAAAGAAAAGCTAGTCAATCTT
>U_DIR:002411-1
AAAAGAAAAGCTAGTCAATCTTCAA
>U_DIR:002412-1
AAAAGAAAAGGAGGAAAAAAAAG
>U_DIR:002413-1
AAAAGAAAAGGCAAGAAG
>U_DIR:002414-1
AAAAGAAAAGGCTGGTTGGAGA
>U_DIR:002415-1
AAAAGAAAAGGTAAAATTTACTA
>U_DIR:002416-1
AAAAGAAAAGGTAGTCAATCT
>U_DIR:002417-1
AAAAGAAAAGGTATTCCAACTT
>U_DIR:002418-1
AAAAGAAAAGGTTACTGTATT
>U_DIR:002419-1
AAAAGAAAAGTAAAAAAAAGAC
>U_DIR:00241A-1
AAAAGAAAAGTCACACATGT
>U_DIR:00241B-1
AAAAGAAAAGTTAATCAATCTTC
>U_DIR:00241C-1
AAAAGAAAAGTTACTCAATCTTC
>U_DIR:00241D-1
AAAAGAAAAGTTAGACAATCTTCAA
>U_DIR:00241E-1
AAAAGAAAAGTTAGAGAAAGA
>U_DIR:00241F-1
AAAAGAAAAGTTAGAGAGAGA
>U_DIR:002420-1
AAAAGAAAAGTTAGTAAA
>U_DIR:002421-2
AAAAGAAAAGTTAGTAAAA
>U_DIR:002422-1
AAAAGAAAAGTTAGTAAAAA
>U_DIR:002423-1
AAAAGAAAAGTTAGTAAGAA
>U_DIR:002424-1
AAAAGAAAAGTTAGTAG
>U_DIR:002425-1
AAAAGAAAAGTTAGTAGA
>U_DIR:002426-1
AAAAGAAAAGTTAGTAGAA
>U_DIR:002427-2
AAAAGAAAAGTTAGTAGAAA
>U_DIR:002428-3
AAAAGAAAAGTTAGTAGAGA
>U_DIR:002429-1
AAAAGAAAAGTTAGTAGAGAA
>U_DIR:00242A-1
AAAAGAAAAGTTAGTAGGAGAA
>U_DIR:00242B-3
AAAAGAAAAGTTAGTCAA
>U_DIR:00242C-2
AAAAGAAAAGTTAGTCAAAA
>U_DIR:00242D-1
AAAAGAAAAGTTAGTCAAAAA
>U_DIR:00242E-1
AAAAGAAAAGTTAGTCAAAAAA
>U_DIR:00242F-1
AAAAGAAAAGTTAGTCAAATTTCA
>U_DIR:002430-2
AAAAGAAAAGTTAGTCAAGAA
>U_DIR:002431-1
AAAAGAAAAGTTAGTCAAGAAATA
>U_DIR:002432-9
AAAAGAAAAGTTAGTCAAT
>U_DIR:002433-8
AAAAGAAAAGTTAGTCAATA
>U_DIR:002434-7
AAAAGAAAAGTTAGTCAATAA
>U_DIR:002435-17
AAAAGAAAAGTTAGTCAATC
>U_DIR:002436-2
AAAAGAAAAGTTAGTCAATCA
>U_DIR:002437-3
AAAAGAAAAGTTAGTCAATCG
>U_DIR:002438-83
AAAAGAAAAGTTAGTCAATCT
>U_DIR:002439-11
AAAAGAAAAGTTAGTCAATCTA
>U_DIR:00243A-1
AAAAGAAAAGTTAGTCAATCTC
>U_DIR:00243B-167
AAAAGAAAAGTTAGTCAATCTT
>U_DIR:00243C-20
AAAAGAAAAGTTAGTCAATCTTA
>U_DIR:00243D-5
AAAAGAAAAGTTAGTCAATCTTAA
>U_DIR:00243E-1
AAAAGAAAAGTTAGTCAATCTTAAAA
>U_DIR:00243F-1
AAAAGAAAAGTTAGTCAATCTTAAG
>U_DIR:002440-185
AAAAGAAAAGTTAGTCAATCTTC
>U_DIR:002441-40
AAAAGAAAAGTTAGTCAATCTTCA
>U_DIR:002442-7
AAAAGAAAAGTTAGTCAATCTTCAA
>U_DIR:002443-1
AAAAGAAAAGTTAGTCAATCTTCCA
>U_DIR:002444-2
AAAAGAAAAGTTAGTCAATCTTCGA
>U_DIR:002445-34
AAAAGAAAAGTTAGTCAATCTTCT
>U_DIR:002446-7
AAAAGAAAAGTTAGTCAATCTTCTA
>U_DIR:002447-1
AAAAGAAAAGTTAGTCAATCTTCTAA
>U_DIR:002448-6
AAAAGAAAAGTTAGTCAATCTTCTT
>U_DIR:002449-3
AAAAGAAAAGTTAGTCAATCTTCTTA
>U_DIR:00244A-3
AAAAGAAAAGTTAGTCAATCTTT
>U_DIR:00244B-1
AAAAGAAAAGTTAGTCAATGA
>U_DIR:00244C-1
AAAAGAAAAGTTAGTCAATTTAA
>U_DIR:00244D-1
AAAAGAAAAGTTAGTCAATTTT
>U_DIR:00244E-3
AAAAGAAAAGTTAGTCAATTTTC
>U_DIR:00244F-2
AAAAGAAAAGTTAGTCAATTTTCA
>U_DIR:002450-1
AAAAGAAAAGTTAGTCAGAA
>U_DIR:002451-1
AAAAGAAAAGTTAGTCAGAGA
>U_DIR:002452-1
AAAAGAAAAGTTAGTCAGTCTTCA
>U_DIR:002453-1
AAAAGAAAAGTTAGTCGAGAAA
>U_DIR:002454-1
AAAAGAAAAGTTAGTCTATCTTA
>U_DIR:002455-1
AAAAGAAAAGTTAGTCTATCTTC
>U_DIR:002456-1
AAAAGAAAAGTTAGTGAAAA
>U_DIR:002457-1
AAAAGAAAAGTTAGTGAAAAA
>U_DIR:002458-1
AAAAGAAAAGTTAGTGAAAG
>U_DIR:002459-4
AAAAGAAAAGTTAGTGAGA
>U_DIR:00245A-1
AAAAGAAAAGTTAGTGAGAA
>U_DIR:00245B-1
AAAAGAAAAGTTAGTGAGTA
>U_DIR:00245C-2
AAAAGAAAAGTTAGTTAATCTTC
>U_DIR:00245D-1
AAAAGAAAAGTTATTCAATCTT
>U_DIR:00245E-1
AAAAGAAAAGTTGCAAAAACCGA
>U_DIR:00245F-1
AAAAGAAAAGTTGGTCAATCTTCA
>U_DIR:002460-2
AAAAGAAAAGTTGTTATTAAC
>U_DIR:002461-1
AAAAGAAAAGTTTGTCAATCTTC
>U_DIR:002462-1
AAAAGAAAAGTTTGTTGTCATG
>U_DIR:002463-2
AAAAGAAAATAAAATCGAAAAGCA
>U_DIR:002464-1
AAAAGAAAATAAGAAGAATA
>U_DIR:002465-1
AAAAGAAAATAAGAGCGTACT
>U_DIR:002466-1
AAAAGAAAATACCTTATTGATA
>U_DIR:002467-1
AAAAGAAAATATAAACGCTTCA
>U_DIR:002468-1
AAAAGAAAATGAGTTGGAAATT
>U_DIR:002469-1
AAAAGAAAATGATAAGTTACCA
>U_DIR:00246A-1
AAAAGAAAATGCAATGT
>U_DIR:00246B-1
AAAAGAAAATGGAGTGTAAAT
>U_DIR:00246C-1
AAAAGAAAATTAGGTTATA
>U_DIR:00246D-1
AAAAGAAAATTAGTGTGACCAA
>U_DIR:00246E-1
AAAAGAAAATTATAAAATTGTATA
>U_DIR:00246F-2
AAAAGAAAATTCTCGAGGATCT
>U_DIR:002470-1
AAAAGAAAATTCTCGAGGATCTC
>U_DIR:002471-3
AAAAGAAAATTTAGTCAATCT
>U_DIR:002472-3
AAAAGAAAATTTAGTCAATCTT
>U_DIR:002473-5
AAAAGAAAATTTAGTCAATCTTC
>U_DIR:002474-3
AAAAGAAAATTTAGTCAATCTTCA
>U_DIR:002475-1
AAAAGAAAATTTAGTCAATCTTCT
>U_DIR:002476-1
AAAAGAAAATTTAGTCAATCTTT
>U_DIR:002477-1
AAAAGAAAATTTATTCAATCT
>U_DIR:002478-1
AAAAGAAAATTTCAAAAAAGAAAGT
>U_DIR:002479-2
AAAAGAAACAAAAAAAAAGGAAAAGGA
>U_DIR:00247A-1
AAAAGAAACAAAAGGAGGAA
>U_DIR:00247B-1
AAAAGAAACAAAGAAGACA
>U_DIR:00247C-1
AAAAGAAACAAAGTCATCGC
>U_DIR:00247D-1
AAAAGAAACAACAAAACTGTTACAG
>U_DIR:00247E-1
AAAAGAAACAAGAAGGAGA
>U_DIR:00247F-1
AAAAGAAACAGTGCTACCA
>U_DIR:002480-2
AAAAGAAACAGTGCTACCAC
>U_DIR:002481-1
AAAAGAAACATCTTATAAC
>U_DIR:002482-1
AAAAGAAACATTACTGAGGCTT
>U_DIR:002483-1
AAAAGAAACCAACAACAAAACA
>U_DIR:002484-1
AAAAGAAACCCCGTTAGCTATTTA
>U_DIR:002485-1
AAAAGAAACCTACTAAAGG
>U_DIR:002486-1
AAAAGAAACGAGTACTGCTTTTA
>U_DIR:002487-1
AAAAGAAACGAGTCATTG
>U_DIR:002488-4
AAAAGAAACTAACGAGGAT
>U_DIR:002489-1
AAAAGAAACTGGCAATATT
>U_DIR:00248A-1
AAAAGAAAGAAAAAAAAAATAAAAA
>U_DIR:00248B-1
AAAAGAAAGAAAAAAGCA
>U_DIR:00248C-1
AAAAGAAAGAAAAAAGTGATTTGCATAA
>U_DIR:00248D-1
AAAAGAAAGAAAAGAAAAGCGGTTTT
>U_DIR:00248E-1
AAAAGAAAGAAAAGGAAAGCTAA
>U_DIR:00248F-1
AAAAGAAAGAAAGAGCAA
>U_DIR:002490-1
AAAAGAAAGAAAGGGCAAG
>U_DIR:002491-1
AAAAGAAAGAAAGTAATACCA
>U_DIR:002492-1
AAAAGAAAGAAATGGAGAA
>U_DIR:002493-2
AAAAGAAAGAAATGGAGAAT
>U_DIR:002494-1
AAAAGAAAGAAATGGAGAATTA
>U_DIR:002495-1
AAAAGAAAGAAATGGAGAATTAT
>U_DIR:002496-1
AAAAGAAAGAAGAGAAGGAGATA
>U_DIR:002497-1
AAAAGAAAGAATTCCTTAAGCTA
>U_DIR:002498-1
AAAAGAAAGACATGTCTTGGTC
>U_DIR:002499-2
AAAAGAAAGACATGTCTTGGTCA
>U_DIR:00249A-2
AAAAGAAAGACATGTCTTTGTCA
>U_DIR:00249B-1
AAAAGAAAGAGGAACTAGCCA
>U_DIR:00249C-1
AAAAGAAAGATATGAAGTGTC
>U_DIR:00249D-1
AAAAGAAAGATGATAATACCA
>U_DIR:00249E-1
AAAAGAAAGCAAAAAGGAGAT
>U_DIR:00249F-1
AAAAGAAAGCACTTTAC
>U_DIR:0024A0-1
AAAAGAAAGCACTTTACC
>U_DIR:0024A1-3
AAAAGAAAGCACTTTACCA
>U_DIR:0024A2-1
AAAAGAAAGCGAATAAATTTGAT
>U_DIR:0024A3-1
AAAAGAAAGCTACGCTCGA
>U_DIR:0024A4-2
AAAAGAAAGCTTAGTTAATCT
>U_DIR:0024A5-2
AAAAGAAAGGAAAAAAGGGCTA
>U_DIR:0024A6-1
AAAAGAAAGGATCAGGGAAAGT
>U_DIR:0024A7-1
AAAAGAAAGGATGGGAGAGA
>U_DIR:0024A8-1
AAAAGAAAGGCAGTTGTTTCTGG
>U_DIR:0024A9-1
AAAAGAAAGGGAAAAAAA
>U_DIR:0024AA-1
AAAAGAAAGGTTAAAATATATTCC
>U_DIR:0024AB-1
AAAAGAAAGGTTAGCTAATC
>U_DIR:0024AC-1
AAAAGAAAGGTTAGCTAATCT
>U_DIR:0024AD-2
AAAAGAAAGGTTAGCTAATCTT
>U_DIR:0024AE-2
AAAAGAAAGGTTAGCTAATCTTA
>U_DIR:0024AF-2
AAAAGAAAGGTTAGCTAATCTTCTT
>U_DIR:0024B0-2
AAAAGAAAGGTTAGCTAATCTTCTTA
>U_DIR:0024B1-1
AAAAGAAAGGTTAGTCAAT
>U_DIR:0024B2-1
AAAAGAAAGGTTAGTGAG
>U_DIR:0024B3-1
AAAAGAAAGGTTAGTTAATCT
>U_DIR:0024B4-1
AAAAGAAAGGTTAGTTAATCTTCTTA
>U_DIR:0024B5-1
AAAAGAAAGTACAATGGGTTTA
>U_DIR:0024B6-1
AAAAGAAAGTAGAAACAAA
>U_DIR:0024B7-1
AAAAGAAAGTCACGAAGA
>U_DIR:0024B8-1
AAAAGAAAGTGGAGCATTAGA
>U_DIR:0024B9-1
AAAAGAAAGTGGGACTACCA
>U_DIR:0024BA-1
AAAAGAAAGTTACGGACATTTGT
>U_DIR:0024BB-1
AAAAGAAATAAAAAAAAA
>U_DIR:0024BC-1
AAAAGAAATAAATGGAGA
>U_DIR:0024BD-1
AAAAGAAATAGAAGGAGAAAGAAAAAA
>U_DIR:0024BE-1
AAAAGAAATAGCAAGATTACCA
>U_DIR:0024BF-1
AAAAGAAATAGTGCAAGTTG
>U_DIR:0024C0-1
AAAAGAAATATACAATAAAGGCA
>U_DIR:0024C1-1
AAAAGAAATATGAGACAAATGAAG
>U_DIR:0024C2-1
AAAAGAAATCAAAGGATAAGA
>U_DIR:0024C3-1
AAAAGAAATCAACCGAGAT
>U_DIR:0024C4-1
AAAAGAAATCAACCGAGATTCCA
>U_DIR:0024C5-1
AAAAGAAATCACTTTACCA
>U_DIR:0024C6-1
AAAAGAAATCGAGGGTTACATTC
>U_DIR:0024C7-1
AAAAGAAATCTGAGTAATACCA
>U_DIR:0024C8-1
AAAAGAAATGAACGAGAATGGA
>U_DIR:0024C9-1
AAAAGAAATGAAGAGCAAGAA
>U_DIR:0024CA-1
AAAAGAAATGACCGGTAT
>U_DIR:0024CB-1
AAAAGAAATGACCGTTAT
>U_DIR:0024CC-1
AAAAGAAATGACCGTTATGAG
>U_DIR:0024CD-1
AAAAGAAATGATGCTGAAAACT
>U_DIR:0024CE-3
AAAAGAAATGATTGAACTTACCA
>U_DIR:0024CF-1
AAAAGAAATGCAAAATGGTAGA
>U_DIR:0024D0-1
AAAAGAAATGCCAGAAAACCA
>U_DIR:0024D1-1
AAAAGAAATGGGTAAAAGAATGGT
>U_DIR:0024D2-1
AAAAGAAATTAAAAGCATCAATGTCCGCAA
>U_DIR:0024D3-1
AAAAGAAATTATCAAACAAATGGAAA
>U_DIR:0024D4-1
AAAAGAAATTCGAAAACTAGA
>U_DIR:0024D5-1
AAAAGAAATTCGAATTGTAAATT
>U_DIR:0024D6-1
AAAAGAAATTGGAGGAGACA
>U_DIR:0024D7-1
AAAAGAAATTGTTGCTGTTGCT
>U_DIR:0024D8-1
AAAAGAAATTTCACAAATTTTCT
>U_DIR:0024D9-1
AAAAGAAATTTCCGTTTTTAC
>U_DIR:0024DA-1
AAAAGAAATTTCCGTTTTTACC
>U_DIR:0024DB-1
AAAAGAAATTTCCGTTTTTACCA
>U_DIR:0024DC-1
AAAAGAAATTTGGAACGCTT
>U_DIR:0024DD-1
AAAAGAACAAAGAACAAAGGTAGAA
>U_DIR:0024DE-2
AAAAGAACAAAGAGTAAGACGAGCC
>U_DIR:0024DF-1
AAAAGAACAAAGGAACA
>U_DIR:0024E0-1
AAAAGAACAAGATCATGTTT
>U_DIR:0024E1-1
AAAAGAACAATGAAAAAAAAAAAA
>U_DIR:0024E2-3
AAAAGAACACAAACCACCA
>U_DIR:0024E3-2
AAAAGAACACAAACCACGTAA
>U_DIR:0024E4-1
AAAAGAACACAAACCACGTAAAA
>U_DIR:0024E5-1
AAAAGAACACAAACCACGTAAC
>U_DIR:0024E6-1
AAAAGAACACAAACCACGTAACCA
>U_DIR:0024E7-1
AAAAGAACAGGTAAAGCGAGACT
>U_DIR:0024E8-1
AAAAGAACAGTAGTGTAAATCGT
>U_DIR:0024E9-1
AAAAGAACAGTTAGTCAATCTTC
>U_DIR:0024EA-3
AAAAGAACATCCACAAATTATTA
>U_DIR:0024EB-1
AAAAGAACATTGTAAATAATGA
>U_DIR:0024EC-1
AAAAGAACATTTATTCAATCTT
>U_DIR:0024ED-1
AAAAGAACCAAAGCGCAATCAA
>U_DIR:0024EE-1
AAAAGAACCACAAACAGGATCA
>U_DIR:0024EF-1
AAAAGAACCAGATAATGGACAAA
>U_DIR:0024F0-3
AAAAGAACCCTCTCAACTT
>U_DIR:0024F1-6
AAAAGAACCCTCTCAACTTT
>U_DIR:0024F2-4
AAAAGAACCCTCTCAACTTTC
>U_DIR:0024F3-2
AAAAGAACCCTCTCAACTTTCC
>U_DIR:0024F4-3
AAAAGAACCCTCTCAACTTTCCA
>U_DIR:0024F5-1
AAAAGAACCCTCTCAATTTTC
>U_DIR:0024F6-1
AAAAGAACCGCCAATGAAT
>U_DIR:0024F7-1
AAAAGAACCGGAATCCAGTTTGT
>U_DIR:0024F8-1
AAAAGAACCGTTGTTTAT
>U_DIR:0024F9-1
AAAAGAACCGTTGTTTATTGA
>U_DIR:0024FA-1
AAAAGAACCTCGTATAAGCA
>U_DIR:0024FB-1
AAAAGAACGACTTGATGACTAT
>U_DIR:0024FC-2
AAAAGAACGATCTTACAGTTT
>U_DIR:0024FD-2
AAAAGAACGATCTTACAGTTTG
>U_DIR:0024FE-30
AAAAGAACGATCTTACAGTTTGT
>U_DIR:0024FF-7
AAAAGAACGATCTTACAGTTTGTA
>U_DIR:002500-1
AAAAGAACGATCTTACAGTTTGTT
>U_DIR:002501-3
AAAAGAACGATCTTACAGTTTT
>U_DIR:002502-1
AAAAGAACGATCTTACATTTTGT
>U_DIR:002503-1
AAAAGAACGCTTCACGCATTTG
>U_DIR:002504-1
AAAAGAACGGCTGGAAG
>U_DIR:002505-1
AAAAGAACGTGATGAAAA
>U_DIR:002506-3
AAAAGAACGTGATGAAAAT
>U_DIR:002507-1
AAAAGAACGTGATGAAAATT
>U_DIR:002508-1
AAAAGAACGTGATGAAAATTC
>U_DIR:002509-2
AAAAGAACGTGATGAAAATTCCA
>U_DIR:00250A-1
AAAAGAACGTTGACCATTCATAA
>U_DIR:00250B-1
AAAAGAACTAAGGACCTAA
>U_DIR:00250C-3
AAAAGAACTCCAAAAAAGGGAGA
>U_DIR:00250D-1
AAAAGAACTCCCTTAGATTCA
>U_DIR:00250E-1
AAAAGAACTGAACGAACGT
>U_DIR:00250F-1
AAAAGAACTGTACCAGAACAACC
>U_DIR:002510-1
AAAAGAACTTCAAAAAAGGGAGA
>U_DIR:002511-1
AAAAGAACTTGGAGTAAA
>U_DIR:002512-1
AAAAGAACTTGGAGTAAAC
>U_DIR:002513-1
AAAAGAAGAAAAAAGAAGAA
>U_DIR:002514-1
AAAAGAAGAAAAAAGAGA
>U_DIR:002515-1
AAAAGAAGAAAAATACAAAGCAGTAACA
>U_DIR:002516-1
AAAAGAAGAAAATCAACGATAT
>U_DIR:002517-1
AAAAGAAGAAAATGAGAACCA
>U_DIR:002518-1
AAAAGAAGAAACTTGTAGGGCAA
>U_DIR:002519-1
AAAAGAAGAAAGAATAAAAAAAG
>U_DIR:00251A-1
AAAAGAAGAAAGGAGGAATT
>U_DIR:00251B-1
AAAAGAAGAAAGGAGGAATTG
>U_DIR:00251C-2
AAAAGAAGAAAGGAGGAATTGA
>U_DIR:00251D-2
AAAAGAAGAAAGGAGGAATTGAG
>U_DIR:00251E-1
AAAAGAAGAACAAAGACG
>U_DIR:00251F-1
AAAAGAAGAAGAAGAAATAGATGAAATA
>U_DIR:002520-1
AAAAGAAGAAGAAGATCGA
>U_DIR:002521-2
AAAAGAAGAAGAAGATCGATA
>U_DIR:002522-7
AAAAGAAGAAGAAGATCGATAC
>U_DIR:002523-1
AAAAGAAGAAGAAGATCGATACA
>U_DIR:002524-6
AAAAGAAGAAGAAGATCGATACC
>U_DIR:002525-3
AAAAGAAGAAGAAGATCGATACCT
>U_DIR:002526-1
AAAAGAAGAAGAAGATCGATACCTTT
>U_DIR:002527-1
AAAAGAAGAAGAAGATGAAAA
>U_DIR:002528-1
AAAAGAAGAAGATCGATACCTT
>U_DIR:002529-1
AAAAGAAGAAGATCGATACCTTCAG
>U_DIR:00252A-1
AAAAGAAGAAGCAAAATTTA
>U_DIR:00252B-1
AAAAGAAGAAGCAAAATTTACT
>U_DIR:00252C-2
AAAAGAAGAAGCAAAATTTACTC
>U_DIR:00252D-1
AAAAGAAGAATAAGATCGATAC
>U_DIR:00252E-1
AAAAGAAGAATGTAACCCTCCA
>U_DIR:00252F-1
AAAAGAAGACCATGTGTATTCA
>U_DIR:002530-1
AAAAGAAGACCGGAGGAA
>U_DIR:002531-1
AAAAGAAGACCTAGTTAATATT
>U_DIR:002532-1
AAAAGAAGACTGGGATGACCA
>U_DIR:002533-2
AAAAGAAGAGAAAAAATTTTTAA
>U_DIR:002534-1
AAAAGAAGAGAAAATTAATGGC
>U_DIR:002535-1
AAAAGAAGAGAAAATTAATGTC
>U_DIR:002536-1
AAAAGAAGAGAAAATTACC
>U_DIR:002537-1
AAAAGAAGAGAAGAAACAACCA
>U_DIR:002538-1
AAAAGAAGAGAAGAAACAAG
>U_DIR:002539-1
AAAAGAAGAGAAGAAACAAT
>U_DIR:00253A-2
AAAAGAAGAGAAGAAGAA
>U_DIR:00253B-9
AAAAGAAGAGAAGAAGAAGA
>U_DIR:00253C-17
AAAAGAAGAGAAGAAGAAGAA
>U_DIR:00253D-25
AAAAGAAGAGAAGAAGAAGAAA
>U_DIR:00253E-13
AAAAGAAGAGAAGAAGAAGAAAA
>U_DIR:00253F-3
AAAAGAAGAGAAGAAGAAGAAAAA
>U_DIR:002540-1
AAAAGAAGAGAAGAAGAAGAAAAAAA
>U_DIR:002541-1
AAAAGAAGAGAAGAAGAAGAAAG
>U_DIR:002542-1
AAAAGAAGAGAAGAAGAAGAGAA
>U_DIR:002543-1
AAAAGAAGAGAAGAAGAGAA
>U_DIR:002544-1
AAAAGAAGAGAAGAAGAGGAAGA
>U_DIR:002545-1
AAAAGAAGAGAAGAAGAGGAAGAA
>U_DIR:002546-1
AAAAGAAGAGAAGCTGCAAG
>U_DIR:002547-1
AAAAGAAGAGAATAAGAAGAA
>U_DIR:002548-1
AAAAGAAGAGATGATGAGAGCTA
>U_DIR:002549-1
AAAAGAAGAGATGATTTAT
>U_DIR:00254A-1
AAAAGAAGAGATGATTTATGGAT
>U_DIR:00254B-1
AAAAGAAGAGATGATTTATGGTA
>U_DIR:00254C-1
AAAAGAAGAGATTAACAG
>U_DIR:00254D-1
AAAAGAAGAGATTATGAA
>U_DIR:00254E-1
AAAAGAAGAGATTATGATGA
>U_DIR:00254F-2
AAAAGAAGAGATTATGATGAGA
>U_DIR:002550-1
AAAAGAAGAGATTATGATGAGAGA
>U_DIR:002551-1
AAAAGAAGAGATTATGATGAGT
>U_DIR:002552-1
AAAAGAAGAGATTGAAACGATCC
>U_DIR:002553-1
AAAAGAAGAGGAAGAAAAAAGAA
>U_DIR:002554-1
AAAAGAAGAGGAAGAAAGGC
>U_DIR:002555-1
AAAAGAAGAGGACAAAATTGCC
>U_DIR:002556-1
AAAAGAAGAGGCAAAAT
>U_DIR:002557-1
AAAAGAAGAGGCAAAATGATA
>U_DIR:002558-2
AAAAGAAGAGGCAAAATT
>U_DIR:002559-3
AAAAGAAGAGGCAAAATTT
>U_DIR:00255A-1
AAAAGAAGAGGCAAAATTTA
>U_DIR:00255B-1
AAAAGAAGAGGCAAAATTTAA
>U_DIR:00255C-1
AAAAGAAGAGGCAAAATTTACTA
>U_DIR:00255D-1
AAAAGAAGAGGCAAAATTTACTC
>U_DIR:00255E-1
AAAAGAAGAGGCAAAATTTACTCC
>U_DIR:00255F-1
AAAAGAAGAGGCAAAATTTACTCCT
>U_DIR:002560-1
AAAAGAAGAGGCAAAATTTATT
>U_DIR:002561-1
AAAAGAAGAGGTAAAAATTATTC
>U_DIR:002562-1
AAAAGAAGAGGTAAAAGAGA
>U_DIR:002563-2
AAAAGAAGAGGTAAAATT
>U_DIR:002564-1
AAAAGAAGAGGTAAAATTAT
>U_DIR:002565-1
AAAAGAAGAGGTAAAATTATTA
>U_DIR:002566-1
AAAAGAAGAGGTAAAATTATTCA
>U_DIR:002567-2
AAAAGAAGAGGTAAAATTT
>U_DIR:002568-9
AAAAGAAGAGGTAAAATTTA
>U_DIR:002569-1
AAAAGAAGAGGTAAAATTTAA
>U_DIR:00256A-7
AAAAGAAGAGGTAAAATTTAT
>U_DIR:00256B-3
AAAAGAAGAGGTAAAATTTATA
>U_DIR:00256C-1
AAAAGAAGAGGTAAAATTTATGA
>U_DIR:00256D-20
AAAAGAAGAGGTAAAATTTATT
>U_DIR:00256E-5
AAAAGAAGAGGTAAAATTTATTA
>U_DIR:00256F-2
AAAAGAAGAGGTAAAATTTATTAA
>U_DIR:002570-1
AAAAGAAGAGGTAAAATTTATTAAA
>U_DIR:002571-95
AAAAGAAGAGGTAAAATTTATTC
>U_DIR:002572-11
AAAAGAAGAGGTAAAATTTATTCA
>U_DIR:002573-1
AAAAGAAGAGGTAAAATTTATTCAA
>U_DIR:002574-14
AAAAGAAGAGGTAAAATTTATTCC
>U_DIR:002575-3
AAAAGAAGAGGTAAAATTTATTCCA
>U_DIR:002576-2
AAAAGAAGAGGTAAAATTTATTCT
>U_DIR:002577-1
AAAAGAAGAGGTAATAAGAAATAG
>U_DIR:002578-1
AAAAGAAGAGTTAAAATTTATTC
>U_DIR:002579-2
AAAAGAAGAGTTAAAATTTATTCA
>U_DIR:00257A-1
AAAAGAAGAGTTAAAATTTATTT
>U_DIR:00257B-1
AAAAGAAGAGTTAGTCAATCTTC
>U_DIR:00257C-1
AAAAGAAGATAAGAAGAA
>U_DIR:00257D-1
AAAAGAAGATAAGAAGAAGAA
>U_DIR:00257E-1
AAAAGAAGATAAGAAGAAGAAAA
>U_DIR:00257F-1
AAAAGAAGATAAGAAGAGGAATA
>U_DIR:002580-1
AAAAGAAGATAGACGAGAGA
>U_DIR:002581-1
AAAAGAAGATGAAGAAAGTAACA
>U_DIR:002582-1
AAAAGAAGATGTAAAATTTA
>U_DIR:002583-1
AAAAGAAGATGTAAAATTTATT
>U_DIR:002584-3
AAAAGAAGATGTAAAATTTATTC
>U_DIR:002585-1
AAAAGAAGATGTAAAATTTATTCC
>U_DIR:002586-1
AAAAGAAGATTCTTTTTGA
>U_DIR:002587-1
AAAAGAAGATTTAAAATTTATTC
>U_DIR:002588-1
AAAAGAAGATTTTATATAATAAA
>U_DIR:002589-1
AAAAGAAGATTTTGATAT
>U_DIR:00258A-1
AAAAGAAGATTTTTAGAGAA
>U_DIR:00258B-1
AAAAGAAGATTTTTATATA
>U_DIR:00258C-5
AAAAGAAGATTTTTATATAA
>U_DIR:00258D-2
AAAAGAAGATTTTTATATAAA
>U_DIR:00258E-1
AAAAGAAGATTTTTATATAAT
>U_DIR:00258F-24
AAAAGAAGATTTTTATATAATA
>U_DIR:002590-54
AAAAGAAGATTTTTATATAATAA
>U_DIR:002591-1
AAAAGAAGATTTTTATATAATAAAA
>U_DIR:002592-2
AAAAGAAGATTTTTATATAATAAG
>U_DIR:002593-3
AAAAGAAGATTTTTATATAATAAGA
>U_DIR:002594-1
AAAAGAAGATTTTTATATAATAAGAA
>U_DIR:002595-1
AAAAGAAGATTTTTATATAATTA
>U_DIR:002596-1
AAAAGAAGATTTTTATATATAA
>U_DIR:002597-1
AAAAGAAGATTTTTATG
>U_DIR:002598-1
AAAAGAAGATTTTTATGT
>U_DIR:002599-1
AAAAGAAGCAAACTTATATAT
>U_DIR:00259A-1
AAAAGAAGCAGGTGCAGTTG
>U_DIR:00259B-1
AAAAGAAGCATAACATATATAAAA
>U_DIR:00259C-1
AAAAGAAGCATGAATATTTAG
>U_DIR:00259D-1
AAAAGAAGCCAAATGGTAGTAGTA
>U_DIR:00259E-1
AAAAGAAGCCGACGAATGGA
>U_DIR:00259F-1
AAAAGAAGCCGTGGGTGTT
>U_DIR:0025A0-1
AAAAGAAGGAAAATGATAAAAA
>U_DIR:0025A1-1
AAAAGAAGGAACGAATATAG
>U_DIR:0025A2-1
AAAAGAAGGAATTTTAGTA
>U_DIR:0025A3-1
AAAAGAAGGAGGATTTTGAATAT
>U_DIR:0025A4-1
AAAAGAAGGATATGCATGTTTATAT
>U_DIR:0025A5-1
AAAAGAAGGATCAGTTA
>U_DIR:0025A6-1
AAAAGAAGGATCAGTTAT
>U_DIR:0025A7-1
AAAAGAAGGATCAGTTATAC
>U_DIR:0025A8-1
AAAAGAAGGATCAGTTATACC
>U_DIR:0025A9-1
AAAAGAAGGATCAGTTATACCA
>U_DIR:0025AA-1
AAAAGAAGGATCAGTTATAG
>U_DIR:0025AB-1
AAAAGAAGGATTTACAACAA
>U_DIR:0025AC-2
AAAAGAAGGCGAGAAAATAAGAAAAA
>U_DIR:0025AD-1
AAAAGAAGGCTGTTGCTCTATCCA
>U_DIR:0025AE-1
AAAAGAAGGGCTCTACAAGGA
>U_DIR:0025AF-3
AAAAGAAGGGCTCTACAAGGAA
>U_DIR:0025B0-1
AAAAGAAGGGCTCTACAAGGAAT
>U_DIR:0025B1-1
AAAAGAAGGGCTCTACAATGAAT
>U_DIR:0025B2-2
AAAAGAAGGGGCGTTGGC
>U_DIR:0025B3-1
AAAAGAAGGGGCGTTGGTAATAC
>U_DIR:0025B4-1
AAAAGAAGGGGGGGAGGG
>U_DIR:0025B5-1
AAAAGAAGGGGTAAAATTTATTCC
>U_DIR:0025B6-1
AAAAGAAGGGGTTTTAGTTCCA
>U_DIR:0025B7-1
AAAAGAAGGGGTTTTAGTTCTATTT
>U_DIR:0025B8-1
AAAAGAAGGTCTCTACAAGGAAT
>U_DIR:0025B9-3
AAAAGAAGGTGTGATTAC
>U_DIR:0025BA-1
AAAAGAAGTAAGCAGCAGAA
>U_DIR:0025BB-1
AAAAGAAGTATAGGATTA
>U_DIR:0025BC-1
AAAAGAAGTATAGGATTAC
>U_DIR:0025BD-1
AAAAGAAGTATCAAAAATGA
>U_DIR:0025BE-1
AAAAGAAGTCGCACCTGGGAGAA
>U_DIR:0025BF-2
AAAAGAAGTCGGGGATGACC
>U_DIR:0025C0-12
AAAAGAAGTCGGGGATGACCA
>U_DIR:0025C1-1
AAAAGAAGTCGGGGATGACCC
>U_DIR:0025C2-9
AAAAGAAGTCGGGGATGACCCA
>U_DIR:0025C3-1
AAAAGAAGTCGGGGATTACCA
>U_DIR:0025C4-1
AAAAGAAGTCTGGGATGACCA
>U_DIR:0025C5-3
AAAAGAAGTGAAAGATCTACC
>U_DIR:0025C6-4
AAAAGAAGTGAAAGATCTACCA
>U_DIR:0025C7-1
AAAAGAAGTGAAAGATCTACTA
>U_DIR:0025C8-6
AAAAGAAGTGAAAGATCTAG
>U_DIR:0025C9-2
AAAAGAAGTGGAGTAGG
>U_DIR:0025CA-1
AAAAGAAGTTACTGTAATCATTTTTATAG
>U_DIR:0025CB-1
AAAAGAAGTTTCAGGTATTGTACG
>U_DIR:0025CC-1
AAAAGAATAAAAAAGAGGAAACA
>U_DIR:0025CD-1
AAAAGAATAAAAATGTAAAAGTGA
>U_DIR:0025CE-1
AAAAGAATAAATTCGTGTGATCAG
>U_DIR:0025CF-1
AAAAGAATAAGGAACAATTCCGGATTAAC
>U_DIR:0025D0-1
AAAAGAATAATTCGTGGGAA
>U_DIR:0025D1-1
AAAAGAATAATTCGTGGGAT
>U_DIR:0025D2-6
AAAAGAATAATTCGTGGGATC
>U_DIR:0025D3-58
AAAAGAATAATTCGTGGGATCA
>U_DIR:0025D4-2
AAAAGAATAATTCGTGGGATCAA
>U_DIR:0025D5-22
AAAAGAATAATTCGTGGGATCAG
>U_DIR:0025D6-2
AAAAGAATAATTCGTGGGATCAGA
>U_DIR:0025D7-1
AAAAGAATAATTCGTGGGATCAGT
>U_DIR:0025D8-2
AAAAGAATAATTCGTGGGATCAT
>U_DIR:0025D9-1
AAAAGAATAATTCGTGGGATCATA
>U_DIR:0025DA-1
AAAAGAATAATTCGTGGGGTCA
>U_DIR:0025DB-1
AAAAGAATAATTCGTGGTATCAG
>U_DIR:0025DC-1
AAAAGAATAATTCGTGGTATCAT
>U_DIR:0025DD-1
AAAAGAATAATTCTTTGTATCA
>U_DIR:0025DE-2
AAAAGAATAATTGCTTTACCTTCAG
>U_DIR:0025DF-1
AAAAGAATACATTGAAAAAAAAAA
>U_DIR:0025E0-1
AAAAGAATACTATGATGA
>U_DIR:0025E1-1
AAAAGAATACTATGATGAGTT
>U_DIR:0025E2-1
AAAAGAATACTATGATGAGTTT
>U_DIR:0025E3-1
AAAAGAATAGAAGAAGAAGA
>U_DIR:0025E4-1
AAAAGAATAGAAGAAGAAGAAA
>U_DIR:0025E5-1
AAAAGAATAGAAGAATAATAAAAA
>U_DIR:0025E6-1
AAAAGAATAGCTAGTCAATCT
>U_DIR:0025E7-1
AAAAGAATAGGAAATAGCA
>U_DIR:0025E8-1
AAAAGAATAGGCAAAATTTACT
>U_DIR:0025E9-1
AAAAGAATAGGTAAAATTATTC
>U_DIR:0025EA-5
AAAAGAATAGGTAAAATTTATTC
>U_DIR:0025EB-1
AAAAGAATAGGTAAAATTTATTCA
>U_DIR:0025EC-1
AAAAGAATAGGTAATATCTGA
>U_DIR:0025ED-1
AAAAGAATAGGTCGAGGA
>U_DIR:0025EE-1
AAAAGAATAGTTAAAATTTATA
>U_DIR:0025EF-1
AAAAGAATAGTTAAAATTTATTC
>U_DIR:0025F0-1
AAAAGAATATCACAAGGCGAACA
>U_DIR:0025F1-1
AAAAGAATATCTTTATATAATAAGAA
>U_DIR:0025F2-2
AAAAGAATATGTAAAATTTATTC
>U_DIR:0025F3-1
AAAAGAATATGTAAAATTTATTCC
>U_DIR:0025F4-1
AAAAGAATATGTTCATAATTACA
>U_DIR:0025F5-1
AAAAGAATATTTCAATTATTCTA
>U_DIR:0025F6-1
AAAAGAATATTTCAATTATTGA
>U_DIR:0025F7-2
AAAAGAATATTTCAATTATTTCA
>U_DIR:0025F8-1
AAAAGAATATTTTTATATAA
>U_DIR:0025F9-1
AAAAGAATATTTTTATATAATA
>U_DIR:0025FA-2
AAAAGAATATTTTTATATAATAA
>U_DIR:0025FB-1
AAAAGAATATTTTTATATAATAAG
>U_DIR:0025FC-1
AAAAGAATATTTTTATATAATAAGAA
>U_DIR:0025FD-1
AAAAGAATATTTTTATGTA
>U_DIR:0025FE-1
AAAAGAATCAAACTAACGTAA
>U_DIR:0025FF-1
AAAAGAATCAAAGAAAGGAACTA
>U_DIR:002600-1
AAAAGAATCAATTACCTTAAA
>U_DIR:002601-1
AAAAGAATCATAACATATATAAAA
>U_DIR:002602-1
AAAAGAATCCAATGCCCTTTT
>U_DIR:002603-1
AAAAGAATCGAGTGCTATACC
>U_DIR:002604-1
AAAAGAATCGAGTGCTATACCA
>U_DIR:002605-1
AAAAGAATCGAGTGCTATAGTC
>U_DIR:002606-1
AAAAGAATCTAGAGCTTTT
>U_DIR:002607-1
AAAAGAATCTGCGGCAACCA
>U_DIR:002608-1
AAAAGAATCTGCGGCAAGACCA
>U_DIR:002609-1
AAAAGAATGAAAACTTACATTCTGGT
>U_DIR:00260A-1
AAAAGAATGAAAAGGGAA
>U_DIR:00260B-1
AAAAGAATGAAAGTACAGAAG
>U_DIR:00260C-1
AAAAGAATGACACACAGCC
>U_DIR:00260D-1
AAAAGAATGCATCCAAAAATTG
>U_DIR:00260E-1
AAAAGAATGCCAATGGAAAAA
>U_DIR:00260F-1
AAAAGAATGCCAATGGAAAAAA
>U_DIR:002610-1
AAAAGAATGCCAATGGAAAACAG
>U_DIR:002611-1
AAAAGAATGCGAGAGGAT
>U_DIR:002612-1
AAAAGAATGGAAAAAATTTTTT
>U_DIR:002613-1
AAAAGAATGGAAAAAATTTTTTG
>U_DIR:002614-1
AAAAGAATGGAAAAAATTTTTTGA
>U_DIR:002615-1
AAAAGAATGGAAAAAATTTTTTGTAA
>U_DIR:002616-1
AAAAGAATGGACGATTT
>U_DIR:002617-1
AAAAGAATGGAGAATAGTAAAAT
>U_DIR:002618-2
AAAAGAATGGGATTGAAGGATGAA
>U_DIR:002619-1
AAAAGAATGTGCGTGTGTGTAAT
>U_DIR:00261A-1
AAAAGAATGTGTGTGAGAA
>U_DIR:00261B-1
AAAAGAATGTGTGTGCGTGTAA
>U_DIR:00261C-1
AAAAGAATGTGTGTGCGTTTAAT
>U_DIR:00261D-2
AAAAGAATGTGTGTGTGTAA
>U_DIR:00261E-2
AAAAGAATGTGTGTGTGTAAA
>U_DIR:00261F-1
AAAAGAATGTGTGTGTGTAATA
>U_DIR:002620-1
AAAAGAATGTGTGTGTGTAATAA
>U_DIR:002621-2
AAAAGAATGTGTGTGTGTGA
>U_DIR:002622-2
AAAAGAATGTGTGTGTGTGT
>U_DIR:002623-27
AAAAGAATGTGTGTGTGTGTA
>U_DIR:002624-84
AAAAGAATGTGTGTGTGTGTAA
>U_DIR:002625-17
AAAAGAATGTGTGTGTGTGTAAA
>U_DIR:002626-1
AAAAGAATGTGTGTGTGTGTAAAA
>U_DIR:002627-1
AAAAGAATGTGTGTGTGTGTAAG
>U_DIR:002628-39
AAAAGAATGTGTGTGTGTGTAAT
>U_DIR:002629-9
AAAAGAATGTGTGTGTGTGTAATA
>U_DIR:00262A-2
AAAAGAATGTGTGTGTGTGTAATAA
>U_DIR:00262B-1
AAAAGAATGTGTGTGTGTGTAC
>U_DIR:00262C-1
AAAAGAATGTGTGTGTGTGTACT
>U_DIR:00262D-1
AAAAGAATGTGTGTGTGTGTAG
>U_DIR:00262E-1
AAAAGAATGTGTGTGTGTGTGTAA
>U_DIR:00262F-1
AAAAGAATGTGTGTGTGTTTA
>U_DIR:002630-2
AAAAGAATGTGTGTGTGTTTAA
>U_DIR:002631-1
AAAAGAATGTGTGTGTGTTTAAA
>U_DIR:002632-1
AAAAGAATGTGTGTGTGTTTAAT
>U_DIR:002633-1
AAAAGAATGTGTGTGTTTGTAA
>U_DIR:002634-1
AAAAGAATGTGTGTGTTTGTCA
>U_DIR:002635-1
AAAAGAATGTGTGTTTGTGTAA
>U_DIR:002636-1
AAAAGAATGTTAGTTTTCCTAT
>U_DIR:002637-1
AAAAGAATGTTAGTTTTCCTATG
>U_DIR:002638-1
AAAAGAATGTTAGTTTTCCTATGA
>U_DIR:002639-1
AAAAGAATGTTTTATGTGGTCAA
>U_DIR:00263A-1
AAAAGAATTAACGGAAATTTGATTG
>U_DIR:00263B-1
AAAAGAATTAAGGGAAATTTGAA
>U_DIR:00263C-1
AAAAGAATTAATGAATGA
>U_DIR:00263D-1
AAAAGAATTAGAGTGAGCTTA
>U_DIR:00263E-1
AAAAGAATTATCAGTTATACCA
>U_DIR:00263F-1
AAAAGAATTATTGAAGCAAAAATA
>U_DIR:002640-1
AAAAGAATTCAACCACTCAG
>U_DIR:002641-1
AAAAGAATTCAAGTTCTAGCAT
>U_DIR:002642-1
AAAAGAATTCCAGACAAGCCA
>U_DIR:002643-1
AAAAGAATTCTTAGAGTAC
>U_DIR:002644-1
AAAAGAATTGAAAAAATTTTTTGA
>U_DIR:002645-1
AAAAGAATTGATAAAAAAAAAT
>U_DIR:002646-1
AAAAGAATTGGGCTAGAG
>U_DIR:002647-1
AAAAGAATTGTGCTAGAG
>U_DIR:002648-1
AAAAGAATTGTTGTATTTCTC
>U_DIR:002649-1
AAAAGAATTTAAAAAATTTTTTT
>U_DIR:00264A-1
AAAAGAATTTAAGGATTTGA
>U_DIR:00264B-1
AAAAGAATTTAAGGTTTTA
>U_DIR:00264C-1
AAAAGAATTTAAGGTTTTGAA
>U_DIR:00264D-1
AAAAGAATTTAAGGTTTTGATC
>U_DIR:00264E-1
AAAAGAATTTAAGGTTTTGATCAA
>U_DIR:00264F-1
AAAAGAATTTAAGGTTTTGATCG
>U_DIR:002650-1
AAAAGAATTTAAGGTTTTGATCGA
>U_DIR:002651-1
AAAAGAATTTACGATTT
>U_DIR:002652-1
AAAAGAATTTAGAAGGTTTT
>U_DIR:002653-1
AAAAGAATTTAGTCAATCT
>U_DIR:002654-2
AAAAGAATTTGTGTGTGTGTAA
>U_DIR:002655-1
AAAAGAATTTGTGTGTGTGTAAT
>U_DIR:002656-2
AAAAGAATTTGTGTGTGTGTAATAA
>U_DIR:002657-1
AAAAGAATTTTGATATTTACAG
>U_DIR:002658-1
AAAAGAATTTTTGTGTGTGTAA
>U_DIR:002659-4
AAAAGACAAAAATAGAACACCA
>U_DIR:00265A-1
AAAAGACAAAAATAGAACAGT
>U_DIR:00265B-1
AAAAGACAAAAATAGAACAGTACA
>U_DIR:00265C-1
AAAAGACAAAGTTTCGAAGA
>U_DIR:00265D-1
AAAAGACAAATATAAATCACTCA
>U_DIR:00265E-1
AAAAGACAACCTTTCGCGACA
>U_DIR:00265F-1
AAAAGACAACCTTTCGCGACAA
>U_DIR:002660-1
AAAAGACAAGAATCATGTGAC
>U_DIR:002661-1
AAAAGACAAGAGAAAAGAAGG
>U_DIR:002662-2
AAAAGACAAGAGTGAAG
>U_DIR:002663-3
AAAAGACAAGAGTGAAGT
>U_DIR:002664-1
AAAAGACAAGAGTGAAGTT
>U_DIR:002665-1
AAAAGACAAGAGTGAAGTTC
>U_DIR:002666-5
AAAAGACAAGAGTGAAGTTT
>U_DIR:002667-1
AAAAGACAAGAGTGAAGTTTAAA
>U_DIR:002668-1
AAAAGACAAGAGTGAAGTTTAAAGC
>U_DIR:002669-1
AAAAGACAAGCTATAATATGCA
>U_DIR:00266A-1
AAAAGACAAGTCTTCTGAGA
>U_DIR:00266B-1
AAAAGACAAGTCTTCTGCGA
>U_DIR:00266C-2
AAAAGACAAGTCTTCTGCGC
>U_DIR:00266D-1
AAAAGACAAGTCTTCTGCGCGA
>U_DIR:00266E-1
AAAAGACAAGTTAGTCAG
>U_DIR:00266F-1
AAAAGACAATAGGAAGTTTCCTAGATC
>U_DIR:002670-2
AAAAGACAATCCATTAATACAAT
>U_DIR:002671-1
AAAAGACACCACATAGTA
>U_DIR:002672-1
AAAAGACACGAAAATAGTGA
>U_DIR:002673-1
AAAAGACAGAAAAAGATTACCA
>U_DIR:002674-2
AAAAGACAGAAGAAATTTATA
>U_DIR:002675-1
AAAAGACAGAAGAAATTTATAA
>U_DIR:002676-1
AAAAGACAGAAGAAATTTATAAAC
>U_DIR:002677-1
AAAAGACAGAAGAAATTTATAAT
>U_DIR:002678-1
AAAAGACAGAAGAAATTTATAATA
>U_DIR:002679-1
AAAAGACAGATAAAAGAAG
>U_DIR:00267A-1
AAAAGACAGTTACGACAATTC
>U_DIR:00267B-1
AAAAGACAGTTACGACAATTCA
>U_DIR:00267C-1
AAAAGACATAAGAAATTTATAA
>U_DIR:00267D-1
AAAAGACATACAGCTACGATAACCA
>U_DIR:00267E-1
AAAAGACATCAACTTTACCA
>U_DIR:00267F-1
AAAAGACATCAATAGATTGCTAAAAA
>U_DIR:002680-1
AAAAGACATCAGTAGTTTCCA
>U_DIR:002681-2
AAAAGACATCGATGGTTTA
>U_DIR:002682-1
AAAAGACATCGATGGTTTAC
>U_DIR:002683-1
AAAAGACATCGATGGTTTACCA
>U_DIR:002684-1
AAAAGACATCGATGGTTTAT
>U_DIR:002685-1
AAAAGACATGAGTACAAGTAATTA
>U_DIR:002686-1
AAAAGACATGCAGACACTATA
>U_DIR:002687-1
AAAAGACATGCCTTGGT
>U_DIR:002688-1
AAAAGACATGCCTTGGTC
>U_DIR:002689-1
AAAAGACATGCCTTGGTCA
>U_DIR:00268A-2
AAAAGACATGCCTTGGTCAA
>U_DIR:00268B-1
AAAAGACATGGGAAGTGTG
>U_DIR:00268C-1
AAAAGACATGGGTAGTGA
>U_DIR:00268D-6
AAAAGACATGGGTAGTGAG
>U_DIR:00268E-15
AAAAGACATGGGTAGTGAGA
>U_DIR:00268F-1
AAAAGACATGGGTAGTGAGAA
>U_DIR:002690-9
AAAAGACATGGGTAGTGAGAC
>U_DIR:002691-8
AAAAGACATGGGTAGTGAGACG
>U_DIR:002692-1
AAAAGACATGGGTAGTGAGACT
>U_DIR:002693-2
AAAAGACATGGGTAGTGAGAG
>U_DIR:002694-1
AAAAGACATGGGTAGTGAGT
>U_DIR:002695-1
AAAAGACATGGGTAGTGATAC
>U_DIR:002696-1
AAAAGACATGGGTAGTGCGCC
>U_DIR:002697-1
AAAAGACATGGGTAGTTAGA
>U_DIR:002698-1
AAAAGACATGGGTAGTTAGACT
>U_DIR:002699-1
AAAAGACATGGGTATTGAG
>U_DIR:00269A-1
AAAAGACATGTGTAGTGAGA
>U_DIR:00269B-1
AAAAGACATTAATATCATTTT
>U_DIR:00269C-1
AAAAGACATTCCTTGGTAG
>U_DIR:00269D-1
AAAAGACATTTTGATACATTCAT
>U_DIR:00269E-1
AAAAGACCAAAAAAAAAA
>U_DIR:00269F-1
AAAAGACCAAATGTGAA
>U_DIR:0026A0-1
AAAAGACCAAGGAACTGC
>U_DIR:0026A1-1
AAAAGACCCTTTCCCAGTTTCC
>U_DIR:0026A2-1
AAAAGACCGGAGGAGATGCTTCT
>U_DIR:0026A3-1
AAAAGACCGGTTCGATTGGTTCGTGT
>U_DIR:0026A4-1
AAAAGACCTGAGGATGCTC
>U_DIR:0026A5-1
AAAAGACCTGAGGATGCTCCTAGAGGTT
>U_DIR:0026A6-1
AAAAGACCTGGCATCTTATCA
>U_DIR:0026A7-1
AAAAGACCTTGGTAGTGAGAC
>U_DIR:0026A8-1
AAAAGACGAAAGGGGAAA
>U_DIR:0026A9-1
AAAAGACGAAATATAACTCTGCAAA
>U_DIR:0026AA-2
AAAAGACGACAACTTTTTTGAC
>U_DIR:0026AB-1
AAAAGACGACAACTTTTTTGACG
>U_DIR:0026AC-1
AAAAGACGACAGAGAAAGAGAGA
>U_DIR:0026AD-1
AAAAGACGACAGATGGACTTC
>U_DIR:0026AE-1
AAAAGACGACCATGTGTATTCTG
>U_DIR:0026AF-1
AAAAGACGACCATGTGTATTTTA
>U_DIR:0026B0-1
AAAAGACGACCATGTGTATTTTT
>U_DIR:0026B1-1
AAAAGACGACCGGTAGAAAACA
>U_DIR:0026B2-1
AAAAGACGACTATGTGTATTCT
>U_DIR:0026B3-1
AAAAGACGACTATGTTTATTCTGC
>U_DIR:0026B4-1
AAAAGACGAGGTAAAATTTATTC
>U_DIR:0026B5-1
AAAAGACGATAGATGTATTTTAAAA
>U_DIR:0026B6-1
AAAAGACGATGTAAAATTTATTCA
>U_DIR:0026B7-1
AAAAGACGATTACGAGTAC
>U_DIR:0026B8-1
AAAAGACGATTACGAGTACTTGC
>U_DIR:0026B9-1
AAAAGACGATTACGAGTACTTGCTA
>U_DIR:0026BA-1
AAAAGACGCAAATTGTAAATTC
>U_DIR:0026BB-1
AAAAGACGCCTTGATAA
>U_DIR:0026BC-1
AAAAGACGCCTTGATAAAC
>U_DIR:0026BD-1
AAAAGACGGCCAAAAAT
>U_DIR:0026BE-1
AAAAGACGGCTAAAAATC
>U_DIR:0026BF-1
AAAAGACGGTATTGTGACC
>U_DIR:0026C0-1
AAAAGACGGTCCACTGT
>U_DIR:0026C1-1
AAAAGACGTAAAATGAATGAA
>U_DIR:0026C2-1
AAAAGACGTAGGCCTGAATTAT
>U_DIR:0026C3-1
AAAAGACGTCTTGGAAGACCCA
>U_DIR:0026C4-1
AAAAGACGTTACGACTTCA
>U_DIR:0026C5-1
AAAAGACGTTCGGTCCATGC
>U_DIR:0026C6-1
AAAAGACGTTCGGTCCATGCTA
>U_DIR:0026C7-1
AAAAGACGTTCGGTCCATGCTG
>U_DIR:0026C8-1
AAAAGACTAACATATAGAAAA
>U_DIR:0026C9-1
AAAAGACTAACGGAAGTTCAGCA
>U_DIR:0026CA-1
AAAAGACTAATCATGATGTATC
>U_DIR:0026CB-1
AAAAGACTAGACAAAGAATTC
>U_DIR:0026CC-1
AAAAGACTAGCTGTAAGGATTAT
>U_DIR:0026CD-1
AAAAGACTATAAAATTAGCTGTC
>U_DIR:0026CE-2
AAAAGACTATAAAATTCGCTG
>U_DIR:0026CF-2
AAAAGACTATAAAATTCGCTGC
>U_DIR:0026D0-2
AAAAGACTATAAAATTCGCTGCA
>U_DIR:0026D1-1
AAAAGACTATAAAATTCGCTGCCA
>U_DIR:0026D2-1
AAAAGACTATAAAATTCGCTGCCAT
>U_DIR:0026D3-1
AAAAGACTATAAAATTCGTTGCCA
>U_DIR:0026D4-1
AAAAGACTATATAATTCGCTGCA
>U_DIR:0026D5-1
AAAAGACTCTACAAGTGCGCA
>U_DIR:0026D6-1
AAAAGACTCTACAAGTGCTCAAGAAA
>U_DIR:0026D7-1
AAAAGACTCTACAGCTTCACAA
>U_DIR:0026D8-1
AAAAGACTGCACTTGTTGAT
>U_DIR:0026D9-1
AAAAGACTGCCCAGTGCCTCTTTA
>U_DIR:0026DA-1
AAAAGACTGCTCAATGATAA
>U_DIR:0026DB-1
AAAAGACTGGAACAGTATT
>U_DIR:0026DC-1
AAAAGACTGGAGTACAAACCA
>U_DIR:0026DD-1
AAAAGACTGGAGTACAAC
>U_DIR:0026DE-6
AAAAGACTGGTACAGTGT
>U_DIR:0026DF-1
AAAAGACTGGTACAGTGTCCA
>U_DIR:0026E0-9
AAAAGACTGGTACAGTGTT
>U_DIR:0026E1-8
AAAAGACTGGTACAGTGTTA
>U_DIR:0026E2-2
AAAAGACTGGTACAGTGTTC
>U_DIR:0026E3-1
AAAAGACTGGTACAGTGTTCCA
>U_DIR:0026E4-1
AAAAGACTGTACAGTGTT
>U_DIR:0026E5-1
AAAAGACTGTTACAGTGTTCCA
>U_DIR:0026E6-1
AAAAGACTGTTTCTTGCTCT
>U_DIR:0026E7-1
AAAAGACTGTTTGACACAAAAGG
>U_DIR:0026E8-1
AAAAGACTTACCACGATTTGTA
>U_DIR:0026E9-5
AAAAGACTTACCACGATTTGTAA
>U_DIR:0026EA-1
AAAAGACTTACCACGATTTGTAAA
>U_DIR:0026EB-1
AAAAGACTTACCACGATTTGTAAC
>U_DIR:0026EC-1
AAAAGACTTACCGCGATTGTAA
>U_DIR:0026ED-3
AAAAGACTTACCGCGATTTGT
>U_DIR:0026EE-12
AAAAGACTTACCGCGATTTGTA
>U_DIR:0026EF-23
AAAAGACTTACCGCGATTTGTAA
>U_DIR:0026F0-2
AAAAGACTTACCGCGATTTGTAAA
>U_DIR:0026F1-1
AAAAGACTTACCGCGATTTGTAAAAAA
>U_DIR:0026F2-1
AAAAGACTTACCGCGATTTTTA
>U_DIR:0026F3-1
AAAAGACTTACCGCGATTTTTAA
>U_DIR:0026F4-1
AAAAGACTTACCGTGATTTGTA
>U_DIR:0026F5-1
AAAAGACTTATTCTCAGC
>U_DIR:0026F6-1
AAAAGACTTCAAGAATTTGCA
>U_DIR:0026F7-1
AAAAGACTTGAATTTCTTACCA
>U_DIR:0026F8-1
AAAAGACTTGAGGTATT
>U_DIR:0026F9-1
AAAAGACTTGCCTATTAAC
>U_DIR:0026FA-1
AAAAGACTTGCCTATTACC
>U_DIR:0026FB-1
AAAAGACTTGGGTGTAA
>U_DIR:0026FC-1
AAAAGACTTGTACAGTG
>U_DIR:0026FD-2
AAAAGACTTGTACAGTGT
>U_DIR:0026FE-1
AAAAGACTTGTACAGTGTTC
>U_DIR:0026FF-1
AAAAGACTTTTACAGTGT
>U_DIR:002700-1
AAAAGAGAAAAAAAAAAAAAAAAAAAA
>U_DIR:002701-2
AAAAGAGAAAAAAAAAAAAAAAAT
>U_DIR:002702-1
AAAAGAGAAAAAAGCATATGAAA
>U_DIR:002703-1
AAAAGAGAAAATAGAGTTT
>U_DIR:002704-1
AAAAGAGAAAATGGAGATGACTGTTT
>U_DIR:002705-1
AAAAGAGAAACATGCTGAATA
>U_DIR:002706-1
AAAAGAGAAAGAAAAAAAAGTTA
>U_DIR:002707-1
AAAAGAGAAAGAGAGAAAGAAAGA
>U_DIR:002708-1
AAAAGAGAAAGATTGAAGTCCA
>U_DIR:002709-1
AAAAGAGAAAGCGAAAAAT
>U_DIR:00270A-1
AAAAGAGAAAGGTACCACA
>U_DIR:00270B-1
AAAAGAGAAAGGTGGATTTGTAGTGA
>U_DIR:00270C-1
AAAAGAGAAAGTGATCA
>U_DIR:00270D-1
AAAAGAGAACAAAATAAATGAA
>U_DIR:00270E-1
AAAAGAGAACAATGATAACAA
>U_DIR:00270F-1
AAAAGAGAACAGACTAAGA
>U_DIR:002710-1
AAAAGAGAACTAGTATTAGC
>U_DIR:002711-1
AAAAGAGAAGAAGAGGAGAACA
>U_DIR:002712-1
AAAAGAGAAGAAGCTGAA
>U_DIR:002713-3
AAAAGAGAAGAAGCTGAAA
>U_DIR:002714-1
AAAAGAGAAGAAGCTGAAACCA
>U_DIR:002715-1
AAAAGAGAAGAAGCTGAAAT
>U_DIR:002716-1
AAAAGAGAAGAAGCTGAAATA
>U_DIR:002717-2
AAAAGAGAAGAGATTGAACATG
>U_DIR:002718-1
AAAAGAGAAGGAGCGACCAACTGAAA
>U_DIR:002719-1
AAAAGAGAAGGATACAAC
>U_DIR:00271A-1
AAAAGAGAAGGCAAACCATCC
>U_DIR:00271B-1
AAAAGAGAAGGCAAGCCA
>U_DIR:00271C-1
AAAAGAGAAGGCAAGCCACCA
>U_DIR:00271D-1
AAAAGAGAAGGCAAGCCAT
>U_DIR:00271E-5
AAAAGAGAAGGCAAGCCATC
>U_DIR:00271F-4
AAAAGAGAAGGCAAGCCATCTGA
>U_DIR:002720-1
AAAAGAGAAGGCAAGCCATCTGAT
>U_DIR:002721-1
AAAAGAGAAGTTAGTCAATCTT
>U_DIR:002722-1
AAAAGAGAATAAAAGATCTAC
>U_DIR:002723-1
AAAAGAGAATCAACTGCTTCTTG
>U_DIR:002724-1
AAAAGAGAATCAACTGTT
>U_DIR:002725-1
AAAAGAGAATTGATGATTCTGACC
>U_DIR:002726-1
AAAAGAGAATTTAAAATAAAA
>U_DIR:002727-1
AAAAGAGACATTACTGGG
>U_DIR:002728-1
AAAAGAGACCAGCTTGGAT
>U_DIR:002729-1
AAAAGAGACCAGCTTGGATGTAA
>U_DIR:00272A-1
AAAAGAGACGACATACGATGACAA
>U_DIR:00272B-1
AAAAGAGACGAGAAGGAGA
>U_DIR:00272C-1
AAAAGAGAGAAAAAGAGAA
>U_DIR:00272D-2
AAAAGAGAGAAATGAGAAAGCCT
>U_DIR:00272E-1
AAAAGAGAGAACAGAATATACC
>U_DIR:00272F-1
AAAAGAGAGAAGAAATTTAT
>U_DIR:002730-1
AAAAGAGAGAAGAAATTTATA
>U_DIR:002731-7
AAAAGAGAGAAGAAATTTATAA
>U_DIR:002732-6
AAAAGAGAGAAGAAATTTATAAT
>U_DIR:002733-1
AAAAGAGAGAAGAAATTTATAATA
>U_DIR:002734-1
AAAAGAGAGACTGGGTCGGGGTTAT
>U_DIR:002735-1
AAAAGAGAGAGAAGGAG
>U_DIR:002736-1
AAAAGAGAGAGACAAAAAAA
>U_DIR:002737-1
AAAAGAGAGAGCCTAACCA
>U_DIR:002738-1
AAAAGAGAGAGGGAGAGAAAGT
>U_DIR:002739-1
AAAAGAGAGCGGAAGAAC
>U_DIR:00273A-1
AAAAGAGAGCGGAAGAAG
>U_DIR:00273B-1
AAAAGAGAGCTGGAGGTCAGCCCA
>U_DIR:00273C-2
AAAAGAGAGCTGTATAAC
>U_DIR:00273D-1
AAAAGAGAGGTGAGAGAAAC
>U_DIR:00273E-1
AAAAGAGAGTGGAAAGA
>U_DIR:00273F-2
AAAAGAGAGTTTGAGCGTAA
>U_DIR:002740-1
AAAAGAGAGTTTGAGCGTAACC
>U_DIR:002741-1
AAAAGAGATAGATGAAATTCCA
>U_DIR:002742-1
AAAAGAGATCAATACCGAAAT
>U_DIR:002743-1
AAAAGAGATCATTTTAAAAAAAAA
>U_DIR:002744-1
AAAAGAGATCGTGTTTTGCCA
>U_DIR:002745-1
AAAAGAGATCGTGTTTTTG
>U_DIR:002746-1
AAAAGAGATCGTGTTTTTGC
>U_DIR:002747-2
AAAAGAGATCGTGTTTTTGCC
>U_DIR:002748-15
AAAAGAGATCGTGTTTTTGCCA
>U_DIR:002749-1
AAAAGAGATCGTGTTTTTGCCT
>U_DIR:00274A-1
AAAAGAGATGAAAAAATGATCG
>U_DIR:00274B-1
AAAAGAGATGTAGTGGTGGTCCTT
>U_DIR:00274C-1
AAAAGAGCAAAATGACAAAA
>U_DIR:00274D-1
AAAAGAGCAAATTACAAATCGA
>U_DIR:00274E-2
AAAAGAGCAACCATAAAG
>U_DIR:00274F-1
AAAAGAGCAACCATAAAGC
>U_DIR:002750-2
AAAAGAGCAACCATAAAGCA
>U_DIR:002751-1
AAAAGAGCAACCATAAAGCAGAGA
>U_DIR:002752-1
AAAAGAGCAATTTGCATTT
>U_DIR:002753-1
AAAAGAGCAGAAAGCAAAGA
>U_DIR:002754-1
AAAAGAGCAGGACCTGAAGC
>U_DIR:002755-1
AAAAGAGCATCAAGAGTAACC
>U_DIR:002756-1
AAAAGAGCATTAAGAAGAGCAA
>U_DIR:002757-1
AAAAGAGCCACGCGGTATTGC
>U_DIR:002758-1
AAAAGAGCCATCTGTTGACAGT
>U_DIR:002759-1
AAAAGAGCGCGCTACTTAC
>U_DIR:00275A-1
AAAAGAGCGCGCTACTTACACC
>U_DIR:00275B-1
AAAAGAGCGCGCTACTTACC
>U_DIR:00275C-2
AAAAGAGCGCGCTACTTACCA
>U_DIR:00275D-1
AAAAGAGCTAGGTTATTAAC
>U_DIR:00275E-2
AAAAGAGCTCAAAGATAC
>U_DIR:00275F-2
AAAAGAGCTCAAAGATAT
>U_DIR:002760-1
AAAAGAGCTCAAAGATATC
>U_DIR:002761-4
AAAAGAGCTCAAAGATATCCA
>U_DIR:002762-1
AAAAGAGCTTACGTAAGGCA
>U_DIR:002763-1
AAAAGAGCTTATCCTTTCACCA
>U_DIR:002764-1
AAAAGAGGAAGAGGAAGGATAAA
>U_DIR:002765-1
AAAAGAGGAAGATGAGAAGACCC
>U_DIR:002766-1
AAAAGAGGAATGACATTCCAATC
>U_DIR:002767-1
AAAAGAGGAATGTGCAAAGTCA
>U_DIR:002768-1
AAAAGAGGACGTAAATAT
>U_DIR:002769-1
AAAAGAGGAGAGCTGTTGA
>U_DIR:00276A-1
AAAAGAGGAGCACGTCCATCCT
>U_DIR:00276B-1
AAAAGAGGAGGGAAAGTTAGGCTATTTT
>U_DIR:00276C-1
AAAAGAGGAGTGAAAGCCA
>U_DIR:00276D-1
AAAAGAGGAGTGAAAGCCAT
>U_DIR:00276E-1
AAAAGAGGAGTGAATGCAAT
>U_DIR:00276F-1
AAAAGAGGAGTGTAGCCG
>U_DIR:002770-1
AAAAGAGGATAAGCATA
>U_DIR:002771-1
AAAAGAGGATAAGCATACCA
>U_DIR:002772-9
AAAAGAGGATAAGCATAT
>U_DIR:002773-1
AAAAGAGGATAAGCATATC
>U_DIR:002774-4
AAAAGAGGATAAGCATATCCA
>U_DIR:002775-1
AAAAGAGGATGCCTTTTTGCC
>U_DIR:002776-1
AAAAGAGGATGCCTTTTTGCCA
>U_DIR:002777-1
AAAAGAGGCATCCCTTATTAGAA
>U_DIR:002778-3
AAAAGAGGGACAAATCCA
>U_DIR:002779-1
AAAAGAGGGACAAATCG
>U_DIR:00277A-5
AAAAGAGGGACAAATCGA
>U_DIR:00277B-1
AAAAGAGGGACAAATCGAC
>U_DIR:00277C-1
AAAAGAGGGACAAATCGACCA
>U_DIR:00277D-13
AAAAGAGGGACAAATCGAT
>U_DIR:00277E-1
AAAAGAGGGACAAATCGATA
>U_DIR:00277F-1
AAAAGAGGGACAAATCGATAA
>U_DIR:002780-6
AAAAGAGGGACAAATCGATAAA
>U_DIR:002781-3
AAAAGAGGGACAAATCGATAAC
>U_DIR:002782-1
AAAAGAGGGACAAATCGATAC
>U_DIR:002783-1
AAAAGAGGGAGAGAAGATA
>U_DIR:002784-2
AAAAGAGGGAGAGAAGATAA
>U_DIR:002785-2
AAAAGAGGGAGAGAAGATAACCA
>U_DIR:002786-1
AAAAGAGGGATAAATCGATAACC
>U_DIR:002787-1
AAAAGAGGGCAATTTATC
>U_DIR:002788-1
AAAAGAGGGGCAAATCGAT
>U_DIR:002789-1
AAAAGAGGTAAATGAATTGA
>U_DIR:00278A-1
AAAAGAGGTATCGTTCTATTTATAG
>U_DIR:00278B-1
AAAAGAGGTGAATGAAAGAGCCA
>U_DIR:00278C-1
AAAAGAGGTGTATCGAATAAG
>U_DIR:00278D-1
AAAAGAGGTTAGAGGTAGA
>U_DIR:00278E-1
AAAAGAGGTTCTTGTTGTGACACTT
>U_DIR:00278F-1
AAAAGAGGTTGTAGAACGTATAAA
>U_DIR:002790-1
AAAAGAGGTTGTGGGTA
>U_DIR:002791-1
AAAAGAGGTTGTGGGTAA
>U_DIR:002792-1
AAAAGAGGTTGTGGGTAAT
>U_DIR:002793-1
AAAAGAGTAAACAAGGTGAG
>U_DIR:002794-1
AAAAGAGTAAGGAGGAAACCA
>U_DIR:002795-1
AAAAGAGTACCACATGAAAATGA
>U_DIR:002796-2
AAAAGAGTACGATTTGCTTACCA
>U_DIR:002797-1
AAAAGAGTACGCTTAATCGCCA
>U_DIR:002798-1
AAAAGAGTAGAAAATGTTG
>U_DIR:002799-2
AAAAGAGTAGAAAATGTTGA
>U_DIR:00279A-1
AAAAGAGTAGAAAATGTTGATGTG
>U_DIR:00279B-1
AAAAGAGTAGAAAATGTTGATGTGT
>U_DIR:00279C-1
AAAAGAGTAGAAGAAGTGATGT
>U_DIR:00279D-1
AAAAGAGTATAAAATGT
>U_DIR:00279E-1
AAAAGAGTATAAAATGTT
>U_DIR:00279F-1
AAAAGAGTATAAGCATATCCA
>U_DIR:0027A0-1
AAAAGAGTATTAGAAGATAA
>U_DIR:0027A1-1
AAAAGAGTATTAGAAGATAAAA
>U_DIR:0027A2-1
AAAAGAGTCAAGCAACGTA
>U_DIR:0027A3-3
AAAAGAGTCACAATTGAGC
>U_DIR:0027A4-1
AAAAGAGTCAGTAGCCGAGTGTGCGG
>U_DIR:0027A5-1
AAAAGAGTCTGCGTAATTCCA
>U_DIR:0027A6-1
AAAAGAGTCTGTTATGAT
>U_DIR:0027A7-1
AAAAGAGTCTTTCTACTCATTACCTC
>U_DIR:0027A8-1
AAAAGAGTGAAGAAAAAAA
>U_DIR:0027A9-1
AAAAGAGTGACAAATCGATA
>U_DIR:0027AA-1
AAAAGAGTGTCGCAATGGTTAT
>U_DIR:0027AB-1
AAAAGAGTGTTAGAAGAGA
>U_DIR:0027AC-1
AAAAGAGTGTTAGAAGATA
>U_DIR:0027AD-2
AAAAGAGTGTTAGAAGATAAACT
>U_DIR:0027AE-2
AAAAGAGTTAACGGAAATTTGA
>U_DIR:0027AF-1
AAAAGAGTTCAAACAGG
>U_DIR:0027B0-1
AAAAGAGTTCAAACAGGAG
>U_DIR:0027B1-1
AAAAGAGTTCAAACAGGAGTTTTGCAAA
>U_DIR:0027B2-1
AAAAGAGTTCTCCTTGCTCCCA
>U_DIR:0027B3-1
AAAAGAGTTCTCGAGGGAAAGT
>U_DIR:0027B4-1
AAAAGAGTTGAGTTATAA
>U_DIR:0027B5-1
AAAAGAGTTGATTGGACCATT
>U_DIR:0027B6-1
AAAAGAGTTGCCTCCCATTGA
>U_DIR:0027B7-1
AAAAGAGTTGTAAGGATTATTCCCTGT
>U_DIR:0027B8-1
AAAAGAGTTTACAATGTTAAC
>U_DIR:0027B9-3
AAAAGAGTTTATCCTTCATTTGA
>U_DIR:0027BA-1
AAAAGAGTTTCACATCATTCA
>U_DIR:0027BB-1
AAAAGATAAAAAAAAAAAAAAAA
>U_DIR:0027BC-2
AAAAGATAAAAAAAGAAAAATTGA
>U_DIR:0027BD-1
AAAAGATAAAAAGCATA
>U_DIR:0027BE-1
AAAAGATAAAAAGCATAATG
>U_DIR:0027BF-2
AAAAGATAAAAAGCATAATGAA
>U_DIR:0027C0-3
AAAAGATAAAAAGCATAATGAAA
>U_DIR:0027C1-4
AAAAGATAAAAAGCATAATGAAAG
>U_DIR:0027C2-1
AAAAGATAAAAAGCATAATGAAATT
>U_DIR:0027C3-2
AAAAGATAAAAAGCATAATTAAA
>U_DIR:0027C4-1
AAAAGATAAAACATCGTCACGC
>U_DIR:0027C5-1
AAAAGATAAAGAAGGCAA
>U_DIR:0027C6-1
AAAAGATAAAGAAGGCAATACCA
>U_DIR:0027C7-1
AAAAGATAAAGAAGGCAATAGA
>U_DIR:0027C8-1
AAAAGATAAAGATGGAAAA
>U_DIR:0027C9-2
AAAAGATAAAGATGGAAAAA
>U_DIR:0027CA-1
AAAAGATAAAGATGGAAAAACC
>U_DIR:0027CB-1
AAAAGATAAAGATGGAAAAAGA
>U_DIR:0027CC-2
AAAAGATAAAGATGGAAAAAGAA
>U_DIR:0027CD-1
AAAAGATAAATAAGCAATTAGG
>U_DIR:0027CE-1
AAAAGATAAATATGGAAAAAGA
>U_DIR:0027CF-1
AAAAGATAAATGGACACT
>U_DIR:0027D0-1
AAAAGATAAATTAAGTGATAA
>U_DIR:0027D1-1
AAAAGATAAATTAGATGA
>U_DIR:0027D2-1
AAAAGATAAATTAGATGATAC
>U_DIR:0027D3-1
AAAAGATAAATTCAATTCACCA
>U_DIR:0027D4-1
AAAAGATAAATTTGTCAATATTC
>U_DIR:0027D5-1
AAAAGATAACCGTGATCACCA
>U_DIR:0027D6-1
AAAAGATAACTGTGTAAAATTG
>U_DIR:0027D7-1
AAAAGATAAGAAGCTGAAA
>U_DIR:0027D8-1
AAAAGATAAGAGGGAAT
>U_DIR:0027D9-2
AAAAGATAAGATTAACCAGGTGGAA
>U_DIR:0027DA-1
AAAAGATAAGGAATTAGAGTAA
>U_DIR:0027DB-1
AAAAGATAAGTAGCAACAA
>U_DIR:0027DC-1
AAAAGATAAGTGAATTTTCAG
>U_DIR:0027DD-1
AAAAGATAATAACGTTAGAC
>U_DIR:0027DE-1
AAAAGATAATACAAAGACATGTAA
>U_DIR:0027DF-1
AAAAGATAATCAAAATACT
>U_DIR:0027E0-4
AAAAGATAATCAAAATACTTCGA
>U_DIR:0027E1-1
AAAAGATAATCGCCATTCCA
>U_DIR:0027E2-1
AAAAGATAATGCAAGCCATCTTA
>U_DIR:0027E3-1
AAAAGATAATTGTTGGTTCCTCTAAA
>U_DIR:0027E4-1
AAAAGATACACCTCCTCCA
>U_DIR:0027E5-1
AAAAGATACTATACAGCATGTTGA
>U_DIR:0027E6-1
AAAAGATAGAAACGAAAAAAAAAGGA
>U_DIR:0027E7-1
AAAAGATAGAGAACATCC
>U_DIR:0027E8-1
AAAAGATAGAGTACAAAAG
>U_DIR:0027E9-1
AAAAGATAGCCAGTGGTCCGTAA
>U_DIR:0027EA-1
AAAAGATAGGCCTGTGAACA
>U_DIR:0027EB-1
AAAAGATAGTAAACGTCAAATAA
>U_DIR:0027EC-1
AAAAGATATAGTCAAGAAA
>U_DIR:0027ED-2
AAAAGATATCAAAAACTTTCCA
>U_DIR:0027EE-1
AAAAGATATCGGAGTTACTGGTTTA
>U_DIR:0027EF-1
AAAAGATATCGTGTTTTTGCCA
>U_DIR:0027F0-1
AAAAGATATGGAATTAGTATATAGGC
>U_DIR:0027F1-1
AAAAGATATGTCAATGACTT
>U_DIR:0027F2-1
AAAAGATATTGAAGGATGAGA
>U_DIR:0027F3-1
AAAAGATATTGAAGGATGAGCT
>U_DIR:0027F4-1
AAAAGATATTGATAAAGTGATGT
>U_DIR:0027F5-2
AAAAGATCAAAGATTAGTTTTAC
>U_DIR:0027F6-1
AAAAGATCAACCATAAAG
>U_DIR:0027F7-1
AAAAGATCAACCATAAATCA
>U_DIR:0027F8-1
AAAAGATCAAGACCTTGTGCAC
>U_DIR:0027F9-1
AAAAGATCAAGACCTTGTGCACTT
>U_DIR:0027FA-3
AAAAGATCAATGTAGTACAATCA
>U_DIR:0027FB-1
AAAAGATCAATGTAGTACAATTA
>U_DIR:0027FC-1
AAAAGATCAGGAAACTTC
>U_DIR:0027FD-1
AAAAGATCAGGAAACTTCC
>U_DIR:0027FE-1
AAAAGATCAGGAAACTTCCA
>U_DIR:0027FF-1
AAAAGATCAGGTACCAGAAAAG
>U_DIR:002800-1
AAAAGATCAGGTACCAGAAAAGG
>U_DIR:002801-1
AAAAGATCAGTTATACTC
>U_DIR:002802-1
AAAAGATCATTATTGTCGACTC
>U_DIR:002803-1
AAAAGATCATTATTGTCGACTCC
>U_DIR:002804-1
AAAAGATCATTTACGATTGACCA
>U_DIR:002805-1
AAAAGATCCAAACAACCAATAACA
>U_DIR:002806-1
AAAAGATCCCTTATTATCTGCT
>U_DIR:002807-1
AAAAGATCCTGCACTTGCC
>U_DIR:002808-2
AAAAGATCCTGCACTTGCCA
>U_DIR:002809-1
AAAAGATCGAAAGTAACAAC
>U_DIR:00280A-1
AAAAGATCGAAAGTAACAAGT
>U_DIR:00280B-1
AAAAGATCGAGAAAAGCACCA
>U_DIR:00280C-1
AAAAGATCGAGAAAGAAGAA
>U_DIR:00280D-1
AAAAGATCGGATGGCTTACCA
>U_DIR:00280E-2
AAAAGATCGGGATTGGAAA
>U_DIR:00280F-1
AAAAGATCGGGATTGGAATTGAA
>U_DIR:002810-1
AAAAGATCGGGATTGGAATTGT
>U_DIR:002811-1
AAAAGATCGGGATTGGAATTGTC
>U_DIR:002812-1
AAAAGATCGTCCAAAATT
>U_DIR:002813-1
AAAAGATCGTGCAGTTAATACAA
>U_DIR:002814-1
AAAAGATCTCAAACCAGCTGACCA
>U_DIR:002815-1
AAAAGATCTCAAAGATATC
>U_DIR:002816-1
AAAAGATCTCGAAAGAAAATAT
>U_DIR:002817-1
AAAAGATCTGCGGACGAAC
>U_DIR:002818-1
AAAAGATCTGGTGGAAAGAACC
>U_DIR:002819-1
AAAAGATCTGTGATAAGTACCA
>U_DIR:00281A-1
AAAAGATCTGTGATAAGTAT
>U_DIR:00281B-1
AAAAGATCTGTGATAAGTATA
>U_DIR:00281C-1
AAAAGATCTTAGAGCTCCTGCAATATT
>U_DIR:00281D-1
AAAAGATGAAAAAATGGAAGAC
>U_DIR:00281E-1
AAAAGATGAAAGGACATAATTT
>U_DIR:00281F-1
AAAAGATGAAATACGCTGTTGTT
>U_DIR:002820-1
AAAAGATGAAGAGTTTACCA
>U_DIR:002821-1
AAAAGATGAAGATGAGAAGACCC
>U_DIR:002822-1
AAAAGATGAAGGCTAAC
>U_DIR:002823-1
AAAAGATGAATTAGTTGGG
>U_DIR:002824-1
AAAAGATGAGAGTAGTTA
>U_DIR:002825-1
AAAAGATGAGAGTAGTTAC
>U_DIR:002826-1
AAAAGATGATAAGCATACCA
>U_DIR:002827-1
AAAAGATGATGAAGCAAAACGA
>U_DIR:002828-1
AAAAGATGATGCCTTTTTGCC
>U_DIR:002829-1
AAAAGATGATGCTCCTACGA
>U_DIR:00282A-1
AAAAGATGATTTTGTCAAAGGAG
>U_DIR:00282B-1
AAAAGATGCAGGAGTAAAACCA
>U_DIR:00282C-1
AAAAGATGCCTTTTCACT
>U_DIR:00282D-1
AAAAGATGCCTTTTCACTT
>U_DIR:00282E-2
AAAAGATGCGCTGATGGCCA
>U_DIR:00282F-1
AAAAGATGCGGTAGAGAT
>U_DIR:002830-1
AAAAGATGCTGTAATAACCA
>U_DIR:002831-3
AAAAGATGGACAAATCGATAAA
>U_DIR:002832-1
AAAAGATGGATTGGAGCTTTT
>U_DIR:002833-1
AAAAGATGGCAGGCAATTAA
>U_DIR:002834-1
AAAAGATGGCTGAATTAAAA
>U_DIR:002835-1
AAAAGATGGTTAGAATGGATTC
>U_DIR:002836-1
AAAAGATGTACAAATCGA
>U_DIR:002837-1
AAAAGATGTGAGTGATAAATCGA
>U_DIR:002838-1
AAAAGATGTGATAAAAGG
>U_DIR:002839-1
[truncated: 33,254,874 more chars]
